# Supplementary material for: Gene duplication is associated with gene diversification and potential neofunctionalization in lung cancer evolution
Source: Genome Res. 2026 Mar;36(3):561–77. doi: 10.1101/gr.278663.123 (PMC12951968; doi:10.1101/gr.278663.123)
Supplement: Supplement 4 [file Supplemental_Code_1.zip]

Archive with 96 entries (77 files):
- funvar-tracerx-main/
- funvar-tracerx-main/README.md
- funvar-tracerx-main/data/
- funvar-tracerx-main/data/_yj13_tcga_only_count_fies_by_score_and_cgc.tsv
- funvar-tracerx-main/data/aaindex/
- funvar-tracerx-main/data/aaindex/Fig.4.GIF
- funvar-tracerx-main/data/aaindex/Fig.5-1.GIF
- funvar-tracerx-main/data/aaindex/Fig.5-2.GIF
- funvar-tracerx-main/data/aaindex/README.txt
- funvar-tracerx-main/data/aaindex/aaindex.txt
- funvar-tracerx-main/data/aaindex/aaindex1
- funvar-tracerx-main/data/aaindex/aaindex2
- funvar-tracerx-main/data/aaindex/aaindex3
- funvar-tracerx-main/data/aaindex/changelog
- funvar-tracerx-main/data/data_README.md
- funvar-tracerx-main/data/diversity_yj07f_full_table_funfam.csv
- funvar-tracerx-main/data/diversity_yj07f_full_table_gene.csv
- funvar-tracerx-main/data/hst_yfa_yj07d_0919.tsv
- funvar-tracerx-main/data/mut_tcga_with_cancer_type.tsv.zip
- funvar-tracerx-main/data/mut_tx_with_cancer_type_idh.tsv.zip
- funvar-tracerx-main/data/mutations_inc_fies_tcga_pancancer_funfam_pdb_res.tsv.zip
- funvar-tracerx-main/data/mutations_inc_fies_tx_luad_lusc_funfam_pdb_res_idh.tsv.zip
- funvar-tracerx-main/data/neofun_v3.2_st_yj04d_0526.tsv
- funvar-tracerx-main/data/nfe_score_database_py_funvar_archive_nfe_pfh_mutfam_090_exported_no_mut_id.tsv
- funvar-tracerx-main/data/resources/
- funvar-tracerx-main/data/resources/Supplemental_Table_ST2.tsv
- funvar-tracerx-main/data/resources/benchmark/
- funvar-tracerx-main/data/resources/benchmark/minimal/
- funvar-tracerx-main/data/resources/benchmark/minimal/cath_funfam_all_v4_2.tsv
- funvar-tracerx-main/data/resources/benchmark/minimal/hugo_core_20240731.tsv
- funvar-tracerx-main/data/resources/benchmark/minimal/hugo_core_exp_20240731.tsv
- funvar-tracerx-main/data/resources/benchmark/minimal/human_funfam_member_ranges_v4_2.tsv
- funvar-tracerx-main/data/resources/benchmark/minimal/simple_muttab_clinvar_benign.tsv
- funvar-tracerx-main/data/resources/benchmark/minimal/simple_muttab_cosmic123.tsv
- funvar-tracerx-main/data/resources/benchmark/minimal/simple_muttab_dbsnp_benign.tsv
- funvar-tracerx-main/data/resources/benchmark/minimal/simple_muttab_gdc_3dhotspots.tsv
- funvar-tracerx-main/data/resources/benchmark/minimal/simple_muttab_gdc_hotmaps.tsv
- funvar-tracerx-main/data/resources/benchmark/minimal/simple_muttab_gdc_hotspot3d.tsv
- funvar-tracerx-main/data/resources/benchmark/minimal/simple_muttab_tcga_mc3.tsv
- funvar-tracerx-main/data/resources/benchmark/minimal/simple_muttab_tcga_missense.tsv
- funvar-tracerx-main/data/resources/benchmarking/
- funvar-tracerx-main/data/resources/benchmarking/dbsnp_pre_processed.tsv
- funvar-tracerx-main/data/resources/cath/
- funvar-tracerx-main/data/resources/cath/cath_funfam_all_v4_2.tsv
- funvar-tracerx-main/data/resources/cath/human_funfam_member_ranges_v4_2.tsv
- funvar-tracerx-main/data/st_yj03_0919.tsv
- funvar-tracerx-main/data/vw_diversity.tsv
- funvar-tracerx-main/plot/
- funvar-tracerx-main/plot/distribution_funvar_scores_group_cgc_genes.ipynb
- funvar-tracerx-main/plot/fies_by_gene_all_pre_post_luad_lusc.png
- funvar-tracerx-main/plot/plot_fie_count_gene_dist_long_tail.ipynb
- funvar-tracerx-main/requirements.txt
- funvar-tracerx-main/script/
- funvar-tracerx-main/script/benchmark/
- funvar-tracerx-main/script/benchmark/README.md
- funvar-tracerx-main/script/benchmark/bench_data_paths.R
- funvar-tracerx-main/script/benchmark/bench_functions.R
- funvar-tracerx-main/script/benchmark/calc_class_metrics.R
- funvar-tracerx-main/script/benchmark/load_bench_datasets.R
- funvar-tracerx-main/script/benchmark/run_benchmarks.R
- funvar-tracerx-main/script/ces/
- funvar-tracerx-main/script/ces/cesa_analysis_create_working_datasets.R
- funvar-tracerx-main/script/ces/cesa_functions.R
- funvar-tracerx-main/script/ces/cesa_funfam_tcga_pancancer.R
- funvar-tracerx-main/script/ces/cesa_funfam_tracerx_luad_lusc.R
- funvar-tracerx-main/script/diversity_analysis/
- funvar-tracerx-main/script/diversity_analysis/.DS_Store
- funvar-tracerx-main/script/diversity_analysis/create_gene_fie_count_table.R
- funvar-tracerx-main/script/diversity_analysis/diversity_functions.R
- funvar-tracerx-main/script/diversity_analysis/neofun_paper_counts_yj_diversity.sql
- funvar-tracerx-main/script/diversity_analysis/neofun_paper_diversity_simplified.R
- funvar-tracerx-main/script/diversity_analysis/vw_diversity.sql
- funvar-tracerx-main/script/diversity_analysis/working/
- funvar-tracerx-main/script/diversity_analysis/working/fies_by_gene_tx_luad_lusc_pre_post.tsv
- funvar-tracerx-main/script/diversity_analysis/working/fies_by_gene_tx_luad_lusc_pre_post_unk.tsv
- funvar-tracerx-main/script/diversity_analysis/working/plot_diversity_diversity_yj07f_full_table_gene.csv_duplicated-clonality_duponly_FALSE_q_1_knots_200_nboot_2000_simpler_labels_TRUE_FIE_LUAD_txp_N_conf_0.95_plot_sampcompleteness.pdf
- funvar-tracerx-main/script/diversity_analysis/working/plot_diversity_diversity_yj07f_full_table_gene.csv_duplicated-clonality_duponly_TRUE_q_1_knots_200_nboot_2000_simpler_labels_TRUE_FIE_LUAD_txp_N_conf_0.95_plot_sampcompleteness.pdf
- funvar-tracerx-main/script/diversity_analysis/working/plot_diversity_diversity_yj07f_full_table_gene.csv_timing_q_1_knots_200_nboot_2000_simpler_labels_TRUE_FIE_LUAD_txp_N_conf_0.95_plot_sampcompleteness.pdf
- funvar-tracerx-main/script/fie_scoring/
- funvar-tracerx-main/script/fie_scoring/nfe_main.py
- funvar-tracerx-main/script/fie_scoring/packages/
- funvar-tracerx-main/script/fie_scoring/packages/__init__.py
- funvar-tracerx-main/script/fie_scoring/packages/mutations.py
- funvar-tracerx-main/script/fie_scoring/packages/neofunevent.py
- funvar-tracerx-main/script/fie_scoring/working/
- funvar-tracerx-main/script/fie_scoring/working/INFO.txt
- funvar-tracerx-main/script/neofun_paper_stat_functions.R
- funvar-tracerx-main/script/neofun_paper_stats_calc.R
- funvar-tracerx-main/script/neofun_paper_stats_load.R
- funvar-tracerx-main/script/neofun_paper_stats_outputs.txt
- funvar-tracerx-main/script/nfe_score_database_py_export.sql
- funvar-tracerx-main/script/resources/
- funvar-tracerx-main/script/resources/aaindex/
- funvar-tracerx-main/script/resources/aaindex/README.txt
- funvar-tracerx-main/script/resources/aaindex/__init__.py
- funvar-tracerx-main/script/resources/aaindex/aaindex.py
