# Supplementary material for: Gene duplication is associated with gene diversification and potential neofunctionalization in lung cancer evolution
Source: Genome Res. 2026 Mar;36(3):561–77. doi: 10.1101/gr.278663.123 (PMC12951968; doi:10.1101/gr.278663.123)
Supplement: Supplement 4 [file Supplemental_Code_1.zip › funvar-tracerx-main/data/_yj13_tcga_only_count_fies_by_score_and_cgc.tsv]

DATA_SOURCE	TXP	SCORE_THRESHOLD	CGC	NFE_SCORE_D_MF_H	NUM_FIES	NUM_ROWS
TCGA	N	ANY	N	1	1698	1698
TCGA	N	ANY	N	2	2757	2757
TCGA	N	ANY	N	3	2308	2308
TCGA	N	ANY	N	4	1480	1480
TCGA	N	ANY	N	5	608	608
TCGA	N	ANY	N	6	154	154
TCGA	N	ANY	N	7	39	39
TCGA	N	ANY	Y	1	172	172
TCGA	N	ANY	Y	2	470	470
TCGA	N	ANY	Y	3	1113	1113
TCGA	N	ANY	Y	4	1043	1043
TCGA	N	ANY	Y	5	1618	1618
TCGA	N	ANY	Y	6	948	948
TCGA	N	ANY	Y	7	329	329
TCGA	N	ANY	Y	8	35	35
