# Supplementary material for: Gene duplication is associated with gene diversification and potential neofunctionalization in lung cancer evolution
Source: Genome Res. 2026 Mar;36(3):561–77. doi: 10.1101/gr.278663.123 (PMC12951968; doi:10.1101/gr.278663.123)
Supplement: Supplement 4 [file Supplemental_Code_1.zip › funvar-tracerx-main/data/diversity_yj07f_full_table_funfam.csv]

SPECIES_TYPE	DATA_SOURCE	TXP	VARIANT_CLASS	CANCER_TYPE	ANY_REGION_DUPLICATED	PYCLONECLONAL_SC	OVERALL_TIMING	SPECIES	SCORE_THRESHOLD	DRIVERMUT	MUTANT_EXPRESSED	NUM_MUTS	NUM_ROWS
funfam	Tx	N	Missense_Mutation	LUAD	FALSE	C	unknown	1.10.10.10_264402_1yo5C00			TRUE	1	1
funfam	Tx	N	Missense_Mutation	LUAD	FALSE	C	unknown	1.10.10.500_35_2lmdA00			FALSE	1	1
funfam	Tx	N	Missense_Mutation	LUAD	FALSE	C	unknown	1.10.10.60_124085_3a01B00				1	1
funfam	Tx	N	Missense_Mutation	LUAD	FALSE	C	unknown	1.10.10.60_124216_3rkqA00				1	1
funfam	Tx	N	Missense_Mutation	LUAD	FALSE	C	unknown	1.10.10.60_124223_2l7fP00			FALSE	1	1
funfam	Tx	N	Missense_Mutation	LUAD	FALSE	C	unknown	1.10.10.60_124330_1jggA00			FALSE	1	1
funfam	Tx	N	Missense_Mutation	LUAD	FALSE	C	unknown	1.10.10.60_124623_2dmpA01				1	1
funfam	Tx	N	Missense_Mutation	LUAD	FALSE	C	unknown	1.10.1070.11_1687_1e8yA05				1	1
funfam	Tx	N	Missense_Mutation	LUAD	FALSE	C	unknown	1.10.1300.10_1247_2hd1A00			TRUE	1	1
funfam	Tx	N	Missense_Mutation	LUAD	FALSE	C	unknown	1.10.1300.10_1262_1mkdA00			FALSE	7	7
funfam	Tx	N	Missense_Mutation	LUAD	FALSE	C	unknown	1.10.1300.10_1262_1mkdA00				1	1
funfam	Tx	N	Missense_Mutation	LUAD	FALSE	C	unknown	1.10.150.20_27163_2zj5A04			TRUE	1	1
funfam	Tx	N	Missense_Mutation	LUAD	FALSE	C	unknown	1.10.150.240_7295_1s8oA02			TRUE	1	1
funfam	Tx	N	Missense_Mutation	LUAD	FALSE	C	unknown	1.10.150.40_73_1ci4A00			TRUE	1	1
funfam	Tx	N	Missense_Mutation	LUAD	FALSE	C	unknown	1.10.150.50_4947_2e8mA01			TRUE	1	1
funfam	Tx	N	Missense_Mutation	LUAD	FALSE	C	unknown	1.10.1520.10_4026_3c4bA01		TRUE		1	1
funfam	Tx	N	Missense_Mutation	LUAD	FALSE	C	unknown	1.10.1540.10_596_1mi1A02			FALSE	1	1
funfam	Tx	N	Missense_Mutation	LUAD	FALSE	C	unknown	1.10.167.10_1811_1dk8A02			FALSE	1	1
funfam	Tx	N	Missense_Mutation	LUAD	FALSE	C	unknown	1.10.20.10_5627_4nftA00			TRUE	1	1
funfam	Tx	N	Missense_Mutation	LUAD	FALSE	C	unknown	1.10.20.10_5700_2cv5B00				1	1
funfam	Tx	N	Missense_Mutation	LUAD	FALSE	C	unknown	1.10.2000.10_1020_5bpbA00			FALSE	2	2
funfam	Tx	N	Missense_Mutation	LUAD	FALSE	C	unknown	1.10.220.10_3833_1m9iA01				1	1
funfam	Tx	N	Missense_Mutation	LUAD	FALSE	C	unknown	1.10.260.40_47131_1s7eA01			TRUE	1	1
funfam	Tx	N	Missense_Mutation	LUAD	FALSE	C	unknown	1.10.287.110_14406_1n4cA01			TRUE	1	1
funfam	Tx	N	Missense_Mutation	LUAD	FALSE	C	unknown	1.10.287.110_14661_2dn9A01			TRUE	1	1
funfam	Tx	N	Missense_Mutation	LUAD	FALSE	C	unknown	1.10.287.110_14663_2lo1A00			TRUE	1	1
funfam	Tx	N	Missense_Mutation	LUAD	FALSE	C	unknown	1.10.287.650_467_1y74A00			FALSE	1	1
funfam	Tx	N	Missense_Mutation	LUAD	FALSE	C	unknown	1.10.287.70_16769_3um7A03			FALSE	1	1
funfam	Tx	N	Missense_Mutation	LUAD	FALSE	C	unknown	1.10.287.70_16892_3syaA02			TRUE	1	1
funfam	Tx	N	Missense_Mutation	LUAD	FALSE	C	unknown	1.10.287.70_16912_4jtaB03			FALSE	2	2
funfam	Tx	N	Missense_Mutation	LUAD	FALSE	C	unknown	1.10.30.10_4390_2crjA00			TRUE	1	1
funfam	Tx	N	Missense_Mutation	LUAD	FALSE	C	unknown	1.10.30.10_4473_2cs1A00			TRUE	1	1
funfam	Tx	N	Missense_Mutation	LUAD	FALSE	C	unknown	1.10.30.10_4497_2co9A00			FALSE	1	1
funfam	Tx	N	Missense_Mutation	LUAD	FALSE	C	unknown	1.10.400.10_1380_3v00A02				1	1
funfam	Tx	N	Missense_Mutation	LUAD	FALSE	C	unknown	1.10.4020.10_830_3lhrA00			TRUE	2	2
funfam	Tx	N	Missense_Mutation	LUAD	FALSE	C	unknown	1.10.4080.10_1276_3hfwA00				1	1
funfam	Tx	N	Missense_Mutation	LUAD	FALSE	C	unknown	1.10.418.10_4782_2e9kA01			FALSE	1	1
funfam	Tx	N	Missense_Mutation	LUAD	FALSE	C	unknown	1.10.418.10_4782_2e9kA01			TRUE	2	2
funfam	Tx	N	Missense_Mutation	LUAD	FALSE	C	unknown	1.10.437.10_602_2nlaA01			TRUE	1	1
funfam	Tx	N	Missense_Mutation	LUAD	FALSE	C	unknown	1.10.437.10_621_2vofA00				1	1
funfam	Tx	N	Missense_Mutation	LUAD	FALSE	C	unknown	1.10.472.10_9575_4yosA01			TRUE	1	1
funfam	Tx	N	Missense_Mutation	LUAD	FALSE	C	unknown	1.10.472.10_9860_1c9bA01			TRUE	1	1
funfam	Tx	N	Missense_Mutation	LUAD	FALSE	C	unknown	1.10.506.10_1273_3fayA00			FALSE	1	1
funfam	Tx	N	Missense_Mutation	LUAD	FALSE	C	unknown	1.10.506.10_1273_3fayA00				1	1
funfam	Tx	N	Missense_Mutation	LUAD	FALSE	C	unknown	1.10.506.10_1304_3bxjA03			FALSE	1	1
funfam	Tx	N	Missense_Mutation	LUAD	FALSE	C	unknown	1.10.506.10_1331_1nf1A02		TRUE	TRUE	1	1
funfam	Tx	N	Missense_Mutation	LUAD	FALSE	C	unknown	1.10.510.10_48116_1vr2A02			TRUE	1	1
funfam	Tx	N	Missense_Mutation	LUAD	FALSE	C	unknown	1.10.510.10_62776_4nusA02			TRUE	1	1
funfam	Tx	N	Missense_Mutation	LUAD	FALSE	C	unknown	1.10.510.10_78380_4bfmA00			TRUE	1	1
funfam	Tx	N	Missense_Mutation	LUAD	FALSE	C	unknown	1.10.510.10_78380_4bfmA00				1	1
funfam	Tx	N	Missense_Mutation	LUAD	FALSE	C	unknown	1.10.510.10_78558_5d9hA02			FALSE	1	1
funfam	Tx	N	Missense_Mutation	LUAD	FALSE	C	unknown	1.10.510.10_78558_5d9hA02				1	1
funfam	Tx	N	Missense_Mutation	LUAD	FALSE	C	unknown	1.10.510.10_78647_1vzoA02			TRUE	1	1
funfam	Tx	N	Missense_Mutation	LUAD	FALSE	C	unknown	1.10.510.10_78730_1lewA02			FALSE	1	1
funfam	Tx	N	Missense_Mutation	LUAD	FALSE	C	unknown	1.10.510.10_78743_4y72A02			TRUE	2	2
funfam	Tx	N	Missense_Mutation	LUAD	FALSE	C	unknown	1.10.510.10_78743_4y72A02				1	1
funfam	Tx	N	Missense_Mutation	LUAD	FALSE	C	unknown	1.10.510.10_78745_3dpkA02			FALSE	2	2
funfam	Tx	N	Missense_Mutation	LUAD	FALSE	C	unknown	1.10.510.10_78758_1fpuA02			FALSE	1	1
funfam	Tx	N	Missense_Mutation	LUAD	FALSE	C	unknown	1.10.510.10_78758_1fpuA02			TRUE	3	3
funfam	Tx	N	Missense_Mutation	LUAD	FALSE	C	unknown	1.10.510.10_78758_1fpuA02				3	3
funfam	Tx	N	Missense_Mutation	LUAD	FALSE	C	unknown	1.10.510.10_78763_2h6dA02			FALSE	1	1
funfam	Tx	N	Missense_Mutation	LUAD	FALSE	C	unknown	1.10.510.10_78763_2h6dA02			TRUE	2	2
funfam	Tx	N	Missense_Mutation	LUAD	FALSE	C	unknown	1.10.510.10_78768_1apmE01			TRUE	1	1
funfam	Tx	N	Missense_Mutation	LUAD	FALSE	C	unknown	1.10.510.10_78966_1r0pA02			FALSE	1	1
funfam	Tx	N	Missense_Mutation	LUAD	FALSE	C	unknown	1.10.510.10_78985_1s9jA02			TRUE	1	1
funfam	Tx	N	Missense_Mutation	LUAD	FALSE	C	unknown	1.10.510.10_79007_1u46A02			TRUE	1	1
funfam	Tx	N	Missense_Mutation	LUAD	FALSE	C	unknown	1.10.510.10_79224_2clqA02		TRUE	TRUE	1	1
funfam	Tx	N	Missense_Mutation	LUAD	FALSE	C	unknown	1.10.510.10_79228_2zv2A02	MC3	TRUE	TRUE	1	1
funfam	Tx	N	Missense_Mutation	LUAD	FALSE	C	unknown	1.10.510.10_79228_2zv2A02		TRUE	TRUE	3	3
funfam	Tx	N	Missense_Mutation	LUAD	FALSE	C	unknown	1.10.510.10_79228_2zv2A02				2	2
funfam	Tx	N	Missense_Mutation	LUAD	FALSE	C	unknown	1.10.510.10_79298_1b6cB02				2	2
funfam	Tx	N	Missense_Mutation	LUAD	FALSE	C	unknown	1.10.510.10_79392_5l2qA02			FALSE	1	1
funfam	Tx	N	Missense_Mutation	LUAD	FALSE	C	unknown	1.10.510.10_79392_5l2qA02			TRUE	1	1
funfam	Tx	N	Missense_Mutation	LUAD	FALSE	C	unknown	1.10.510.10_79517_4pwnA02			FALSE	1	1
funfam	Tx	N	Missense_Mutation	LUAD	FALSE	C	unknown	1.10.533.10_3111_4n1jA00			FALSE	2	2
funfam	Tx	N	Missense_Mutation	LUAD	FALSE	C	unknown	1.10.533.10_5107_2dbfA01				1	1
funfam	Tx	N	Missense_Mutation	LUAD	FALSE	C	unknown	1.10.533.10_5146_3ygsP00				1	1
funfam	Tx	N	Missense_Mutation	LUAD	FALSE	C	unknown	1.10.533.10_5156_4d8oA04			FALSE	1	1
funfam	Tx	N	Missense_Mutation	LUAD	FALSE	C	unknown	1.10.533.10_5158_4i16A00				1	1
funfam	Tx	N	Missense_Mutation	LUAD	FALSE	C	unknown	1.10.533.10_5203_2n1fA00			FALSE	1	1
funfam	Tx	N	Missense_Mutation	LUAD	FALSE	C	unknown	1.10.533.10_5221_2l9mA00			TRUE	1	1
funfam	Tx	N	Missense_Mutation	LUAD	FALSE	C	unknown	1.10.540.10_15764_1egcA01			FALSE	1	1
funfam	Tx	N	Missense_Mutation	LUAD	FALSE	C	unknown	1.10.555.10_2069_5jcpA01			FALSE	1	1
funfam	Tx	N	Missense_Mutation	LUAD	FALSE	C	unknown	1.10.555.10_3968_2osaA00			FALSE	1	1
funfam	Tx	N	Missense_Mutation	LUAD	FALSE	C	unknown	1.10.555.10_3968_2osaA00				1	1
funfam	Tx	N	Missense_Mutation	LUAD	FALSE	C	unknown	1.10.630.10_29314_1tqnA00			FALSE	1	1
funfam	Tx	N	Missense_Mutation	LUAD	FALSE	C	unknown	1.10.630.10_29337_1og2A00			FALSE	2	2
funfam	Tx	N	Missense_Mutation	LUAD	FALSE	C	unknown	1.10.630.10_29337_1og2A00			TRUE	4	4
funfam	Tx	N	Missense_Mutation	LUAD	FALSE	C	unknown	1.10.630.10_29452_2iagA00			FALSE	3	3
funfam	Tx	N	Missense_Mutation	LUAD	FALSE	C	unknown	1.10.630.10_29452_2iagA00			TRUE	1	1
funfam	Tx	N	Missense_Mutation	LUAD	FALSE	C	unknown	1.10.630.10_29452_2iagA00				2	2
funfam	Tx	N	Missense_Mutation	LUAD	FALSE	C	unknown	1.10.640.10_1593_5f19A02				1	1
funfam	Tx	N	Missense_Mutation	LUAD	FALSE	C	unknown	1.10.640.10_1611_1cxpC00			FALSE	2	2
funfam	Tx	N	Missense_Mutation	LUAD	FALSE	C	unknown	1.10.640.10_1611_1cxpC00				1	1
funfam	Tx	N	Missense_Mutation	LUAD	FALSE	C	unknown	1.10.8.50_5336_3w0fA02			FALSE	1	1
funfam	Tx	N	Missense_Mutation	LUAD	FALSE	C	unknown	1.20.1020.10_323_1l3eB00		TRUE		1	1
funfam	Tx	N	Missense_Mutation	LUAD	FALSE	C	unknown	1.20.1110.10_14619_1iwoA02			FALSE	1	1
funfam	Tx	N	Missense_Mutation	LUAD	FALSE	C	unknown	1.20.1110.10_14688_3b8eA02			FALSE	1	1
funfam	Tx	N	Missense_Mutation	LUAD	FALSE	C	unknown	1.20.120.350_4198_3lutB02				1	1
funfam	Tx	N	Missense_Mutation	LUAD	FALSE	C	unknown	1.20.1250.10_8115_1evsA00			FALSE	1	1
funfam	Tx	N	Missense_Mutation	LUAD	FALSE	C	unknown	1.20.1270.60_4554_3lllA01			TRUE	1	1
funfam	Tx	N	Missense_Mutation	LUAD	FALSE	C	unknown	1.20.1270.60_4662_4fzsA00			FALSE	1	1
funfam	Tx	N	Missense_Mutation	LUAD	FALSE	C	unknown	1.20.1270.60_4662_4fzsA00			TRUE	1	1
funfam	Tx	N	Missense_Mutation	LUAD	FALSE	C	unknown	1.20.1280.50_10802_1p22A01				1	1
funfam	Tx	N	Missense_Mutation	LUAD	FALSE	C	unknown	1.20.140.10_16374_1egcA03			TRUE	1	1
funfam	Tx	N	Missense_Mutation	LUAD	FALSE	C	unknown	1.20.140.10_16374_1egcA03				1	1
funfam	Tx	N	Missense_Mutation	LUAD	FALSE	C	unknown	1.20.140.30_460_4lqqB00			TRUE	1	1
funfam	Tx	N	Missense_Mutation	LUAD	FALSE	C	unknown	1.20.1420.10_112_2kbbA00			TRUE	1	1
funfam	Tx	N	Missense_Mutation	LUAD	FALSE	C	unknown	1.20.1440.80_715_2zw3A00			FALSE	1	1
funfam	Tx	N	Missense_Mutation	LUAD	FALSE	C	unknown	1.20.1440.80_715_2zw3A00				1	1
funfam	Tx	N	Missense_Mutation	LUAD	FALSE	C	unknown	1.20.1480.20_35_2m9xA01			FALSE	1	1
funfam	Tx	N	Missense_Mutation	LUAD	FALSE	C	unknown	1.20.1560.10_26651_3g5uA01			TRUE	1	1
funfam	Tx	N	Missense_Mutation	LUAD	FALSE	C	unknown	1.20.245.10_1006_3d3lA01			TRUE	1	1
funfam	Tx	N	Missense_Mutation	LUAD	FALSE	C	unknown	1.20.5.110_5744_1gl2C00			TRUE	1	1
funfam	Tx	N	Missense_Mutation	LUAD	FALSE	C	unknown	1.20.5.170_17832_1t2kD00			TRUE	1	1
funfam	Tx	N	Missense_Mutation	LUAD	FALSE	C	unknown	1.20.5.170_18075_3a5tA00			FALSE	2	2
funfam	Tx	N	Missense_Mutation	LUAD	FALSE	C	unknown	1.20.5.170_18190_1gk4A00			FALSE	1	1
funfam	Tx	N	Missense_Mutation	LUAD	FALSE	C	unknown	1.20.5.170_18257_1ci6B00			TRUE	1	1
funfam	Tx	N	Missense_Mutation	LUAD	FALSE	C	unknown	1.20.5.260_185_1ezvI00			TRUE	1	1
funfam	Tx	N	Missense_Mutation	LUAD	FALSE	C	unknown	1.20.5.50_13772_3ghgA00				1	1
funfam	Tx	N	Missense_Mutation	LUAD	FALSE	C	unknown	1.20.58.390_2640_4cofA02			FALSE	1	1
funfam	Tx	N	Missense_Mutation	LUAD	FALSE	C	unknown	1.20.80.10_2751_1ni2A02			FALSE	1	1
funfam	Tx	N	Missense_Mutation	LUAD	FALSE	C	unknown	1.20.80.10_2751_1ni2A02			TRUE	1	1
funfam	Tx	N	Missense_Mutation	LUAD	FALSE	C	unknown	1.20.90.10_1904_3eloA00			FALSE	2	2
funfam	Tx	N	Missense_Mutation	LUAD	FALSE	C	unknown	1.20.900.10_3381_4d0nB01			TRUE	1	1
funfam	Tx	N	Missense_Mutation	LUAD	FALSE	C	unknown	1.25.10.10_4745_1w63A00			TRUE	2	2
funfam	Tx	N	Missense_Mutation	LUAD	FALSE	C	unknown	1.25.10.10_68662_1b3uA00			TRUE	1	1
funfam	Tx	N	Missense_Mutation	LUAD	FALSE	C	unknown	1.25.10.10_68699_1u6gC00				2	2
funfam	Tx	N	Missense_Mutation	LUAD	FALSE	C	unknown	1.25.10.10_69161_3dadA00			FALSE	1	1
funfam	Tx	N	Missense_Mutation	LUAD	FALSE	C	unknown	1.25.10.10_69180_3w3uA01			TRUE	1	1
funfam	Tx	N	Missense_Mutation	LUAD	FALSE	C	unknown	1.25.10.10_70133_1wa5C00			TRUE	2	2
funfam	Tx	N	Missense_Mutation	LUAD	FALSE	C	unknown	1.25.40.10_144984_1b89A00				1	1
funfam	Tx	N	Missense_Mutation	LUAD	FALSE	C	unknown	1.25.40.10_145396_3hymB00				1	1
funfam	Tx	N	Missense_Mutation	LUAD	FALSE	C	unknown	1.25.40.180_4248_4cemA00				1	1
funfam	Tx	N	Missense_Mutation	LUAD	FALSE	C	unknown	1.25.40.180_4439_3juiA00			TRUE	1	1
funfam	Tx	N	Missense_Mutation	LUAD	FALSE	C	unknown	1.25.40.20_3759_3deoA02			FALSE	1	1
funfam	Tx	N	Missense_Mutation	LUAD	FALSE	C	unknown	1.25.40.20_62059_1n11A00			FALSE	1	1
funfam	Tx	N	Missense_Mutation	LUAD	FALSE	C	unknown	1.25.40.20_62066_4rlyA00			FALSE	1	1
funfam	Tx	N	Missense_Mutation	LUAD	FALSE	C	unknown	1.25.40.20_62346_1a5eA00	MC3	TRUE	FALSE	1	1
funfam	Tx	N	Missense_Mutation	LUAD	FALSE	C	unknown	1.25.40.20_62346_1a5eA00			TRUE	1	1
funfam	Tx	N	Missense_Mutation	LUAD	FALSE	C	unknown	1.25.40.70_2223_1e8yA03	MC3	TRUE	TRUE	1	1
funfam	Tx	N	Missense_Mutation	LUAD	FALSE	C	unknown	1.25.40.70_2223_1e8yA03	MC3	TRUE		1	1
funfam	Tx	N	Missense_Mutation	LUAD	FALSE	C	unknown	1.25.40.90_2947_2diwA01				1	1
funfam	Tx	N	Missense_Mutation	LUAD	FALSE	C	unknown	1.25.40.90_2998_3onkA00			FALSE	1	1
funfam	Tx	N	Missense_Mutation	LUAD	FALSE	C	unknown	1.50.10.10_18715_1fmiA00			TRUE	2	2
funfam	Tx	N	Missense_Mutation	LUAD	FALSE	C	unknown	1.50.10.10_18715_1fmiA00				1	1
funfam	Tx	N	Missense_Mutation	LUAD	FALSE	C	unknown	1.50.10.10_18716_3wiqA02			TRUE	1	1
funfam	Tx	N	Missense_Mutation	LUAD	FALSE	C	unknown	1.50.10.10_18716_3wiqA02				1	1
funfam	Tx	N	Missense_Mutation	LUAD	FALSE	C	unknown	1.50.10.20_6350_2pn5A09			FALSE	1	1
funfam	Tx	N	Missense_Mutation	LUAD	FALSE	C	unknown	1.50.40.10_9447_2lckA00			FALSE	1	1
funfam	Tx	N	Missense_Mutation	LUAD	FALSE	C	unknown	1.50.40.10_9447_2lckA00				1	1
funfam	Tx	N	Missense_Mutation	LUAD	FALSE	C	unknown	2.10.110.10_6189_1x63A00	MC3			1	1
funfam	Tx	N	Missense_Mutation	LUAD	FALSE	C	unknown	2.10.25.10_45106_4d90A02			TRUE	1	1
funfam	Tx	N	Missense_Mutation	LUAD	FALSE	C	unknown	2.10.25.10_45117_4aqtA02				1	1
funfam	Tx	N	Missense_Mutation	LUAD	FALSE	C	unknown	2.10.25.10_45529_1autL01			FALSE	1	1
funfam	Tx	N	Missense_Mutation	LUAD	FALSE	C	unknown	2.10.25.10_45768_1bf9A00			FALSE	2	2
funfam	Tx	N	Missense_Mutation	LUAD	FALSE	C	unknown	2.10.25.10_45878_1autL02				1	1
funfam	Tx	N	Missense_Mutation	LUAD	FALSE	C	unknown	2.10.50.10_7726_2x10A03			FALSE	1	1
funfam	Tx	N	Missense_Mutation	LUAD	FALSE	C	unknown	2.10.50.10_7726_2x10A03			TRUE	1	1
funfam	Tx	N	Missense_Mutation	LUAD	FALSE	C	unknown	2.10.60.10_3160_1cdqA00			TRUE	1	1
funfam	Tx	N	Missense_Mutation	LUAD	FALSE	C	unknown	2.10.70.10_16788_3t5oA04			FALSE	1	1
funfam	Tx	N	Missense_Mutation	LUAD	FALSE	C	unknown	2.10.70.10_17214_2ehfA00				1	1
funfam	Tx	N	Missense_Mutation	LUAD	FALSE	C	unknown	2.110.10.10_1526_1qhuA01				1	1
funfam	Tx	N	Missense_Mutation	LUAD	FALSE	C	unknown	2.120.10.30_32966_3fvzA00			TRUE	1	1
funfam	Tx	N	Missense_Mutation	LUAD	FALSE	C	unknown	2.120.10.30_33068_3s2kA01			TRUE	1	1
funfam	Tx	N	Missense_Mutation	LUAD	FALSE	C	unknown	2.120.10.30_33208_1v04A00			TRUE	1	1
funfam	Tx	N	Missense_Mutation	LUAD	FALSE	C	unknown	2.130.10.10_102560_1gxrA00			TRUE	1	1
funfam	Tx	N	Missense_Mutation	LUAD	FALSE	C	unknown	2.130.10.10_102602_4yvdA01			FALSE	1	1
funfam	Tx	N	Missense_Mutation	LUAD	FALSE	C	unknown	2.130.10.10_102735_2pm9A01			FALSE	1	1
funfam	Tx	N	Missense_Mutation	LUAD	FALSE	C	unknown	2.130.10.10_102735_2pm9A01			TRUE	2	2
funfam	Tx	N	Missense_Mutation	LUAD	FALSE	C	unknown	2.130.10.10_102892_4kfmB00			TRUE	1	1
funfam	Tx	N	Missense_Mutation	LUAD	FALSE	C	unknown	2.130.10.10_103075_4ci8A01			FALSE	1	1
funfam	Tx	N	Missense_Mutation	LUAD	FALSE	C	unknown	2.130.10.10_103105_4j0wA00				1	1
funfam	Tx	N	Missense_Mutation	LUAD	FALSE	C	unknown	2.130.10.10_103134_3mmyA00			TRUE	1	1
funfam	Tx	N	Missense_Mutation	LUAD	FALSE	C	unknown	2.130.10.10_103486_1q47A00			FALSE	8	8
funfam	Tx	N	Missense_Mutation	LUAD	FALSE	C	unknown	2.130.10.10_103486_1q47A00			TRUE	3	3
funfam	Tx	N	Missense_Mutation	LUAD	FALSE	C	unknown	2.130.10.10_103486_1q47A00				4	4
funfam	Tx	N	Missense_Mutation	LUAD	FALSE	C	unknown	2.130.10.10_103642_1p22A02			TRUE	1	1
funfam	Tx	N	Missense_Mutation	LUAD	FALSE	C	unknown	2.130.10.10_103908_1shyB01		TRUE	TRUE	1	1
funfam	Tx	N	Missense_Mutation	LUAD	FALSE	C	unknown	2.130.10.10_103908_1shyB01			TRUE	3	3
funfam	Tx	N	Missense_Mutation	LUAD	FALSE	C	unknown	2.130.10.10_28385_4lg8A00			TRUE	1	1
funfam	Tx	N	Missense_Mutation	LUAD	FALSE	C	unknown	2.130.10.110_173_2xzgA00			FALSE	1	1
funfam	Tx	N	Missense_Mutation	LUAD	FALSE	C	unknown	2.130.10.130_8356_1jv2A01			FALSE	4	4
funfam	Tx	N	Missense_Mutation	LUAD	FALSE	C	unknown	2.130.10.130_8356_1jv2A01			TRUE	1	1
funfam	Tx	N	Missense_Mutation	LUAD	FALSE	C	unknown	2.130.10.130_8356_1jv2A01				1	1
funfam	Tx	N	Missense_Mutation	LUAD	FALSE	C	unknown	2.170.11.10_199_1a31A02			FALSE	1	1
funfam	Tx	N	Missense_Mutation	LUAD	FALSE	C	unknown	2.170.130.20_597_1jbiA00				1	1
funfam	Tx	N	Missense_Mutation	LUAD	FALSE	C	unknown	2.170.150.20_2521_3e0mA02			FALSE	1	1
funfam	Tx	N	Missense_Mutation	LUAD	FALSE	C	unknown	2.170.210.10_199_2qm4A01				1	1
funfam	Tx	N	Missense_Mutation	LUAD	FALSE	C	unknown	2.170.260.10_1007_4f3tA02			TRUE	1	1
funfam	Tx	N	Missense_Mutation	LUAD	FALSE	C	unknown	2.170.270.10_5098_4mi0A00				1	1
funfam	Tx	N	Missense_Mutation	LUAD	FALSE	C	unknown	2.170.270.10_5106_3opeA00			TRUE	1	1
funfam	Tx	N	Missense_Mutation	LUAD	FALSE	C	unknown	2.20.100.10_9996_1lslA01			FALSE	1	1
funfam	Tx	N	Missense_Mutation	LUAD	FALSE	C	unknown	2.20.25.10_6766_3h0gI02			TRUE	1	1
funfam	Tx	N	Missense_Mutation	LUAD	FALSE	C	unknown	2.20.70.10_4663_2m3oW01			TRUE	2	2
funfam	Tx	N	Missense_Mutation	LUAD	FALSE	C	unknown	2.30.29.30_21877_4wj7A00			TRUE	1	1
funfam	Tx	N	Missense_Mutation	LUAD	FALSE	C	unknown	2.30.29.30_21879_1pmsA00			FALSE	1	1
funfam	Tx	N	Missense_Mutation	LUAD	FALSE	C	unknown	2.30.29.30_22236_1tqzA01			TRUE	1	1
funfam	Tx	N	Missense_Mutation	LUAD	FALSE	C	unknown	2.30.29.30_22238_1h10A00			TRUE	1	1
funfam	Tx	N	Missense_Mutation	LUAD	FALSE	C	unknown	2.30.29.30_22240_1gg3A01				1	1
funfam	Tx	N	Missense_Mutation	LUAD	FALSE	C	unknown	2.30.29.30_22381_2dhkA01			FALSE	1	1
funfam	Tx	N	Missense_Mutation	LUAD	FALSE	C	unknown	2.30.29.30_22457_1qqgA01			FALSE	1	1
funfam	Tx	N	Missense_Mutation	LUAD	FALSE	C	unknown	2.30.29.30_22502_3hk0A02			FALSE	1	1
funfam	Tx	N	Missense_Mutation	LUAD	FALSE	C	unknown	2.30.29.30_22522_2d9wA01			FALSE	1	1
funfam	Tx	N	Missense_Mutation	LUAD	FALSE	C	unknown	2.30.29.30_22583_1lw3A01				1	1
funfam	Tx	N	Missense_Mutation	LUAD	FALSE	C	unknown	2.30.29.30_22655_1mkeA00				1	1
funfam	Tx	N	Missense_Mutation	LUAD	FALSE	C	unknown	2.30.29.30_22759_1wi1A01				1	1
funfam	Tx	N	Missense_Mutation	LUAD	FALSE	C	unknown	2.30.29.30_22902_2mwnB00				1	1
funfam	Tx	N	Missense_Mutation	LUAD	FALSE	C	unknown	2.30.30.100_5438_3s6nF00			TRUE	1	1
funfam	Tx	N	Missense_Mutation	LUAD	FALSE	C	unknown	2.30.30.140_3101_2gfuA00				1	1
funfam	Tx	N	Missense_Mutation	LUAD	FALSE	C	unknown	2.30.30.40_19373_2dbmA00			FALSE	1	1
funfam	Tx	N	Missense_Mutation	LUAD	FALSE	C	unknown	2.30.30.40_19440_2djqA00			TRUE	1	1
funfam	Tx	N	Missense_Mutation	LUAD	FALSE	C	unknown	2.30.30.40_19613_2cubA00				1	1
funfam	Tx	N	Missense_Mutation	LUAD	FALSE	C	unknown	2.30.42.10_23492_2kohA00			TRUE	1	1
funfam	Tx	N	Missense_Mutation	LUAD	FALSE	C	unknown	2.30.42.10_23522_3o5nA00			TRUE	1	1
funfam	Tx	N	Missense_Mutation	LUAD	FALSE	C	unknown	2.30.42.10_23528_5jxbA00			FALSE	1	1
funfam	Tx	N	Missense_Mutation	LUAD	FALSE	C	unknown	2.30.42.10_23555_2eehA00				1	1
funfam	Tx	N	Missense_Mutation	LUAD	FALSE	C	unknown	2.30.42.10_23703_2cs5A01			TRUE	1	1
funfam	Tx	N	Missense_Mutation	LUAD	FALSE	C	unknown	2.30.42.10_23708_3shuA00			TRUE	1	1
funfam	Tx	N	Missense_Mutation	LUAD	FALSE	C	unknown	2.30.42.10_23766_2qg1A00			TRUE	1	1
funfam	Tx	N	Missense_Mutation	LUAD	FALSE	C	unknown	2.30.42.10_23997_1uewA00			TRUE	1	1
funfam	Tx	N	Missense_Mutation	LUAD	FALSE	C	unknown	2.30.42.10_24039_2dc2A00			FALSE	1	1
funfam	Tx	N	Missense_Mutation	LUAD	FALSE	C	unknown	2.40.10.10_46285_1h4wA01			FALSE	4	4
funfam	Tx	N	Missense_Mutation	LUAD	FALSE	C	unknown	2.40.10.10_46619_1bioA01			FALSE	1	1
funfam	Tx	N	Missense_Mutation	LUAD	FALSE	C	unknown	2.40.10.10_46843_1c5wB01			TRUE	1	1
funfam	Tx	N	Missense_Mutation	LUAD	FALSE	C	unknown	2.40.10.10_46927_1q3xA02			FALSE	1	1
funfam	Tx	N	Missense_Mutation	LUAD	FALSE	C	unknown	2.40.10.10_47333_2xrcA04			TRUE	1	1
funfam	Tx	N	Missense_Mutation	LUAD	FALSE	C	unknown	2.40.100.10_7135_1ak4A00				1	1
funfam	Tx	N	Missense_Mutation	LUAD	FALSE	C	unknown	2.40.128.20_5792_4r0bA00			FALSE	1	1
funfam	Tx	N	Missense_Mutation	LUAD	FALSE	C	unknown	2.40.128.20_5792_4r0bA00			TRUE	1	1
funfam	Tx	N	Missense_Mutation	LUAD	FALSE	C	unknown	2.40.128.20_5910_1iw2A00			FALSE	1	1
funfam	Tx	N	Missense_Mutation	LUAD	FALSE	C	unknown	2.40.128.20_5910_1iw2A00				1	1
funfam	Tx	N	Missense_Mutation	LUAD	FALSE	C	unknown	2.40.128.80_119_1k3bA00			TRUE	1	1
funfam	Tx	N	Missense_Mutation	LUAD	FALSE	C	unknown	2.40.15.10_62_1jnpA00			FALSE	1	1
funfam	Tx	N	Missense_Mutation	LUAD	FALSE	C	unknown	2.40.15.10_62_1jnpA00				1	1
funfam	Tx	N	Missense_Mutation	LUAD	FALSE	C	unknown	2.40.155.10_20217_1gl4A00			FALSE	1	1
funfam	Tx	N	Missense_Mutation	LUAD	FALSE	C	unknown	2.40.20.10_1646_1b2iA00			FALSE	1	1
funfam	Tx	N	Missense_Mutation	LUAD	FALSE	C	unknown	2.40.20.10_1699_1kduA00			FALSE	1	1
funfam	Tx	N	Missense_Mutation	LUAD	FALSE	C	unknown	2.40.30.10_37805_3wbjA02			FALSE	1	1
funfam	Tx	N	Missense_Mutation	LUAD	FALSE	C	unknown	2.40.50.100_49120_1k8mA00			TRUE	1	1
funfam	Tx	N	Missense_Mutation	LUAD	FALSE	C	unknown	2.40.50.120_1104_1d2bA00				1	1
funfam	Tx	N	Missense_Mutation	LUAD	FALSE	C	unknown	2.40.50.120_1108_2a73B07			FALSE	1	1
funfam	Tx	N	Missense_Mutation	LUAD	FALSE	C	unknown	2.40.50.140_140_1xjvA02		TRUE	TRUE	1	1
funfam	Tx	N	Missense_Mutation	LUAD	FALSE	C	unknown	2.40.50.40_8841_1icwA00			FALSE	1	1
funfam	Tx	N	Missense_Mutation	LUAD	FALSE	C	unknown	2.60.120.10_54745_3ocpA00			FALSE	1	1
funfam	Tx	N	Missense_Mutation	LUAD	FALSE	C	unknown	2.60.120.200_24559_2wjsA01			FALSE	1	1
funfam	Tx	N	Missense_Mutation	LUAD	FALSE	C	unknown	2.60.120.200_24640_3poyA02				1	1
funfam	Tx	N	Missense_Mutation	LUAD	FALSE	C	unknown	2.60.120.200_24969_2h0bA00			FALSE	2	2
funfam	Tx	N	Missense_Mutation	LUAD	FALSE	C	unknown	2.60.120.200_24971_3pveA00			TRUE	1	1
funfam	Tx	N	Missense_Mutation	LUAD	FALSE	C	unknown	2.60.120.200_25020_3a4uA00			TRUE	1	1
funfam	Tx	N	Missense_Mutation	LUAD	FALSE	C	unknown	2.60.120.290_8071_4gz9A02				1	1
funfam	Tx	N	Missense_Mutation	LUAD	FALSE	C	unknown	2.60.120.290_8225_2wnoA01			FALSE	1	1
funfam	Tx	N	Missense_Mutation	LUAD	FALSE	C	unknown	2.60.120.290_8229_4lmfA03			FALSE	1	1
funfam	Tx	N	Missense_Mutation	LUAD	FALSE	C	unknown	2.60.120.290_8233_1nziA01			FALSE	1	1
funfam	Tx	N	Missense_Mutation	LUAD	FALSE	C	unknown	2.60.120.340_523_1nlqA00	MC3		TRUE	1	1
funfam	Tx	N	Missense_Mutation	LUAD	FALSE	C	unknown	2.60.120.380_4707_1kfuL03			TRUE	1	1
funfam	Tx	N	Missense_Mutation	LUAD	FALSE	C	unknown	2.60.120.40_2536_4oulA00			FALSE	1	1
funfam	Tx	N	Missense_Mutation	LUAD	FALSE	C	unknown	2.60.120.40_2614_4douA01			FALSE	2	2
funfam	Tx	N	Missense_Mutation	LUAD	FALSE	C	unknown	2.60.120.590_2394_2iuwA00			FALSE	1	1
funfam	Tx	N	Missense_Mutation	LUAD	FALSE	C	unknown	2.60.120.680_800_1o6uA02			FALSE	1	1
funfam	Tx	N	Missense_Mutation	LUAD	FALSE	C	unknown	2.60.200.10_492_1dd1A00		TRUE	TRUE	1	1
funfam	Tx	N	Missense_Mutation	LUAD	FALSE	C	unknown	2.60.200.10_514_1j2fA00			FALSE	1	1
funfam	Tx	N	Missense_Mutation	LUAD	FALSE	C	unknown	2.60.200.10_514_1j2fA00				1	1
funfam	Tx	N	Missense_Mutation	LUAD	FALSE	C	unknown	2.60.200.20_8122_1r21A00			TRUE	1	1
funfam	Tx	N	Missense_Mutation	LUAD	FALSE	C	unknown	2.60.200.20_8171_3vpyA00			FALSE	1	1
funfam	Tx	N	Missense_Mutation	LUAD	FALSE	C	unknown	2.60.40.10_11465_2qv2A01			TRUE	1	1
funfam	Tx	N	Missense_Mutation	LUAD	FALSE	C	unknown	2.60.40.10_131974_1ah1A00			FALSE	1	1
funfam	Tx	N	Missense_Mutation	LUAD	FALSE	C	unknown	2.60.40.10_133252_2yd2A01			FALSE	1	1
funfam	Tx	N	Missense_Mutation	LUAD	FALSE	C	unknown	2.60.40.10_133825_2v9qA02			TRUE	1	1
funfam	Tx	N	Missense_Mutation	LUAD	FALSE	C	unknown	2.60.40.10_134433_3cnkA00			TRUE	1	1
funfam	Tx	N	Missense_Mutation	LUAD	FALSE	C	unknown	2.60.40.10_134486_4i2xE03			FALSE	1	1
funfam	Tx	N	Missense_Mutation	LUAD	FALSE	C	unknown	2.60.40.10_134722_1pd6A00				1	1
funfam	Tx	N	Missense_Mutation	LUAD	FALSE	C	unknown	2.60.40.10_134874_3mjgX03			FALSE	1	1
funfam	Tx	N	Missense_Mutation	LUAD	FALSE	C	unknown	2.60.40.10_134891_1iarB02			TRUE	1	1
funfam	Tx	N	Missense_Mutation	LUAD	FALSE	C	unknown	2.60.40.10_134898_3es6B00			TRUE	1	1
funfam	Tx	N	Missense_Mutation	LUAD	FALSE	C	unknown	2.60.40.10_134955_2brqA00			TRUE	1	1
funfam	Tx	N	Missense_Mutation	LUAD	FALSE	C	unknown	2.60.40.10_134955_2brqA00				1	1
funfam	Tx	N	Missense_Mutation	LUAD	FALSE	C	unknown	2.60.40.10_135052_2k7pA01				1	1
funfam	Tx	N	Missense_Mutation	LUAD	FALSE	C	unknown	2.60.40.10_135240_3ejjX03			FALSE	1	1
funfam	Tx	N	Missense_Mutation	LUAD	FALSE	C	unknown	2.60.40.10_135772_2om5A02			FALSE	1	1
funfam	Tx	N	Missense_Mutation	LUAD	FALSE	C	unknown	2.60.40.10_135794_2zg1A02			FALSE	2	2
funfam	Tx	N	Missense_Mutation	LUAD	FALSE	C	unknown	2.60.40.10_135844_1djsA02			TRUE	1	1
funfam	Tx	N	Missense_Mutation	LUAD	FALSE	C	unknown	2.60.40.10_135864_2r15A02			FALSE	1	1
funfam	Tx	N	Missense_Mutation	LUAD	FALSE	C	unknown	2.60.40.10_135943_2x10A04			FALSE	1	1
funfam	Tx	N	Missense_Mutation	LUAD	FALSE	C	unknown	2.60.40.10_135985_2y23A03			FALSE	1	1
funfam	Tx	N	Missense_Mutation	LUAD	FALSE	C	unknown	2.60.40.10_136062_3p3yA03				1	1
funfam	Tx	N	Missense_Mutation	LUAD	FALSE	C	unknown	2.60.40.10_136124_2k7qA02			FALSE	1	1
funfam	Tx	N	Missense_Mutation	LUAD	FALSE	C	unknown	2.60.40.10_137342_5cj8A01				1	1
funfam	Tx	N	Missense_Mutation	LUAD	FALSE	C	unknown	2.60.40.10_137423_2petA02			FALSE	1	1
funfam	Tx	N	Missense_Mutation	LUAD	FALSE	C	unknown	2.60.40.10_137565_3kaaA00			FALSE	1	1
funfam	Tx	N	Missense_Mutation	LUAD	FALSE	C	unknown	2.60.40.10_137654_1g0xA01			FALSE	1	1
funfam	Tx	N	Missense_Mutation	LUAD	FALSE	C	unknown	2.60.40.10_137654_1g0xA01				2	2
funfam	Tx	N	Missense_Mutation	LUAD	FALSE	C	unknown	2.60.40.10_137667_2xzzA00			FALSE	1	1
funfam	Tx	N	Missense_Mutation	LUAD	FALSE	C	unknown	2.60.40.10_26478_1imhC02				1	1
funfam	Tx	N	Missense_Mutation	LUAD	FALSE	C	unknown	2.60.40.10_3199_4ploB01			FALSE	1	1
funfam	Tx	N	Missense_Mutation	LUAD	FALSE	C	unknown	2.60.40.1170_1747_4iknA02				1	1
funfam	Tx	N	Missense_Mutation	LUAD	FALSE	C	unknown	2.60.40.1400_477_2qksA02			TRUE	1	1
funfam	Tx	N	Missense_Mutation	LUAD	FALSE	C	unknown	2.60.40.1400_477_2qksA02				2	2
funfam	Tx	N	Missense_Mutation	LUAD	FALSE	C	unknown	2.60.40.1460_708_1jv2A02				1	1
funfam	Tx	N	Missense_Mutation	LUAD	FALSE	C	unknown	2.60.40.150_15126_2cjsA01			FALSE	1	1
funfam	Tx	N	Missense_Mutation	LUAD	FALSE	C	unknown	2.60.40.150_15126_2cjsA01				1	1
funfam	Tx	N	Missense_Mutation	LUAD	FALSE	C	unknown	2.60.40.150_15154_2fjuB04			FALSE	1	1
funfam	Tx	N	Missense_Mutation	LUAD	FALSE	C	unknown	2.60.40.150_15210_1e8yA02			FALSE	1	1
funfam	Tx	N	Missense_Mutation	LUAD	FALSE	C	unknown	2.60.40.150_15439_4ihbA00				1	1
funfam	Tx	N	Missense_Mutation	LUAD	FALSE	C	unknown	2.60.40.150_15480_2dmgA00				1	1
funfam	Tx	N	Missense_Mutation	LUAD	FALSE	C	unknown	2.60.40.150_15515_1djgA03			FALSE	1	1
funfam	Tx	N	Missense_Mutation	LUAD	FALSE	C	unknown	2.60.40.1510_1264_3k6sA04				1	1
funfam	Tx	N	Missense_Mutation	LUAD	FALSE	C	unknown	2.60.40.1700_143_5hp5A02			FALSE	1	1
funfam	Tx	N	Missense_Mutation	LUAD	FALSE	C	unknown	2.60.40.60_18149_5dzvA05			FALSE	1	1
funfam	Tx	N	Missense_Mutation	LUAD	FALSE	C	unknown	2.60.40.60_18160_4apxB02				1	1
funfam	Tx	N	Missense_Mutation	LUAD	FALSE	C	unknown	2.60.40.60_18308_5co1A01			FALSE	1	1
funfam	Tx	N	Missense_Mutation	LUAD	FALSE	C	unknown	2.60.40.60_18422_2wcpA02				1	1
funfam	Tx	N	Missense_Mutation	LUAD	FALSE	C	unknown	2.60.40.60_18653_3q2vA03		TRUE		1	1
funfam	Tx	N	Missense_Mutation	LUAD	FALSE	C	unknown	2.60.40.60_18653_3q2vA03			FALSE	1	1
funfam	Tx	N	Missense_Mutation	LUAD	FALSE	C	unknown	2.60.40.60_18709_1edhA01			TRUE	1	1
funfam	Tx	N	Missense_Mutation	LUAD	FALSE	C	unknown	2.60.40.60_18813_1edhA02			FALSE	1	1
funfam	Tx	N	Missense_Mutation	LUAD	FALSE	C	unknown	2.60.40.720_232_2rmnA00			FALSE	1	1
funfam	Tx	N	Missense_Mutation	LUAD	FALSE	C	unknown	2.60.40.720_7_1hu8A00	MC3	TRUE	TRUE	3	3
funfam	Tx	N	Missense_Mutation	LUAD	FALSE	C	unknown	2.60.40.720_7_1hu8A00	MC3	TRUE		1	1
funfam	Tx	N	Missense_Mutation	LUAD	FALSE	C	unknown	2.60.40.720_7_1hu8A00		TRUE	TRUE	1	1
funfam	Tx	N	Missense_Mutation	LUAD	FALSE	C	unknown	2.60.40.770_1009_2e56A00			TRUE	1	1
funfam	Tx	N	Missense_Mutation	LUAD	FALSE	C	unknown	2.60.40.820_644_4a04A00			FALSE	1	1
funfam	Tx	N	Missense_Mutation	LUAD	FALSE	C	unknown	2.60.490.10_346_3h9vA02				1	1
funfam	Tx	N	Missense_Mutation	LUAD	FALSE	C	unknown	2.70.130.10_2048_2v5oA03			TRUE	1	1
funfam	Tx	N	Missense_Mutation	LUAD	FALSE	C	unknown	2.70.170.10_2358_5cfbA01			FALSE	1	1
funfam	Tx	N	Missense_Mutation	LUAD	FALSE	C	unknown	2.70.170.10_2358_5cfbA01			TRUE	1	1
funfam	Tx	N	Missense_Mutation	LUAD	FALSE	C	unknown	2.70.170.10_2370_5afhA00				1	1
funfam	Tx	N	Missense_Mutation	LUAD	FALSE	C	unknown	2.70.170.10_2378_4cofA01			TRUE	1	1
funfam	Tx	N	Missense_Mutation	LUAD	FALSE	C	unknown	2.70.170.10_2378_4cofA01				2	2
funfam	Tx	N	Missense_Mutation	LUAD	FALSE	C	unknown	2.80.10.50_12936_1xzzA00			TRUE	1	1
funfam	Tx	N	Missense_Mutation	LUAD	FALSE	C	unknown	2.80.10.50_13042_4l4hA02			FALSE	1	1
funfam	Tx	N	Missense_Mutation	LUAD	FALSE	C	unknown	2.80.10.50_13107_1dfcA03			FALSE	1	1
funfam	Tx	N	Missense_Mutation	LUAD	FALSE	C	unknown	2.80.10.50_13311_4p0jA00			FALSE	2	2
funfam	Tx	N	Missense_Mutation	LUAD	FALSE	C	unknown	3.10.100.10_12415_2ls8A00				1	1
funfam	Tx	N	Missense_Mutation	LUAD	FALSE	C	unknown	3.10.100.10_12456_1b08A00			FALSE	1	1
funfam	Tx	N	Missense_Mutation	LUAD	FALSE	C	unknown	3.10.100.10_12456_1b08A00			TRUE	1	1
funfam	Tx	N	Missense_Mutation	LUAD	FALSE	C	unknown	3.10.100.10_12461_1ypoA00			FALSE	2	2
funfam	Tx	N	Missense_Mutation	LUAD	FALSE	C	unknown	3.10.100.10_12598_1bnlA00			FALSE	1	1
funfam	Tx	N	Missense_Mutation	LUAD	FALSE	C	unknown	3.10.110.10_6007_1ylaA01				1	1
funfam	Tx	N	Missense_Mutation	LUAD	FALSE	C	unknown	3.10.110.10_6050_1i7kA00				1	1
funfam	Tx	N	Missense_Mutation	LUAD	FALSE	C	unknown	3.10.110.10_6053_4ddgA01			FALSE	1	1
funfam	Tx	N	Missense_Mutation	LUAD	FALSE	C	unknown	3.10.110.10_6071_2ebkA00			TRUE	1	1
funfam	Tx	N	Missense_Mutation	LUAD	FALSE	C	unknown	3.10.129.10_29578_4ae8A00				1	1
funfam	Tx	N	Missense_Mutation	LUAD	FALSE	C	unknown	3.10.129.10_29814_1s9cA01			TRUE	1	1
funfam	Tx	N	Missense_Mutation	LUAD	FALSE	C	unknown	3.10.180.10_25409_1bh5A00				1	1
funfam	Tx	N	Missense_Mutation	LUAD	FALSE	C	unknown	3.10.20.30_22439_1nekB01			TRUE	1	1
funfam	Tx	N	Missense_Mutation	LUAD	FALSE	C	unknown	3.10.20.30_22611_5mpoA00			FALSE	1	1
funfam	Tx	N	Missense_Mutation	LUAD	FALSE	C	unknown	3.10.20.90_15893_2dybA03			TRUE	1	1
funfam	Tx	N	Missense_Mutation	LUAD	FALSE	C	unknown	3.10.20.90_16135_4co7A00			TRUE	1	1
funfam	Tx	N	Missense_Mutation	LUAD	FALSE	C	unknown	3.10.20.90_16295_1ni2A01			TRUE	1	1
funfam	Tx	N	Missense_Mutation	LUAD	FALSE	C	unknown	3.10.20.90_16309_2klcA00			FALSE	1	1
funfam	Tx	N	Missense_Mutation	LUAD	FALSE	C	unknown	3.10.20.90_16440_1oqyA01			TRUE	1	1
funfam	Tx	N	Missense_Mutation	LUAD	FALSE	C	unknown	3.10.20.90_16451_3pvlA02			FALSE	1	1
funfam	Tx	N	Missense_Mutation	LUAD	FALSE	C	unknown	3.10.200.10_1430_2zncA00			TRUE	1	1
funfam	Tx	N	Missense_Mutation	LUAD	FALSE	C	unknown	3.10.200.10_1430_2zncA00				2	2
funfam	Tx	N	Missense_Mutation	LUAD	FALSE	C	unknown	3.10.390.10_1124_1h5pA00			FALSE	1	1
funfam	Tx	N	Missense_Mutation	LUAD	FALSE	C	unknown	3.10.450.10_2231_1g96A00			TRUE	1	1
funfam	Tx	N	Missense_Mutation	LUAD	FALSE	C	unknown	3.10.450.40_4049_3hi7A01			TRUE	1	1
funfam	Tx	N	Missense_Mutation	LUAD	FALSE	C	unknown	3.10.660.10_424_4d4oA02			TRUE	1	1
funfam	Tx	N	Missense_Mutation	LUAD	FALSE	C	unknown	3.20.19.10_4274_2b3xA05				2	2
funfam	Tx	N	Missense_Mutation	LUAD	FALSE	C	unknown	3.20.20.100_15013_1zsxA00			FALSE	1	1
funfam	Tx	N	Missense_Mutation	LUAD	FALSE	C	unknown	3.20.20.105_2013_1iq8A01			TRUE	1	1
funfam	Tx	N	Missense_Mutation	LUAD	FALSE	C	unknown	3.20.20.140_40287_2vr2A01			FALSE	2	2
funfam	Tx	N	Missense_Mutation	LUAD	FALSE	C	unknown	3.20.20.140_40287_2vr2A01				1	1
funfam	Tx	N	Missense_Mutation	LUAD	FALSE	C	unknown	3.20.20.140_40304_1itqA00				1	1
funfam	Tx	N	Missense_Mutation	LUAD	FALSE	C	unknown	3.20.20.140_40672_2xioA00			TRUE	1	1
funfam	Tx	N	Missense_Mutation	LUAD	FALSE	C	unknown	3.20.20.140_40698_1a4lA00			FALSE	1	1
funfam	Tx	N	Missense_Mutation	LUAD	FALSE	C	unknown	3.20.20.140_40745_2uz9A02				1	1
funfam	Tx	N	Missense_Mutation	LUAD	FALSE	C	unknown	3.20.20.330_1367_1lt7A00			FALSE	2	2
funfam	Tx	N	Missense_Mutation	LUAD	FALSE	C	unknown	3.20.20.330_1374_4cczA01			TRUE	1	1
funfam	Tx	N	Missense_Mutation	LUAD	FALSE	C	unknown	3.20.20.60_8940_1t5aA02			TRUE	1	1
funfam	Tx	N	Missense_Mutation	LUAD	FALSE	C	unknown	3.20.20.70_118723_1aldA00			FALSE	1	1
funfam	Tx	N	Missense_Mutation	LUAD	FALSE	C	unknown	3.20.20.70_120179_2eawA00			TRUE	1	1
funfam	Tx	N	Missense_Mutation	LUAD	FALSE	C	unknown	3.20.20.70_120783_3bg3A02			FALSE	2	2
funfam	Tx	N	Missense_Mutation	LUAD	FALSE	C	unknown	3.20.20.80_52993_3thcA01				1	1
funfam	Tx	N	Missense_Mutation	LUAD	FALSE	C	unknown	3.20.20.80_53006_4bzyA01			TRUE	1	1
funfam	Tx	N	Missense_Mutation	LUAD	FALSE	C	unknown	3.20.90.10_495_2fimA00				1	1
funfam	Tx	N	Missense_Mutation	LUAD	FALSE	C	unknown	3.30.1010.10_1841_2rd0A05			TRUE	1	1
funfam	Tx	N	Missense_Mutation	LUAD	FALSE	C	unknown	3.30.1120.10_4900_1fsuA02			FALSE	1	1
funfam	Tx	N	Missense_Mutation	LUAD	FALSE	C	unknown	3.30.1330.20_2990_5jcoA02				1	1
funfam	Tx	N	Missense_Mutation	LUAD	FALSE	C	unknown	3.30.1370.10_3275_2ctmA00			TRUE	1	1
funfam	Tx	N	Missense_Mutation	LUAD	FALSE	C	unknown	3.30.1370.10_8088_2annA02			FALSE	1	1
funfam	Tx	N	Missense_Mutation	LUAD	FALSE	C	unknown	3.30.1370.10_8239_2mjhA00			TRUE	1	1
funfam	Tx	N	Missense_Mutation	LUAD	FALSE	C	unknown	3.30.1370.10_8360_2axyA00			TRUE	1	1
funfam	Tx	N	Missense_Mutation	LUAD	FALSE	C	unknown	3.30.1370.10_8701_3u1kA04			TRUE	1	1
funfam	Tx	N	Missense_Mutation	LUAD	FALSE	C	unknown	3.30.1440.10_2266_3j7zF00				1	1
funfam	Tx	N	Missense_Mutation	LUAD	FALSE	C	unknown	3.30.1490.20_22842_1eucB02				1	1
funfam	Tx	N	Missense_Mutation	LUAD	FALSE	C	unknown	3.30.1560.10_56_1hl6B00			TRUE	1	1
funfam	Tx	N	Missense_Mutation	LUAD	FALSE	C	unknown	3.30.160.20_10129_3vyxA00			FALSE	1	1
funfam	Tx	N	Missense_Mutation	LUAD	FALSE	C	unknown	3.30.160.60_23446_2jp9A02			TRUE	1	1
funfam	Tx	N	Missense_Mutation	LUAD	FALSE	C	unknown	3.30.1640.10_1330_3jc6201			TRUE	1	1
funfam	Tx	N	Missense_Mutation	LUAD	FALSE	C	unknown	3.30.200.20_2482_1jpaA01			TRUE	1	1
funfam	Tx	N	Missense_Mutation	LUAD	FALSE	C	unknown	3.30.200.20_2482_1jpaA01				1	1
funfam	Tx	N	Missense_Mutation	LUAD	FALSE	C	unknown	3.30.200.20_2564_2vn9A01			TRUE	1	1
funfam	Tx	N	Missense_Mutation	LUAD	FALSE	C	unknown	3.30.200.20_4418_1b6cB01		TRUE	TRUE	1	1
funfam	Tx	N	Missense_Mutation	LUAD	FALSE	C	unknown	3.30.200.20_64171_3mdyA01			FALSE	1	1
funfam	Tx	N	Missense_Mutation	LUAD	FALSE	C	unknown	3.30.200.20_64559_3rgfA01			TRUE	1	1
funfam	Tx	N	Missense_Mutation	LUAD	FALSE	C	unknown	3.30.200.20_64827_1xqzA01			TRUE	1	1
funfam	Tx	N	Missense_Mutation	LUAD	FALSE	C	unknown	3.30.200.20_65388_1u5qA01			TRUE	1	1
funfam	Tx	N	Missense_Mutation	LUAD	FALSE	C	unknown	3.30.200.20_7381_3dpkA01			FALSE	1	1
funfam	Tx	N	Missense_Mutation	LUAD	FALSE	C	unknown	3.30.200.20_806_3qfvA01			TRUE	1	1
funfam	Tx	N	Missense_Mutation	LUAD	FALSE	C	unknown	3.30.2260.10_100_1w9gA00			TRUE	2	2
funfam	Tx	N	Missense_Mutation	LUAD	FALSE	C	unknown	3.30.230.70_5258_3u1kA03			TRUE	1	1
funfam	Tx	N	Missense_Mutation	LUAD	FALSE	C	unknown	3.30.2410.10_1877_3olmA03			TRUE	1	1
funfam	Tx	N	Missense_Mutation	LUAD	FALSE	C	unknown	3.30.300.130_3926_2m5hA00			TRUE	1	1
funfam	Tx	N	Missense_Mutation	LUAD	FALSE	C	unknown	3.30.360.10_24078_1u8fO02			FALSE	1	1
funfam	Tx	N	Missense_Mutation	LUAD	FALSE	C	unknown	3.30.365.10_16598_2ckjB00			FALSE	2	2
funfam	Tx	N	Missense_Mutation	LUAD	FALSE	C	unknown	3.30.40.10_60258_5b79A00			FALSE	1	1
funfam	Tx	N	Missense_Mutation	LUAD	FALSE	C	unknown	3.30.40.10_60258_5b79A00			TRUE	1	1
funfam	Tx	N	Missense_Mutation	LUAD	FALSE	C	unknown	3.30.40.10_60924_3fl2A00				1	1
funfam	Tx	N	Missense_Mutation	LUAD	FALSE	C	unknown	3.30.40.10_60994_2ecvA00			FALSE	1	1
funfam	Tx	N	Missense_Mutation	LUAD	FALSE	C	unknown	3.30.40.10_61038_2l5uA00				1	1
funfam	Tx	N	Missense_Mutation	LUAD	FALSE	C	unknown	3.30.420.10_45603_1wljA00				1	1
funfam	Tx	N	Missense_Mutation	LUAD	FALSE	C	unknown	3.30.420.10_45932_4f3tA04			FALSE	1	1
funfam	Tx	N	Missense_Mutation	LUAD	FALSE	C	unknown	3.30.450.20_87784_4f3lB02				1	1
funfam	Tx	N	Missense_Mutation	LUAD	FALSE	C	unknown	3.30.450.70_619_2j3tD01			TRUE	1	1
funfam	Tx	N	Missense_Mutation	LUAD	FALSE	C	unknown	3.30.460.10_18087_1fa0A02			TRUE	1	1
funfam	Tx	N	Missense_Mutation	LUAD	FALSE	C	unknown	3.30.470.20_30561_1bncA02			TRUE	2	2
funfam	Tx	N	Missense_Mutation	LUAD	FALSE	C	unknown	3.30.50.10_4111_1by4A00			TRUE	1	1
funfam	Tx	N	Missense_Mutation	LUAD	FALSE	C	unknown	3.30.500.10_3461_1kcgC00			TRUE	1	1
funfam	Tx	N	Missense_Mutation	LUAD	FALSE	C	unknown	3.30.500.10_3472_3ov6A02			FALSE	1	1
funfam	Tx	N	Missense_Mutation	LUAD	FALSE	C	unknown	3.30.505.10_4173_3cxlA01				1	1
funfam	Tx	N	Missense_Mutation	LUAD	FALSE	C	unknown	3.30.505.10_4181_1ju5A00				1	1
funfam	Tx	N	Missense_Mutation	LUAD	FALSE	C	unknown	3.30.505.10_4189_2izvA00				1	1
funfam	Tx	N	Missense_Mutation	LUAD	FALSE	C	unknown	3.30.505.10_4228_1a07A00			TRUE	1	1
funfam	Tx	N	Missense_Mutation	LUAD	FALSE	C	unknown	3.30.505.10_4366_2b3oA01			FALSE	1	1
funfam	Tx	N	Missense_Mutation	LUAD	FALSE	C	unknown	3.30.559.10_22080_2ihwA01			TRUE	1	1
funfam	Tx	N	Missense_Mutation	LUAD	FALSE	C	unknown	3.30.56.10_2404_3l4gB03			TRUE	1	1
funfam	Tx	N	Missense_Mutation	LUAD	FALSE	C	unknown	3.30.590.10_4316_3b6rA02				1	1
funfam	Tx	N	Missense_Mutation	LUAD	FALSE	C	unknown	3.30.60.20_5515_1y8fA00				1	1
funfam	Tx	N	Missense_Mutation	LUAD	FALSE	C	unknown	3.30.60.20_5564_1ptqA00			FALSE	1	1
funfam	Tx	N	Missense_Mutation	LUAD	FALSE	C	unknown	3.30.70.1130_305_1q8kA03			TRUE	1	1
funfam	Tx	N	Missense_Mutation	LUAD	FALSE	C	unknown	3.30.70.1230_5693_3uvjA00			FALSE	1	1
funfam	Tx	N	Missense_Mutation	LUAD	FALSE	C	unknown	3.30.70.1230_5693_3uvjA00				1	1
funfam	Tx	N	Missense_Mutation	LUAD	FALSE	C	unknown	3.30.70.1230_5743_1ab8A00				1	1
funfam	Tx	N	Missense_Mutation	LUAD	FALSE	C	unknown	3.30.70.1230_5760_1azsA00				1	1
funfam	Tx	N	Missense_Mutation	LUAD	FALSE	C	unknown	3.30.70.1470_602_1bmqB00			TRUE	1	1
funfam	Tx	N	Missense_Mutation	LUAD	FALSE	C	unknown	3.30.70.330_42329_2cjkA01			FALSE	1	1
funfam	Tx	N	Missense_Mutation	LUAD	FALSE	C	unknown	3.30.70.330_42341_2dgqA00			FALSE	2	2
funfam	Tx	N	Missense_Mutation	LUAD	FALSE	C	unknown	3.30.70.330_42372_1x4eA00			TRUE	1	1
funfam	Tx	N	Missense_Mutation	LUAD	FALSE	C	unknown	3.30.70.330_43071_2kxnB01			TRUE	1	1
funfam	Tx	N	Missense_Mutation	LUAD	FALSE	C	unknown	3.30.70.330_43123_1sjrA00			FALSE	1	1
funfam	Tx	N	Missense_Mutation	LUAD	FALSE	C	unknown	3.30.70.330_43148_1cvjA01			TRUE	1	1
funfam	Tx	N	Missense_Mutation	LUAD	FALSE	C	unknown	3.30.70.330_43271_1cvjA02			TRUE	1	1
funfam	Tx	N	Missense_Mutation	LUAD	FALSE	C	unknown	3.30.70.330_43342_2hglA01			TRUE	1	1
funfam	Tx	N	Missense_Mutation	LUAD	FALSE	C	unknown	3.30.70.330_43405_2hgmA01			TRUE	1	1
funfam	Tx	N	Missense_Mutation	LUAD	FALSE	C	unknown	3.30.70.330_43546_1qm9A01			TRUE	1	1
funfam	Tx	N	Missense_Mutation	LUAD	FALSE	C	unknown	3.30.70.380_1950_3cmqA02				1	1
funfam	Tx	N	Missense_Mutation	LUAD	FALSE	C	unknown	3.30.70.590_513_1fa0A01			FALSE	1	1
funfam	Tx	N	Missense_Mutation	LUAD	FALSE	C	unknown	3.30.70.600_1078_4v1ak00				1	1
funfam	Tx	N	Missense_Mutation	LUAD	FALSE	C	unknown	3.30.70.680_53_1f2hA00			FALSE	1	1
funfam	Tx	N	Missense_Mutation	LUAD	FALSE	C	unknown	3.30.70.890_6573_1wuuA02				1	1
funfam	Tx	N	Missense_Mutation	LUAD	FALSE	C	unknown	3.30.830.10_16678_2g47A01			TRUE	1	1
funfam	Tx	N	Missense_Mutation	LUAD	FALSE	C	unknown	3.30.830.10_2593_2g47A03			FALSE	1	1
funfam	Tx	N	Missense_Mutation	LUAD	FALSE	C	unknown	3.30.870.10_12790_4ggjA00			FALSE	1	1
funfam	Tx	N	Missense_Mutation	LUAD	FALSE	C	unknown	3.30.870.20_236_1jy1A02			TRUE	1	1
funfam	Tx	N	Missense_Mutation	LUAD	FALSE	C	unknown	3.30.930.10_32055_4xemA01				1	1
funfam	Tx	N	Missense_Mutation	LUAD	FALSE	C	unknown	3.30.930.10_32239_3hxuA01			TRUE	1	1
funfam	Tx	N	Missense_Mutation	LUAD	FALSE	C	unknown	3.40.1110.10_15480_1mo7A00			FALSE	1	1
funfam	Tx	N	Missense_Mutation	LUAD	FALSE	C	unknown	3.40.1370.10_3582_1jj2C00				1	1
funfam	Tx	N	Missense_Mutation	LUAD	FALSE	C	unknown	3.40.140.10_13360_2o95A00			TRUE	1	1
funfam	Tx	N	Missense_Mutation	LUAD	FALSE	C	unknown	3.40.190.10_203273_1b0lA03			FALSE	1	1
funfam	Tx	N	Missense_Mutation	LUAD	FALSE	C	unknown	3.40.190.10_203337_5ehmA02			FALSE	1	1
funfam	Tx	N	Missense_Mutation	LUAD	FALSE	C	unknown	3.40.190.10_203444_1b0lA01	MC3			1	1
funfam	Tx	N	Missense_Mutation	LUAD	FALSE	C	unknown	3.40.190.10_203444_1b0lA01				1	1
funfam	Tx	N	Missense_Mutation	LUAD	FALSE	C	unknown	3.40.20.10_5391_2nupA05			TRUE	1	1
funfam	Tx	N	Missense_Mutation	LUAD	FALSE	C	unknown	3.40.20.10_5483_1t2lA00			TRUE	1	1
funfam	Tx	N	Missense_Mutation	LUAD	FALSE	C	unknown	3.40.220.10_4930_1bllE01			TRUE	1	1
funfam	Tx	N	Missense_Mutation	LUAD	FALSE	C	unknown	3.40.220.10_5051_3q6zA00			FALSE	1	1
funfam	Tx	N	Missense_Mutation	LUAD	FALSE	C	unknown	3.40.225.10_3684_3ocrA00			FALSE	1	1
funfam	Tx	N	Missense_Mutation	LUAD	FALSE	C	unknown	3.40.225.10_3684_3ocrA00				1	1
funfam	Tx	N	Missense_Mutation	LUAD	FALSE	C	unknown	3.40.30.10_78952_2vafA03			FALSE	1	1
funfam	Tx	N	Missense_Mutation	LUAD	FALSE	C	unknown	3.40.30.10_79152_3apoA07			FALSE	1	1
funfam	Tx	N	Missense_Mutation	LUAD	FALSE	C	unknown	3.40.30.10_79466_1mekA00			FALSE	1	1
funfam	Tx	N	Missense_Mutation	LUAD	FALSE	C	unknown	3.40.30.10_79830_1m7tA00			TRUE	1	1
funfam	Tx	N	Missense_Mutation	LUAD	FALSE	C	unknown	3.40.30.10_80031_1j0fA00			TRUE	1	1
funfam	Tx	N	Missense_Mutation	LUAD	FALSE	C	unknown	3.40.309.10_17323_2o2pA02			FALSE	1	1
funfam	Tx	N	Missense_Mutation	LUAD	FALSE	C	unknown	3.40.309.10_17323_2o2pA02				1	1
funfam	Tx	N	Missense_Mutation	LUAD	FALSE	C	unknown	3.40.309.10_17530_5fhzA02			FALSE	1	1
funfam	Tx	N	Missense_Mutation	LUAD	FALSE	C	unknown	3.40.309.10_17530_5fhzA02			TRUE	1	1
funfam	Tx	N	Missense_Mutation	LUAD	FALSE	C	unknown	3.40.33.10_4816_3q2rA00			FALSE	1	1
funfam	Tx	N	Missense_Mutation	LUAD	FALSE	C	unknown	3.40.33.10_4816_3q2rA00				1	1
funfam	Tx	N	Missense_Mutation	LUAD	FALSE	C	unknown	3.40.367.20_1728_1v4sA01			TRUE	1	1
funfam	Tx	N	Missense_Mutation	LUAD	FALSE	C	unknown	3.40.367.20_1728_1v4sA01				2	2
funfam	Tx	N	Missense_Mutation	LUAD	FALSE	C	unknown	3.40.390.10_13228_1dmtA01			FALSE	1	1
funfam	Tx	N	Missense_Mutation	LUAD	FALSE	C	unknown	3.40.390.10_13247_1gkcA00			FALSE	2	2
funfam	Tx	N	Missense_Mutation	LUAD	FALSE	C	unknown	3.40.390.10_13247_1gkcA00			TRUE	1	1
funfam	Tx	N	Missense_Mutation	LUAD	FALSE	C	unknown	3.40.390.10_13268_4dd8A00			FALSE	4	4
funfam	Tx	N	Missense_Mutation	LUAD	FALSE	C	unknown	3.40.390.10_13268_4dd8A00			TRUE	1	1
funfam	Tx	N	Missense_Mutation	LUAD	FALSE	C	unknown	3.40.390.10_13277_3edgA00			FALSE	1	1
funfam	Tx	N	Missense_Mutation	LUAD	FALSE	C	unknown	3.40.390.10_13285_2rjpA01			FALSE	1	1
funfam	Tx	N	Missense_Mutation	LUAD	FALSE	C	unknown	3.40.390.10_13285_2rjpA01				2	2
funfam	Tx	N	Missense_Mutation	LUAD	FALSE	C	unknown	3.40.440.10_3574_2v40A01			FALSE	1	1
funfam	Tx	N	Missense_Mutation	LUAD	FALSE	C	unknown	3.40.440.10_3574_2v40A01			TRUE	1	1
funfam	Tx	N	Missense_Mutation	LUAD	FALSE	C	unknown	3.40.47.10_52566_2p8uA00			FALSE	1	1
funfam	Tx	N	Missense_Mutation	LUAD	FALSE	C	unknown	3.40.47.10_52663_2uv8A05			TRUE	1	1
funfam	Tx	N	Missense_Mutation	LUAD	FALSE	C	unknown	3.40.50.1000_57801_2b8eA01			FALSE	1	1
funfam	Tx	N	Missense_Mutation	LUAD	FALSE	C	unknown	3.40.50.10140_4407_1t3gA00			TRUE	2	2
funfam	Tx	N	Missense_Mutation	LUAD	FALSE	C	unknown	3.40.50.10140_4407_1t3gA00				1	1
funfam	Tx	N	Missense_Mutation	LUAD	FALSE	C	unknown	3.40.50.10490_21123_2v4mA01			TRUE	1	1
funfam	Tx	N	Missense_Mutation	LUAD	FALSE	C	unknown	3.40.50.10490_21318_3bchA01				1	1
funfam	Tx	N	Missense_Mutation	LUAD	FALSE	C	unknown	3.40.50.10810_9053_3mwyW03		TRUE	TRUE	1	1
funfam	Tx	N	Missense_Mutation	LUAD	FALSE	C	unknown	3.40.50.1220_12989_1djlA00			FALSE	1	1
funfam	Tx	N	Missense_Mutation	LUAD	FALSE	C	unknown	3.40.50.1220_13146_2q27A02			FALSE	1	1
funfam	Tx	N	Missense_Mutation	LUAD	FALSE	C	unknown	3.40.50.1360_8336_1ne7A00			TRUE	1	1
funfam	Tx	N	Missense_Mutation	LUAD	FALSE	C	unknown	3.40.50.1460_5819_2wdpA00				1	1
funfam	Tx	N	Missense_Mutation	LUAD	FALSE	C	unknown	3.40.50.1460_5885_4aw9A00			TRUE	1	1
funfam	Tx	N	Missense_Mutation	LUAD	FALSE	C	unknown	3.40.50.150_133759_2qrvA01			TRUE	1	1
funfam	Tx	N	Missense_Mutation	LUAD	FALSE	C	unknown	3.40.50.150_135561_1sqfA04				1	1
funfam	Tx	N	Missense_Mutation	LUAD	FALSE	C	unknown	3.40.50.150_135792_2a14A00			FALSE	1	1
funfam	Tx	N	Missense_Mutation	LUAD	FALSE	C	unknown	3.40.50.150_135942_3ckkA01			TRUE	1	1
funfam	Tx	N	Missense_Mutation	LUAD	FALSE	C	unknown	3.40.50.1580_6118_1m73E00			TRUE	1	1
funfam	Tx	N	Missense_Mutation	LUAD	FALSE	C	unknown	3.40.50.170_5900_1mejA00			TRUE	1	1
funfam	Tx	N	Missense_Mutation	LUAD	FALSE	C	unknown	3.40.50.1820_115121_1mx1A00			FALSE	2	2
funfam	Tx	N	Missense_Mutation	LUAD	FALSE	C	unknown	3.40.50.1820_115121_1mx1A00			TRUE	1	1
funfam	Tx	N	Missense_Mutation	LUAD	FALSE	C	unknown	3.40.50.1820_115164_3jyhA01			TRUE	1	1
funfam	Tx	N	Missense_Mutation	LUAD	FALSE	C	unknown	3.40.50.1820_115289_1s8oA03				1	1
funfam	Tx	N	Missense_Mutation	LUAD	FALSE	C	unknown	3.40.50.1820_115324_1hlgA00			FALSE	1	1
funfam	Tx	N	Missense_Mutation	LUAD	FALSE	C	unknown	3.40.50.1820_115324_1hlgA00				2	2
funfam	Tx	N	Missense_Mutation	LUAD	FALSE	C	unknown	3.40.50.1820_115346_3dduA01			TRUE	1	1
funfam	Tx	N	Missense_Mutation	LUAD	FALSE	C	unknown	3.40.50.1820_115352_2qmqA00			FALSE	1	1
funfam	Tx	N	Missense_Mutation	LUAD	FALSE	C	unknown	3.40.50.1820_115488_2oxeA01				1	1
funfam	Tx	N	Missense_Mutation	LUAD	FALSE	C	unknown	3.40.50.2300_1420_4f11A01			FALSE	1	1
funfam	Tx	N	Missense_Mutation	LUAD	FALSE	C	unknown	3.40.50.2300_358_3mq4A01			FALSE	2	2
funfam	Tx	N	Missense_Mutation	LUAD	FALSE	C	unknown	3.40.50.300_623830_3bd9A00			FALSE	1	1
funfam	Tx	N	Missense_Mutation	LUAD	FALSE	C	unknown	3.40.50.300_623830_3bd9A00				1	1
funfam	Tx	N	Missense_Mutation	LUAD	FALSE	C	unknown	3.40.50.300_627197_3fe2A00			TRUE	1	1
funfam	Tx	N	Missense_Mutation	LUAD	FALSE	C	unknown	3.40.50.300_627197_3fe2A00				1	1
funfam	Tx	N	Missense_Mutation	LUAD	FALSE	C	unknown	3.40.50.300_627204_3g5uA02			FALSE	1	1
funfam	Tx	N	Missense_Mutation	LUAD	FALSE	C	unknown	3.40.50.300_627923_3hu1A03			TRUE	1	1
funfam	Tx	N	Missense_Mutation	LUAD	FALSE	C	unknown	3.40.50.300_628590_2ph1A00			TRUE	1	1
funfam	Tx	N	Missense_Mutation	LUAD	FALSE	C	unknown	3.40.50.300_628647_4yqfA00			FALSE	2	2
funfam	Tx	N	Missense_Mutation	LUAD	FALSE	C	unknown	3.40.50.300_628823_1vplA00			FALSE	1	1
funfam	Tx	N	Missense_Mutation	LUAD	FALSE	C	unknown	3.40.50.300_629730_2xauA02			FALSE	1	1
funfam	Tx	N	Missense_Mutation	LUAD	FALSE	C	unknown	3.40.50.300_629730_2xauA02			TRUE	2	2
funfam	Tx	N	Missense_Mutation	LUAD	FALSE	C	unknown	3.40.50.300_629962_4r7zA00			FALSE	1	1
funfam	Tx	N	Missense_Mutation	LUAD	FALSE	C	unknown	3.40.50.300_629962_4r7zA00			TRUE	1	1
funfam	Tx	N	Missense_Mutation	LUAD	FALSE	C	unknown	3.40.50.300_629966_3gd7A01			TRUE	1	1
funfam	Tx	N	Missense_Mutation	LUAD	FALSE	C	unknown	3.40.50.300_630367_1xtqA00			TRUE	1	1
funfam	Tx	N	Missense_Mutation	LUAD	FALSE	C	unknown	3.40.50.300_630778_3mwyW04		TRUE	TRUE	1	1
funfam	Tx	N	Missense_Mutation	LUAD	FALSE	C	unknown	3.40.50.300_630778_3mwyW04			TRUE	1	1
funfam	Tx	N	Missense_Mutation	LUAD	FALSE	C	unknown	3.40.50.300_630778_3mwyW04				1	1
funfam	Tx	N	Missense_Mutation	LUAD	FALSE	C	unknown	3.40.50.300_630802_3vkgA05			FALSE	1	1
funfam	Tx	N	Missense_Mutation	LUAD	FALSE	C	unknown	3.40.50.300_630802_3vkgA05			TRUE	1	1
funfam	Tx	N	Missense_Mutation	LUAD	FALSE	C	unknown	3.40.50.300_630802_3vkgA05				1	1
funfam	Tx	N	Missense_Mutation	LUAD	FALSE	C	unknown	3.40.50.300_630881_4f91B02			TRUE	1	1
funfam	Tx	N	Missense_Mutation	LUAD	FALSE	C	unknown	3.40.50.300_631150_3vkhA06			FALSE	1	1
funfam	Tx	N	Missense_Mutation	LUAD	FALSE	C	unknown	3.40.50.300_631355_1n6hA00			TRUE	1	1
funfam	Tx	N	Missense_Mutation	LUAD	FALSE	C	unknown	3.40.50.300_632810_2db3A02			FALSE	1	1
funfam	Tx	N	Missense_Mutation	LUAD	FALSE	C	unknown	3.40.50.300_633268_4cdgA01		TRUE	TRUE	1	1
funfam	Tx	N	Missense_Mutation	LUAD	FALSE	C	unknown	3.40.50.300_633337_1cjmA00			FALSE	1	1
funfam	Tx	N	Missense_Mutation	LUAD	FALSE	C	unknown	3.40.50.300_633608_3dkpA00			TRUE	1	1
funfam	Tx	N	Missense_Mutation	LUAD	FALSE	C	unknown	3.40.50.300_633777_3w6nA00			TRUE	1	1
funfam	Tx	N	Missense_Mutation	LUAD	FALSE	C	unknown	3.40.50.300_634148_4rkfA00			FALSE	1	1
funfam	Tx	N	Missense_Mutation	LUAD	FALSE	C	unknown	3.40.50.300_634823_5jcpA02			TRUE	1	1
funfam	Tx	N	Missense_Mutation	LUAD	FALSE	C	unknown	3.40.50.300_634823_5jcpA02				1	1
funfam	Tx	N	Missense_Mutation	LUAD	FALSE	C	unknown	3.40.50.300_634947_3bfkA00	MC3	TRUE	TRUE	11	11
funfam	Tx	N	Missense_Mutation	LUAD	FALSE	C	unknown	3.40.50.300_634947_3bfkA00	MC3	TRUE		5	5
funfam	Tx	N	Missense_Mutation	LUAD	FALSE	C	unknown	3.40.50.300_634947_3bfkA00	MC3		TRUE	1	1
funfam	Tx	N	Missense_Mutation	LUAD	FALSE	C	unknown	3.40.50.300_634947_3bfkA00			TRUE	1	1
funfam	Tx	N	Missense_Mutation	LUAD	FALSE	C	unknown	3.40.50.300_81016_2xszD01			TRUE	1	1
funfam	Tx	N	Missense_Mutation	LUAD	FALSE	C	unknown	3.40.50.410_19584_1jv2B02			TRUE	1	1
funfam	Tx	N	Missense_Mutation	LUAD	FALSE	C	unknown	3.40.50.410_19758_3eh1A04				1	1
funfam	Tx	N	Missense_Mutation	LUAD	FALSE	C	unknown	3.40.50.620_47213_1efvA02				1	1
funfam	Tx	N	Missense_Mutation	LUAD	FALSE	C	unknown	3.40.50.620_86637_3zgzA01			TRUE	1	1
funfam	Tx	N	Missense_Mutation	LUAD	FALSE	C	unknown	3.40.50.720_284825_3ruiA00				1	1
funfam	Tx	N	Missense_Mutation	LUAD	FALSE	C	unknown	3.40.50.720_289570_2g76A02			TRUE	1	1
funfam	Tx	N	Missense_Mutation	LUAD	FALSE	C	unknown	3.40.50.720_290086_1yb1A01			FALSE	1	1
funfam	Tx	N	Missense_Mutation	LUAD	FALSE	C	unknown	3.40.50.720_291344_3wj7A00				1	1
funfam	Tx	N	Missense_Mutation	LUAD	FALSE	C	unknown	3.40.50.720_292294_2i99A02			FALSE	1	1
funfam	Tx	N	Missense_Mutation	LUAD	FALSE	C	unknown	3.40.50.80_12661_3a1fA00			TRUE	1	1
funfam	Tx	N	Missense_Mutation	LUAD	FALSE	C	unknown	3.40.50.920_11795_3mosA03				1	1
funfam	Tx	N	Missense_Mutation	LUAD	FALSE	C	unknown	3.40.50.970_36569_3mosA02				1	1
funfam	Tx	N	Missense_Mutation	LUAD	FALSE	C	unknown	3.40.570.10_1273_4gtwA02			FALSE	1	1
funfam	Tx	N	Missense_Mutation	LUAD	FALSE	C	unknown	3.40.570.10_1273_4gtwA02				2	2
funfam	Tx	N	Missense_Mutation	LUAD	FALSE	C	unknown	3.40.630.10_34828_1z8lA01			FALSE	1	1
funfam	Tx	N	Missense_Mutation	LUAD	FALSE	C	unknown	3.40.630.10_34847_1uwyA01			FALSE	1	1
funfam	Tx	N	Missense_Mutation	LUAD	FALSE	C	unknown	3.40.630.30_70018_1cm0A00			TRUE	1	1
funfam	Tx	N	Missense_Mutation	LUAD	FALSE	C	unknown	3.40.640.10_62877_1wytB03			FALSE	1	1
funfam	Tx	N	Missense_Mutation	LUAD	FALSE	C	unknown	3.40.640.10_63070_2bwnA02			TRUE	1	1
funfam	Tx	N	Missense_Mutation	LUAD	FALSE	C	unknown	3.40.640.10_63117_2hzpA02			FALSE	1	1
funfam	Tx	N	Missense_Mutation	LUAD	FALSE	C	unknown	3.40.640.10_63207_1fc4A01			TRUE	1	1
funfam	Tx	N	Missense_Mutation	LUAD	FALSE	C	unknown	3.40.640.10_63248_3k40A02			TRUE	1	1
funfam	Tx	N	Missense_Mutation	LUAD	FALSE	C	unknown	3.40.640.10_63379_5ax8A02			TRUE	1	1
funfam	Tx	N	Missense_Mutation	LUAD	FALSE	C	unknown	3.40.640.10_63395_3ihjA03			FALSE	1	1
funfam	Tx	N	Missense_Mutation	LUAD	FALSE	C	unknown	3.40.720.10_19079_1fsuA01			TRUE	2	2
funfam	Tx	N	Missense_Mutation	LUAD	FALSE	C	unknown	3.40.800.10_2194_1wvaA00			FALSE	1	1
funfam	Tx	N	Missense_Mutation	LUAD	FALSE	C	unknown	3.40.800.20_2844_4bkxB00			TRUE	1	1
funfam	Tx	N	Missense_Mutation	LUAD	FALSE	C	unknown	3.40.850.10_4688_4h1gA02			FALSE	1	1
funfam	Tx	N	Missense_Mutation	LUAD	FALSE	C	unknown	3.40.850.10_4688_4h1gA02			TRUE	4	4
funfam	Tx	N	Missense_Mutation	LUAD	FALSE	C	unknown	3.40.850.10_4688_4h1gA02				2	2
funfam	Tx	N	Missense_Mutation	LUAD	FALSE	C	unknown	3.40.850.10_4698_2hehA00			FALSE	1	1
funfam	Tx	N	Missense_Mutation	LUAD	FALSE	C	unknown	3.40.850.10_4698_2hehA00				1	1
funfam	Tx	N	Missense_Mutation	LUAD	FALSE	C	unknown	3.40.930.10_4542_1hynP00			FALSE	1	1
funfam	Tx	N	Missense_Mutation	LUAD	FALSE	C	unknown	3.40.930.10_4542_1hynP00			TRUE	1	1
funfam	Tx	N	Missense_Mutation	LUAD	FALSE	C	unknown	3.50.30.20_1813_1a9xB01			TRUE	1	1
funfam	Tx	N	Missense_Mutation	LUAD	FALSE	C	unknown	3.50.30.30_4543_3icuA01			FALSE	1	1
funfam	Tx	N	Missense_Mutation	LUAD	FALSE	C	unknown	3.50.30.30_4543_3icuA01				1	1
funfam	Tx	N	Missense_Mutation	LUAD	FALSE	C	unknown	3.60.10.10_13460_4cmnA00				1	1
funfam	Tx	N	Missense_Mutation	LUAD	FALSE	C	unknown	3.60.10.10_13471_1bixA00			TRUE	1	1
funfam	Tx	N	Missense_Mutation	LUAD	FALSE	C	unknown	3.60.10.10_13501_1zwxA00			TRUE	1	1
funfam	Tx	N	Missense_Mutation	LUAD	FALSE	C	unknown	3.60.10.10_13512_4awnA00			FALSE	1	1
funfam	Tx	N	Missense_Mutation	LUAD	FALSE	C	unknown	3.60.110.10_8179_4cyfA01			TRUE	1	1
funfam	Tx	N	Missense_Mutation	LUAD	FALSE	C	unknown	3.60.110.10_8179_4cyfA01				1	1
funfam	Tx	N	Missense_Mutation	LUAD	FALSE	C	unknown	3.60.110.10_8209_2w1vA00				1	1
funfam	Tx	N	Missense_Mutation	LUAD	FALSE	C	unknown	3.60.15.10_258_3zwfA00			FALSE	1	1
funfam	Tx	N	Missense_Mutation	LUAD	FALSE	C	unknown	3.60.21.10_29344_4il1A02		TRUE		1	1
funfam	Tx	N	Missense_Mutation	LUAD	FALSE	C	unknown	3.60.21.10_29492_3rl3A00			FALSE	2	2
funfam	Tx	N	Missense_Mutation	LUAD	FALSE	C	unknown	3.60.21.10_29505_3t1iA01			TRUE	1	1
funfam	Tx	N	Missense_Mutation	LUAD	FALSE	C	unknown	3.60.40.10_11353_2iq1A00			FALSE	1	1
funfam	Tx	N	Missense_Mutation	LUAD	FALSE	C	unknown	3.60.40.10_11479_1a6qA01			FALSE	1	1
funfam	Tx	N	Missense_Mutation	LUAD	FALSE	C	unknown	3.70.10.10_1469_1axcA00			TRUE	1	1
funfam	Tx	N	Missense_Mutation	LUAD	FALSE	C	unknown	3.80.10.10_105299_2v9sA00			FALSE	1	1
funfam	Tx	N	Missense_Mutation	LUAD	FALSE	C	unknown	3.80.10.10_105404_1xcdA00				1	1
funfam	Tx	N	Missense_Mutation	LUAD	FALSE	C	unknown	3.80.10.10_105410_1dceA03			TRUE	1	1
funfam	Tx	N	Missense_Mutation	LUAD	FALSE	C	unknown	3.80.10.10_105502_1ziwA00			TRUE	1	1
funfam	Tx	N	Missense_Mutation	LUAD	FALSE	C	unknown	3.80.10.10_106197_4z94G02			TRUE	1	1
funfam	Tx	N	Missense_Mutation	LUAD	FALSE	C	unknown	3.80.10.10_106846_5ijbA00				1	1
funfam	Tx	N	Missense_Mutation	LUAD	FALSE	C	unknown	3.80.10.10_106855_2z64A00			FALSE	2	2
funfam	Tx	N	Missense_Mutation	LUAD	FALSE	C	unknown	3.80.10.10_4094_3zyjA01			FALSE	1	1
funfam	Tx	N	Missense_Mutation	LUAD	FALSE	C	unknown	3.80.20.20_3241_1ivoA01				1	1
funfam	Tx	N	Missense_Mutation	LUAD	FALSE	C	unknown	3.80.20.20_3244_1ivoA03			TRUE	1	1
funfam	Tx	N	Missense_Mutation	LUAD	FALSE	C	unknown	3.80.30.20_6747_2qgqA01			TRUE	1	1
funfam	Tx	N	Missense_Mutation	LUAD	FALSE	C	unknown	3.90.1380.10_1130_1kl7A01			TRUE	1	1
funfam	Tx	N	Missense_Mutation	LUAD	FALSE	C	unknown	3.90.1750.10_1877_3olmA01			TRUE	1	1
funfam	Tx	N	Missense_Mutation	LUAD	FALSE	C	unknown	3.90.180.10_34043_2j8zA01			TRUE	1	1
funfam	Tx	N	Missense_Mutation	LUAD	FALSE	C	unknown	3.90.190.10_11472_1l8kA00	MC3		TRUE	1	1
funfam	Tx	N	Missense_Mutation	LUAD	FALSE	C	unknown	3.90.190.10_11472_1l8kA00			FALSE	1	1
funfam	Tx	N	Missense_Mutation	LUAD	FALSE	C	unknown	3.90.190.10_11472_1l8kA00			TRUE	2	2
funfam	Tx	N	Missense_Mutation	LUAD	FALSE	C	unknown	3.90.190.10_11472_1l8kA00				1	1
funfam	Tx	N	Missense_Mutation	LUAD	FALSE	C	unknown	3.90.190.10_11592_1r6hA00			TRUE	1	1
funfam	Tx	N	Missense_Mutation	LUAD	FALSE	C	unknown	3.90.190.10_11707_1d5rA01				1	1
funfam	Tx	N	Missense_Mutation	LUAD	FALSE	C	unknown	3.90.215.10_2919_2d39A01				1	1
funfam	Tx	N	Missense_Mutation	LUAD	FALSE	C	unknown	3.90.228.10_2025_2rf5A00			FALSE	1	1
funfam	Tx	N	Missense_Mutation	LUAD	FALSE	C	unknown	3.90.228.20_2431_1khbA03			FALSE	1	1
funfam	Tx	N	Missense_Mutation	LUAD	FALSE	C	unknown	3.90.228.20_2431_1khbA03			TRUE	1	1
funfam	Tx	N	Missense_Mutation	LUAD	FALSE	C	unknown	3.90.230.10_9102_2iw2A02			TRUE	1	1
funfam	Tx	N	Missense_Mutation	LUAD	FALSE	C	unknown	3.90.260.10_390_1kv3A02			FALSE	1	1
funfam	Tx	N	Missense_Mutation	LUAD	FALSE	C	unknown	3.90.550.10_64684_2ae7A00			FALSE	1	1
funfam	Tx	N	Missense_Mutation	LUAD	FALSE	C	unknown	3.90.550.10_64684_2ae7A00			TRUE	1	1
funfam	Tx	N	Missense_Mutation	LUAD	FALSE	C	unknown	3.90.550.10_64971_2ffuA01			FALSE	1	1
funfam	Tx	N	Missense_Mutation	LUAD	FALSE	C	unknown	3.90.550.10_64971_2ffuA01			TRUE	1	1
funfam	Tx	N	Missense_Mutation	LUAD	FALSE	C	unknown	3.90.550.10_64971_2ffuA01				2	2
funfam	Tx	N	Missense_Mutation	LUAD	FALSE	C	unknown	3.90.640.10_7740_5adxA03				1	1
funfam	Tx	N	Missense_Mutation	LUAD	FALSE	C	unknown	3.90.70.10_17058_2gfoA00			TRUE	1	1
funfam	Tx	N	Missense_Mutation	LUAD	FALSE	C	unknown	3.90.70.10_17143_1gloA00			FALSE	1	1
funfam	Tx	N	Missense_Mutation	LUAD	FALSE	C	unknown	3.90.70.10_17149_1kfuL02			FALSE	1	1
funfam	Tx	N	Missense_Mutation	LUAD	FALSE	C	unknown	3.90.79.10_21597_1q33A02				1	1
funfam	Tx	N	Missense_Mutation	LUAD	FALSE	C	unknown	3.90.850.10_5343_1hyoA02			TRUE	1	1
funfam	Tx	N	Missense_Mutation	LUAD	FALSE	C	unknown	4.10.1040.10_127_1lpvA00			FALSE	1	1
funfam	Tx	N	Missense_Mutation	LUAD	FALSE	C	unknown	4.10.1080.10_2849_1ux6A01				1	1
funfam	Tx	N	Missense_Mutation	LUAD	FALSE	C	unknown	4.10.280.10_5747_1uklC00			TRUE	1	1
funfam	Tx	N	Missense_Mutation	LUAD	FALSE	C	unknown	4.10.280.10_5786_4f3lA01			FALSE	1	1
funfam	Tx	N	Missense_Mutation	LUAD	FALSE	C	unknown	4.10.400.10_12108_2fcwB01			TRUE	1	1
funfam	Tx	N	Missense_Mutation	LUAD	FALSE	S	unknown	1.10.10.10_264742_1if1A00			FALSE	1	1
funfam	Tx	N	Missense_Mutation	LUAD	FALSE	S	unknown	1.10.10.10_264742_1if1A00			TRUE	1	1
funfam	Tx	N	Missense_Mutation	LUAD	FALSE	S	unknown	1.10.10.10_264994_1d5vA00			FALSE	1	1
funfam	Tx	N	Missense_Mutation	LUAD	FALSE	S	unknown	1.10.10.10_264994_1d5vA00				1	1
funfam	Tx	N	Missense_Mutation	LUAD	FALSE	S	unknown	1.10.10.10_265036_2k27A01			FALSE	1	1
funfam	Tx	N	Missense_Mutation	LUAD	FALSE	S	unknown	1.10.10.10_265627_1o7fA02				1	1
funfam	Tx	N	Missense_Mutation	LUAD	FALSE	S	unknown	1.10.10.10_266614_2k27A02				1	1
funfam	Tx	N	Missense_Mutation	LUAD	FALSE	S	unknown	1.10.10.440_1569_2dofA00			TRUE	1	1
funfam	Tx	N	Missense_Mutation	LUAD	FALSE	S	unknown	1.10.10.500_35_2lmdA00			FALSE	1	1
funfam	Tx	N	Missense_Mutation	LUAD	FALSE	S	unknown	1.10.10.60_124017_1s7eA02			FALSE	1	1
funfam	Tx	N	Missense_Mutation	LUAD	FALSE	S	unknown	1.10.10.60_124085_3a01B00			FALSE	1	1
funfam	Tx	N	Missense_Mutation	LUAD	FALSE	S	unknown	1.10.10.60_124199_2ld5A00				1	1
funfam	Tx	N	Missense_Mutation	LUAD	FALSE	S	unknown	1.10.1000.11_915_2r09A02			TRUE	1	1
funfam	Tx	N	Missense_Mutation	LUAD	FALSE	S	unknown	1.10.1070.11_1687_1e8yA05	MC3			1	1
funfam	Tx	N	Missense_Mutation	LUAD	FALSE	S	unknown	1.10.1070.11_1687_1e8yA05			FALSE	1	1
funfam	Tx	N	Missense_Mutation	LUAD	FALSE	S	unknown	1.10.1300.10_1260_2chmA00			FALSE	3	3
funfam	Tx	N	Missense_Mutation	LUAD	FALSE	S	unknown	1.10.1300.10_1260_2chmA00				1	1
funfam	Tx	N	Missense_Mutation	LUAD	FALSE	S	unknown	1.10.1300.10_1262_1mkdA00			FALSE	3	3
funfam	Tx	N	Missense_Mutation	LUAD	FALSE	S	unknown	1.10.150.110_1051_1bpxA01			FALSE	1	1
funfam	Tx	N	Missense_Mutation	LUAD	FALSE	S	unknown	1.10.150.50_4817_3tadC03				1	1
funfam	Tx	N	Missense_Mutation	LUAD	FALSE	S	unknown	1.10.1540.10_596_1mi1A02			FALSE	1	1
funfam	Tx	N	Missense_Mutation	LUAD	FALSE	S	unknown	1.10.20.10_5462_1q9cA01			TRUE	1	1
funfam	Tx	N	Missense_Mutation	LUAD	FALSE	S	unknown	1.10.20.10_5613_1u35C00			FALSE	1	1
funfam	Tx	N	Missense_Mutation	LUAD	FALSE	S	unknown	1.10.20.10_5613_1u35C00			TRUE	1	1
funfam	Tx	N	Missense_Mutation	LUAD	FALSE	S	unknown	1.10.20.10_5616_2cv5A00			FALSE	1	1
funfam	Tx	N	Missense_Mutation	LUAD	FALSE	S	unknown	1.10.20.10_5616_2cv5A00			TRUE	2	2
funfam	Tx	N	Missense_Mutation	LUAD	FALSE	S	unknown	1.10.20.10_5700_2cv5B00		TRUE	TRUE	1	1
funfam	Tx	N	Missense_Mutation	LUAD	FALSE	S	unknown	1.10.20.10_5723_3an2A00			FALSE	1	1
funfam	Tx	N	Missense_Mutation	LUAD	FALSE	S	unknown	1.10.2000.10_1020_5bpbA00			FALSE	2	2
funfam	Tx	N	Missense_Mutation	LUAD	FALSE	S	unknown	1.10.220.10_3807_2zocA04			TRUE	1	1
funfam	Tx	N	Missense_Mutation	LUAD	FALSE	S	unknown	1.10.220.10_3809_1m9iA06				1	1
funfam	Tx	N	Missense_Mutation	LUAD	FALSE	S	unknown	1.10.220.10_3846_4hreA02			FALSE	1	1
funfam	Tx	N	Missense_Mutation	LUAD	FALSE	S	unknown	1.10.220.10_3853_4hreA03			TRUE	1	1
funfam	Tx	N	Missense_Mutation	LUAD	FALSE	S	unknown	1.10.220.20_754_4d7qA01			TRUE	1	1
funfam	Tx	N	Missense_Mutation	LUAD	FALSE	S	unknown	1.10.245.10_883_1uhrA00				1	1
funfam	Tx	N	Missense_Mutation	LUAD	FALSE	S	unknown	1.10.268.10_3069_4fm9A05			FALSE	1	1
funfam	Tx	N	Missense_Mutation	LUAD	FALSE	S	unknown	1.10.287.10_3052_5a2qN02			TRUE	1	1
funfam	Tx	N	Missense_Mutation	LUAD	FALSE	S	unknown	1.10.287.110_14236_3bvoA01				1	1
funfam	Tx	N	Missense_Mutation	LUAD	FALSE	S	unknown	1.10.287.110_14639_1hdjA00			FALSE	1	1
funfam	Tx	N	Missense_Mutation	LUAD	FALSE	S	unknown	1.10.287.110_14639_1hdjA00				1	1
funfam	Tx	N	Missense_Mutation	LUAD	FALSE	S	unknown	1.10.287.630_1328_3otfA01			FALSE	1	1
funfam	Tx	N	Missense_Mutation	LUAD	FALSE	S	unknown	1.10.287.650_467_1y74A00			FALSE	1	1
funfam	Tx	N	Missense_Mutation	LUAD	FALSE	S	unknown	1.10.287.70_16892_3syaA02			FALSE	1	1
funfam	Tx	N	Missense_Mutation	LUAD	FALSE	S	unknown	1.10.287.70_16892_3syaA02			TRUE	1	1
funfam	Tx	N	Missense_Mutation	LUAD	FALSE	S	unknown	1.10.287.70_17045_1g4yB00			FALSE	1	1
funfam	Tx	N	Missense_Mutation	LUAD	FALSE	S	unknown	1.10.3290.10_3948_5jj6A02			TRUE	1	1
funfam	Tx	N	Missense_Mutation	LUAD	FALSE	S	unknown	1.10.3370.10_1859_1rh5A00			FALSE	1	1
funfam	Tx	N	Missense_Mutation	LUAD	FALSE	S	unknown	1.10.3380.10_1043_4f91B04				1	1
funfam	Tx	N	Missense_Mutation	LUAD	FALSE	S	unknown	1.10.3430.10_3400_4ezcA00			FALSE	2	2
funfam	Tx	N	Missense_Mutation	LUAD	FALSE	S	unknown	1.10.3430.10_3434_3hd6A00			FALSE	1	1
funfam	Tx	N	Missense_Mutation	LUAD	FALSE	S	unknown	1.10.3430.10_3434_3hd6A00				1	1
funfam	Tx	N	Missense_Mutation	LUAD	FALSE	S	unknown	1.10.3520.10_418_1swxA01				1	1
funfam	Tx	N	Missense_Mutation	LUAD	FALSE	S	unknown	1.10.4080.10_1276_3hfwA00			FALSE	2	2
funfam	Tx	N	Missense_Mutation	LUAD	FALSE	S	unknown	1.10.418.10_4580_1aoaA01			TRUE	1	1
funfam	Tx	N	Missense_Mutation	LUAD	FALSE	S	unknown	1.10.418.10_4696_2rr8A00				1	1
funfam	Tx	N	Missense_Mutation	LUAD	FALSE	S	unknown	1.10.418.10_4776_2d86A01			FALSE	1	1
funfam	Tx	N	Missense_Mutation	LUAD	FALSE	S	unknown	1.10.437.10_619_1g5mA00				1	1
funfam	Tx	N	Missense_Mutation	LUAD	FALSE	S	unknown	1.10.472.10_9792_1jkwA01			TRUE	1	1
funfam	Tx	N	Missense_Mutation	LUAD	FALSE	S	unknown	1.10.472.10_9852_2b9rA02			FALSE	1	1
funfam	Tx	N	Missense_Mutation	LUAD	FALSE	S	unknown	1.10.472.10_9852_2b9rA02				1	1
funfam	Tx	N	Missense_Mutation	LUAD	FALSE	S	unknown	1.10.472.10_9860_1c9bA01				1	1
funfam	Tx	N	Missense_Mutation	LUAD	FALSE	S	unknown	1.10.472.10_9888_1c9bA02			FALSE	1	1
funfam	Tx	N	Missense_Mutation	LUAD	FALSE	S	unknown	1.10.506.10_1273_3fayA00			FALSE	1	1
funfam	Tx	N	Missense_Mutation	LUAD	FALSE	S	unknown	1.10.506.10_1292_3hm6X01			FALSE	1	1
funfam	Tx	N	Missense_Mutation	LUAD	FALSE	S	unknown	1.10.506.10_1331_1nf1A02			TRUE	2	2
funfam	Tx	N	Missense_Mutation	LUAD	FALSE	S	unknown	1.10.510.10_50646_3iw4A02			FALSE	1	1
funfam	Tx	N	Missense_Mutation	LUAD	FALSE	S	unknown	1.10.510.10_50646_3iw4A02			TRUE	1	1
funfam	Tx	N	Missense_Mutation	LUAD	FALSE	S	unknown	1.10.510.10_60677_1m14A02			TRUE	1	1
funfam	Tx	N	Missense_Mutation	LUAD	FALSE	S	unknown	1.10.510.10_76729_4c57A00			FALSE	1	1
funfam	Tx	N	Missense_Mutation	LUAD	FALSE	S	unknown	1.10.510.10_78028_1fvrA02			FALSE	1	1
funfam	Tx	N	Missense_Mutation	LUAD	FALSE	S	unknown	1.10.510.10_78201_4m66A00			FALSE	1	1
funfam	Tx	N	Missense_Mutation	LUAD	FALSE	S	unknown	1.10.510.10_78531_3omvA02	MC3	TRUE		1	1
funfam	Tx	N	Missense_Mutation	LUAD	FALSE	S	unknown	1.10.510.10_78663_3rgfA02			FALSE	1	1
funfam	Tx	N	Missense_Mutation	LUAD	FALSE	S	unknown	1.10.510.10_78663_3rgfA02				1	1
funfam	Tx	N	Missense_Mutation	LUAD	FALSE	S	unknown	1.10.510.10_78684_3uysA02			TRUE	2	2
funfam	Tx	N	Missense_Mutation	LUAD	FALSE	S	unknown	1.10.510.10_78730_1lewA02			FALSE	2	2
funfam	Tx	N	Missense_Mutation	LUAD	FALSE	S	unknown	1.10.510.10_78730_1lewA02				1	1
funfam	Tx	N	Missense_Mutation	LUAD	FALSE	S	unknown	1.10.510.10_78743_4y72A02			FALSE	1	1
funfam	Tx	N	Missense_Mutation	LUAD	FALSE	S	unknown	1.10.510.10_78743_4y72A02			TRUE	1	1
funfam	Tx	N	Missense_Mutation	LUAD	FALSE	S	unknown	1.10.510.10_78745_3dpkA02			FALSE	1	1
funfam	Tx	N	Missense_Mutation	LUAD	FALSE	S	unknown	1.10.510.10_78758_1fpuA02			FALSE	3	3
funfam	Tx	N	Missense_Mutation	LUAD	FALSE	S	unknown	1.10.510.10_78758_1fpuA02				2	2
funfam	Tx	N	Missense_Mutation	LUAD	FALSE	S	unknown	1.10.510.10_78768_1apmE01			FALSE	1	1
funfam	Tx	N	Missense_Mutation	LUAD	FALSE	S	unknown	1.10.510.10_78946_1tkiA02			FALSE	1	1
funfam	Tx	N	Missense_Mutation	LUAD	FALSE	S	unknown	1.10.510.10_78946_1tkiA02				1	1
funfam	Tx	N	Missense_Mutation	LUAD	FALSE	S	unknown	1.10.510.10_78985_1s9jA02	MC3		FALSE	1	1
funfam	Tx	N	Missense_Mutation	LUAD	FALSE	S	unknown	1.10.510.10_78985_1s9jA02			FALSE	1	1
funfam	Tx	N	Missense_Mutation	LUAD	FALSE	S	unknown	1.10.510.10_78985_1s9jA02			TRUE	1	1
funfam	Tx	N	Missense_Mutation	LUAD	FALSE	S	unknown	1.10.510.10_79007_1u46A02				1	1
funfam	Tx	N	Missense_Mutation	LUAD	FALSE	S	unknown	1.10.510.10_79008_2vn9A02			FALSE	1	1
funfam	Tx	N	Missense_Mutation	LUAD	FALSE	S	unknown	1.10.510.10_79013_2yiyA02			FALSE	1	1
funfam	Tx	N	Missense_Mutation	LUAD	FALSE	S	unknown	1.10.510.10_79169_2x7gA02			TRUE	1	1
funfam	Tx	N	Missense_Mutation	LUAD	FALSE	S	unknown	1.10.510.10_79224_2clqA02			FALSE	1	1
funfam	Tx	N	Missense_Mutation	LUAD	FALSE	S	unknown	1.10.510.10_79228_2zv2A02		TRUE	TRUE	2	2
funfam	Tx	N	Missense_Mutation	LUAD	FALSE	S	unknown	1.10.510.10_79257_4c8bA00			FALSE	1	1
funfam	Tx	N	Missense_Mutation	LUAD	FALSE	S	unknown	1.10.510.10_79257_4c8bA00			TRUE	1	1
funfam	Tx	N	Missense_Mutation	LUAD	FALSE	S	unknown	1.10.510.10_79293_2ktyA02			FALSE	1	1
funfam	Tx	N	Missense_Mutation	LUAD	FALSE	S	unknown	1.10.510.10_79297_1u5qA02			FALSE	1	1
funfam	Tx	N	Missense_Mutation	LUAD	FALSE	S	unknown	1.10.510.10_79478_4e3cA01			TRUE	2	2
funfam	Tx	N	Missense_Mutation	LUAD	FALSE	S	unknown	1.10.540.10_15764_1egcA01				1	1
funfam	Tx	N	Missense_Mutation	LUAD	FALSE	S	unknown	1.10.555.10_3968_2osaA00			FALSE	1	1
funfam	Tx	N	Missense_Mutation	LUAD	FALSE	S	unknown	1.10.560.10_6448_3kttB01			TRUE	1	1
funfam	Tx	N	Missense_Mutation	LUAD	FALSE	S	unknown	1.10.630.10_29314_1tqnA00				1	1
funfam	Tx	N	Missense_Mutation	LUAD	FALSE	S	unknown	1.10.630.10_29317_3jusA00			FALSE	1	1
funfam	Tx	N	Missense_Mutation	LUAD	FALSE	S	unknown	1.10.630.10_29337_1og2A00			FALSE	5	5
funfam	Tx	N	Missense_Mutation	LUAD	FALSE	S	unknown	1.10.630.10_29337_1og2A00				1	1
funfam	Tx	N	Missense_Mutation	LUAD	FALSE	S	unknown	1.10.730.10_14330_1f4lA03			FALSE	1	1
funfam	Tx	N	Missense_Mutation	LUAD	FALSE	S	unknown	1.10.790.10_74_1ag2A00			FALSE	1	1
funfam	Tx	N	Missense_Mutation	LUAD	FALSE	S	unknown	1.10.8.10_15593_2jujA00		TRUE	FALSE	1	1
funfam	Tx	N	Missense_Mutation	LUAD	FALSE	S	unknown	1.10.8.270_2997_4nc6A02			FALSE	1	1
funfam	Tx	N	Missense_Mutation	LUAD	FALSE	S	unknown	1.10.8.270_2997_4nc6A02			TRUE	1	1
funfam	Tx	N	Missense_Mutation	LUAD	FALSE	S	unknown	1.10.8.270_3011_2qq8A02			FALSE	1	1
funfam	Tx	N	Missense_Mutation	LUAD	FALSE	S	unknown	1.10.840.10_1398_4l9mA02				1	1
funfam	Tx	N	Missense_Mutation	LUAD	FALSE	S	unknown	1.10.840.10_1435_3t6aA00			TRUE	1	1
funfam	Tx	N	Missense_Mutation	LUAD	FALSE	S	unknown	1.20.1000.10_1782_1dg3A01			FALSE	1	1
funfam	Tx	N	Missense_Mutation	LUAD	FALSE	S	unknown	1.20.1050.10_29_2aheA02				1	1
funfam	Tx	N	Missense_Mutation	LUAD	FALSE	S	unknown	1.20.1110.10_14688_3b8eA02				1	1
funfam	Tx	N	Missense_Mutation	LUAD	FALSE	S	unknown	1.20.1160.11_873_2ld7B00			FALSE	1	1
funfam	Tx	N	Missense_Mutation	LUAD	FALSE	S	unknown	1.20.120.350_4198_3lutB02				1	1
funfam	Tx	N	Missense_Mutation	LUAD	FALSE	S	unknown	1.20.120.350_4263_4jtaB02			FALSE	1	1
funfam	Tx	N	Missense_Mutation	LUAD	FALSE	S	unknown	1.20.1200.10_1240_2idxA00			TRUE	1	1
funfam	Tx	N	Missense_Mutation	LUAD	FALSE	S	unknown	1.20.1250.20_180394_4oh3A00			FALSE	1	1
funfam	Tx	N	Missense_Mutation	LUAD	FALSE	S	unknown	1.20.1270.60_4664_1x03A00			FALSE	1	1
funfam	Tx	N	Missense_Mutation	LUAD	FALSE	S	unknown	1.20.1270.60_4664_1x03A00				1	1
funfam	Tx	N	Missense_Mutation	LUAD	FALSE	S	unknown	1.20.1270.60_4674_2elbA01			FALSE	1	1
funfam	Tx	N	Missense_Mutation	LUAD	FALSE	S	unknown	1.20.1270.60_4674_2elbA01			TRUE	1	1
funfam	Tx	N	Missense_Mutation	LUAD	FALSE	S	unknown	1.20.140.10_16374_1egcA03			FALSE	1	1
funfam	Tx	N	Missense_Mutation	LUAD	FALSE	S	unknown	1.20.140.10_16440_1w07A04			FALSE	1	1
funfam	Tx	N	Missense_Mutation	LUAD	FALSE	S	unknown	1.20.140.30_460_4lqqB00			TRUE	1	1
funfam	Tx	N	Missense_Mutation	LUAD	FALSE	S	unknown	1.20.1420.10_768_2l7nA00			TRUE	1	1
funfam	Tx	N	Missense_Mutation	LUAD	FALSE	S	unknown	1.20.1440.80_715_2zw3A00			FALSE	1	1
funfam	Tx	N	Missense_Mutation	LUAD	FALSE	S	unknown	1.20.1560.10_26651_3g5uA01			FALSE	2	2
funfam	Tx	N	Missense_Mutation	LUAD	FALSE	S	unknown	1.20.1560.10_26651_3g5uA01				1	1
funfam	Tx	N	Missense_Mutation	LUAD	FALSE	S	unknown	1.20.190.20_690_4zdrA00			TRUE	1	1
funfam	Tx	N	Missense_Mutation	LUAD	FALSE	S	unknown	1.20.200.10_7079_2j91A02				1	1
funfam	Tx	N	Missense_Mutation	LUAD	FALSE	S	unknown	1.20.245.10_1006_3d3lA01			FALSE	1	1
funfam	Tx	N	Missense_Mutation	LUAD	FALSE	S	unknown	1.20.245.10_1006_3d3lA01				1	1
funfam	Tx	N	Missense_Mutation	LUAD	FALSE	S	unknown	1.20.245.10_252_3o8yA02			FALSE	1	1
funfam	Tx	N	Missense_Mutation	LUAD	FALSE	S	unknown	1.20.5.170_1677_3tnuA00			FALSE	1	1
funfam	Tx	N	Missense_Mutation	LUAD	FALSE	S	unknown	1.20.5.350_419_1j1eF00				1	1
funfam	Tx	N	Missense_Mutation	LUAD	FALSE	S	unknown	1.20.58.390_2640_4cofA02			FALSE	1	1
funfam	Tx	N	Missense_Mutation	LUAD	FALSE	S	unknown	1.20.58.60_16031_1hciA01			TRUE	1	1
funfam	Tx	N	Missense_Mutation	LUAD	FALSE	S	unknown	1.20.58.90_639_4j2cA00			TRUE	1	1
funfam	Tx	N	Missense_Mutation	LUAD	FALSE	S	unknown	1.20.80.10_2655_1y19B01			TRUE	1	1
funfam	Tx	N	Missense_Mutation	LUAD	FALSE	S	unknown	1.20.80.10_2714_2cquA00			FALSE	1	1
funfam	Tx	N	Missense_Mutation	LUAD	FALSE	S	unknown	1.20.80.10_2751_1ni2A02		TRUE	TRUE	1	1
funfam	Tx	N	Missense_Mutation	LUAD	FALSE	S	unknown	1.20.90.10_1899_1pocA00				1	1
funfam	Tx	N	Missense_Mutation	LUAD	FALSE	S	unknown	1.20.900.10_3368_1foeA01				1	1
funfam	Tx	N	Missense_Mutation	LUAD	FALSE	S	unknown	1.20.900.10_3378_1ntyA01			FALSE	1	1
funfam	Tx	N	Missense_Mutation	LUAD	FALSE	S	unknown	1.20.900.10_3381_4d0nB01			FALSE	2	2
funfam	Tx	N	Missense_Mutation	LUAD	FALSE	S	unknown	1.20.930.10_1157_1wjtA00				1	1
funfam	Tx	N	Missense_Mutation	LUAD	FALSE	S	unknown	1.20.930.40_588_1cx8A03			FALSE	1	1
funfam	Tx	N	Missense_Mutation	LUAD	FALSE	S	unknown	1.20.990.10_1229_1f20A02				1	1
funfam	Tx	N	Missense_Mutation	LUAD	FALSE	S	unknown	1.25.10.10_10704_4uaeA00			TRUE	1	1
funfam	Tx	N	Missense_Mutation	LUAD	FALSE	S	unknown	1.25.10.10_4745_1w63A00			TRUE	1	1
funfam	Tx	N	Missense_Mutation	LUAD	FALSE	S	unknown	1.25.10.10_69002_1w9cA00			FALSE	1	1
funfam	Tx	N	Missense_Mutation	LUAD	FALSE	S	unknown	1.25.10.10_69164_3l6yA01			FALSE	2	2
funfam	Tx	N	Missense_Mutation	LUAD	FALSE	S	unknown	1.25.10.10_69176_2iaeB01			TRUE	2	2
funfam	Tx	N	Missense_Mutation	LUAD	FALSE	S	unknown	1.25.10.10_69176_2iaeB01				1	1
funfam	Tx	N	Missense_Mutation	LUAD	FALSE	S	unknown	1.25.10.10_69180_3w3uA01			TRUE	1	1
funfam	Tx	N	Missense_Mutation	LUAD	FALSE	S	unknown	1.25.10.10_69200_3ibvA00			FALSE	1	1
funfam	Tx	N	Missense_Mutation	LUAD	FALSE	S	unknown	1.25.10.10_69281_2jkrA01				1	1
funfam	Tx	N	Missense_Mutation	LUAD	FALSE	S	unknown	1.25.10.10_69381_2jkrB00			TRUE	1	1
funfam	Tx	N	Missense_Mutation	LUAD	FALSE	S	unknown	1.25.10.10_69381_2jkrB00				1	1
funfam	Tx	N	Missense_Mutation	LUAD	FALSE	S	unknown	1.25.10.10_69430_1qbkB00			FALSE	1	1
funfam	Tx	N	Missense_Mutation	LUAD	FALSE	S	unknown	1.25.10.10_69631_2jdqA00			FALSE	1	1
funfam	Tx	N	Missense_Mutation	LUAD	FALSE	S	unknown	1.25.10.10_69893_2x1gF00			TRUE	1	1
funfam	Tx	N	Missense_Mutation	LUAD	FALSE	S	unknown	1.25.10.10_70133_1wa5C00			TRUE	3	3
funfam	Tx	N	Missense_Mutation	LUAD	FALSE	S	unknown	1.25.10.10_70133_1wa5C00				1	1
funfam	Tx	N	Missense_Mutation	LUAD	FALSE	S	unknown	1.25.40.180_4336_4iulA00			TRUE	2	2
funfam	Tx	N	Missense_Mutation	LUAD	FALSE	S	unknown	1.25.40.20_28764_1awcB00			FALSE	1	1
funfam	Tx	N	Missense_Mutation	LUAD	FALSE	S	unknown	1.25.40.20_3759_3deoA02				1	1
funfam	Tx	N	Missense_Mutation	LUAD	FALSE	S	unknown	1.25.40.20_62059_1n11A00			FALSE	1	1
funfam	Tx	N	Missense_Mutation	LUAD	FALSE	S	unknown	1.25.40.20_62346_1a5eA00		TRUE	TRUE	1	1
funfam	Tx	N	Missense_Mutation	LUAD	FALSE	S	unknown	1.25.40.20_62579_3t9kA02				1	1
funfam	Tx	N	Missense_Mutation	LUAD	FALSE	S	unknown	1.25.40.70_2223_1e8yA03	MC3	TRUE	TRUE	2	2
funfam	Tx	N	Missense_Mutation	LUAD	FALSE	S	unknown	1.25.40.70_2223_1e8yA03			FALSE	2	2
funfam	Tx	N	Missense_Mutation	LUAD	FALSE	S	unknown	1.25.40.90_2940_3ldzA00				1	1
funfam	Tx	N	Missense_Mutation	LUAD	FALSE	S	unknown	1.50.10.10_18715_1fmiA00			FALSE	2	2
funfam	Tx	N	Missense_Mutation	LUAD	FALSE	S	unknown	1.50.10.10_18716_3wiqA02			TRUE	1	1
funfam	Tx	N	Missense_Mutation	LUAD	FALSE	S	unknown	1.50.10.20_6360_1c3dA00			TRUE	1	1
funfam	Tx	N	Missense_Mutation	LUAD	FALSE	S	unknown	1.50.10.20_6398_2bb5A01			FALSE	1	1
funfam	Tx	N	Missense_Mutation	LUAD	FALSE	S	unknown	1.50.40.10_9359_4c9gA00			TRUE	1	1
funfam	Tx	N	Missense_Mutation	LUAD	FALSE	S	unknown	1.50.40.10_9447_2lckA00			FALSE	1	1
funfam	Tx	N	Missense_Mutation	LUAD	FALSE	S	unknown	1.50.40.10_9447_2lckA00			TRUE	1	1
funfam	Tx	N	Missense_Mutation	LUAD	FALSE	S	unknown	2.10.110.10_5962_1x64A01				1	1
funfam	Tx	N	Missense_Mutation	LUAD	FALSE	S	unknown	2.10.110.10_6104_2xqnT01			FALSE	1	1
funfam	Tx	N	Missense_Mutation	LUAD	FALSE	S	unknown	2.10.110.10_6128_2cu8A00			FALSE	1	1
funfam	Tx	N	Missense_Mutation	LUAD	FALSE	S	unknown	2.10.220.10_11246_2ahxA04			FALSE	1	1
funfam	Tx	N	Missense_Mutation	LUAD	FALSE	S	unknown	2.10.220.10_5834_1n8zC02				1	1
funfam	Tx	N	Missense_Mutation	LUAD	FALSE	S	unknown	2.10.25.10_45095_1kloA02			FALSE	1	1
funfam	Tx	N	Missense_Mutation	LUAD	FALSE	S	unknown	2.10.25.10_45878_1autL02				1	1
funfam	Tx	N	Missense_Mutation	LUAD	FALSE	S	unknown	2.10.25.10_46337_4d90A01			FALSE	1	1
funfam	Tx	N	Missense_Mutation	LUAD	FALSE	S	unknown	2.10.25.10_46569_1yukB02				1	1
funfam	Tx	N	Missense_Mutation	LUAD	FALSE	S	unknown	2.10.25.10_5390_2bo2A01				1	1
funfam	Tx	N	Missense_Mutation	LUAD	FALSE	S	unknown	2.10.50.10_7714_2hevR02			FALSE	1	1
funfam	Tx	N	Missense_Mutation	LUAD	FALSE	S	unknown	2.10.60.10_2819_3evsC00				1	1
funfam	Tx	N	Missense_Mutation	LUAD	FALSE	S	unknown	2.10.60.10_3002_2lcrA00			FALSE	1	1
funfam	Tx	N	Missense_Mutation	LUAD	FALSE	S	unknown	2.10.70.10_17461_1e88A03			FALSE	1	1
funfam	Tx	N	Missense_Mutation	LUAD	FALSE	S	unknown	2.10.90.10_2797_3mjkA00			FALSE	1	1
funfam	Tx	N	Missense_Mutation	LUAD	FALSE	S	unknown	2.10.90.10_2797_3mjkA00			TRUE	1	1
funfam	Tx	N	Missense_Mutation	LUAD	FALSE	S	unknown	2.10.90.10_2838_4n1dA00			FALSE	1	1
funfam	Tx	N	Missense_Mutation	LUAD	FALSE	S	unknown	2.110.10.10_1526_1qhuA01			FALSE	1	1
funfam	Tx	N	Missense_Mutation	LUAD	FALSE	S	unknown	2.120.10.30_32876_3s2kA02			FALSE	1	1
funfam	Tx	N	Missense_Mutation	LUAD	FALSE	S	unknown	2.120.10.30_33068_3s2kA01			FALSE	1	1
funfam	Tx	N	Missense_Mutation	LUAD	FALSE	S	unknown	2.130.10.10_102560_1gxrA00			FALSE	1	1
funfam	Tx	N	Missense_Mutation	LUAD	FALSE	S	unknown	2.130.10.10_102735_2pm9A01			TRUE	1	1
funfam	Tx	N	Missense_Mutation	LUAD	FALSE	S	unknown	2.130.10.10_102892_4kfmB00				1	1
funfam	Tx	N	Missense_Mutation	LUAD	FALSE	S	unknown	2.130.10.10_102980_3sfzA05			FALSE	1	1
funfam	Tx	N	Missense_Mutation	LUAD	FALSE	S	unknown	2.130.10.10_103075_4ci8A01			FALSE	2	2
funfam	Tx	N	Missense_Mutation	LUAD	FALSE	S	unknown	2.130.10.10_103102_2aq5A01			FALSE	2	2
funfam	Tx	N	Missense_Mutation	LUAD	FALSE	S	unknown	2.130.10.10_103408_3odtA00			TRUE	1	1
funfam	Tx	N	Missense_Mutation	LUAD	FALSE	S	unknown	2.130.10.10_103448_4jsnC01			TRUE	1	1
funfam	Tx	N	Missense_Mutation	LUAD	FALSE	S	unknown	2.130.10.10_103486_1q47A00			FALSE	2	2
funfam	Tx	N	Missense_Mutation	LUAD	FALSE	S	unknown	2.130.10.10_103486_1q47A00				1	1
funfam	Tx	N	Missense_Mutation	LUAD	FALSE	S	unknown	2.130.10.10_103908_1shyB01			TRUE	1	1
funfam	Tx	N	Missense_Mutation	LUAD	FALSE	S	unknown	2.130.10.10_103908_1shyB01				1	1
funfam	Tx	N	Missense_Mutation	LUAD	FALSE	S	unknown	2.130.10.10_104905_1xksA00				1	1
funfam	Tx	N	Missense_Mutation	LUAD	FALSE	S	unknown	2.130.10.130_580_3k6sA01			FALSE	1	1
funfam	Tx	N	Missense_Mutation	LUAD	FALSE	S	unknown	2.130.10.130_8314_5e6rA01			FALSE	1	1
funfam	Tx	N	Missense_Mutation	LUAD	FALSE	S	unknown	2.130.10.130_8356_1jv2A01			FALSE	2	2
funfam	Tx	N	Missense_Mutation	LUAD	FALSE	S	unknown	2.130.10.130_8356_1jv2A01			TRUE	1	1
funfam	Tx	N	Missense_Mutation	LUAD	FALSE	S	unknown	2.130.10.30_7612_4l1mA00			TRUE	1	1
funfam	Tx	N	Missense_Mutation	LUAD	FALSE	S	unknown	2.130.10.30_7612_4l1mA00				1	1
funfam	Tx	N	Missense_Mutation	LUAD	FALSE	S	unknown	2.140.10.30_11540_1z68A01			FALSE	1	1
funfam	Tx	N	Missense_Mutation	LUAD	FALSE	S	unknown	2.140.10.30_11540_1z68A01				1	1
funfam	Tx	N	Missense_Mutation	LUAD	FALSE	S	unknown	2.170.240.10_110_1li1A00			FALSE	1	1
funfam	Tx	N	Missense_Mutation	LUAD	FALSE	S	unknown	2.170.260.10_1019_2xfmA00			FALSE	1	1
funfam	Tx	N	Missense_Mutation	LUAD	FALSE	S	unknown	2.170.270.10_5098_4mi0A00			FALSE	1	1
funfam	Tx	N	Missense_Mutation	LUAD	FALSE	S	unknown	2.170.270.10_5100_1mvhA00			TRUE	1	1
funfam	Tx	N	Missense_Mutation	LUAD	FALSE	S	unknown	2.20.25.10_6786_1dl6A00			TRUE	1	1
funfam	Tx	N	Missense_Mutation	LUAD	FALSE	S	unknown	2.20.60.10_34_1mknA00			TRUE	2	2
funfam	Tx	N	Missense_Mutation	LUAD	FALSE	S	unknown	2.30.29.30_18037_1pfjA00			TRUE	1	1
funfam	Tx	N	Missense_Mutation	LUAD	FALSE	S	unknown	2.30.29.30_21858_4yonA02			FALSE	1	1
funfam	Tx	N	Missense_Mutation	LUAD	FALSE	S	unknown	2.30.29.30_22085_2dfkA02			FALSE	1	1
funfam	Tx	N	Missense_Mutation	LUAD	FALSE	S	unknown	2.30.29.30_22277_5efxA00			FALSE	1	1
funfam	Tx	N	Missense_Mutation	LUAD	FALSE	S	unknown	2.30.29.30_22309_4k2oA01			FALSE	1	1
funfam	Tx	N	Missense_Mutation	LUAD	FALSE	S	unknown	2.30.29.30_22443_1x1fA00			FALSE	1	1
funfam	Tx	N	Missense_Mutation	LUAD	FALSE	S	unknown	2.30.29.30_22459_1p5tA00			FALSE	1	1
funfam	Tx	N	Missense_Mutation	LUAD	FALSE	S	unknown	2.30.29.30_22481_1irsA00			FALSE	1	1
funfam	Tx	N	Missense_Mutation	LUAD	FALSE	S	unknown	2.30.29.30_22525_4wsfA00				1	1
funfam	Tx	N	Missense_Mutation	LUAD	FALSE	S	unknown	2.30.29.30_22583_1lw3A01			TRUE	1	1
funfam	Tx	N	Missense_Mutation	LUAD	FALSE	S	unknown	2.30.29.30_22636_1fgyA00			TRUE	1	1
funfam	Tx	N	Missense_Mutation	LUAD	FALSE	S	unknown	2.30.30.140_2070_3q1jA00			TRUE	1	1
funfam	Tx	N	Missense_Mutation	LUAD	FALSE	S	unknown	2.30.30.140_3063_2daqA00				1	1
funfam	Tx	N	Missense_Mutation	LUAD	FALSE	S	unknown	2.30.30.140_3079_1oyxA01			FALSE	1	1
funfam	Tx	N	Missense_Mutation	LUAD	FALSE	S	unknown	2.30.30.30_8258_1ssfA02		TRUE	FALSE	1	1
funfam	Tx	N	Missense_Mutation	LUAD	FALSE	S	unknown	2.30.30.30_9220_2joyA01				1	1
funfam	Tx	N	Missense_Mutation	LUAD	FALSE	S	unknown	2.30.30.40_19373_2dbmA00				1	1
funfam	Tx	N	Missense_Mutation	LUAD	FALSE	S	unknown	2.30.30.40_19409_1azeA00			TRUE	1	1
funfam	Tx	N	Missense_Mutation	LUAD	FALSE	S	unknown	2.30.30.40_19610_1aojA00			TRUE	1	1
funfam	Tx	N	Missense_Mutation	LUAD	FALSE	S	unknown	2.30.30.40_19683_3jv3A01			FALSE	1	1
funfam	Tx	N	Missense_Mutation	LUAD	FALSE	S	unknown	2.30.42.10_23570_4xhvA00			TRUE	1	1
funfam	Tx	N	Missense_Mutation	LUAD	FALSE	S	unknown	2.30.42.10_23883_1ueqA00				1	1
funfam	Tx	N	Missense_Mutation	LUAD	FALSE	S	unknown	2.30.42.10_23894_1d5gA00			FALSE	1	1
funfam	Tx	N	Missense_Mutation	LUAD	FALSE	S	unknown	2.30.42.10_23997_1uewA00			FALSE	1	1
funfam	Tx	N	Missense_Mutation	LUAD	FALSE	S	unknown	2.30.42.10_24039_2dc2A00			FALSE	1	1
funfam	Tx	N	Missense_Mutation	LUAD	FALSE	S	unknown	2.30.42.10_24207_1ujvA00			FALSE	1	1
funfam	Tx	N	Missense_Mutation	LUAD	FALSE	S	unknown	2.40.10.10_45926_1autC01			FALSE	1	1
funfam	Tx	N	Missense_Mutation	LUAD	FALSE	S	unknown	2.40.10.10_46285_1h4wA01			FALSE	1	1
funfam	Tx	N	Missense_Mutation	LUAD	FALSE	S	unknown	2.40.10.10_46288_3dfjA01			FALSE	1	1
funfam	Tx	N	Missense_Mutation	LUAD	FALSE	S	unknown	2.40.10.10_46566_1bmlA01			FALSE	1	1
funfam	Tx	N	Missense_Mutation	LUAD	FALSE	S	unknown	2.40.10.10_46927_1q3xA02			FALSE	1	1
funfam	Tx	N	Missense_Mutation	LUAD	FALSE	S	unknown	2.40.10.10_47333_2xrcA04			FALSE	1	1
funfam	Tx	N	Missense_Mutation	LUAD	FALSE	S	unknown	2.40.10.10_47689_1q3xA03			FALSE	1	1
funfam	Tx	N	Missense_Mutation	LUAD	FALSE	S	unknown	2.40.100.10_7135_1ak4A00				1	1
funfam	Tx	N	Missense_Mutation	LUAD	FALSE	S	unknown	2.40.20.10_1661_1krnA00			FALSE	1	1
funfam	Tx	N	Missense_Mutation	LUAD	FALSE	S	unknown	2.40.30.10_35770_4c0sA03			FALSE	1	1
funfam	Tx	N	Missense_Mutation	LUAD	FALSE	S	unknown	2.40.30.10_38312_1gvhA02			FALSE	1	1
funfam	Tx	N	Missense_Mutation	LUAD	FALSE	S	unknown	2.40.50.140_55114_2f3iA01				1	1
funfam	Tx	N	Missense_Mutation	LUAD	FALSE	S	unknown	2.40.50.140_7903_1l1oB00				1	1
funfam	Tx	N	Missense_Mutation	LUAD	FALSE	S	unknown	2.40.50.40_8828_1b3aA00				2	2
funfam	Tx	N	Missense_Mutation	LUAD	FALSE	S	unknown	2.40.50.40_8833_1g6zA00			FALSE	1	1
funfam	Tx	N	Missense_Mutation	LUAD	FALSE	S	unknown	2.40.50.40_8841_1icwA00			FALSE	1	1
funfam	Tx	N	Missense_Mutation	LUAD	FALSE	S	unknown	2.40.70.10_22912_1bbsA01			TRUE	1	1
funfam	Tx	N	Missense_Mutation	LUAD	FALSE	S	unknown	2.40.70.10_23002_1lyaB00			TRUE	2	2
funfam	Tx	N	Missense_Mutation	LUAD	FALSE	S	unknown	2.40.70.10_23085_2i1aA00			FALSE	1	1
funfam	Tx	N	Missense_Mutation	LUAD	FALSE	S	unknown	2.40.70.10_23085_2i1aA00			TRUE	1	1
funfam	Tx	N	Missense_Mutation	LUAD	FALSE	S	unknown	2.60.120.10_54493_2qnkA00				1	1
funfam	Tx	N	Missense_Mutation	LUAD	FALSE	S	unknown	2.60.120.10_54571_2d93A00				1	1
funfam	Tx	N	Missense_Mutation	LUAD	FALSE	S	unknown	2.60.120.10_54809_2n7gA00			FALSE	1	1
funfam	Tx	N	Missense_Mutation	LUAD	FALSE	S	unknown	2.60.120.200_24489_1z78A00			TRUE	1	1
funfam	Tx	N	Missense_Mutation	LUAD	FALSE	S	unknown	2.60.120.200_24986_2jd4A02			FALSE	1	1
funfam	Tx	N	Missense_Mutation	LUAD	FALSE	S	unknown	2.60.120.260_35072_5b4nA00			FALSE	2	2
funfam	Tx	N	Missense_Mutation	LUAD	FALSE	S	unknown	2.60.120.260_35252_1kgyA00			FALSE	1	1
funfam	Tx	N	Missense_Mutation	LUAD	FALSE	S	unknown	2.60.120.260_35252_1kgyA00			TRUE	1	1
funfam	Tx	N	Missense_Mutation	LUAD	FALSE	S	unknown	2.60.120.260_35426_1jhjA00	MC3		TRUE	1	1
funfam	Tx	N	Missense_Mutation	LUAD	FALSE	S	unknown	2.60.120.260_4885_2x10A01			FALSE	1	1
funfam	Tx	N	Missense_Mutation	LUAD	FALSE	S	unknown	2.60.120.290_7981_3kq4B03			FALSE	1	1
funfam	Tx	N	Missense_Mutation	LUAD	FALSE	S	unknown	2.60.120.290_8229_4lmfA03			FALSE	1	1
funfam	Tx	N	Missense_Mutation	LUAD	FALSE	S	unknown	2.60.120.380_4707_1kfuL03			TRUE	2	2
funfam	Tx	N	Missense_Mutation	LUAD	FALSE	S	unknown	2.60.120.390_8_1jobA00			FALSE	1	1
funfam	Tx	N	Missense_Mutation	LUAD	FALSE	S	unknown	2.60.120.40_2614_4douA01			TRUE	1	1
funfam	Tx	N	Missense_Mutation	LUAD	FALSE	S	unknown	2.60.120.590_2420_3btxA00			FALSE	1	1
funfam	Tx	N	Missense_Mutation	LUAD	FALSE	S	unknown	2.60.120.620_6920_2a1xA00			FALSE	1	1
funfam	Tx	N	Missense_Mutation	LUAD	FALSE	S	unknown	2.60.120.650_3317_2gp3A01			FALSE	1	1
funfam	Tx	N	Missense_Mutation	LUAD	FALSE	S	unknown	2.60.120.650_3317_2gp3A01			TRUE	2	2
funfam	Tx	N	Missense_Mutation	LUAD	FALSE	S	unknown	2.60.120.650_3353_2wwuA01			TRUE	1	1
funfam	Tx	N	Missense_Mutation	LUAD	FALSE	S	unknown	2.60.120.650_3353_2wwuA01				1	1
funfam	Tx	N	Missense_Mutation	LUAD	FALSE	S	unknown	2.60.20.10_2534_1e7nA00			FALSE	1	1
funfam	Tx	N	Missense_Mutation	LUAD	FALSE	S	unknown	2.60.20.10_2537_1ytqA02			FALSE	1	1
funfam	Tx	N	Missense_Mutation	LUAD	FALSE	S	unknown	2.60.200.10_492_1dd1A00	MC3	TRUE	TRUE	1	1
funfam	Tx	N	Missense_Mutation	LUAD	FALSE	S	unknown	2.60.200.10_492_1dd1A00	MC3	TRUE		2	2
funfam	Tx	N	Missense_Mutation	LUAD	FALSE	S	unknown	2.60.200.10_492_1dd1A00		TRUE	TRUE	2	2
funfam	Tx	N	Missense_Mutation	LUAD	FALSE	S	unknown	2.60.200.10_505_1mjsA00			TRUE	1	1
funfam	Tx	N	Missense_Mutation	LUAD	FALSE	S	unknown	2.60.200.10_514_1j2fA00			FALSE	1	1
funfam	Tx	N	Missense_Mutation	LUAD	FALSE	S	unknown	2.60.200.20_8178_2eh0A01			TRUE	1	1
funfam	Tx	N	Missense_Mutation	LUAD	FALSE	S	unknown	2.60.210.10_2317_1k2fA01			TRUE	1	1
funfam	Tx	N	Missense_Mutation	LUAD	FALSE	S	unknown	2.60.34.10_3656_4po2A01			FALSE	1	1
funfam	Tx	N	Missense_Mutation	LUAD	FALSE	S	unknown	2.60.34.10_3656_4po2A01				1	1
funfam	Tx	N	Missense_Mutation	LUAD	FALSE	S	unknown	2.60.40.10_131946_3jz7A01			TRUE	1	1
funfam	Tx	N	Missense_Mutation	LUAD	FALSE	S	unknown	2.60.40.10_132453_3s97C02			FALSE	1	1
funfam	Tx	N	Missense_Mutation	LUAD	FALSE	S	unknown	2.60.40.10_132453_3s97C02				1	1
funfam	Tx	N	Missense_Mutation	LUAD	FALSE	S	unknown	2.60.40.10_132488_3qt2A02			FALSE	1	1
funfam	Tx	N	Missense_Mutation	LUAD	FALSE	S	unknown	2.60.40.10_132504_4dohE01				1	1
funfam	Tx	N	Missense_Mutation	LUAD	FALSE	S	unknown	2.60.40.10_132561_4dohE02			TRUE	1	1
funfam	Tx	N	Missense_Mutation	LUAD	FALSE	S	unknown	2.60.40.10_132959_2yd2A02			FALSE	1	1
funfam	Tx	N	Missense_Mutation	LUAD	FALSE	S	unknown	2.60.40.10_133012_1cn4A01			FALSE	1	1
funfam	Tx	N	Missense_Mutation	LUAD	FALSE	S	unknown	2.60.40.10_133069_3dgcR01			FALSE	1	1
funfam	Tx	N	Missense_Mutation	LUAD	FALSE	S	unknown	2.60.40.10_133757_3nvqA03				1	1
funfam	Tx	N	Missense_Mutation	LUAD	FALSE	S	unknown	2.60.40.10_134423_5e5uB02			FALSE	1	1
funfam	Tx	N	Missense_Mutation	LUAD	FALSE	S	unknown	2.60.40.10_134486_4i2xE03			FALSE	1	1
funfam	Tx	N	Missense_Mutation	LUAD	FALSE	S	unknown	2.60.40.10_134898_3es6B00			FALSE	1	1
funfam	Tx	N	Missense_Mutation	LUAD	FALSE	S	unknown	2.60.40.10_135538_3kg5A00			FALSE	1	1
funfam	Tx	N	Missense_Mutation	LUAD	FALSE	S	unknown	2.60.40.10_135849_1p53A01			TRUE	1	1
funfam	Tx	N	Missense_Mutation	LUAD	FALSE	S	unknown	2.60.40.10_135901_2r15A01			FALSE	1	1
funfam	Tx	N	Missense_Mutation	LUAD	FALSE	S	unknown	2.60.40.10_135943_2x10A04			FALSE	3	3
funfam	Tx	N	Missense_Mutation	LUAD	FALSE	S	unknown	2.60.40.10_135943_2x10A04			TRUE	1	1
funfam	Tx	N	Missense_Mutation	LUAD	FALSE	S	unknown	2.60.40.10_135985_2y23A03			FALSE	1	1
funfam	Tx	N	Missense_Mutation	LUAD	FALSE	S	unknown	2.60.40.10_136062_3p3yA03			FALSE	1	1
funfam	Tx	N	Missense_Mutation	LUAD	FALSE	S	unknown	2.60.40.10_136146_1he7A00			FALSE	1	1
funfam	Tx	N	Missense_Mutation	LUAD	FALSE	S	unknown	2.60.40.10_136507_5a2fA01			TRUE	1	1
funfam	Tx	N	Missense_Mutation	LUAD	FALSE	S	unknown	2.60.40.10_136652_2vr9A01			FALSE	1	1
funfam	Tx	N	Missense_Mutation	LUAD	FALSE	S	unknown	2.60.40.10_137185_1ya5A01			TRUE	1	1
funfam	Tx	N	Missense_Mutation	LUAD	FALSE	S	unknown	2.60.40.10_137886_1ij9A02			FALSE	1	1
funfam	Tx	N	Missense_Mutation	LUAD	FALSE	S	unknown	2.60.40.10_138383_2e9wA04			TRUE	1	1
funfam	Tx	N	Missense_Mutation	LUAD	FALSE	S	unknown	2.60.40.10_138383_2e9wA04				1	1
funfam	Tx	N	Missense_Mutation	LUAD	FALSE	S	unknown	2.60.40.10_46013_3lafA02			FALSE	1	1
funfam	Tx	N	Missense_Mutation	LUAD	FALSE	S	unknown	2.60.40.10_526_2e3vA00			FALSE	1	1
funfam	Tx	N	Missense_Mutation	LUAD	FALSE	S	unknown	2.60.40.10_78489_1cczA01			FALSE	1	1
funfam	Tx	N	Missense_Mutation	LUAD	FALSE	S	unknown	2.60.40.1180_13735_4bzyA03			TRUE	1	1
funfam	Tx	N	Missense_Mutation	LUAD	FALSE	S	unknown	2.60.40.1230_658_1na8A00			TRUE	1	1
funfam	Tx	N	Missense_Mutation	LUAD	FALSE	S	unknown	2.60.40.1400_477_2qksA02			TRUE	1	1
funfam	Tx	N	Missense_Mutation	LUAD	FALSE	S	unknown	2.60.40.1460_697_3k6sA03			FALSE	1	1
funfam	Tx	N	Missense_Mutation	LUAD	FALSE	S	unknown	2.60.40.1460_708_1jv2A02			FALSE	1	1
funfam	Tx	N	Missense_Mutation	LUAD	FALSE	S	unknown	2.60.40.1460_708_1jv2A02			TRUE	1	1
funfam	Tx	N	Missense_Mutation	LUAD	FALSE	S	unknown	2.60.40.150_15154_2fjuB04			FALSE	1	1
funfam	Tx	N	Missense_Mutation	LUAD	FALSE	S	unknown	2.60.40.150_15254_4dnlA00			TRUE	1	1
funfam	Tx	N	Missense_Mutation	LUAD	FALSE	S	unknown	2.60.40.150_15597_2enqA00		TRUE	TRUE	1	1
funfam	Tx	N	Missense_Mutation	LUAD	FALSE	S	unknown	2.60.40.1670_1521_3eh1A03			TRUE	2	2
funfam	Tx	N	Missense_Mutation	LUAD	FALSE	S	unknown	2.60.40.1730_4179_4kx7A01			FALSE	1	1
funfam	Tx	N	Missense_Mutation	LUAD	FALSE	S	unknown	2.60.40.200_2096_3gtvA00			TRUE	1	1
funfam	Tx	N	Missense_Mutation	LUAD	FALSE	S	unknown	2.60.40.420_24188_1ikoP00			TRUE	1	1
funfam	Tx	N	Missense_Mutation	LUAD	FALSE	S	unknown	2.60.40.60_18308_5co1A01			FALSE	1	1
funfam	Tx	N	Missense_Mutation	LUAD	FALSE	S	unknown	2.60.40.60_18451_5dzvA03			FALSE	1	1
funfam	Tx	N	Missense_Mutation	LUAD	FALSE	S	unknown	2.60.40.60_18813_1edhA02			FALSE	1	1
funfam	Tx	N	Missense_Mutation	LUAD	FALSE	S	unknown	2.60.40.60_18813_1edhA02			TRUE	2	2
funfam	Tx	N	Missense_Mutation	LUAD	FALSE	S	unknown	2.60.40.640_1876_4jqiA02			TRUE	1	1
funfam	Tx	N	Missense_Mutation	LUAD	FALSE	S	unknown	2.60.40.720_7_1hu8A00	MC3	TRUE	TRUE	2	2
funfam	Tx	N	Missense_Mutation	LUAD	FALSE	S	unknown	2.60.40.720_7_1hu8A00	MC3	TRUE		3	3
funfam	Tx	N	Missense_Mutation	LUAD	FALSE	S	unknown	2.60.40.720_7_1hu8A00		TRUE	TRUE	2	2
funfam	Tx	N	Missense_Mutation	LUAD	FALSE	S	unknown	2.60.40.720_7_1hu8A00		TRUE		1	1
funfam	Tx	N	Missense_Mutation	LUAD	FALSE	S	unknown	2.60.40.720_7_1hu8A00				1	1
funfam	Tx	N	Missense_Mutation	LUAD	FALSE	S	unknown	2.60.470.10_1194_2qtsA02			FALSE	1	1
funfam	Tx	N	Missense_Mutation	LUAD	FALSE	S	unknown	2.60.60.20_2394_2oxeA02			FALSE	1	1
funfam	Tx	N	Missense_Mutation	LUAD	FALSE	S	unknown	2.70.150.10_9821_1iwoA01			FALSE	1	1
funfam	Tx	N	Missense_Mutation	LUAD	FALSE	S	unknown	2.70.160.11_1304_2v74B02			FALSE	1	1
funfam	Tx	N	Missense_Mutation	LUAD	FALSE	S	unknown	2.70.170.10_2370_5afhA00			FALSE	1	1
funfam	Tx	N	Missense_Mutation	LUAD	FALSE	S	unknown	2.70.40.10_4910_1q5hA00			TRUE	1	1
funfam	Tx	N	Missense_Mutation	LUAD	FALSE	S	unknown	2.70.98.20_773_3hi7A03				1	1
funfam	Tx	N	Missense_Mutation	LUAD	FALSE	S	unknown	2.80.10.50_13207_3malA00			FALSE	1	1
funfam	Tx	N	Missense_Mutation	LUAD	FALSE	S	unknown	2.80.10.50_13207_3malA00				1	1
funfam	Tx	N	Missense_Mutation	LUAD	FALSE	S	unknown	2.80.10.50_13311_4p0jA00			TRUE	1	1
funfam	Tx	N	Missense_Mutation	LUAD	FALSE	S	unknown	3.10.100.10_12415_2ls8A00			FALSE	2	2
funfam	Tx	N	Missense_Mutation	LUAD	FALSE	S	unknown	3.10.100.10_12456_1b08A00			TRUE	1	1
funfam	Tx	N	Missense_Mutation	LUAD	FALSE	S	unknown	3.10.100.10_12461_1ypoA00			FALSE	2	2
funfam	Tx	N	Missense_Mutation	LUAD	FALSE	S	unknown	3.10.100.10_7439_3ff7C00				1	1
funfam	Tx	N	Missense_Mutation	LUAD	FALSE	S	unknown	3.10.110.10_6042_1zuoA00			TRUE	1	1
funfam	Tx	N	Missense_Mutation	LUAD	FALSE	S	unknown	3.10.110.10_6073_1c4zD00			FALSE	1	1
funfam	Tx	N	Missense_Mutation	LUAD	FALSE	S	unknown	3.10.130.10_607_1rnfA00			FALSE	1	1
funfam	Tx	N	Missense_Mutation	LUAD	FALSE	S	unknown	3.10.20.230_668_1mfwA00			FALSE	1	1
funfam	Tx	N	Missense_Mutation	LUAD	FALSE	S	unknown	3.10.20.230_668_1mfwA00				1	1
funfam	Tx	N	Missense_Mutation	LUAD	FALSE	S	unknown	3.10.20.90_15893_2dybA03			TRUE	1	1
funfam	Tx	N	Missense_Mutation	LUAD	FALSE	S	unknown	3.10.20.90_16033_2rd0A01		TRUE		1	1
funfam	Tx	N	Missense_Mutation	LUAD	FALSE	S	unknown	3.10.20.90_16323_1wmhB00				1	1
funfam	Tx	N	Missense_Mutation	LUAD	FALSE	S	unknown	3.10.20.90_16490_3pgeA01				1	1
funfam	Tx	N	Missense_Mutation	LUAD	FALSE	S	unknown	3.10.20.90_16632_1e8yA01			FALSE	1	1
funfam	Tx	N	Missense_Mutation	LUAD	FALSE	S	unknown	3.10.200.10_1430_2zncA00			FALSE	1	1
funfam	Tx	N	Missense_Mutation	LUAD	FALSE	S	unknown	3.10.200.10_1430_2zncA00			TRUE	1	1
funfam	Tx	N	Missense_Mutation	LUAD	FALSE	S	unknown	3.10.250.10_5998_1by2A00			FALSE	1	1
funfam	Tx	N	Missense_Mutation	LUAD	FALSE	S	unknown	3.10.450.40_4060_3hi7A02			FALSE	1	1
funfam	Tx	N	Missense_Mutation	LUAD	FALSE	S	unknown	3.10.450.60_594_4nreA03			FALSE	2	2
funfam	Tx	N	Missense_Mutation	LUAD	FALSE	S	unknown	3.15.20.10_488_4m4dA01			FALSE	1	1
funfam	Tx	N	Missense_Mutation	LUAD	FALSE	S	unknown	3.20.19.10_4223_1acoA04			TRUE	1	1
funfam	Tx	N	Missense_Mutation	LUAD	FALSE	S	unknown	3.20.20.120_249_2psnA02			TRUE	1	1
funfam	Tx	N	Missense_Mutation	LUAD	FALSE	S	unknown	3.20.20.140_40287_2vr2A01			FALSE	1	1
funfam	Tx	N	Missense_Mutation	LUAD	FALSE	S	unknown	3.20.20.140_40287_2vr2A01			TRUE	1	1
funfam	Tx	N	Missense_Mutation	LUAD	FALSE	S	unknown	3.20.20.140_40340_4by3A00			FALSE	1	1
funfam	Tx	N	Missense_Mutation	LUAD	FALSE	S	unknown	3.20.20.140_40453_2bb0A02			FALSE	1	1
funfam	Tx	N	Missense_Mutation	LUAD	FALSE	S	unknown	3.20.20.140_40698_1a4lA00			FALSE	1	1
funfam	Tx	N	Missense_Mutation	LUAD	FALSE	S	unknown	3.20.20.140_40745_2uz9A02			FALSE	1	1
funfam	Tx	N	Missense_Mutation	LUAD	FALSE	S	unknown	3.20.20.150_10716_1k77A00				1	1
funfam	Tx	N	Missense_Mutation	LUAD	FALSE	S	unknown	3.20.20.190_7559_3ohmB03			TRUE	1	1
funfam	Tx	N	Missense_Mutation	LUAD	FALSE	S	unknown	3.20.20.330_1367_1lt7A00			FALSE	1	1
funfam	Tx	N	Missense_Mutation	LUAD	FALSE	S	unknown	3.20.20.70_118723_1aldA00			TRUE	1	1
funfam	Tx	N	Missense_Mutation	LUAD	FALSE	S	unknown	3.20.20.70_120179_2eawA00			TRUE	1	1
funfam	Tx	N	Missense_Mutation	LUAD	FALSE	S	unknown	3.20.20.70_120246_2pe4A00			FALSE	2	2
funfam	Tx	N	Missense_Mutation	LUAD	FALSE	S	unknown	3.20.20.70_120487_1d3gA00			FALSE	1	1
funfam	Tx	N	Missense_Mutation	LUAD	FALSE	S	unknown	3.20.20.70_120487_1d3gA00			TRUE	1	1
funfam	Tx	N	Missense_Mutation	LUAD	FALSE	S	unknown	3.20.20.70_120721_1f05A00	MC3		TRUE	1	1
funfam	Tx	N	Missense_Mutation	LUAD	FALSE	S	unknown	3.20.20.70_120901_2jbmA02				1	1
funfam	Tx	N	Missense_Mutation	LUAD	FALSE	S	unknown	3.20.20.80_52946_4gxpA00			FALSE	1	1
funfam	Tx	N	Missense_Mutation	LUAD	FALSE	S	unknown	3.30.1010.10_1841_2rd0A05			FALSE	1	1
funfam	Tx	N	Missense_Mutation	LUAD	FALSE	S	unknown	3.30.1120.10_4900_1fsuA02				1	1
funfam	Tx	N	Missense_Mutation	LUAD	FALSE	S	unknown	3.30.1120.30_588_1q4kA01			TRUE	1	1
funfam	Tx	N	Missense_Mutation	LUAD	FALSE	S	unknown	3.30.1130.10_4249_1fb1A02			TRUE	1	1
funfam	Tx	N	Missense_Mutation	LUAD	FALSE	S	unknown	3.30.1330.30_6745_1e7kA00			TRUE	1	1
funfam	Tx	N	Missense_Mutation	LUAD	FALSE	S	unknown	3.30.1370.10_3275_2ctmA00				1	1
funfam	Tx	N	Missense_Mutation	LUAD	FALSE	S	unknown	3.30.1370.10_8205_2dgrA01			TRUE	1	1
funfam	Tx	N	Missense_Mutation	LUAD	FALSE	S	unknown	3.30.1370.10_8239_2mjhA00			TRUE	2	2
funfam	Tx	N	Missense_Mutation	LUAD	FALSE	S	unknown	3.30.1440.10_2266_3j7zF00				1	1
funfam	Tx	N	Missense_Mutation	LUAD	FALSE	S	unknown	3.30.1490.40_688_1wh2A01			FALSE	1	1
funfam	Tx	N	Missense_Mutation	LUAD	FALSE	S	unknown	3.30.1490.50_217_2hgsA05			TRUE	1	1
funfam	Tx	N	Missense_Mutation	LUAD	FALSE	S	unknown	3.30.1550.10_1270_3j7yJ01			FALSE	1	1
funfam	Tx	N	Missense_Mutation	LUAD	FALSE	S	unknown	3.30.160.20_10027_2l2kB00			FALSE	1	1
funfam	Tx	N	Missense_Mutation	LUAD	FALSE	S	unknown	3.30.160.60_23446_2jp9A02			FALSE	1	1
funfam	Tx	N	Missense_Mutation	LUAD	FALSE	S	unknown	3.30.160.60_23446_2jp9A02			TRUE	2	2
funfam	Tx	N	Missense_Mutation	LUAD	FALSE	S	unknown	3.30.160.60_23451_1x6eA01			FALSE	1	1
funfam	Tx	N	Missense_Mutation	LUAD	FALSE	S	unknown	3.30.160.60_23451_1x6eA01			TRUE	1	1
funfam	Tx	N	Missense_Mutation	LUAD	FALSE	S	unknown	3.30.1740.10_432_1uw0A01			FALSE	1	1
funfam	Tx	N	Missense_Mutation	LUAD	FALSE	S	unknown	3.30.200.20_1240_1uwhA01	MC3	TRUE		1	1
funfam	Tx	N	Missense_Mutation	LUAD	FALSE	S	unknown	3.30.200.20_1260_1gzkA02				1	1
funfam	Tx	N	Missense_Mutation	LUAD	FALSE	S	unknown	3.30.200.20_1496_2cn5A01			FALSE	1	1
funfam	Tx	N	Missense_Mutation	LUAD	FALSE	S	unknown	3.30.200.20_2482_1jpaA01			FALSE	1	1
funfam	Tx	N	Missense_Mutation	LUAD	FALSE	S	unknown	3.30.200.20_2482_1jpaA01				1	1
funfam	Tx	N	Missense_Mutation	LUAD	FALSE	S	unknown	3.30.200.20_411_2xb7A01			FALSE	1	1
funfam	Tx	N	Missense_Mutation	LUAD	FALSE	S	unknown	3.30.200.20_424_1x8bA01			TRUE	1	1
funfam	Tx	N	Missense_Mutation	LUAD	FALSE	S	unknown	3.30.200.20_64171_3mdyA01			TRUE	1	1
funfam	Tx	N	Missense_Mutation	LUAD	FALSE	S	unknown	3.30.200.20_64827_1xqzA01			TRUE	1	1
funfam	Tx	N	Missense_Mutation	LUAD	FALSE	S	unknown	3.30.200.20_7665_3eqcA01	MC3			1	1
funfam	Tx	N	Missense_Mutation	LUAD	FALSE	S	unknown	3.30.2230.10_837_1w6vA01			TRUE	1	1
funfam	Tx	N	Missense_Mutation	LUAD	FALSE	S	unknown	3.30.230.10_28352_5a2qQ00			TRUE	1	1
funfam	Tx	N	Missense_Mutation	LUAD	FALSE	S	unknown	3.30.230.70_4201_2nn6D00			FALSE	1	1
funfam	Tx	N	Missense_Mutation	LUAD	FALSE	S	unknown	3.30.230.70_5300_3u1kA01			TRUE	1	1
funfam	Tx	N	Missense_Mutation	LUAD	FALSE	S	unknown	3.30.230.70_5303_2nn6B01			TRUE	1	1
funfam	Tx	N	Missense_Mutation	LUAD	FALSE	S	unknown	3.30.2410.10_1877_3olmA03			FALSE	1	1
funfam	Tx	N	Missense_Mutation	LUAD	FALSE	S	unknown	3.30.360.10_24332_2axqA02			TRUE	1	1
funfam	Tx	N	Missense_Mutation	LUAD	FALSE	S	unknown	3.30.360.10_24436_2o48X02			TRUE	1	1
funfam	Tx	N	Missense_Mutation	LUAD	FALSE	S	unknown	3.30.365.10_16598_2ckjB00			FALSE	4	4
funfam	Tx	N	Missense_Mutation	LUAD	FALSE	S	unknown	3.30.379.10_2333_1nouA01				1	1
funfam	Tx	N	Missense_Mutation	LUAD	FALSE	S	unknown	3.30.390.10_6693_2psnA01			FALSE	1	1
funfam	Tx	N	Missense_Mutation	LUAD	FALSE	S	unknown	3.30.40.10_60154_5trbA00			FALSE	1	1
funfam	Tx	N	Missense_Mutation	LUAD	FALSE	S	unknown	3.30.40.10_60258_5b79A00			TRUE	1	1
funfam	Tx	N	Missense_Mutation	LUAD	FALSE	S	unknown	3.30.40.10_60994_2ecvA00				1	1
funfam	Tx	N	Missense_Mutation	LUAD	FALSE	S	unknown	3.30.40.10_9805_1wemA00			TRUE	1	1
funfam	Tx	N	Missense_Mutation	LUAD	FALSE	S	unknown	3.30.420.10_45932_4f3tA04			FALSE	1	1
funfam	Tx	N	Missense_Mutation	LUAD	FALSE	S	unknown	3.30.420.10_45932_4f3tA04			TRUE	1	1
funfam	Tx	N	Missense_Mutation	LUAD	FALSE	S	unknown	3.30.420.110_1266_2o8bA02				1	1
funfam	Tx	N	Missense_Mutation	LUAD	FALSE	S	unknown	3.30.420.40_77172_4jd2B01			TRUE	1	1
funfam	Tx	N	Missense_Mutation	LUAD	FALSE	S	unknown	3.30.420.40_79126_3weeB01			FALSE	1	1
funfam	Tx	N	Missense_Mutation	LUAD	FALSE	S	unknown	3.30.450.20_87775_4m4xA00			TRUE	1	1
funfam	Tx	N	Missense_Mutation	LUAD	FALSE	S	unknown	3.30.450.30_2271_1awiA00			TRUE	1	1
funfam	Tx	N	Missense_Mutation	LUAD	FALSE	S	unknown	3.30.460.10_18087_1fa0A02			TRUE	1	1
funfam	Tx	N	Missense_Mutation	LUAD	FALSE	S	unknown	3.30.470.20_30212_2yl2A04				1	1
funfam	Tx	N	Missense_Mutation	LUAD	FALSE	S	unknown	3.30.470.20_30566_1a9xA02			TRUE	1	1
funfam	Tx	N	Missense_Mutation	LUAD	FALSE	S	unknown	3.30.497.10_4980_2zv6A01		TRUE	FALSE	1	1
funfam	Tx	N	Missense_Mutation	LUAD	FALSE	S	unknown	3.30.497.10_4980_2zv6A01			FALSE	1	1
funfam	Tx	N	Missense_Mutation	LUAD	FALSE	S	unknown	3.30.497.10_4980_2zv6A01			TRUE	1	1
funfam	Tx	N	Missense_Mutation	LUAD	FALSE	S	unknown	3.30.497.10_4980_2zv6A01				1	1
funfam	Tx	N	Missense_Mutation	LUAD	FALSE	S	unknown	3.30.497.10_4990_1lq8A02			TRUE	1	1
funfam	Tx	N	Missense_Mutation	LUAD	FALSE	S	unknown	3.30.497.10_4990_1lq8A02				1	1
funfam	Tx	N	Missense_Mutation	LUAD	FALSE	S	unknown	3.30.50.10_4111_1by4A00	MC3		FALSE	1	1
funfam	Tx	N	Missense_Mutation	LUAD	FALSE	S	unknown	3.30.505.10_4229_2hdvA00			TRUE	1	1
funfam	Tx	N	Missense_Mutation	LUAD	FALSE	S	unknown	3.30.505.10_4254_1bg1A04		TRUE	FALSE	1	1
funfam	Tx	N	Missense_Mutation	LUAD	FALSE	S	unknown	3.30.505.10_4293_1bm2A00			FALSE	1	1
funfam	Tx	N	Missense_Mutation	LUAD	FALSE	S	unknown	3.30.505.10_4305_1h9oA00			TRUE	1	1
funfam	Tx	N	Missense_Mutation	LUAD	FALSE	S	unknown	3.30.530.20_14744_1kcmA00			FALSE	1	1
funfam	Tx	N	Missense_Mutation	LUAD	FALSE	S	unknown	3.30.559.10_22542_1xl7A03			TRUE	1	1
funfam	Tx	N	Missense_Mutation	LUAD	FALSE	S	unknown	3.30.60.20_5564_1ptqA00			FALSE	1	1
funfam	Tx	N	Missense_Mutation	LUAD	FALSE	S	unknown	3.30.60.20_5588_2vrwB03			FALSE	1	1
funfam	Tx	N	Missense_Mutation	LUAD	FALSE	S	unknown	3.30.60.20_5588_2vrwB03			TRUE	1	1
funfam	Tx	N	Missense_Mutation	LUAD	FALSE	S	unknown	3.30.63.10_1798_1kgdA02			FALSE	1	1
funfam	Tx	N	Missense_Mutation	LUAD	FALSE	S	unknown	3.30.70.1230_5760_1azsA00				1	1
funfam	Tx	N	Missense_Mutation	LUAD	FALSE	S	unknown	3.30.70.330_42175_2dhsA01			TRUE	1	1
funfam	Tx	N	Missense_Mutation	LUAD	FALSE	S	unknown	3.30.70.330_42372_1x4eA00			TRUE	1	1
funfam	Tx	N	Missense_Mutation	LUAD	FALSE	S	unknown	3.30.70.330_43051_4pkdB02			TRUE	1	1
funfam	Tx	N	Missense_Mutation	LUAD	FALSE	S	unknown	3.30.70.330_43138_2mssA00			FALSE	1	1
funfam	Tx	N	Missense_Mutation	LUAD	FALSE	S	unknown	3.30.70.330_43138_2mssA00			TRUE	1	1
funfam	Tx	N	Missense_Mutation	LUAD	FALSE	S	unknown	3.30.70.330_43148_1cvjA01			TRUE	1	1
funfam	Tx	N	Missense_Mutation	LUAD	FALSE	S	unknown	3.30.70.330_43197_1x5uA01			TRUE	1	1
funfam	Tx	N	Missense_Mutation	LUAD	FALSE	S	unknown	3.30.70.330_43271_1cvjA02			FALSE	1	1
funfam	Tx	N	Missense_Mutation	LUAD	FALSE	S	unknown	3.30.70.330_43342_2hglA01				1	1
funfam	Tx	N	Missense_Mutation	LUAD	FALSE	S	unknown	3.30.70.330_43396_4p6qA02				1	1
funfam	Tx	N	Missense_Mutation	LUAD	FALSE	S	unknown	3.30.70.600_1078_4v1ak00			TRUE	1	1
funfam	Tx	N	Missense_Mutation	LUAD	FALSE	S	unknown	3.30.710.10_13753_1s1gA00			FALSE	1	1
funfam	Tx	N	Missense_Mutation	LUAD	FALSE	S	unknown	3.30.710.10_13792_4jtaB01			FALSE	1	1
funfam	Tx	N	Missense_Mutation	LUAD	FALSE	S	unknown	3.30.710.10_13792_4jtaB01			TRUE	1	1
funfam	Tx	N	Missense_Mutation	LUAD	FALSE	S	unknown	3.30.710.10_13792_4jtaB01				1	1
funfam	Tx	N	Missense_Mutation	LUAD	FALSE	S	unknown	3.30.710.10_7110_3ga1A00				1	1
funfam	Tx	N	Missense_Mutation	LUAD	FALSE	S	unknown	3.30.750.24_8342_3lloA00			FALSE	1	1
funfam	Tx	N	Missense_Mutation	LUAD	FALSE	S	unknown	3.30.830.10_16678_2g47A01			FALSE	1	1
funfam	Tx	N	Missense_Mutation	LUAD	FALSE	S	unknown	3.30.830.10_16678_2g47A01			TRUE	1	1
funfam	Tx	N	Missense_Mutation	LUAD	FALSE	S	unknown	3.30.870.10_12826_1jy1A01				1	1
funfam	Tx	N	Missense_Mutation	LUAD	FALSE	S	unknown	3.30.890.10_688_1d9nA00			TRUE	1	1
funfam	Tx	N	Missense_Mutation	LUAD	FALSE	S	unknown	3.30.900.10_576_1dujA00	MC3		FALSE	1	1
funfam	Tx	N	Missense_Mutation	LUAD	FALSE	S	unknown	3.30.930.10_32427_4hwtA01				2	2
funfam	Tx	N	Missense_Mutation	LUAD	FALSE	S	unknown	3.30.930.10_32491_3l4gB04			TRUE	1	1
funfam	Tx	N	Missense_Mutation	LUAD	FALSE	S	unknown	3.30.930.10_32671_1g5hA01			TRUE	1	1
funfam	Tx	N	Missense_Mutation	LUAD	FALSE	S	unknown	3.40.1030.10_3300_1uouA02			TRUE	1	1
funfam	Tx	N	Missense_Mutation	LUAD	FALSE	S	unknown	3.40.1080.10_5890_3dlxA02			FALSE	1	1
funfam	Tx	N	Missense_Mutation	LUAD	FALSE	S	unknown	3.40.1090.10_6587_1cjyA02	MC3		FALSE	1	1
funfam	Tx	N	Missense_Mutation	LUAD	FALSE	S	unknown	3.40.1090.10_6587_1cjyA02			TRUE	1	1
funfam	Tx	N	Missense_Mutation	LUAD	FALSE	S	unknown	3.40.1110.10_15480_1mo7A00			TRUE	1	1
funfam	Tx	N	Missense_Mutation	LUAD	FALSE	S	unknown	3.40.1110.10_15480_1mo7A00				1	1
funfam	Tx	N	Missense_Mutation	LUAD	FALSE	S	unknown	3.40.1180.10_2844_1jp3A00			TRUE	1	1
funfam	Tx	N	Missense_Mutation	LUAD	FALSE	S	unknown	3.40.1190.20_17086_2hlzA00			FALSE	1	1
funfam	Tx	N	Missense_Mutation	LUAD	FALSE	S	unknown	3.40.140.10_13493_1ox7A00			FALSE	1	1
funfam	Tx	N	Missense_Mutation	LUAD	FALSE	S	unknown	3.40.140.10_13509_3rzuA00				1	1
funfam	Tx	N	Missense_Mutation	LUAD	FALSE	S	unknown	3.40.140.20_3112_1p4rA03			TRUE	2	2
funfam	Tx	N	Missense_Mutation	LUAD	FALSE	S	unknown	3.40.1480.10_607_2b8nA01			FALSE	1	1
funfam	Tx	N	Missense_Mutation	LUAD	FALSE	S	unknown	3.40.1650.10_787_2wcuA01			FALSE	1	1
funfam	Tx	N	Missense_Mutation	LUAD	FALSE	S	unknown	3.40.1650.10_787_2wcuA01				1	1
funfam	Tx	N	Missense_Mutation	LUAD	FALSE	S	unknown	3.40.1810.10_2053_5f28A00			FALSE	1	1
funfam	Tx	N	Missense_Mutation	LUAD	FALSE	S	unknown	3.40.190.10_203262_5cmmA02			FALSE	1	1
funfam	Tx	N	Missense_Mutation	LUAD	FALSE	S	unknown	3.40.190.10_203626_1b0lA02			FALSE	1	1
funfam	Tx	N	Missense_Mutation	LUAD	FALSE	S	unknown	3.40.190.10_203752_5h8fA02			FALSE	1	1
funfam	Tx	N	Missense_Mutation	LUAD	FALSE	S	unknown	3.40.190.10_203752_5h8fA02				1	1
funfam	Tx	N	Missense_Mutation	LUAD	FALSE	S	unknown	3.40.20.10_5494_3eh1A05				1	1
funfam	Tx	N	Missense_Mutation	LUAD	FALSE	S	unknown	3.40.220.10_4935_1zr3A00				1	1
funfam	Tx	N	Missense_Mutation	LUAD	FALSE	S	unknown	3.40.220.10_5051_3q6zA00			FALSE	1	1
funfam	Tx	N	Missense_Mutation	LUAD	FALSE	S	unknown	3.40.30.10_78595_3iraA00			TRUE	1	1
funfam	Tx	N	Missense_Mutation	LUAD	FALSE	S	unknown	3.40.30.10_79844_5b8aA00			TRUE	1	1
funfam	Tx	N	Missense_Mutation	LUAD	FALSE	S	unknown	3.40.30.10_80031_1j0fA00			TRUE	1	1
funfam	Tx	N	Missense_Mutation	LUAD	FALSE	S	unknown	3.40.309.10_17530_5fhzA02			FALSE	1	1
funfam	Tx	N	Missense_Mutation	LUAD	FALSE	S	unknown	3.40.33.10_4816_3q2rA00	MC3		FALSE	1	1
funfam	Tx	N	Missense_Mutation	LUAD	FALSE	S	unknown	3.40.33.10_4816_3q2rA00			FALSE	1	1
funfam	Tx	N	Missense_Mutation	LUAD	FALSE	S	unknown	3.40.350.10_6302_3ctzA02			TRUE	1	1
funfam	Tx	N	Missense_Mutation	LUAD	FALSE	S	unknown	3.40.350.10_6302_3ctzA02				1	1
funfam	Tx	N	Missense_Mutation	LUAD	FALSE	S	unknown	3.40.390.10_13247_1gkcA00			FALSE	2	2
funfam	Tx	N	Missense_Mutation	LUAD	FALSE	S	unknown	3.40.390.10_13247_1gkcA00				1	1
funfam	Tx	N	Missense_Mutation	LUAD	FALSE	S	unknown	3.40.390.10_13268_4dd8A00			FALSE	1	1
funfam	Tx	N	Missense_Mutation	LUAD	FALSE	S	unknown	3.40.390.10_13277_3edgA00			FALSE	1	1
funfam	Tx	N	Missense_Mutation	LUAD	FALSE	S	unknown	3.40.390.10_13285_2rjpA01			FALSE	1	1
funfam	Tx	N	Missense_Mutation	LUAD	FALSE	S	unknown	3.40.390.10_13285_2rjpA01				1	1
funfam	Tx	N	Missense_Mutation	LUAD	FALSE	S	unknown	3.40.50.1000_57251_3b8eA03			FALSE	2	2
funfam	Tx	N	Missense_Mutation	LUAD	FALSE	S	unknown	3.40.50.1000_57497_1t9zA00			TRUE	1	1
funfam	Tx	N	Missense_Mutation	LUAD	FALSE	S	unknown	3.40.50.1000_57940_3shqA02				1	1
funfam	Tx	N	Missense_Mutation	LUAD	FALSE	S	unknown	3.40.50.10090_4391_1jr2A02			TRUE	1	1
funfam	Tx	N	Missense_Mutation	LUAD	FALSE	S	unknown	3.40.50.10140_4403_1fywA00			FALSE	1	1
funfam	Tx	N	Missense_Mutation	LUAD	FALSE	S	unknown	3.40.50.10190_8674_1gzhB01		TRUE	TRUE	1	1
funfam	Tx	N	Missense_Mutation	LUAD	FALSE	S	unknown	3.40.50.10330_6271_3vzbA01			FALSE	1	1
funfam	Tx	N	Missense_Mutation	LUAD	FALSE	S	unknown	3.40.50.10420_4417_3hxtA00			TRUE	1	1
funfam	Tx	N	Missense_Mutation	LUAD	FALSE	S	unknown	3.40.50.10490_21115_1u0eA02			FALSE	1	1
funfam	Tx	N	Missense_Mutation	LUAD	FALSE	S	unknown	3.40.50.10490_21123_2v4mA01			TRUE	1	1
funfam	Tx	N	Missense_Mutation	LUAD	FALSE	S	unknown	3.40.50.10810_9029_1z3iX01			FALSE	1	1
funfam	Tx	N	Missense_Mutation	LUAD	FALSE	S	unknown	3.40.50.10810_9029_1z3iX01			TRUE	1	1
funfam	Tx	N	Missense_Mutation	LUAD	FALSE	S	unknown	3.40.50.10810_9053_3mwyW03		TRUE	TRUE	3	3
funfam	Tx	N	Missense_Mutation	LUAD	FALSE	S	unknown	3.40.50.10810_9053_3mwyW03			TRUE	2	2
funfam	Tx	N	Missense_Mutation	LUAD	FALSE	S	unknown	3.40.50.1240_13329_1k6mA02			TRUE	1	1
funfam	Tx	N	Missense_Mutation	LUAD	FALSE	S	unknown	3.40.50.1360_8336_1ne7A00				1	1
funfam	Tx	N	Missense_Mutation	LUAD	FALSE	S	unknown	3.40.50.1370_8170_5g1nA01				1	1
funfam	Tx	N	Missense_Mutation	LUAD	FALSE	S	unknown	3.40.50.1440_588_5ij0B01				1	1
funfam	Tx	N	Missense_Mutation	LUAD	FALSE	S	unknown	3.40.50.1460_5871_1bmqA00			FALSE	1	1
funfam	Tx	N	Missense_Mutation	LUAD	FALSE	S	unknown	3.40.50.150_131649_1jqdA00			TRUE	1	1
funfam	Tx	N	Missense_Mutation	LUAD	FALSE	S	unknown	3.40.50.150_133759_2qrvA01		TRUE		1	1
funfam	Tx	N	Missense_Mutation	LUAD	FALSE	S	unknown	3.40.50.150_135011_2zw9A01			FALSE	2	2
funfam	Tx	N	Missense_Mutation	LUAD	FALSE	S	unknown	3.40.50.150_135561_1sqfA04			TRUE	1	1
funfam	Tx	N	Missense_Mutation	LUAD	FALSE	S	unknown	3.40.50.150_135561_1sqfA04				1	1
funfam	Tx	N	Missense_Mutation	LUAD	FALSE	S	unknown	3.40.50.150_135633_4obwA00			TRUE	1	1
funfam	Tx	N	Missense_Mutation	LUAD	FALSE	S	unknown	3.40.50.150_135792_2a14A00				1	1
funfam	Tx	N	Missense_Mutation	LUAD	FALSE	S	unknown	3.40.50.150_135963_4lecA00			FALSE	1	1
funfam	Tx	N	Missense_Mutation	LUAD	FALSE	S	unknown	3.40.50.1580_6118_1m73E00				1	1
funfam	Tx	N	Missense_Mutation	LUAD	FALSE	S	unknown	3.40.50.1820_115121_1mx1A00			FALSE	1	1
funfam	Tx	N	Missense_Mutation	LUAD	FALSE	S	unknown	3.40.50.1820_115121_1mx1A00			TRUE	1	1
funfam	Tx	N	Missense_Mutation	LUAD	FALSE	S	unknown	3.40.50.1820_115289_1s8oA03			FALSE	1	1
funfam	Tx	N	Missense_Mutation	LUAD	FALSE	S	unknown	3.40.50.1820_115346_3dduA01			TRUE	1	1
funfam	Tx	N	Missense_Mutation	LUAD	FALSE	S	unknown	3.40.50.1820_115352_2qmqA00			TRUE	1	1
funfam	Tx	N	Missense_Mutation	LUAD	FALSE	S	unknown	3.40.50.1820_115534_3hjuA00			FALSE	1	1
funfam	Tx	N	Missense_Mutation	LUAD	FALSE	S	unknown	3.40.50.1820_115534_3hjuA00			TRUE	1	1
funfam	Tx	N	Missense_Mutation	LUAD	FALSE	S	unknown	3.40.50.2000_95564_1em6A01			TRUE	1	1
funfam	Tx	N	Missense_Mutation	LUAD	FALSE	S	unknown	3.40.50.2000_97302_2x6qA02			FALSE	1	1
funfam	Tx	N	Missense_Mutation	LUAD	FALSE	S	unknown	3.40.50.200_10215_3edyA02				1	1
funfam	Tx	N	Missense_Mutation	LUAD	FALSE	S	unknown	3.40.50.200_10257_3lxuX01			TRUE	2	2
funfam	Tx	N	Missense_Mutation	LUAD	FALSE	S	unknown	3.40.50.2300_151167_2wjwA01			FALSE	1	1
funfam	Tx	N	Missense_Mutation	LUAD	FALSE	S	unknown	3.40.50.300_347604_1yzqA00			TRUE	1	1
funfam	Tx	N	Missense_Mutation	LUAD	FALSE	S	unknown	3.40.50.300_362895_1z6tA02			TRUE	1	1
funfam	Tx	N	Missense_Mutation	LUAD	FALSE	S	unknown	3.40.50.300_619478_3x1dA01			FALSE	1	1
funfam	Tx	N	Missense_Mutation	LUAD	FALSE	S	unknown	3.40.50.300_619478_3x1dA01				1	1
funfam	Tx	N	Missense_Mutation	LUAD	FALSE	S	unknown	3.40.50.300_623439_2qptA02			FALSE	3	3
funfam	Tx	N	Missense_Mutation	LUAD	FALSE	S	unknown	3.40.50.300_623791_3f5fA02				1	1
funfam	Tx	N	Missense_Mutation	LUAD	FALSE	S	unknown	3.40.50.300_625033_3c5cA00			FALSE	1	1
funfam	Tx	N	Missense_Mutation	LUAD	FALSE	S	unknown	3.40.50.300_626490_3ftqA00				1	1
funfam	Tx	N	Missense_Mutation	LUAD	FALSE	S	unknown	3.40.50.300_627150_1n0uA01			TRUE	1	1
funfam	Tx	N	Missense_Mutation	LUAD	FALSE	S	unknown	3.40.50.300_627197_3fe2A00			TRUE	1	1
funfam	Tx	N	Missense_Mutation	LUAD	FALSE	S	unknown	3.40.50.300_627204_3g5uA02			FALSE	1	1
funfam	Tx	N	Missense_Mutation	LUAD	FALSE	S	unknown	3.40.50.300_627755_3llmA01			TRUE	1	1
funfam	Tx	N	Missense_Mutation	LUAD	FALSE	S	unknown	3.40.50.300_627882_2cjwA00			FALSE	1	1
funfam	Tx	N	Missense_Mutation	LUAD	FALSE	S	unknown	3.40.50.300_628018_1shzA01			TRUE	3	3
funfam	Tx	N	Missense_Mutation	LUAD	FALSE	S	unknown	3.40.50.300_628430_2cbzA00			TRUE	2	2
funfam	Tx	N	Missense_Mutation	LUAD	FALSE	S	unknown	3.40.50.300_628823_1vplA00			FALSE	1	1
funfam	Tx	N	Missense_Mutation	LUAD	FALSE	S	unknown	3.40.50.300_629962_4r7zA00			TRUE	1	1
funfam	Tx	N	Missense_Mutation	LUAD	FALSE	S	unknown	3.40.50.300_629962_4r7zA00				2	2
funfam	Tx	N	Missense_Mutation	LUAD	FALSE	S	unknown	3.40.50.300_629966_3gd7A01			TRUE	1	1
funfam	Tx	N	Missense_Mutation	LUAD	FALSE	S	unknown	3.40.50.300_629966_3gd7A01				1	1
funfam	Tx	N	Missense_Mutation	LUAD	FALSE	S	unknown	3.40.50.300_630154_2hxyA01			TRUE	1	1
funfam	Tx	N	Missense_Mutation	LUAD	FALSE	S	unknown	3.40.50.300_630778_3mwyW04		TRUE	FALSE	2	2
funfam	Tx	N	Missense_Mutation	LUAD	FALSE	S	unknown	3.40.50.300_630778_3mwyW04		TRUE	TRUE	2	2
funfam	Tx	N	Missense_Mutation	LUAD	FALSE	S	unknown	3.40.50.300_630778_3mwyW04			TRUE	1	1
funfam	Tx	N	Missense_Mutation	LUAD	FALSE	S	unknown	3.40.50.300_630802_3vkgA05			FALSE	3	3
funfam	Tx	N	Missense_Mutation	LUAD	FALSE	S	unknown	3.40.50.300_632304_1dg3A02			FALSE	1	1
funfam	Tx	N	Missense_Mutation	LUAD	FALSE	S	unknown	3.40.50.300_632636_5l3qB02			FALSE	1	1
funfam	Tx	N	Missense_Mutation	LUAD	FALSE	S	unknown	3.40.50.300_633161_1z06A00			FALSE	1	1
funfam	Tx	N	Missense_Mutation	LUAD	FALSE	S	unknown	3.40.50.300_633337_1cjmA00			FALSE	2	2
funfam	Tx	N	Missense_Mutation	LUAD	FALSE	S	unknown	3.40.50.300_633341_3lvqE04				1	1
funfam	Tx	N	Missense_Mutation	LUAD	FALSE	S	unknown	3.40.50.300_634471_1v5wA00			FALSE	1	1
funfam	Tx	N	Missense_Mutation	LUAD	FALSE	S	unknown	3.40.50.300_634780_4f91B01			FALSE	1	1
funfam	Tx	N	Missense_Mutation	LUAD	FALSE	S	unknown	3.40.50.300_634947_3bfkA00	MC3	TRUE	TRUE	3	3
funfam	Tx	N	Missense_Mutation	LUAD	FALSE	S	unknown	3.40.50.300_634947_3bfkA00			FALSE	1	1
funfam	Tx	N	Missense_Mutation	LUAD	FALSE	S	unknown	3.40.50.300_634947_3bfkA00			TRUE	1	1
funfam	Tx	N	Missense_Mutation	LUAD	FALSE	S	unknown	3.40.50.300_634947_3bfkA00				1	1
funfam	Tx	N	Missense_Mutation	LUAD	FALSE	S	unknown	3.40.50.300_635115_2xgjA02			TRUE	1	1
funfam	Tx	N	Missense_Mutation	LUAD	FALSE	S	unknown	3.40.50.360_16148_3hr4A02			FALSE	1	1
funfam	Tx	N	Missense_Mutation	LUAD	FALSE	S	unknown	3.40.50.410_19584_1jv2B02			FALSE	1	1
funfam	Tx	N	Missense_Mutation	LUAD	FALSE	S	unknown	3.40.50.410_19584_1jv2B02			TRUE	2	2
funfam	Tx	N	Missense_Mutation	LUAD	FALSE	S	unknown	3.40.50.410_19584_1jv2B02				1	1
funfam	Tx	N	Missense_Mutation	LUAD	FALSE	S	unknown	3.40.50.410_19613_3n2nA00			FALSE	1	1
funfam	Tx	N	Missense_Mutation	LUAD	FALSE	S	unknown	3.40.50.620_47213_1efvA02			FALSE	1	1
funfam	Tx	N	Missense_Mutation	LUAD	FALSE	S	unknown	3.40.50.620_87428_4zcpA00			TRUE	1	1
funfam	Tx	N	Missense_Mutation	LUAD	FALSE	S	unknown	3.40.50.620_88792_2pidA01				1	1
funfam	Tx	N	Missense_Mutation	LUAD	FALSE	S	unknown	3.40.50.620_88842_2nz2A01			TRUE	1	1
funfam	Tx	N	Missense_Mutation	LUAD	FALSE	S	unknown	3.40.50.620_89013_2vxoA02			FALSE	1	1
funfam	Tx	N	Missense_Mutation	LUAD	FALSE	S	unknown	3.40.50.720_128160_4a27A02				1	1
funfam	Tx	N	Missense_Mutation	LUAD	FALSE	S	unknown	3.40.50.720_288291_2vnsA00			FALSE	1	1
funfam	Tx	N	Missense_Mutation	LUAD	FALSE	S	unknown	3.40.50.720_288342_1mx3A01			TRUE	1	1
funfam	Tx	N	Missense_Mutation	LUAD	FALSE	S	unknown	3.40.50.720_290038_2ldxA01				1	1
funfam	Tx	N	Missense_Mutation	LUAD	FALSE	S	unknown	3.40.50.720_290086_1yb1A01				1	1
funfam	Tx	N	Missense_Mutation	LUAD	FALSE	S	unknown	3.40.50.720_291226_1zsvA02			TRUE	1	1
funfam	Tx	N	Missense_Mutation	LUAD	FALSE	S	unknown	3.40.50.720_291344_3wj7A00				1	1
funfam	Tx	N	Missense_Mutation	LUAD	FALSE	S	unknown	3.40.50.720_291696_1l1fA02			TRUE	1	1
funfam	Tx	N	Missense_Mutation	LUAD	FALSE	S	unknown	3.40.50.80_12598_1umkA02			FALSE	1	1
funfam	Tx	N	Missense_Mutation	LUAD	FALSE	S	unknown	3.40.50.80_12661_3a1fA00				1	1
funfam	Tx	N	Missense_Mutation	LUAD	FALSE	S	unknown	3.40.50.970_36359_3mosA01			FALSE	1	1
funfam	Tx	N	Missense_Mutation	LUAD	FALSE	S	unknown	3.40.50.970_36359_3mosA01			TRUE	1	1
funfam	Tx	N	Missense_Mutation	LUAD	FALSE	S	unknown	3.40.570.10_1273_4gtwA02			FALSE	2	2
funfam	Tx	N	Missense_Mutation	LUAD	FALSE	S	unknown	3.40.605.10_21346_2h5gA01			TRUE	1	1
funfam	Tx	N	Missense_Mutation	LUAD	FALSE	S	unknown	3.40.605.10_21376_2w8nA01			FALSE	1	1
funfam	Tx	N	Missense_Mutation	LUAD	FALSE	S	unknown	3.40.630.10_34777_2i3cA01				1	1
funfam	Tx	N	Missense_Mutation	LUAD	FALSE	S	unknown	3.40.630.10_34828_1z8lA01			FALSE	1	1
funfam	Tx	N	Missense_Mutation	LUAD	FALSE	S	unknown	3.40.630.10_34847_1uwyA01			FALSE	3	3
funfam	Tx	N	Missense_Mutation	LUAD	FALSE	S	unknown	3.40.630.10_34847_1uwyA01			TRUE	1	1
funfam	Tx	N	Missense_Mutation	LUAD	FALSE	S	unknown	3.40.630.30_55505_2p0wA02			TRUE	1	1
funfam	Tx	N	Missense_Mutation	LUAD	FALSE	S	unknown	3.40.630.30_70521_1b6bA00			FALSE	1	1
funfam	Tx	N	Missense_Mutation	LUAD	FALSE	S	unknown	3.40.640.10_63117_2hzpA02			FALSE	1	1
funfam	Tx	N	Missense_Mutation	LUAD	FALSE	S	unknown	3.40.640.10_63117_2hzpA02				1	1
funfam	Tx	N	Missense_Mutation	LUAD	FALSE	S	unknown	3.40.640.10_63395_3ihjA03			TRUE	2	2
funfam	Tx	N	Missense_Mutation	LUAD	FALSE	S	unknown	3.40.710.10_22236_4bqmA00			TRUE	1	1
funfam	Tx	N	Missense_Mutation	LUAD	FALSE	S	unknown	3.40.718.10_9686_1t09A00			TRUE	1	1
funfam	Tx	N	Missense_Mutation	LUAD	FALSE	S	unknown	3.40.720.10_19113_1ew2A00				1	1
funfam	Tx	N	Missense_Mutation	LUAD	FALSE	S	unknown	3.40.800.20_2855_2vqjA00			TRUE	1	1
funfam	Tx	N	Missense_Mutation	LUAD	FALSE	S	unknown	3.40.850.10_4688_4h1gA02			FALSE	8	8
funfam	Tx	N	Missense_Mutation	LUAD	FALSE	S	unknown	3.40.850.10_4688_4h1gA02				1	1
funfam	Tx	N	Missense_Mutation	LUAD	FALSE	S	unknown	3.40.930.10_4542_1hynP00		TRUE		1	1
funfam	Tx	N	Missense_Mutation	LUAD	FALSE	S	unknown	3.50.30.30_4543_3icuA01			TRUE	1	1
funfam	Tx	N	Missense_Mutation	LUAD	FALSE	S	unknown	3.50.30.30_4585_1z8lA02			FALSE	1	1
funfam	Tx	N	Missense_Mutation	LUAD	FALSE	S	unknown	3.50.50.60_85488_1bwcA02			FALSE	1	1
funfam	Tx	N	Missense_Mutation	LUAD	FALSE	S	unknown	3.60.10.10_13460_4cmnA00			TRUE	2	2
funfam	Tx	N	Missense_Mutation	LUAD	FALSE	S	unknown	3.60.10.10_13487_3ngnA00			FALSE	1	1
funfam	Tx	N	Missense_Mutation	LUAD	FALSE	S	unknown	3.60.10.10_13487_3ngnA00			TRUE	1	1
funfam	Tx	N	Missense_Mutation	LUAD	FALSE	S	unknown	3.60.110.10_8179_4cyfA01			FALSE	1	1
funfam	Tx	N	Missense_Mutation	LUAD	FALSE	S	unknown	3.60.110.10_8179_4cyfA01				1	1
funfam	Tx	N	Missense_Mutation	LUAD	FALSE	S	unknown	3.60.15.10_29235_1qh3A00			TRUE	1	1
funfam	Tx	N	Missense_Mutation	LUAD	FALSE	S	unknown	3.60.21.10_29312_2nxfA01			FALSE	2	2
funfam	Tx	N	Missense_Mutation	LUAD	FALSE	S	unknown	3.60.21.10_29344_4il1A02		TRUE	FALSE	1	1
funfam	Tx	N	Missense_Mutation	LUAD	FALSE	S	unknown	3.60.21.10_29344_4il1A02			TRUE	1	1
funfam	Tx	N	Missense_Mutation	LUAD	FALSE	S	unknown	3.80.10.10_105299_2v9sA00			FALSE	1	1
funfam	Tx	N	Missense_Mutation	LUAD	FALSE	S	unknown	3.80.10.10_105322_1oznA00			TRUE	1	1
funfam	Tx	N	Missense_Mutation	LUAD	FALSE	S	unknown	3.80.10.10_105374_3zynA00				1	1
funfam	Tx	N	Missense_Mutation	LUAD	FALSE	S	unknown	3.80.10.10_105581_4rcaB00				1	1
funfam	Tx	N	Missense_Mutation	LUAD	FALSE	S	unknown	3.80.10.10_106430_2xotA01			FALSE	1	1
funfam	Tx	N	Missense_Mutation	LUAD	FALSE	S	unknown	3.80.10.10_106717_2ellA00			FALSE	1	1
funfam	Tx	N	Missense_Mutation	LUAD	FALSE	S	unknown	3.80.10.10_106855_2z64A00			FALSE	1	1
funfam	Tx	N	Missense_Mutation	LUAD	FALSE	S	unknown	3.80.10.10_4094_3zyjA01			FALSE	1	1
funfam	Tx	N	Missense_Mutation	LUAD	FALSE	S	unknown	3.80.20.20_3267_2hr7A03	MC3		TRUE	1	1
funfam	Tx	N	Missense_Mutation	LUAD	FALSE	S	unknown	3.80.20.20_3267_2hr7A03			TRUE	1	1
funfam	Tx	N	Missense_Mutation	LUAD	FALSE	S	unknown	3.90.110.10_2209_2ldxA02			TRUE	1	1
funfam	Tx	N	Missense_Mutation	LUAD	FALSE	S	unknown	3.90.110.10_4189_2dfdA02			FALSE	1	1
funfam	Tx	N	Missense_Mutation	LUAD	FALSE	S	unknown	3.90.1150.10_81177_1gbnA01			TRUE	1	1
funfam	Tx	N	Missense_Mutation	LUAD	FALSE	S	unknown	3.90.1170.30_2977_1uouA03			TRUE	1	1
funfam	Tx	N	Missense_Mutation	LUAD	FALSE	S	unknown	3.90.1200.10_17534_2ckoA02				1	1
funfam	Tx	N	Missense_Mutation	LUAD	FALSE	S	unknown	3.90.1750.10_1877_3olmA01			TRUE	1	1
funfam	Tx	N	Missense_Mutation	LUAD	FALSE	S	unknown	3.90.176.10_792_1gxyA00			FALSE	1	1
funfam	Tx	N	Missense_Mutation	LUAD	FALSE	S	unknown	3.90.1800.10_838_3h0gB08			TRUE	1	1
funfam	Tx	N	Missense_Mutation	LUAD	FALSE	S	unknown	3.90.190.10_11301_1ygrA01		TRUE	FALSE	1	1
funfam	Tx	N	Missense_Mutation	LUAD	FALSE	S	unknown	3.90.190.10_11355_2a8bA00				1	1
funfam	Tx	N	Missense_Mutation	LUAD	FALSE	S	unknown	3.90.190.10_11445_3rgoA00			FALSE	1	1
funfam	Tx	N	Missense_Mutation	LUAD	FALSE	S	unknown	3.90.190.10_11472_1l8kA00			FALSE	1	1
funfam	Tx	N	Missense_Mutation	LUAD	FALSE	S	unknown	3.90.190.10_11472_1l8kA00			TRUE	2	2
funfam	Tx	N	Missense_Mutation	LUAD	FALSE	S	unknown	3.90.190.10_11472_1l8kA00				1	1
funfam	Tx	N	Missense_Mutation	LUAD	FALSE	S	unknown	3.90.190.10_11555_1ohcA02			FALSE	1	1
funfam	Tx	N	Missense_Mutation	LUAD	FALSE	S	unknown	3.90.190.10_11605_1zzwA00			FALSE	1	1
funfam	Tx	N	Missense_Mutation	LUAD	FALSE	S	unknown	3.90.190.10_11605_1zzwA00				1	1
funfam	Tx	N	Missense_Mutation	LUAD	FALSE	S	unknown	3.90.190.10_11707_1d5rA01			TRUE	1	1
funfam	Tx	N	Missense_Mutation	LUAD	FALSE	S	unknown	3.90.226.10_33767_4asiA03				1	1
funfam	Tx	N	Missense_Mutation	LUAD	FALSE	S	unknown	3.90.226.10_34071_1vrgA01			FALSE	1	1
funfam	Tx	N	Missense_Mutation	LUAD	FALSE	S	unknown	3.90.228.10_2025_2rf5A00			FALSE	2	2
funfam	Tx	N	Missense_Mutation	LUAD	FALSE	S	unknown	3.90.228.10_2025_2rf5A00			TRUE	1	1
funfam	Tx	N	Missense_Mutation	LUAD	FALSE	S	unknown	3.90.230.10_9119_1b59A01			TRUE	1	1
funfam	Tx	N	Missense_Mutation	LUAD	FALSE	S	unknown	3.90.520.10_189_3qsvA00		TRUE		1	1
funfam	Tx	N	Missense_Mutation	LUAD	FALSE	S	unknown	3.90.550.10_1227_1xhbA01			TRUE	2	2
funfam	Tx	N	Missense_Mutation	LUAD	FALSE	S	unknown	3.90.550.10_2450_2d7iA01			TRUE	1	1
funfam	Tx	N	Missense_Mutation	LUAD	FALSE	S	unknown	3.90.550.10_64684_2ae7A00			FALSE	1	1
funfam	Tx	N	Missense_Mutation	LUAD	FALSE	S	unknown	3.90.550.10_64684_2ae7A00			TRUE	1	1
funfam	Tx	N	Missense_Mutation	LUAD	FALSE	S	unknown	3.90.550.10_64971_2ffuA01			FALSE	3	3
funfam	Tx	N	Missense_Mutation	LUAD	FALSE	S	unknown	3.90.550.10_65049_1omxA00		TRUE	FALSE	2	2
funfam	Tx	N	Missense_Mutation	LUAD	FALSE	S	unknown	3.90.550.10_65276_1g9rA00			FALSE	1	1
funfam	Tx	N	Missense_Mutation	LUAD	FALSE	S	unknown	3.90.550.10_65324_1fo8A01				1	1
funfam	Tx	N	Missense_Mutation	LUAD	FALSE	S	unknown	3.90.640.10_7805_3iucA04			TRUE	1	1
funfam	Tx	N	Missense_Mutation	LUAD	FALSE	S	unknown	3.90.70.10_16963_1cb5A01			TRUE	1	1
funfam	Tx	N	Missense_Mutation	LUAD	FALSE	S	unknown	3.90.70.10_17058_2gfoA00			TRUE	2	2
funfam	Tx	N	Missense_Mutation	LUAD	FALSE	S	unknown	3.90.70.10_17160_2aynA00			TRUE	1	1
funfam	Tx	N	Missense_Mutation	LUAD	FALSE	S	unknown	3.90.79.10_21341_3kvhA00			TRUE	1	1
funfam	Tx	N	Missense_Mutation	LUAD	FALSE	S	unknown	3.90.79.10_21625_3gg6A00			FALSE	1	1
funfam	Tx	N	Missense_Mutation	LUAD	FALSE	S	unknown	3.90.850.10_5343_1hyoA02			FALSE	1	1
funfam	Tx	N	Missense_Mutation	LUAD	FALSE	S	unknown	4.10.1060.10_1916_1n0zA00			TRUE	1	1
funfam	Tx	N	Missense_Mutation	LUAD	FALSE	S	unknown	4.10.1240.10_955_3aqfB00			FALSE	1	1
funfam	Tx	N	Missense_Mutation	LUAD	FALSE	S	unknown	4.10.260.10_488_4kfmG00			TRUE	1	1
funfam	Tx	N	Missense_Mutation	LUAD	FALSE	S	unknown	4.10.49.10_133_1occL00			TRUE	1	1
funfam	Tx	N	Missense_Mutation	LUAD	TRUE	C	early	1.10.10.10_263989_3ml6A01			TRUE	1	1
funfam	Tx	N	Missense_Mutation	LUAD	TRUE	C	early	1.10.10.10_264742_1if1A00			TRUE	1	1
funfam	Tx	N	Missense_Mutation	LUAD	TRUE	C	early	1.10.10.10_264994_1d5vA00			TRUE	1	1
funfam	Tx	N	Missense_Mutation	LUAD	TRUE	C	early	1.10.10.10_265036_2k27A01			FALSE	1	1
funfam	Tx	N	Missense_Mutation	LUAD	TRUE	C	early	1.10.10.10_265163_1hstA00			TRUE	1	1
funfam	Tx	N	Missense_Mutation	LUAD	TRUE	C	early	1.10.10.10_265416_1dpuA00				1	1
funfam	Tx	N	Missense_Mutation	LUAD	TRUE	C	early	1.10.10.10_266128_1ghcA00			FALSE	1	1
funfam	Tx	N	Missense_Mutation	LUAD	TRUE	C	early	1.10.10.10_266399_2zmeA02			TRUE	1	1
funfam	Tx	N	Missense_Mutation	LUAD	TRUE	C	early	1.10.10.10_266614_2k27A02				1	1
funfam	Tx	N	Missense_Mutation	LUAD	TRUE	C	early	1.10.10.10_266644_4ad9A02				1	1
funfam	Tx	N	Missense_Mutation	LUAD	TRUE	C	early	1.10.10.10_87124_1z6tA04			TRUE	1	1
funfam	Tx	N	Missense_Mutation	LUAD	TRUE	C	early	1.10.10.60_123467_1b8iA00			FALSE	3	3
funfam	Tx	N	Missense_Mutation	LUAD	TRUE	C	early	1.10.10.60_123475_3d1nL02			TRUE	1	1
funfam	Tx	N	Missense_Mutation	LUAD	TRUE	C	early	1.10.10.60_124085_3a01B00			FALSE	1	1
funfam	Tx	N	Missense_Mutation	LUAD	TRUE	C	early	1.10.10.60_124115_2djnA01			FALSE	1	1
funfam	Tx	N	Missense_Mutation	LUAD	TRUE	C	early	1.10.10.60_124199_2ld5A00			FALSE	1	1
funfam	Tx	N	Missense_Mutation	LUAD	TRUE	C	early	1.10.10.60_124223_2l7fP00			FALSE	1	1
funfam	Tx	N	Missense_Mutation	LUAD	TRUE	C	early	1.10.10.60_124223_2l7fP00				2	2
funfam	Tx	N	Missense_Mutation	LUAD	TRUE	C	early	1.10.10.60_124604_1gv2A01			TRUE	1	1
funfam	Tx	N	Missense_Mutation	LUAD	TRUE	C	early	1.10.10.60_124717_3k2aA00			FALSE	1	1
funfam	Tx	N	Missense_Mutation	LUAD	TRUE	C	early	1.10.10.60_124740_2cqxA01			TRUE	1	1
funfam	Tx	N	Missense_Mutation	LUAD	TRUE	C	early	1.10.10.60_124798_2da2A01			FALSE	1	1
funfam	Tx	N	Missense_Mutation	LUAD	TRUE	C	early	1.10.100.10_616_1b9gA00				1	1
funfam	Tx	N	Missense_Mutation	LUAD	TRUE	C	early	1.10.1000.11_859_4c0aA02			FALSE	1	1
funfam	Tx	N	Missense_Mutation	LUAD	TRUE	C	early	1.10.1000.11_915_2r09A02			TRUE	1	1
funfam	Tx	N	Missense_Mutation	LUAD	TRUE	C	early	1.10.1040.10_17358_2plaA02			TRUE	1	1
funfam	Tx	N	Missense_Mutation	LUAD	TRUE	C	early	1.10.1040.10_17487_3f3sA02			TRUE	1	1
funfam	Tx	N	Missense_Mutation	LUAD	TRUE	C	early	1.10.1070.11_1687_1e8yA05	MC3	TRUE	TRUE	1	1
funfam	Tx	N	Missense_Mutation	LUAD	TRUE	C	early	1.10.1070.11_1687_1e8yA05			TRUE	1	1
funfam	Tx	N	Missense_Mutation	LUAD	TRUE	C	early	1.10.1070.11_1687_1e8yA05				1	1
funfam	Tx	N	Missense_Mutation	LUAD	TRUE	C	early	1.10.1170.10_1271_3uw4A00			FALSE	1	1
funfam	Tx	N	Missense_Mutation	LUAD	TRUE	C	early	1.10.1170.10_1271_3uw4A00				1	1
funfam	Tx	N	Missense_Mutation	LUAD	TRUE	C	early	1.10.1300.10_1260_2chmA00			FALSE	4	4
funfam	Tx	N	Missense_Mutation	LUAD	TRUE	C	early	1.10.1300.10_1262_1mkdA00			FALSE	5	5
funfam	Tx	N	Missense_Mutation	LUAD	TRUE	C	early	1.10.1300.10_1262_1mkdA00			TRUE	2	2
funfam	Tx	N	Missense_Mutation	LUAD	TRUE	C	early	1.10.1300.10_1262_1mkdA00				1	1
funfam	Tx	N	Missense_Mutation	LUAD	TRUE	C	early	1.10.1370.10_5272_1s4bP02				2	2
funfam	Tx	N	Missense_Mutation	LUAD	TRUE	C	early	1.10.1380.10_365_1dmtA02	MC3		TRUE	1	1
funfam	Tx	N	Missense_Mutation	LUAD	TRUE	C	early	1.10.1380.10_365_1dmtA02			FALSE	1	1
funfam	Tx	N	Missense_Mutation	LUAD	TRUE	C	early	1.10.1380.10_365_1dmtA02			TRUE	1	1
funfam	Tx	N	Missense_Mutation	LUAD	TRUE	C	early	1.10.150.20_27233_1b22A00				1	1
funfam	Tx	N	Missense_Mutation	LUAD	TRUE	C	early	1.10.150.220_64_1j2mA00			TRUE	1	1
funfam	Tx	N	Missense_Mutation	LUAD	TRUE	C	early	1.10.150.50_1682_3k1rB00			TRUE	1	1
funfam	Tx	N	Missense_Mutation	LUAD	TRUE	C	early	1.10.150.50_4886_3tacB03			FALSE	1	1
funfam	Tx	N	Missense_Mutation	LUAD	TRUE	C	early	1.10.150.50_4890_3seiA01			FALSE	1	1
funfam	Tx	N	Missense_Mutation	LUAD	TRUE	C	early	1.10.150.50_4899_3tacB01			FALSE	1	1
funfam	Tx	N	Missense_Mutation	LUAD	TRUE	C	early	1.10.150.50_4899_3tacB01			TRUE	1	1
funfam	Tx	N	Missense_Mutation	LUAD	TRUE	C	early	1.10.150.50_4939_1wwvA00		TRUE	TRUE	1	1
funfam	Tx	N	Missense_Mutation	LUAD	TRUE	C	early	1.10.150.50_4942_3tacB02			FALSE	1	1
funfam	Tx	N	Missense_Mutation	LUAD	TRUE	C	early	1.10.150.60_222_1ig6A00			TRUE	1	1
funfam	Tx	N	Missense_Mutation	LUAD	TRUE	C	early	1.10.1540.10_596_1mi1A02			FALSE	1	1
funfam	Tx	N	Missense_Mutation	LUAD	TRUE	C	early	1.10.1540.10_596_1mi1A02			TRUE	7	7
funfam	Tx	N	Missense_Mutation	LUAD	TRUE	C	early	1.10.1540.10_596_1mi1A02				1	1
funfam	Tx	N	Missense_Mutation	LUAD	TRUE	C	early	1.10.167.10_1811_1dk8A02			FALSE	3	3
funfam	Tx	N	Missense_Mutation	LUAD	TRUE	C	early	1.10.167.10_1811_1dk8A02			TRUE	1	1
funfam	Tx	N	Missense_Mutation	LUAD	TRUE	C	early	1.10.1670.10_5782_3n5nX01		TRUE	FALSE	1	1
funfam	Tx	N	Missense_Mutation	LUAD	TRUE	C	early	1.10.196.10_1042_2dlvA01			FALSE	1	1
funfam	Tx	N	Missense_Mutation	LUAD	TRUE	C	early	1.10.196.10_1070_2af0A01			FALSE	1	1
funfam	Tx	N	Missense_Mutation	LUAD	TRUE	C	early	1.10.20.10_5613_1u35C00			FALSE	2	2
funfam	Tx	N	Missense_Mutation	LUAD	TRUE	C	early	1.10.20.10_5613_1u35C00			TRUE	3	3
funfam	Tx	N	Missense_Mutation	LUAD	TRUE	C	early	1.10.20.10_5616_2cv5A00			TRUE	1	1
funfam	Tx	N	Missense_Mutation	LUAD	TRUE	C	early	1.10.20.10_5616_2cv5A00				1	1
funfam	Tx	N	Missense_Mutation	LUAD	TRUE	C	early	1.10.20.10_5700_2cv5B00			FALSE	1	1
funfam	Tx	N	Missense_Mutation	LUAD	TRUE	C	early	1.10.2000.10_1020_5bpbA00			FALSE	1	1
funfam	Tx	N	Missense_Mutation	LUAD	TRUE	C	early	1.10.2000.10_1020_5bpbA00				1	1
funfam	Tx	N	Missense_Mutation	LUAD	TRUE	C	early	1.10.220.10_3846_4hreA02			FALSE	1	1
funfam	Tx	N	Missense_Mutation	LUAD	TRUE	C	early	1.10.245.10_883_1uhrA00			TRUE	1	1
funfam	Tx	N	Missense_Mutation	LUAD	TRUE	C	early	1.10.246.10_1070_1ao6A05			FALSE	1	1
funfam	Tx	N	Missense_Mutation	LUAD	TRUE	C	early	1.10.260.40_46829_1ic8A01			TRUE	1	1
funfam	Tx	N	Missense_Mutation	LUAD	TRUE	C	early	1.10.260.40_46950_3l1pA01			FALSE	3	3
funfam	Tx	N	Missense_Mutation	LUAD	TRUE	C	early	1.10.287.110_14663_2lo1A00			TRUE	1	1
funfam	Tx	N	Missense_Mutation	LUAD	TRUE	C	early	1.10.287.600_1136_5jcoA03			FALSE	1	1
funfam	Tx	N	Missense_Mutation	LUAD	TRUE	C	early	1.10.287.600_1143_4ffbB03			FALSE	1	1
funfam	Tx	N	Missense_Mutation	LUAD	TRUE	C	early	1.10.287.650_467_1y74A00			FALSE	1	1
funfam	Tx	N	Missense_Mutation	LUAD	TRUE	C	early	1.10.287.700_2000_1xq8A00			FALSE	1	1
funfam	Tx	N	Missense_Mutation	LUAD	TRUE	C	early	1.10.287.70_16867_3kg2A05			FALSE	2	2
funfam	Tx	N	Missense_Mutation	LUAD	TRUE	C	early	1.10.287.70_16912_4jtaB03			FALSE	4	4
funfam	Tx	N	Missense_Mutation	LUAD	TRUE	C	early	1.10.287.70_16952_3ukmA01			FALSE	1	1
funfam	Tx	N	Missense_Mutation	LUAD	TRUE	C	early	1.10.30.10_4388_3f27D00				1	1
funfam	Tx	N	Missense_Mutation	LUAD	TRUE	C	early	1.10.30.10_4497_2co9A00			FALSE	1	1
funfam	Tx	N	Missense_Mutation	LUAD	TRUE	C	early	1.10.3430.10_3400_4ezcA00			FALSE	2	2
funfam	Tx	N	Missense_Mutation	LUAD	TRUE	C	early	1.10.3430.10_3434_3hd6A00				1	1
funfam	Tx	N	Missense_Mutation	LUAD	TRUE	C	early	1.10.3590.10_18_2qtsA03			TRUE	1	1
funfam	Tx	N	Missense_Mutation	LUAD	TRUE	C	early	1.10.400.10_1411_3ah8A02			TRUE	1	1
funfam	Tx	N	Missense_Mutation	LUAD	TRUE	C	early	1.10.400.10_1426_1shzA02			TRUE	1	1
funfam	Tx	N	Missense_Mutation	LUAD	TRUE	C	early	1.10.4020.10_830_3lhrA00			FALSE	1	1
funfam	Tx	N	Missense_Mutation	LUAD	TRUE	C	early	1.10.4020.10_830_3lhrA00			TRUE	1	1
funfam	Tx	N	Missense_Mutation	LUAD	TRUE	C	early	1.10.4080.10_1276_3hfwA00			FALSE	1	1
funfam	Tx	N	Missense_Mutation	LUAD	TRUE	C	early	1.10.418.10_4640_1dxxA01			TRUE	1	1
funfam	Tx	N	Missense_Mutation	LUAD	TRUE	C	early	1.10.418.10_4696_2rr8A00			FALSE	1	1
funfam	Tx	N	Missense_Mutation	LUAD	TRUE	C	early	1.10.418.10_4710_2wfnA02			FALSE	1	1
funfam	Tx	N	Missense_Mutation	LUAD	TRUE	C	early	1.10.418.10_4710_2wfnA02			TRUE	1	1
funfam	Tx	N	Missense_Mutation	LUAD	TRUE	C	early	1.10.418.10_4762_1rt8A03			FALSE	1	1
funfam	Tx	N	Missense_Mutation	LUAD	TRUE	C	early	1.10.418.10_4776_2d86A01			FALSE	1	1
funfam	Tx	N	Missense_Mutation	LUAD	TRUE	C	early	1.10.418.10_4782_2e9kA01			FALSE	1	1
funfam	Tx	N	Missense_Mutation	LUAD	TRUE	C	early	1.10.418.10_4782_2e9kA01			TRUE	1	1
funfam	Tx	N	Missense_Mutation	LUAD	TRUE	C	early	1.10.418.10_4782_2e9kA01				1	1
funfam	Tx	N	Missense_Mutation	LUAD	TRUE	C	early	1.10.418.10_4790_1rt8A02			TRUE	1	1
funfam	Tx	N	Missense_Mutation	LUAD	TRUE	C	early	1.10.437.10_619_1g5mA00			FALSE	1	1
funfam	Tx	N	Missense_Mutation	LUAD	TRUE	C	early	1.10.437.10_621_2vofA00			FALSE	1	1
funfam	Tx	N	Missense_Mutation	LUAD	TRUE	C	early	1.10.442.10_308_1occD00			FALSE	1	1
funfam	Tx	N	Missense_Mutation	LUAD	TRUE	C	early	1.10.472.10_9367_3rgfB02			TRUE	1	1
funfam	Tx	N	Missense_Mutation	LUAD	TRUE	C	early	1.10.472.10_9487_1h4lD00			TRUE	1	1
funfam	Tx	N	Missense_Mutation	LUAD	TRUE	C	early	1.10.472.10_9852_2b9rA02			TRUE	1	1
funfam	Tx	N	Missense_Mutation	LUAD	TRUE	C	early	1.10.472.10_9888_1c9bA02			TRUE	1	1
funfam	Tx	N	Missense_Mutation	LUAD	TRUE	C	early	1.10.472.30_590_1enwA00			FALSE	1	1
funfam	Tx	N	Missense_Mutation	LUAD	TRUE	C	early	1.10.506.10_1273_3fayA00			FALSE	4	4
funfam	Tx	N	Missense_Mutation	LUAD	TRUE	C	early	1.10.506.10_1273_3fayA00			TRUE	1	1
funfam	Tx	N	Missense_Mutation	LUAD	TRUE	C	early	1.10.506.10_1292_3hm6X01			FALSE	2	2
funfam	Tx	N	Missense_Mutation	LUAD	TRUE	C	early	1.10.506.10_1292_3hm6X01			TRUE	3	3
funfam	Tx	N	Missense_Mutation	LUAD	TRUE	C	early	1.10.506.10_1292_3hm6X01				1	1
funfam	Tx	N	Missense_Mutation	LUAD	TRUE	C	early	1.10.506.10_1331_1nf1A02		TRUE	TRUE	1	1
funfam	Tx	N	Missense_Mutation	LUAD	TRUE	C	early	1.10.510.10_20530_2esmA02			TRUE	2	2
funfam	Tx	N	Missense_Mutation	LUAD	TRUE	C	early	1.10.510.10_23182_2v7oA02			TRUE	1	1
funfam	Tx	N	Missense_Mutation	LUAD	TRUE	C	early	1.10.510.10_60677_1m14A02	MC3	TRUE	TRUE	7	7
funfam	Tx	N	Missense_Mutation	LUAD	TRUE	C	early	1.10.510.10_60677_1m14A02	MC3	TRUE		3	3
funfam	Tx	N	Missense_Mutation	LUAD	TRUE	C	early	1.10.510.10_60677_1m14A02			FALSE	3	3
funfam	Tx	N	Missense_Mutation	LUAD	TRUE	C	early	1.10.510.10_62776_4nusA02			TRUE	1	1
funfam	Tx	N	Missense_Mutation	LUAD	TRUE	C	early	1.10.510.10_78016_4neuA00			TRUE	1	1
funfam	Tx	N	Missense_Mutation	LUAD	TRUE	C	early	1.10.510.10_78056_3cquA02				2	2
funfam	Tx	N	Missense_Mutation	LUAD	TRUE	C	early	1.10.510.10_78201_4m66A00			TRUE	2	2
funfam	Tx	N	Missense_Mutation	LUAD	TRUE	C	early	1.10.510.10_78246_4wsqA00			TRUE	1	1
funfam	Tx	N	Missense_Mutation	LUAD	TRUE	C	early	1.10.510.10_78464_2vx3A02			TRUE	2	2
funfam	Tx	N	Missense_Mutation	LUAD	TRUE	C	early	1.10.510.10_78531_3omvA02	MC3	TRUE	TRUE	2	2
funfam	Tx	N	Missense_Mutation	LUAD	TRUE	C	early	1.10.510.10_78587_1xjdA02			FALSE	1	1
funfam	Tx	N	Missense_Mutation	LUAD	TRUE	C	early	1.10.510.10_78587_1xjdA02			TRUE	1	1
funfam	Tx	N	Missense_Mutation	LUAD	TRUE	C	early	1.10.510.10_78587_1xjdA02				1	1
funfam	Tx	N	Missense_Mutation	LUAD	TRUE	C	early	1.10.510.10_78684_3uysA02			TRUE	2	2
funfam	Tx	N	Missense_Mutation	LUAD	TRUE	C	early	1.10.510.10_78684_3uysA02				1	1
funfam	Tx	N	Missense_Mutation	LUAD	TRUE	C	early	1.10.510.10_78694_3k2lA03			TRUE	1	1
funfam	Tx	N	Missense_Mutation	LUAD	TRUE	C	early	1.10.510.10_78730_1lewA02			TRUE	1	1
funfam	Tx	N	Missense_Mutation	LUAD	TRUE	C	early	1.10.510.10_78738_4lqqD02			TRUE	1	1
funfam	Tx	N	Missense_Mutation	LUAD	TRUE	C	early	1.10.510.10_78743_4y72A02			TRUE	3	3
funfam	Tx	N	Missense_Mutation	LUAD	TRUE	C	early	1.10.510.10_78743_4y72A02				2	2
funfam	Tx	N	Missense_Mutation	LUAD	TRUE	C	early	1.10.510.10_78745_3dpkA02		TRUE	TRUE	1	1
funfam	Tx	N	Missense_Mutation	LUAD	TRUE	C	early	1.10.510.10_78745_3dpkA02			FALSE	8	8
funfam	Tx	N	Missense_Mutation	LUAD	TRUE	C	early	1.10.510.10_78745_3dpkA02			TRUE	4	4
funfam	Tx	N	Missense_Mutation	LUAD	TRUE	C	early	1.10.510.10_78745_3dpkA02				3	3
funfam	Tx	N	Missense_Mutation	LUAD	TRUE	C	early	1.10.510.10_78758_1fpuA02			FALSE	7	7
funfam	Tx	N	Missense_Mutation	LUAD	TRUE	C	early	1.10.510.10_78758_1fpuA02			TRUE	3	3
funfam	Tx	N	Missense_Mutation	LUAD	TRUE	C	early	1.10.510.10_78763_2h6dA02			TRUE	2	2
funfam	Tx	N	Missense_Mutation	LUAD	TRUE	C	early	1.10.510.10_78768_1apmE01			TRUE	2	2
funfam	Tx	N	Missense_Mutation	LUAD	TRUE	C	early	1.10.510.10_78834_4fvpA02			FALSE	1	1
funfam	Tx	N	Missense_Mutation	LUAD	TRUE	C	early	1.10.510.10_78834_4fvpA02				1	1
funfam	Tx	N	Missense_Mutation	LUAD	TRUE	C	early	1.10.510.10_78946_1tkiA02			FALSE	5	5
funfam	Tx	N	Missense_Mutation	LUAD	TRUE	C	early	1.10.510.10_78946_1tkiA02			TRUE	4	4
funfam	Tx	N	Missense_Mutation	LUAD	TRUE	C	early	1.10.510.10_78946_1tkiA02				1	1
funfam	Tx	N	Missense_Mutation	LUAD	TRUE	C	early	1.10.510.10_78964_4tnbA03			FALSE	1	1
funfam	Tx	N	Missense_Mutation	LUAD	TRUE	C	early	1.10.510.10_78966_1r0pA02			FALSE	1	1
funfam	Tx	N	Missense_Mutation	LUAD	TRUE	C	early	1.10.510.10_78985_1s9jA02				1	1
funfam	Tx	N	Missense_Mutation	LUAD	TRUE	C	early	1.10.510.10_78989_1ia8A02			TRUE	1	1
funfam	Tx	N	Missense_Mutation	LUAD	TRUE	C	early	1.10.510.10_79007_1u46A02			TRUE	2	2
funfam	Tx	N	Missense_Mutation	LUAD	TRUE	C	early	1.10.510.10_79008_2vn9A02		TRUE	TRUE	1	1
funfam	Tx	N	Missense_Mutation	LUAD	TRUE	C	early	1.10.510.10_79008_2vn9A02			FALSE	2	2
funfam	Tx	N	Missense_Mutation	LUAD	TRUE	C	early	1.10.510.10_79013_2yiyA02			FALSE	2	2
funfam	Tx	N	Missense_Mutation	LUAD	TRUE	C	early	1.10.510.10_79044_5cenA02			TRUE	3	3
funfam	Tx	N	Missense_Mutation	LUAD	TRUE	C	early	1.10.510.10_79044_5cenA02				1	1
funfam	Tx	N	Missense_Mutation	LUAD	TRUE	C	early	1.10.510.10_79093_4xbrA02			FALSE	1	1
funfam	Tx	N	Missense_Mutation	LUAD	TRUE	C	early	1.10.510.10_79093_4xbrA02			TRUE	3	3
funfam	Tx	N	Missense_Mutation	LUAD	TRUE	C	early	1.10.510.10_79224_2clqA02			TRUE	1	1
funfam	Tx	N	Missense_Mutation	LUAD	TRUE	C	early	1.10.510.10_79228_2zv2A02	MC3	TRUE	TRUE	3	3
funfam	Tx	N	Missense_Mutation	LUAD	TRUE	C	early	1.10.510.10_79228_2zv2A02	MC3	TRUE		1	1
funfam	Tx	N	Missense_Mutation	LUAD	TRUE	C	early	1.10.510.10_79228_2zv2A02		TRUE	TRUE	1	1
funfam	Tx	N	Missense_Mutation	LUAD	TRUE	C	early	1.10.510.10_79228_2zv2A02		TRUE		1	1
funfam	Tx	N	Missense_Mutation	LUAD	TRUE	C	early	1.10.510.10_79228_2zv2A02			TRUE	1	1
funfam	Tx	N	Missense_Mutation	LUAD	TRUE	C	early	1.10.510.10_79235_2javA02			FALSE	1	1
funfam	Tx	N	Missense_Mutation	LUAD	TRUE	C	early	1.10.510.10_79235_2javA02			TRUE	1	1
funfam	Tx	N	Missense_Mutation	LUAD	TRUE	C	early	1.10.510.10_79293_2ktyA02			TRUE	1	1
funfam	Tx	N	Missense_Mutation	LUAD	TRUE	C	early	1.10.510.10_79298_1b6cB02		TRUE	TRUE	1	1
funfam	Tx	N	Missense_Mutation	LUAD	TRUE	C	early	1.10.510.10_79298_1b6cB02			FALSE	1	1
funfam	Tx	N	Missense_Mutation	LUAD	TRUE	C	early	1.10.510.10_79298_1b6cB02			TRUE	1	1
funfam	Tx	N	Missense_Mutation	LUAD	TRUE	C	early	1.10.510.10_79324_2y7jA02			FALSE	1	1
funfam	Tx	N	Missense_Mutation	LUAD	TRUE	C	early	1.10.510.10_79324_2y7jA02			TRUE	1	1
funfam	Tx	N	Missense_Mutation	LUAD	TRUE	C	early	1.10.510.10_79324_2y7jA02				1	1
funfam	Tx	N	Missense_Mutation	LUAD	TRUE	C	early	1.10.510.10_79342_5awmA02			FALSE	1	1
funfam	Tx	N	Missense_Mutation	LUAD	TRUE	C	early	1.10.510.10_79342_5awmA02			TRUE	2	2
funfam	Tx	N	Missense_Mutation	LUAD	TRUE	C	early	1.10.510.10_79392_5l2qA02			TRUE	2	2
funfam	Tx	N	Missense_Mutation	LUAD	TRUE	C	early	1.10.510.10_79392_5l2qA02				1	1
funfam	Tx	N	Missense_Mutation	LUAD	TRUE	C	early	1.10.510.10_79478_4e3cA01			TRUE	1	1
funfam	Tx	N	Missense_Mutation	LUAD	TRUE	C	early	1.10.533.10_5081_3mopG00			TRUE	1	1
funfam	Tx	N	Missense_Mutation	LUAD	TRUE	C	early	1.10.533.10_5107_2dbfA01				1	1
funfam	Tx	N	Missense_Mutation	LUAD	TRUE	C	early	1.10.533.10_5152_1ddfA00		TRUE	TRUE	1	1
funfam	Tx	N	Missense_Mutation	LUAD	TRUE	C	early	1.10.533.10_5156_4d8oA04			TRUE	1	1
funfam	Tx	N	Missense_Mutation	LUAD	TRUE	C	early	1.10.533.10_5158_4i16A00			FALSE	2	2
funfam	Tx	N	Missense_Mutation	LUAD	TRUE	C	early	1.10.533.10_5221_2l9mA00			FALSE	1	1
funfam	Tx	N	Missense_Mutation	LUAD	TRUE	C	early	1.10.540.10_15764_1egcA01			TRUE	3	3
funfam	Tx	N	Missense_Mutation	LUAD	TRUE	C	early	1.10.555.10_3924_2xs6A00				1	1
funfam	Tx	N	Missense_Mutation	LUAD	TRUE	C	early	1.10.555.10_3968_2osaA00			FALSE	3	3
funfam	Tx	N	Missense_Mutation	LUAD	TRUE	C	early	1.10.555.10_3968_2osaA00			TRUE	2	2
funfam	Tx	N	Missense_Mutation	LUAD	TRUE	C	early	1.10.560.10_6448_3kttB01			TRUE	2	2
funfam	Tx	N	Missense_Mutation	LUAD	TRUE	C	early	1.10.630.10_29314_1tqnA00			FALSE	1	1
funfam	Tx	N	Missense_Mutation	LUAD	TRUE	C	early	1.10.630.10_29314_1tqnA00			TRUE	1	1
funfam	Tx	N	Missense_Mutation	LUAD	TRUE	C	early	1.10.630.10_29314_1tqnA00				1	1
funfam	Tx	N	Missense_Mutation	LUAD	TRUE	C	early	1.10.630.10_29317_3jusA00			FALSE	2	2
funfam	Tx	N	Missense_Mutation	LUAD	TRUE	C	early	1.10.630.10_29317_3jusA00				2	2
funfam	Tx	N	Missense_Mutation	LUAD	TRUE	C	early	1.10.630.10_29337_1og2A00			FALSE	2	2
funfam	Tx	N	Missense_Mutation	LUAD	TRUE	C	early	1.10.630.10_29426_2q9fA00			FALSE	1	1
funfam	Tx	N	Missense_Mutation	LUAD	TRUE	C	early	1.10.630.10_29452_2iagA00			FALSE	3	3
funfam	Tx	N	Missense_Mutation	LUAD	TRUE	C	early	1.10.630.10_29452_2iagA00			TRUE	3	3
funfam	Tx	N	Missense_Mutation	LUAD	TRUE	C	early	1.10.630.10_29452_2iagA00				1	1
funfam	Tx	N	Missense_Mutation	LUAD	TRUE	C	early	1.10.640.10_1593_5f19A02			FALSE	2	2
funfam	Tx	N	Missense_Mutation	LUAD	TRUE	C	early	1.10.640.10_1611_1cxpC00			FALSE	12	12
funfam	Tx	N	Missense_Mutation	LUAD	TRUE	C	early	1.10.640.10_1611_1cxpC00			TRUE	2	2
funfam	Tx	N	Missense_Mutation	LUAD	TRUE	C	early	1.10.640.10_1611_1cxpC00				3	3
funfam	Tx	N	Missense_Mutation	LUAD	TRUE	C	early	1.10.790.10_74_1ag2A00			TRUE	1	1
funfam	Tx	N	Missense_Mutation	LUAD	TRUE	C	early	1.10.8.10_15238_2lbcA01			TRUE	1	1
funfam	Tx	N	Missense_Mutation	LUAD	TRUE	C	early	1.10.8.270_2997_4nc6A02			TRUE	1	1
funfam	Tx	N	Missense_Mutation	LUAD	TRUE	C	early	1.10.8.60_47006_4gitA00			TRUE	1	1
funfam	Tx	N	Missense_Mutation	LUAD	TRUE	C	early	1.10.8.60_47488_2x8aA02			TRUE	1	1
funfam	Tx	N	Missense_Mutation	LUAD	TRUE	C	early	1.10.840.10_1378_3qxlA00			TRUE	1	1
funfam	Tx	N	Missense_Mutation	LUAD	TRUE	C	early	1.10.840.10_1398_4l9mA02			FALSE	2	2
funfam	Tx	N	Missense_Mutation	LUAD	TRUE	C	early	1.10.840.10_1430_2ijeS00			FALSE	1	1
funfam	Tx	N	Missense_Mutation	LUAD	TRUE	C	early	1.10.880.10_669_2lz1A00			TRUE	1	1
funfam	Tx	N	Missense_Mutation	LUAD	TRUE	C	early	1.20.1000.10_1782_1dg3A01			TRUE	1	1
funfam	Tx	N	Missense_Mutation	LUAD	TRUE	C	early	1.20.1050.10_15307_3fy7A02			FALSE	1	1
funfam	Tx	N	Missense_Mutation	LUAD	TRUE	C	early	1.20.1050.10_15521_2uz8A02			TRUE	1	1
funfam	Tx	N	Missense_Mutation	LUAD	TRUE	C	early	1.20.1050.10_15628_5lczA02			FALSE	1	1
funfam	Tx	N	Missense_Mutation	LUAD	TRUE	C	early	1.20.1050.10_15633_1eemA02			TRUE	1	1
funfam	Tx	N	Missense_Mutation	LUAD	TRUE	C	early	1.20.1050.20_230_1bg1A01			TRUE	1	1
funfam	Tx	N	Missense_Mutation	LUAD	TRUE	C	early	1.20.1080.10_5087_1fqyA00			TRUE	2	2
funfam	Tx	N	Missense_Mutation	LUAD	TRUE	C	early	1.20.1110.10_14688_3b8eA02			FALSE	1	1
funfam	Tx	N	Missense_Mutation	LUAD	TRUE	C	early	1.20.120.340_657_1sziA02			TRUE	1	1
funfam	Tx	N	Missense_Mutation	LUAD	TRUE	C	early	1.20.120.350_4198_3lutB02			FALSE	4	4
funfam	Tx	N	Missense_Mutation	LUAD	TRUE	C	early	1.20.1250.20_179185_4ybqA00				1	1
funfam	Tx	N	Missense_Mutation	LUAD	TRUE	C	early	1.20.1250.20_179507_4pypA00			FALSE	4	4
funfam	Tx	N	Missense_Mutation	LUAD	TRUE	C	early	1.20.1250.20_179507_4pypA00				1	1
funfam	Tx	N	Missense_Mutation	LUAD	TRUE	C	early	1.20.1250.20_180259_4gbyA01			TRUE	1	1
funfam	Tx	N	Missense_Mutation	LUAD	TRUE	C	early	1.20.1250.20_180394_4oh3A00			FALSE	1	1
funfam	Tx	N	Missense_Mutation	LUAD	TRUE	C	early	1.20.1250.20_180394_4oh3A00			TRUE	2	2
funfam	Tx	N	Missense_Mutation	LUAD	TRUE	C	early	1.20.1250.20_180590_4gbyA02			TRUE	1	1
funfam	Tx	N	Missense_Mutation	LUAD	TRUE	C	early	1.20.1270.10_5377_2qxlA06			TRUE	1	1
funfam	Tx	N	Missense_Mutation	LUAD	TRUE	C	early	1.20.1270.60_4510_4nswA01			FALSE	1	1
funfam	Tx	N	Missense_Mutation	LUAD	TRUE	C	early	1.20.1270.60_4553_2v0oA00			TRUE	1	1
funfam	Tx	N	Missense_Mutation	LUAD	TRUE	C	early	1.20.1270.60_4553_2v0oA00				1	1
funfam	Tx	N	Missense_Mutation	LUAD	TRUE	C	early	1.20.1270.60_4610_2ficA00			FALSE	3	3
funfam	Tx	N	Missense_Mutation	LUAD	TRUE	C	early	1.20.1270.60_4648_1wdzA00			TRUE	2	2
funfam	Tx	N	Missense_Mutation	LUAD	TRUE	C	early	1.20.1270.60_4662_4fzsA00			TRUE	1	1
funfam	Tx	N	Missense_Mutation	LUAD	TRUE	C	early	1.20.1270.60_4674_2elbA01			FALSE	1	1
funfam	Tx	N	Missense_Mutation	LUAD	TRUE	C	early	1.20.1270.60_4674_2elbA01			TRUE	2	2
funfam	Tx	N	Missense_Mutation	LUAD	TRUE	C	early	1.20.1280.20_577_3uo2A02			TRUE	1	1
funfam	Tx	N	Missense_Mutation	LUAD	TRUE	C	early	1.20.1310.10_3141_4ap2B01		TRUE	TRUE	1	1
funfam	Tx	N	Missense_Mutation	LUAD	TRUE	C	early	1.20.1310.10_3141_4ap2B01		TRUE		1	1
funfam	Tx	N	Missense_Mutation	LUAD	TRUE	C	early	1.20.1310.10_3189_1ldjA03			TRUE	1	1
funfam	Tx	N	Missense_Mutation	LUAD	TRUE	C	early	1.20.1310.10_3217_1ldjA01				1	1
funfam	Tx	N	Missense_Mutation	LUAD	TRUE	C	early	1.20.140.10_16251_2wbiA03			TRUE	1	1
funfam	Tx	N	Missense_Mutation	LUAD	TRUE	C	early	1.20.140.10_16374_1egcA03			FALSE	1	1
funfam	Tx	N	Missense_Mutation	LUAD	TRUE	C	early	1.20.140.10_16374_1egcA03			TRUE	1	1
funfam	Tx	N	Missense_Mutation	LUAD	TRUE	C	early	1.20.140.10_16374_1egcA03				1	1
funfam	Tx	N	Missense_Mutation	LUAD	TRUE	C	early	1.20.140.30_460_4lqqB00			TRUE	2	2
funfam	Tx	N	Missense_Mutation	LUAD	TRUE	C	early	1.20.1410.10_439_1r0dA00			TRUE	1	1
funfam	Tx	N	Missense_Mutation	LUAD	TRUE	C	early	1.20.142.10_408_1uk0A01			TRUE	1	1
funfam	Tx	N	Missense_Mutation	LUAD	TRUE	C	early	1.20.1420.10_112_2kbbA00				1	1
funfam	Tx	N	Missense_Mutation	LUAD	TRUE	C	early	1.20.1420.10_768_2l7nA00			TRUE	1	1
funfam	Tx	N	Missense_Mutation	LUAD	TRUE	C	early	1.20.1440.80_715_2zw3A00			FALSE	3	3
funfam	Tx	N	Missense_Mutation	LUAD	TRUE	C	early	1.20.1560.10_26651_3g5uA01			FALSE	1	1
funfam	Tx	N	Missense_Mutation	LUAD	TRUE	C	early	1.20.1560.10_26651_3g5uA01			TRUE	1	1
funfam	Tx	N	Missense_Mutation	LUAD	TRUE	C	early	1.20.1560.10_26651_3g5uA01				2	2
funfam	Tx	N	Missense_Mutation	LUAD	TRUE	C	early	1.20.1690.10_949_1r5zA02			TRUE	1	1
funfam	Tx	N	Missense_Mutation	LUAD	TRUE	C	early	1.20.1690.10_949_1r5zA02				1	1
funfam	Tx	N	Missense_Mutation	LUAD	TRUE	C	early	1.20.190.20_690_4zdrA00			TRUE	1	1
funfam	Tx	N	Missense_Mutation	LUAD	TRUE	C	early	1.20.200.10_7079_2j91A02				1	1
funfam	Tx	N	Missense_Mutation	LUAD	TRUE	C	early	1.20.200.10_7080_3e04A02			TRUE	1	1
funfam	Tx	N	Missense_Mutation	LUAD	TRUE	C	early	1.20.245.10_1006_3d3lA01			FALSE	1	1
funfam	Tx	N	Missense_Mutation	LUAD	TRUE	C	early	1.20.5.10_842_1mz9A00			TRUE	1	1
funfam	Tx	N	Missense_Mutation	LUAD	TRUE	C	early	1.20.5.110_5743_1gl2D00				1	1
funfam	Tx	N	Missense_Mutation	LUAD	TRUE	C	early	1.20.5.170_1677_3tnuA00			FALSE	1	1
funfam	Tx	N	Missense_Mutation	LUAD	TRUE	C	early	1.20.5.170_17832_1t2kD00			TRUE	1	1
funfam	Tx	N	Missense_Mutation	LUAD	TRUE	C	early	1.20.5.170_18131_2wt7B00			FALSE	1	1
funfam	Tx	N	Missense_Mutation	LUAD	TRUE	C	early	1.20.5.170_18190_1gk4A00			TRUE	1	1
funfam	Tx	N	Missense_Mutation	LUAD	TRUE	C	early	1.20.5.170_18272_2wt7A00			TRUE	1	1
funfam	Tx	N	Missense_Mutation	LUAD	TRUE	C	early	1.20.5.260_185_1ezvI00				1	1
funfam	Tx	N	Missense_Mutation	LUAD	TRUE	C	early	1.20.5.390_3_1jocA01			TRUE	1	1
funfam	Tx	N	Missense_Mutation	LUAD	TRUE	C	early	1.20.5.730_2417_1s1cX00			TRUE	1	1
funfam	Tx	N	Missense_Mutation	LUAD	TRUE	C	early	1.20.5.930_459_2m3eA00			TRUE	1	1
funfam	Tx	N	Missense_Mutation	LUAD	TRUE	C	early	1.20.58.160_592_1nafA02			TRUE	1	1
funfam	Tx	N	Missense_Mutation	LUAD	TRUE	C	early	1.20.58.160_595_1wrdA00			TRUE	1	1
funfam	Tx	N	Missense_Mutation	LUAD	TRUE	C	early	1.20.58.390_2640_4cofA02			FALSE	1	1
funfam	Tx	N	Missense_Mutation	LUAD	TRUE	C	early	1.20.58.390_2640_4cofA02			TRUE	1	1
funfam	Tx	N	Missense_Mutation	LUAD	TRUE	C	early	1.20.58.60_16031_1hciA01			FALSE	1	1
funfam	Tx	N	Missense_Mutation	LUAD	TRUE	C	early	1.20.58.60_16292_3lbxB01			TRUE	1	1
funfam	Tx	N	Missense_Mutation	LUAD	TRUE	C	early	1.20.58.60_16315_1hciA02			FALSE	1	1
funfam	Tx	N	Missense_Mutation	LUAD	TRUE	C	early	1.20.58.60_16386_3fb2A01			TRUE	1	1
funfam	Tx	N	Missense_Mutation	LUAD	TRUE	C	early	1.20.58.70_2008_1br0A00				1	1
funfam	Tx	N	Missense_Mutation	LUAD	TRUE	C	early	1.20.80.10_2727_2cb8A00			FALSE	1	1
funfam	Tx	N	Missense_Mutation	LUAD	TRUE	C	early	1.20.80.10_2751_1ni2A02			TRUE	1	1
funfam	Tx	N	Missense_Mutation	LUAD	TRUE	C	early	1.20.80.10_2751_1ni2A02				1	1
funfam	Tx	N	Missense_Mutation	LUAD	TRUE	C	early	1.20.870.10_153_2byvE04			FALSE	1	1
funfam	Tx	N	Missense_Mutation	LUAD	TRUE	C	early	1.20.900.10_3285_1dbhA01	MC3		TRUE	1	1
funfam	Tx	N	Missense_Mutation	LUAD	TRUE	C	early	1.20.900.10_3368_1foeA01			FALSE	1	1
funfam	Tx	N	Missense_Mutation	LUAD	TRUE	C	early	1.20.900.10_3368_1foeA01				1	1
funfam	Tx	N	Missense_Mutation	LUAD	TRUE	C	early	1.20.900.10_3378_1ntyA01			FALSE	3	3
funfam	Tx	N	Missense_Mutation	LUAD	TRUE	C	early	1.20.900.10_3378_1ntyA01			TRUE	2	2
funfam	Tx	N	Missense_Mutation	LUAD	TRUE	C	early	1.20.900.10_3378_1ntyA01				3	3
funfam	Tx	N	Missense_Mutation	LUAD	TRUE	C	early	1.20.900.10_3381_4d0nB01			FALSE	1	1
funfam	Tx	N	Missense_Mutation	LUAD	TRUE	C	early	1.20.900.10_3381_4d0nB01			TRUE	2	2
funfam	Tx	N	Missense_Mutation	LUAD	TRUE	C	early	1.20.900.10_3381_4d0nB01				1	1
funfam	Tx	N	Missense_Mutation	LUAD	TRUE	C	early	1.20.920.10_4435_1jm4B00				1	1
funfam	Tx	N	Missense_Mutation	LUAD	TRUE	C	early	1.20.930.10_1157_1wjtA00				1	1
funfam	Tx	N	Missense_Mutation	LUAD	TRUE	C	early	1.20.930.20_55_1b47A01			TRUE	1	1
funfam	Tx	N	Missense_Mutation	LUAD	TRUE	C	early	1.20.990.10_1229_1f20A02			FALSE	1	1
funfam	Tx	N	Missense_Mutation	LUAD	TRUE	C	early	1.20.990.10_1287_3fjoA04			TRUE	1	1
funfam	Tx	N	Missense_Mutation	LUAD	TRUE	C	early	1.25.10.10_68662_1b3uA00			TRUE	1	1
funfam	Tx	N	Missense_Mutation	LUAD	TRUE	C	early	1.25.10.10_68662_1b3uA00				1	1
funfam	Tx	N	Missense_Mutation	LUAD	TRUE	C	early	1.25.10.10_68699_1u6gC00			FALSE	1	1
funfam	Tx	N	Missense_Mutation	LUAD	TRUE	C	early	1.25.10.10_69002_1w9cA00			TRUE	1	1
funfam	Tx	N	Missense_Mutation	LUAD	TRUE	C	early	1.25.10.10_69033_2fv2A00			TRUE	1	1
funfam	Tx	N	Missense_Mutation	LUAD	TRUE	C	early	1.25.10.10_69164_3l6yA01			FALSE	4	4
funfam	Tx	N	Missense_Mutation	LUAD	TRUE	C	early	1.25.10.10_69164_3l6yA01				1	1
funfam	Tx	N	Missense_Mutation	LUAD	TRUE	C	early	1.25.10.10_69176_2iaeB01			TRUE	3	3
funfam	Tx	N	Missense_Mutation	LUAD	TRUE	C	early	1.25.10.10_69180_3w3uA01			TRUE	1	1
funfam	Tx	N	Missense_Mutation	LUAD	TRUE	C	early	1.25.10.10_69381_2jkrB00			FALSE	1	1
funfam	Tx	N	Missense_Mutation	LUAD	TRUE	C	early	1.25.10.10_69430_1qbkB00			FALSE	1	1
funfam	Tx	N	Missense_Mutation	LUAD	TRUE	C	early	1.25.10.10_69430_1qbkB00			TRUE	1	1
funfam	Tx	N	Missense_Mutation	LUAD	TRUE	C	early	1.25.10.10_69631_2jdqA00			TRUE	1	1
funfam	Tx	N	Missense_Mutation	LUAD	TRUE	C	early	1.25.10.10_69631_2jdqA00				1	1
funfam	Tx	N	Missense_Mutation	LUAD	TRUE	C	early	1.25.10.10_70133_1wa5C00			TRUE	4	4
funfam	Tx	N	Missense_Mutation	LUAD	TRUE	C	early	1.25.10.10_70133_1wa5C00				1	1
funfam	Tx	N	Missense_Mutation	LUAD	TRUE	C	early	1.25.10.20_1443_1lshA02			FALSE	1	1
funfam	Tx	N	Missense_Mutation	LUAD	TRUE	C	early	1.25.40.10_144867_5a6cA00			TRUE	1	1
funfam	Tx	N	Missense_Mutation	LUAD	TRUE	C	early	1.25.40.10_144984_1b89A00			TRUE	1	1
funfam	Tx	N	Missense_Mutation	LUAD	TRUE	C	early	1.25.40.10_144984_1b89A00				1	1
funfam	Tx	N	Missense_Mutation	LUAD	TRUE	C	early	1.25.40.10_145058_1e96B00			FALSE	1	1
funfam	Tx	N	Missense_Mutation	LUAD	TRUE	C	early	1.25.40.10_145090_5m72A00			TRUE	1	1
funfam	Tx	N	Missense_Mutation	LUAD	TRUE	C	early	1.25.40.10_145272_1fchA00			FALSE	4	4
funfam	Tx	N	Missense_Mutation	LUAD	TRUE	C	early	1.25.40.10_145272_1fchA00			TRUE	1	1
funfam	Tx	N	Missense_Mutation	LUAD	TRUE	C	early	1.25.40.10_146128_3mkrA00			TRUE	1	1
funfam	Tx	N	Missense_Mutation	LUAD	TRUE	C	early	1.25.40.10_146309_2c2lA01			TRUE	2	2
funfam	Tx	N	Missense_Mutation	LUAD	TRUE	C	early	1.25.40.10_146309_2c2lA01				2	2
funfam	Tx	N	Missense_Mutation	LUAD	TRUE	C	early	1.25.40.120_11069_1dceA01			TRUE	1	1
funfam	Tx	N	Missense_Mutation	LUAD	TRUE	C	early	1.25.40.180_4281_1ug3A02				1	1
funfam	Tx	N	Missense_Mutation	LUAD	TRUE	C	early	1.25.40.20_3759_3deoA02			FALSE	2	2
funfam	Tx	N	Missense_Mutation	LUAD	TRUE	C	early	1.25.40.20_3759_3deoA02			TRUE	2	2
funfam	Tx	N	Missense_Mutation	LUAD	TRUE	C	early	1.25.40.20_62059_1n11A00			FALSE	2	2
funfam	Tx	N	Missense_Mutation	LUAD	TRUE	C	early	1.25.40.20_62066_4rlyA00			FALSE	1	1
funfam	Tx	N	Missense_Mutation	LUAD	TRUE	C	early	1.25.40.20_62173_2f37A00			FALSE	1	1
funfam	Tx	N	Missense_Mutation	LUAD	TRUE	C	early	1.25.40.20_62173_2f37A00				1	1
funfam	Tx	N	Missense_Mutation	LUAD	TRUE	C	early	1.25.40.20_62193_4hbdA00			FALSE	1	1
funfam	Tx	N	Missense_Mutation	LUAD	TRUE	C	early	1.25.40.20_62346_1a5eA00	MC3	TRUE	TRUE	1	1
funfam	Tx	N	Missense_Mutation	LUAD	TRUE	C	early	1.25.40.20_62346_1a5eA00	MC3	TRUE		2	2
funfam	Tx	N	Missense_Mutation	LUAD	TRUE	C	early	1.25.40.20_62346_1a5eA00		TRUE	TRUE	2	2
funfam	Tx	N	Missense_Mutation	LUAD	TRUE	C	early	1.25.40.20_62488_1ycsB01			TRUE	2	2
funfam	Tx	N	Missense_Mutation	LUAD	TRUE	C	early	1.25.40.20_62532_5aarA00			TRUE	2	2
funfam	Tx	N	Missense_Mutation	LUAD	TRUE	C	early	1.25.40.280_689_3r9mA00			TRUE	1	1
funfam	Tx	N	Missense_Mutation	LUAD	TRUE	C	early	1.25.40.280_714_3rauA00	MC3		TRUE	1	1
funfam	Tx	N	Missense_Mutation	LUAD	TRUE	C	early	1.25.40.60_576_3pukA04			TRUE	1	1
funfam	Tx	N	Missense_Mutation	LUAD	TRUE	C	early	1.25.40.70_2223_1e8yA03	MC3	TRUE	TRUE	2	2
funfam	Tx	N	Missense_Mutation	LUAD	TRUE	C	early	1.25.40.70_2223_1e8yA03	MC3	TRUE		1	1
funfam	Tx	N	Missense_Mutation	LUAD	TRUE	C	early	1.25.40.70_2223_1e8yA03		TRUE	TRUE	1	1
funfam	Tx	N	Missense_Mutation	LUAD	TRUE	C	early	1.25.40.70_2223_1e8yA03			FALSE	1	1
funfam	Tx	N	Missense_Mutation	LUAD	TRUE	C	early	1.25.40.90_1357_4jxtA00			TRUE	1	1
funfam	Tx	N	Missense_Mutation	LUAD	TRUE	C	early	1.25.40.90_2940_3ldzA00			TRUE	1	1
funfam	Tx	N	Missense_Mutation	LUAD	TRUE	C	early	1.50.10.10_18716_3wiqA02			TRUE	1	1
funfam	Tx	N	Missense_Mutation	LUAD	TRUE	C	early	1.50.10.20_6350_2pn5A09			FALSE	3	3
funfam	Tx	N	Missense_Mutation	LUAD	TRUE	C	early	1.50.10.20_6350_2pn5A09			TRUE	2	2
funfam	Tx	N	Missense_Mutation	LUAD	TRUE	C	early	1.50.10.20_6397_1w6jA03			TRUE	1	1
funfam	Tx	N	Missense_Mutation	LUAD	TRUE	C	early	1.50.10.20_6398_2bb5A01			TRUE	1	1
funfam	Tx	N	Missense_Mutation	LUAD	TRUE	C	early	1.50.40.10_9447_2lckA00			FALSE	3	3
funfam	Tx	N	Missense_Mutation	LUAD	TRUE	C	early	1.50.40.10_9447_2lckA00			TRUE	1	1
funfam	Tx	N	Missense_Mutation	LUAD	TRUE	C	early	2.10.10.10_722_1l6jA03			TRUE	1	1
funfam	Tx	N	Missense_Mutation	LUAD	TRUE	C	early	2.10.110.10_1987_2darA01			TRUE	1	1
funfam	Tx	N	Missense_Mutation	LUAD	TRUE	C	early	2.10.110.10_5962_1x64A01			TRUE	1	1
funfam	Tx	N	Missense_Mutation	LUAD	TRUE	C	early	2.10.110.10_5962_1x64A01				1	1
funfam	Tx	N	Missense_Mutation	LUAD	TRUE	C	early	2.10.110.10_6005_1g47A00			FALSE	1	1
funfam	Tx	N	Missense_Mutation	LUAD	TRUE	C	early	2.10.110.10_6104_2xqnT01			TRUE	1	1
funfam	Tx	N	Missense_Mutation	LUAD	TRUE	C	early	2.10.110.10_6145_1x61A00			TRUE	1	1
funfam	Tx	N	Missense_Mutation	LUAD	TRUE	C	early	2.10.110.10_6171_2rgtB01			TRUE	1	1
funfam	Tx	N	Missense_Mutation	LUAD	TRUE	C	early	2.10.110.10_6204_1x6aA01				1	1
funfam	Tx	N	Missense_Mutation	LUAD	TRUE	C	early	2.10.210.10_71_1l0lI00			FALSE	1	1
funfam	Tx	N	Missense_Mutation	LUAD	TRUE	C	early	2.10.210.10_71_1l0lI00			TRUE	1	1
funfam	Tx	N	Missense_Mutation	LUAD	TRUE	C	early	2.10.220.10_11341_4c99B00			FALSE	1	1
funfam	Tx	N	Missense_Mutation	LUAD	TRUE	C	early	2.10.220.10_11427_1m6bB04			FALSE	1	1
funfam	Tx	N	Missense_Mutation	LUAD	TRUE	C	early	2.10.220.10_5834_1n8zC02			TRUE	2	2
funfam	Tx	N	Missense_Mutation	LUAD	TRUE	C	early	2.10.220.10_7402_2ahxA02			FALSE	1	1
funfam	Tx	N	Missense_Mutation	LUAD	TRUE	C	early	2.10.25.10_13741_3tbdA01			FALSE	1	1
funfam	Tx	N	Missense_Mutation	LUAD	TRUE	C	early	2.10.25.10_44105_2y38A02			TRUE	2	2
funfam	Tx	N	Missense_Mutation	LUAD	TRUE	C	early	2.10.25.10_45095_1kloA02			TRUE	1	1
funfam	Tx	N	Missense_Mutation	LUAD	TRUE	C	early	2.10.25.10_45106_4d90A02			FALSE	1	1
funfam	Tx	N	Missense_Mutation	LUAD	TRUE	C	early	2.10.25.10_45117_4aqtA02				1	1
funfam	Tx	N	Missense_Mutation	LUAD	TRUE	C	early	2.10.25.10_45171_1yo8A02			FALSE	1	1
funfam	Tx	N	Missense_Mutation	LUAD	TRUE	C	early	2.10.25.10_45499_4bdwA00			FALSE	1	1
funfam	Tx	N	Missense_Mutation	LUAD	TRUE	C	early	2.10.25.10_45768_1bf9A00			FALSE	2	2
funfam	Tx	N	Missense_Mutation	LUAD	TRUE	C	early	2.10.25.10_45808_2mhpA00			TRUE	1	1
funfam	Tx	N	Missense_Mutation	LUAD	TRUE	C	early	2.10.25.10_46239_3fcsD05			FALSE	1	1
funfam	Tx	N	Missense_Mutation	LUAD	TRUE	C	early	2.10.25.10_46267_1jv2B03				1	1
funfam	Tx	N	Missense_Mutation	LUAD	TRUE	C	early	2.10.25.10_46337_4d90A01			FALSE	1	1
funfam	Tx	N	Missense_Mutation	LUAD	TRUE	C	early	2.10.25.10_5044_3zyjB01			FALSE	2	2
funfam	Tx	N	Missense_Mutation	LUAD	TRUE	C	early	2.10.310.10_796_1d5sB00			TRUE	1	1
funfam	Tx	N	Missense_Mutation	LUAD	TRUE	C	early	2.10.50.10_571_3me2R02			TRUE	1	1
funfam	Tx	N	Missense_Mutation	LUAD	TRUE	C	early	2.10.50.10_7599_3qo4A01				1	1
funfam	Tx	N	Missense_Mutation	LUAD	TRUE	C	early	2.10.50.10_7695_5cirE02			TRUE	1	1
funfam	Tx	N	Missense_Mutation	LUAD	TRUE	C	early	2.10.50.10_7726_2x10A03			TRUE	1	1
funfam	Tx	N	Missense_Mutation	LUAD	TRUE	C	early	2.10.50.10_7726_2x10A03				1	1
funfam	Tx	N	Missense_Mutation	LUAD	TRUE	C	early	2.10.60.10_2812_1es7B00			TRUE	1	1
funfam	Tx	N	Missense_Mutation	LUAD	TRUE	C	early	2.10.60.10_3160_1cdqA00			FALSE	2	2
funfam	Tx	N	Missense_Mutation	LUAD	TRUE	C	early	2.10.70.10_17203_2wiiC04			TRUE	1	1
funfam	Tx	N	Missense_Mutation	LUAD	TRUE	C	early	2.10.70.10_17214_2ehfA00			FALSE	1	1
funfam	Tx	N	Missense_Mutation	LUAD	TRUE	C	early	2.10.90.10_2648_3hh2A00			FALSE	1	1
funfam	Tx	N	Missense_Mutation	LUAD	TRUE	C	early	2.10.90.10_2648_3hh2A00				1	1
funfam	Tx	N	Missense_Mutation	LUAD	TRUE	C	early	2.10.90.10_2749_4jphB00			FALSE	1	1
funfam	Tx	N	Missense_Mutation	LUAD	TRUE	C	early	2.10.90.10_2774_2v5eB00			FALSE	1	1
funfam	Tx	N	Missense_Mutation	LUAD	TRUE	C	early	2.10.90.10_2838_4n1dA00			FALSE	1	1
funfam	Tx	N	Missense_Mutation	LUAD	TRUE	C	early	2.10.90.10_2838_4n1dA00			TRUE	1	1
funfam	Tx	N	Missense_Mutation	LUAD	TRUE	C	early	2.10.90.10_2857_1betA00			FALSE	2	2
funfam	Tx	N	Missense_Mutation	LUAD	TRUE	C	early	2.10.90.10_2857_1betA00			TRUE	1	1
funfam	Tx	N	Missense_Mutation	LUAD	TRUE	C	early	2.10.90.10_2857_1betA00				1	1
funfam	Tx	N	Missense_Mutation	LUAD	TRUE	C	early	2.10.90.10_2916_1bj1V00			TRUE	2	2
funfam	Tx	N	Missense_Mutation	LUAD	TRUE	C	early	2.110.10.10_1526_1qhuA01			FALSE	2	2
funfam	Tx	N	Missense_Mutation	LUAD	TRUE	C	early	2.110.10.10_1534_1itvA00			FALSE	1	1
funfam	Tx	N	Missense_Mutation	LUAD	TRUE	C	early	2.110.10.10_1534_1itvA00			TRUE	1	1
funfam	Tx	N	Missense_Mutation	LUAD	TRUE	C	early	2.120.10.30_33068_3s2kA01			FALSE	3	3
funfam	Tx	N	Missense_Mutation	LUAD	TRUE	C	early	2.120.10.30_33068_3s2kA01			TRUE	1	1
funfam	Tx	N	Missense_Mutation	LUAD	TRUE	C	early	2.120.10.30_33068_3s2kA01				3	3
funfam	Tx	N	Missense_Mutation	LUAD	TRUE	C	early	2.120.10.30_33177_2fp8A00			TRUE	1	1
funfam	Tx	N	Missense_Mutation	LUAD	TRUE	C	early	2.120.10.30_33177_2fp8A00				1	1
funfam	Tx	N	Missense_Mutation	LUAD	TRUE	C	early	2.130.10.10_102257_4lg9A00		TRUE		1	1
funfam	Tx	N	Missense_Mutation	LUAD	TRUE	C	early	2.130.10.10_102560_1gxrA00				1	1
funfam	Tx	N	Missense_Mutation	LUAD	TRUE	C	early	2.130.10.10_102602_4yvdA01			TRUE	1	1
funfam	Tx	N	Missense_Mutation	LUAD	TRUE	C	early	2.130.10.10_102733_3jb9L00			TRUE	1	1
funfam	Tx	N	Missense_Mutation	LUAD	TRUE	C	early	2.130.10.10_102735_2pm9A01			FALSE	1	1
funfam	Tx	N	Missense_Mutation	LUAD	TRUE	C	early	2.130.10.10_102735_2pm9A01			TRUE	3	3
funfam	Tx	N	Missense_Mutation	LUAD	TRUE	C	early	2.130.10.10_102750_4gqbB00			TRUE	1	1
funfam	Tx	N	Missense_Mutation	LUAD	TRUE	C	early	2.130.10.10_102836_1nr0A02			TRUE	1	1
funfam	Tx	N	Missense_Mutation	LUAD	TRUE	C	early	2.130.10.10_102836_1nr0A02				1	1
funfam	Tx	N	Missense_Mutation	LUAD	TRUE	C	early	2.130.10.10_102892_4kfmB00			FALSE	1	1
funfam	Tx	N	Missense_Mutation	LUAD	TRUE	C	early	2.130.10.10_102892_4kfmB00			TRUE	1	1
funfam	Tx	N	Missense_Mutation	LUAD	TRUE	C	early	2.130.10.10_102894_2ovpB02	MC3	TRUE	TRUE	1	1
funfam	Tx	N	Missense_Mutation	LUAD	TRUE	C	early	2.130.10.10_102900_4j87A00			TRUE	1	1
funfam	Tx	N	Missense_Mutation	LUAD	TRUE	C	early	2.130.10.10_102974_4cy3A00			TRUE	1	1
funfam	Tx	N	Missense_Mutation	LUAD	TRUE	C	early	2.130.10.10_103023_4ggaA00				1	1
funfam	Tx	N	Missense_Mutation	LUAD	TRUE	C	early	2.130.10.10_103075_4ci8A01			TRUE	3	3
funfam	Tx	N	Missense_Mutation	LUAD	TRUE	C	early	2.130.10.10_103075_4ci8A01				1	1
funfam	Tx	N	Missense_Mutation	LUAD	TRUE	C	early	2.130.10.10_103134_3mmyA00				1	1
funfam	Tx	N	Missense_Mutation	LUAD	TRUE	C	early	2.130.10.10_103445_4l9oA00			TRUE	1	1
funfam	Tx	N	Missense_Mutation	LUAD	TRUE	C	early	2.130.10.10_103486_1q47A00			FALSE	9	9
funfam	Tx	N	Missense_Mutation	LUAD	TRUE	C	early	2.130.10.10_103486_1q47A00			TRUE	9	9
funfam	Tx	N	Missense_Mutation	LUAD	TRUE	C	early	2.130.10.10_103486_1q47A00				3	3
funfam	Tx	N	Missense_Mutation	LUAD	TRUE	C	early	2.130.10.10_103586_2qxvA00			FALSE	1	1
funfam	Tx	N	Missense_Mutation	LUAD	TRUE	C	early	2.130.10.10_103908_1shyB01			FALSE	2	2
funfam	Tx	N	Missense_Mutation	LUAD	TRUE	C	early	2.130.10.10_103908_1shyB01			TRUE	1	1
funfam	Tx	N	Missense_Mutation	LUAD	TRUE	C	early	2.130.10.10_103908_1shyB01				1	1
funfam	Tx	N	Missense_Mutation	LUAD	TRUE	C	early	2.130.10.10_104905_1xksA00			TRUE	1	1
funfam	Tx	N	Missense_Mutation	LUAD	TRUE	C	early	2.130.10.10_13892_5k19A00			TRUE	1	1
funfam	Tx	N	Missense_Mutation	LUAD	TRUE	C	early	2.130.10.10_25863_5gxhA01			TRUE	1	1
funfam	Tx	N	Missense_Mutation	LUAD	TRUE	C	early	2.130.10.110_173_2xzgA00			TRUE	1	1
funfam	Tx	N	Missense_Mutation	LUAD	TRUE	C	early	2.130.10.130_580_3k6sA01			FALSE	3	3
funfam	Tx	N	Missense_Mutation	LUAD	TRUE	C	early	2.130.10.130_580_3k6sA01			TRUE	1	1
funfam	Tx	N	Missense_Mutation	LUAD	TRUE	C	early	2.130.10.130_8356_1jv2A01			FALSE	5	5
funfam	Tx	N	Missense_Mutation	LUAD	TRUE	C	early	2.130.10.130_8356_1jv2A01			TRUE	3	3
funfam	Tx	N	Missense_Mutation	LUAD	TRUE	C	early	2.130.10.130_8356_1jv2A01				1	1
funfam	Tx	N	Missense_Mutation	LUAD	TRUE	C	early	2.130.10.30_1072_3kciA00				1	1
funfam	Tx	N	Missense_Mutation	LUAD	TRUE	C	early	2.130.10.30_7612_4l1mA00			TRUE	1	1
funfam	Tx	N	Missense_Mutation	LUAD	TRUE	C	early	2.140.10.30_11540_1z68A01			FALSE	1	1
funfam	Tx	N	Missense_Mutation	LUAD	TRUE	C	early	2.170.11.10_199_1a31A02			TRUE	2	2
funfam	Tx	N	Missense_Mutation	LUAD	TRUE	C	early	2.170.150.20_2521_3e0mA02			FALSE	1	1
funfam	Tx	N	Missense_Mutation	LUAD	TRUE	C	early	2.170.190.11_2549_1t3eA03			TRUE	1	1
funfam	Tx	N	Missense_Mutation	LUAD	TRUE	C	early	2.170.270.10_5044_4au7A02			FALSE	1	1
funfam	Tx	N	Missense_Mutation	LUAD	TRUE	C	early	2.170.270.10_5059_2w5yA01			FALSE	1	1
funfam	Tx	N	Missense_Mutation	LUAD	TRUE	C	early	2.170.270.10_5086_3ooiA00		TRUE	TRUE	1	1
funfam	Tx	N	Missense_Mutation	LUAD	TRUE	C	early	2.20.100.10_10061_1vexA00			FALSE	1	1
funfam	Tx	N	Missense_Mutation	LUAD	TRUE	C	early	2.20.100.10_10115_3t5oA01				1	1
funfam	Tx	N	Missense_Mutation	LUAD	TRUE	C	early	2.20.100.10_9996_1lslA01			FALSE	1	1
funfam	Tx	N	Missense_Mutation	LUAD	TRUE	C	early	2.20.100.10_9996_1lslA01			TRUE	1	1
funfam	Tx	N	Missense_Mutation	LUAD	TRUE	C	early	2.20.140.10_671_2cr9A01			TRUE	1	1
funfam	Tx	N	Missense_Mutation	LUAD	TRUE	C	early	2.20.70.10_1366_1f8aB01			TRUE	1	1
funfam	Tx	N	Missense_Mutation	LUAD	TRUE	C	early	2.20.70.10_4651_2ysfA01			FALSE	1	1
funfam	Tx	N	Missense_Mutation	LUAD	TRUE	C	early	2.20.70.10_4663_2m3oW01			TRUE	1	1
funfam	Tx	N	Missense_Mutation	LUAD	TRUE	C	early	2.30.110.10_14405_1xhnA01			TRUE	1	1
funfam	Tx	N	Missense_Mutation	LUAD	TRUE	C	early	2.30.130.40_2753_2aneA00			TRUE	1	1
funfam	Tx	N	Missense_Mutation	LUAD	TRUE	C	early	2.30.29.30_14207_1plsA00			FALSE	1	1
funfam	Tx	N	Missense_Mutation	LUAD	TRUE	C	early	2.30.29.30_1495_2p0dA00			FALSE	1	1
funfam	Tx	N	Missense_Mutation	LUAD	TRUE	C	early	2.30.29.30_21746_1v88A00			TRUE	1	1
funfam	Tx	N	Missense_Mutation	LUAD	TRUE	C	early	2.30.29.30_21858_4yonA02			TRUE	1	1
funfam	Tx	N	Missense_Mutation	LUAD	TRUE	C	early	2.30.29.30_21877_4wj7A00			TRUE	1	1
funfam	Tx	N	Missense_Mutation	LUAD	TRUE	C	early	2.30.29.30_21879_1pmsA00			TRUE	1	1
funfam	Tx	N	Missense_Mutation	LUAD	TRUE	C	early	2.30.29.30_21912_1ddmA00			TRUE	1	1
funfam	Tx	N	Missense_Mutation	LUAD	TRUE	C	early	2.30.29.30_21912_1ddmA00				1	1
funfam	Tx	N	Missense_Mutation	LUAD	TRUE	C	early	2.30.29.30_22201_2rgnB02			TRUE	1	1
funfam	Tx	N	Missense_Mutation	LUAD	TRUE	C	early	2.30.29.30_22238_1h10A00	MC3	TRUE		1	1
funfam	Tx	N	Missense_Mutation	LUAD	TRUE	C	early	2.30.29.30_22319_2dkqA01			TRUE	2	2
funfam	Tx	N	Missense_Mutation	LUAD	TRUE	C	early	2.30.29.30_22408_2vszA02			FALSE	1	1
funfam	Tx	N	Missense_Mutation	LUAD	TRUE	C	early	2.30.29.30_22481_1irsA00			TRUE	1	1
funfam	Tx	N	Missense_Mutation	LUAD	TRUE	C	early	2.30.29.30_22522_2d9wA01			FALSE	1	1
funfam	Tx	N	Missense_Mutation	LUAD	TRUE	C	early	2.30.29.30_22580_2y7bA00			TRUE	1	1
funfam	Tx	N	Missense_Mutation	LUAD	TRUE	C	early	2.30.29.30_22632_2crfA01			FALSE	1	1
funfam	Tx	N	Missense_Mutation	LUAD	TRUE	C	early	2.30.29.30_22636_1fgyA00			TRUE	1	1
funfam	Tx	N	Missense_Mutation	LUAD	TRUE	C	early	2.30.29.30_22660_1x05A00			TRUE	1	1
funfam	Tx	N	Missense_Mutation	LUAD	TRUE	C	early	2.30.29.30_22800_2coaA01			TRUE	1	1
funfam	Tx	N	Missense_Mutation	LUAD	TRUE	C	early	2.30.30.140_3122_1wgsA00			TRUE	1	1
funfam	Tx	N	Missense_Mutation	LUAD	TRUE	C	early	2.30.30.190_1155_2cp6A01				1	1
funfam	Tx	N	Missense_Mutation	LUAD	TRUE	C	early	2.30.30.40_19211_2x3wD00			TRUE	1	1
funfam	Tx	N	Missense_Mutation	LUAD	TRUE	C	early	2.30.30.40_19218_1s1nA00			TRUE	1	1
funfam	Tx	N	Missense_Mutation	LUAD	TRUE	C	early	2.30.30.40_19333_4f14A00			TRUE	1	1
funfam	Tx	N	Missense_Mutation	LUAD	TRUE	C	early	2.30.30.40_19446_3ulrB00			FALSE	1	1
funfam	Tx	N	Missense_Mutation	LUAD	TRUE	C	early	2.30.30.40_19448_2ed1A00				1	1
funfam	Tx	N	Missense_Mutation	LUAD	TRUE	C	early	2.30.30.40_19630_1x43A01			TRUE	2	2
funfam	Tx	N	Missense_Mutation	LUAD	TRUE	C	early	2.30.30.40_19780_3pvlA05				1	1
funfam	Tx	N	Missense_Mutation	LUAD	TRUE	C	early	2.30.39.10_128_3f02A02			TRUE	1	1
funfam	Tx	N	Missense_Mutation	LUAD	TRUE	C	early	2.30.39.10_4375_2ceoA02			FALSE	1	1
funfam	Tx	N	Missense_Mutation	LUAD	TRUE	C	early	2.30.39.10_4491_1as4A01				1	1
funfam	Tx	N	Missense_Mutation	LUAD	TRUE	C	early	2.30.39.10_4513_2zv6A02		TRUE	FALSE	1	1
funfam	Tx	N	Missense_Mutation	LUAD	TRUE	C	early	2.30.39.10_4513_2zv6A02			FALSE	1	1
funfam	Tx	N	Missense_Mutation	LUAD	TRUE	C	early	2.30.40.10_31268_4bknA01			TRUE	1	1
funfam	Tx	N	Missense_Mutation	LUAD	TRUE	C	early	2.30.40.10_31268_4bknA01				1	1
funfam	Tx	N	Missense_Mutation	LUAD	TRUE	C	early	2.30.40.10_31572_2uz9A01			FALSE	1	1
funfam	Tx	N	Missense_Mutation	LUAD	TRUE	C	early	2.30.42.10_23528_5jxbA00				1	1
funfam	Tx	N	Missense_Mutation	LUAD	TRUE	C	early	2.30.42.10_23555_2eehA00			FALSE	1	1
funfam	Tx	N	Missense_Mutation	LUAD	TRUE	C	early	2.30.42.10_23555_2eehA00			TRUE	1	1
funfam	Tx	N	Missense_Mutation	LUAD	TRUE	C	early	2.30.42.10_23625_1b8qA00			FALSE	1	1
funfam	Tx	N	Missense_Mutation	LUAD	TRUE	C	early	2.30.42.10_23671_1v5qA00			FALSE	1	1
funfam	Tx	N	Missense_Mutation	LUAD	TRUE	C	early	2.30.42.10_23678_2jilA00			FALSE	1	1
funfam	Tx	N	Missense_Mutation	LUAD	TRUE	C	early	2.30.42.10_23706_1x5nA00			FALSE	1	1
funfam	Tx	N	Missense_Mutation	LUAD	TRUE	C	early	2.30.42.10_23733_3vqfA00			TRUE	2	2
funfam	Tx	N	Missense_Mutation	LUAD	TRUE	C	early	2.30.42.10_23755_1n99A02			FALSE	1	1
funfam	Tx	N	Missense_Mutation	LUAD	TRUE	C	early	2.30.42.10_23883_1ueqA00				1	1
funfam	Tx	N	Missense_Mutation	LUAD	TRUE	C	early	2.30.42.10_24100_1kwaA00			TRUE	1	1
funfam	Tx	N	Missense_Mutation	LUAD	TRUE	C	early	2.30.42.10_24207_1ujvA00			TRUE	1	1
funfam	Tx	N	Missense_Mutation	LUAD	TRUE	C	early	2.30.42.10_2465_3qdoA00			TRUE	1	1
funfam	Tx	N	Missense_Mutation	LUAD	TRUE	C	early	2.30.42.10_3853_3axaA00			TRUE	1	1
funfam	Tx	N	Missense_Mutation	LUAD	TRUE	C	early	2.40.10.10_3834_2psxA01			FALSE	2	2
funfam	Tx	N	Missense_Mutation	LUAD	TRUE	C	early	2.40.10.10_46285_1h4wA01			FALSE	2	2
funfam	Tx	N	Missense_Mutation	LUAD	TRUE	C	early	2.40.10.10_46288_3dfjA01			FALSE	6	6
funfam	Tx	N	Missense_Mutation	LUAD	TRUE	C	early	2.40.10.10_46288_3dfjA01			TRUE	1	1
funfam	Tx	N	Missense_Mutation	LUAD	TRUE	C	early	2.40.10.10_46288_3dfjA01				3	3
funfam	Tx	N	Missense_Mutation	LUAD	TRUE	C	early	2.40.10.10_46566_1bmlA01			TRUE	1	1
funfam	Tx	N	Missense_Mutation	LUAD	TRUE	C	early	2.40.10.10_47563_1bmlA02				1	1
funfam	Tx	N	Missense_Mutation	LUAD	TRUE	C	early	2.40.10.10_47593_2oq5A02			FALSE	1	1
funfam	Tx	N	Missense_Mutation	LUAD	TRUE	C	early	2.40.10.10_47656_1gvlA02				1	1
funfam	Tx	N	Missense_Mutation	LUAD	TRUE	C	early	2.40.100.10_7135_1ak4A00			TRUE	1	1
funfam	Tx	N	Missense_Mutation	LUAD	TRUE	C	early	2.40.110.10_14297_2jifA02			TRUE	1	1
funfam	Tx	N	Missense_Mutation	LUAD	TRUE	C	early	2.40.110.10_14298_1egcA02	MC3		TRUE	1	1
funfam	Tx	N	Missense_Mutation	LUAD	TRUE	C	early	2.40.110.10_14298_1egcA02			TRUE	1	1
funfam	Tx	N	Missense_Mutation	LUAD	TRUE	C	early	2.40.110.10_14298_1egcA02				1	1
funfam	Tx	N	Missense_Mutation	LUAD	TRUE	C	early	2.40.110.10_14317_2vigA02			TRUE	1	1
funfam	Tx	N	Missense_Mutation	LUAD	TRUE	C	early	2.40.128.20_5792_4r0bA00				1	1
funfam	Tx	N	Missense_Mutation	LUAD	TRUE	C	early	2.40.128.20_5910_1iw2A00			FALSE	1	1
funfam	Tx	N	Missense_Mutation	LUAD	TRUE	C	early	2.40.128.20_5925_2hzqA00			FALSE	1	1
funfam	Tx	N	Missense_Mutation	LUAD	TRUE	C	early	2.40.128.20_5945_1b56A00			FALSE	1	1
funfam	Tx	N	Missense_Mutation	LUAD	TRUE	C	early	2.40.15.10_62_1jnpA00			FALSE	1	1
funfam	Tx	N	Missense_Mutation	LUAD	TRUE	C	early	2.40.155.10_20217_1gl4A00			FALSE	1	1
funfam	Tx	N	Missense_Mutation	LUAD	TRUE	C	early	2.40.155.10_20217_1gl4A00			TRUE	1	1
funfam	Tx	N	Missense_Mutation	LUAD	TRUE	C	early	2.40.155.10_20217_1gl4A00				1	1
funfam	Tx	N	Missense_Mutation	LUAD	TRUE	C	early	2.40.30.10_38281_1n0uA02			TRUE	1	1
funfam	Tx	N	Missense_Mutation	LUAD	TRUE	C	early	2.40.30.30_2174_1n05A00			TRUE	1	1
funfam	Tx	N	Missense_Mutation	LUAD	TRUE	C	early	2.40.320.10_1170_3bhdA00				1	1
funfam	Tx	N	Missense_Mutation	LUAD	TRUE	C	early	2.40.50.120_1104_1d2bA00			TRUE	1	1
funfam	Tx	N	Missense_Mutation	LUAD	TRUE	C	early	2.40.50.120_1104_1d2bA00				1	1
funfam	Tx	N	Missense_Mutation	LUAD	TRUE	C	early	2.40.50.120_1108_2a73B07			FALSE	2	2
funfam	Tx	N	Missense_Mutation	LUAD	TRUE	C	early	2.40.50.140_22431_3b6yA01			TRUE	1	1
funfam	Tx	N	Missense_Mutation	LUAD	TRUE	C	early	2.40.50.140_22431_3b6yA01				1	1
funfam	Tx	N	Missense_Mutation	LUAD	TRUE	C	early	2.40.50.140_4117_3bjuA01			TRUE	1	1
funfam	Tx	N	Missense_Mutation	LUAD	TRUE	C	early	2.40.50.140_51493_1xjvA01		TRUE	TRUE	1	1
funfam	Tx	N	Missense_Mutation	LUAD	TRUE	C	early	2.40.50.140_51493_1xjvA01		TRUE		2	2
funfam	Tx	N	Missense_Mutation	LUAD	TRUE	C	early	2.40.50.140_51501_2vl6A02			TRUE	2	2
funfam	Tx	N	Missense_Mutation	LUAD	TRUE	C	early	2.40.50.140_54611_2nn6I02				1	1
funfam	Tx	N	Missense_Mutation	LUAD	TRUE	C	early	2.40.50.140_6769_3mxnB00			FALSE	1	1
funfam	Tx	N	Missense_Mutation	LUAD	TRUE	C	early	2.40.50.40_8654_1a15A00			FALSE	1	1
funfam	Tx	N	Missense_Mutation	LUAD	TRUE	C	early	2.40.50.40_8810_1knaA00				1	1
funfam	Tx	N	Missense_Mutation	LUAD	TRUE	C	early	2.40.50.40_8828_1b3aA00			FALSE	2	2
funfam	Tx	N	Missense_Mutation	LUAD	TRUE	C	early	2.40.50.40_8828_1b3aA00			TRUE	1	1
funfam	Tx	N	Missense_Mutation	LUAD	TRUE	C	early	2.40.50.40_8841_1icwA00			FALSE	1	1
funfam	Tx	N	Missense_Mutation	LUAD	TRUE	C	early	2.40.50.90_3143_3bdlA02				1	1
funfam	Tx	N	Missense_Mutation	LUAD	TRUE	C	early	2.40.50.90_3144_4qmgA02			TRUE	1	1
funfam	Tx	N	Missense_Mutation	LUAD	TRUE	C	early	2.40.50.90_3147_3bdlA01				1	1
funfam	Tx	N	Missense_Mutation	LUAD	TRUE	C	early	2.40.70.10_23002_1lyaB00			FALSE	1	1
funfam	Tx	N	Missense_Mutation	LUAD	TRUE	C	early	2.40.70.10_23002_1lyaB00			TRUE	1	1
funfam	Tx	N	Missense_Mutation	LUAD	TRUE	C	early	2.40.70.10_23085_2i1aA00			FALSE	2	2
funfam	Tx	N	Missense_Mutation	LUAD	TRUE	C	early	2.60.120.10_21808_4dinB01			TRUE	1	1
funfam	Tx	N	Missense_Mutation	LUAD	TRUE	C	early	2.60.120.10_53972_2ic1A00			FALSE	1	1
funfam	Tx	N	Missense_Mutation	LUAD	TRUE	C	early	2.60.120.10_54571_2d93A00			TRUE	1	1
funfam	Tx	N	Missense_Mutation	LUAD	TRUE	C	early	2.60.120.10_54809_2n7gA00			FALSE	3	3
funfam	Tx	N	Missense_Mutation	LUAD	TRUE	C	early	2.60.120.200_24489_1z78A00				1	1
funfam	Tx	N	Missense_Mutation	LUAD	TRUE	C	early	2.60.120.200_24550_1ux6A02			FALSE	2	2
funfam	Tx	N	Missense_Mutation	LUAD	TRUE	C	early	2.60.120.200_24884_3posA01			TRUE	2	2
funfam	Tx	N	Missense_Mutation	LUAD	TRUE	C	early	2.60.120.200_24969_2h0bA00			FALSE	3	3
funfam	Tx	N	Missense_Mutation	LUAD	TRUE	C	early	2.60.120.200_24971_3pveA00				1	1
funfam	Tx	N	Missense_Mutation	LUAD	TRUE	C	early	2.60.120.200_24993_2jd4A01				1	1
funfam	Tx	N	Missense_Mutation	LUAD	TRUE	C	early	2.60.120.200_25020_3a4uA00			TRUE	1	1
funfam	Tx	N	Missense_Mutation	LUAD	TRUE	C	early	2.60.120.200_25102_1h30A01			FALSE	1	1
funfam	Tx	N	Missense_Mutation	LUAD	TRUE	C	early	2.60.120.260_35142_2l9lA00			TRUE	1	1
funfam	Tx	N	Missense_Mutation	LUAD	TRUE	C	early	2.60.120.260_35189_1xnaA00			TRUE	1	1
funfam	Tx	N	Missense_Mutation	LUAD	TRUE	C	early	2.60.120.260_35197_2bbaA00			TRUE	1	1
funfam	Tx	N	Missense_Mutation	LUAD	TRUE	C	early	2.60.120.260_35252_1kgyA00			FALSE	2	2
funfam	Tx	N	Missense_Mutation	LUAD	TRUE	C	early	2.60.120.260_35252_1kgyA00			TRUE	2	2
funfam	Tx	N	Missense_Mutation	LUAD	TRUE	C	early	2.60.120.260_35252_1kgyA00				2	2
funfam	Tx	N	Missense_Mutation	LUAD	TRUE	C	early	2.60.120.260_35466_4pqqA00			TRUE	1	1
funfam	Tx	N	Missense_Mutation	LUAD	TRUE	C	early	2.60.120.290_8071_4gz9A02			TRUE	1	1
funfam	Tx	N	Missense_Mutation	LUAD	TRUE	C	early	2.60.120.290_8229_4lmfA03			TRUE	1	1
funfam	Tx	N	Missense_Mutation	LUAD	TRUE	C	early	2.60.120.380_4707_1kfuL03			FALSE	2	2
funfam	Tx	N	Missense_Mutation	LUAD	TRUE	C	early	2.60.120.390_8_1jobA00			FALSE	1	1
funfam	Tx	N	Missense_Mutation	LUAD	TRUE	C	early	2.60.120.40_2558_1pk6B00			FALSE	2	2
funfam	Tx	N	Missense_Mutation	LUAD	TRUE	C	early	2.60.120.590_2393_3lfmA01			TRUE	1	1
funfam	Tx	N	Missense_Mutation	LUAD	TRUE	C	early	2.60.120.590_2420_3btxA00				1	1
funfam	Tx	N	Missense_Mutation	LUAD	TRUE	C	early	2.60.120.620_6920_2a1xA00			TRUE	1	1
funfam	Tx	N	Missense_Mutation	LUAD	TRUE	C	early	2.60.120.620_7021_2g19A00			TRUE	1	1
funfam	Tx	N	Missense_Mutation	LUAD	TRUE	C	early	2.60.120.650_3306_3k2oA01				1	1
funfam	Tx	N	Missense_Mutation	LUAD	TRUE	C	early	2.60.120.650_3317_2gp3A01			TRUE	2	2
funfam	Tx	N	Missense_Mutation	LUAD	TRUE	C	early	2.60.120.650_3343_2ypdA01			TRUE	1	1
funfam	Tx	N	Missense_Mutation	LUAD	TRUE	C	early	2.60.200.10_514_1j2fA00			FALSE	1	1
funfam	Tx	N	Missense_Mutation	LUAD	TRUE	C	early	2.60.200.20_8129_4jonA00			TRUE	1	1
funfam	Tx	N	Missense_Mutation	LUAD	TRUE	C	early	2.60.200.20_8171_3vpyA00				1	1
funfam	Tx	N	Missense_Mutation	LUAD	TRUE	C	early	2.60.210.10_2317_1k2fA01			TRUE	1	1
funfam	Tx	N	Missense_Mutation	LUAD	TRUE	C	early	2.60.210.10_2360_1lb4A00			TRUE	1	1
funfam	Tx	N	Missense_Mutation	LUAD	TRUE	C	early	2.60.40.10_132468_1z9mA00			FALSE	1	1
funfam	Tx	N	Missense_Mutation	LUAD	TRUE	C	early	2.60.40.10_132488_3qt2A02				1	1
funfam	Tx	N	Missense_Mutation	LUAD	TRUE	C	early	2.60.40.10_132574_1n26A03			TRUE	1	1
funfam	Tx	N	Missense_Mutation	LUAD	TRUE	C	early	2.60.40.10_132660_1wfnA01			FALSE	1	1
funfam	Tx	N	Missense_Mutation	LUAD	TRUE	C	early	2.60.40.10_132959_2yd2A02			FALSE	1	1
funfam	Tx	N	Missense_Mutation	LUAD	TRUE	C	early	2.60.40.10_132959_2yd2A02			TRUE	1	1
funfam	Tx	N	Missense_Mutation	LUAD	TRUE	C	early	2.60.40.10_133212_1l9mA03				2	2
funfam	Tx	N	Missense_Mutation	LUAD	TRUE	C	early	2.60.40.10_133747_1ij9A01			FALSE	1	1
funfam	Tx	N	Missense_Mutation	LUAD	TRUE	C	early	2.60.40.10_133751_2e9jA01			TRUE	1	1
funfam	Tx	N	Missense_Mutation	LUAD	TRUE	C	early	2.60.40.10_133792_1u2cA01			TRUE	1	1
funfam	Tx	N	Missense_Mutation	LUAD	TRUE	C	early	2.60.40.10_133806_2j3sA01			TRUE	1	1
funfam	Tx	N	Missense_Mutation	LUAD	TRUE	C	early	2.60.40.10_134232_1fltX00				1	1
funfam	Tx	N	Missense_Mutation	LUAD	TRUE	C	early	2.60.40.10_134423_5e5uB02			FALSE	1	1
funfam	Tx	N	Missense_Mutation	LUAD	TRUE	C	early	2.60.40.10_134423_5e5uB02			TRUE	1	1
funfam	Tx	N	Missense_Mutation	LUAD	TRUE	C	early	2.60.40.10_134620_3ov6A03			FALSE	4	4
funfam	Tx	N	Missense_Mutation	LUAD	TRUE	C	early	2.60.40.10_134913_2dm7A01			TRUE	1	1
[truncated: 26,512 more rows]
