# Supplementary material for: Gene duplication is associated with gene diversification and potential neofunctionalization in lung cancer evolution
Source: Genome Res. 2026 Mar;36(3):561–77. doi: 10.1101/gr.278663.123 (PMC12951968; doi:10.1101/gr.278663.123)
Supplement: Supplement 4 [file Supplemental_Code_1.zip › funvar-tracerx-main/data/diversity_yj07f_full_table_gene.csv]

SPECIES_TYPE	DATA_SOURCE	TXP	VARIANT_CLASS	CANCER_TYPE	ANY_REGION_DUPLICATED	PYCLONECLONAL_SC	OVERALL_TIMING	SPECIES	SCORE_THRESHOLD	DRIVERMUT	MUTANT_EXPRESSED	NUM_MUTS	NUM_ROWS
gene	Tx	N	Missense_Mutation	LUAD	FALSE	C	unknown	A1BG				1	1
gene	Tx	N	Missense_Mutation	LUAD	FALSE	C	unknown	AARS				1	1
gene	Tx	N	Missense_Mutation	LUAD	FALSE	C	unknown	AARS2			TRUE	1	1
gene	Tx	N	Missense_Mutation	LUAD	FALSE	C	unknown	ABCA8			FALSE	1	1
gene	Tx	N	Missense_Mutation	LUAD	FALSE	C	unknown	ABCB1			FALSE	1	1
gene	Tx	N	Missense_Mutation	LUAD	FALSE	C	unknown	ABCB9			TRUE	1	1
gene	Tx	N	Missense_Mutation	LUAD	FALSE	C	unknown	ABCC1			TRUE	1	1
gene	Tx	N	Missense_Mutation	LUAD	FALSE	C	unknown	ACADM			FALSE	1	1
gene	Tx	N	Missense_Mutation	LUAD	FALSE	C	unknown	ACADS				1	1
gene	Tx	N	Missense_Mutation	LUAD	FALSE	C	unknown	ACCS			FALSE	1	1
gene	Tx	N	Missense_Mutation	LUAD	FALSE	C	unknown	ACHE			TRUE	1	1
gene	Tx	N	Missense_Mutation	LUAD	FALSE	C	unknown	ACO1				1	1
gene	Tx	N	Missense_Mutation	LUAD	FALSE	C	unknown	ACTN1			TRUE	1	1
gene	Tx	N	Missense_Mutation	LUAD	FALSE	C	unknown	ACTR1A				1	1
gene	Tx	N	Missense_Mutation	LUAD	FALSE	C	unknown	ACVR1B		TRUE	TRUE	1	1
gene	Tx	N	Missense_Mutation	LUAD	FALSE	C	unknown	ACVR1C				1	1
gene	Tx	N	Missense_Mutation	LUAD	FALSE	C	unknown	ADAM12			FALSE	1	1
gene	Tx	N	Missense_Mutation	LUAD	FALSE	C	unknown	ADAM15			TRUE	1	1
gene	Tx	N	Missense_Mutation	LUAD	FALSE	C	unknown	ADAM19			FALSE	2	2
gene	Tx	N	Missense_Mutation	LUAD	FALSE	C	unknown	ADAM8			FALSE	1	1
gene	Tx	N	Missense_Mutation	LUAD	FALSE	C	unknown	ADAMTS10				1	1
gene	Tx	N	Missense_Mutation	LUAD	FALSE	C	unknown	ADAMTS18				1	1
gene	Tx	N	Missense_Mutation	LUAD	FALSE	C	unknown	ADAMTS2			FALSE	1	1
gene	Tx	N	Missense_Mutation	LUAD	FALSE	C	unknown	ADCY2				1	1
gene	Tx	N	Missense_Mutation	LUAD	FALSE	C	unknown	ADCY5				1	1
gene	Tx	N	Missense_Mutation	LUAD	FALSE	C	unknown	ADD3			FALSE	1	1
gene	Tx	N	Missense_Mutation	LUAD	FALSE	C	unknown	ADD3				1	1
gene	Tx	N	Missense_Mutation	LUAD	FALSE	C	unknown	ADPRHL1				1	1
gene	Tx	N	Missense_Mutation	LUAD	FALSE	C	unknown	ADSSL1			FALSE	1	1
gene	Tx	N	Missense_Mutation	LUAD	FALSE	C	unknown	ADSSL1			TRUE	1	1
gene	Tx	N	Missense_Mutation	LUAD	FALSE	C	unknown	AEN				1	1
gene	Tx	N	Missense_Mutation	LUAD	FALSE	C	unknown	AGO1			FALSE	1	1
gene	Tx	N	Missense_Mutation	LUAD	FALSE	C	unknown	AGO3			TRUE	1	1
gene	Tx	N	Missense_Mutation	LUAD	FALSE	C	unknown	AKAP13			TRUE	1	1
gene	Tx	N	Missense_Mutation	LUAD	FALSE	C	unknown	AKT2			TRUE	1	1
gene	Tx	N	Missense_Mutation	LUAD	FALSE	C	unknown	ALAS1			TRUE	1	1
gene	Tx	N	Missense_Mutation	LUAD	FALSE	C	unknown	ALDH1A1			TRUE	1	1
gene	Tx	N	Missense_Mutation	LUAD	FALSE	C	unknown	ALDH1A2			FALSE	1	1
gene	Tx	N	Missense_Mutation	LUAD	FALSE	C	unknown	ALDH1L1			FALSE	1	1
gene	Tx	N	Missense_Mutation	LUAD	FALSE	C	unknown	ALDH1L1				1	1
gene	Tx	N	Missense_Mutation	LUAD	FALSE	C	unknown	ALDOB			FALSE	1	1
gene	Tx	N	Missense_Mutation	LUAD	FALSE	C	unknown	ALK			FALSE	1	1
gene	Tx	N	Missense_Mutation	LUAD	FALSE	C	unknown	ALKBH3			FALSE	1	1
gene	Tx	N	Missense_Mutation	LUAD	FALSE	C	unknown	ALOX15B			TRUE	1	1
gene	Tx	N	Missense_Mutation	LUAD	FALSE	C	unknown	ALX4				1	1
gene	Tx	N	Missense_Mutation	LUAD	FALSE	C	unknown	ANK2			FALSE	3	3
gene	Tx	N	Missense_Mutation	LUAD	FALSE	C	unknown	ANKDD1A			FALSE	1	1
gene	Tx	N	Missense_Mutation	LUAD	FALSE	C	unknown	ANXA6				1	1
gene	Tx	N	Missense_Mutation	LUAD	FALSE	C	unknown	AOC1			TRUE	1	1
gene	Tx	N	Missense_Mutation	LUAD	FALSE	C	unknown	AOX1			FALSE	2	2
gene	Tx	N	Missense_Mutation	LUAD	FALSE	C	unknown	AP1G1			TRUE	2	2
gene	Tx	N	Missense_Mutation	LUAD	FALSE	C	unknown	AP3M1				1	1
gene	Tx	N	Missense_Mutation	LUAD	FALSE	C	unknown	APBB1IP			FALSE	1	1
gene	Tx	N	Missense_Mutation	LUAD	FALSE	C	unknown	APEX1			TRUE	1	1
gene	Tx	N	Missense_Mutation	LUAD	FALSE	C	unknown	ARAP3			FALSE	1	1
gene	Tx	N	Missense_Mutation	LUAD	FALSE	C	unknown	ARG1			FALSE	1	1
gene	Tx	N	Missense_Mutation	LUAD	FALSE	C	unknown	ARHGAP31			FALSE	1	1
gene	Tx	N	Missense_Mutation	LUAD	FALSE	C	unknown	ARHGAP31				1	1
gene	Tx	N	Missense_Mutation	LUAD	FALSE	C	unknown	ARNT2				1	1
gene	Tx	N	Missense_Mutation	LUAD	FALSE	C	unknown	ARNTL2			FALSE	1	1
gene	Tx	N	Missense_Mutation	LUAD	FALSE	C	unknown	ARSA			TRUE	2	2
gene	Tx	N	Missense_Mutation	LUAD	FALSE	C	unknown	ARSI			FALSE	1	1
gene	Tx	N	Missense_Mutation	LUAD	FALSE	C	unknown	ASCC3			TRUE	1	1
gene	Tx	N	Missense_Mutation	LUAD	FALSE	C	unknown	ASH1L			TRUE	1	1
gene	Tx	N	Missense_Mutation	LUAD	FALSE	C	unknown	ATG7				1	1
gene	Tx	N	Missense_Mutation	LUAD	FALSE	C	unknown	ATHL1			TRUE	1	1
gene	Tx	N	Missense_Mutation	LUAD	FALSE	C	unknown	ATHL1				1	1
gene	Tx	N	Missense_Mutation	LUAD	FALSE	C	unknown	ATP1A2			FALSE	1	1
gene	Tx	N	Missense_Mutation	LUAD	FALSE	C	unknown	ATP1A3			FALSE	1	1
gene	Tx	N	Missense_Mutation	LUAD	FALSE	C	unknown	ATP2A3			FALSE	1	1
gene	Tx	N	Missense_Mutation	LUAD	FALSE	C	unknown	ATP7B			FALSE	1	1
gene	Tx	N	Missense_Mutation	LUAD	FALSE	C	unknown	B4GALT3			TRUE	1	1
gene	Tx	N	Missense_Mutation	LUAD	FALSE	C	unknown	B4GALT6			FALSE	1	1
gene	Tx	N	Missense_Mutation	LUAD	FALSE	C	unknown	BANF1			TRUE	1	1
gene	Tx	N	Missense_Mutation	LUAD	FALSE	C	unknown	BCL2A1				1	1
gene	Tx	N	Missense_Mutation	LUAD	FALSE	C	unknown	BHMT			FALSE	1	1
gene	Tx	N	Missense_Mutation	LUAD	FALSE	C	unknown	BHMT2			FALSE	1	1
gene	Tx	N	Missense_Mutation	LUAD	FALSE	C	unknown	BIRC3			TRUE	1	1
gene	Tx	N	Missense_Mutation	LUAD	FALSE	C	unknown	BMPR1B			FALSE	1	1
gene	Tx	N	Missense_Mutation	LUAD	FALSE	C	unknown	BRF2			TRUE	1	1
gene	Tx	N	Missense_Mutation	LUAD	FALSE	C	unknown	BTRC				1	1
gene	Tx	N	Missense_Mutation	LUAD	FALSE	C	unknown	BUB3			TRUE	1	1
gene	Tx	N	Missense_Mutation	LUAD	FALSE	C	unknown	C1QC			FALSE	2	2
gene	Tx	N	Missense_Mutation	LUAD	FALSE	C	unknown	C5			FALSE	1	1
gene	Tx	N	Missense_Mutation	LUAD	FALSE	C	unknown	C6			FALSE	1	1
gene	Tx	N	Missense_Mutation	LUAD	FALSE	C	unknown	C8G			FALSE	1	1
gene	Tx	N	Missense_Mutation	LUAD	FALSE	C	unknown	C8G				1	1
gene	Tx	N	Missense_Mutation	LUAD	FALSE	C	unknown	CA13			TRUE	1	1
gene	Tx	N	Missense_Mutation	LUAD	FALSE	C	unknown	CA13				2	2
gene	Tx	N	Missense_Mutation	LUAD	FALSE	C	unknown	CADPS				1	1
gene	Tx	N	Missense_Mutation	LUAD	FALSE	C	unknown	CAMK2D			TRUE	1	1
gene	Tx	N	Missense_Mutation	LUAD	FALSE	C	unknown	CAND2				2	2
gene	Tx	N	Missense_Mutation	LUAD	FALSE	C	unknown	CAPN11			FALSE	1	1
gene	Tx	N	Missense_Mutation	LUAD	FALSE	C	unknown	CAPN12			TRUE	1	1
gene	Tx	N	Missense_Mutation	LUAD	FALSE	C	unknown	CAPRIN2			FALSE	1	1
gene	Tx	N	Missense_Mutation	LUAD	FALSE	C	unknown	CARD9				1	1
gene	Tx	N	Missense_Mutation	LUAD	FALSE	C	unknown	CASP4			TRUE	1	1
gene	Tx	N	Missense_Mutation	LUAD	FALSE	C	unknown	CASP6				1	1
gene	Tx	N	Missense_Mutation	LUAD	FALSE	C	unknown	CASP9				1	1
gene	Tx	N	Missense_Mutation	LUAD	FALSE	C	unknown	CASQ2			FALSE	1	1
gene	Tx	N	Missense_Mutation	LUAD	FALSE	C	unknown	CCM2			TRUE	1	1
gene	Tx	N	Missense_Mutation	LUAD	FALSE	C	unknown	CD180				1	1
gene	Tx	N	Missense_Mutation	LUAD	FALSE	C	unknown	CD1C			FALSE	1	1
gene	Tx	N	Missense_Mutation	LUAD	FALSE	C	unknown	CD59			TRUE	1	1
gene	Tx	N	Missense_Mutation	LUAD	FALSE	C	unknown	CDC16				1	1
gene	Tx	N	Missense_Mutation	LUAD	FALSE	C	unknown	CDC42BPB			TRUE	1	1
gene	Tx	N	Missense_Mutation	LUAD	FALSE	C	unknown	CDH1		TRUE		1	1
gene	Tx	N	Missense_Mutation	LUAD	FALSE	C	unknown	CDH2			FALSE	1	1
gene	Tx	N	Missense_Mutation	LUAD	FALSE	C	unknown	CDH23				1	1
gene	Tx	N	Missense_Mutation	LUAD	FALSE	C	unknown	CDH3			TRUE	1	1
gene	Tx	N	Missense_Mutation	LUAD	FALSE	C	unknown	CDH4			FALSE	1	1
gene	Tx	N	Missense_Mutation	LUAD	FALSE	C	unknown	CDK1			TRUE	1	1
gene	Tx	N	Missense_Mutation	LUAD	FALSE	C	unknown	CDK1				1	1
gene	Tx	N	Missense_Mutation	LUAD	FALSE	C	unknown	CDK19			TRUE	1	1
gene	Tx	N	Missense_Mutation	LUAD	FALSE	C	unknown	CDK3			TRUE	1	1
gene	Tx	N	Missense_Mutation	LUAD	FALSE	C	unknown	CDK5RAP1			TRUE	1	1
gene	Tx	N	Missense_Mutation	LUAD	FALSE	C	unknown	CDKN2A	MC3	TRUE	FALSE	1	1
gene	Tx	N	Missense_Mutation	LUAD	FALSE	C	unknown	CDKN2B			TRUE	1	1
gene	Tx	N	Missense_Mutation	LUAD	FALSE	C	unknown	CEBPD			TRUE	1	1
gene	Tx	N	Missense_Mutation	LUAD	FALSE	C	unknown	CECR1			FALSE	1	1
gene	Tx	N	Missense_Mutation	LUAD	FALSE	C	unknown	CELF3			FALSE	1	1
gene	Tx	N	Missense_Mutation	LUAD	FALSE	C	unknown	CELF4			FALSE	1	1
gene	Tx	N	Missense_Mutation	LUAD	FALSE	C	unknown	CENPE			TRUE	1	1
gene	Tx	N	Missense_Mutation	LUAD	FALSE	C	unknown	CES3			FALSE	1	1
gene	Tx	N	Missense_Mutation	LUAD	FALSE	C	unknown	CES4A			FALSE	1	1
gene	Tx	N	Missense_Mutation	LUAD	FALSE	C	unknown	CFI			TRUE	1	1
gene	Tx	N	Missense_Mutation	LUAD	FALSE	C	unknown	CHL1				1	1
gene	Tx	N	Missense_Mutation	LUAD	FALSE	C	unknown	CHN2				1	1
gene	Tx	N	Missense_Mutation	LUAD	FALSE	C	unknown	CHRNB4				1	1
gene	Tx	N	Missense_Mutation	LUAD	FALSE	C	unknown	CKMT2				1	1
gene	Tx	N	Missense_Mutation	LUAD	FALSE	C	unknown	CLEC11A			FALSE	1	1
gene	Tx	N	Missense_Mutation	LUAD	FALSE	C	unknown	CLEC4D				1	1
gene	Tx	N	Missense_Mutation	LUAD	FALSE	C	unknown	CLEC9A			FALSE	2	2
gene	Tx	N	Missense_Mutation	LUAD	FALSE	C	unknown	CLTCL1			FALSE	1	1
gene	Tx	N	Missense_Mutation	LUAD	FALSE	C	unknown	CLTCL1				1	1
gene	Tx	N	Missense_Mutation	LUAD	FALSE	C	unknown	CNTN5			FALSE	1	1
gene	Tx	N	Missense_Mutation	LUAD	FALSE	C	unknown	CNTNAP2			FALSE	1	1
gene	Tx	N	Missense_Mutation	LUAD	FALSE	C	unknown	COL15A1			FALSE	1	1
gene	Tx	N	Missense_Mutation	LUAD	FALSE	C	unknown	COTL1			TRUE	1	1
gene	Tx	N	Missense_Mutation	LUAD	FALSE	C	unknown	CPAMD8			FALSE	1	1
gene	Tx	N	Missense_Mutation	LUAD	FALSE	C	unknown	CPS1			TRUE	1	1
gene	Tx	N	Missense_Mutation	LUAD	FALSE	C	unknown	CPXM2			FALSE	1	1
gene	Tx	N	Missense_Mutation	LUAD	FALSE	C	unknown	CREB5			TRUE	1	1
gene	Tx	N	Missense_Mutation	LUAD	FALSE	C	unknown	CREBBP		TRUE		1	1
gene	Tx	N	Missense_Mutation	LUAD	FALSE	C	unknown	CRISP2				1	1
gene	Tx	N	Missense_Mutation	LUAD	FALSE	C	unknown	CRKL				1	1
gene	Tx	N	Missense_Mutation	LUAD	FALSE	C	unknown	CRMP1			FALSE	1	1
gene	Tx	N	Missense_Mutation	LUAD	FALSE	C	unknown	CRYM			FALSE	1	1
gene	Tx	N	Missense_Mutation	LUAD	FALSE	C	unknown	CSE1L			TRUE	1	1
gene	Tx	N	Missense_Mutation	LUAD	FALSE	C	unknown	CSF1R			FALSE	1	1
gene	Tx	N	Missense_Mutation	LUAD	FALSE	C	unknown	CSK			TRUE	1	1
gene	Tx	N	Missense_Mutation	LUAD	FALSE	C	unknown	CSMD1				1	1
gene	Tx	N	Missense_Mutation	LUAD	FALSE	C	unknown	CST6			TRUE	1	1
gene	Tx	N	Missense_Mutation	LUAD	FALSE	C	unknown	CTLA4			FALSE	1	1
gene	Tx	N	Missense_Mutation	LUAD	FALSE	C	unknown	CTSC			TRUE	1	1
gene	Tx	N	Missense_Mutation	LUAD	FALSE	C	unknown	CTSK			FALSE	1	1
gene	Tx	N	Missense_Mutation	LUAD	FALSE	C	unknown	CUBN			FALSE	1	1
gene	Tx	N	Missense_Mutation	LUAD	FALSE	C	unknown	CYP24A1			TRUE	1	1
gene	Tx	N	Missense_Mutation	LUAD	FALSE	C	unknown	CYP27A1			TRUE	1	1
gene	Tx	N	Missense_Mutation	LUAD	FALSE	C	unknown	CYP27B1			FALSE	1	1
gene	Tx	N	Missense_Mutation	LUAD	FALSE	C	unknown	CYP27C1			TRUE	1	1
gene	Tx	N	Missense_Mutation	LUAD	FALSE	C	unknown	CYP2C9			FALSE	1	1
gene	Tx	N	Missense_Mutation	LUAD	FALSE	C	unknown	CYP2R1			TRUE	1	1
gene	Tx	N	Missense_Mutation	LUAD	FALSE	C	unknown	CYP4F11			FALSE	1	1
gene	Tx	N	Missense_Mutation	LUAD	FALSE	C	unknown	CYP7B1			TRUE	1	1
gene	Tx	N	Missense_Mutation	LUAD	FALSE	C	unknown	CYP8B1			FALSE	2	2
gene	Tx	N	Missense_Mutation	LUAD	FALSE	C	unknown	CYP8B1				2	2
gene	Tx	N	Missense_Mutation	LUAD	FALSE	C	unknown	DBT			TRUE	2	2
gene	Tx	N	Missense_Mutation	LUAD	FALSE	C	unknown	DCC			FALSE	1	1
gene	Tx	N	Missense_Mutation	LUAD	FALSE	C	unknown	DCN				1	1
gene	Tx	N	Missense_Mutation	LUAD	FALSE	C	unknown	DDC			TRUE	1	1
gene	Tx	N	Missense_Mutation	LUAD	FALSE	C	unknown	DDX17				1	1
gene	Tx	N	Missense_Mutation	LUAD	FALSE	C	unknown	DDX43			FALSE	1	1
gene	Tx	N	Missense_Mutation	LUAD	FALSE	C	unknown	DDX46			TRUE	1	1
gene	Tx	N	Missense_Mutation	LUAD	FALSE	C	unknown	DDX52			TRUE	1	1
gene	Tx	N	Missense_Mutation	LUAD	FALSE	C	unknown	DHX8			FALSE	1	1
gene	Tx	N	Missense_Mutation	LUAD	FALSE	C	unknown	DHX8			TRUE	2	2
gene	Tx	N	Missense_Mutation	LUAD	FALSE	C	unknown	DHX9			FALSE	1	1
gene	Tx	N	Missense_Mutation	LUAD	FALSE	C	unknown	DICER1		TRUE		1	1
gene	Tx	N	Missense_Mutation	LUAD	FALSE	C	unknown	DLG2			FALSE	1	1
gene	Tx	N	Missense_Mutation	LUAD	FALSE	C	unknown	DLL1			FALSE	1	1
gene	Tx	N	Missense_Mutation	LUAD	FALSE	C	unknown	DMRTA2			FALSE	1	1
gene	Tx	N	Missense_Mutation	LUAD	FALSE	C	unknown	DNAH11			FALSE	1	1
gene	Tx	N	Missense_Mutation	LUAD	FALSE	C	unknown	DNAH2			TRUE	1	1
gene	Tx	N	Missense_Mutation	LUAD	FALSE	C	unknown	DNAH7			FALSE	1	1
gene	Tx	N	Missense_Mutation	LUAD	FALSE	C	unknown	DNAH9				1	1
gene	Tx	N	Missense_Mutation	LUAD	FALSE	C	unknown	DNAJA1			TRUE	1	1
gene	Tx	N	Missense_Mutation	LUAD	FALSE	C	unknown	DNAJB2			TRUE	1	1
gene	Tx	N	Missense_Mutation	LUAD	FALSE	C	unknown	DNAJC10			FALSE	1	1
gene	Tx	N	Missense_Mutation	LUAD	FALSE	C	unknown	DNAJC6			TRUE	1	1
gene	Tx	N	Missense_Mutation	LUAD	FALSE	C	unknown	DNASE1L2			FALSE	1	1
gene	Tx	N	Missense_Mutation	LUAD	FALSE	C	unknown	DNMT3B			TRUE	1	1
gene	Tx	N	Missense_Mutation	LUAD	FALSE	C	unknown	DOK2			FALSE	1	1
gene	Tx	N	Missense_Mutation	LUAD	FALSE	C	unknown	DPEP1				1	1
gene	Tx	N	Missense_Mutation	LUAD	FALSE	C	unknown	DPF2			TRUE	1	1
gene	Tx	N	Missense_Mutation	LUAD	FALSE	C	unknown	DPF3			FALSE	1	1
gene	Tx	N	Missense_Mutation	LUAD	FALSE	C	unknown	DPH3			TRUE	1	1
gene	Tx	N	Missense_Mutation	LUAD	FALSE	C	unknown	DPYSL4			FALSE	1	1
gene	Tx	N	Missense_Mutation	LUAD	FALSE	C	unknown	DPYSL4				1	1
gene	Tx	N	Missense_Mutation	LUAD	FALSE	C	unknown	DUOX2			TRUE	1	1
gene	Tx	N	Missense_Mutation	LUAD	FALSE	C	unknown	DYSF				1	1
gene	Tx	N	Missense_Mutation	LUAD	FALSE	C	unknown	EDIL3			TRUE	1	1
gene	Tx	N	Missense_Mutation	LUAD	FALSE	C	unknown	EGFR			TRUE	1	1
gene	Tx	N	Missense_Mutation	LUAD	FALSE	C	unknown	EGFR				1	1
gene	Tx	N	Missense_Mutation	LUAD	FALSE	C	unknown	EIF2B5			TRUE	1	1
gene	Tx	N	Missense_Mutation	LUAD	FALSE	C	unknown	EIF2S1			TRUE	1	1
gene	Tx	N	Missense_Mutation	LUAD	FALSE	C	unknown	EIF5B			FALSE	1	1
gene	Tx	N	Missense_Mutation	LUAD	FALSE	C	unknown	ELAC1			FALSE	1	1
gene	Tx	N	Missense_Mutation	LUAD	FALSE	C	unknown	EML3			FALSE	1	1
gene	Tx	N	Missense_Mutation	LUAD	FALSE	C	unknown	ENPP1			FALSE	1	1
gene	Tx	N	Missense_Mutation	LUAD	FALSE	C	unknown	ENPP1				1	1
gene	Tx	N	Missense_Mutation	LUAD	FALSE	C	unknown	ENPP3				1	1
gene	Tx	N	Missense_Mutation	LUAD	FALSE	C	unknown	EPB41L2				1	1
gene	Tx	N	Missense_Mutation	LUAD	FALSE	C	unknown	EPB41L4A			TRUE	1	1
gene	Tx	N	Missense_Mutation	LUAD	FALSE	C	unknown	EPB41L5			FALSE	1	1
gene	Tx	N	Missense_Mutation	LUAD	FALSE	C	unknown	EPHA3			TRUE	1	1
gene	Tx	N	Missense_Mutation	LUAD	FALSE	C	unknown	EPHA3				1	1
gene	Tx	N	Missense_Mutation	LUAD	FALSE	C	unknown	EPHA7			TRUE	1	1
gene	Tx	N	Missense_Mutation	LUAD	FALSE	C	unknown	EPHB2			FALSE	1	1
gene	Tx	N	Missense_Mutation	LUAD	FALSE	C	unknown	EPHB6			FALSE	2	2
gene	Tx	N	Missense_Mutation	LUAD	FALSE	C	unknown	EPHX2			TRUE	1	1
gene	Tx	N	Missense_Mutation	LUAD	FALSE	C	unknown	EPHX3				1	1
gene	Tx	N	Missense_Mutation	LUAD	FALSE	C	unknown	EPN3			FALSE	1	1
gene	Tx	N	Missense_Mutation	LUAD	FALSE	C	unknown	EPS8			TRUE	1	1
gene	Tx	N	Missense_Mutation	LUAD	FALSE	C	unknown	ERH			TRUE	2	2
gene	Tx	N	Missense_Mutation	LUAD	FALSE	C	unknown	ETFA				1	1
gene	Tx	N	Missense_Mutation	LUAD	FALSE	C	unknown	EZH2				1	1
gene	Tx	N	Missense_Mutation	LUAD	FALSE	C	unknown	EZR			TRUE	1	1
gene	Tx	N	Missense_Mutation	LUAD	FALSE	C	unknown	FAH			TRUE	1	1
gene	Tx	N	Missense_Mutation	LUAD	FALSE	C	unknown	FAM96A			TRUE	1	1
gene	Tx	N	Missense_Mutation	LUAD	FALSE	C	unknown	FARS2				1	1
gene	Tx	N	Missense_Mutation	LUAD	FALSE	C	unknown	FARSB			TRUE	1	1
gene	Tx	N	Missense_Mutation	LUAD	FALSE	C	unknown	FBXW11			TRUE	1	1
gene	Tx	N	Missense_Mutation	LUAD	FALSE	C	unknown	FCN3				1	1
gene	Tx	N	Missense_Mutation	LUAD	FALSE	C	unknown	FERMT2				1	1
gene	Tx	N	Missense_Mutation	LUAD	FALSE	C	unknown	FGA				1	1
gene	Tx	N	Missense_Mutation	LUAD	FALSE	C	unknown	FGFR3			TRUE	1	1
gene	Tx	N	Missense_Mutation	LUAD	FALSE	C	unknown	FHL2	MC3			1	1
gene	Tx	N	Missense_Mutation	LUAD	FALSE	C	unknown	FHOD3			FALSE	1	1
gene	Tx	N	Missense_Mutation	LUAD	FALSE	C	unknown	FLNB			TRUE	2	2
gene	Tx	N	Missense_Mutation	LUAD	FALSE	C	unknown	FLNB				1	1
gene	Tx	N	Missense_Mutation	LUAD	FALSE	C	unknown	FLNC			FALSE	1	1
gene	Tx	N	Missense_Mutation	LUAD	FALSE	C	unknown	FLNC				1	1
gene	Tx	N	Missense_Mutation	LUAD	FALSE	C	unknown	FRZB			FALSE	1	1
gene	Tx	N	Missense_Mutation	LUAD	FALSE	C	unknown	FSCN2			FALSE	1	1
gene	Tx	N	Missense_Mutation	LUAD	FALSE	C	unknown	FYN			TRUE	2	2
gene	Tx	N	Missense_Mutation	LUAD	FALSE	C	unknown	FYN				2	2
gene	Tx	N	Missense_Mutation	LUAD	FALSE	C	unknown	GABARAPL1			TRUE	1	1
gene	Tx	N	Missense_Mutation	LUAD	FALSE	C	unknown	GABBR2			FALSE	1	1
gene	Tx	N	Missense_Mutation	LUAD	FALSE	C	unknown	GABRB3			FALSE	1	1
gene	Tx	N	Missense_Mutation	LUAD	FALSE	C	unknown	GABRB3			TRUE	1	1
gene	Tx	N	Missense_Mutation	LUAD	FALSE	C	unknown	GABRB3				1	1
gene	Tx	N	Missense_Mutation	LUAD	FALSE	C	unknown	GABRP				1	1
gene	Tx	N	Missense_Mutation	LUAD	FALSE	C	unknown	GALK1				1	1
gene	Tx	N	Missense_Mutation	LUAD	FALSE	C	unknown	GALNT11				1	1
gene	Tx	N	Missense_Mutation	LUAD	FALSE	C	unknown	GALNT8			FALSE	1	1
gene	Tx	N	Missense_Mutation	LUAD	FALSE	C	unknown	GALNT8				1	1
gene	Tx	N	Missense_Mutation	LUAD	FALSE	C	unknown	GAPDHS			FALSE	1	1
gene	Tx	N	Missense_Mutation	LUAD	FALSE	C	unknown	GART			TRUE	1	1
gene	Tx	N	Missense_Mutation	LUAD	FALSE	C	unknown	GBE1			TRUE	1	1
gene	Tx	N	Missense_Mutation	LUAD	FALSE	C	unknown	GCAT			TRUE	1	1
gene	Tx	N	Missense_Mutation	LUAD	FALSE	C	unknown	GDA				1	1
gene	Tx	N	Missense_Mutation	LUAD	FALSE	C	unknown	GFPT2			TRUE	1	1
gene	Tx	N	Missense_Mutation	LUAD	FALSE	C	unknown	GJA9			FALSE	1	1
gene	Tx	N	Missense_Mutation	LUAD	FALSE	C	unknown	GJB3				1	1
gene	Tx	N	Missense_Mutation	LUAD	FALSE	C	unknown	GLB1L2				1	1
gene	Tx	N	Missense_Mutation	LUAD	FALSE	C	unknown	GLDC			FALSE	1	1
gene	Tx	N	Missense_Mutation	LUAD	FALSE	C	unknown	GLIPR1L1			FALSE	1	1
gene	Tx	N	Missense_Mutation	LUAD	FALSE	C	unknown	GLRA3			FALSE	1	1
gene	Tx	N	Missense_Mutation	LUAD	FALSE	C	unknown	GLRB			TRUE	1	1
gene	Tx	N	Missense_Mutation	LUAD	FALSE	C	unknown	GNAI2				1	1
gene	Tx	N	Missense_Mutation	LUAD	FALSE	C	unknown	GNB1			TRUE	1	1
gene	Tx	N	Missense_Mutation	LUAD	FALSE	C	unknown	GOT1			TRUE	1	1
gene	Tx	N	Missense_Mutation	LUAD	FALSE	C	unknown	GP6				1	1
gene	Tx	N	Missense_Mutation	LUAD	FALSE	C	unknown	GRB14			FALSE	1	1
gene	Tx	N	Missense_Mutation	LUAD	FALSE	C	unknown	GRHPR			TRUE	1	1
gene	Tx	N	Missense_Mutation	LUAD	FALSE	C	unknown	GRIK4			FALSE	1	1
gene	Tx	N	Missense_Mutation	LUAD	FALSE	C	unknown	GRM7			FALSE	1	1
gene	Tx	N	Missense_Mutation	LUAD	FALSE	C	unknown	GRM8			FALSE	1	1
gene	Tx	N	Missense_Mutation	LUAD	FALSE	C	unknown	GSC			FALSE	1	1
gene	Tx	N	Missense_Mutation	LUAD	FALSE	C	unknown	GUCY1A2			FALSE	1	1
gene	Tx	N	Missense_Mutation	LUAD	FALSE	C	unknown	GUCY1A3				1	1
gene	Tx	N	Missense_Mutation	LUAD	FALSE	C	unknown	GZMK			FALSE	1	1
gene	Tx	N	Missense_Mutation	LUAD	FALSE	C	unknown	HABP2			TRUE	1	1
gene	Tx	N	Missense_Mutation	LUAD	FALSE	C	unknown	HACL1			FALSE	1	1
gene	Tx	N	Missense_Mutation	LUAD	FALSE	C	unknown	HDAC2			TRUE	1	1
gene	Tx	N	Missense_Mutation	LUAD	FALSE	C	unknown	HDLBP			TRUE	1	1
gene	Tx	N	Missense_Mutation	LUAD	FALSE	C	unknown	HELQ			TRUE	1	1
gene	Tx	N	Missense_Mutation	LUAD	FALSE	C	unknown	HGFAC			FALSE	1	1
gene	Tx	N	Missense_Mutation	LUAD	FALSE	C	unknown	HIPK4			FALSE	1	1
gene	Tx	N	Missense_Mutation	LUAD	FALSE	C	unknown	HIST1H2BH			TRUE	1	1
gene	Tx	N	Missense_Mutation	LUAD	FALSE	C	unknown	HIST1H4F				1	1
gene	Tx	N	Missense_Mutation	LUAD	FALSE	C	unknown	HK3				2	2
gene	Tx	N	Missense_Mutation	LUAD	FALSE	C	unknown	HKDC1			TRUE	1	1
gene	Tx	N	Missense_Mutation	LUAD	FALSE	C	unknown	HMG20B			TRUE	1	1
gene	Tx	N	Missense_Mutation	LUAD	FALSE	C	unknown	HMGCLL1			FALSE	1	1
gene	Tx	N	Missense_Mutation	LUAD	FALSE	C	unknown	HMGCS2			FALSE	1	1
gene	Tx	N	Missense_Mutation	LUAD	FALSE	C	unknown	HNRNPF			TRUE	1	1
gene	Tx	N	Missense_Mutation	LUAD	FALSE	C	unknown	HOXA1			FALSE	1	1
gene	Tx	N	Missense_Mutation	LUAD	FALSE	C	unknown	HPX				1	1
gene	Tx	N	Missense_Mutation	LUAD	FALSE	C	unknown	HS3ST2				1	1
gene	Tx	N	Missense_Mutation	LUAD	FALSE	C	unknown	HS3ST5			FALSE	1	1
gene	Tx	N	Missense_Mutation	LUAD	FALSE	C	unknown	HSD17B13			FALSE	1	1
gene	Tx	N	Missense_Mutation	LUAD	FALSE	C	unknown	HSD17B4			TRUE	1	1
gene	Tx	N	Missense_Mutation	LUAD	FALSE	C	unknown	HSD3B7				1	1
gene	Tx	N	Missense_Mutation	LUAD	FALSE	C	unknown	HSPG2			TRUE	1	1
gene	Tx	N	Missense_Mutation	LUAD	FALSE	C	unknown	IDE			FALSE	1	1
gene	Tx	N	Missense_Mutation	LUAD	FALSE	C	unknown	IGF2R			TRUE	1	1
gene	Tx	N	Missense_Mutation	LUAD	FALSE	C	unknown	IL18R1				1	1
gene	Tx	N	Missense_Mutation	LUAD	FALSE	C	unknown	IL1A			FALSE	1	1
gene	Tx	N	Missense_Mutation	LUAD	FALSE	C	unknown	IL1RAP			TRUE	1	1
gene	Tx	N	Missense_Mutation	LUAD	FALSE	C	unknown	IL1RL2			TRUE	1	1
gene	Tx	N	Missense_Mutation	LUAD	FALSE	C	unknown	IL36RN			FALSE	1	1
gene	Tx	N	Missense_Mutation	LUAD	FALSE	C	unknown	IL4R			TRUE	1	1
gene	Tx	N	Missense_Mutation	LUAD	FALSE	C	unknown	INMT			FALSE	1	1
gene	Tx	N	Missense_Mutation	LUAD	FALSE	C	unknown	INPP5B			TRUE	1	1
gene	Tx	N	Missense_Mutation	LUAD	FALSE	C	unknown	IPO4			TRUE	1	1
gene	Tx	N	Missense_Mutation	LUAD	FALSE	C	unknown	IPO8			TRUE	1	1
gene	Tx	N	Missense_Mutation	LUAD	FALSE	C	unknown	IQGAP2			FALSE	1	1
gene	Tx	N	Missense_Mutation	LUAD	FALSE	C	unknown	IQGAP2				1	1
gene	Tx	N	Missense_Mutation	LUAD	FALSE	C	unknown	IREB2				1	1
gene	Tx	N	Missense_Mutation	LUAD	FALSE	C	unknown	IRF5				1	1
gene	Tx	N	Missense_Mutation	LUAD	FALSE	C	unknown	IRF8			FALSE	1	1
gene	Tx	N	Missense_Mutation	LUAD	FALSE	C	unknown	IRS1			FALSE	1	1
gene	Tx	N	Missense_Mutation	LUAD	FALSE	C	unknown	ITGA4			FALSE	2	2
gene	Tx	N	Missense_Mutation	LUAD	FALSE	C	unknown	ITGA5			TRUE	1	1
gene	Tx	N	Missense_Mutation	LUAD	FALSE	C	unknown	ITGA8			FALSE	2	2
gene	Tx	N	Missense_Mutation	LUAD	FALSE	C	unknown	ITGA8				2	2
gene	Tx	N	Missense_Mutation	LUAD	FALSE	C	unknown	ITGAM				1	1
gene	Tx	N	Missense_Mutation	LUAD	FALSE	C	unknown	ITGB6			TRUE	1	1
gene	Tx	N	Missense_Mutation	LUAD	FALSE	C	unknown	ITPR1			TRUE	1	1
gene	Tx	N	Missense_Mutation	LUAD	FALSE	C	unknown	IVD			TRUE	1	1
gene	Tx	N	Missense_Mutation	LUAD	FALSE	C	unknown	JAK2			TRUE	1	1
gene	Tx	N	Missense_Mutation	LUAD	FALSE	C	unknown	KAT2B			TRUE	1	1
gene	Tx	N	Missense_Mutation	LUAD	FALSE	C	unknown	KCNA5			FALSE	1	1
gene	Tx	N	Missense_Mutation	LUAD	FALSE	C	unknown	KCNA5				1	1
gene	Tx	N	Missense_Mutation	LUAD	FALSE	C	unknown	KCNA6			FALSE	1	1
gene	Tx	N	Missense_Mutation	LUAD	FALSE	C	unknown	KCNAB3			FALSE	1	1
gene	Tx	N	Missense_Mutation	LUAD	FALSE	C	unknown	KCNJ11			TRUE	1	1
gene	Tx	N	Missense_Mutation	LUAD	FALSE	C	unknown	KCNJ13				1	1
gene	Tx	N	Missense_Mutation	LUAD	FALSE	C	unknown	KCNJ8			TRUE	1	1
gene	Tx	N	Missense_Mutation	LUAD	FALSE	C	unknown	KCNJ8				1	1
gene	Tx	N	Missense_Mutation	LUAD	FALSE	C	unknown	KCNK2			FALSE	1	1
gene	Tx	N	Missense_Mutation	LUAD	FALSE	C	unknown	KDR			TRUE	1	1
gene	Tx	N	Missense_Mutation	LUAD	FALSE	C	unknown	KIF12			FALSE	1	1
gene	Tx	N	Missense_Mutation	LUAD	FALSE	C	unknown	KIF18A			TRUE	1	1
gene	Tx	N	Missense_Mutation	LUAD	FALSE	C	unknown	KIF21B			FALSE	1	1
gene	Tx	N	Missense_Mutation	LUAD	FALSE	C	unknown	KIF25			TRUE	1	1
gene	Tx	N	Missense_Mutation	LUAD	FALSE	C	unknown	KIF25				1	1
gene	Tx	N	Missense_Mutation	LUAD	FALSE	C	unknown	KIF2C				1	1
gene	Tx	N	Missense_Mutation	LUAD	FALSE	C	unknown	KIFC3			TRUE	1	1
gene	Tx	N	Missense_Mutation	LUAD	FALSE	C	unknown	KIFC3				1	1
gene	Tx	N	Missense_Mutation	LUAD	FALSE	C	unknown	KIT			FALSE	1	1
gene	Tx	N	Missense_Mutation	LUAD	FALSE	C	unknown	KLK1			FALSE	2	2
gene	Tx	N	Missense_Mutation	LUAD	FALSE	C	unknown	KLK10			FALSE	1	1
gene	Tx	N	Missense_Mutation	LUAD	FALSE	C	unknown	KLK6			FALSE	1	1
gene	Tx	N	Missense_Mutation	LUAD	FALSE	C	unknown	KRAS	MC3	TRUE	TRUE	11	11
gene	Tx	N	Missense_Mutation	LUAD	FALSE	C	unknown	KRAS	MC3	TRUE		5	5
gene	Tx	N	Missense_Mutation	LUAD	FALSE	C	unknown	KRT5			FALSE	1	1
gene	Tx	N	Missense_Mutation	LUAD	FALSE	C	unknown	KYNU			FALSE	1	1
gene	Tx	N	Missense_Mutation	LUAD	FALSE	C	unknown	LAMA2			FALSE	1	1
gene	Tx	N	Missense_Mutation	LUAD	FALSE	C	unknown	LAMC1				1	1
gene	Tx	N	Missense_Mutation	LUAD	FALSE	C	unknown	LAP3			TRUE	1	1
gene	Tx	N	Missense_Mutation	LUAD	FALSE	C	unknown	LARS2			TRUE	1	1
gene	Tx	N	Missense_Mutation	LUAD	FALSE	C	unknown	LCK				1	1
gene	Tx	N	Missense_Mutation	LUAD	FALSE	C	unknown	LDLR			TRUE	1	1
gene	Tx	N	Missense_Mutation	LUAD	FALSE	C	unknown	LGMN			TRUE	1	1
gene	Tx	N	Missense_Mutation	LUAD	FALSE	C	unknown	LILRA4				1	1
gene	Tx	N	Missense_Mutation	LUAD	FALSE	C	unknown	LILRB4			FALSE	1	1
gene	Tx	N	Missense_Mutation	LUAD	FALSE	C	unknown	LIN7A			FALSE	2	2
gene	Tx	N	Missense_Mutation	LUAD	FALSE	C	unknown	LIPA				2	2
gene	Tx	N	Missense_Mutation	LUAD	FALSE	C	unknown	LIPN			FALSE	1	1
gene	Tx	N	Missense_Mutation	LUAD	FALSE	C	unknown	LMAN2			TRUE	1	1
gene	Tx	N	Missense_Mutation	LUAD	FALSE	C	unknown	LPL				1	1
gene	Tx	N	Missense_Mutation	LUAD	FALSE	C	unknown	LRP4				1	1
gene	Tx	N	Missense_Mutation	LUAD	FALSE	C	unknown	LRRC4C			FALSE	1	1
gene	Tx	N	Missense_Mutation	LUAD	FALSE	C	unknown	LSM6			TRUE	1	1
gene	Tx	N	Missense_Mutation	LUAD	FALSE	C	unknown	LTF	MC3			1	1
gene	Tx	N	Missense_Mutation	LUAD	FALSE	C	unknown	LY96			TRUE	1	1
gene	Tx	N	Missense_Mutation	LUAD	FALSE	C	unknown	MACROD1			FALSE	1	1
gene	Tx	N	Missense_Mutation	LUAD	FALSE	C	unknown	MAFG			FALSE	2	2
gene	Tx	N	Missense_Mutation	LUAD	FALSE	C	unknown	MAGI1			TRUE	1	1
gene	Tx	N	Missense_Mutation	LUAD	FALSE	C	unknown	MAGI2			TRUE	1	1
gene	Tx	N	Missense_Mutation	LUAD	FALSE	C	unknown	MAGOH			TRUE	1	1
gene	Tx	N	Missense_Mutation	LUAD	FALSE	C	unknown	MAN1A1				1	1
gene	Tx	N	Missense_Mutation	LUAD	FALSE	C	unknown	MAN1A2			TRUE	2	2
gene	Tx	N	Missense_Mutation	LUAD	FALSE	C	unknown	MAP2K7			TRUE	1	1
gene	Tx	N	Missense_Mutation	LUAD	FALSE	C	unknown	MAP3K1		TRUE	TRUE	1	1
gene	Tx	N	Missense_Mutation	LUAD	FALSE	C	unknown	MARK1			TRUE	1	1
gene	Tx	N	Missense_Mutation	LUAD	FALSE	C	unknown	MARK3			FALSE	1	1
gene	Tx	N	Missense_Mutation	LUAD	FALSE	C	unknown	MASP2			FALSE	2	2
gene	Tx	N	Missense_Mutation	LUAD	FALSE	C	unknown	MAST3			FALSE	1	1
gene	Tx	N	Missense_Mutation	LUAD	FALSE	C	unknown	MCAM			FALSE	1	1
gene	Tx	N	Missense_Mutation	LUAD	FALSE	C	unknown	MCCC1			TRUE	2	2
gene	Tx	N	Missense_Mutation	LUAD	FALSE	C	unknown	MCEE				1	1
gene	Tx	N	Missense_Mutation	LUAD	FALSE	C	unknown	MCL1			TRUE	1	1
gene	Tx	N	Missense_Mutation	LUAD	FALSE	C	unknown	MCM2			TRUE	1	1
gene	Tx	N	Missense_Mutation	LUAD	FALSE	C	unknown	MCM6			TRUE	1	1
gene	Tx	N	Missense_Mutation	LUAD	FALSE	C	unknown	MCM8			FALSE	1	1
gene	Tx	N	Missense_Mutation	LUAD	FALSE	C	unknown	MELK			TRUE	1	1
gene	Tx	N	Missense_Mutation	LUAD	FALSE	C	unknown	MELK				1	1
gene	Tx	N	Missense_Mutation	LUAD	FALSE	C	unknown	MERTK			FALSE	1	1
gene	Tx	N	Missense_Mutation	LUAD	FALSE	C	unknown	MET			TRUE	1	1
gene	Tx	N	Missense_Mutation	LUAD	FALSE	C	unknown	METTL1			TRUE	1	1
gene	Tx	N	Missense_Mutation	LUAD	FALSE	C	unknown	MKI67			TRUE	1	1
gene	Tx	N	Missense_Mutation	LUAD	FALSE	C	unknown	MME			FALSE	1	1
gene	Tx	N	Missense_Mutation	LUAD	FALSE	C	unknown	MMP10			FALSE	1	1
gene	Tx	N	Missense_Mutation	LUAD	FALSE	C	unknown	MMP13			TRUE	1	1
gene	Tx	N	Missense_Mutation	LUAD	FALSE	C	unknown	MMP9			FALSE	1	1
gene	Tx	N	Missense_Mutation	LUAD	FALSE	C	unknown	MMRN1			FALSE	1	1
gene	Tx	N	Missense_Mutation	LUAD	FALSE	C	unknown	MOB1A			TRUE	1	1
gene	Tx	N	Missense_Mutation	LUAD	FALSE	C	unknown	MOCS2			FALSE	1	1
gene	Tx	N	Missense_Mutation	LUAD	FALSE	C	unknown	MPDZ			TRUE	1	1
gene	Tx	N	Missense_Mutation	LUAD	FALSE	C	unknown	MPO			FALSE	1	1
gene	Tx	N	Missense_Mutation	LUAD	FALSE	C	unknown	MPPED2			FALSE	2	2
gene	Tx	N	Missense_Mutation	LUAD	FALSE	C	unknown	MRE11A			TRUE	1	1
gene	Tx	N	Missense_Mutation	LUAD	FALSE	C	unknown	MRPL48				1	1
gene	Tx	N	Missense_Mutation	LUAD	FALSE	C	unknown	MSI1			FALSE	1	1
gene	Tx	N	Missense_Mutation	LUAD	FALSE	C	unknown	MSRB2			FALSE	1	1
gene	Tx	N	Missense_Mutation	LUAD	FALSE	C	unknown	MTAP			TRUE	1	1
gene	Tx	N	Missense_Mutation	LUAD	FALSE	C	unknown	MTMR2				1	1
gene	Tx	N	Missense_Mutation	LUAD	FALSE	C	unknown	MTR			TRUE	1	1
gene	Tx	N	Missense_Mutation	LUAD	FALSE	C	unknown	MX2			TRUE	1	1
gene	Tx	N	Missense_Mutation	LUAD	FALSE	C	unknown	MYBPC3				1	1
gene	Tx	N	Missense_Mutation	LUAD	FALSE	C	unknown	MYO7A			FALSE	1	1
gene	Tx	N	Missense_Mutation	LUAD	FALSE	C	unknown	MYOM2			FALSE	2	2
gene	Tx	N	Missense_Mutation	LUAD	FALSE	C	unknown	NAALAD2			FALSE	1	1
gene	Tx	N	Missense_Mutation	LUAD	FALSE	C	unknown	NCF4			TRUE	1	1
gene	Tx	N	Missense_Mutation	LUAD	FALSE	C	unknown	NCK1				1	1
gene	Tx	N	Missense_Mutation	LUAD	FALSE	C	unknown	NDRG3			FALSE	1	1
gene	Tx	N	Missense_Mutation	LUAD	FALSE	C	unknown	NECAP1			TRUE	1	1
gene	Tx	N	Missense_Mutation	LUAD	FALSE	C	unknown	NEDD4L			TRUE	1	1
gene	Tx	N	Missense_Mutation	LUAD	FALSE	C	unknown	NEIL3			FALSE	1	1
gene	Tx	N	Missense_Mutation	LUAD	FALSE	C	unknown	NF1		TRUE	TRUE	1	1
gene	Tx	N	Missense_Mutation	LUAD	FALSE	C	unknown	NFAT5				1	1
gene	Tx	N	Missense_Mutation	LUAD	FALSE	C	unknown	NFKB1				1	1
gene	Tx	N	Missense_Mutation	LUAD	FALSE	C	unknown	NHEJ1				1	1
gene	Tx	N	Missense_Mutation	LUAD	FALSE	C	unknown	NID2			FALSE	1	1
gene	Tx	N	Missense_Mutation	LUAD	FALSE	C	unknown	NKX2-8				1	1
gene	Tx	N	Missense_Mutation	LUAD	FALSE	C	unknown	NLRP14			FALSE	2	2
gene	Tx	N	Missense_Mutation	LUAD	FALSE	C	unknown	NLRP6			FALSE	1	1
gene	Tx	N	Missense_Mutation	LUAD	FALSE	C	unknown	NNT			FALSE	1	1
gene	Tx	N	Missense_Mutation	LUAD	FALSE	C	unknown	NOVA1			FALSE	1	1
gene	Tx	N	Missense_Mutation	LUAD	FALSE	C	unknown	NPM2	MC3		TRUE	1	1
gene	Tx	N	Missense_Mutation	LUAD	FALSE	C	unknown	NR2F1			TRUE	1	1
gene	Tx	N	Missense_Mutation	LUAD	FALSE	C	unknown	NRP1				1	1
gene	Tx	N	Missense_Mutation	LUAD	FALSE	C	unknown	NRXN2			FALSE	1	1
gene	Tx	N	Missense_Mutation	LUAD	FALSE	C	unknown	NRXN2				1	1
gene	Tx	N	Missense_Mutation	LUAD	FALSE	C	unknown	NSUN6				1	1
gene	Tx	N	Missense_Mutation	LUAD	FALSE	C	unknown	NTRK3			FALSE	1	1
gene	Tx	N	Missense_Mutation	LUAD	FALSE	C	unknown	NUBP1			TRUE	1	1
gene	Tx	N	Missense_Mutation	LUAD	FALSE	C	unknown	NUDT9				1	1
gene	Tx	N	Missense_Mutation	LUAD	FALSE	C	unknown	OSM			FALSE	1	1
gene	Tx	N	Missense_Mutation	LUAD	FALSE	C	unknown	OXSM			TRUE	1	1
gene	Tx	N	Missense_Mutation	LUAD	FALSE	C	unknown	OXSR1				1	1
gene	Tx	N	Missense_Mutation	LUAD	FALSE	C	unknown	P2RX2				1	1
gene	Tx	N	Missense_Mutation	LUAD	FALSE	C	unknown	PABPC4			TRUE	1	1
gene	Tx	N	Missense_Mutation	LUAD	FALSE	C	unknown	PABPC4L			TRUE	1	1
gene	Tx	N	Missense_Mutation	LUAD	FALSE	C	unknown	PACSIN3			TRUE	1	1
gene	Tx	N	Missense_Mutation	LUAD	FALSE	C	unknown	PADI1			FALSE	1	1
gene	Tx	N	Missense_Mutation	LUAD	FALSE	C	unknown	PAEP			FALSE	1	1
gene	Tx	N	Missense_Mutation	LUAD	FALSE	C	unknown	PAEP			TRUE	1	1
gene	Tx	N	Missense_Mutation	LUAD	FALSE	C	unknown	PAM			TRUE	1	1
gene	Tx	N	Missense_Mutation	LUAD	FALSE	C	unknown	PAPOLA			TRUE	1	1
gene	Tx	N	Missense_Mutation	LUAD	FALSE	C	unknown	PAPOLB			FALSE	1	1
gene	Tx	N	Missense_Mutation	LUAD	FALSE	C	unknown	PARD3B			TRUE	1	1
gene	Tx	N	Missense_Mutation	LUAD	FALSE	C	unknown	PARP11			FALSE	1	1
gene	Tx	N	Missense_Mutation	LUAD	FALSE	C	unknown	PC			FALSE	1	1
gene	Tx	N	Missense_Mutation	LUAD	FALSE	C	unknown	PCBP1			TRUE	1	1
gene	Tx	N	Missense_Mutation	LUAD	FALSE	C	unknown	PCDH10			FALSE	1	1
gene	Tx	N	Missense_Mutation	LUAD	FALSE	C	unknown	PCDH15				1	1
gene	Tx	N	Missense_Mutation	LUAD	FALSE	C	unknown	PCDHA2			FALSE	1	1
gene	Tx	N	Missense_Mutation	LUAD	FALSE	C	unknown	PCK2			FALSE	1	1
gene	Tx	N	Missense_Mutation	LUAD	FALSE	C	unknown	PCK2			TRUE	1	1
gene	Tx	N	Missense_Mutation	LUAD	FALSE	C	unknown	PCNA			TRUE	1	1
gene	Tx	N	Missense_Mutation	LUAD	FALSE	C	unknown	PDE1C			FALSE	1	1
gene	Tx	N	Missense_Mutation	LUAD	FALSE	C	unknown	PDE3A			FALSE	2	2
gene	Tx	N	Missense_Mutation	LUAD	FALSE	C	unknown	PDE4B			FALSE	2	2
gene	Tx	N	Missense_Mutation	LUAD	FALSE	C	unknown	PDE7A				1	1
gene	Tx	N	Missense_Mutation	LUAD	FALSE	C	unknown	PDE7B			FALSE	2	2
gene	Tx	N	Missense_Mutation	LUAD	FALSE	C	unknown	PDE9A			TRUE	1	1
gene	Tx	N	Missense_Mutation	LUAD	FALSE	C	unknown	PDGFRB			FALSE	1	1
gene	Tx	N	Missense_Mutation	LUAD	FALSE	C	unknown	PDIA2			FALSE	1	1
gene	Tx	N	Missense_Mutation	LUAD	FALSE	C	unknown	PDZD7				1	1
gene	Tx	N	Missense_Mutation	LUAD	FALSE	C	unknown	PEPD			TRUE	1	1
gene	Tx	N	Missense_Mutation	LUAD	FALSE	C	unknown	PGLS			TRUE	1	1
gene	Tx	N	Missense_Mutation	LUAD	FALSE	C	unknown	PHF21A				1	1
gene	Tx	N	Missense_Mutation	LUAD	FALSE	C	unknown	PIK3C2B				1	1
gene	Tx	N	Missense_Mutation	LUAD	FALSE	C	unknown	PIK3C2G				1	1
gene	Tx	N	Missense_Mutation	LUAD	FALSE	C	unknown	PIK3C3			TRUE	1	1
gene	Tx	N	Missense_Mutation	LUAD	FALSE	C	unknown	PIK3CA	MC3	TRUE	TRUE	1	1
gene	Tx	N	Missense_Mutation	LUAD	FALSE	C	unknown	PIK3CA	MC3	TRUE		1	1
gene	Tx	N	Missense_Mutation	LUAD	FALSE	C	unknown	PIK3CG			FALSE	1	1
gene	Tx	N	Missense_Mutation	LUAD	FALSE	C	unknown	PIM3			TRUE	1	1
gene	Tx	N	Missense_Mutation	LUAD	FALSE	C	unknown	PIP			TRUE	1	1
gene	Tx	N	Missense_Mutation	LUAD	FALSE	C	unknown	PKM			TRUE	1	1
gene	Tx	N	Missense_Mutation	LUAD	FALSE	C	unknown	PLA2G2A			FALSE	2	2
gene	Tx	N	Missense_Mutation	LUAD	FALSE	C	unknown	PLCB2			FALSE	1	1
gene	Tx	N	Missense_Mutation	LUAD	FALSE	C	unknown	PLCH2			FALSE	1	1
gene	Tx	N	Missense_Mutation	LUAD	FALSE	C	unknown	PLD6			FALSE	1	1
gene	Tx	N	Missense_Mutation	LUAD	FALSE	C	unknown	PLG			FALSE	1	1
gene	Tx	N	Missense_Mutation	LUAD	FALSE	C	unknown	PLRG1			FALSE	1	1
gene	Tx	N	Missense_Mutation	LUAD	FALSE	C	unknown	PLXNB2		TRUE	TRUE	1	1
gene	Tx	N	Missense_Mutation	LUAD	FALSE	C	unknown	PLXNB2			TRUE	2	2
gene	Tx	N	Missense_Mutation	LUAD	FALSE	C	unknown	PMPCA			TRUE	1	1
gene	Tx	N	Missense_Mutation	LUAD	FALSE	C	unknown	PMS1			TRUE	1	1
gene	Tx	N	Missense_Mutation	LUAD	FALSE	C	unknown	PNPT1			TRUE	2	2
gene	Tx	N	Missense_Mutation	LUAD	FALSE	C	unknown	POLR2I			TRUE	1	1
gene	Tx	N	Missense_Mutation	LUAD	FALSE	C	unknown	PON3			TRUE	1	1
gene	Tx	N	Missense_Mutation	LUAD	FALSE	C	unknown	POT1		TRUE	TRUE	1	1
gene	Tx	N	Missense_Mutation	LUAD	FALSE	C	unknown	PPBP			FALSE	1	1
gene	Tx	N	Missense_Mutation	LUAD	FALSE	C	unknown	PPIA				1	1
gene	Tx	N	Missense_Mutation	LUAD	FALSE	C	unknown	PPM1B			FALSE	1	1
gene	Tx	N	Missense_Mutation	LUAD	FALSE	C	unknown	PPM1K			FALSE	1	1
gene	Tx	N	Missense_Mutation	LUAD	FALSE	C	unknown	PPP2R1B			TRUE	1	1
gene	Tx	N	Missense_Mutation	LUAD	FALSE	C	unknown	PPP3CA		TRUE		1	1
gene	Tx	N	Missense_Mutation	LUAD	FALSE	C	unknown	PRCP			TRUE	1	1
gene	Tx	N	Missense_Mutation	LUAD	FALSE	C	unknown	PREPL			TRUE	1	1
gene	Tx	N	Missense_Mutation	LUAD	FALSE	C	unknown	PRKACB			TRUE	1	1
gene	Tx	N	Missense_Mutation	LUAD	FALSE	C	unknown	PRKAR2B			FALSE	1	1
gene	Tx	N	Missense_Mutation	LUAD	FALSE	C	unknown	PRKD3			FALSE	1	1
gene	Tx	N	Missense_Mutation	LUAD	FALSE	C	unknown	PROC			FALSE	1	1
gene	Tx	N	Missense_Mutation	LUAD	FALSE	C	unknown	PROX1			FALSE	1	1
gene	Tx	N	Missense_Mutation	LUAD	FALSE	C	unknown	PRPF19			TRUE	1	1
gene	Tx	N	Missense_Mutation	LUAD	FALSE	C	unknown	PSMC6			TRUE	1	1
gene	Tx	N	Missense_Mutation	LUAD	FALSE	C	unknown	PSMD7			TRUE	1	1
gene	Tx	N	Missense_Mutation	LUAD	FALSE	C	unknown	PTBP2			FALSE	1	1
gene	Tx	N	Missense_Mutation	LUAD	FALSE	C	unknown	PTBP2			TRUE	1	1
gene	Tx	N	Missense_Mutation	LUAD	FALSE	C	unknown	PTGIS			FALSE	1	1
gene	Tx	N	Missense_Mutation	LUAD	FALSE	C	unknown	PTGS1				1	1
gene	Tx	N	Missense_Mutation	LUAD	FALSE	C	unknown	PTP4A1			TRUE	1	1
gene	Tx	N	Missense_Mutation	LUAD	FALSE	C	unknown	PTPN3			TRUE	2	2
gene	Tx	N	Missense_Mutation	LUAD	FALSE	C	unknown	PTPRA				1	1
gene	Tx	N	Missense_Mutation	LUAD	FALSE	C	unknown	PTPRD	MC3		TRUE	1	1
gene	Tx	N	Missense_Mutation	LUAD	FALSE	C	unknown	PTPRD			FALSE	1	1
gene	Tx	N	Missense_Mutation	LUAD	FALSE	C	unknown	PTPRH			TRUE	1	1
gene	Tx	N	Missense_Mutation	LUAD	FALSE	C	unknown	PTPRT			FALSE	1	1
gene	Tx	N	Missense_Mutation	LUAD	FALSE	C	unknown	PXDN				1	1
gene	Tx	N	Missense_Mutation	LUAD	FALSE	C	unknown	PXDNL			FALSE	1	1
gene	Tx	N	Missense_Mutation	LUAD	FALSE	C	unknown	QTRT1			TRUE	1	1
gene	Tx	N	Missense_Mutation	LUAD	FALSE	C	unknown	RAB37	MC3		TRUE	1	1
gene	Tx	N	Missense_Mutation	LUAD	FALSE	C	unknown	RAB3B			FALSE	1	1
gene	Tx	N	Missense_Mutation	LUAD	FALSE	C	unknown	RAB5A			TRUE	1	1
gene	Tx	N	Missense_Mutation	LUAD	FALSE	C	unknown	RAB7A			TRUE	1	1
gene	Tx	N	Missense_Mutation	LUAD	FALSE	C	unknown	RABGGTA			TRUE	1	1
gene	Tx	N	Missense_Mutation	LUAD	FALSE	C	unknown	RAD23A			TRUE	1	1
gene	Tx	N	Missense_Mutation	LUAD	FALSE	C	unknown	RASAL3			FALSE	1	1
gene	Tx	N	Missense_Mutation	LUAD	FALSE	C	unknown	RBL1			TRUE	1	1
gene	Tx	N	Missense_Mutation	LUAD	FALSE	C	unknown	RBM19			TRUE	1	1
gene	Tx	N	Missense_Mutation	LUAD	FALSE	C	unknown	RBMS2			TRUE	1	1
gene	Tx	N	Missense_Mutation	LUAD	FALSE	C	unknown	RGS18			FALSE	1	1
gene	Tx	N	Missense_Mutation	LUAD	FALSE	C	unknown	RHEB			TRUE	1	1
gene	Tx	N	Missense_Mutation	LUAD	FALSE	C	unknown	RHOA			TRUE	1	1
gene	Tx	N	Missense_Mutation	LUAD	FALSE	C	unknown	RHOJ				1	1
gene	Tx	N	Missense_Mutation	LUAD	FALSE	C	unknown	RNF149				1	1
gene	Tx	N	Missense_Mutation	LUAD	FALSE	C	unknown	RNF150			FALSE	1	1
gene	Tx	N	Missense_Mutation	LUAD	FALSE	C	unknown	ROBO2			TRUE	1	1
gene	Tx	N	Missense_Mutation	LUAD	FALSE	C	unknown	RPL11				1	1
gene	Tx	N	Missense_Mutation	LUAD	FALSE	C	unknown	RPL4				1	1
gene	Tx	N	Missense_Mutation	LUAD	FALSE	C	unknown	RPS6KA1			TRUE	1	1
gene	Tx	N	Missense_Mutation	LUAD	FALSE	C	unknown	RPS6KA4			TRUE	1	1
gene	Tx	N	Missense_Mutation	LUAD	FALSE	C	unknown	RPSA				1	1
gene	Tx	N	Missense_Mutation	LUAD	FALSE	C	unknown	RRP9				1	1
gene	Tx	N	Missense_Mutation	LUAD	FALSE	C	unknown	RUVBL2			TRUE	1	1
gene	Tx	N	Missense_Mutation	LUAD	FALSE	C	unknown	RWDD3			TRUE	1	1
gene	Tx	N	Missense_Mutation	LUAD	FALSE	C	unknown	RYR3			FALSE	1	1
gene	Tx	N	Missense_Mutation	LUAD	FALSE	C	unknown	SATB1			TRUE	1	1
gene	Tx	N	Missense_Mutation	LUAD	FALSE	C	unknown	SCAF4				1	1
gene	Tx	N	Missense_Mutation	LUAD	FALSE	C	unknown	SDHB			TRUE	1	1
gene	Tx	N	Missense_Mutation	LUAD	FALSE	C	unknown	SEC14L6			FALSE	1	1
gene	Tx	N	Missense_Mutation	LUAD	FALSE	C	unknown	SEC23A			TRUE	1	1
gene	Tx	N	Missense_Mutation	LUAD	FALSE	C	unknown	SEC24B				1	1
gene	Tx	N	Missense_Mutation	LUAD	FALSE	C	unknown	SEMA3C				2	2
gene	Tx	N	Missense_Mutation	LUAD	FALSE	C	unknown	SEMA3D			FALSE	1	1
gene	Tx	N	Missense_Mutation	LUAD	FALSE	C	unknown	SEMA3E			FALSE	1	1
gene	Tx	N	Missense_Mutation	LUAD	FALSE	C	unknown	SEMA3F			TRUE	1	1
gene	Tx	N	Missense_Mutation	LUAD	FALSE	C	unknown	SEMA4C				1	1
gene	Tx	N	Missense_Mutation	LUAD	FALSE	C	unknown	SEMA5B			FALSE	1	1
gene	Tx	N	Missense_Mutation	LUAD	FALSE	C	unknown	SEMA5B				1	1
gene	Tx	N	Missense_Mutation	LUAD	FALSE	C	unknown	SEMA6A			TRUE	1	1
gene	Tx	N	Missense_Mutation	LUAD	FALSE	C	unknown	SEMA6B			FALSE	3	3
gene	Tx	N	Missense_Mutation	LUAD	FALSE	C	unknown	SEMA6D			FALSE	2	2
gene	Tx	N	Missense_Mutation	LUAD	FALSE	C	unknown	SEMA7A			TRUE	1	1
gene	Tx	N	Missense_Mutation	LUAD	FALSE	C	unknown	SEPT3			FALSE	2	2
gene	Tx	N	Missense_Mutation	LUAD	FALSE	C	unknown	SF1			TRUE	1	1
gene	Tx	N	Missense_Mutation	LUAD	FALSE	C	unknown	SFRP5			FALSE	1	1
gene	Tx	N	Missense_Mutation	LUAD	FALSE	C	unknown	SFTPA2			TRUE	1	1
gene	Tx	N	Missense_Mutation	LUAD	FALSE	C	unknown	SH3BGRL2			TRUE	1	1
gene	Tx	N	Missense_Mutation	LUAD	FALSE	C	unknown	SH3GL2			FALSE	1	1
gene	Tx	N	Missense_Mutation	LUAD	FALSE	C	unknown	SH3RF1			TRUE	1	1
gene	Tx	N	Missense_Mutation	LUAD	FALSE	C	unknown	SHANK2			TRUE	1	1
gene	Tx	N	Missense_Mutation	LUAD	FALSE	C	unknown	SIGLEC6			FALSE	2	2
gene	Tx	N	Missense_Mutation	LUAD	FALSE	C	unknown	SIGLEC8			FALSE	1	1
gene	Tx	N	Missense_Mutation	LUAD	FALSE	C	unknown	SIK2			TRUE	1	1
gene	Tx	N	Missense_Mutation	LUAD	FALSE	C	unknown	SIRPB1			FALSE	1	1
gene	Tx	N	Missense_Mutation	LUAD	FALSE	C	unknown	SLC25A34			FALSE	1	1
gene	Tx	N	Missense_Mutation	LUAD	FALSE	C	unknown	SLC4A3			FALSE	1	1
gene	Tx	N	Missense_Mutation	LUAD	FALSE	C	unknown	SLC4A7			TRUE	1	1
gene	Tx	N	Missense_Mutation	LUAD	FALSE	C	unknown	SLIT2			FALSE	1	1
gene	Tx	N	Missense_Mutation	LUAD	FALSE	C	unknown	SMAD4		TRUE	TRUE	1	1
gene	Tx	N	Missense_Mutation	LUAD	FALSE	C	unknown	SMARCA4		TRUE	TRUE	2	2
gene	Tx	N	Missense_Mutation	LUAD	FALSE	C	unknown	SMARCA5			TRUE	1	1
gene	Tx	N	Missense_Mutation	LUAD	FALSE	C	unknown	SMPD2			TRUE	1	1
gene	Tx	N	Missense_Mutation	LUAD	FALSE	C	unknown	SMURF2			TRUE	1	1
gene	Tx	N	Missense_Mutation	LUAD	FALSE	C	unknown	SNIP1			FALSE	1	1
gene	Tx	N	Missense_Mutation	LUAD	FALSE	C	unknown	SNX2			FALSE	1	1
gene	Tx	N	Missense_Mutation	LUAD	FALSE	C	unknown	SNX2			TRUE	1	1
gene	Tx	N	Missense_Mutation	LUAD	FALSE	C	unknown	SOCS4				1	1
gene	Tx	N	Missense_Mutation	LUAD	FALSE	C	unknown	SOS2			FALSE	1	1
gene	Tx	N	Missense_Mutation	LUAD	FALSE	C	unknown	SP110			FALSE	1	1
gene	Tx	N	Missense_Mutation	LUAD	FALSE	C	unknown	SPAG16			FALSE	1	1
gene	Tx	N	Missense_Mutation	LUAD	FALSE	C	unknown	SPDEF			TRUE	1	1
gene	Tx	N	Missense_Mutation	LUAD	FALSE	C	unknown	SPTB			TRUE	1	1
gene	Tx	N	Missense_Mutation	LUAD	FALSE	C	unknown	SPTBN2			FALSE	1	1
gene	Tx	N	Missense_Mutation	LUAD	FALSE	C	unknown	SRCAP				1	1
gene	Tx	N	Missense_Mutation	LUAD	FALSE	C	unknown	SREBF2			TRUE	1	1
gene	Tx	N	Missense_Mutation	LUAD	FALSE	C	unknown	STK11	MC3	TRUE	TRUE	1	1
gene	Tx	N	Missense_Mutation	LUAD	FALSE	C	unknown	STK11		TRUE	TRUE	3	3
gene	Tx	N	Missense_Mutation	LUAD	FALSE	C	unknown	STK11				2	2
gene	Tx	N	Missense_Mutation	LUAD	FALSE	C	unknown	STK39			FALSE	1	1
gene	Tx	N	Missense_Mutation	LUAD	FALSE	C	unknown	SUCLG2				1	1
gene	Tx	N	Missense_Mutation	LUAD	FALSE	C	unknown	SULT1E1			FALSE	1	1
gene	Tx	N	Missense_Mutation	LUAD	FALSE	C	unknown	SYNJ2				1	1
gene	Tx	N	Missense_Mutation	LUAD	FALSE	C	unknown	TAOK1			TRUE	1	1
gene	Tx	N	Missense_Mutation	LUAD	FALSE	C	unknown	TATDN1			TRUE	1	1
gene	Tx	N	Missense_Mutation	LUAD	FALSE	C	unknown	TBC1D2B			FALSE	1	1
gene	Tx	N	Missense_Mutation	LUAD	FALSE	C	unknown	TBX18			FALSE	1	1
gene	Tx	N	Missense_Mutation	LUAD	FALSE	C	unknown	TCL1A			FALSE	1	1
gene	Tx	N	Missense_Mutation	LUAD	FALSE	C	unknown	TCL1A				1	1
gene	Tx	N	Missense_Mutation	LUAD	FALSE	C	unknown	TDP1			TRUE	1	1
gene	Tx	N	Missense_Mutation	LUAD	FALSE	C	unknown	TENC1				1	1
gene	Tx	N	Missense_Mutation	LUAD	FALSE	C	unknown	TF			FALSE	1	1
gene	Tx	N	Missense_Mutation	LUAD	FALSE	C	unknown	TF				1	1
gene	Tx	N	Missense_Mutation	LUAD	FALSE	C	unknown	TGFBR2				1	1
gene	Tx	N	Missense_Mutation	LUAD	FALSE	C	unknown	TGM3			FALSE	1	1
gene	Tx	N	Missense_Mutation	LUAD	FALSE	C	unknown	TGM5			FALSE	1	1
gene	Tx	N	Missense_Mutation	LUAD	FALSE	C	unknown	THBS2			FALSE	1	1
gene	Tx	N	Missense_Mutation	LUAD	FALSE	C	unknown	THBS4				1	1
gene	Tx	N	Missense_Mutation	LUAD	FALSE	C	unknown	THEM4				1	1
gene	Tx	N	Missense_Mutation	LUAD	FALSE	C	unknown	THNSL2			TRUE	1	1
gene	Tx	N	Missense_Mutation	LUAD	FALSE	C	unknown	TIMP2				1	1
gene	Tx	N	Missense_Mutation	LUAD	FALSE	C	unknown	TJP1			TRUE	1	1
gene	Tx	N	Missense_Mutation	LUAD	FALSE	C	unknown	TKT				2	2
gene	Tx	N	Missense_Mutation	LUAD	FALSE	C	unknown	TLE3			TRUE	1	1
gene	Tx	N	Missense_Mutation	LUAD	FALSE	C	unknown	TLL1			FALSE	1	1
gene	Tx	N	Missense_Mutation	LUAD	FALSE	C	unknown	TLN1			TRUE	1	1
gene	Tx	N	Missense_Mutation	LUAD	FALSE	C	unknown	TLR3			TRUE	1	1
gene	Tx	N	Missense_Mutation	LUAD	FALSE	C	unknown	TLR4			FALSE	2	2
gene	Tx	N	Missense_Mutation	LUAD	FALSE	C	unknown	TMOD3			TRUE	1	1
gene	Tx	N	Missense_Mutation	LUAD	FALSE	C	unknown	TNFAIP6			FALSE	1	1
gene	Tx	N	Missense_Mutation	LUAD	FALSE	C	unknown	TOP1MT			FALSE	1	1
gene	Tx	N	Missense_Mutation	LUAD	FALSE	C	unknown	TOX2			FALSE	1	1
gene	Tx	N	Missense_Mutation	LUAD	FALSE	C	unknown	TP53	MC3	TRUE	TRUE	3	3
gene	Tx	N	Missense_Mutation	LUAD	FALSE	C	unknown	TP53	MC3	TRUE		1	1
gene	Tx	N	Missense_Mutation	LUAD	FALSE	C	unknown	TP53		TRUE	TRUE	1	1
gene	Tx	N	Missense_Mutation	LUAD	FALSE	C	unknown	TP53I3			TRUE	1	1
gene	Tx	N	Missense_Mutation	LUAD	FALSE	C	unknown	TP73			FALSE	1	1
gene	Tx	N	Missense_Mutation	LUAD	FALSE	C	unknown	TRA2B			TRUE	1	1
gene	Tx	N	Missense_Mutation	LUAD	FALSE	C	unknown	TRADD			FALSE	1	1
gene	Tx	N	Missense_Mutation	LUAD	FALSE	C	unknown	TRAPPC4			TRUE	1	1
gene	Tx	N	Missense_Mutation	LUAD	FALSE	C	unknown	TRIB2			FALSE	1	1
gene	Tx	N	Missense_Mutation	LUAD	FALSE	C	unknown	TRIB2			TRUE	1	1
gene	Tx	N	Missense_Mutation	LUAD	FALSE	C	unknown	TRIM58			FALSE	1	1
gene	Tx	N	Missense_Mutation	LUAD	FALSE	C	unknown	TSSC1			TRUE	1	1
gene	Tx	N	Missense_Mutation	LUAD	FALSE	C	unknown	TTK			FALSE	1	1
gene	Tx	N	Missense_Mutation	LUAD	FALSE	C	unknown	TUBAL3				1	1
gene	Tx	N	Missense_Mutation	LUAD	FALSE	C	unknown	TULP1				1	1
gene	Tx	N	Missense_Mutation	LUAD	FALSE	C	unknown	TXNL1			TRUE	1	1
gene	Tx	N	Missense_Mutation	LUAD	FALSE	C	unknown	UBE2C				1	1
gene	Tx	N	Missense_Mutation	LUAD	FALSE	C	unknown	UBE2D1			FALSE	1	1
gene	Tx	N	Missense_Mutation	LUAD	FALSE	C	unknown	UBE2K				1	1
gene	Tx	N	Missense_Mutation	LUAD	FALSE	C	unknown	UBQLN3			FALSE	1	1
gene	Tx	N	Missense_Mutation	LUAD	FALSE	C	unknown	UCP3				1	1
gene	Tx	N	Missense_Mutation	LUAD	FALSE	C	unknown	UHRF2				1	1
gene	Tx	N	Missense_Mutation	LUAD	FALSE	C	unknown	ULBP3			TRUE	1	1
gene	Tx	N	Missense_Mutation	LUAD	FALSE	C	unknown	UMPS			TRUE	1	1
gene	Tx	N	Missense_Mutation	LUAD	FALSE	C	unknown	UNC13A			FALSE	1	1
gene	Tx	N	Missense_Mutation	LUAD	FALSE	C	unknown	UNC13A				1	1
gene	Tx	N	Missense_Mutation	LUAD	FALSE	C	unknown	UNC13B				1	1
gene	Tx	N	Missense_Mutation	LUAD	FALSE	C	unknown	UPB1				1	1
gene	Tx	N	Missense_Mutation	LUAD	FALSE	C	unknown	UPF2				1	1
gene	Tx	N	Missense_Mutation	LUAD	FALSE	C	unknown	UQCR10			TRUE	1	1
gene	Tx	N	Missense_Mutation	LUAD	FALSE	C	unknown	USP21			TRUE	1	1
gene	Tx	N	Missense_Mutation	LUAD	FALSE	C	unknown	VIT				1	1
gene	Tx	N	Missense_Mutation	LUAD	FALSE	C	unknown	VLDLR			TRUE	1	1
gene	Tx	N	Missense_Mutation	LUAD	FALSE	C	unknown	VNN1			TRUE	1	1
gene	Tx	N	Missense_Mutation	LUAD	FALSE	C	unknown	VNN1				1	1
gene	Tx	N	Missense_Mutation	LUAD	FALSE	C	unknown	VTI1B			TRUE	1	1
gene	Tx	N	Missense_Mutation	LUAD	FALSE	C	unknown	WASL				1	1
gene	Tx	N	Missense_Mutation	LUAD	FALSE	C	unknown	WBSCR17			TRUE	1	1
gene	Tx	N	Missense_Mutation	LUAD	FALSE	C	unknown	WDFY4			FALSE	1	1
gene	Tx	N	Missense_Mutation	LUAD	FALSE	C	unknown	WDR37			TRUE	1	1
gene	Tx	N	Missense_Mutation	LUAD	FALSE	C	unknown	WHSC1L1				1	1
gene	Tx	N	Missense_Mutation	LUAD	FALSE	C	unknown	WRN		TRUE	TRUE	1	1
gene	Tx	N	Missense_Mutation	LUAD	FALSE	C	unknown	WWC1			TRUE	1	1
gene	Tx	N	Missense_Mutation	LUAD	FALSE	C	unknown	YES1			TRUE	1	1
gene	Tx	N	Missense_Mutation	LUAD	FALSE	C	unknown	ZHX3				1	1
gene	Tx	N	Missense_Mutation	LUAD	FALSE	C	unknown	ZKSCAN1			TRUE	1	1
gene	Tx	N	Missense_Mutation	LUAD	FALSE	C	unknown	ZKSCAN5			TRUE	1	1
gene	Tx	N	Missense_Mutation	LUAD	FALSE	C	unknown	ZNF691			TRUE	1	1
gene	Tx	N	Missense_Mutation	LUAD	FALSE	S	unknown	AANAT			FALSE	1	1
gene	Tx	N	Missense_Mutation	LUAD	FALSE	S	unknown	AASS			TRUE	1	1
gene	Tx	N	Missense_Mutation	LUAD	FALSE	S	unknown	ABCA7			FALSE	1	1
gene	Tx	N	Missense_Mutation	LUAD	FALSE	S	unknown	ABCB4			FALSE	1	1
gene	Tx	N	Missense_Mutation	LUAD	FALSE	S	unknown	ABCB4				1	1
gene	Tx	N	Missense_Mutation	LUAD	FALSE	S	unknown	ABCB8			FALSE	2	2
gene	Tx	N	Missense_Mutation	LUAD	FALSE	S	unknown	ABCC2			TRUE	1	1
gene	Tx	N	Missense_Mutation	LUAD	FALSE	S	unknown	ABCC2				1	1
gene	Tx	N	Missense_Mutation	LUAD	FALSE	S	unknown	ABCC3			TRUE	1	1
gene	Tx	N	Missense_Mutation	LUAD	FALSE	S	unknown	ABCC4			TRUE	1	1
gene	Tx	N	Missense_Mutation	LUAD	FALSE	S	unknown	ACACB				2	2
gene	Tx	N	Missense_Mutation	LUAD	FALSE	S	unknown	ACADVL			FALSE	1	1
gene	Tx	N	Missense_Mutation	LUAD	FALSE	S	unknown	ACAP2				1	1
gene	Tx	N	Missense_Mutation	LUAD	FALSE	S	unknown	ACCS			TRUE	1	1
gene	Tx	N	Missense_Mutation	LUAD	FALSE	S	unknown	ACO2			TRUE	1	1
gene	Tx	N	Missense_Mutation	LUAD	FALSE	S	unknown	ACOXL			FALSE	1	1
gene	Tx	N	Missense_Mutation	LUAD	FALSE	S	unknown	ACTN4			TRUE	1	1
gene	Tx	N	Missense_Mutation	LUAD	FALSE	S	unknown	ACTR2			TRUE	1	1
gene	Tx	N	Missense_Mutation	LUAD	FALSE	S	unknown	ACTRT3			FALSE	1	1
gene	Tx	N	Missense_Mutation	LUAD	FALSE	S	unknown	ACVRL1			FALSE	1	1
gene	Tx	N	Missense_Mutation	LUAD	FALSE	S	unknown	ADA			FALSE	1	1
gene	Tx	N	Missense_Mutation	LUAD	FALSE	S	unknown	ADAM28			FALSE	1	1
gene	Tx	N	Missense_Mutation	LUAD	FALSE	S	unknown	ADAMTS13			FALSE	1	1
gene	Tx	N	Missense_Mutation	LUAD	FALSE	S	unknown	ADAMTS6				1	1
gene	Tx	N	Missense_Mutation	LUAD	FALSE	S	unknown	ADARB1			FALSE	1	1
gene	Tx	N	Missense_Mutation	LUAD	FALSE	S	unknown	ADAT2			FALSE	1	1
gene	Tx	N	Missense_Mutation	LUAD	FALSE	S	unknown	ADCY9				1	1
gene	Tx	N	Missense_Mutation	LUAD	FALSE	S	unknown	ADPRHL1			FALSE	2	2
gene	Tx	N	Missense_Mutation	LUAD	FALSE	S	unknown	ADPRM			FALSE	2	2
gene	Tx	N	Missense_Mutation	LUAD	FALSE	S	unknown	ADSL				1	1
gene	Tx	N	Missense_Mutation	LUAD	FALSE	S	unknown	AEBP1			FALSE	1	1
gene	Tx	N	Missense_Mutation	LUAD	FALSE	S	unknown	AGK			FALSE	1	1
gene	Tx	N	Missense_Mutation	LUAD	FALSE	S	unknown	AGO3			TRUE	1	1
gene	Tx	N	Missense_Mutation	LUAD	FALSE	S	unknown	AGO4			FALSE	1	1
gene	Tx	N	Missense_Mutation	LUAD	FALSE	S	unknown	AHR			TRUE	1	1
gene	Tx	N	Missense_Mutation	LUAD	FALSE	S	unknown	AKAP13			FALSE	1	1
gene	Tx	N	Missense_Mutation	LUAD	FALSE	S	unknown	AKT2				1	1
gene	Tx	N	Missense_Mutation	LUAD	FALSE	S	unknown	ALCAM			TRUE	1	1
gene	Tx	N	Missense_Mutation	LUAD	FALSE	S	unknown	ALDH18A1			TRUE	1	1
gene	Tx	N	Missense_Mutation	LUAD	FALSE	S	unknown	ALDH1A2			FALSE	1	1
gene	Tx	N	Missense_Mutation	LUAD	FALSE	S	unknown	ALDH8A1			FALSE	1	1
gene	Tx	N	Missense_Mutation	LUAD	FALSE	S	unknown	ALDOC			TRUE	1	1
gene	Tx	N	Missense_Mutation	LUAD	FALSE	S	unknown	ALKBH2			FALSE	1	1
gene	Tx	N	Missense_Mutation	LUAD	FALSE	S	unknown	ALOX12				1	1
gene	Tx	N	Missense_Mutation	LUAD	FALSE	S	unknown	ALOX12B			FALSE	1	1
gene	Tx	N	Missense_Mutation	LUAD	FALSE	S	unknown	ALOX15			FALSE	1	1
gene	Tx	N	Missense_Mutation	LUAD	FALSE	S	unknown	ALOX5			FALSE	2	2
gene	Tx	N	Missense_Mutation	LUAD	FALSE	S	unknown	ALPL				1	1
gene	Tx	N	Missense_Mutation	LUAD	FALSE	S	unknown	AMDHD1			FALSE	1	1
gene	Tx	N	Missense_Mutation	LUAD	FALSE	S	unknown	AMIGO1			FALSE	1	1
gene	Tx	N	Missense_Mutation	LUAD	FALSE	S	unknown	ANAPC10	MC3		TRUE	1	1
gene	Tx	N	Missense_Mutation	LUAD	FALSE	S	unknown	ANGEL1			FALSE	1	1
gene	Tx	N	Missense_Mutation	LUAD	FALSE	S	unknown	ANK3			FALSE	1	1
gene	Tx	N	Missense_Mutation	LUAD	FALSE	S	unknown	ANKK1			FALSE	1	1
gene	Tx	N	Missense_Mutation	LUAD	FALSE	S	unknown	ANKK1			TRUE	1	1
gene	Tx	N	Missense_Mutation	LUAD	FALSE	S	unknown	ANKRD10				1	1
gene	Tx	N	Missense_Mutation	LUAD	FALSE	S	unknown	ANP32B			FALSE	1	1
gene	Tx	N	Missense_Mutation	LUAD	FALSE	S	unknown	ANTXR1			FALSE	1	1
gene	Tx	N	Missense_Mutation	LUAD	FALSE	S	unknown	ANXA1			FALSE	1	1
gene	Tx	N	Missense_Mutation	LUAD	FALSE	S	unknown	ANXA11			TRUE	1	1
gene	Tx	N	Missense_Mutation	LUAD	FALSE	S	unknown	ANXA2			TRUE	1	1
gene	Tx	N	Missense_Mutation	LUAD	FALSE	S	unknown	ANXA7				1	1
gene	Tx	N	Missense_Mutation	LUAD	FALSE	S	unknown	AOC1			FALSE	1	1
gene	Tx	N	Missense_Mutation	LUAD	FALSE	S	unknown	AOC3				1	1
gene	Tx	N	Missense_Mutation	LUAD	FALSE	S	unknown	AOX1			FALSE	3	3
gene	Tx	N	Missense_Mutation	LUAD	FALSE	S	unknown	AP1B1			TRUE	1	1
gene	Tx	N	Missense_Mutation	LUAD	FALSE	S	unknown	AP1G2			TRUE	1	1
gene	Tx	N	Missense_Mutation	LUAD	FALSE	S	unknown	AP2A2				1	1
gene	Tx	N	Missense_Mutation	LUAD	FALSE	S	unknown	AP3B1				1	1
gene	Tx	N	Missense_Mutation	LUAD	FALSE	S	unknown	APAF1			FALSE	1	1
gene	Tx	N	Missense_Mutation	LUAD	FALSE	S	unknown	APAF1			TRUE	1	1
gene	Tx	N	Missense_Mutation	LUAD	FALSE	S	unknown	APPL1			TRUE	1	1
gene	Tx	N	Missense_Mutation	LUAD	FALSE	S	unknown	ARHGAP26			FALSE	1	1
gene	Tx	N	Missense_Mutation	LUAD	FALSE	S	unknown	ARHGEF15			FALSE	1	1
gene	Tx	N	Missense_Mutation	LUAD	FALSE	S	unknown	ARHGEF16			FALSE	1	1
gene	Tx	N	Missense_Mutation	LUAD	FALSE	S	unknown	ARHGEF4			FALSE	1	1
gene	Tx	N	Missense_Mutation	LUAD	FALSE	S	unknown	ARL14				1	1
gene	Tx	N	Missense_Mutation	LUAD	FALSE	S	unknown	ARRB1			TRUE	1	1
gene	Tx	N	Missense_Mutation	LUAD	FALSE	S	unknown	ARSB				1	1
gene	Tx	N	Missense_Mutation	LUAD	FALSE	S	unknown	ART5			FALSE	1	1
gene	Tx	N	Missense_Mutation	LUAD	FALSE	S	unknown	ASIC1			FALSE	1	1
gene	Tx	N	Missense_Mutation	LUAD	FALSE	S	unknown	ASPA				1	1
gene	Tx	N	Missense_Mutation	LUAD	FALSE	S	unknown	ASS1			TRUE	1	1
gene	Tx	N	Missense_Mutation	LUAD	FALSE	S	unknown	ATHL1			TRUE	1	1
gene	Tx	N	Missense_Mutation	LUAD	FALSE	S	unknown	ATIC			TRUE	2	2
gene	Tx	N	Missense_Mutation	LUAD	FALSE	S	unknown	ATL3			FALSE	1	1
gene	Tx	N	Missense_Mutation	LUAD	FALSE	S	unknown	ATL3				1	1
gene	Tx	N	Missense_Mutation	LUAD	FALSE	S	unknown	ATP1A1			FALSE	1	1
gene	Tx	N	Missense_Mutation	LUAD	FALSE	S	unknown	ATP1A1			TRUE	1	1
gene	Tx	N	Missense_Mutation	LUAD	FALSE	S	unknown	ATP1A1				1	1
gene	Tx	N	Missense_Mutation	LUAD	FALSE	S	unknown	ATP1A2			FALSE	1	1
gene	Tx	N	Missense_Mutation	LUAD	FALSE	S	unknown	ATP1A3				1	1
gene	Tx	N	Missense_Mutation	LUAD	FALSE	S	unknown	ATP2A1			FALSE	1	1
gene	Tx	N	Missense_Mutation	LUAD	FALSE	S	unknown	B4GALT1			TRUE	1	1
gene	Tx	N	Missense_Mutation	LUAD	FALSE	S	unknown	B4GALT6			FALSE	1	1
gene	Tx	N	Missense_Mutation	LUAD	FALSE	S	unknown	BCAR3			TRUE	1	1
gene	Tx	N	Missense_Mutation	LUAD	FALSE	S	unknown	BCHE			FALSE	1	1
gene	Tx	N	Missense_Mutation	LUAD	FALSE	S	unknown	BCL2				1	1
gene	Tx	N	Missense_Mutation	LUAD	FALSE	S	unknown	BHMT2			FALSE	1	1
gene	Tx	N	Missense_Mutation	LUAD	FALSE	S	unknown	BLMH			TRUE	1	1
gene	Tx	N	Missense_Mutation	LUAD	FALSE	S	unknown	BMP1			FALSE	1	1
gene	Tx	N	Missense_Mutation	LUAD	FALSE	S	unknown	BMPR1B			TRUE	1	1
gene	Tx	N	Missense_Mutation	LUAD	FALSE	S	unknown	BMPR1B				1	1
gene	Tx	N	Missense_Mutation	LUAD	FALSE	S	unknown	BRAF	MC3	TRUE		2	2
gene	Tx	N	Missense_Mutation	LUAD	FALSE	S	unknown	BTBD10			TRUE	1	1
gene	Tx	N	Missense_Mutation	LUAD	FALSE	S	unknown	C3			TRUE	1	1
gene	Tx	N	Missense_Mutation	LUAD	FALSE	S	unknown	CA2			FALSE	1	1
gene	Tx	N	Missense_Mutation	LUAD	FALSE	S	unknown	CAD			FALSE	1	1
gene	Tx	N	Missense_Mutation	LUAD	FALSE	S	unknown	CAD			TRUE	1	1
gene	Tx	N	Missense_Mutation	LUAD	FALSE	S	unknown	CAD				1	1
gene	Tx	N	Missense_Mutation	LUAD	FALSE	S	unknown	CALCRL			FALSE	1	1
gene	Tx	N	Missense_Mutation	LUAD	FALSE	S	unknown	CAMK2D			FALSE	1	1
gene	Tx	N	Missense_Mutation	LUAD	FALSE	S	unknown	CAMK4			FALSE	1	1
gene	Tx	N	Missense_Mutation	LUAD	FALSE	S	unknown	CAPN1			TRUE	2	2
gene	Tx	N	Missense_Mutation	LUAD	FALSE	S	unknown	CASP12			FALSE	1	1
gene	Tx	N	Missense_Mutation	LUAD	FALSE	S	unknown	CBL		TRUE	FALSE	1	1
gene	Tx	N	Missense_Mutation	LUAD	FALSE	S	unknown	CCL13				1	1
gene	Tx	N	Missense_Mutation	LUAD	FALSE	S	unknown	CCL7				1	1
gene	Tx	N	Missense_Mutation	LUAD	FALSE	S	unknown	CCNB1				1	1
gene	Tx	N	Missense_Mutation	LUAD	FALSE	S	unknown	CCND2			FALSE	1	1
gene	Tx	N	Missense_Mutation	LUAD	FALSE	S	unknown	CCNH			TRUE	1	1
gene	Tx	N	Missense_Mutation	LUAD	FALSE	S	unknown	CCT7			TRUE	1	1
gene	Tx	N	Missense_Mutation	LUAD	FALSE	S	unknown	CD163			FALSE	1	1
gene	Tx	N	Missense_Mutation	LUAD	FALSE	S	unknown	CD58			FALSE	1	1
gene	Tx	N	Missense_Mutation	LUAD	FALSE	S	unknown	CD79B			FALSE	1	1
gene	Tx	N	Missense_Mutation	LUAD	FALSE	S	unknown	CDC14A			FALSE	1	1
gene	Tx	N	Missense_Mutation	LUAD	FALSE	S	unknown	CDH1			TRUE	1	1
gene	Tx	N	Missense_Mutation	LUAD	FALSE	S	unknown	CDH11			FALSE	1	1
gene	Tx	N	Missense_Mutation	LUAD	FALSE	S	unknown	CDK10			FALSE	1	1
gene	Tx	N	Missense_Mutation	LUAD	FALSE	S	unknown	CDK10			TRUE	1	1
gene	Tx	N	Missense_Mutation	LUAD	FALSE	S	unknown	CDK8			FALSE	1	1
gene	Tx	N	Missense_Mutation	LUAD	FALSE	S	unknown	CDK8				1	1
gene	Tx	N	Missense_Mutation	LUAD	FALSE	S	unknown	CDKN2A		TRUE	TRUE	1	1
gene	Tx	N	Missense_Mutation	LUAD	FALSE	S	unknown	CDYL2			FALSE	1	1
gene	Tx	N	Missense_Mutation	LUAD	FALSE	S	unknown	CELF1			TRUE	1	1
gene	Tx	N	Missense_Mutation	LUAD	FALSE	S	unknown	CENPA			FALSE	1	1
gene	Tx	N	Missense_Mutation	LUAD	FALSE	S	unknown	CENPE			FALSE	1	1
gene	Tx	N	Missense_Mutation	LUAD	FALSE	S	unknown	CFI			FALSE	1	1
gene	Tx	N	Missense_Mutation	LUAD	FALSE	S	unknown	CHD3			TRUE	1	1
gene	Tx	N	Missense_Mutation	LUAD	FALSE	S	unknown	CHD6			TRUE	1	1
gene	Tx	N	Missense_Mutation	LUAD	FALSE	S	unknown	CHD8		TRUE	FALSE	1	1
gene	Tx	N	Missense_Mutation	LUAD	FALSE	S	unknown	CHD8		TRUE	TRUE	1	1
gene	Tx	N	Missense_Mutation	LUAD	FALSE	S	unknown	CHEK2			FALSE	1	1
gene	Tx	N	Missense_Mutation	LUAD	FALSE	S	unknown	CHKA				1	1
gene	Tx	N	Missense_Mutation	LUAD	FALSE	S	unknown	CHL1			FALSE	1	1
gene	Tx	N	Missense_Mutation	LUAD	FALSE	S	unknown	CHN1			FALSE	1	1
gene	Tx	N	Missense_Mutation	LUAD	FALSE	S	unknown	CHN2			FALSE	1	1
gene	Tx	N	Missense_Mutation	LUAD	FALSE	S	unknown	CHRNB1			FALSE	1	1
gene	Tx	N	Missense_Mutation	LUAD	FALSE	S	unknown	CHUK			TRUE	1	1
gene	Tx	N	Missense_Mutation	LUAD	FALSE	S	unknown	CLEC4E			FALSE	2	2
gene	Tx	N	Missense_Mutation	LUAD	FALSE	S	unknown	CLEC9A			FALSE	2	2
gene	Tx	N	Missense_Mutation	LUAD	FALSE	S	unknown	CLIC6				1	1
gene	Tx	N	Missense_Mutation	LUAD	FALSE	S	unknown	CNGA4			FALSE	1	1
gene	Tx	N	Missense_Mutation	LUAD	FALSE	S	unknown	CNTN1			FALSE	1	1
gene	Tx	N	Missense_Mutation	LUAD	FALSE	S	unknown	CNTN1				1	1
gene	Tx	N	Missense_Mutation	LUAD	FALSE	S	unknown	CNTN5			FALSE	1	1
gene	Tx	N	Missense_Mutation	LUAD	FALSE	S	unknown	COL4A1			FALSE	1	1
gene	Tx	N	Missense_Mutation	LUAD	FALSE	S	unknown	COL8A1			TRUE	1	1
gene	Tx	N	Missense_Mutation	LUAD	FALSE	S	unknown	COQ5			TRUE	1	1
gene	Tx	N	Missense_Mutation	LUAD	FALSE	S	unknown	CORO6			FALSE	2	2
gene	Tx	N	Missense_Mutation	LUAD	FALSE	S	unknown	COX7C			TRUE	1	1
gene	Tx	N	Missense_Mutation	LUAD	FALSE	S	unknown	CPE			TRUE	1	1
gene	Tx	N	Missense_Mutation	LUAD	FALSE	S	unknown	CPXM2			FALSE	1	1
gene	Tx	N	Missense_Mutation	LUAD	FALSE	S	unknown	CPZ			FALSE	1	1
gene	Tx	N	Missense_Mutation	LUAD	FALSE	S	unknown	CRIP1			FALSE	1	1
gene	Tx	N	Missense_Mutation	LUAD	FALSE	S	unknown	CRISPLD2	MC3		FALSE	1	1
gene	Tx	N	Missense_Mutation	LUAD	FALSE	S	unknown	CROT			TRUE	1	1
gene	Tx	N	Missense_Mutation	LUAD	FALSE	S	unknown	CRYBB1			FALSE	2	2
gene	Tx	N	Missense_Mutation	LUAD	FALSE	S	unknown	CSE1L			TRUE	1	1
gene	Tx	N	Missense_Mutation	LUAD	FALSE	S	unknown	CSE1L				1	1
gene	Tx	N	Missense_Mutation	LUAD	FALSE	S	unknown	CSK			FALSE	1	1
gene	Tx	N	Missense_Mutation	LUAD	FALSE	S	unknown	CSNK1E			TRUE	1	1
gene	Tx	N	Missense_Mutation	LUAD	FALSE	S	unknown	CSNK1G1			TRUE	1	1
gene	Tx	N	Missense_Mutation	LUAD	FALSE	S	unknown	CTBP2			TRUE	1	1
gene	Tx	N	Missense_Mutation	LUAD	FALSE	S	unknown	CTDSPL2			TRUE	1	1
gene	Tx	N	Missense_Mutation	LUAD	FALSE	S	unknown	CTNND2			FALSE	2	2
gene	Tx	N	Missense_Mutation	LUAD	FALSE	S	unknown	CTSD			TRUE	2	2
gene	Tx	N	Missense_Mutation	LUAD	FALSE	S	unknown	CUBN			FALSE	2	2
gene	Tx	N	Missense_Mutation	LUAD	FALSE	S	unknown	CXADR			TRUE	1	1
gene	Tx	N	Missense_Mutation	LUAD	FALSE	S	unknown	CXCL2			FALSE	1	1
gene	Tx	N	Missense_Mutation	LUAD	FALSE	S	unknown	CYB5R2			FALSE	1	1
gene	Tx	N	Missense_Mutation	LUAD	FALSE	S	unknown	CYB5R4			FALSE	1	1
gene	Tx	N	Missense_Mutation	LUAD	FALSE	S	unknown	CYP26B1			FALSE	1	1
gene	Tx	N	Missense_Mutation	LUAD	FALSE	S	unknown	CYP27A1			FALSE	2	2
gene	Tx	N	Missense_Mutation	LUAD	FALSE	S	unknown	CYP27C1			FALSE	2	2
gene	Tx	N	Missense_Mutation	LUAD	FALSE	S	unknown	CYP2C18				1	1
gene	Tx	N	Missense_Mutation	LUAD	FALSE	S	unknown	CYP2C19			FALSE	1	1
gene	Tx	N	Missense_Mutation	LUAD	FALSE	S	unknown	CYP4V2				1	1
gene	Tx	N	Missense_Mutation	LUAD	FALSE	S	unknown	CYTH1			TRUE	1	1
gene	Tx	N	Missense_Mutation	LUAD	FALSE	S	unknown	CYTH2			TRUE	1	1
gene	Tx	N	Missense_Mutation	LUAD	FALSE	S	unknown	DAZAP1			TRUE	1	1
gene	Tx	N	Missense_Mutation	LUAD	FALSE	S	unknown	DCC			FALSE	1	1
gene	Tx	N	Missense_Mutation	LUAD	FALSE	S	unknown	DCDC2			FALSE	1	1
gene	Tx	N	Missense_Mutation	LUAD	FALSE	S	unknown	DCLK2				1	1
gene	Tx	N	Missense_Mutation	LUAD	FALSE	S	unknown	DDI1			FALSE	1	1
gene	Tx	N	Missense_Mutation	LUAD	FALSE	S	unknown	DDI2			TRUE	1	1
gene	Tx	N	Missense_Mutation	LUAD	FALSE	S	unknown	DDX17			TRUE	1	1
gene	Tx	N	Missense_Mutation	LUAD	FALSE	S	unknown	DDX6			TRUE	1	1
gene	Tx	N	Missense_Mutation	LUAD	FALSE	S	unknown	DHDDS			TRUE	1	1
gene	Tx	N	Missense_Mutation	LUAD	FALSE	S	unknown	DHDH			TRUE	1	1
gene	Tx	N	Missense_Mutation	LUAD	FALSE	S	unknown	DHODH			FALSE	1	1
gene	Tx	N	Missense_Mutation	LUAD	FALSE	S	unknown	DHODH			TRUE	1	1
gene	Tx	N	Missense_Mutation	LUAD	FALSE	S	unknown	DHX9			TRUE	1	1
gene	Tx	N	Missense_Mutation	LUAD	FALSE	S	unknown	DIDO1			TRUE	1	1
gene	Tx	N	Missense_Mutation	LUAD	FALSE	S	unknown	DMBX1			FALSE	1	1
gene	Tx	N	Missense_Mutation	LUAD	FALSE	S	unknown	DNAH11			FALSE	1	1
gene	Tx	N	Missense_Mutation	LUAD	FALSE	S	unknown	DNAH6			FALSE	2	2
gene	Tx	N	Missense_Mutation	LUAD	FALSE	S	unknown	DNAJB5			FALSE	1	1
gene	Tx	N	Missense_Mutation	LUAD	FALSE	S	unknown	DNAJB5				1	1
gene	Tx	N	Missense_Mutation	LUAD	FALSE	S	unknown	DNMT3A		TRUE		1	1
gene	Tx	N	Missense_Mutation	LUAD	FALSE	S	unknown	DOK2			FALSE	1	1
gene	Tx	N	Missense_Mutation	LUAD	FALSE	S	unknown	DPF2			TRUE	1	1
gene	Tx	N	Missense_Mutation	LUAD	FALSE	S	unknown	DPP10				1	1
gene	Tx	N	Missense_Mutation	LUAD	FALSE	S	unknown	DPP4			FALSE	1	1
gene	Tx	N	Missense_Mutation	LUAD	FALSE	S	unknown	DPYSL2			TRUE	1	1
gene	Tx	N	Missense_Mutation	LUAD	FALSE	S	unknown	DPYSL4			FALSE	1	1
gene	Tx	N	Missense_Mutation	LUAD	FALSE	S	unknown	DSC2			TRUE	1	1
gene	Tx	N	Missense_Mutation	LUAD	FALSE	S	unknown	DUOX1				1	1
gene	Tx	N	Missense_Mutation	LUAD	FALSE	S	unknown	DUSP22			FALSE	1	1
gene	Tx	N	Missense_Mutation	LUAD	FALSE	S	unknown	DUSP22				1	1
gene	Tx	N	Missense_Mutation	LUAD	FALSE	S	unknown	DUT			TRUE	1	1
gene	Tx	N	Missense_Mutation	LUAD	FALSE	S	unknown	ECI2			FALSE	1	1
gene	Tx	N	Missense_Mutation	LUAD	FALSE	S	unknown	EDIL3			FALSE	1	1
gene	Tx	N	Missense_Mutation	LUAD	FALSE	S	unknown	EEF1A2			FALSE	1	1
gene	Tx	N	Missense_Mutation	LUAD	FALSE	S	unknown	EEF2			TRUE	1	1
gene	Tx	N	Missense_Mutation	LUAD	FALSE	S	unknown	EFNB2			TRUE	1	1
gene	Tx	N	Missense_Mutation	LUAD	FALSE	S	unknown	EGR1			TRUE	1	1
gene	Tx	N	Missense_Mutation	LUAD	FALSE	S	unknown	EHD1			FALSE	1	1
gene	Tx	N	Missense_Mutation	LUAD	FALSE	S	unknown	EHD2			FALSE	1	1
gene	Tx	N	Missense_Mutation	LUAD	FALSE	S	unknown	EHD3			FALSE	1	1
gene	Tx	N	Missense_Mutation	LUAD	FALSE	S	unknown	EHMT1			TRUE	1	1
gene	Tx	N	Missense_Mutation	LUAD	FALSE	S	unknown	EIF4G1			TRUE	1	1
gene	Tx	N	Missense_Mutation	LUAD	FALSE	S	unknown	EIF4G2			TRUE	1	1
gene	Tx	N	Missense_Mutation	LUAD	FALSE	S	unknown	EML5			FALSE	1	1
gene	Tx	N	Missense_Mutation	LUAD	FALSE	S	unknown	EML6			FALSE	1	1
gene	Tx	N	Missense_Mutation	LUAD	FALSE	S	unknown	EMR2				1	1
gene	Tx	N	Missense_Mutation	LUAD	FALSE	S	unknown	ENO1			TRUE	1	1
gene	Tx	N	Missense_Mutation	LUAD	FALSE	S	unknown	ENO3			FALSE	1	1
gene	Tx	N	Missense_Mutation	LUAD	FALSE	S	unknown	ENPP2			FALSE	2	2
gene	Tx	N	Missense_Mutation	LUAD	FALSE	S	unknown	EPHA10			FALSE	1	1
gene	Tx	N	Missense_Mutation	LUAD	FALSE	S	unknown	EPHA2			FALSE	3	3
gene	Tx	N	Missense_Mutation	LUAD	FALSE	S	unknown	EPHA3			FALSE	1	1
gene	Tx	N	Missense_Mutation	LUAD	FALSE	S	unknown	EPHA6			TRUE	1	1
gene	Tx	N	Missense_Mutation	LUAD	FALSE	S	unknown	EPHA7				1	1
gene	Tx	N	Missense_Mutation	LUAD	FALSE	S	unknown	EPHB2			FALSE	1	1
gene	Tx	N	Missense_Mutation	LUAD	FALSE	S	unknown	EPHB2			TRUE	1	1
gene	Tx	N	Missense_Mutation	LUAD	FALSE	S	unknown	EPHB3			FALSE	1	1
gene	Tx	N	Missense_Mutation	LUAD	FALSE	S	unknown	EPHX2			FALSE	1	1
gene	Tx	N	Missense_Mutation	LUAD	FALSE	S	unknown	EPOR			FALSE	1	1
gene	Tx	N	Missense_Mutation	LUAD	FALSE	S	unknown	EPS8L1			TRUE	1	1
gene	Tx	N	Missense_Mutation	LUAD	FALSE	S	unknown	ERBB2			TRUE	1	1
gene	Tx	N	Missense_Mutation	LUAD	FALSE	S	unknown	ERBB2				1	1
gene	Tx	N	Missense_Mutation	LUAD	FALSE	S	unknown	ERBB4			FALSE	1	1
gene	Tx	N	Missense_Mutation	LUAD	FALSE	S	unknown	ETFA			FALSE	1	1
gene	Tx	N	Missense_Mutation	LUAD	FALSE	S	unknown	EWSR1			TRUE	1	1
gene	Tx	N	Missense_Mutation	LUAD	FALSE	S	unknown	EXOSC4			TRUE	1	1
gene	Tx	N	Missense_Mutation	LUAD	FALSE	S	unknown	EXOSC5			FALSE	1	1
gene	Tx	N	Missense_Mutation	LUAD	FALSE	S	unknown	EXT2		TRUE	FALSE	2	2
gene	Tx	N	Missense_Mutation	LUAD	FALSE	S	unknown	EZH2			FALSE	1	1
gene	Tx	N	Missense_Mutation	LUAD	FALSE	S	unknown	FAH			FALSE	1	1
gene	Tx	N	Missense_Mutation	LUAD	FALSE	S	unknown	FARSB			TRUE	1	1
gene	Tx	N	Missense_Mutation	LUAD	FALSE	S	unknown	FBXO44			FALSE	1	1
gene	Tx	N	Missense_Mutation	LUAD	FALSE	S	unknown	FBXO6			FALSE	1	1
gene	Tx	N	Missense_Mutation	LUAD	FALSE	S	unknown	FBXO8			TRUE	1	1
gene	Tx	N	Missense_Mutation	LUAD	FALSE	S	unknown	FICD			TRUE	1	1
gene	Tx	N	Missense_Mutation	LUAD	FALSE	S	unknown	FN1			FALSE	1	1
gene	Tx	N	Missense_Mutation	LUAD	FALSE	S	unknown	FOXA1			FALSE	1	1
gene	Tx	N	Missense_Mutation	LUAD	FALSE	S	unknown	FOXD2				1	1
gene	Tx	N	Missense_Mutation	LUAD	FALSE	S	unknown	FUOM			FALSE	1	1
gene	Tx	N	Missense_Mutation	LUAD	FALSE	S	unknown	FUOM				1	1
gene	Tx	N	Missense_Mutation	LUAD	FALSE	S	unknown	FZD7			FALSE	1	1
gene	Tx	N	Missense_Mutation	LUAD	FALSE	S	unknown	GABPB1			FALSE	1	1
gene	Tx	N	Missense_Mutation	LUAD	FALSE	S	unknown	GABRR2			FALSE	1	1
gene	Tx	N	Missense_Mutation	LUAD	FALSE	S	unknown	GAK			FALSE	1	1
gene	Tx	N	Missense_Mutation	LUAD	FALSE	S	unknown	GALNT1			TRUE	2	2
gene	Tx	N	Missense_Mutation	LUAD	FALSE	S	unknown	GALNT10			TRUE	1	1
gene	Tx	N	Missense_Mutation	LUAD	FALSE	S	unknown	GALNT16			FALSE	1	1
gene	Tx	N	Missense_Mutation	LUAD	FALSE	S	unknown	GALNT18			FALSE	1	1
gene	Tx	N	Missense_Mutation	LUAD	FALSE	S	unknown	GALNT8			FALSE	1	1
gene	Tx	N	Missense_Mutation	LUAD	FALSE	S	unknown	GBE1			TRUE	1	1
gene	Tx	N	Missense_Mutation	LUAD	FALSE	S	unknown	GBP4			FALSE	2	2
gene	Tx	N	Missense_Mutation	LUAD	FALSE	S	unknown	GCDH				1	1
gene	Tx	N	Missense_Mutation	LUAD	FALSE	S	unknown	GCH1			TRUE	1	1
gene	Tx	N	Missense_Mutation	LUAD	FALSE	S	unknown	GDA			FALSE	1	1
gene	Tx	N	Missense_Mutation	LUAD	FALSE	S	unknown	GDF5			FALSE	1	1
gene	Tx	N	Missense_Mutation	LUAD	FALSE	S	unknown	GFPT1			TRUE	1	1
gene	Tx	N	Missense_Mutation	LUAD	FALSE	S	unknown	GGA3			TRUE	1	1
gene	Tx	N	Missense_Mutation	LUAD	FALSE	S	unknown	GIGYF2			FALSE	1	1
gene	Tx	N	Missense_Mutation	LUAD	FALSE	S	unknown	GIPC3			FALSE	1	1
gene	Tx	N	Missense_Mutation	LUAD	FALSE	S	unknown	GJC1			FALSE	1	1
gene	Tx	N	Missense_Mutation	LUAD	FALSE	S	unknown	GLIPR1			FALSE	1	1
gene	Tx	N	Missense_Mutation	LUAD	FALSE	S	unknown	GLS			TRUE	1	1
gene	Tx	N	Missense_Mutation	LUAD	FALSE	S	unknown	GLT1D1			FALSE	1	1
gene	Tx	N	Missense_Mutation	LUAD	FALSE	S	unknown	GLT8D2			FALSE	1	1
gene	Tx	N	Missense_Mutation	LUAD	FALSE	S	unknown	GLTP				1	1
gene	Tx	N	Missense_Mutation	LUAD	FALSE	S	unknown	GLUD1			TRUE	1	1
gene	Tx	N	Missense_Mutation	LUAD	FALSE	S	unknown	GLYCTK			FALSE	1	1
gene	Tx	N	Missense_Mutation	LUAD	FALSE	S	unknown	GMPS			FALSE	1	1
gene	Tx	N	Missense_Mutation	LUAD	FALSE	S	unknown	GNAI3			TRUE	3	3
gene	Tx	N	Missense_Mutation	LUAD	FALSE	S	unknown	GNB5				1	1
gene	Tx	N	Missense_Mutation	LUAD	FALSE	S	unknown	GNG12			TRUE	1	1
gene	Tx	N	Missense_Mutation	LUAD	FALSE	S	unknown	GPI			FALSE	1	1
gene	Tx	N	Missense_Mutation	LUAD	FALSE	S	unknown	GPT2			TRUE	1	1
gene	Tx	N	Missense_Mutation	LUAD	FALSE	S	unknown	GRAP2			FALSE	1	1
gene	Tx	N	Missense_Mutation	LUAD	FALSE	S	unknown	GRB2			TRUE	1	1
gene	Tx	N	Missense_Mutation	LUAD	FALSE	S	unknown	GRIA1			FALSE	1	1
gene	Tx	N	Missense_Mutation	LUAD	FALSE	S	unknown	GRIK1			FALSE	1	1
gene	Tx	N	Missense_Mutation	LUAD	FALSE	S	unknown	GRIN2C				1	1
gene	Tx	N	Missense_Mutation	LUAD	FALSE	S	unknown	GRIN3A			FALSE	1	1
gene	Tx	N	Missense_Mutation	LUAD	FALSE	S	unknown	GSR			FALSE	1	1
gene	Tx	N	Missense_Mutation	LUAD	FALSE	S	unknown	GSS			TRUE	1	1
gene	Tx	N	Missense_Mutation	LUAD	FALSE	S	unknown	GTF2B			FALSE	1	1
gene	Tx	N	Missense_Mutation	LUAD	FALSE	S	unknown	GTF2B			TRUE	1	1
gene	Tx	N	Missense_Mutation	LUAD	FALSE	S	unknown	GTF2B				1	1
gene	Tx	N	Missense_Mutation	LUAD	FALSE	S	unknown	GTF2H1			TRUE	1	1
gene	Tx	N	Missense_Mutation	LUAD	FALSE	S	unknown	H2AFY2				1	1
gene	Tx	N	Missense_Mutation	LUAD	FALSE	S	unknown	H2AFZ			TRUE	1	1
gene	Tx	N	Missense_Mutation	LUAD	FALSE	S	unknown	H3F3B			TRUE	1	1
gene	Tx	N	Missense_Mutation	LUAD	FALSE	S	unknown	H6PD				1	1
gene	Tx	N	Missense_Mutation	LUAD	FALSE	S	unknown	HAAO				1	1
gene	Tx	N	Missense_Mutation	LUAD	FALSE	S	unknown	HAT1			TRUE	1	1
gene	Tx	N	Missense_Mutation	LUAD	FALSE	S	unknown	HCN3			FALSE	1	1
gene	Tx	N	Missense_Mutation	LUAD	FALSE	S	unknown	HDAC10			TRUE	1	1
gene	Tx	N	Missense_Mutation	LUAD	FALSE	S	unknown	HDLBP				1	1
gene	Tx	N	Missense_Mutation	LUAD	FALSE	S	unknown	HERC2			TRUE	1	1
gene	Tx	N	Missense_Mutation	LUAD	FALSE	S	unknown	HERC2				1	1
gene	Tx	N	Missense_Mutation	LUAD	FALSE	S	unknown	HEXA				1	1
gene	Tx	N	Missense_Mutation	LUAD	FALSE	S	unknown	HFM1			FALSE	1	1
gene	Tx	N	Missense_Mutation	LUAD	FALSE	S	unknown	HIST1H2AE			FALSE	1	1
gene	Tx	N	Missense_Mutation	LUAD	FALSE	S	unknown	HIST1H3B			TRUE	1	1
gene	Tx	N	Missense_Mutation	LUAD	FALSE	S	unknown	HIST1H3C			FALSE	1	1
gene	Tx	N	Missense_Mutation	LUAD	FALSE	S	unknown	HIST1H4E		TRUE	TRUE	1	1
gene	Tx	N	Missense_Mutation	LUAD	FALSE	S	unknown	HNMT			TRUE	1	1
gene	Tx	N	Missense_Mutation	LUAD	FALSE	S	unknown	HNRNPF				1	1
gene	Tx	N	Missense_Mutation	LUAD	FALSE	S	unknown	HOXD9				1	1
gene	Tx	N	Missense_Mutation	LUAD	FALSE	S	unknown	HPX			FALSE	1	1
gene	Tx	N	Missense_Mutation	LUAD	FALSE	S	unknown	HS2ST1				1	1
gene	Tx	N	Missense_Mutation	LUAD	FALSE	S	unknown	HSCB				1	1
gene	Tx	N	Missense_Mutation	LUAD	FALSE	S	unknown	HSD17B11				1	1
gene	Tx	N	Missense_Mutation	LUAD	FALSE	S	unknown	HSPA2			FALSE	1	1
gene	Tx	N	Missense_Mutation	LUAD	FALSE	S	unknown	HSPA5			TRUE	1	1
gene	Tx	N	Missense_Mutation	LUAD	FALSE	S	unknown	HSPA5				1	1
gene	Tx	N	Missense_Mutation	LUAD	FALSE	S	unknown	HYAL2			FALSE	1	1
gene	Tx	N	Missense_Mutation	LUAD	FALSE	S	unknown	HYAL3			FALSE	1	1
gene	Tx	N	Missense_Mutation	LUAD	FALSE	S	unknown	HYI				1	1
gene	Tx	N	Missense_Mutation	LUAD	FALSE	S	unknown	ICAM1			TRUE	1	1
gene	Tx	N	Missense_Mutation	LUAD	FALSE	S	unknown	ICAM5			FALSE	1	1
gene	Tx	N	Missense_Mutation	LUAD	FALSE	S	unknown	IDH2			TRUE	1	1
gene	Tx	N	Missense_Mutation	LUAD	FALSE	S	unknown	IGF1R			TRUE	1	1
gene	Tx	N	Missense_Mutation	LUAD	FALSE	S	unknown	IKBKB			TRUE	1	1
gene	Tx	N	Missense_Mutation	LUAD	FALSE	S	unknown	IL1RN			TRUE	1	1
gene	Tx	N	Missense_Mutation	LUAD	FALSE	S	unknown	IL20RA			TRUE	1	1
gene	Tx	N	Missense_Mutation	LUAD	FALSE	S	unknown	IL20RA				1	1
gene	Tx	N	Missense_Mutation	LUAD	FALSE	S	unknown	IL22RA1			FALSE	1	1
gene	Tx	N	Missense_Mutation	LUAD	FALSE	S	unknown	IL5RA			FALSE	1	1
gene	Tx	N	Missense_Mutation	LUAD	FALSE	S	unknown	INMT				1	1
gene	Tx	N	Missense_Mutation	LUAD	FALSE	S	unknown	INPP5B			TRUE	2	2
gene	Tx	N	Missense_Mutation	LUAD	FALSE	S	unknown	INSR	MC3		TRUE	1	1
gene	Tx	N	Missense_Mutation	LUAD	FALSE	S	unknown	IPO11			TRUE	1	1
gene	Tx	N	Missense_Mutation	LUAD	FALSE	S	unknown	IPO13			TRUE	1	1
gene	Tx	N	Missense_Mutation	LUAD	FALSE	S	unknown	IPO4			TRUE	1	1
gene	Tx	N	Missense_Mutation	LUAD	FALSE	S	unknown	IPO7			TRUE	1	1
gene	Tx	N	Missense_Mutation	LUAD	FALSE	S	unknown	IQGAP2			FALSE	1	1
gene	Tx	N	Missense_Mutation	LUAD	FALSE	S	unknown	IQGAP3				1	1
gene	Tx	N	Missense_Mutation	LUAD	FALSE	S	unknown	IRF8			FALSE	2	2
gene	Tx	N	Missense_Mutation	LUAD	FALSE	S	unknown	IRF9			TRUE	1	1
gene	Tx	N	Missense_Mutation	LUAD	FALSE	S	unknown	IRS2			FALSE	1	1
gene	Tx	N	Missense_Mutation	LUAD	FALSE	S	unknown	ITGA2B			FALSE	1	1
gene	Tx	N	Missense_Mutation	LUAD	FALSE	S	unknown	ITGA4			FALSE	1	1
gene	Tx	N	Missense_Mutation	LUAD	FALSE	S	unknown	ITGA7			FALSE	1	1
gene	Tx	N	Missense_Mutation	LUAD	FALSE	S	unknown	ITGAL			FALSE	1	1
gene	Tx	N	Missense_Mutation	LUAD	FALSE	S	unknown	ITGAM			FALSE	1	1
gene	Tx	N	Missense_Mutation	LUAD	FALSE	S	unknown	ITGAV			TRUE	2	2
gene	Tx	N	Missense_Mutation	LUAD	FALSE	S	unknown	ITGAX			FALSE	1	1
gene	Tx	N	Missense_Mutation	LUAD	FALSE	S	unknown	ITGB2			TRUE	1	1
gene	Tx	N	Missense_Mutation	LUAD	FALSE	S	unknown	ITGB2				1	1
gene	Tx	N	Missense_Mutation	LUAD	FALSE	S	unknown	ITGB4				1	1
gene	Tx	N	Missense_Mutation	LUAD	FALSE	S	unknown	ITGB7			FALSE	1	1
gene	Tx	N	Missense_Mutation	LUAD	FALSE	S	unknown	ITGB8			TRUE	1	1
gene	Tx	N	Missense_Mutation	LUAD	FALSE	S	unknown	ITK				1	1
gene	Tx	N	Missense_Mutation	LUAD	FALSE	S	unknown	ITSN2			FALSE	1	1
gene	Tx	N	Missense_Mutation	LUAD	FALSE	S	unknown	KCNA2				1	1
gene	Tx	N	Missense_Mutation	LUAD	FALSE	S	unknown	KCNA3			FALSE	1	1
gene	Tx	N	Missense_Mutation	LUAD	FALSE	S	unknown	KCNC3			FALSE	1	1
gene	Tx	N	Missense_Mutation	LUAD	FALSE	S	unknown	KCND3			FALSE	1	1
gene	Tx	N	Missense_Mutation	LUAD	FALSE	S	unknown	KCNJ11			TRUE	1	1
gene	Tx	N	Missense_Mutation	LUAD	FALSE	S	unknown	KCNJ12			FALSE	1	1
gene	Tx	N	Missense_Mutation	LUAD	FALSE	S	unknown	KCNJ12			TRUE	1	1
gene	Tx	N	Missense_Mutation	LUAD	FALSE	S	unknown	KCNN1			FALSE	1	1
gene	Tx	N	Missense_Mutation	LUAD	FALSE	S	unknown	KCTD14				1	1
gene	Tx	N	Missense_Mutation	LUAD	FALSE	S	unknown	KDM2B			TRUE	1	1
gene	Tx	N	Missense_Mutation	LUAD	FALSE	S	unknown	KDM4A			TRUE	2	2
gene	Tx	N	Missense_Mutation	LUAD	FALSE	S	unknown	KDM4B			FALSE	1	1
gene	Tx	N	Missense_Mutation	LUAD	FALSE	S	unknown	KHK			FALSE	1	1
gene	Tx	N	Missense_Mutation	LUAD	FALSE	S	unknown	KIF15			FALSE	1	1
gene	Tx	N	Missense_Mutation	LUAD	FALSE	S	unknown	KIF17			FALSE	1	1
gene	Tx	N	Missense_Mutation	LUAD	FALSE	S	unknown	KIF19			FALSE	1	1
gene	Tx	N	Missense_Mutation	LUAD	FALSE	S	unknown	KIF1B			TRUE	1	1
gene	Tx	N	Missense_Mutation	LUAD	FALSE	S	unknown	KIF22			FALSE	1	1
gene	Tx	N	Missense_Mutation	LUAD	FALSE	S	unknown	KIF3A			FALSE	1	1
gene	Tx	N	Missense_Mutation	LUAD	FALSE	S	unknown	KIF3B			FALSE	1	1
gene	Tx	N	Missense_Mutation	LUAD	FALSE	S	unknown	KIF5A				1	1
gene	Tx	N	Missense_Mutation	LUAD	FALSE	S	unknown	KIT				1	1
gene	Tx	N	Missense_Mutation	LUAD	FALSE	S	unknown	KLK12			FALSE	1	1
gene	Tx	N	Missense_Mutation	LUAD	FALSE	S	unknown	KLRG1				1	1
gene	Tx	N	Missense_Mutation	LUAD	FALSE	S	unknown	KPNA1			FALSE	1	1
gene	Tx	N	Missense_Mutation	LUAD	FALSE	S	unknown	KPNA3			TRUE	1	1
gene	Tx	N	Missense_Mutation	LUAD	FALSE	S	unknown	KRAS	MC3	TRUE	TRUE	3	3
gene	Tx	N	Missense_Mutation	LUAD	FALSE	S	unknown	KRT15			FALSE	1	1
gene	Tx	N	Missense_Mutation	LUAD	FALSE	S	unknown	KYNU			FALSE	1	1
gene	Tx	N	Missense_Mutation	LUAD	FALSE	S	unknown	KYNU				1	1
gene	Tx	N	Missense_Mutation	LUAD	FALSE	S	unknown	L3MBTL2			FALSE	1	1
gene	Tx	N	Missense_Mutation	LUAD	FALSE	S	unknown	LAMA3			FALSE	1	1
gene	Tx	N	Missense_Mutation	LUAD	FALSE	S	unknown	LAMC3			FALSE	1	1
gene	Tx	N	Missense_Mutation	LUAD	FALSE	S	unknown	LCMT2			FALSE	2	2
gene	Tx	N	Missense_Mutation	LUAD	FALSE	S	unknown	LCTL			FALSE	1	1
gene	Tx	N	Missense_Mutation	LUAD	FALSE	S	unknown	LDHA			TRUE	1	1
gene	Tx	N	Missense_Mutation	LUAD	FALSE	S	unknown	LDHAL6A				1	1
gene	Tx	N	Missense_Mutation	LUAD	FALSE	S	unknown	LIG3			FALSE	1	1
gene	Tx	N	Missense_Mutation	LUAD	FALSE	S	unknown	LIN7A			FALSE	1	1
gene	Tx	N	Missense_Mutation	LUAD	FALSE	S	unknown	LIN7B			FALSE	1	1
gene	Tx	N	Missense_Mutation	LUAD	FALSE	S	unknown	LIPC			FALSE	1	1
gene	Tx	N	Missense_Mutation	LUAD	FALSE	S	unknown	LRBA			FALSE	1	1
gene	Tx	N	Missense_Mutation	LUAD	FALSE	S	unknown	LRIG2			TRUE	1	1
gene	Tx	N	Missense_Mutation	LUAD	FALSE	S	unknown	LRP4			FALSE	1	1
gene	Tx	N	Missense_Mutation	LUAD	FALSE	S	unknown	LRP5			FALSE	1	1
gene	Tx	N	Missense_Mutation	LUAD	FALSE	S	unknown	LRRC4B				1	1
gene	Tx	N	Missense_Mutation	LUAD	FALSE	S	unknown	LRRC4C			FALSE	1	1
gene	Tx	N	Missense_Mutation	LUAD	FALSE	S	unknown	LTK			FALSE	1	1
gene	Tx	N	Missense_Mutation	LUAD	FALSE	S	unknown	MACROD2			FALSE	1	1
gene	Tx	N	Missense_Mutation	LUAD	FALSE	S	unknown	MAD2L1	MC3		FALSE	1	1
gene	Tx	N	Missense_Mutation	LUAD	FALSE	S	unknown	MAGI1				1	1
gene	Tx	N	Missense_Mutation	LUAD	FALSE	S	unknown	MAGI2			FALSE	1	1
gene	Tx	N	Missense_Mutation	LUAD	FALSE	S	unknown	MAGI3			FALSE	1	1
gene	Tx	N	Missense_Mutation	LUAD	FALSE	S	unknown	MAN1A1			FALSE	1	1
gene	Tx	N	Missense_Mutation	LUAD	FALSE	S	unknown	MAN1C1			FALSE	1	1
gene	Tx	N	Missense_Mutation	LUAD	FALSE	S	unknown	MAP2K1	MC3			1	1
gene	Tx	N	Missense_Mutation	LUAD	FALSE	S	unknown	MAP2K2			FALSE	1	1
gene	Tx	N	Missense_Mutation	LUAD	FALSE	S	unknown	MAP2K3	MC3		FALSE	1	1
gene	Tx	N	Missense_Mutation	LUAD	FALSE	S	unknown	MAP2K7			TRUE	1	1
gene	Tx	N	Missense_Mutation	LUAD	FALSE	S	unknown	MAP3K4			FALSE	1	1
gene	Tx	N	Missense_Mutation	LUAD	FALSE	S	unknown	MAPK1			FALSE	1	1
gene	Tx	N	Missense_Mutation	LUAD	FALSE	S	unknown	MAPK3				1	1
gene	Tx	N	Missense_Mutation	LUAD	FALSE	S	unknown	MAPK7			FALSE	1	1
gene	Tx	N	Missense_Mutation	LUAD	FALSE	S	unknown	MARS2			FALSE	1	1
gene	Tx	N	Missense_Mutation	LUAD	FALSE	S	unknown	MASP2			FALSE	2	2
gene	Tx	N	Missense_Mutation	LUAD	FALSE	S	unknown	MBD2			TRUE	1	1
gene	Tx	N	Missense_Mutation	LUAD	FALSE	S	unknown	MBTPS1			TRUE	1	1
gene	Tx	N	Missense_Mutation	LUAD	FALSE	S	unknown	MCM2				1	1
gene	Tx	N	Missense_Mutation	LUAD	FALSE	S	unknown	MCM4			TRUE	1	1
gene	Tx	N	Missense_Mutation	LUAD	FALSE	S	unknown	MCM4				1	1
gene	Tx	N	Missense_Mutation	LUAD	FALSE	S	unknown	MDH2			FALSE	1	1
gene	Tx	N	Missense_Mutation	LUAD	FALSE	S	unknown	MDK			TRUE	2	2
gene	Tx	N	Missense_Mutation	LUAD	FALSE	S	unknown	MEF2A			FALSE	1	1
gene	Tx	N	Missense_Mutation	LUAD	FALSE	S	unknown	MEGF6				1	1
gene	Tx	N	Missense_Mutation	LUAD	FALSE	S	unknown	METAP1D			TRUE	1	1
gene	Tx	N	Missense_Mutation	LUAD	FALSE	S	unknown	METTL21C			FALSE	1	1
gene	Tx	N	Missense_Mutation	LUAD	FALSE	S	unknown	MEX3D			TRUE	1	1
gene	Tx	N	Missense_Mutation	LUAD	FALSE	S	unknown	MGAT1				1	1
gene	Tx	N	Missense_Mutation	LUAD	FALSE	S	unknown	MGLL			FALSE	1	1
gene	Tx	N	Missense_Mutation	LUAD	FALSE	S	unknown	MGLL			TRUE	1	1
gene	Tx	N	Missense_Mutation	LUAD	FALSE	S	unknown	MLST8			TRUE	1	1
gene	Tx	N	Missense_Mutation	LUAD	FALSE	S	unknown	MMAB			TRUE	1	1
gene	Tx	N	Missense_Mutation	LUAD	FALSE	S	unknown	MMP14				1	1
gene	Tx	N	Missense_Mutation	LUAD	FALSE	S	unknown	MMP3			FALSE	1	1
gene	Tx	N	Missense_Mutation	LUAD	FALSE	S	unknown	MMP9			FALSE	1	1
gene	Tx	N	Missense_Mutation	LUAD	FALSE	S	unknown	MOB1B			TRUE	1	1
gene	Tx	N	Missense_Mutation	LUAD	FALSE	S	unknown	MRPL11			FALSE	1	1
gene	Tx	N	Missense_Mutation	LUAD	FALSE	S	unknown	MRPL48			TRUE	1	1
gene	Tx	N	Missense_Mutation	LUAD	FALSE	S	unknown	MRPS9			TRUE	1	1
gene	Tx	N	Missense_Mutation	LUAD	FALSE	S	unknown	MSH2				1	1
gene	Tx	N	Missense_Mutation	LUAD	FALSE	S	unknown	MSI1			FALSE	1	1
gene	Tx	N	Missense_Mutation	LUAD	FALSE	S	unknown	MTHFS			TRUE	1	1
gene	Tx	N	Missense_Mutation	LUAD	FALSE	S	unknown	MTMR2			TRUE	1	1
gene	Tx	N	Missense_Mutation	LUAD	FALSE	S	unknown	MYOM1			FALSE	2	2
gene	Tx	N	Missense_Mutation	LUAD	FALSE	S	unknown	NAALADL1			FALSE	1	1
gene	Tx	N	Missense_Mutation	LUAD	FALSE	S	unknown	NAALADL2			FALSE	1	1
gene	Tx	N	Missense_Mutation	LUAD	FALSE	S	unknown	NACC1				1	1
gene	Tx	N	Missense_Mutation	LUAD	FALSE	S	unknown	NAPSA			TRUE	1	1
gene	Tx	N	Missense_Mutation	LUAD	FALSE	S	unknown	NCAM1			FALSE	1	1
gene	Tx	N	Missense_Mutation	LUAD	FALSE	S	unknown	NCAM2			TRUE	1	1
gene	Tx	N	Missense_Mutation	LUAD	FALSE	S	unknown	NCF4			TRUE	1	1
gene	Tx	N	Missense_Mutation	LUAD	FALSE	S	unknown	NDRG4			TRUE	1	1
gene	Tx	N	Missense_Mutation	LUAD	FALSE	S	unknown	NF1			TRUE	2	2
gene	Tx	N	Missense_Mutation	LUAD	FALSE	S	unknown	NF2		TRUE	TRUE	1	1
gene	Tx	N	Missense_Mutation	LUAD	FALSE	S	unknown	NHP2L1			TRUE	1	1
gene	Tx	N	Missense_Mutation	LUAD	FALSE	S	unknown	NLGN2			TRUE	1	1
gene	Tx	N	Missense_Mutation	LUAD	FALSE	S	unknown	NOP2			TRUE	1	1
gene	Tx	N	Missense_Mutation	LUAD	FALSE	S	unknown	NOP2				1	1
gene	Tx	N	Missense_Mutation	LUAD	FALSE	S	unknown	NOS1			FALSE	1	1
gene	Tx	N	Missense_Mutation	LUAD	FALSE	S	unknown	NOS1				1	1
gene	Tx	N	Missense_Mutation	LUAD	FALSE	S	unknown	NR6A1	MC3		FALSE	1	1
gene	Tx	N	Missense_Mutation	LUAD	FALSE	S	unknown	NTRK3			FALSE	1	1
gene	Tx	N	Missense_Mutation	LUAD	FALSE	S	unknown	NUDT16L1			TRUE	1	1
gene	Tx	N	Missense_Mutation	LUAD	FALSE	S	unknown	NUDT18			FALSE	1	1
gene	Tx	N	Missense_Mutation	LUAD	FALSE	S	unknown	NUP133				1	1
gene	Tx	N	Missense_Mutation	LUAD	FALSE	S	unknown	OAT			TRUE	1	1
gene	Tx	N	Missense_Mutation	LUAD	FALSE	S	unknown	OMP			FALSE	1	1
gene	Tx	N	Missense_Mutation	LUAD	FALSE	S	unknown	ONECUT2			FALSE	1	1
gene	Tx	N	Missense_Mutation	LUAD	FALSE	S	unknown	OXCT1			FALSE	1	1
gene	Tx	N	Missense_Mutation	LUAD	FALSE	S	unknown	PABPC4			TRUE	1	1
gene	Tx	N	Missense_Mutation	LUAD	FALSE	S	unknown	PABPC4L			FALSE	1	1
gene	Tx	N	Missense_Mutation	LUAD	FALSE	S	unknown	PAPOLG			TRUE	1	1
gene	Tx	N	Missense_Mutation	LUAD	FALSE	S	unknown	PARD6G				1	1
gene	Tx	N	Missense_Mutation	LUAD	FALSE	S	unknown	PARP9			FALSE	1	1
gene	Tx	N	Missense_Mutation	LUAD	FALSE	S	unknown	PAX6			FALSE	1	1
gene	Tx	N	Missense_Mutation	LUAD	FALSE	S	unknown	PAX6				1	1
gene	Tx	N	Missense_Mutation	LUAD	FALSE	S	unknown	PCCB			FALSE	1	1
gene	Tx	N	Missense_Mutation	LUAD	FALSE	S	unknown	PCDH10			FALSE	1	1
gene	Tx	N	Missense_Mutation	LUAD	FALSE	S	unknown	PCDHA3			FALSE	1	1
gene	Tx	N	Missense_Mutation	LUAD	FALSE	S	unknown	PCYT1A			TRUE	1	1
gene	Tx	N	Missense_Mutation	LUAD	FALSE	S	unknown	PDE10A				1	1
gene	Tx	N	Missense_Mutation	LUAD	FALSE	S	unknown	PDE11A			FALSE	1	1
gene	Tx	N	Missense_Mutation	LUAD	FALSE	S	unknown	PDE12			TRUE	1	1
gene	Tx	N	Missense_Mutation	LUAD	FALSE	S	unknown	PDE3B			FALSE	1	1
gene	Tx	N	Missense_Mutation	LUAD	FALSE	S	unknown	PDE4A			FALSE	1	1
gene	Tx	N	Missense_Mutation	LUAD	FALSE	S	unknown	PDE5A			FALSE	1	1
gene	Tx	N	Missense_Mutation	LUAD	FALSE	S	unknown	PDE6B			FALSE	1	1
gene	Tx	N	Missense_Mutation	LUAD	FALSE	S	unknown	PDE8A			FALSE	1	1
gene	Tx	N	Missense_Mutation	LUAD	FALSE	S	unknown	PDGFA			FALSE	1	1
gene	Tx	N	Missense_Mutation	LUAD	FALSE	S	unknown	PDGFA			TRUE	1	1
gene	Tx	N	Missense_Mutation	LUAD	FALSE	S	unknown	PDGFRA			FALSE	1	1
gene	Tx	N	Missense_Mutation	LUAD	FALSE	S	unknown	PDLIM4				1	1
gene	Tx	N	Missense_Mutation	LUAD	FALSE	S	unknown	PFKFB4			TRUE	1	1
gene	Tx	N	Missense_Mutation	LUAD	FALSE	S	unknown	PFN1			TRUE	1	1
gene	Tx	N	Missense_Mutation	LUAD	FALSE	S	unknown	PHF2				1	1
gene	Tx	N	Missense_Mutation	LUAD	FALSE	S	unknown	PHF20			TRUE	1	1
gene	Tx	N	Missense_Mutation	LUAD	FALSE	S	unknown	PHYH			FALSE	1	1
gene	Tx	N	Missense_Mutation	LUAD	FALSE	S	unknown	PIK3C2G			FALSE	1	1
gene	Tx	N	Missense_Mutation	LUAD	FALSE	S	unknown	PIK3C3			FALSE	1	1
gene	Tx	N	Missense_Mutation	LUAD	FALSE	S	unknown	PIK3CA	MC3	TRUE	TRUE	2	2
gene	Tx	N	Missense_Mutation	LUAD	FALSE	S	unknown	PIK3CA		TRUE	TRUE	1	1
gene	Tx	N	Missense_Mutation	LUAD	FALSE	S	unknown	PIK3CA		TRUE		1	1
gene	Tx	N	Missense_Mutation	LUAD	FALSE	S	unknown	PIK3CB			FALSE	2	2
gene	Tx	N	Missense_Mutation	LUAD	FALSE	S	unknown	PIK3CG	MC3			1	1
gene	Tx	N	Missense_Mutation	LUAD	FALSE	S	unknown	PIK3CG			FALSE	1	1
gene	Tx	N	Missense_Mutation	LUAD	FALSE	S	unknown	PIK3R2			TRUE	1	1
gene	Tx	N	Missense_Mutation	LUAD	FALSE	S	unknown	PIM3			TRUE	1	1
gene	Tx	N	Missense_Mutation	LUAD	FALSE	S	unknown	PIP			FALSE	1	1
gene	Tx	N	Missense_Mutation	LUAD	FALSE	S	unknown	PITPNA			FALSE	1	1
gene	Tx	N	Missense_Mutation	LUAD	FALSE	S	unknown	PIWIL2			FALSE	1	1
gene	Tx	N	Missense_Mutation	LUAD	FALSE	S	unknown	PLA2G3				1	1
gene	Tx	N	Missense_Mutation	LUAD	FALSE	S	unknown	PLA2G4A	MC3		FALSE	1	1
gene	Tx	N	Missense_Mutation	LUAD	FALSE	S	unknown	PLA2G4F			TRUE	1	1
gene	Tx	N	Missense_Mutation	LUAD	FALSE	S	unknown	PLAA			TRUE	1	1
gene	Tx	N	Missense_Mutation	LUAD	FALSE	S	unknown	PLCB2			FALSE	1	1
gene	Tx	N	Missense_Mutation	LUAD	FALSE	S	unknown	PLCL1			TRUE	1	1
gene	Tx	N	Missense_Mutation	LUAD	FALSE	S	unknown	PLEKHG4			FALSE	1	1
gene	Tx	N	Missense_Mutation	LUAD	FALSE	S	unknown	PLG			FALSE	2	2
gene	Tx	N	Missense_Mutation	LUAD	FALSE	S	unknown	PLK2			FALSE	1	1
gene	Tx	N	Missense_Mutation	LUAD	FALSE	S	unknown	PLK3			TRUE	1	1
gene	Tx	N	Missense_Mutation	LUAD	FALSE	S	unknown	PLS1			TRUE	1	1
gene	Tx	N	Missense_Mutation	LUAD	FALSE	S	unknown	PLTP			FALSE	1	1
gene	Tx	N	Missense_Mutation	LUAD	FALSE	S	unknown	PLXNA4			FALSE	1	1
gene	Tx	N	Missense_Mutation	LUAD	FALSE	S	unknown	PLXNA4				1	1
gene	Tx	N	Missense_Mutation	LUAD	FALSE	S	unknown	PLXNB1			TRUE	1	1
gene	Tx	N	Missense_Mutation	LUAD	FALSE	S	unknown	PMPCA			FALSE	1	1
gene	Tx	N	Missense_Mutation	LUAD	FALSE	S	unknown	PNKD			TRUE	1	1
gene	Tx	N	Missense_Mutation	LUAD	FALSE	S	unknown	PNP				1	1
gene	Tx	N	Missense_Mutation	LUAD	FALSE	S	unknown	PNPT1			TRUE	1	1
gene	Tx	N	Missense_Mutation	LUAD	FALSE	S	unknown	POLB			FALSE	1	1
gene	Tx	N	Missense_Mutation	LUAD	FALSE	S	unknown	POLG2			TRUE	1	1
gene	Tx	N	Missense_Mutation	LUAD	FALSE	S	unknown	POLR2B			TRUE	1	1
gene	Tx	N	Missense_Mutation	LUAD	FALSE	S	unknown	POLR2H				1	1
gene	Tx	N	Missense_Mutation	LUAD	FALSE	S	unknown	PPFIBP1				1	1
gene	Tx	N	Missense_Mutation	LUAD	FALSE	S	unknown	PPIB				1	1
gene	Tx	N	Missense_Mutation	LUAD	FALSE	S	unknown	PPP1R9A			TRUE	1	1
gene	Tx	N	Missense_Mutation	LUAD	FALSE	S	unknown	PPP2R5B			TRUE	2	2
gene	Tx	N	Missense_Mutation	LUAD	FALSE	S	unknown	PPP2R5E				1	1
gene	Tx	N	Missense_Mutation	LUAD	FALSE	S	unknown	PPP3CA		TRUE	FALSE	1	1
gene	Tx	N	Missense_Mutation	LUAD	FALSE	S	unknown	PPP3CB			TRUE	1	1
gene	Tx	N	Missense_Mutation	LUAD	FALSE	S	unknown	PRDX3			TRUE	1	1
gene	Tx	N	Missense_Mutation	LUAD	FALSE	S	unknown	PREPL			TRUE	1	1
gene	Tx	N	Missense_Mutation	LUAD	FALSE	S	unknown	PREX2			FALSE	1	1
gene	Tx	N	Missense_Mutation	LUAD	FALSE	S	unknown	PREX2				1	1
gene	Tx	N	Missense_Mutation	LUAD	FALSE	S	unknown	PRICKLE2			FALSE	1	1
gene	Tx	N	Missense_Mutation	LUAD	FALSE	S	unknown	PRKCA			TRUE	2	2
gene	Tx	N	Missense_Mutation	LUAD	FALSE	S	unknown	PRKCB			FALSE	1	1
gene	Tx	N	Missense_Mutation	LUAD	FALSE	S	unknown	PRMT3			FALSE	1	1
gene	Tx	N	Missense_Mutation	LUAD	FALSE	S	unknown	PRNP			FALSE	1	1
gene	Tx	N	Missense_Mutation	LUAD	FALSE	S	unknown	PROC			FALSE	1	1
gene	Tx	N	Missense_Mutation	LUAD	FALSE	S	unknown	PROX1			FALSE	1	1
gene	Tx	N	Missense_Mutation	LUAD	FALSE	S	unknown	PTGR2			TRUE	1	1
gene	Tx	N	Missense_Mutation	LUAD	FALSE	S	unknown	PTPMT1			FALSE	1	1
gene	Tx	N	Missense_Mutation	LUAD	FALSE	S	unknown	PTPN13			FALSE	1	1
gene	Tx	N	Missense_Mutation	LUAD	FALSE	S	unknown	PTPN3			FALSE	1	1
gene	Tx	N	Missense_Mutation	LUAD	FALSE	S	unknown	PTPRC		TRUE	FALSE	1	1
gene	Tx	N	Missense_Mutation	LUAD	FALSE	S	unknown	PTPRD			FALSE	2	2
gene	Tx	N	Missense_Mutation	LUAD	FALSE	S	unknown	PTPRF			TRUE	1	1
gene	Tx	N	Missense_Mutation	LUAD	FALSE	S	unknown	PTPRG			TRUE	1	1
gene	Tx	N	Missense_Mutation	LUAD	FALSE	S	unknown	PTPRM			TRUE	1	1
gene	Tx	N	Missense_Mutation	LUAD	FALSE	S	unknown	PTPRM				1	1
gene	Tx	N	Missense_Mutation	LUAD	FALSE	S	unknown	PTPRR				1	1
gene	Tx	N	Missense_Mutation	LUAD	FALSE	S	unknown	PYGL			TRUE	1	1
gene	Tx	N	Missense_Mutation	LUAD	FALSE	S	unknown	QPRT				1	1
gene	Tx	N	Missense_Mutation	LUAD	FALSE	S	unknown	RAB23			FALSE	1	1
gene	Tx	N	Missense_Mutation	LUAD	FALSE	S	unknown	RAB33B			FALSE	1	1
gene	Tx	N	Missense_Mutation	LUAD	FALSE	S	unknown	RAB35			TRUE	1	1
gene	Tx	N	Missense_Mutation	LUAD	FALSE	S	unknown	RAB6A			TRUE	1	1
gene	Tx	N	Missense_Mutation	LUAD	FALSE	S	unknown	RABGAP1L			TRUE	1	1
gene	Tx	N	Missense_Mutation	LUAD	FALSE	S	unknown	RAD51B			FALSE	1	1
gene	Tx	N	Missense_Mutation	LUAD	FALSE	S	unknown	RAD54L			FALSE	1	1
gene	Tx	N	Missense_Mutation	LUAD	FALSE	S	unknown	RAD54L2			TRUE	1	1
gene	Tx	N	Missense_Mutation	LUAD	FALSE	S	unknown	RAPGEF4				1	1
gene	Tx	N	Missense_Mutation	LUAD	FALSE	S	unknown	RAPGEF6				1	1
gene	Tx	N	Missense_Mutation	LUAD	FALSE	S	unknown	RASD2				1	1
gene	Tx	N	Missense_Mutation	LUAD	FALSE	S	unknown	RASGRP3				1	1
gene	Tx	N	Missense_Mutation	LUAD	FALSE	S	unknown	RASL12			FALSE	1	1
gene	Tx	N	Missense_Mutation	LUAD	FALSE	S	unknown	RBM15				1	1
gene	Tx	N	Missense_Mutation	LUAD	FALSE	S	unknown	RBM7			TRUE	1	1
gene	Tx	N	Missense_Mutation	LUAD	FALSE	S	unknown	RBMS3			TRUE	1	1
gene	Tx	N	Missense_Mutation	LUAD	FALSE	S	unknown	REM1			FALSE	1	1
gene	Tx	N	Missense_Mutation	LUAD	FALSE	S	unknown	RHCG			FALSE	1	1
gene	Tx	N	Missense_Mutation	LUAD	FALSE	S	unknown	RHCG				1	1
gene	Tx	N	Missense_Mutation	LUAD	FALSE	S	unknown	RIPK3			FALSE	1	1
gene	Tx	N	Missense_Mutation	LUAD	FALSE	S	unknown	RNASE4			FALSE	1	1
gene	Tx	N	Missense_Mutation	LUAD	FALSE	S	unknown	RNF130			TRUE	1	1
gene	Tx	N	Missense_Mutation	LUAD	FALSE	S	unknown	RNF40			FALSE	1	1
gene	Tx	N	Missense_Mutation	LUAD	FALSE	S	unknown	ROBO3			FALSE	1	1
gene	Tx	N	Missense_Mutation	LUAD	FALSE	S	unknown	RP1				1	1
gene	Tx	N	Missense_Mutation	LUAD	FALSE	S	unknown	RPA2				1	1
gene	Tx	N	Missense_Mutation	LUAD	FALSE	S	unknown	RPL11				1	1
gene	Tx	N	Missense_Mutation	LUAD	FALSE	S	unknown	RPL14				1	1
gene	Tx	N	Missense_Mutation	LUAD	FALSE	S	unknown	RPS13			TRUE	1	1
gene	Tx	N	Missense_Mutation	LUAD	FALSE	S	unknown	RTN4R			TRUE	1	1
gene	Tx	N	Missense_Mutation	LUAD	FALSE	S	unknown	SDF2			FALSE	1	1
gene	Tx	N	Missense_Mutation	LUAD	FALSE	S	unknown	SDF2L1				1	1
gene	Tx	N	Missense_Mutation	LUAD	FALSE	S	unknown	SDR42E1				1	1
gene	Tx	N	Missense_Mutation	LUAD	FALSE	S	unknown	SEC24A			TRUE	1	1
gene	Tx	N	Missense_Mutation	LUAD	FALSE	S	unknown	SEC24B				1	1
gene	Tx	N	Missense_Mutation	LUAD	FALSE	S	unknown	SEC24C			TRUE	1	1
gene	Tx	N	Missense_Mutation	LUAD	FALSE	S	unknown	SEC61A2			FALSE	1	1
gene	Tx	N	Missense_Mutation	LUAD	FALSE	S	unknown	SEMA3A			FALSE	1	1
gene	Tx	N	Missense_Mutation	LUAD	FALSE	S	unknown	SEMA3D				1	1
gene	Tx	N	Missense_Mutation	LUAD	FALSE	S	unknown	SEMA6D			FALSE	1	1
gene	Tx	N	Missense_Mutation	LUAD	FALSE	S	unknown	SEMA7A				1	1
gene	Tx	N	Missense_Mutation	LUAD	FALSE	S	unknown	SEPT5				1	1
gene	Tx	N	Missense_Mutation	LUAD	FALSE	S	unknown	SERPINA1				1	1
gene	Tx	N	Missense_Mutation	LUAD	FALSE	S	unknown	SERPINA5			TRUE	1	1
gene	Tx	N	Missense_Mutation	LUAD	FALSE	S	unknown	SERPINB13		TRUE	FALSE	1	1
gene	Tx	N	Missense_Mutation	LUAD	FALSE	S	unknown	SERPINB2			FALSE	1	1
gene	Tx	N	Missense_Mutation	LUAD	FALSE	S	unknown	SERPINB8			TRUE	1	1
gene	Tx	N	Missense_Mutation	LUAD	FALSE	S	unknown	SERPINB9				1	1
gene	Tx	N	Missense_Mutation	LUAD	FALSE	S	unknown	SF1			TRUE	2	2
gene	Tx	N	Missense_Mutation	LUAD	FALSE	S	unknown	SFN			TRUE	1	1
gene	Tx	N	Missense_Mutation	LUAD	FALSE	S	unknown	SFRP1			FALSE	1	1
gene	Tx	N	Missense_Mutation	LUAD	FALSE	S	unknown	SFTPA1			TRUE	1	1
gene	Tx	N	Missense_Mutation	LUAD	FALSE	S	unknown	SGK2			FALSE	1	1
gene	Tx	N	Missense_Mutation	LUAD	FALSE	S	unknown	SH2B1			TRUE	1	1
gene	Tx	N	Missense_Mutation	LUAD	FALSE	S	unknown	SH3BGRL2			TRUE	1	1
gene	Tx	N	Missense_Mutation	LUAD	FALSE	S	unknown	SH3GL2			FALSE	1	1
gene	Tx	N	Missense_Mutation	LUAD	FALSE	S	unknown	SH3GL2				1	1
gene	Tx	N	Missense_Mutation	LUAD	FALSE	S	unknown	SH3GL3				1	1
gene	Tx	N	Missense_Mutation	LUAD	FALSE	S	unknown	SIAH1			TRUE	1	1
gene	Tx	N	Missense_Mutation	LUAD	FALSE	S	unknown	SIN3B			FALSE	1	1
gene	Tx	N	Missense_Mutation	LUAD	FALSE	S	unknown	SIRPG			FALSE	1	1
gene	Tx	N	Missense_Mutation	LUAD	FALSE	S	unknown	SKIV2L2			TRUE	1	1
gene	Tx	N	Missense_Mutation	LUAD	FALSE	S	unknown	SLC14A1			FALSE	2	2
gene	Tx	N	Missense_Mutation	LUAD	FALSE	S	unknown	SLC15A3			FALSE	1	1
gene	Tx	N	Missense_Mutation	LUAD	FALSE	S	unknown	SLC25A4			TRUE	1	1
gene	Tx	N	Missense_Mutation	LUAD	FALSE	S	unknown	SLC26A5			FALSE	1	1
gene	Tx	N	Missense_Mutation	LUAD	FALSE	S	unknown	SLC4A5		TRUE		1	1
gene	Tx	N	Missense_Mutation	LUAD	FALSE	S	unknown	SLIT2			FALSE	1	1
gene	Tx	N	Missense_Mutation	LUAD	FALSE	S	unknown	SLITRK5				1	1
gene	Tx	N	Missense_Mutation	LUAD	FALSE	S	unknown	SMAD2			TRUE	1	1
gene	Tx	N	Missense_Mutation	LUAD	FALSE	S	unknown	SMAD4	MC3	TRUE	TRUE	1	1
gene	Tx	N	Missense_Mutation	LUAD	FALSE	S	unknown	SMAD4	MC3	TRUE		2	2
gene	Tx	N	Missense_Mutation	LUAD	FALSE	S	unknown	SMAD4		TRUE	TRUE	2	2
gene	Tx	N	Missense_Mutation	LUAD	FALSE	S	unknown	SMAD4		TRUE		1	1
gene	Tx	N	Missense_Mutation	LUAD	FALSE	S	unknown	SMARCA4		TRUE	FALSE	1	1
gene	Tx	N	Missense_Mutation	LUAD	FALSE	S	unknown	SMARCA4		TRUE	TRUE	4	4
gene	Tx	N	Missense_Mutation	LUAD	FALSE	S	unknown	SMARCD3				1	1
gene	Tx	N	Missense_Mutation	LUAD	FALSE	S	unknown	SMEK1				1	1
gene	Tx	N	Missense_Mutation	LUAD	FALSE	S	unknown	SNRNP200				1	1
gene	Tx	N	Missense_Mutation	LUAD	FALSE	S	unknown	SNRNP70			TRUE	1	1
gene	Tx	N	Missense_Mutation	LUAD	FALSE	S	unknown	SOD1			TRUE	1	1
gene	Tx	N	Missense_Mutation	LUAD	FALSE	S	unknown	SOS2			TRUE	1	1
gene	Tx	N	Missense_Mutation	LUAD	FALSE	S	unknown	SPATA20			TRUE	1	1
gene	Tx	N	Missense_Mutation	LUAD	FALSE	S	unknown	SRCAP			TRUE	1	1
gene	Tx	N	Missense_Mutation	LUAD	FALSE	S	unknown	SRPK1			TRUE	1	1
gene	Tx	N	Missense_Mutation	LUAD	FALSE	S	unknown	SRPR			FALSE	1	1
gene	Tx	N	Missense_Mutation	LUAD	FALSE	S	unknown	STAC			FALSE	1	1
gene	Tx	N	Missense_Mutation	LUAD	FALSE	S	unknown	STAC			TRUE	1	1
gene	Tx	N	Missense_Mutation	LUAD	FALSE	S	unknown	STAM2				1	1
gene	Tx	N	Missense_Mutation	LUAD	FALSE	S	unknown	STAMBPL1				1	1
gene	Tx	N	Missense_Mutation	LUAD	FALSE	S	unknown	STAP1			FALSE	1	1
gene	Tx	N	Missense_Mutation	LUAD	FALSE	S	unknown	STARD9			FALSE	1	1
gene	Tx	N	Missense_Mutation	LUAD	FALSE	S	unknown	STAT3		TRUE	FALSE	1	1
gene	Tx	N	Missense_Mutation	LUAD	FALSE	S	unknown	STEAP4			FALSE	1	1
gene	Tx	N	Missense_Mutation	LUAD	FALSE	S	unknown	STK11		TRUE	TRUE	2	2
gene	Tx	N	Missense_Mutation	LUAD	FALSE	S	unknown	STX10			TRUE	1	1
gene	Tx	N	Missense_Mutation	LUAD	FALSE	S	unknown	SULT1C4			FALSE	1	1
gene	Tx	N	Missense_Mutation	LUAD	FALSE	S	unknown	SULT1E1			FALSE	1	1
gene	Tx	N	Missense_Mutation	LUAD	FALSE	S	unknown	SUMO3				1	1
gene	Tx	N	Missense_Mutation	LUAD	FALSE	S	unknown	TALDO1	MC3		TRUE	1	1
gene	Tx	N	Missense_Mutation	LUAD	FALSE	S	unknown	TAOK3			FALSE	1	1
gene	Tx	N	Missense_Mutation	LUAD	FALSE	S	unknown	TARS				1	1
gene	Tx	N	Missense_Mutation	LUAD	FALSE	S	unknown	TARSL2				1	1
gene	Tx	N	Missense_Mutation	LUAD	FALSE	S	unknown	TBC1D10C			FALSE	1	1
gene	Tx	N	Missense_Mutation	LUAD	FALSE	S	unknown	TBC1D12			FALSE	1	1
gene	Tx	N	Missense_Mutation	LUAD	FALSE	S	unknown	TCEA3				1	1
gene	Tx	N	Missense_Mutation	LUAD	FALSE	S	unknown	TCERG1			TRUE	1	1
gene	Tx	N	Missense_Mutation	LUAD	FALSE	S	unknown	TCN2			FALSE	1	1
gene	Tx	N	Missense_Mutation	LUAD	FALSE	S	unknown	TDP1				1	1
gene	Tx	N	Missense_Mutation	LUAD	FALSE	S	unknown	TEC				1	1
gene	Tx	N	Missense_Mutation	LUAD	FALSE	S	unknown	TF			FALSE	1	1
gene	Tx	N	Missense_Mutation	LUAD	FALSE	S	unknown	TFR2			FALSE	1	1
gene	Tx	N	Missense_Mutation	LUAD	FALSE	S	unknown	THBS1			TRUE	1	1
gene	Tx	N	Missense_Mutation	LUAD	FALSE	S	unknown	TIAM2			FALSE	1	1
gene	Tx	N	Missense_Mutation	LUAD	FALSE	S	unknown	TIE1			FALSE	1	1
gene	Tx	N	Missense_Mutation	LUAD	FALSE	S	unknown	TIPARP			TRUE	1	1
gene	Tx	N	Missense_Mutation	LUAD	FALSE	S	unknown	TKT			FALSE	1	1
gene	Tx	N	Missense_Mutation	LUAD	FALSE	S	unknown	TKT			TRUE	1	1
gene	Tx	N	Missense_Mutation	LUAD	FALSE	S	unknown	TLE2			FALSE	1	1
gene	Tx	N	Missense_Mutation	LUAD	FALSE	S	unknown	TLN1			TRUE	2	2
gene	Tx	N	Missense_Mutation	LUAD	FALSE	S	unknown	TLR10			FALSE	1	1
gene	Tx	N	Missense_Mutation	LUAD	FALSE	S	unknown	TLR4			FALSE	1	1
gene	Tx	N	Missense_Mutation	LUAD	FALSE	S	unknown	TMPRSS9			FALSE	1	1
gene	Tx	N	Missense_Mutation	LUAD	FALSE	S	unknown	TNFRSF4			FALSE	1	1
gene	Tx	N	Missense_Mutation	LUAD	FALSE	S	unknown	TNK1				1	1
gene	Tx	N	Missense_Mutation	LUAD	FALSE	S	unknown	TNKS			FALSE	1	1
gene	Tx	N	Missense_Mutation	LUAD	FALSE	S	unknown	TNNI2				1	1
gene	Tx	N	Missense_Mutation	LUAD	FALSE	S	unknown	TNPO2			FALSE	1	1
gene	Tx	N	Missense_Mutation	LUAD	FALSE	S	unknown	TNS3			TRUE	1	1
gene	Tx	N	Missense_Mutation	LUAD	FALSE	S	unknown	TOP2A			FALSE	1	1
gene	Tx	N	Missense_Mutation	LUAD	FALSE	S	unknown	TP53	MC3	TRUE	TRUE	2	2
gene	Tx	N	Missense_Mutation	LUAD	FALSE	S	unknown	TP53	MC3	TRUE		3	3
gene	Tx	N	Missense_Mutation	LUAD	FALSE	S	unknown	TP53		TRUE	TRUE	2	2
gene	Tx	N	Missense_Mutation	LUAD	FALSE	S	unknown	TP53		TRUE		1	1
gene	Tx	N	Missense_Mutation	LUAD	FALSE	S	unknown	TP53				1	1
gene	Tx	N	Missense_Mutation	LUAD	FALSE	S	unknown	TP53BP1		TRUE	FALSE	1	1
gene	Tx	N	Missense_Mutation	LUAD	FALSE	S	unknown	TP53BP1		TRUE	TRUE	1	1
gene	Tx	N	Missense_Mutation	LUAD	FALSE	S	unknown	TPP1				1	1
gene	Tx	N	Missense_Mutation	LUAD	FALSE	S	unknown	TPP2			TRUE	1	1
gene	Tx	N	Missense_Mutation	LUAD	FALSE	S	unknown	TRHDE			FALSE	1	1
gene	Tx	N	Missense_Mutation	LUAD	FALSE	S	unknown	TRIM22				1	1
gene	Tx	N	Missense_Mutation	LUAD	FALSE	S	unknown	TUBB4B				1	1
gene	Tx	N	Missense_Mutation	LUAD	FALSE	S	unknown	TYMP			TRUE	2	2
gene	Tx	N	Missense_Mutation	LUAD	FALSE	S	unknown	UBE2L3			FALSE	1	1
gene	Tx	N	Missense_Mutation	LUAD	FALSE	S	unknown	UBE2Q2			TRUE	1	1
gene	Tx	N	Missense_Mutation	LUAD	FALSE	S	unknown	UBLCP1				1	1
gene	Tx	N	Missense_Mutation	LUAD	FALSE	S	unknown	UCP2			TRUE	1	1
gene	Tx	N	Missense_Mutation	LUAD	FALSE	S	unknown	UCP3			FALSE	1	1
gene	Tx	N	Missense_Mutation	LUAD	FALSE	S	unknown	UMPS			TRUE	1	1
gene	Tx	N	Missense_Mutation	LUAD	FALSE	S	unknown	UQCRC1			TRUE	1	1
gene	Tx	N	Missense_Mutation	LUAD	FALSE	S	unknown	UROS			TRUE	1	1
gene	Tx	N	Missense_Mutation	LUAD	FALSE	S	unknown	USP15			TRUE	1	1
gene	Tx	N	Missense_Mutation	LUAD	FALSE	S	unknown	USP25			TRUE	1	1
gene	Tx	N	Missense_Mutation	LUAD	FALSE	S	unknown	USP33			TRUE	2	2
gene	Tx	N	Missense_Mutation	LUAD	FALSE	S	unknown	VAT1L				1	1
gene	Tx	N	Missense_Mutation	LUAD	FALSE	S	unknown	VAV1			FALSE	1	1
gene	Tx	N	Missense_Mutation	LUAD	FALSE	S	unknown	VNN2			FALSE	1	1
gene	Tx	N	Missense_Mutation	LUAD	FALSE	S	unknown	VNN2				1	1
gene	Tx	N	Missense_Mutation	LUAD	FALSE	S	unknown	VRK1			FALSE	1	1
gene	Tx	N	Missense_Mutation	LUAD	FALSE	S	unknown	WDR89			TRUE	1	1
gene	Tx	N	Missense_Mutation	LUAD	FALSE	S	unknown	WEE1			TRUE	1	1
gene	Tx	N	Missense_Mutation	LUAD	FALSE	S	unknown	WHSC1L1				1	1
gene	Tx	N	Missense_Mutation	LUAD	FALSE	S	unknown	WWP2			FALSE	1	1
gene	Tx	N	Missense_Mutation	LUAD	FALSE	S	unknown	WWP2			TRUE	1	1
gene	Tx	N	Missense_Mutation	LUAD	FALSE	S	unknown	XDH			FALSE	1	1
gene	Tx	N	Missense_Mutation	LUAD	FALSE	S	unknown	XPNPEP1			TRUE	1	1
gene	Tx	N	Missense_Mutation	LUAD	FALSE	S	unknown	XPNPEP1				1	1
gene	Tx	N	Missense_Mutation	LUAD	FALSE	S	unknown	XPO1			FALSE	1	1
gene	Tx	N	Missense_Mutation	LUAD	FALSE	S	unknown	XPOT			FALSE	1	1
gene	Tx	N	Missense_Mutation	LUAD	FALSE	S	unknown	YARS2				1	1
gene	Tx	N	Missense_Mutation	LUAD	FALSE	S	unknown	ZNF174			FALSE	1	1
gene	Tx	N	Missense_Mutation	LUAD	FALSE	S	unknown	ZNF317			TRUE	1	1
gene	Tx	N	Missense_Mutation	LUAD	FALSE	S	unknown	ZNF501			FALSE	1	1
gene	Tx	N	Missense_Mutation	LUAD	FALSE	S	unknown	ZNF664			TRUE	1	1
gene	Tx	N	Missense_Mutation	LUAD	TRUE	C	early	A2M			FALSE	1	1
gene	Tx	N	Missense_Mutation	LUAD	TRUE	C	early	A2ML1			FALSE	2	2
gene	Tx	N	Missense_Mutation	LUAD	TRUE	C	early	AAK1			TRUE	1	1
gene	Tx	N	Missense_Mutation	LUAD	TRUE	C	early	AARS2			TRUE	1	1
gene	Tx	N	Missense_Mutation	LUAD	TRUE	C	early	ABCA1			TRUE	1	1
gene	Tx	N	Missense_Mutation	LUAD	TRUE	C	early	ABCA12			FALSE	1	1
gene	Tx	N	Missense_Mutation	LUAD	TRUE	C	early	ABCA13			FALSE	2	2
gene	Tx	N	Missense_Mutation	LUAD	TRUE	C	early	ABCA2			TRUE	1	1
gene	Tx	N	Missense_Mutation	LUAD	TRUE	C	early	ABCA6			FALSE	3	3
gene	Tx	N	Missense_Mutation	LUAD	TRUE	C	early	ABCA7				1	1
gene	Tx	N	Missense_Mutation	LUAD	TRUE	C	early	ABCB1			FALSE	3	3
gene	Tx	N	Missense_Mutation	LUAD	TRUE	C	early	ABCB1			TRUE	2	2
gene	Tx	N	Missense_Mutation	LUAD	TRUE	C	early	ABCB10				1	1
gene	Tx	N	Missense_Mutation	LUAD	TRUE	C	early	ABCB4			FALSE	1	1
gene	Tx	N	Missense_Mutation	LUAD	TRUE	C	early	ABCB4				1	1
gene	Tx	N	Missense_Mutation	LUAD	TRUE	C	early	ABCB8			TRUE	1	1
gene	Tx	N	Missense_Mutation	LUAD	TRUE	C	early	ABCC2			TRUE	1	1
gene	Tx	N	Missense_Mutation	LUAD	TRUE	C	early	ABCC3			TRUE	2	2
gene	Tx	N	Missense_Mutation	LUAD	TRUE	C	early	ABCC4			TRUE	1	1
gene	Tx	N	Missense_Mutation	LUAD	TRUE	C	early	ABCC5				1	1
gene	Tx	N	Missense_Mutation	LUAD	TRUE	C	early	ABCC9			TRUE	1	1
gene	Tx	N	Missense_Mutation	LUAD	TRUE	C	early	ABL1				2	2
gene	Tx	N	Missense_Mutation	LUAD	TRUE	C	early	ACAA1			TRUE	1	1
gene	Tx	N	Missense_Mutation	LUAD	TRUE	C	early	ACAA2			TRUE	1	1
gene	Tx	N	Missense_Mutation	LUAD	TRUE	C	early	ACAA2				1	1
gene	Tx	N	Missense_Mutation	LUAD	TRUE	C	early	ACACB			TRUE	1	1
gene	Tx	N	Missense_Mutation	LUAD	TRUE	C	early	ACAD11			TRUE	1	1
gene	Tx	N	Missense_Mutation	LUAD	TRUE	C	early	ACAD9			TRUE	1	1
gene	Tx	N	Missense_Mutation	LUAD	TRUE	C	early	ACADL			FALSE	1	1
gene	Tx	N	Missense_Mutation	LUAD	TRUE	C	early	ACADM	MC3		TRUE	1	1
gene	Tx	N	Missense_Mutation	LUAD	TRUE	C	early	ACADM			TRUE	2	2
gene	Tx	N	Missense_Mutation	LUAD	TRUE	C	early	ACADM				1	1
gene	Tx	N	Missense_Mutation	LUAD	TRUE	C	early	ACADS			TRUE	3	3
gene	Tx	N	Missense_Mutation	LUAD	TRUE	C	early	ACADS				1	1
gene	Tx	N	Missense_Mutation	LUAD	TRUE	C	early	ACADSB			TRUE	1	1
gene	Tx	N	Missense_Mutation	LUAD	TRUE	C	early	ACAP1			FALSE	1	1
gene	Tx	N	Missense_Mutation	LUAD	TRUE	C	early	ACAP2			TRUE	1	1
gene	Tx	N	Missense_Mutation	LUAD	TRUE	C	early	ACBD7			FALSE	1	1
gene	Tx	N	Missense_Mutation	LUAD	TRUE	C	early	ACHE			TRUE	1	1
gene	Tx	N	Missense_Mutation	LUAD	TRUE	C	early	ACLY			TRUE	1	1
gene	Tx	N	Missense_Mutation	LUAD	TRUE	C	early	ACO1			TRUE	2	2
gene	Tx	N	Missense_Mutation	LUAD	TRUE	C	early	ACO2			TRUE	1	1
gene	Tx	N	Missense_Mutation	LUAD	TRUE	C	early	ACOT7			TRUE	1	1
gene	Tx	N	Missense_Mutation	LUAD	TRUE	C	early	ACTG2			FALSE	1	1
gene	Tx	N	Missense_Mutation	LUAD	TRUE	C	early	ACTG2				1	1
gene	Tx	N	Missense_Mutation	LUAD	TRUE	C	early	ACTN2			FALSE	2	2
gene	Tx	N	Missense_Mutation	LUAD	TRUE	C	early	ACTR3				1	1
gene	Tx	N	Missense_Mutation	LUAD	TRUE	C	early	ACVR1B		TRUE	TRUE	2	2
gene	Tx	N	Missense_Mutation	LUAD	TRUE	C	early	ACVR2A			FALSE	1	1
gene	Tx	N	Missense_Mutation	LUAD	TRUE	C	early	ADAL			TRUE	1	1
gene	Tx	N	Missense_Mutation	LUAD	TRUE	C	early	ADAM19			FALSE	1	1
gene	Tx	N	Missense_Mutation	LUAD	TRUE	C	early	ADAM23			FALSE	1	1
gene	Tx	N	Missense_Mutation	LUAD	TRUE	C	early	ADAM8			TRUE	2	2
gene	Tx	N	Missense_Mutation	LUAD	TRUE	C	early	ADAMDEC1			FALSE	1	1
gene	Tx	N	Missense_Mutation	LUAD	TRUE	C	early	ADAMTS15			FALSE	1	1
gene	Tx	N	Missense_Mutation	LUAD	TRUE	C	early	ADAMTS16			FALSE	1	1
gene	Tx	N	Missense_Mutation	LUAD	TRUE	C	early	ADAMTS16			TRUE	1	1
gene	Tx	N	Missense_Mutation	LUAD	TRUE	C	early	ADAMTS16				1	1
gene	Tx	N	Missense_Mutation	LUAD	TRUE	C	early	ADAMTS17			FALSE	1	1
gene	Tx	N	Missense_Mutation	LUAD	TRUE	C	early	ADAMTS2			FALSE	1	1
gene	Tx	N	Missense_Mutation	LUAD	TRUE	C	early	ADAMTS5			FALSE	3	3
gene	Tx	N	Missense_Mutation	LUAD	TRUE	C	early	ADAMTS8				1	1
gene	Tx	N	Missense_Mutation	LUAD	TRUE	C	early	ADCY1			FALSE	2	2
gene	Tx	N	Missense_Mutation	LUAD	TRUE	C	early	ADCY2			FALSE	2	2
gene	Tx	N	Missense_Mutation	LUAD	TRUE	C	early	ADCY2			TRUE	1	1
gene	Tx	N	Missense_Mutation	LUAD	TRUE	C	early	ADCY5			FALSE	1	1
gene	Tx	N	Missense_Mutation	LUAD	TRUE	C	early	ADCY5			TRUE	1	1
gene	Tx	N	Missense_Mutation	LUAD	TRUE	C	early	ADCY6			TRUE	1	1
gene	Tx	N	Missense_Mutation	LUAD	TRUE	C	early	ADCYAP1R1				1	1
gene	Tx	N	Missense_Mutation	LUAD	TRUE	C	early	ADD2			FALSE	1	1
gene	Tx	N	Missense_Mutation	LUAD	TRUE	C	early	ADD2			TRUE	1	1
gene	Tx	N	Missense_Mutation	LUAD	TRUE	C	early	ADD3			TRUE	1	1
gene	Tx	N	Missense_Mutation	LUAD	TRUE	C	early	ADH1B			FALSE	1	1
gene	Tx	N	Missense_Mutation	LUAD	TRUE	C	early	ADHFE1			TRUE	1	1
gene	Tx	N	Missense_Mutation	LUAD	TRUE	C	early	ADK			TRUE	1	1
gene	Tx	N	Missense_Mutation	LUAD	TRUE	C	early	ADPRH			FALSE	1	1
gene	Tx	N	Missense_Mutation	LUAD	TRUE	C	early	ADSL				1	1
gene	Tx	N	Missense_Mutation	LUAD	TRUE	C	early	ADSS			TRUE	2	2
gene	Tx	N	Missense_Mutation	LUAD	TRUE	C	early	AGO3				1	1
gene	Tx	N	Missense_Mutation	LUAD	TRUE	C	early	AGO4				1	1
gene	Tx	N	Missense_Mutation	LUAD	TRUE	C	early	AGXT			FALSE	3	3
gene	Tx	N	Missense_Mutation	LUAD	TRUE	C	early	AKR1B1			TRUE	1	1
gene	Tx	N	Missense_Mutation	LUAD	TRUE	C	early	AKR7A2			TRUE	1	1
gene	Tx	N	Missense_Mutation	LUAD	TRUE	C	early	AKR7A2				1	1
gene	Tx	N	Missense_Mutation	LUAD	TRUE	C	early	AKT1	MC3	TRUE		1	1
gene	Tx	N	Missense_Mutation	LUAD	TRUE	C	early	AKT2			TRUE	1	1
gene	Tx	N	Missense_Mutation	LUAD	TRUE	C	early	AKT2				1	1
gene	Tx	N	Missense_Mutation	LUAD	TRUE	C	early	AKT3				1	1
gene	Tx	N	Missense_Mutation	LUAD	TRUE	C	early	ALAD			TRUE	1	1
gene	Tx	N	Missense_Mutation	LUAD	TRUE	C	early	ALB			FALSE	1	1
gene	Tx	N	Missense_Mutation	LUAD	TRUE	C	early	ALDH1A2			FALSE	1	1
gene	Tx	N	Missense_Mutation	LUAD	TRUE	C	early	ALDH1A3				1	1
gene	Tx	N	Missense_Mutation	LUAD	TRUE	C	early	ALDH1L1			TRUE	2	2
gene	Tx	N	Missense_Mutation	LUAD	TRUE	C	early	ALDH3A2			TRUE	1	1
gene	Tx	N	Missense_Mutation	LUAD	TRUE	C	early	ALDH5A1			TRUE	2	2
gene	Tx	N	Missense_Mutation	LUAD	TRUE	C	early	ALDOB			FALSE	1	1
gene	Tx	N	Missense_Mutation	LUAD	TRUE	C	early	ALDOB				1	1
gene	Tx	N	Missense_Mutation	LUAD	TRUE	C	early	ALKBH2				1	1
gene	Tx	N	Missense_Mutation	LUAD	TRUE	C	early	ALKBH8			TRUE	1	1
gene	Tx	N	Missense_Mutation	LUAD	TRUE	C	early	ALKBH8				1	1
gene	Tx	N	Missense_Mutation	LUAD	TRUE	C	early	ALOX12			FALSE	2	2
gene	Tx	N	Missense_Mutation	LUAD	TRUE	C	early	ALOX5			FALSE	1	1
gene	Tx	N	Missense_Mutation	LUAD	TRUE	C	early	ALPL				1	1
gene	Tx	N	Missense_Mutation	LUAD	TRUE	C	early	ALX3			FALSE	1	1
gene	Tx	N	Missense_Mutation	LUAD	TRUE	C	early	AMICA1			FALSE	1	1
gene	Tx	N	Missense_Mutation	LUAD	TRUE	C	early	AMPH			FALSE	2	2
gene	Tx	N	Missense_Mutation	LUAD	TRUE	C	early	ANGPT2			FALSE	1	1
gene	Tx	N	Missense_Mutation	LUAD	TRUE	C	early	ANK1			FALSE	1	1
gene	Tx	N	Missense_Mutation	LUAD	TRUE	C	early	ANK2			FALSE	2	2
gene	Tx	N	Missense_Mutation	LUAD	TRUE	C	early	ANK3			TRUE	1	1
gene	Tx	N	Missense_Mutation	LUAD	TRUE	C	early	ANKRD50			TRUE	1	1
gene	Tx	N	Missense_Mutation	LUAD	TRUE	C	early	ANKRD52			TRUE	1	1
gene	Tx	N	Missense_Mutation	LUAD	TRUE	C	early	ANLN			TRUE	1	1
gene	Tx	N	Missense_Mutation	LUAD	TRUE	C	early	ANPEP			FALSE	1	1
gene	Tx	N	Missense_Mutation	LUAD	TRUE	C	early	ANXA10			FALSE	1	1
gene	Tx	N	Missense_Mutation	LUAD	TRUE	C	early	AOC1			FALSE	1	1
gene	Tx	N	Missense_Mutation	LUAD	TRUE	C	early	AOC1			TRUE	1	1
gene	Tx	N	Missense_Mutation	LUAD	TRUE	C	early	AOC1				3	3
gene	Tx	N	Missense_Mutation	LUAD	TRUE	C	early	AOC2			FALSE	1	1
gene	Tx	N	Missense_Mutation	LUAD	TRUE	C	early	AOC3			FALSE	1	1
gene	Tx	N	Missense_Mutation	LUAD	TRUE	C	early	AOX1			FALSE	1	1
gene	Tx	N	Missense_Mutation	LUAD	TRUE	C	early	AOX1			TRUE	1	1
gene	Tx	N	Missense_Mutation	LUAD	TRUE	C	early	AOX1				3	3
gene	Tx	N	Missense_Mutation	LUAD	TRUE	C	early	AP2M1			TRUE	1	1
gene	Tx	N	Missense_Mutation	LUAD	TRUE	C	early	AP3B2			FALSE	1	1
gene	Tx	N	Missense_Mutation	LUAD	TRUE	C	early	APAF1			TRUE	1	1
gene	Tx	N	Missense_Mutation	LUAD	TRUE	C	early	APLP1			FALSE	1	1
gene	Tx	N	Missense_Mutation	LUAD	TRUE	C	early	APMAP			TRUE	1	1
gene	Tx	N	Missense_Mutation	LUAD	TRUE	C	early	APMAP				1	1
gene	Tx	N	Missense_Mutation	LUAD	TRUE	C	early	APOD			FALSE	1	1
gene	Tx	N	Missense_Mutation	LUAD	TRUE	C	early	AQP1			TRUE	1	1
gene	Tx	N	Missense_Mutation	LUAD	TRUE	C	early	AQP4			TRUE	1	1
gene	Tx	N	Missense_Mutation	LUAD	TRUE	C	early	AQPEP				1	1
gene	Tx	N	Missense_Mutation	LUAD	TRUE	C	early	ARF3			TRUE	1	1
gene	Tx	N	Missense_Mutation	LUAD	TRUE	C	early	ARG2				1	1
gene	Tx	N	Missense_Mutation	LUAD	TRUE	C	early	ARHGAP30			FALSE	1	1
gene	Tx	N	Missense_Mutation	LUAD	TRUE	C	early	ARHGAP33			FALSE	1	1
gene	Tx	N	Missense_Mutation	LUAD	TRUE	C	early	ARHGAP33			TRUE	1	1
gene	Tx	N	Missense_Mutation	LUAD	TRUE	C	early	ARHGAP9			FALSE	2	2
gene	Tx	N	Missense_Mutation	LUAD	TRUE	C	early	ARHGEF11			TRUE	1	1
gene	Tx	N	Missense_Mutation	LUAD	TRUE	C	early	ARHGEF26			TRUE	1	1
gene	Tx	N	Missense_Mutation	LUAD	TRUE	C	early	ARHGEF28			FALSE	1	1
gene	Tx	N	Missense_Mutation	LUAD	TRUE	C	early	ARID5B			TRUE	1	1
gene	Tx	N	Missense_Mutation	LUAD	TRUE	C	early	ARL3			TRUE	1	1
gene	Tx	N	Missense_Mutation	LUAD	TRUE	C	early	ARL8A			TRUE	1	1
gene	Tx	N	Missense_Mutation	LUAD	TRUE	C	early	ARNT2				1	1
gene	Tx	N	Missense_Mutation	LUAD	TRUE	C	early	ARSB				1	1
gene	Tx	N	Missense_Mutation	LUAD	TRUE	C	early	ARSK			TRUE	1	1
gene	Tx	N	Missense_Mutation	LUAD	TRUE	C	early	ASAP1			TRUE	1	1
gene	Tx	N	Missense_Mutation	LUAD	TRUE	C	early	ASAP2				1	1
gene	Tx	N	Missense_Mutation	LUAD	TRUE	C	early	ASAP3			FALSE	1	1
gene	Tx	N	Missense_Mutation	LUAD	TRUE	C	early	ASB13			TRUE	1	1
gene	Tx	N	Missense_Mutation	LUAD	TRUE	C	early	ASB2			FALSE	1	1
gene	Tx	N	Missense_Mutation	LUAD	TRUE	C	early	ASCC3			TRUE	1	1
gene	Tx	N	Missense_Mutation	LUAD	TRUE	C	early	ASIC1			TRUE	1	1
gene	Tx	N	Missense_Mutation	LUAD	TRUE	C	early	ASL			TRUE	1	1
gene	Tx	N	Missense_Mutation	LUAD	TRUE	C	early	ASNA1			TRUE	1	1
gene	Tx	N	Missense_Mutation	LUAD	TRUE	C	early	ASPG			FALSE	1	1
gene	Tx	N	Missense_Mutation	LUAD	TRUE	C	early	ASS1			TRUE	1	1
gene	Tx	N	Missense_Mutation	LUAD	TRUE	C	early	ATAD2B			TRUE	1	1
gene	Tx	N	Missense_Mutation	LUAD	TRUE	C	early	ATHL1			TRUE	1	1
gene	Tx	N	Missense_Mutation	LUAD	TRUE	C	early	ATL3			TRUE	1	1
gene	Tx	N	Missense_Mutation	LUAD	TRUE	C	early	ATP1A2			FALSE	3	3
gene	Tx	N	Missense_Mutation	LUAD	TRUE	C	early	ATP1A2				1	1
gene	Tx	N	Missense_Mutation	LUAD	TRUE	C	early	ATP1A3			FALSE	2	2
gene	Tx	N	Missense_Mutation	LUAD	TRUE	C	early	ATP1B3			TRUE	1	1
gene	Tx	N	Missense_Mutation	LUAD	TRUE	C	early	ATP2A2				1	1
gene	Tx	N	Missense_Mutation	LUAD	TRUE	C	early	ATP2A3			TRUE	1	1
gene	Tx	N	Missense_Mutation	LUAD	TRUE	C	early	ATP5C1			TRUE	1	1
gene	Tx	N	Missense_Mutation	LUAD	TRUE	C	early	ATP6V0D1			TRUE	1	1
gene	Tx	N	Missense_Mutation	LUAD	TRUE	C	early	ATP6V0D2				1	1
gene	Tx	N	Missense_Mutation	LUAD	TRUE	C	early	AURKC			FALSE	1	1
gene	Tx	N	Missense_Mutation	LUAD	TRUE	C	early	AXL			FALSE	1	1
gene	Tx	N	Missense_Mutation	LUAD	TRUE	C	early	B3GAT1			TRUE	1	1
gene	Tx	N	Missense_Mutation	LUAD	TRUE	C	early	BAIAP2			TRUE	1	1
gene	Tx	N	Missense_Mutation	LUAD	TRUE	C	early	BAIAP2L1			TRUE	1	1
gene	Tx	N	Missense_Mutation	LUAD	TRUE	C	early	BARD1			TRUE	1	1
gene	Tx	N	Missense_Mutation	LUAD	TRUE	C	early	BATF			TRUE	1	1
gene	Tx	N	Missense_Mutation	LUAD	TRUE	C	early	BCAN			FALSE	1	1
gene	Tx	N	Missense_Mutation	LUAD	TRUE	C	early	BCHE			FALSE	5	5
gene	Tx	N	Missense_Mutation	LUAD	TRUE	C	early	BCL2			FALSE	1	1
gene	Tx	N	Missense_Mutation	LUAD	TRUE	C	early	BCL2A1			FALSE	1	1
gene	Tx	N	Missense_Mutation	LUAD	TRUE	C	early	BDNF			FALSE	1	1
gene	Tx	N	Missense_Mutation	LUAD	TRUE	C	early	BHMT2		TRUE	FALSE	1	1
gene	Tx	N	Missense_Mutation	LUAD	TRUE	C	early	BIN2			FALSE	1	1
gene	Tx	N	Missense_Mutation	LUAD	TRUE	C	early	BIRC7			FALSE	1	1
gene	Tx	N	Missense_Mutation	LUAD	TRUE	C	early	BIRC7				1	1
gene	Tx	N	Missense_Mutation	LUAD	TRUE	C	early	BLK			FALSE	1	1
gene	Tx	N	Missense_Mutation	LUAD	TRUE	C	early	BLM		TRUE	TRUE	1	1
gene	Tx	N	Missense_Mutation	LUAD	TRUE	C	early	BLM		TRUE		1	1
gene	Tx	N	Missense_Mutation	LUAD	TRUE	C	early	BLMH				1	1
gene	Tx	N	Missense_Mutation	LUAD	TRUE	C	early	BMP5			FALSE	1	1
gene	Tx	N	Missense_Mutation	LUAD	TRUE	C	early	BMP5			TRUE	1	1
gene	Tx	N	Missense_Mutation	LUAD	TRUE	C	early	BMPR1A		TRUE	TRUE	1	1
gene	Tx	N	Missense_Mutation	LUAD	TRUE	C	early	BMPR1A			TRUE	1	1
gene	Tx	N	Missense_Mutation	LUAD	TRUE	C	early	BMPR1B			TRUE	1	1
gene	Tx	N	Missense_Mutation	LUAD	TRUE	C	early	BPHL			TRUE	1	1
gene	Tx	N	Missense_Mutation	LUAD	TRUE	C	early	BPTF				1	1
gene	Tx	N	Missense_Mutation	LUAD	TRUE	C	early	BRAF	MC3	TRUE	TRUE	3	3
gene	Tx	N	Missense_Mutation	LUAD	TRUE	C	early	BRAF	MC3	TRUE		1	1
gene	Tx	N	Missense_Mutation	LUAD	TRUE	C	early	BRAF	MC3		TRUE	1	1
gene	Tx	N	Missense_Mutation	LUAD	TRUE	C	early	BRAF		TRUE	TRUE	2	2
gene	Tx	N	Missense_Mutation	LUAD	TRUE	C	early	BRAF			TRUE	1	1
gene	Tx	N	Missense_Mutation	LUAD	TRUE	C	early	BRCA1				1	1
gene	Tx	N	Missense_Mutation	LUAD	TRUE	C	early	BROX			TRUE	1	1
gene	Tx	N	Missense_Mutation	LUAD	TRUE	C	early	BTNL9			FALSE	2	2
gene	Tx	N	Missense_Mutation	LUAD	TRUE	C	early	C12orf5			TRUE	1	1
gene	Tx	N	Missense_Mutation	LUAD	TRUE	C	early	C1QB			FALSE	2	2
gene	Tx	N	Missense_Mutation	LUAD	TRUE	C	early	C1S			TRUE	1	1
gene	Tx	N	Missense_Mutation	LUAD	TRUE	C	early	C6				1	1
gene	Tx	N	Missense_Mutation	LUAD	TRUE	C	early	C8G			FALSE	1	1
gene	Tx	N	Missense_Mutation	LUAD	TRUE	C	early	CA12			FALSE	1	1
gene	Tx	N	Missense_Mutation	LUAD	TRUE	C	early	CA13			TRUE	2	2
gene	Tx	N	Missense_Mutation	LUAD	TRUE	C	early	CA4			FALSE	1	1
gene	Tx	N	Missense_Mutation	LUAD	TRUE	C	early	CACNB2			FALSE	2	2
gene	Tx	N	Missense_Mutation	LUAD	TRUE	C	early	CAD			TRUE	2	2
gene	Tx	N	Missense_Mutation	LUAD	TRUE	C	early	CADM3			FALSE	1	1
gene	Tx	N	Missense_Mutation	LUAD	TRUE	C	early	CALCRL			FALSE	1	1
gene	Tx	N	Missense_Mutation	LUAD	TRUE	C	early	CAMK2A			FALSE	2	2
gene	Tx	N	Missense_Mutation	LUAD	TRUE	C	early	CAMK2B				1	1
gene	Tx	N	Missense_Mutation	LUAD	TRUE	C	early	CAMK2D			TRUE	1	1
gene	Tx	N	Missense_Mutation	LUAD	TRUE	C	early	CAMK2G			TRUE	1	1
gene	Tx	N	Missense_Mutation	LUAD	TRUE	C	early	CAMKMT			TRUE	1	1
gene	Tx	N	Missense_Mutation	LUAD	TRUE	C	early	CAND2			FALSE	1	1
gene	Tx	N	Missense_Mutation	LUAD	TRUE	C	early	CANX			TRUE	2	2
gene	Tx	N	Missense_Mutation	LUAD	TRUE	C	early	CAPG			TRUE	1	1
gene	Tx	N	Missense_Mutation	LUAD	TRUE	C	early	CAPN11			FALSE	1	1
gene	Tx	N	Missense_Mutation	LUAD	TRUE	C	early	CAPN14			FALSE	1	1
gene	Tx	N	Missense_Mutation	LUAD	TRUE	C	early	CAPN9			FALSE	1	1
gene	Tx	N	Missense_Mutation	LUAD	TRUE	C	early	CARD11			FALSE	1	1
gene	Tx	N	Missense_Mutation	LUAD	TRUE	C	early	CARD14			FALSE	1	1
gene	Tx	N	Missense_Mutation	LUAD	TRUE	C	early	CARD16			FALSE	1	1
gene	Tx	N	Missense_Mutation	LUAD	TRUE	C	early	CARM1			TRUE	1	1
gene	Tx	N	Missense_Mutation	LUAD	TRUE	C	early	CASKIN1			FALSE	1	1
gene	Tx	N	Missense_Mutation	LUAD	TRUE	C	early	CASP12			FALSE	3	3
gene	Tx	N	Missense_Mutation	LUAD	TRUE	C	early	CASQ2	MC3		FALSE	1	1
gene	Tx	N	Missense_Mutation	LUAD	TRUE	C	early	CASQ2				1	1
gene	Tx	N	Missense_Mutation	LUAD	TRUE	C	early	CBL		TRUE	TRUE	1	1
gene	Tx	N	Missense_Mutation	LUAD	TRUE	C	early	CBL			TRUE	2	2
gene	Tx	N	Missense_Mutation	LUAD	TRUE	C	early	CBLB		TRUE	TRUE	1	1
gene	Tx	N	Missense_Mutation	LUAD	TRUE	C	early	CBS			TRUE	1	1
gene	Tx	N	Missense_Mutation	LUAD	TRUE	C	early	CBX1				1	1
gene	Tx	N	Missense_Mutation	LUAD	TRUE	C	early	CCL13			FALSE	1	1
gene	Tx	N	Missense_Mutation	LUAD	TRUE	C	early	CCL15			TRUE	1	1
gene	Tx	N	Missense_Mutation	LUAD	TRUE	C	early	CCL2			FALSE	1	1
gene	Tx	N	Missense_Mutation	LUAD	TRUE	C	early	CCM2			TRUE	1	1
gene	Tx	N	Missense_Mutation	LUAD	TRUE	C	early	CCNC			TRUE	1	1
gene	Tx	N	Missense_Mutation	LUAD	TRUE	C	early	CCND1			TRUE	1	1
gene	Tx	N	Missense_Mutation	LUAD	TRUE	C	early	CCT2			TRUE	1	1
gene	Tx	N	Missense_Mutation	LUAD	TRUE	C	early	CCT7			TRUE	1	1
gene	Tx	N	Missense_Mutation	LUAD	TRUE	C	early	CD109			FALSE	1	1
gene	Tx	N	Missense_Mutation	LUAD	TRUE	C	early	CD109			TRUE	2	2
gene	Tx	N	Missense_Mutation	LUAD	TRUE	C	early	CD163			FALSE	1	1
gene	Tx	N	Missense_Mutation	LUAD	TRUE	C	early	CD163L1			FALSE	1	1
gene	Tx	N	Missense_Mutation	LUAD	TRUE	C	early	CD1A			FALSE	2	2
gene	Tx	N	Missense_Mutation	LUAD	TRUE	C	early	CD1B			FALSE	2	2
gene	Tx	N	Missense_Mutation	LUAD	TRUE	C	early	CD1C			FALSE	2	2
gene	Tx	N	Missense_Mutation	LUAD	TRUE	C	early	CD1D			FALSE	1	1
gene	Tx	N	Missense_Mutation	LUAD	TRUE	C	early	CD1E			FALSE	2	2
gene	Tx	N	Missense_Mutation	LUAD	TRUE	C	early	CD300E				1	1
gene	Tx	N	Missense_Mutation	LUAD	TRUE	C	early	CD4			FALSE	1	1
gene	Tx	N	Missense_Mutation	LUAD	TRUE	C	early	CD44			FALSE	1	1
gene	Tx	N	Missense_Mutation	LUAD	TRUE	C	early	CD69			FALSE	1	1
gene	Tx	N	Missense_Mutation	LUAD	TRUE	C	early	CDC25C			TRUE	1	1
gene	Tx	N	Missense_Mutation	LUAD	TRUE	C	early	CDC42BPA			TRUE	1	1
gene	Tx	N	Missense_Mutation	LUAD	TRUE	C	early	CDH13			FALSE	2	2
gene	Tx	N	Missense_Mutation	LUAD	TRUE	C	early	CDH15			TRUE	1	1
gene	Tx	N	Missense_Mutation	LUAD	TRUE	C	early	CDH19			FALSE	1	1
gene	Tx	N	Missense_Mutation	LUAD	TRUE	C	early	CDH2			FALSE	1	1
gene	Tx	N	Missense_Mutation	LUAD	TRUE	C	early	CDH4			FALSE	1	1
gene	Tx	N	Missense_Mutation	LUAD	TRUE	C	early	CDH6			FALSE	1	1
gene	Tx	N	Missense_Mutation	LUAD	TRUE	C	early	CDH8			FALSE	2	2
gene	Tx	N	Missense_Mutation	LUAD	TRUE	C	early	CDK13			TRUE	1	1
gene	Tx	N	Missense_Mutation	LUAD	TRUE	C	early	CDK13				1	1
gene	Tx	N	Missense_Mutation	LUAD	TRUE	C	early	CDK14			TRUE	1	1
gene	Tx	N	Missense_Mutation	LUAD	TRUE	C	early	CDK14				1	1
gene	Tx	N	Missense_Mutation	LUAD	TRUE	C	early	CDK15			TRUE	1	1
gene	Tx	N	Missense_Mutation	LUAD	TRUE	C	early	CDK5R1			TRUE	1	1
gene	Tx	N	Missense_Mutation	LUAD	TRUE	C	early	CDKN2A	MC3	TRUE	TRUE	1	1
gene	Tx	N	Missense_Mutation	LUAD	TRUE	C	early	CDKN2A	MC3	TRUE		2	2
gene	Tx	N	Missense_Mutation	LUAD	TRUE	C	early	CDKN2A		TRUE	TRUE	2	2
gene	Tx	N	Missense_Mutation	LUAD	TRUE	C	early	CDO1			FALSE	1	1
gene	Tx	N	Missense_Mutation	LUAD	TRUE	C	early	CEACAM4			FALSE	1	1
gene	Tx	N	Missense_Mutation	LUAD	TRUE	C	early	CENPE			TRUE	1	1
gene	Tx	N	Missense_Mutation	LUAD	TRUE	C	early	CEP120			TRUE	1	1
gene	Tx	N	Missense_Mutation	LUAD	TRUE	C	early	CEP170B			TRUE	1	1
gene	Tx	N	Missense_Mutation	LUAD	TRUE	C	early	CERS6			TRUE	1	1
gene	Tx	N	Missense_Mutation	LUAD	TRUE	C	early	CFH			TRUE	1	1
gene	Tx	N	Missense_Mutation	LUAD	TRUE	C	early	CHD6			FALSE	1	1
gene	Tx	N	Missense_Mutation	LUAD	TRUE	C	early	CHD6			TRUE	1	1
gene	Tx	N	Missense_Mutation	LUAD	TRUE	C	early	CHD8			TRUE	1	1
gene	Tx	N	Missense_Mutation	LUAD	TRUE	C	early	CHEK1			TRUE	1	1
gene	Tx	N	Missense_Mutation	LUAD	TRUE	C	early	CHEK2		TRUE	TRUE	1	1
gene	Tx	N	Missense_Mutation	LUAD	TRUE	C	early	CHI3L1			FALSE	1	1
gene	Tx	N	Missense_Mutation	LUAD	TRUE	C	early	CHI3L2			TRUE	1	1
gene	Tx	N	Missense_Mutation	LUAD	TRUE	C	early	CHL1			FALSE	2	2
gene	Tx	N	Missense_Mutation	LUAD	TRUE	C	early	CHL1				1	1
gene	Tx	N	Missense_Mutation	LUAD	TRUE	C	early	CHN1			TRUE	1	1
gene	Tx	N	Missense_Mutation	LUAD	TRUE	C	early	CHRNB2			FALSE	1	1
gene	Tx	N	Missense_Mutation	LUAD	TRUE	C	early	CHUK			TRUE	1	1
gene	Tx	N	Missense_Mutation	LUAD	TRUE	C	early	CKM			TRUE	1	1
gene	Tx	N	Missense_Mutation	LUAD	TRUE	C	early	CKM				1	1
gene	Tx	N	Missense_Mutation	LUAD	TRUE	C	early	CLEC4A			FALSE	1	1
gene	Tx	N	Missense_Mutation	LUAD	TRUE	C	early	CLEC4D			FALSE	1	1
gene	Tx	N	Missense_Mutation	LUAD	TRUE	C	early	CLEC4E			FALSE	1	1
gene	Tx	N	Missense_Mutation	LUAD	TRUE	C	early	CLIC3			FALSE	1	1
gene	Tx	N	Missense_Mutation	LUAD	TRUE	C	early	CLIP2				1	1
gene	Tx	N	Missense_Mutation	LUAD	TRUE	C	early	CLMN			TRUE	1	1
gene	Tx	N	Missense_Mutation	LUAD	TRUE	C	early	CLPB			TRUE	1	1
gene	Tx	N	Missense_Mutation	LUAD	TRUE	C	early	CLPB				1	1
gene	Tx	N	Missense_Mutation	LUAD	TRUE	C	early	CLTC			TRUE	1	1
gene	Tx	N	Missense_Mutation	LUAD	TRUE	C	early	CLTC				1	1
gene	Tx	N	Missense_Mutation	LUAD	TRUE	C	early	CLTCL1			TRUE	1	1
gene	Tx	N	Missense_Mutation	LUAD	TRUE	C	early	CNGA1			FALSE	1	1
gene	Tx	N	Missense_Mutation	LUAD	TRUE	C	early	CNKSR1		TRUE	TRUE	1	1
gene	Tx	N	Missense_Mutation	LUAD	TRUE	C	early	CNNM2			TRUE	1	1
gene	Tx	N	Missense_Mutation	LUAD	TRUE	C	early	CNOT6L			TRUE	1	1
gene	Tx	N	Missense_Mutation	LUAD	TRUE	C	early	CNTN1			TRUE	1	1
gene	Tx	N	Missense_Mutation	LUAD	TRUE	C	early	CNTN2			FALSE	1	1
gene	Tx	N	Missense_Mutation	LUAD	TRUE	C	early	CNTN2				1	1
gene	Tx	N	Missense_Mutation	LUAD	TRUE	C	early	CNTN3				1	1
gene	Tx	N	Missense_Mutation	LUAD	TRUE	C	early	CNTN5			FALSE	2	2
gene	Tx	N	Missense_Mutation	LUAD	TRUE	C	early	CNTN6			TRUE	2	2
gene	Tx	N	Missense_Mutation	LUAD	TRUE	C	early	CNTNAP2			FALSE	2	2
gene	Tx	N	Missense_Mutation	LUAD	TRUE	C	early	COL6A3			FALSE	1	1
gene	Tx	N	Missense_Mutation	LUAD	TRUE	C	early	COLEC10			FALSE	1	1
gene	Tx	N	Missense_Mutation	LUAD	TRUE	C	early	COMP			FALSE	2	2
gene	Tx	N	Missense_Mutation	LUAD	TRUE	C	early	COPA			TRUE	1	1
gene	Tx	N	Missense_Mutation	LUAD	TRUE	C	early	COPE			TRUE	1	1
gene	Tx	N	Missense_Mutation	LUAD	TRUE	C	early	COX4I2			FALSE	1	1
gene	Tx	N	Missense_Mutation	LUAD	TRUE	C	early	CPA3			FALSE	1	1
gene	Tx	N	Missense_Mutation	LUAD	TRUE	C	early	CPA6			FALSE	1	1
gene	Tx	N	Missense_Mutation	LUAD	TRUE	C	early	CPEB4				1	1
gene	Tx	N	Missense_Mutation	LUAD	TRUE	C	early	CPOX			TRUE	1	1
gene	Tx	N	Missense_Mutation	LUAD	TRUE	C	early	CPS1				1	1
gene	Tx	N	Missense_Mutation	LUAD	TRUE	C	early	CPSF3L			TRUE	1	1
gene	Tx	N	Missense_Mutation	LUAD	TRUE	C	early	CPVL			FALSE	1	1
gene	Tx	N	Missense_Mutation	LUAD	TRUE	C	early	CPXM1			FALSE	2	2
gene	Tx	N	Missense_Mutation	LUAD	TRUE	C	early	CPXM2			FALSE	2	2
gene	Tx	N	Missense_Mutation	LUAD	TRUE	C	early	CPZ			FALSE	2	2
gene	Tx	N	Missense_Mutation	LUAD	TRUE	C	early	CPZ			TRUE	1	1
gene	Tx	N	Missense_Mutation	LUAD	TRUE	C	early	CRB2			FALSE	2	2
gene	Tx	N	Missense_Mutation	LUAD	TRUE	C	early	CREB5			TRUE	1	1
gene	Tx	N	Missense_Mutation	LUAD	TRUE	C	early	CREG1			TRUE	1	1
gene	Tx	N	Missense_Mutation	LUAD	TRUE	C	early	CRISP2			FALSE	1	1
gene	Tx	N	Missense_Mutation	LUAD	TRUE	C	early	CRMP1			FALSE	1	1
gene	Tx	N	Missense_Mutation	LUAD	TRUE	C	early	CRYL1			TRUE	1	1
gene	Tx	N	Missense_Mutation	LUAD	TRUE	C	early	CRYM			TRUE	1	1
gene	Tx	N	Missense_Mutation	LUAD	TRUE	C	early	CRYZ				1	1
gene	Tx	N	Missense_Mutation	LUAD	TRUE	C	early	CSE1L				1	1
gene	Tx	N	Missense_Mutation	LUAD	TRUE	C	early	CSF2RB			FALSE	1	1
gene	Tx	N	Missense_Mutation	LUAD	TRUE	C	early	CSMD1			FALSE	1	1
gene	Tx	N	Missense_Mutation	LUAD	TRUE	C	early	CSNK1D			TRUE	1	1
gene	Tx	N	Missense_Mutation	LUAD	TRUE	C	early	CSNK1E				1	1
gene	Tx	N	Missense_Mutation	LUAD	TRUE	C	early	CSNK1G2			TRUE	1	1
gene	Tx	N	Missense_Mutation	LUAD	TRUE	C	early	CTH			TRUE	1	1
gene	Tx	N	Missense_Mutation	LUAD	TRUE	C	early	CTNND2			FALSE	4	4
gene	Tx	N	Missense_Mutation	LUAD	TRUE	C	early	CTNND2				1	1
gene	Tx	N	Missense_Mutation	LUAD	TRUE	C	early	CTSB			TRUE	1	1
gene	Tx	N	Missense_Mutation	LUAD	TRUE	C	early	CTSD			TRUE	1	1
gene	Tx	N	Missense_Mutation	LUAD	TRUE	C	early	CTSF			TRUE	1	1
gene	Tx	N	Missense_Mutation	LUAD	TRUE	C	early	CTSK			FALSE	1	1
gene	Tx	N	Missense_Mutation	LUAD	TRUE	C	early	CTSL			TRUE	1	1
gene	Tx	N	Missense_Mutation	LUAD	TRUE	C	early	CTSV			TRUE	1	1
gene	Tx	N	Missense_Mutation	LUAD	TRUE	C	early	CUL2			TRUE	1	1
gene	Tx	N	Missense_Mutation	LUAD	TRUE	C	early	CUL2				1	1
gene	Tx	N	Missense_Mutation	LUAD	TRUE	C	early	CUL3		TRUE	TRUE	1	1
gene	Tx	N	Missense_Mutation	LUAD	TRUE	C	early	CUL3		TRUE		1	1
gene	Tx	N	Missense_Mutation	LUAD	TRUE	C	early	CUTC			TRUE	2	2
gene	Tx	N	Missense_Mutation	LUAD	TRUE	C	early	CXCL12			FALSE	1	1
gene	Tx	N	Missense_Mutation	LUAD	TRUE	C	early	CYP11A1			FALSE	1	1
gene	Tx	N	Missense_Mutation	LUAD	TRUE	C	early	CYP1B1			FALSE	1	1
gene	Tx	N	Missense_Mutation	LUAD	TRUE	C	early	CYP26B1			FALSE	2	2
gene	Tx	N	Missense_Mutation	LUAD	TRUE	C	early	CYP26B1				2	2
gene	Tx	N	Missense_Mutation	LUAD	TRUE	C	early	CYP3A5			TRUE	1	1
gene	Tx	N	Missense_Mutation	LUAD	TRUE	C	early	CYP3A5				1	1
gene	Tx	N	Missense_Mutation	LUAD	TRUE	C	early	CYP46A1			FALSE	1	1
gene	Tx	N	Missense_Mutation	LUAD	TRUE	C	early	CYP4F12			FALSE	1	1
gene	Tx	N	Missense_Mutation	LUAD	TRUE	C	early	CYP7B1			FALSE	1	1
gene	Tx	N	Missense_Mutation	LUAD	TRUE	C	early	CYP7B1			TRUE	3	3
gene	Tx	N	Missense_Mutation	LUAD	TRUE	C	early	CYP8B1			FALSE	1	1
gene	Tx	N	Missense_Mutation	LUAD	TRUE	C	early	CYTH1			TRUE	1	1
gene	Tx	N	Missense_Mutation	LUAD	TRUE	C	early	CYTH4			TRUE	1	1
gene	Tx	N	Missense_Mutation	LUAD	TRUE	C	early	DAG1			TRUE	1	1
gene	Tx	N	Missense_Mutation	LUAD	TRUE	C	early	DAPK1			TRUE	1	1
gene	Tx	N	Missense_Mutation	LUAD	TRUE	C	early	DAPK3			TRUE	1	1
gene	Tx	N	Missense_Mutation	LUAD	TRUE	C	early	DAW1			TRUE	1	1
gene	Tx	N	Missense_Mutation	LUAD	TRUE	C	early	DCK			TRUE	1	1
gene	Tx	N	Missense_Mutation	LUAD	TRUE	C	early	DCLK1			FALSE	2	2
gene	Tx	N	Missense_Mutation	LUAD	TRUE	C	early	DCLK1			TRUE	1	1
gene	Tx	N	Missense_Mutation	LUAD	TRUE	C	early	DCLK1				1	1
gene	Tx	N	Missense_Mutation	LUAD	TRUE	C	early	DCN			FALSE	2	2
gene	Tx	N	Missense_Mutation	LUAD	TRUE	C	early	DCXR			TRUE	2	2
gene	Tx	N	Missense_Mutation	LUAD	TRUE	C	early	DDC			FALSE	2	2
gene	Tx	N	Missense_Mutation	LUAD	TRUE	C	early	DDI1			FALSE	2	2
gene	Tx	N	Missense_Mutation	LUAD	TRUE	C	early	DDR2			TRUE	1	1
gene	Tx	N	Missense_Mutation	LUAD	TRUE	C	early	DDX10			TRUE	1	1
gene	Tx	N	Missense_Mutation	LUAD	TRUE	C	early	DDX41			TRUE	1	1
gene	Tx	N	Missense_Mutation	LUAD	TRUE	C	early	DDX42			TRUE	1	1
gene	Tx	N	Missense_Mutation	LUAD	TRUE	C	early	DDX46			TRUE	1	1
gene	Tx	N	Missense_Mutation	LUAD	TRUE	C	early	DDX47			TRUE	2	2
gene	Tx	N	Missense_Mutation	LUAD	TRUE	C	early	DHODH			TRUE	1	1
gene	Tx	N	Missense_Mutation	LUAD	TRUE	C	early	DHRS11			TRUE	1	1
gene	Tx	N	Missense_Mutation	LUAD	TRUE	C	early	DHRS13				1	1
gene	Tx	N	Missense_Mutation	LUAD	TRUE	C	early	DHX30			TRUE	1	1
gene	Tx	N	Missense_Mutation	LUAD	TRUE	C	early	DHX33			TRUE	1	1
gene	Tx	N	Missense_Mutation	LUAD	TRUE	C	early	DHX38			TRUE	1	1
gene	Tx	N	Missense_Mutation	LUAD	TRUE	C	early	DHX58			TRUE	1	1
gene	Tx	N	Missense_Mutation	LUAD	TRUE	C	early	DLG2				1	1
gene	Tx	N	Missense_Mutation	LUAD	TRUE	C	early	DLX5			FALSE	1	1
gene	Tx	N	Missense_Mutation	LUAD	TRUE	C	early	DMC1				1	1
gene	Tx	N	Missense_Mutation	LUAD	TRUE	C	early	DMGDH			TRUE	2	2
gene	Tx	N	Missense_Mutation	LUAD	TRUE	C	early	DMRT2			FALSE	1	1
gene	Tx	N	Missense_Mutation	LUAD	TRUE	C	early	DNAH5			TRUE	1	1
gene	Tx	N	Missense_Mutation	LUAD	TRUE	C	early	DNAJA1			TRUE	1	1
gene	Tx	N	Missense_Mutation	LUAD	TRUE	C	early	DNAJC6			TRUE	1	1
gene	Tx	N	Missense_Mutation	LUAD	TRUE	C	early	DNASE1L3			FALSE	1	1
gene	Tx	N	Missense_Mutation	LUAD	TRUE	C	early	DNMT3B			TRUE	1	1
gene	Tx	N	Missense_Mutation	LUAD	TRUE	C	early	DNMT3B				1	1
gene	Tx	N	Missense_Mutation	LUAD	TRUE	C	early	DOK2			FALSE	1	1
gene	Tx	N	Missense_Mutation	LUAD	TRUE	C	early	DOT1L		TRUE	TRUE	1	1
gene	Tx	N	Missense_Mutation	LUAD	TRUE	C	early	DOT1L		TRUE		1	1
gene	Tx	N	Missense_Mutation	LUAD	TRUE	C	early	DPEP1			FALSE	1	1
gene	Tx	N	Missense_Mutation	LUAD	TRUE	C	early	DPEP1				1	1
gene	Tx	N	Missense_Mutation	LUAD	TRUE	C	early	DPP10			FALSE	4	4
gene	Tx	N	Missense_Mutation	LUAD	TRUE	C	early	DPP4			TRUE	1	1
gene	Tx	N	Missense_Mutation	LUAD	TRUE	C	early	DPP4				1	1
gene	Tx	N	Missense_Mutation	LUAD	TRUE	C	early	DPYD			TRUE	1	1
gene	Tx	N	Missense_Mutation	LUAD	TRUE	C	early	DPYS			FALSE	2	2
gene	Tx	N	Missense_Mutation	LUAD	TRUE	C	early	DPYSL2			TRUE	1	1
gene	Tx	N	Missense_Mutation	LUAD	TRUE	C	early	DPYSL2				1	1
gene	Tx	N	Missense_Mutation	LUAD	TRUE	C	early	DSG3			FALSE	2	2
gene	Tx	N	Missense_Mutation	LUAD	TRUE	C	early	DSP			TRUE	1	1
gene	Tx	N	Missense_Mutation	LUAD	TRUE	C	early	DUS2				1	1
gene	Tx	N	Missense_Mutation	LUAD	TRUE	C	early	DUS3L			TRUE	1	1
gene	Tx	N	Missense_Mutation	LUAD	TRUE	C	early	DUSP26			FALSE	2	2
gene	Tx	N	Missense_Mutation	LUAD	TRUE	C	early	DUSP6				1	1
gene	Tx	N	Missense_Mutation	LUAD	TRUE	C	early	DVL3			TRUE	1	1
gene	Tx	N	Missense_Mutation	LUAD	TRUE	C	early	DYNC1H1			TRUE	1	1
gene	Tx	N	Missense_Mutation	LUAD	TRUE	C	early	DYRK1B			TRUE	2	2
gene	Tx	N	Missense_Mutation	LUAD	TRUE	C	early	DYRK2			TRUE	1	1
gene	Tx	N	Missense_Mutation	LUAD	TRUE	C	early	EBF2			FALSE	1	1
gene	Tx	N	Missense_Mutation	LUAD	TRUE	C	early	EBF3	MC3		FALSE	1	1
gene	Tx	N	Missense_Mutation	LUAD	TRUE	C	early	EBF4				1	1
gene	Tx	N	Missense_Mutation	LUAD	TRUE	C	early	ECHS1			TRUE	2	2
gene	Tx	N	Missense_Mutation	LUAD	TRUE	C	early	EDIL3			FALSE	2	2
gene	Tx	N	Missense_Mutation	LUAD	TRUE	C	early	EEA1			TRUE	1	1
gene	Tx	N	Missense_Mutation	LUAD	TRUE	C	early	EED			FALSE	1	1
gene	Tx	N	Missense_Mutation	LUAD	TRUE	C	early	EEF1A2			FALSE	1	1
gene	Tx	N	Missense_Mutation	LUAD	TRUE	C	early	EEF1A2			TRUE	1	1
gene	Tx	N	Missense_Mutation	LUAD	TRUE	C	early	EEF1E1			TRUE	1	1
gene	Tx	N	Missense_Mutation	LUAD	TRUE	C	early	EEF2			TRUE	1	1
gene	Tx	N	Missense_Mutation	LUAD	TRUE	C	early	EFNB3			FALSE	1	1
gene	Tx	N	Missense_Mutation	LUAD	TRUE	C	early	EFTUD2			TRUE	1	1
gene	Tx	N	Missense_Mutation	LUAD	TRUE	C	early	EGFR	MC3	TRUE	TRUE	7	7
gene	Tx	N	Missense_Mutation	LUAD	TRUE	C	early	EGFR	MC3	TRUE		3	3
gene	Tx	N	Missense_Mutation	LUAD	TRUE	C	early	EGFR		TRUE	TRUE	2	2
gene	Tx	N	Missense_Mutation	LUAD	TRUE	C	early	EGFR			TRUE	3	3
gene	Tx	N	Missense_Mutation	LUAD	TRUE	C	early	EGLN2			TRUE	1	1
gene	Tx	N	Missense_Mutation	LUAD	TRUE	C	early	EGR3			FALSE	1	1
gene	Tx	N	Missense_Mutation	LUAD	TRUE	C	early	EIF3G			TRUE	1	1
gene	Tx	N	Missense_Mutation	LUAD	TRUE	C	early	EIF4G1				1	1
gene	Tx	N	Missense_Mutation	LUAD	TRUE	C	early	ELAVL1			TRUE	1	1
gene	Tx	N	Missense_Mutation	LUAD	TRUE	C	early	ELMO1			FALSE	1	1
gene	Tx	N	Missense_Mutation	LUAD	TRUE	C	early	EML1			TRUE	1	1
gene	Tx	N	Missense_Mutation	LUAD	TRUE	C	early	EML2			TRUE	1	1
gene	Tx	N	Missense_Mutation	LUAD	TRUE	C	early	EML3				1	1
gene	Tx	N	Missense_Mutation	LUAD	TRUE	C	early	EML6			TRUE	1	1
gene	Tx	N	Missense_Mutation	LUAD	TRUE	C	early	ENPP1			FALSE	1	1
gene	Tx	N	Missense_Mutation	LUAD	TRUE	C	early	ENPP2			FALSE	2	2
gene	Tx	N	Missense_Mutation	LUAD	TRUE	C	early	ENPP3			FALSE	2	2
gene	Tx	N	Missense_Mutation	LUAD	TRUE	C	early	ENPP3			TRUE	2	2
gene	Tx	N	Missense_Mutation	LUAD	TRUE	C	early	ENPP6			FALSE	1	1
gene	Tx	N	Missense_Mutation	LUAD	TRUE	C	early	EPHA10			FALSE	1	1
gene	Tx	N	Missense_Mutation	LUAD	TRUE	C	early	EPHA10			TRUE	1	1
gene	Tx	N	Missense_Mutation	LUAD	TRUE	C	early	EPHA10				1	1
gene	Tx	N	Missense_Mutation	LUAD	TRUE	C	early	EPHA2			TRUE	1	1
gene	Tx	N	Missense_Mutation	LUAD	TRUE	C	early	EPHA3			FALSE	4	4
gene	Tx	N	Missense_Mutation	LUAD	TRUE	C	early	EPHA3			TRUE	1	1
gene	Tx	N	Missense_Mutation	LUAD	TRUE	C	early	EPHA4			TRUE	1	1
gene	Tx	N	Missense_Mutation	LUAD	TRUE	C	early	EPHA6			FALSE	1	1
gene	Tx	N	Missense_Mutation	LUAD	TRUE	C	early	EPHA7			FALSE	2	2
gene	Tx	N	Missense_Mutation	LUAD	TRUE	C	early	EPHA7				1	1
gene	Tx	N	Missense_Mutation	LUAD	TRUE	C	early	EPHB1			FALSE	2	2
gene	Tx	N	Missense_Mutation	LUAD	TRUE	C	early	EPHB1			TRUE	1	1
gene	Tx	N	Missense_Mutation	LUAD	TRUE	C	early	EPHB1				1	1
gene	Tx	N	Missense_Mutation	LUAD	TRUE	C	early	EPHB2			TRUE	1	1
gene	Tx	N	Missense_Mutation	LUAD	TRUE	C	early	EPHB4			TRUE	1	1
gene	Tx	N	Missense_Mutation	LUAD	TRUE	C	early	EPHB4				1	1
gene	Tx	N	Missense_Mutation	LUAD	TRUE	C	early	EPHX1			TRUE	1	1
gene	Tx	N	Missense_Mutation	LUAD	TRUE	C	early	EPHX4			TRUE	1	1
gene	Tx	N	Missense_Mutation	LUAD	TRUE	C	early	EPRS			TRUE	1	1
gene	Tx	N	Missense_Mutation	LUAD	TRUE	C	early	ERBB2			TRUE	3	3
gene	Tx	N	Missense_Mutation	LUAD	TRUE	C	early	ERBB4			FALSE	6	6
gene	Tx	N	Missense_Mutation	LUAD	TRUE	C	early	ERI3			TRUE	1	1
gene	Tx	N	Missense_Mutation	LUAD	TRUE	C	early	ERP27			TRUE	1	1
gene	Tx	N	Missense_Mutation	LUAD	TRUE	C	early	ERP29			TRUE	1	1
gene	Tx	N	Missense_Mutation	LUAD	TRUE	C	early	ERP44			TRUE	1	1
gene	Tx	N	Missense_Mutation	LUAD	TRUE	C	early	ESD			TRUE	1	1
gene	Tx	N	Missense_Mutation	LUAD	TRUE	C	early	ESR2			FALSE	1	1
gene	Tx	N	Missense_Mutation	LUAD	TRUE	C	early	ESRP1			TRUE	1	1
gene	Tx	N	Missense_Mutation	LUAD	TRUE	C	early	ESRRG			FALSE	2	2
gene	Tx	N	Missense_Mutation	LUAD	TRUE	C	early	ESYT3			TRUE	2	2
gene	Tx	N	Missense_Mutation	LUAD	TRUE	C	early	EXO1			FALSE	1	1
gene	Tx	N	Missense_Mutation	LUAD	TRUE	C	early	EXO1			TRUE	1	1
gene	Tx	N	Missense_Mutation	LUAD	TRUE	C	early	EXO1				1	1
gene	Tx	N	Missense_Mutation	LUAD	TRUE	C	early	EXOSC1				1	1
gene	Tx	N	Missense_Mutation	LUAD	TRUE	C	early	EXOSC5			TRUE	1	1
gene	Tx	N	Missense_Mutation	LUAD	TRUE	C	early	EXTL3			TRUE	1	1
gene	Tx	N	Missense_Mutation	LUAD	TRUE	C	early	F12			FALSE	1	1
gene	Tx	N	Missense_Mutation	LUAD	TRUE	C	early	F12			TRUE	1	1
gene	Tx	N	Missense_Mutation	LUAD	TRUE	C	early	F13A1			FALSE	2	2
gene	Tx	N	Missense_Mutation	LUAD	TRUE	C	early	F5			FALSE	1	1
gene	Tx	N	Missense_Mutation	LUAD	TRUE	C	early	FAAH				1	1
gene	Tx	N	Missense_Mutation	LUAD	TRUE	C	early	FABP4			FALSE	1	1
gene	Tx	N	Missense_Mutation	LUAD	TRUE	C	early	FADS3			TRUE	1	1
gene	Tx	N	Missense_Mutation	LUAD	TRUE	C	early	FAH			TRUE	1	1
gene	Tx	N	Missense_Mutation	LUAD	TRUE	C	early	FARP2			TRUE	1	1
gene	Tx	N	Missense_Mutation	LUAD	TRUE	C	early	FAS		TRUE	TRUE	1	1
gene	Tx	N	Missense_Mutation	LUAD	TRUE	C	early	FASN				2	2
gene	Tx	N	Missense_Mutation	LUAD	TRUE	C	early	FBL			TRUE	1	1
gene	Tx	N	Missense_Mutation	LUAD	TRUE	C	early	FBP1	MC3		FALSE	1	1
gene	Tx	N	Missense_Mutation	LUAD	TRUE	C	early	FBXW7	MC3	TRUE	TRUE	1	1
gene	Tx	N	Missense_Mutation	LUAD	TRUE	C	early	FCER1A			FALSE	2	2
gene	Tx	N	Missense_Mutation	LUAD	TRUE	C	early	FCER2			FALSE	1	1
gene	Tx	N	Missense_Mutation	LUAD	TRUE	C	early	FCHO1				1	1
gene	Tx	N	Missense_Mutation	LUAD	TRUE	C	early	FCHO2			TRUE	1	1
gene	Tx	N	Missense_Mutation	LUAD	TRUE	C	early	FCN1			FALSE	2	2
gene	Tx	N	Missense_Mutation	LUAD	TRUE	C	early	FCN1				1	1
gene	Tx	N	Missense_Mutation	LUAD	TRUE	C	early	FGF10			FALSE	4	4
[truncated: 29,183 more rows]
