# Supplementary material for: Gene duplication is associated with gene diversification and potential neofunctionalization in lung cancer evolution
Source: Genome Res. 2026 Mar;36(3):561–77. doi: 10.1101/gr.278663.123 (PMC12951968; doi:10.1101/gr.278663.123)
Supplement: Supplement 4 [file Supplemental_Code_1.zip › funvar-tracerx-main/data/nfe_score_database_py_funvar_archive_nfe_pfh_mutfam_090_exported_no_mut_id.tsv]

NFE_TYPE	NFE_VERSION	DATA_SOURCE	TXP	CANCER_TYPE	VARIANT_TYPE	VARIANT_CLASS	VM_SYNONYMOUS	SF_ID	FF_ID	REP_ID	MUTFAM	MUTFAM_VERSION	MFC_MUT_COUNT_MISSENSE	MFC_MUT_COUNT_SILENT	SOURCE_HUGO_SYMBOL	VM_UNIPROT_ACCESSION	VM_SEQ_NO	VM_AA_CHANGE	PDB_RES	ON_SCONS_90	ON_MCSA	ON_PPI	ON_NUC	ON_LIG	NEAR_ANGSTROMS	NEAR_SCONS_90	NEAR_MCSA	NEAR_NUC	NEAR_LIG	NUM_GD	NUM_NGD	NUM_NA_GD	NUM_TIMING_EARLY	NUM_TIMING_LATE	NUM_TIMING_SUBCLONAL	NUM_TIMING_UNKNOWN	NUM_TIMING_NA	NUM_CLONAL	NUM_SUBCLONAL	NUM_NACLONAL	GNOMAD_AF_FULL	GNOMAD_AF_CONVERTED	DISEASES	CADD_MARK	PROTEIN_CAT_RES	PROTEIN_DISULPHIDE	HID	MC_NUM_MUTS	NUM_PATIENTS
PFH	NFE-PFH_090	TCGA	N	UCEC	SNP	Missense_Mutation	FALSE	3.90.260.10	390	1kv3A02	N	-	0	0	TGM7	Q96PF1	283	A/T	281	0	0	0	0	0	5	1	1	0	0	0	0	0	0	0	0	4	0	4	0	0	5.192e-05	0.00005192	-	3	not yet implemented in vw_pfh_count_patients_gd	not yet implemented in vw_pfh_count_patients_gd	D676C90EE5CED663B3FCC4D0D811DBCFFA559741	4	4
MC	NFE-PFH_090	TCGA	N	BLCA	SNP	Missense_Mutation	FALSE	1.10.400.10	1426	1shzA02	N	-	29	11	GNA13	Q14344	200	R/T	200	1	0	1	0	1	5	1	0	0	1	0	0	0	0	0	0	1	0	0	1	0	-	-1	-	2	TRUE	FALSE	1137BF83042B3AD20014849C0C93EF9B6DDADDFC	29	29
MC	NFE-PFH_090	TCGA	N	BLCA	SNP	Missense_Mutation	FALSE	1.10.510.10	78201	4m66A00	N	-	28	27	RIPK3	Q9Y572	46	D/Y	47	0	0	0	0	0	5	1	0	0	1	0	0	0	0	1	0	0	0	0	1	0	-	-1	-	1	FALSE	FALSE	312AD1124F6328C97F5D29FB43930DF5089E8105	28	28
MC	NFE-PFH_090	TCGA	N	BLCA	SNP	Missense_Mutation	FALSE	1.20.58.70	1983	1fewA00	N	-	16	5	DIABLO	Q9NR28	142	E/K	87	0	0	0	0	0	5	1	0	0	0	0	0	0	0	1	0	0	0	1	0	0	-	-1	-	2	FALSE	FALSE	068494B4F4B2C90BD414ADAF24EF5505D89ECF13	16	16
MC	NFE-PFH_090	TCGA	N	ACC	SNP	Missense_Mutation	FALSE	2.60.40.720	7	1hu8A00	N	-	2231	71	TP53	P04637	273	R/C	270	0	0	1	1	0	5	0	0	1	0	0	0	0	1	0	0	0	0	1	0	0	1.196e-05	0.00001196	LFS	2	FALSE	FALSE	C4E1E456FEE999CA15E506CD1764FD0B423E8AF9	2231	2231
MC	NFE-PFH_090	TCGA	N	ACC	SNP	Missense_Mutation	FALSE	3.40.50.300	630778	3mwyW04	N	-	437	120	CHD2	O14647	914	R/C	818	1	0	0	0	0	5	1	0	0	0	0	0	0	0	1	0	0	0	1	0	0	-	-1	-	3	FALSE	FALSE	99463576850F385F2C5B3B41A6B7272A46DFCBF8	437	437
MC	NFE-PFH_090	TCGA	N	BLCA	SNP	Missense_Mutation	FALSE	2.60.120.200	24884	3posA01	N	-	82	40	CALR	P27797	179	D/H	179	1	0	0	0	0	5	1	0	0	0	0	0	0	1	0	0	0	0	1	0	0	-	-1	-	1	FALSE	FALSE	EA3B1F74C895D2A0831BC59D25BDE618275B548D	82	82
MC	NFE-PFH_090	TCGA	N	BLCA	SNP	Missense_Mutation	FALSE	2.60.120.200	25007	1d2sA00	N	-	14	8	SHBG	P04278	85	F/L	56	1	0	0	0	1	5	1	0	0	1	0	0	0	0	0	0	1	0	1	0	0	-	-1	-	0	FALSE	FALSE	8FEDF9AA2F1F53746930F93003C495CA1DECB9FB	14	14
MC	NFE-PFH_090	TCGA	N	BLCA	SNP	Missense_Mutation	FALSE	2.60.40.720	232	2rmnA00	N	-	93	56	TP63	Q9H3D4	352	R/M	313	0	0	0	0	0	5	1	0	1	1	0	0	0	1	0	0	0	0	1	0	0	-	-1	OFC8	2	FALSE	FALSE	AB1253A99D4EA5E9463E8B2195E07AA6736A51FB	93	93
MC	NFE-PFH_090	TCGA	N	BLCA	SNP	Missense_Mutation	FALSE	3.10.120.10	3857	4x8yA00	N	-	30	14	PGRMC2	O15173	175	L/F	145	1	0	0	0	0	5	1	0	0	0	0	0	0	0	1	0	0	0	1	0	0	-	-1	-	2	FALSE	FALSE	D1F65E241E2E89C645F244DEA0DD1FF21C32C0FC	30	30
MC	NFE-PFH_090	TCGA	N	BLCA	SNP	Missense_Mutation	FALSE	2.20.70.10	4637	2kxqA01	N	-	5	2	SMURF1	Q9HCE7	245	T/R	262	1	0	0	0	0	5	1	0	0	0	0	0	0	1	0	0	0	0	1	0	0	-	-1	-	2	FALSE	FALSE	A1AC6AB914F03D392F3B83C7BBA777E2636599FB	5	5
MC	NFE-PFH_090	TCGA	N	BLCA	SNP	Missense_Mutation	FALSE	3.40.50.10810	9053	3mwyW03	N	-	398	108	INO80	Q9ULG1	543	D/N	401	1	0	0	0	0	5	1	0	0	0	0	0	0	1	0	0	0	0	1	0	0	-	-1	-	3	FALSE	FALSE	D7E57B35CB0DC57B94FB209C78E8E4FC398E853F	398	398
MC	NFE-PFH_090	TCGA	N	BLCA	SNP	Missense_Mutation	FALSE	2.30.29.30	22580	2y7bA00	N	-	15	6	ANLN	Q9NQW6	1041	Q/L	1041	0	0	0	0	0	5	1	0	0	0	0	0	0	0	1	0	0	0	0	1	0	-	-1	-	1	FALSE	FALSE	6CEB2EDEABA14B7777BBE8A11EF4107F0CE65E95	15	15
MC	NFE-PFH_090	TCGA	N	BLCA	SNP	Missense_Mutation	FALSE	3.40.50.1950	3220	1qzuA00	N	-	10	6	PPCDC	Q96CD2	84	D/N	84	0	0	1	0	0	5	0	0	0	0	0	0	0	1	0	0	0	0	1	0	0	-	-1	-	2	FALSE	FALSE	B394F83A6D7D6286F54D35201351BBCA9E8853F9	10	10
MC	NFE-PFH_090	TCGA	N	BLCA	SNP	Missense_Mutation	FALSE	3.40.50.300	619478	3x1dA01	N	-	73	15	ATL2	Q8NHH9	211	E/Q	159	1	0	1	0	0	5	1	0	0	0	0	0	0	0	1	0	0	0	1	0	0	-	-1	-	2	FALSE	FALSE	A75E6B0FC6329CCAE70A830E02A42296BFBBDFB6	73	73
MC	NFE-PFH_090	TCGA	N	BLCA	SNP	Missense_Mutation	FALSE	2.60.40.10	28662	1bj8A00	N	-	12	2	IL6ST	P40189	279	S/F	63	0	0	1	0	0	5	0	0	0	0	0	0	0	0	1	0	0	0	1	0	0	-	-1	-	1	FALSE	FALSE	C569A64E0AC65D3995D851B33287143FE1010FE4	12	12
MC	NFE-PFH_090	TCGA	N	BLCA	SNP	Missense_Mutation	FALSE	2.60.40.10	135844	1djsA02	N	-	77	26	FGFR3	P22607	249	S/C	252	1	0	0	0	0	5	1	0	0	1	0	0	0	1	0	0	0	0	1	0	0	0	0	-	2	FALSE	FALSE	EFDDFC6A1609378E680CD5B9BAD7FFAF9400987E	77	77
MC	NFE-PFH_090	TCGA	N	BLCA	SNP	Missense_Mutation	FALSE	3.30.559.10	22542	1xl7A03	N	-	24	4	CROT	Q9UKG9	449	H/Y	449	0	0	0	0	0	5	1	0	0	0	0	0	0	1	0	0	0	0	1	0	0	4.101e-06	0.000004101	-	2	FALSE	FALSE	516B3F725A2D3A66882823FEAF6FF780ABDEFF51	24	24
MC	NFE-PFH_090	TCGA	N	BLCA	SNP	Missense_Mutation	FALSE	2.60.40.340	249	1a66A00	N	-	126	51	NFATC1	O95644	449	G/E	36	0	0	0	1	0	5	1	0	1	0	0	0	0	1	0	0	0	0	1	0	0	-	-1	-	2	FALSE	FALSE	A9F4C36AD953FD708F43AE55E49497F448581703	126	126
MC	NFE-PFH_090	TCGA	N	BLCA	SNP	Missense_Mutation	FALSE	2.10.60.10	3133	1ywhA01	N	-	19	12	PLAUR	Q03405	64	E/Q	42	0	0	0	0	0	5	1	0	0	0	0	0	0	0	1	0	0	0	1	0	0	-	-1	-	0	FALSE	FALSE	3F456DF2D53F208359B5F6FC6A12EDCDE3D910AB	19	19
MC	NFE-PFH_090	TCGA	N	BLCA	SNP	Missense_Mutation	FALSE	3.40.50.410	19680	1jeqA01	N	-	21	5	XRCC6	P12956	247	R/H	247	0	0	1	0	0	5	1	0	0	0	0	0	0	0	0	0	1	0	1	0	0	-	-1	-	1	FALSE	FALSE	070B564DF69B2CA1F709785C21D970E04D679C11	21	21
MC	NFE-PFH_090	TCGA	N	BRCA	SNP	Missense_Mutation	FALSE	1.10.1070.11	1687	1e8yA05	N	-	549	93	PIK3CA	P42336	1047	H/R	1076	0	0	1	0	0	5	1	0	0	1	0	0	0	0	0	0	1	0	1	0	0	4.028e-06	0.000004028	CRC;MCAP;CLOVE;KERSEB;BC;OC	1	FALSE	FALSE	C37575682529D10BEEC01927360131BC9DB2EE35	549	549
MC	NFE-PFH_090	TCGA	N	BRCA	SNP	Missense_Mutation	FALSE	2.120.10.30	32966	3fvzA00	N	-	32	12	PAM	P19021	778	H/R	781	0	0	0	0	0	5	1	0	0	0	0	0	0	0	1	0	0	0	1	0	0	-	-1	-	0	FALSE	FALSE	2F45E0843623AC84B6B6F29E30B4535A2C8BD2B5	32	32
MC	NFE-PFH_090	TCGA	N	BRCA	SNP	Missense_Mutation	FALSE	1.10.30.10	894	2e6oA00	N	-	11	0	HBP1	O60381	463	A/G	47	1	0	0	0	0	5	1	0	0	0	0	0	0	1	0	0	0	0	1	0	0	-	-1	-	2	FALSE	FALSE	67A6000027595BB8D51BEA9561FC0C0DF599B7C3	11	11
MC	NFE-PFH_090	TCGA	N	BRCA	SNP	Missense_Mutation	FALSE	1.10.30.10	4497	2co9A00	N	-	55	25	TOX	O94900	274	D/Y	31	1	0	0	0	0	5	1	0	0	0	0	0	0	1	0	0	0	0	1	0	0	-	-1	-	3	FALSE	FALSE	FACC448FF1818C642AB25FE89146AF2A449208FC	55	55
MC	NFE-PFH_090	TCGA	N	BRCA	SNP	Missense_Mutation	FALSE	1.10.437.10	629	1f16A00	N	-	23	8	BAX	Q07812	89	R/Q	89	1	0	1	0	0	5	1	0	0	0	0	0	0	1	0	0	0	0	1	0	0	2.193e-05	0.00002193	-	0	FALSE	FALSE	642E0AA6CDD7B67CD45ACCBC877C3665982399D8	23	23
MC	NFE-PFH_090	TCGA	N	BRCA	SNP	Missense_Mutation	FALSE	2.30.30.30	9211	1jj2S00	N	-	39	4	RPL26	P61254	126	R/H	119	0	0	0	0	0	5	0	0	1	1	0	0	0	1	0	0	0	0	1	0	0	-	-1	-	1	FALSE	FALSE	ECE706A1F1B51E88D964A1B42BBB826112AD549D	39	39
MC	NFE-PFH_090	TCGA	N	BRCA	SNP	Missense_Mutation	FALSE	2.40.180.10	1815	1f4jA00	N	-	64	19	CAT	P04040	47	R/G	47	0	0	1	0	0	5	1	0	0	0	0	0	0	0	1	0	0	0	1	0	0	-	-1	-	1	FALSE	FALSE	CAB7C8DBAEEED40CC97D1AFAF09C390632747A10	64	64
MC	NFE-PFH_090	TCGA	N	BRCA	SNP	Missense_Mutation	FALSE	1.25.40.70	2223	1e8yA03	N	-	637	68	PIK3CA	P42336	542	E/K	566	0	0	1	0	0	5	0	0	0	0	0	0	0	1	0	0	0	0	1	0	0	-	-1	CRC;CLOVE;KERSEB;BC	3	FALSE	FALSE	328A08D22189642A0CE47F5DD1F23BA781150AE6	637	637
MC	NFE-PFH_090	TCGA	N	BLCA	SNP	Missense_Mutation	FALSE	3.80.20.20	3267	2hr7A03	N	-	35	22	INSR	P06213	373	G/E	346	0	0	0	0	0	5	1	0	0	0	0	0	0	0	1	0	0	0	1	0	0	-	-1	-	1	FALSE	FALSE	6487A27124D0BF840472D95099CD80C7236882AC	35	35
MC	NFE-PFH_090	TCGA	N	BRCA	SNP	Missense_Mutation	FALSE	2.60.40.10	132053	3p3yA01	N	-	23	6	NFASC	O94856	126	T/M	126	0	0	1	0	0	5	0	0	0	0	0	0	0	1	0	0	0	0	1	0	0	5.176e-05	0.00005176	-	2	FALSE	FALSE	44690E28A5A6692A2175C1DC054D28C242E32C43	23	23
MC	NFE-PFH_090	TCGA	N	BRCA	SNP	Missense_Mutation	FALSE	2.60.40.150	15597	2enqA00	N	-	163	4	PIK3CA	P42336	345	N/K	22	0	0	1	0	0	5	1	0	0	0	0	0	0	0	0	0	1	0	1	0	0	-	-1	-	1	FALSE	FALSE	204FF70343C877BDF616609475151DF56F364E2A	163	163
MC	NFE-PFH_090	TCGA	N	BLCA	SNP	Missense_Mutation	FALSE	3.90.190.10	11472	1l8kA00	N	-	861	370	PTPRT	O14522	1123	R/T	255	0	0	0	0	0	5	1	0	0	1	0	0	0	1	0	0	0	0	1	0	0	-	-1	-	3	FALSE	FALSE	B9A947F7F8611DC909D03E86E2E849A52DBBE328	861	861
MC	NFE-PFH_090	TCGA	N	BRCA	SNP	Missense_Mutation	FALSE	1.20.200.10	7079	2j91A02	N	-	29	8	ADSL	P30566	268	D/N	268	0	0	1	0	0	5	0	0	0	0	0	0	0	0	0	0	1	0	0	1	0	1.989e-05	0.00001989	ADSLD	3	FALSE	FALSE	BCBAA960EC7E24006F1A96C417B6F9DCC5E9442F	29	29
MC	NFE-PFH_090	TCGA	N	CESC	SNP	Missense_Mutation	FALSE	1.25.40.70	2223	1e8yA03	N	-	637	68	PIK3CA	P42336	545	E/Q	569	0	0	1	0	0	5	0	0	0	0	0	0	0	0	0	0	1	0	1	0	0	-	-1	CRC;MCAP;CWS5;KERSEB;BC;HCC	1	FALSE	FALSE	E9023AD7218BDE2D616D0C0699F02CEBBA7F6D52	637	637
MC	NFE-PFH_090	TCGA	N	CESC	SNP	Missense_Mutation	FALSE	3.30.70.330	43715	2ytcA01	N	-	7	2	RBM22	Q9NW64	279	A/V	286	0	0	0	0	0	5	1	0	0	0	0	0	0	0	0	0	1	0	1	0	0	-	-1	-	2	FALSE	FALSE	E97E4ABB699A0514BD0215B5ACBA6CBD80530D09	7	7
MC	NFE-PFH_090	TCGA	N	CESC	SNP	Missense_Mutation	FALSE	2.10.110.10	5817	2l6yB00	N	-	19	4	LMO2	P25791	124	A/T	124	0	0	0	0	0	5	0	0	0	1	0	0	0	1	0	0	0	0	1	0	0	2.386e-05	0.00002386	-	1	FALSE	FALSE	A673925D568BB4B44A07073C7DEBD243AEC2D788	19	19
MC	NFE-PFH_090	TCGA	N	CESC	SNP	Missense_Mutation	FALSE	3.40.120.10	16674	5epcA02	N	-	31	12	PGM5	Q15124	205	R/W	200	0	0	1	0	0	5	1	0	0	0	0	0	0	1	0	0	0	0	1	0	0	3.586e-05	0.00003586	-	1	FALSE	FALSE	CEF63EB0E6DF041B4D2EBC82CF2034B3782A5DDA	31	31
MC	NFE-PFH_090	TCGA	N	CESC	SNP	Missense_Mutation	FALSE	2.30.30.40	19387	3rnjA00	N	-	24	13	BAIAP2	Q9UQB8	430	S/F	430	0	0	1	0	0	5	1	0	0	0	0	0	0	0	0	0	1	0	1	0	0	-	-1	-	2	FALSE	FALSE	751DC70563B72571A8F923A75FE8E562A915A56D	24	24
MC	NFE-PFH_090	TCGA	N	BRCA	SNP	Missense_Mutation	FALSE	3.40.50.620	89155	1wxeA00	N	-	15	9	NADSYN1	Q6IA69	597	E/K	233	0	0	0	0	0	5	1	0	0	1	0	0	0	1	0	0	0	0	1	0	0	-	-1	-	2	FALSE	FALSE	60EE77DB777BDCC67C7AE7CEC401933C82F0192B	15	15
MC	NFE-PFH_090	TCGA	N	BRCA	SNP	Missense_Mutation	FALSE	3.40.50.880	33954	1a9xB02	N	-	58	25	CPS1	P31327	357	N/S	1833	0	0	0	0	0	5	1	0	0	0	0	0	0	1	0	0	0	0	1	0	0	1.202e-05	0.00001202	-	2	FALSE	FALSE	3A796647CC4FC5B6456C2FB381CA5104056982F0	58	58
MC	NFE-PFH_090	TCGA	N	BRCA	SNP	Missense_Mutation	FALSE	3.40.50.300	634947	3bfkA00	N	-	1424	307	KRAS	P01116	12	G/C	20	0	0	1	0	1	5	1	0	0	1	0	0	0	0	0	0	1	0	1	0	0	0	0	GASC	2	FALSE	FALSE	581C5930853B6FBA5ACC54083AA2318CB9A93FF4	1424	1424
MC	NFE-PFH_090	TCGA	N	CESC	SNP	Missense_Mutation	FALSE	3.40.50.300	634823	5jcpA02	N	-	540	202	RHOA	P61586	172	E/Q	172	0	0	1	0	0	5	0	0	0	0	0	0	0	0	0	0	1	0	1	0	0	-	-1	-	2	FALSE	FALSE	0F369EE05639D49A272AD5B58A8C6EAB4E274F67	540	540
MC	NFE-PFH_090	TCGA	N	COAD	SNP	Missense_Mutation	FALSE	3.30.505.10	4233	1b47A03	N	-	29	9	CBL	P22681	276	E/K	276	1	0	0	0	0	5	1	0	0	0	0	0	0	0	0	0	1	0	1	0	0	7.953e-06	0.000007953	-	3	FALSE	FALSE	3E24CD2CB934D301AAA82F3681D8F6FB29D4013C	29	29
MC	NFE-PFH_090	TCGA	N	COAD	SNP	Missense_Mutation	FALSE	1.10.1380.10	365	1dmtA02	N	-	155	64	MME	P08473	169	V/E	168	1	0	0	0	0	5	1	0	0	0	0	0	0	0	0	0	1	0	1	0	0	-	-1	-	1	FALSE	FALSE	CF729DBB462B9C8056CE426AC2678B31D36F9543	155	155
MC	NFE-PFH_090	TCGA	N	COAD	SNP	Missense_Mutation	FALSE	1.10.510.10	26544	3u87A01	N	-	88	25	CSNK2A1	P68400	283	R/H	283	0	0	0	0	1	5	1	0	0	1	0	0	0	0	0	0	1	0	1	0	0	-	-1	-	2	FALSE	FALSE	1EDDF933F658992BC5E262B1B9FBB7BA9543F676	88	88
MC	NFE-PFH_090	TCGA	N	COAD	SNP	Missense_Mutation	FALSE	1.25.40.180	4396	4c9bB00	N	-	34	8	CWC22	Q9HCG8	246	R/Q	246	0	0	0	0	0	5	1	0	0	0	0	0	0	0	0	0	1	0	0	1	0	1.272e-05	0.00001272	-	1	FALSE	FALSE	E6B634DB1DAF876E9F15414802A0233BB64B7473	34	34
MC	NFE-PFH_090	TCGA	N	COAD	SNP	Missense_Mutation	FALSE	1.25.40.200	68	1z5sC00	N	-	13	9	RANGAP1	P46060	561	A/V	561	0	0	1	0	0	5	0	0	0	0	0	0	0	0	0	0	1	0	1	0	0	2.461e-05	0.00002461	-	1	FALSE	FALSE	BAB9FB0C984E88A856CF72F74749584B06DC72B0	13	13
MC	NFE-PFH_090	TCGA	N	COAD	SNP	Missense_Mutation	FALSE	2.60.120.200	24745	1a3kA00	N	-	10	0	LGALS3	P17931	129	R/H	129	0	0	0	0	0	5	1	0	0	0	0	0	0	0	0	0	1	0	0	1	0	4.02e-05	0.0000402	-	1	FALSE	FALSE	24559B59A8689A06408FF1BBB95578B85827EC40	10	10
MC	NFE-PFH_090	TCGA	N	COAD	SNP	Missense_Mutation	FALSE	2.60.200.10	492	1dd1A00	N	-	120	10	SMAD4	Q13485	361	R/C	361	0	0	1	0	0	5	0	0	0	0	0	0	0	0	0	0	1	0	1	0	0	0	0	JPS	3	FALSE	FALSE	F4532F4A473B49EEA66657F3549032CE522613A8	120	120
MC	NFE-PFH_090	TCGA	N	CHOL	SNP	Missense_Mutation	FALSE	1.10.1070.11	1687	1e8yA05	N	-	549	93	PIK3CA	P42336	1047	H/L	1076	0	0	1	0	0	5	1	0	0	1	0	0	0	1	0	0	0	0	1	0	0	4.028e-06	0.000004028	CRC;MCAP;CLOVE;KERSEB;BC;OC	1	FALSE	FALSE	EFD0A85D3E8CBEFC6D5E3D66420BBF3C1F52A7E0	549	549
MC	NFE-PFH_090	TCGA	N	CHOL	SNP	Missense_Mutation	FALSE	1.25.40.90	2932	1elkA00	N	-	38	19	TOM1	O60784	127	A/T	127	0	0	0	0	0	5	1	0	0	0	0	0	0	0	1	0	0	0	1	0	0	3.981e-06	0.000003981	-	2	FALSE	FALSE	54E576BB8F9D1A77D417908F4D3BAE37BE14D14F	38	38
MC	NFE-PFH_090	TCGA	N	COAD	SNP	Missense_Mutation	FALSE	2.60.40.10	132053	3p3yA01	N	-	23	6	NFASC	O94856	121	R/C	121	0	0	1	0	0	5	0	0	0	0	0	0	0	0	1	0	0	0	1	0	0	3.982e-06	0.000003982	-	3	FALSE	FALSE	7A5672D233AD2A911D1A7F8F5D025A9738C7DBBD	23	23
MC	NFE-PFH_090	TCGA	N	COAD	SNP	Missense_Mutation	FALSE	3.20.20.100	15013	1zsxA00	N	-	126	50	KCNAB1	Q14722	142	Y/C	76	1	0	0	0	1	5	1	0	0	1	0	0	0	0	0	0	1	0	0	1	0	3.98e-06	0.00000398	-	2	TRUE	FALSE	BAA9E54B0763A5115DA2BA39D8D91BA40BB3E077	126	126
MC	NFE-PFH_090	TCGA	N	COAD	SNP	Missense_Mutation	FALSE	1.20.5.170	18272	2wt7A00	N	-	69	19	FOSB	P53539	164	R/Q	146	0	0	0	1	0	5	1	0	1	0	0	0	0	0	0	0	1	0	0	1	0	-	-1	-	2	FALSE	FALSE	E193C63E9DFE19335AA0647732B7FC1E58EB2BF9	69	69
MC	NFE-PFH_090	TCGA	N	COAD	SNP	Missense_Mutation	FALSE	1.10.560.10	6414	1a6dA01	N	-	42	18	CCT5	P48643	113	A/D	103	0	0	0	0	0	5	1	0	0	0	0	0	0	0	0	0	1	0	0	1	0	-	-1	-	3	FALSE	FALSE	693BE5DECF21190231F8CA57D6C2AFA44D7C6F21	42	42
MC	NFE-PFH_090	TCGA	N	COAD	SNP	Missense_Mutation	FALSE	2.130.10.10	13892	5k19A00	N	-	68	36	WDR20	Q8TBZ3	227	A/S	227	0	0	0	0	0	5	1	0	0	0	0	0	0	0	0	0	1	0	0	1	0	-	-1	-	1	FALSE	FALSE	3692BB884C2F001ADE0FCE699364D0C9896482D0	68	68
MC	NFE-PFH_090	TCGA	N	COAD	SNP	Missense_Mutation	FALSE	2.60.40.60	18149	5dzvA05	N	-	568	482	PCDHA8	Q9Y5H6	484	A/V	455	0	0	0	0	0	5	1	0	0	1	0	0	0	0	0	0	1	0	0	1	0	-	-1	-	0	FALSE	FALSE	8A891137A784D58E085FD50688DF438E88AB055B	568	568
MC	NFE-PFH_090	TCGA	N	COAD	SNP	Missense_Mutation	FALSE	1.20.1250.10	8045	1aluA00	N	-	31	6	IL6	P05231	58	R/W	30	0	0	1	1	0	5	0	0	1	0	0	0	0	1	0	0	0	0	1	0	0	-	-1	-	0	FALSE	FALSE	2BB9D84C8C3E78B67A08E526DF72A1A4E21901C0	31	31
MC	NFE-PFH_090	TCGA	N	COAD	SNP	Missense_Mutation	FALSE	1.10.1520.10	4026	3c4bA01	N	-	41	11	DICER1	Q9UPY3	1810	D/N	1794	1	0	0	0	1	5	1	0	0	1	0	0	0	0	0	0	1	0	1	0	0	3.976e-06	0.000003976	-	3	FALSE	FALSE	F34107AE6D8862DEA9930883CA78035D54B0E017	41	41
MC	NFE-PFH_090	TCGA	N	COAD	SNP	Missense_Mutation	FALSE	1.10.20.10	5627	4nftA00	N	-	251	110	HIST1H2BC	P62807	78	A/V	46	0	0	0	0	0	5	1	0	0	0	0	0	0	0	0	0	1	0	1	0	0	-	-1	-	2	FALSE	FALSE	916FBCE240CEED6D592323E3386A0816828E487A	251	251
MC	NFE-PFH_090	TCGA	N	COAD	SNP	Missense_Mutation	FALSE	3.30.1560.10	56	1hl6B00	N	-	23	13	MAGOHB	Q96A72	85	V/G	84	0	0	1	0	0	5	1	0	0	0	0	0	0	0	0	0	1	0	1	0	0	-	-1	-	1	FALSE	FALSE	B5D2ACD2D95E19CF7213C64CA07655A6E96B648B	23	23
MC	NFE-PFH_090	TCGA	N	COAD	SNP	Missense_Mutation	FALSE	2.60.40.720	7	1hu8A00	N	-	2231	71	TP53	P04637	240	S/R	237	0	0	0	1	0	5	1	0	1	1	0	0	0	0	1	0	0	0	1	0	0	-	-1	-	1	FALSE	FALSE	E9F21755B6D33F28D25CCE0767D98F14C08ED39B	2231	2231
MC	NFE-PFH_090	TCGA	N	COAD	SNP	Missense_Mutation	FALSE	1.10.10.440	1565	1uzcA00	N	-	13	3	TCERG1	O14776	738	E/K	27	0	0	0	0	0	5	1	0	0	0	0	0	0	0	0	0	1	0	0	1	0	-	-1	-	3	FALSE	FALSE	3D72D945009BCD00660EFCE375524AB01F86EF47	13	13
MC	NFE-PFH_090	TCGA	N	CESC	SNP	Missense_Mutation	FALSE	3.90.190.10	11707	1d5rA01	N	-	510	72	PTEN	P60484	130	R/Q	130	0	0	0	0	1	5	0	0	0	1	0	0	0	0	0	0	1	0	1	0	0	-	-1	CWS1	3	TRUE	FALSE	948ECDBE15EB655FA82ED8965BA7F7CB5287C845	510	510
MC	NFE-PFH_090	TCGA	N	COAD	SNP	Missense_Mutation	FALSE	2.170.270.10	5106	3opeA00	N	-	32	10	ASH1L	Q9NR48	2078	R/C	2073	0	0	0	0	0	5	1	0	0	0	0	0	0	0	0	0	1	0	1	0	0	3.987e-06	0.000003987	-	2	FALSE	FALSE	412FABB94FDF7DDA5D3FF5DB6512176ED3D5D485	32	32
MC	NFE-PFH_090	TCGA	N	COAD	SNP	Missense_Mutation	FALSE	1.20.920.10	4432	3i3jA00	N	-	24	10	CREBBP	Q92793	1169	R/C	1133	0	0	1	0	0	5	1	0	0	1	0	0	0	0	0	0	1	0	1	0	0	-	-1	-	3	FALSE	FALSE	325967E91AD938BAB22E4AB142B86D5E6DF0D91A	24	24
MC	NFE-PFH_090	TCGA	N	COAD	SNP	Missense_Mutation	FALSE	3.40.50.300	629820	2hldA02	N	-	27	19	ATP5A1	P25705	322	R/H	281	1	0	1	0	0	5	1	0	0	0	0	0	0	0	0	0	1	0	1	0	0	3.99e-06	0.00000399	-	3	FALSE	FALSE	3669926428FC2FE7B380B05E7A7A86B8BE5AEDB7	27	27
MC	NFE-PFH_090	TCGA	N	COAD	SNP	Missense_Mutation	FALSE	3.40.50.300	630019	1hv8A01	N	-	44	7	DDX50	Q9BQ39	257	R/Q	122	0	0	0	0	0	5	1	0	0	0	0	0	0	0	0	0	1	0	0	1	0	-	-1	-	1	FALSE	FALSE	B9D84E39282F2F599A1899FA8D1DAE37F01A9622	44	44
MC	NFE-PFH_090	TCGA	N	COAD	SNP	Missense_Mutation	FALSE	2.10.160.10	11	4deqA02	N	-	7	2	VEGFA	P15692	199	P/L	181	1	0	0	0	0	5	1	0	0	0	0	0	0	0	0	0	1	0	1	0	0	2.785e-05	0.00002785	-	2	FALSE	FALSE	FD5D283FBE54A4812037E7DE67457899EE187F2E	7	7
MC	NFE-PFH_090	TCGA	N	COAD	SNP	Missense_Mutation	FALSE	3.40.1030.10	3300	1uouA02	N	-	12	9	TYMP	P19971	194	A/V	194	0	0	1	0	0	5	0	0	0	0	0	0	0	0	0	0	1	0	0	1	0	-	-1	-	1	FALSE	FALSE	4F82206BEB21BEDADF270BBBB26D869D1AE4B639	12	12
MC	NFE-PFH_090	TCGA	N	COAD	SNP	Missense_Mutation	FALSE	3.40.50.300	634947	3bfkA00	N	-	1424	307	KRAS	P01116	12	G/A	20	0	0	1	0	1	5	1	0	0	1	0	0	0	0	0	0	1	0	1	0	0	0	0	GASC	2	FALSE	FALSE	0684FDDC6148E5688C472F413A8F32B500A5C7ED	1424	1424
MC	NFE-PFH_090	TCGA	N	COAD	SNP	Missense_Mutation	FALSE	3.40.50.300	634947	3bfkA00	N	-	1424	307	KRAS	P01116	12	G/D	20	0	0	1	0	1	5	1	0	0	1	0	0	0	0	0	0	1	0	1	0	0	4.011e-06	0.000004011	GASC	1	FALSE	FALSE	C493DC6A1A8AB2C5F8F064D103BBA63BA93511F4	1424	1424
MC	NFE-PFH_090	TCGA	N	COAD	SNP	Missense_Mutation	FALSE	3.40.50.300	634947	3bfkA00	N	-	1424	307	KRAS	P01116	12	G/S	20	0	0	1	0	1	5	1	0	0	1	0	0	0	1	0	0	0	0	1	0	0	0	0	GASC	2	FALSE	FALSE	4C0C94DF342CEF9BDA8A226C8790CE73CE8C9C3D	1424	1424
MC	NFE-PFH_090	TCGA	N	COAD	SNP	Missense_Mutation	FALSE	3.40.50.300	634947	3bfkA00	N	-	1424	307	KRAS	P01116	13	G/D	21	0	0	1	0	1	5	1	0	0	1	0	0	0	0	0	0	1	0	1	0	0	-	-1	-	1	TRUE	FALSE	F161B51022F519FF7C16BD266A577565270CA37E	1424	1424
MC	NFE-PFH_090	TCGA	N	COAD	SNP	Missense_Mutation	FALSE	4.10.970.10	114	1jeqA03	N	-	10	6	XRCC6	P12956	280	A/S	280	1	0	1	0	0	5	1	0	1	0	0	0	0	0	0	0	1	0	1	0	0	-	-1	-	1	FALSE	FALSE	8838CEA067965E2632DE250C91ED26FE72020F44	10	10
MC	NFE-PFH_090	TCGA	N	DLBC	SNP	Missense_Mutation	FALSE	2.60.40.720	7	1hu8A00	N	-	2231	71	TP53	P04637	248	R/W	245	0	0	1	1	0	5	1	0	1	1	0	0	0	1	0	0	0	0	1	0	0	3.977e-06	0.000003977	LFS	2	FALSE	FALSE	E1847A115E068DCBC1D897B1A8AA4C839825BEB6	2231	2231
MC	NFE-PFH_090	TCGA	N	COAD	SNP	Missense_Mutation	FALSE	3.90.190.10	11472	1l8kA00	N	-	861	370	PTPRA	P18433	564	V/A	48	0	0	1	0	1	5	1	0	0	1	0	0	0	0	0	0	1	0	0	1	0	-	-1	-	2	FALSE	FALSE	50BEDED99E84E1F565822A4E6A0AD0624D9096C4	861	861
MC	NFE-PFH_090	TCGA	N	COAD	SNP	Missense_Mutation	FALSE	3.40.605.10	21437	4qgkA01	N	-	84	40	ALDH3A1	P30838	190	T/M	187	0	0	1	0	0	5	1	0	0	0	0	0	0	0	0	0	1	0	0	1	0	1.594e-05	0.00001594	-	1	FALSE	FALSE	0976DBC92C2C62DDCA5FEB9EE35303E9ACCD92F9	84	84
MC	NFE-PFH_090	TCGA	N	COAD	SNP	Missense_Mutation	FALSE	3.90.215.10	2869	1fibA01	N	-	29	19	FGG	P02679	293	V/M	267	0	0	1	0	0	5	0	0	0	0	0	0	0	0	0	0	1	0	1	0	0	1.62e-05	0.0000162	-	1	FALSE	FALSE	9AE4B13FA1B1E251D4D2B4B02C938A43A4199E8C	29	29
MC	NFE-PFH_090	TCGA	N	COAD	SNP	Missense_Mutation	FALSE	3.90.230.10	9102	2iw2A02	N	-	60	36	PEPD	P12955	237	R/H	238	0	0	1	0	0	5	0	0	0	0	0	0	0	0	0	0	1	0	1	0	0	0.0001943	0.0001943	-	2	FALSE	FALSE	9391ACB8405E8A2D7D68ACD69E1E9719C6249F78	60	60
MC	NFE-PFH_090	TCGA	N	GBM	SNP	Missense_Mutation	FALSE	2.130.10.130	8314	5e6rA01	N	-	68	24	ITGAL	P20701	534	D/N	509	1	0	0	0	1	5	1	0	0	1	0	0	0	0	0	0	1	0	1	0	0	3.183e-05	0.00003183	-	1	FALSE	FALSE	75261FDFB3277AA8B6662ABB68F2C4E0249618CF	68	68
MC	NFE-PFH_090	TCGA	N	GBM	SNP	Missense_Mutation	FALSE	2.60.120.560	3212	3zr5A03	N	-	27	2	GALC	P54803	569	E/D	552	0	0	0	0	0	5	1	0	0	0	0	0	0	0	0	0	1	0	0	0	1	-	-1	-	1	FALSE	FALSE	FB2EF08A262B6ED077E3048CAC3CCF03AA252719	27	27
MC	NFE-PFH_090	TCGA	N	GBM	SNP	Missense_Mutation	FALSE	2.60.40.720	7	1hu8A00	N	-	2231	71	TP53	P04637	238	C/F	235	1	0	0	0	1	5	1	0	1	1	0	0	0	0	0	0	1	0	1	0	0	-	-1	LFS	2	FALSE	FALSE	8813EC36192BDDD2F2A271155BD0FD20E5E1ED07	2231	2231
MC	NFE-PFH_090	TCGA	N	ESCA	SNP	Missense_Mutation	FALSE	3.80.20.20	3244	1ivoA03	N	-	26	9	EGFR	P00533	373	P/S	349	0	0	1	0	0	5	0	0	0	0	0	0	0	0	0	0	1	0	1	0	0	-	-1	-	1	FALSE	FALSE	7B13FB3C28C8EA673E512B8EF3563BD763CF7DAE	26	26
MC	NFE-PFH_090	TCGA	N	GBM	SNP	Missense_Mutation	FALSE	2.70.50.30	320	1ds6B00	N	-	63	40	ARHGDIA	P52565	132	T/A	129	0	0	0	0	1	5	1	0	0	1	0	0	0	0	0	0	1	0	1	0	0	-	-1	-	1	FALSE	FALSE	6E0ADB7A6F82DF5EC5A77B137EC86379525FA3B9	63	63
MC	NFE-PFH_090	TCGA	N	GBM	SNP	Missense_Mutation	FALSE	2.80.10.50	13074	1qqkA00	N	-	24	6	FGF7	P21781	160	G/R	106	1	0	0	0	0	5	1	0	0	0	0	0	0	0	0	0	1	0	1	0	0	-	-1	-	2	FALSE	FALSE	AACF71C79DAD006AA19F6177D58049582D0ED1A9	24	24
MC	NFE-PFH_090	TCGA	N	ESCA	SNP	Missense_Mutation	FALSE	1.20.1310.10	3141	4ap2B01	N	-	27	4	CUL3	Q13618	52	L/F	52	0	0	1	0	0	5	1	0	0	0	0	0	0	1	0	0	0	0	1	0	0	-	-1	-	2	FALSE	FALSE	E69B3C6EFF910AE8985BE9790835756EC3FDCC30	27	27
MC	NFE-PFH_090	TCGA	N	ESCA	SNP	Missense_Mutation	FALSE	1.25.40.40	32205	1occE00	N	-	14	2	COX5A	P20674	80	Y/C	39	0	0	1	0	0	5	1	0	0	1	0	0	0	0	1	0	0	0	1	0	0	-	-1	-	3	FALSE	FALSE	E7A788178F1AE277A4C3C3CF5F7AA9CB7C775A88	14	14
MC	NFE-PFH_090	TCGA	N	GBM	SNP	Missense_Mutation	FALSE	1.25.40.70	2223	1e8yA03	N	-	637	68	PIK3CB	P42338	554	E/K	571	0	0	1	0	0	5	0	0	0	0	0	0	0	1	0	0	0	0	1	0	0	-	-1	-	2	FALSE	FALSE	C275AF5ED15EF991B25492A3CEDC0CBF6F18FE0E	637	637
MC	NFE-PFH_090	TCGA	N	GBM	SNP	Missense_Mutation	FALSE	2.30.250.10	811	2ijzA02	N	-	3	0	DNPEP	Q9ULA0	122	G/S	110	1	0	1	0	0	5	1	0	0	0	0	0	0	0	0	0	1	0	0	1	0	4.007e-06	0.000004007	-	2	FALSE	FALSE	F231133285C7496ACC85C6C192F6FB191AACC972	3	3
MC	NFE-PFH_090	TCGA	N	ESCA	SNP	Missense_Mutation	FALSE	1.50.10.20	6360	1c3dA00	N	-	65	34	C3	P01024	1009	G/C	16	1	0	1	0	0	5	1	0	0	0	0	0	0	0	0	0	1	0	1	0	0	-	-1	-	3	FALSE	FALSE	37FDBC5D875040DA3A5E0C0A8307F4895EFDEFF0	65	65
MC	NFE-PFH_090	TCGA	N	GBM	SNP	Missense_Mutation	FALSE	3.30.497.10	5164	3f1sA01	N	-	55	34	SERPINA10	Q9UK55	191	V/M	170	0	0	0	0	0	5	1	0	0	0	0	0	0	0	0	0	1	0	0	1	0	2.386e-05	0.00002386	-	0	FALSE	FALSE	8B69CFE63DC7A62471A1C6C8A3CA82A95A5EA553	55	55
MC	NFE-PFH_090	TCGA	N	GBM	SNP	Missense_Mutation	FALSE	3.30.530.20	14666	2r55A00	N	-	13	19	STARD5	Q9NSY2	50	L/M	50	1	0	0	0	0	5	1	0	0	0	0	0	0	0	0	0	1	0	0	0	1	-	-1	-	2	FALSE	FALSE	60BF933179E0EE8461735FB533B266425875F955	13	13
MC	NFE-PFH_090	TCGA	N	GBM	SNP	Missense_Mutation	FALSE	2.10.220.10	11249	1ivoA02	N	-	92	18	EGFR	P00533	289	A/V	265	1	0	1	0	0	5	1	0	0	0	0	0	0	1	0	0	0	0	1	0	0	-	-1	-	3	FALSE	FALSE	9ACC9F1BD566BF1653314C3FAE8A77759DA1F681	92	92
MC	NFE-PFH_090	TCGA	N	ESCA	SNP	Missense_Mutation	FALSE	2.30.29.30	22277	5efxA00	N	-	41	16	AKAP13	Q12802	2257	D/N	498	1	0	0	0	0	5	1	0	0	0	0	0	0	0	1	0	0	0	1	0	0	-	-1	-	3	FALSE	FALSE	5F18ECCFFDE91DA32BDB3AB04527A4F6354B71E1	41	41
MC	NFE-PFH_090	TCGA	N	HNSC	SNP	Missense_Mutation	FALSE	3.40.50.300	630778	3mwyW04	N	-	437	120	SMARCA4	P51532	1162	G/C	777	1	0	0	0	0	5	1	0	0	0	0	0	0	1	0	0	0	0	1	0	0	-	-1	-	3	FALSE	FALSE	E7C21886B02BF9332FB29A971F7FAFAE934F3243	437	437
MC	NFE-PFH_090	TCGA	N	HNSC	SNP	Missense_Mutation	FALSE	3.40.50.300	634823	5jcpA02	N	-	540	202	RHOQ	P17081	71	D/N	67	0	0	1	0	0	5	1	0	0	1	0	0	0	0	1	0	0	0	1	0	0	-	-1	-	1	FALSE	FALSE	D18EE8E6C5B4E4E53DB529F93F440E1F6C211BDC	540	540
MC	NFE-PFH_090	TCGA	N	HNSC	SNP	Missense_Mutation	FALSE	2.60.40.720	7	1hu8A00	N	-	2231	71	TP53	P04637	273	R/H	270	0	0	1	1	0	5	0	0	1	0	0	0	0	1	0	0	0	0	1	0	0	1.593e-05	0.00001593	LFS	1	FALSE	FALSE	625C78F98CDBCE3613F3C9F73D9797E6BC151ED7	2231	2231
MC	NFE-PFH_090	TCGA	N	HNSC	SNP	Missense_Mutation	FALSE	1.10.533.10	5034	4nqkA01	N	-	13	0	DDX58	O95786	44	E/D	44	0	0	1	0	0	5	0	0	0	0	0	0	0	0	1	0	0	0	0	1	0	-	-1	-	1	FALSE	FALSE	F2667D4C122C5CD96309CCCA23DF81D6B507DC38	13	13
MC	NFE-PFH_090	TCGA	N	GBM	SNP	Missense_Mutation	FALSE	1.20.58.70	1983	1fewA00	N	-	16	5	DIABLO	Q9NR28	106	A/V	51	1	0	0	0	0	5	1	0	0	0	0	0	0	1	0	0	0	0	1	0	0	-	-1	-	3	FALSE	FALSE	AE1E0FB57E2D2BB29139A2B5DB1C97EFDD3300F2	16	16
MC	NFE-PFH_090	TCGA	N	GBM	SNP	Missense_Mutation	FALSE	3.30.1330.30	6673	1dt9A03	N	-	16	5	ETF1	P62495	344	L/F	344	1	0	0	0	0	5	1	0	0	0	0	0	0	1	0	0	0	0	1	0	0	-	-1	-	1	FALSE	FALSE	ED1F51E21ED0734FF49A0447782A55BAB9CBF641	16	16
MC	NFE-PFH_090	TCGA	N	LGG	SNP	Missense_Mutation	FALSE	2.40.110.10	14326	1rx0A02	N	-	6	3	ACAD8	Q9UKU7	256	A/T	234	0	0	0	0	0	5	1	0	0	0	0	0	0	0	0	0	1	0	1	0	0	8.15e-06	0.00000815	-	1	FALSE	FALSE	B753C3150C92B25E340B0C3F4AD7B452BF4BDC22	6	6
MC	NFE-PFH_090	TCGA	N	KIRP	SNP	Missense_Mutation	FALSE	1.25.40.10	145309	1qqeA00	N	-	25	16	NAPA	P54920	184	I/V	180	0	0	0	0	0	5	1	0	0	0	0	0	0	0	0	0	1	0	0	1	0	-	-1	-	1	FALSE	FALSE	BC766129E8E3331093B985FB8F9259E2BBBAB99D	25	25
MC	NFE-PFH_090	TCGA	N	HNSC	SNP	Missense_Mutation	FALSE	3.40.640.10	62814	1ohvA02	N	-	56	18	ABAT	P80404	306	D/N	278	0	0	0	0	0	5	1	0	0	0	0	0	0	0	1	0	0	0	1	0	0	7.158e-05	0.00007158	-	1	FALSE	FALSE	0E2C618C3FD1F7C1D1D7743A4D82B71CFBAC8E0F	56	56
MC	NFE-PFH_090	TCGA	N	KIRP	SNP	Missense_Mutation	FALSE	3.30.70.330	82	2mhnA01	N	-	23	11	RBM39	Q14498	151	D/H	11	1	0	0	0	0	5	1	0	0	0	0	0	0	1	0	0	0	0	1	0	0	-	-1	-	2	FALSE	FALSE	B0551621FDF467DF9DE60D98E384A927874635BB	23	23
MC	NFE-PFH_090	TCGA	N	KIRC	SNP	Missense_Mutation	FALSE	3.30.497.10	4739	1wz9A01	N	-	27	11	SERPINB5	P36952	69	G/R	69	1	0	0	0	0	5	1	0	0	0	0	0	0	0	0	0	1	0	0	1	0	-	-1	-	2	FALSE	FALSE	8B59CCD36A00C65055847DB767679DAF9ADEB455	27	27
MC	NFE-PFH_090	TCGA	N	KIRC	SNP	Missense_Mutation	FALSE	3.30.505.10	2646	2cr4A01	N	-	11	4	SH3BP2	P78314	468	E/G	30	1	0	0	0	0	5	1	0	0	0	0	0	0	0	0	0	1	0	1	0	0	-	-1	-	2	FALSE	FALSE	FF990BED298BE96D3A2828906F84707C974AAD47	11	11
MC	NFE-PFH_090	TCGA	N	HNSC	SNP	Missense_Mutation	FALSE	2.60.120.620	7066	4nhxA01	N	-	22	3	OGFOD1	Q8N543	163	R/Q	163	1	0	0	0	0	5	1	0	0	0	0	0	0	0	0	0	1	0	0	1	0	0.0003739	0.0003739	-	2	FALSE	FALSE	EE3A5560C79CD3A4ECC58F9409C7C622DF514B68	22	22
MC	NFE-PFH_090	TCGA	N	HNSC	SNP	Missense_Mutation	FALSE	2.60.20.10	2541	1h4aX02	N	-	93	34	CRYGS	P22914	141	E/K	135	1	0	0	0	0	5	1	0	0	0	0	0	0	0	1	0	0	0	1	0	0	3.978e-06	0.000003978	-	3	FALSE	FALSE	009B9452A43E669256A320524C0606F8AA9B5615	93	93
MC	NFE-PFH_090	TCGA	N	LGG	SNP	Missense_Mutation	FALSE	2.60.40.720	7	1hu8A00	N	-	2231	71	TP53	P04637	273	R/C	270	0	0	1	1	0	5	0	0	1	0	0	0	0	0	0	0	1	0	1	0	0	1.196e-05	0.00001196	LFS	2	FALSE	FALSE	6E4FA997DD2F29097B31867F5564106905705011	2231	2231
MC	NFE-PFH_090	TCGA	N	KIRC	SNP	Missense_Mutation	FALSE	3.90.120.10	3555	1g55A01	N	-	23	5	TRDMT1	O14717	257	L/V	257	0	0	0	0	0	5	1	0	0	0	0	0	0	0	0	0	1	0	0	1	0	-	-1	-	1	FALSE	FALSE	7A813BD32DDBDA0D2C023362BA463151BC51B1E2	23	23
MC	NFE-PFH_090	TCGA	N	LGG	SNP	Missense_Mutation	FALSE	1.10.510.10	79517	4pwnA02	N	-	56	15	TTK	P33981	668	A/E	372	0	0	0	0	1	5	1	0	0	1	0	0	0	0	0	0	1	0	0	1	0	-	-1	-	2	FALSE	FALSE	F16078E1C0EE2268B076AABB0A8226C30F24EE79	56	56
MC	NFE-PFH_090	TCGA	N	HNSC	SNP	Missense_Mutation	FALSE	3.90.640.10	8201	4kboA04	N	-	10	0	HSPA9	P38646	288	K/N	288	0	0	0	0	0	5	1	0	0	0	0	0	0	0	0	0	1	0	1	0	0	-	-1	-	1	FALSE	FALSE	5CA3E955A2FD6696043A8D5895907E264580BD9C	10	10
MC	NFE-PFH_090	TCGA	N	LGG	SNP	Missense_Mutation	FALSE	1.25.40.70	2223	1e8yA03	N	-	637	68	PIK3CA	P42336	546	Q/E	570	0	0	1	0	0	5	0	0	0	0	0	0	0	0	0	0	1	0	0	1	0	-	-1	BC;OC	1	FALSE	FALSE	B13E2BFEBE9178E7B760704D44AC07D2B9B9FA5F	637	637
MC	NFE-PFH_090	TCGA	N	LGG	SNP	Missense_Mutation	FALSE	2.130.10.10	102610	3i2nA00	N	-	35	11	WDR92	Q96MX6	102	M/I	102	0	0	0	0	0	5	1	0	0	0	0	0	0	0	1	0	0	0	0	1	0	-	-1	-	0	FALSE	FALSE	4B2309CAF5B7EB5FA8993BA8B1F354375A236F2C	35	35
MC	NFE-PFH_090	TCGA	N	KIRP	SNP	Missense_Mutation	FALSE	1.10.287.310	2136	4wceV00	N	-	4	2	RPL35	P42766	61	I/T	57	0	0	0	0	0	5	0	0	1	0	0	0	0	1	0	0	0	0	1	0	0	7.954e-06	0.000007954	-	1	FALSE	FALSE	147D4E5877EAF4C40417D4602558B00DC442E6EA	4	4
MC	NFE-PFH_090	TCGA	N	LGG	SNP	Missense_Mutation	FALSE	3.40.50.300	634589	1yj5A02	N	-	19	12	PNKP	Q96T60	429	A/T	428	0	0	0	0	0	5	1	0	0	0	0	0	0	0	0	0	1	0	1	0	0	1.163e-05	0.00001163	-	0	FALSE	FALSE	1B40DBDF4B76D4511FCE3459693C76139DA7B6FC	19	19
MC	NFE-PFH_090	TCGA	N	LGG	SNP	Missense_Mutation	FALSE	3.40.718.10	9686	1t09A00	N	-	565	25	IDH1	O75874	132	R/H	132	1	0	1	0	1	5	1	0	0	1	0	0	0	1	0	0	0	0	1	0	0	0	0	-	2	FALSE	FALSE	A8613B61CFB10CB817FA367C214330645F2BEBDA	565	565
MC	NFE-PFH_090	TCGA	N	LGG	SNP	Missense_Mutation	FALSE	3.40.718.10	9686	1t09A00	N	-	565	25	IDH1	O75874	132	R/H	132	1	0	1	0	1	5	1	0	0	1	0	0	0	0	0	0	1	0	1	0	0	0	0	-	2	FALSE	FALSE	6EF50EC085BE3FF57495E32069106BE1401FFF6E	565	565
MC	NFE-PFH_090	TCGA	N	LGG	SNP	Missense_Mutation	FALSE	3.40.50.720	284283	4fc6A00	N	-	40	17	DECR2	Q9NUI1	50	R/Q	50	0	0	1	0	0	5	0	0	0	0	0	0	0	0	0	0	1	0	0	1	0	1.194e-05	0.00001194	-	2	FALSE	FALSE	551F244AE31A06292762899D599D01B17DA93D18	40	40
MC	NFE-PFH_090	TCGA	N	LGG	SNP	Missense_Mutation	FALSE	3.40.718.10	9686	1t09A00	N	-	565	25	IDH1	O75874	132	R/H	132	1	0	1	0	1	5	1	0	0	1	0	0	0	1	0	0	0	0	1	0	0	0	0	-	2	FALSE	FALSE	9C22CFCC2328F3AA8176C18239DA5D3E323D7D39	565	565
MC	NFE-PFH_090	TCGA	N	LGG	SNP	Missense_Mutation	FALSE	3.40.718.10	9686	1t09A00	N	-	565	25	IDH1	O75874	132	R/H	132	1	0	1	0	1	5	1	0	0	1	0	0	0	0	0	0	1	0	0	1	0	0	0	-	2	FALSE	FALSE	4D421105CB88F2A187BF418D0DDCC43C22CA4016	565	565
MC	NFE-PFH_090	TCGA	N	LGG	SNP	Missense_Mutation	FALSE	3.40.718.10	9686	1t09A00	N	-	565	25	IDH1	O75874	132	R/H	132	1	0	1	0	1	5	1	0	0	1	0	0	0	0	0	0	1	0	1	0	0	0	0	-	2	FALSE	FALSE	014C130FD050C1F2088641FD937149B7CEC73BB8	565	565
MC	NFE-PFH_090	TCGA	N	LGG	SNP	Missense_Mutation	FALSE	3.40.718.10	9686	1t09A00	N	-	565	25	IDH1	O75874	132	R/H	132	1	0	1	0	1	5	1	0	0	1	0	0	0	0	0	0	1	0	0	1	0	0	0	-	2	FALSE	FALSE	AD6A6015BF8F7142B3E35329707AB5B63784DC17	565	565
MC	NFE-PFH_090	TCGA	N	LGG	SNP	Missense_Mutation	FALSE	3.40.718.10	9686	1t09A00	N	-	565	25	IDH1	O75874	132	R/H	132	1	0	1	0	1	5	1	0	0	1	0	0	0	0	0	0	1	0	0	1	0	0	0	-	2	FALSE	FALSE	834CB2429C0495BCA922733C315BF78D0DA613DB	565	565
MC	NFE-PFH_090	TCGA	N	LIHC	SNP	Missense_Mutation	FALSE	3.30.40.10	60837	1wepA00	N	-	16	3	PHF2	O75151	42	A/V	49	0	0	0	0	0	5	1	0	0	0	0	0	0	0	0	0	1	0	0	1	0	3.976e-06	0.000003976	-	2	FALSE	FALSE	9121B1B12296EE4D17241190D62D27C9B46890AB	16	16
MC	NFE-PFH_090	TCGA	N	LIHC	SNP	Missense_Mutation	FALSE	3.30.70.890	6691	2r3vA02	N	-	29	19	MVD	P53602	271	F/V	312	0	0	1	0	0	5	0	0	0	0	0	0	0	0	1	0	0	0	1	0	0	-	-1	-	1	FALSE	FALSE	9B7E31A6988D34855D5FB9D56565AB72D9666C13	29	29
MC	NFE-PFH_090	TCGA	N	LIHC	SNP	Missense_Mutation	FALSE	1.20.58.90	639	4j2cA00	N	-	22	3	STX10	O60499	70	I/V	70	1	0	0	0	0	5	1	0	0	0	0	0	0	0	0	0	1	0	1	0	0	3.978e-06	0.000003978	-	2	FALSE	FALSE	1AC527A25E4CC85D3D7F5DFDB399D9564F12CB46	22	22
MC	NFE-PFH_090	TCGA	N	LGG	SNP	Missense_Mutation	FALSE	3.40.718.10	9686	1t09A00	N	-	565	25	IDH1	O75874	132	R/H	132	1	0	1	0	1	5	1	0	0	1	0	0	0	0	0	0	1	0	1	0	0	0	0	-	2	FALSE	FALSE	2D0E2BA950F4782553E2EC0DD4B205AF196B9B7B	565	565
MC	NFE-PFH_090	TCGA	N	LGG	SNP	Missense_Mutation	FALSE	3.40.718.10	9686	1t09A00	N	-	565	25	IDH1	O75874	132	R/H	132	1	0	1	0	1	5	1	0	0	1	0	0	0	0	1	0	0	0	1	0	0	0	0	-	2	FALSE	FALSE	DDB383DCE2F0E14F15277372EDC2643CEF6B69A1	565	565
MC	NFE-PFH_090	TCGA	N	LGG	SNP	Missense_Mutation	FALSE	3.90.1750.10	1877	3olmA01	N	-	203	71	WWP1	Q9H0M0	545	R/H	433	1	0	0	0	0	5	1	0	0	0	0	0	0	0	0	0	1	0	0	1	0	-	-1	-	2	FALSE	FALSE	EA25D8D5A75F658B1002F735BBBE4AB34C014404	203	203
MC	NFE-PFH_090	TCGA	N	LUAD	SNP	Missense_Mutation	FALSE	2.60.40.720	7	1hu8A00	Y	v2.2	2231	71	TP53	P04637	176	C/Y	173	0	0	1	0	1	5	1	0	1	1	1	0	0	1	0	0	0	0	1	0	0	-	-1	-	2	FALSE	TRUE	43595A4F4FCF32377B6A713B1C543202B8E2D80F	2231	2231
MC	NFE-PFH_090	TCGA	N	LUAD	SNP	Missense_Mutation	FALSE	1.10.510.10	60677	1m14A02	N	-	149	34	EGFR	P00533	858	L/R	834	0	0	0	0	1	5	1	0	0	1	1	0	0	1	0	0	0	0	1	0	0	-	-1	-	3	FALSE	FALSE	4061257BAFE898C7F16916600ACEA83357C51EBD	149	149
MC	NFE-PFH_090	TCGA	N	LUAD	SNP	Missense_Mutation	FALSE	1.10.510.10	60677	1m14A02	N	-	149	34	EGFR	P00533	866	E/K	842	1	0	1	0	0	5	1	0	0	1	0	1	0	0	0	0	1	0	0	1	0	3.981e-06	0.000003981	-	2	FALSE	FALSE	F829571C1D2BA94D55E11E7C2D9C3F64EF1AC4E2	149	149
MC	NFE-PFH_090	TCGA	N	LUAD	SNP	Missense_Mutation	FALSE	2.30.30.100	5459	1b34B00	N	-	21	15	LSM3	P62310	36	D/V	49	0	0	1	1	0	5	1	0	1	0	0	1	0	0	0	0	1	0	1	0	0	-	-1	-	2	FALSE	FALSE	2F3795D1FCBFE7993780E9FE8FB9AE81ACADE1DF	21	21
MC	NFE-PFH_090	TCGA	N	LUAD	SNP	Missense_Mutation	FALSE	2.30.42.10	23774	2d92A00	N	-	19	7	INADL	Q8NI35	741	N/I	73	1	0	0	0	0	5	1	0	0	0	1	0	0	1	0	0	0	0	1	0	0	-	-1	-	2	FALSE	FALSE	D91EAA6A5176B921FCC0B192BCCC90A34276E0A9	19	19
MC	NFE-PFH_090	TCGA	N	LUAD	SNP	Missense_Mutation	FALSE	2.40.10.10	47593	2oq5A02	N	-	38	25	TMPRSS11D	O60235	200	W/S	29	0	0	0	0	0	5	1	0	0	0	0	1	0	0	0	0	1	0	1	0	0	-	-1	-	2	FALSE	FALSE	F9B4F818E4505AC082364247D4587C1013DF3B95	38	38
MC	NFE-PFH_090	TCGA	N	LUAD	SNP	Missense_Mutation	FALSE	2.60.40.720	7	1hu8A00	Y	v2.2	2231	71	TP53	P04637	249	R/W	246	0	0	1	0	0	5	0	0	1	0	1	0	0	1	0	0	0	0	1	0	0	-	-1	-	1	FALSE	FALSE	3E199246396AF7936CE29A80D6662C50550ED023	2231	2231
MC	NFE-PFH_090	TCGA	N	LUAD	SNP	Missense_Mutation	FALSE	2.40.30.10	37814	5an9A02	N	-	33	23	RPL3L	Q92901	324	G/R	323	1	0	0	0	0	5	1	0	0	0	0	1	0	0	0	0	1	0	1	0	0	0.0001324	0.0001324	-	2	FALSE	FALSE	F1E5B78414598FE9B84CDF0B76EE214A0485B631	33	33
MC	NFE-PFH_090	TCGA	N	LUAD	SNP	Missense_Mutation	FALSE	2.70.50.30	320	1ds6B00	N	-	63	40	ARHGDIB	P52566	172	Y/H	172	1	0	0	0	1	5	1	0	0	1	0	1	0	0	0	0	1	0	0	1	0	-	-1	-	2	FALSE	FALSE	E06F065004F0D8C534516CC810540B2E0DDFC201	63	63
MC	NFE-PFH_090	TCGA	N	LUAD	SNP	Missense_Mutation	FALSE	1.10.150.80	3214	2dgzA01	N	-	6	2	WRN	Q14191	1165	Q/H	1165	1	0	0	0	0	5	1	0	0	0	1	0	0	0	1	0	0	0	1	0	0	-	-1	WRN	1	FALSE	FALSE	8A7A34065CB7FFB7372A14DBEB7D9D3F6CE9D50D	6	6
MC	NFE-PFH_090	TCGA	N	LIHC	SNP	Missense_Mutation	FALSE	3.40.50.300	630778	3mwyW04	N	-	437	120	SMARCA4	P51532	1192	R/C	807	1	0	0	0	0	5	1	0	0	0	0	0	0	1	0	0	0	0	1	0	0	-	-1	-	3	FALSE	FALSE	123C23F5692EFDA17FE6083FFA14E70ADEC4ABDB	437	437
MC	NFE-PFH_090	TCGA	N	LUAD	SNP	Missense_Mutation	FALSE	2.60.120.200	25102	1h30A01	N	-	26	9	SHBG	P04278	388	H/R	668	1	0	0	0	1	5	1	0	0	1	0	1	0	0	0	0	1	0	1	0	0	-	-1	-	2	FALSE	FALSE	58FA80E3981D17DEA11743C0857EA7B9A4C4B44C	26	26
MC	NFE-PFH_090	TCGA	N	LGG	SNP	Missense_Mutation	FALSE	3.40.718.10	9686	1t09A00	N	-	565	25	IDH1	O75874	132	R/S	132	1	0	1	0	1	5	1	0	0	1	0	0	0	1	0	0	0	0	1	0	0	-	-1	-	2	FALSE	FALSE	3BF6CD0B76989DF066F0C8F87DEC63F393585A02	565	565
MC	NFE-PFH_090	TCGA	N	LUAD	SNP	Missense_Mutation	FALSE	2.60.200.20	8178	2eh0A01	N	-	46	14	KIF14	Q15058	821	K/E	29	1	0	1	0	0	5	1	0	0	0	1	0	0	1	0	0	0	0	1	0	0	-	-1	-	2	FALSE	FALSE	F460C02431F2D20EB30803ABC44382A9FBB18744	46	46
MC	NFE-PFH_090	TCGA	N	LUAD	SNP	Missense_Mutation	FALSE	2.60.40.10	79153	3mlpA02	N	-	56	40	EBF1	Q9UH73	269	P/Q	262	1	0	1	0	0	5	1	0	0	0	1	0	0	0	1	0	0	0	1	0	0	-	-1	-	2	FALSE	FALSE	834376A9B71873B1BD277FB415A60FC321713D78	56	56
MC	NFE-PFH_090	TCGA	N	LIHC	SNP	Missense_Mutation	FALSE	1.25.40.70	2223	1e8yA03	N	-	637	68	PIK3CA	P42336	545	E/A	569	0	0	1	0	0	5	0	0	0	0	0	0	0	1	0	0	0	0	1	0	0	0	0	CRC;MCAP;CWS5;KERSEB;BC;HCC	2	FALSE	FALSE	7C6269728273E7E5333418ABE61FAF586ADD120E	637	637
MC	NFE-PFH_090	TCGA	N	LUAD	SNP	Missense_Mutation	FALSE	3.30.930.10	32055	4xemA01	N	-	21	7	AARS	P49588	179	G/D	179	1	0	0	0	0	5	1	0	0	0	0	1	0	0	0	0	1	0	1	0	0	-	-1	-	3	FALSE	FALSE	13795372A2124D68C0B218FFD1A6F87E39496BAB	21	21
MC	NFE-PFH_090	TCGA	N	LUAD	SNP	Missense_Mutation	FALSE	3.40.33.10	4816	3q2rA00	N	-	323	113	CRISP1	P54107	59	A/D	52	0	0	1	0	0	5	0	0	0	0	0	0	0	1	0	0	0	0	1	0	0	-	-1	-	2	FALSE	FALSE	BF4EE88D06FFAEDD480068AD2B90B345413FA29F	323	323
MC	NFE-PFH_090	TCGA	N	LUAD	SNP	Missense_Mutation	FALSE	2.130.10.10	103023	4ggaA00	N	-	138	46	CDC20B	Q86Y33	427	R/L	381	0	0	0	0	0	5	1	0	0	0	1	0	0	1	0	0	0	0	1	0	0	-	-1	-	0	FALSE	FALSE	6EBA434B747969CD1A19F223D19FAA9C0E4E3097	138	138
MC	NFE-PFH_090	TCGA	N	LUAD	SNP	Missense_Mutation	FALSE	3.40.50.1000	57497	1t9zA00	N	-	49	24	CTDSP2	O14595	208	R/W	197	0	0	0	0	0	5	1	0	0	0	0	1	0	0	0	0	1	0	0	1	0	-	-1	-	2	FALSE	FALSE	4195D9189D5EC683FAAFFD4C5104EC9D56D57CAE	49	49
MC	NFE-PFH_090	TCGA	N	LUAD	SNP	Missense_Mutation	FALSE	3.40.50.10140	4407	1t3gA00	N	-	126	64	IL18R1	Q13478	422	G/A	456	0	0	1	0	0	5	0	0	0	0	0	1	0	0	0	0	1	0	1	0	0	-	-1	-	2	FALSE	FALSE	0F68FE1D49587FB3E332823B670FE61D4DD59608	126	126
MC	NFE-PFH_090	TCGA	N	LUAD	SNP	Missense_Mutation	FALSE	3.40.50.10330	6271	3vzbA01	N	-	43	21	CERKL	Q49MI3	268	A/D	90	1	0	0	0	0	5	1	0	0	1	1	0	0	0	1	0	0	0	1	0	0	-	-1	-	2	-	-	0943280E4DFF99F50266FA51A893F8DF6F9F0D78	43	43
MC	NFE-PFH_090	TCGA	N	LUAD	SNP	Missense_Mutation	FALSE	3.40.50.300	634947	3bfkA00	N	-	1424	307	KRAS	P01116	12	G/C	20	0	0	1	0	1	5	1	0	0	1	1	0	0	1	0	0	0	0	1	0	0	0	0	GASC	2	FALSE	FALSE	91560F65E6095B564A1195C06BE9EB55399A6ECA	1424	1424
MC	NFE-PFH_090	TCGA	N	LUAD	SNP	Missense_Mutation	FALSE	3.40.50.300	634947	3bfkA00	N	-	1424	307	KRAS	P01116	12	G/C	20	0	0	1	0	1	5	1	0	0	1	1	0	0	1	0	0	0	0	1	0	0	0	0	GASC	2	FALSE	FALSE	353E935BBE2900CF947C95EEC241091E7A188770	1424	1424
MC	NFE-PFH_090	TCGA	N	LUAD	SNP	Missense_Mutation	FALSE	3.40.50.300	634947	3bfkA00	N	-	1424	307	KRAS	P01116	12	G/C	20	0	0	1	0	1	5	1	0	0	1	0	1	0	1	0	0	0	0	1	0	0	0	0	GASC	2	FALSE	FALSE	4CF422D7278F461F30772646823584C53B1CCBAA	1424	1424
MC	NFE-PFH_090	TCGA	N	LUAD	SNP	Missense_Mutation	FALSE	1.20.1560.10	26651	3g5uA01	N	-	567	195	ABCB8	Q9NUT2	272	Q/L	188	0	0	1	0	0	5	0	0	0	0	1	0	0	1	0	0	0	0	1	0	0	-	-1	-	2	FALSE	FALSE	003DDDC7E64DD8A46EA3E4CD5E208909F90170AE	567	567
MC	NFE-PFH_090	TCGA	N	LUAD	SNP	Missense_Mutation	FALSE	3.40.50.300	634947	3bfkA00	N	-	1424	307	KRAS	P01116	12	G/C	20	0	0	1	0	1	5	1	0	0	1	1	0	0	1	0	0	0	0	1	0	0	0	0	GASC	2	FALSE	FALSE	FEF693BE9264536599F10B3975341F6602B2BDC8	1424	1424
MC	NFE-PFH_090	TCGA	N	LUAD	SNP	Missense_Mutation	FALSE	1.20.58.280	3448	2xzeA00	N	-	14	0	STAMBP	O95630	72	E/K	72	1	0	1	0	0	5	1	0	0	0	0	1	0	0	0	0	1	0	1	0	0	-	-1	-	3	FALSE	FALSE	65EF1F79D78622D68FD80844155BFA5EAA9C43E5	14	14
MC	NFE-PFH_090	TCGA	N	LUAD	SNP	Missense_Mutation	FALSE	3.40.50.300	634947	3bfkA00	N	-	1424	307	KRAS	P01116	12	G/C	20	0	0	1	0	1	5	1	0	0	1	0	1	0	0	0	0	1	0	0	1	0	0	0	GASC	2	FALSE	FALSE	B15606A53C8A5892610D71D825E92EA5F6CC4DA7	1424	1424
MC	NFE-PFH_090	TCGA	N	LUAD	SNP	Missense_Mutation	FALSE	3.40.718.10	9686	1t09A00	N	-	565	25	IDH1	O75874	132	R/L	132	1	0	1	0	1	5	1	0	0	1	1	0	0	1	0	0	0	0	1	0	0	-	-1	-	1	FALSE	FALSE	7476AF414A1B8AE24E6417E17B5B75647404AB0C	565	565
MC	NFE-PFH_090	TCGA	N	LUAD	SNP	Missense_Mutation	FALSE	3.60.10.10	13379	3nr8A00	N	-	53	19	INPPL1	O15357	714	V/I	714	0	0	0	0	0	5	1	0	0	0	0	1	0	0	0	0	1	0	1	0	0	3.977e-06	0.000003977	-	1	FALSE	FALSE	F8E1259AB9475E7B974612F91A8AE6D842E03C91	53	53
MC	NFE-PFH_090	TCGA	N	LUSC	SNP	Missense_Mutation	FALSE	2.60.40.720	7	1hu8A00	Y	v2.2	2231	71	TP53	P04637	273	R/L	270	0	0	1	1	0	5	0	0	1	0	0	1	0	0	1	0	0	0	1	0	0	3.983e-06	0.000003983	LFS	2	FALSE	FALSE	829E3651AE1CA7EC312938435FB04AA0B0371D35	2231	2231
MC	NFE-PFH_090	TCGA	N	LUAD	SNP	Missense_Mutation	FALSE	3.40.50.300	634947	3bfkA00	N	-	1424	307	KRAS	P01116	12	G/V	20	0	0	1	0	1	5	1	0	0	1	1	0	0	0	1	0	0	0	1	0	0	0	0	GASC	2	FALSE	FALSE	2EDAF7F7E95781940FA9002B010543D96CF76FBB	1424	1424
MC	NFE-PFH_090	TCGA	N	LUSC	SNP	Missense_Mutation	FALSE	2.130.10.10	102602	4yvdA01	N	-	38	19	PLRG1	O43660	316	D/Y	316	1	0	0	0	0	5	1	0	0	0	0	1	0	1	0	0	0	0	1	0	0	-	-1	-	3	FALSE	FALSE	C53DAF542B30CFAD7CCA7A2133C0D705BB63560D	38	38
MC	NFE-PFH_090	TCGA	N	LUAD	SNP	Missense_Mutation	FALSE	3.40.50.360	16148	3hr4A02	N	-	75	31	NOS1	P29475	915	R/K	652	0	0	0	0	0	5	1	0	0	0	1	0	0	0	1	0	0	0	1	0	0	-	-1	-	2	FALSE	FALSE	75D00E30C0D89B0A4BE89D7454358BAFEF05A8E8	75	75
MC	NFE-PFH_090	TCGA	N	LUSC	SNP	Missense_Mutation	FALSE	1.10.630.10	29452	2iagA00	N	-	459	174	CYP8B1	Q9UNU6	308	V/M	309	0	0	0	0	0	5	1	0	0	0	1	0	0	1	0	0	0	0	1	0	0	-	-1	-	1	FALSE	FALSE	0D32F5DEDA8D40B31F83DD7647B546CC714A9AD3	459	459
MC	NFE-PFH_090	TCGA	N	LUSC	SNP	Missense_Mutation	FALSE	1.10.8.60	47460	3hu1A04	N	-	45	23	ATAD2B	Q9ULI0	617	C/Y	415	0	0	0	0	0	5	1	0	0	1	1	0	0	0	1	0	0	0	1	0	0	-	-1	-	2	FALSE	FALSE	B3346B879B70654757CEBAA1BBD01F1FFF11097D	45	45
MC	NFE-PFH_090	TCGA	N	LUSC	SNP	Missense_Mutation	FALSE	1.20.120.310	675	3mbgA00	N	-	11	0	GFER	P55789	175	N/S	175	1	0	0	0	1	5	1	0	0	1	1	0	0	1	0	0	0	0	1	0	0	7.976e-06	0.000007976	-	1	FALSE	FALSE	B51F3A05F0652C934E84FBA91CB34A1DCC8D020E	11	11
MC	NFE-PFH_090	TCGA	N	LUSC	SNP	Missense_Mutation	FALSE	1.20.5.270	198	1bccE01	N	-	13	4	UQCRFS1	P47985	108	E/K	30	0	0	1	0	0	5	1	0	0	0	1	0	0	0	1	0	0	0	0	1	0	3.981e-05	0.00003981	-	0	FALSE	FALSE	8684270ED284BB947BC5DE3724C8A05DF634171E	13	13
MC	NFE-PFH_090	TCGA	N	LUSC	SNP	Missense_Mutation	FALSE	2.60.210.10	909	2cr2A01	N	-	140	12	SPOPL	Q6IQ16	130	D/Y	110	0	0	0	0	0	5	1	0	0	0	0	1	0	0	0	0	1	0	1	0	0	-	-1	-	2	FALSE	FALSE	BC041A22582B8D411E62F323102EE37E21ABCF2F	140	140
MC	NFE-PFH_090	TCGA	N	LUSC	SNP	Missense_Mutation	FALSE	2.60.40.10	133103	1f42A03	N	-	12	10	IL12B	P29460	134	K/N	112	0	0	1	0	0	5	1	0	0	0	1	0	0	0	1	0	0	0	0	1	0	-	-1	-	0	FALSE	FALSE	8DB8242A74CCCE2E23EE5F30DC01561F73D16433	12	12
MC	NFE-PFH_090	TCGA	N	LUSC	SNP	Missense_Mutation	FALSE	2.60.40.60	18149	5dzvA05	Y	v2.2	568	482	PCDHA10	Q9Y5I2	481	A/V	453	0	0	0	0	0	5	1	0	0	1	0	1	0	0	0	0	1	0	1	0	0	-	-1	-	1	FALSE	FALSE	3503532A15D621B1840AEAF14119FCA20FDD51B1	568	568
MC	NFE-PFH_090	TCGA	N	LUSC	SNP	Missense_Mutation	FALSE	1.25.10.10	68662	1b3uA00	N	-	245	66	PPP2R1B	P30154	233	R/C	220	1	0	1	0	0	5	1	0	0	0	0	1	0	0	0	0	1	0	0	1	0	0.0001132	0.0001132	-	3	FALSE	FALSE	066B5036BE67267187185DD1A45B8BA69EBDFCFD	245	245
MC	NFE-PFH_090	TCGA	N	LUSC	SNP	Missense_Mutation	FALSE	1.25.10.10	69430	1qbkB00	N	-	154	63	TNPO2	O14787	446	D/H	449	1	0	0	0	0	5	1	0	0	0	1	0	0	1	0	0	0	0	1	0	0	-	-1	-	1	FALSE	FALSE	727B6D09DE1C5AE5FDBC9B45C4D2317519594DC4	154	154
MC	NFE-PFH_090	TCGA	N	MESO	SNP	Missense_Mutation	FALSE	3.40.50.300	630778	3mwyW04	N	-	437	120	SMARCA5	O60264	606	R/H	818	1	0	0	0	0	5	1	0	0	0	0	0	0	1	0	0	0	0	1	0	0	-	-1	-	3	FALSE	FALSE	6497664FA46D2ED5B05D7AE20264BD91F545AFF6	437	437
MC	NFE-PFH_090	TCGA	N	LUSC	SNP	Missense_Mutation	FALSE	3.50.50.60	112529	1zmcA01	N	-	22	3	DLD	P09622	85	C/F	50	1	0	1	0	0	5	1	0	0	1	0	1	0	0	0	0	1	0	1	0	0	-	-1	-	3	TRUE	TRUE	428BBEA0FE83D94E9595CA10DFFCEFBA64E52D81	22	22
MC	NFE-PFH_090	TCGA	N	LUSC	SNP	Missense_Mutation	FALSE	3.80.10.10	105028	1fqvA00	N	-	36	15	SKP2	Q13309	200	G/C	212	0	0	0	0	0	5	1	0	0	1	1	0	0	1	0	0	0	0	1	0	0	-	-1	-	1	FALSE	FALSE	E3153DBB1899D8917ADC06E9B82E3AD7B805CFA9	36	36
MC	NFE-PFH_090	TCGA	N	LUSC	SNP	Missense_Mutation	FALSE	3.30.450.20	87718	4f3lA03	N	-	18	10	NPAS2	Q99743	262	L/F	287	0	0	0	0	0	5	1	0	0	0	1	0	0	1	0	0	0	0	1	0	0	-	-1	-	1	FALSE	FALSE	ABD3CC00A52A0EACEADBD99DE443ADB827DB8B78	18	18
MC	NFE-PFH_090	TCGA	N	LUSC	SNP	Missense_Mutation	FALSE	3.40.30.10	79747	2dlxA01	N	-	18	4	UBXN7	O94888	211	E/K	88	0	0	0	0	0	5	1	0	0	0	0	1	0	0	1	0	0	0	1	0	0	-	-1	-	2	FALSE	FALSE	05B5F0FDF0E6D19E4741B10561F197196C431147	18	18
MC	NFE-PFH_090	TCGA	N	LUSC	SNP	Missense_Mutation	FALSE	3.40.50.1240	13397	2h0qA01	N	-	81	30	UBASH3A	P57075	526	L/H	503	0	0	0	0	0	5	1	0	0	1	0	1	0	0	0	0	1	0	1	0	0	-	-1	-	1	FALSE	FALSE	95342F40E0DC1B103982BB063D9E4AA416E092A4	81	81
MC	NFE-PFH_090	TCGA	N	LUSC	SNP	Missense_Mutation	FALSE	3.90.70.10	16776	5chtA00	N	-	34	21	USP41	Q3LFD5	53	G/C	50	0	0	0	0	0	5	1	0	0	0	1	0	0	1	0	0	0	0	1	0	0	-	-1	-	1	FALSE	FALSE	D94A4508CA4B0F50B6EE7C056ECE60070C4DE122	34	34
MC	NFE-PFH_090	TCGA	N	LUSC	SNP	Missense_Mutation	FALSE	4.10.51.10	38	1occK00	N	-	15	4	COX7B2	Q8TF08	72	R/I	47	0	0	1	0	0	5	0	0	0	0	0	1	0	0	0	0	1	0	1	0	0	-	-1	-	2	FALSE	FALSE	FB78632876B63B34887BB0819520B5E1B30343E3	15	15
MC	NFE-PFH_090	TCGA	N	LUSC	SNP	Missense_Mutation	FALSE	1.10.510.10	79044	5cenA02	N	-	181	87	MAP3K9	P80192	317	A/T	278	1	0	0	0	0	5	1	0	0	0	1	0	0	1	0	0	0	0	1	0	0	-	-1	-	2	FALSE	FALSE	A41BE5ECF347D016A8BF745C21D65AB24E94D2AF	181	181
MC	NFE-PFH_090	TCGA	N	LUSC	SNP	Missense_Mutation	FALSE	1.10.560.10	6414	1a6dA01	N	-	42	18	CCT4	P50991	145	I/V	135	0	0	1	0	0	5	1	0	0	0	1	0	0	1	0	0	0	0	1	0	0	8.803e-05	0.00008803	-	0	FALSE	FALSE	BBFD86341D7D68EE54FBE687A2B77F361F3A08C0	42	42
MC	NFE-PFH_090	TCGA	N	LUSC	SNP	Missense_Mutation	FALSE	3.40.50.720	290731	2wtbA02	N	-	63	18	EHHADH	Q08426	449	Q/H	466	0	0	1	0	0	5	0	0	0	0	1	0	0	0	1	0	0	0	1	0	0	-	-1	-	0	FALSE	FALSE	D5D8151DFEAEAD5D7923AF83742F16E04D6C197A	63	63
MC	NFE-PFH_090	TCGA	N	PAAD	SNP	Missense_Mutation	FALSE	3.40.50.300	634947	3bfkA00	N	-	1424	307	KRAS	P01116	12	G/D	20	0	0	1	0	1	5	1	0	0	1	0	0	0	0	0	0	1	0	1	0	0	4.011e-06	0.000004011	GASC	1	FALSE	FALSE	A375E087670BC1881BFB4654D88BACBE304947AE	1424	1424
MC	NFE-PFH_090	TCGA	N	PAAD	SNP	Missense_Mutation	FALSE	1.20.120.310	675	3mbgA00	N	-	11	0	GFER	P55789	179	R/H	179	0	0	0	0	1	5	1	0	0	1	0	0	0	0	0	0	1	0	1	0	0	0.0002554	0.0002554	-	1	FALSE	FALSE	2DB0D6625ECF45FD277AC66A92AF4FD6995BABCD	11	11
MC	NFE-PFH_090	TCGA	N	PAAD	SNP	Missense_Mutation	FALSE	3.40.50.300	634947	3bfkA00	N	-	1424	307	KRAS	P01116	12	G/D	20	0	0	1	0	1	5	1	0	0	1	0	0	0	0	0	0	1	0	1	0	0	4.011e-06	0.000004011	GASC	1	FALSE	FALSE	C9DC2415BD4DE1B797FC34963CFE0CE40295F623	1424	1424
MC	NFE-PFH_090	TCGA	N	LUSC	SNP	Missense_Mutation	FALSE	3.40.50.300	630778	3mwyW04	N	-	437	120	SMARCA4	P51532	1189	R/L	804	1	0	0	0	0	5	1	0	0	0	1	0	0	1	0	0	0	0	1	0	0	-	-1	-	3	FALSE	FALSE	B9D382A48FEDA211CFC1E87ABEF7F0A5EAAF27C3	437	437
MC	NFE-PFH_090	TCGA	N	MESO	SNP	Missense_Mutation	FALSE	3.90.1750.10	1877	3olmA01	N	-	203	71	ITCH	Q96J02	520	P/R	428	0	0	0	0	0	5	1	0	0	0	0	0	0	1	0	0	0	0	1	0	0	-	-1	-	2	FALSE	FALSE	74C24CBD906FD0F6F67E4242BC7C9DC30D4CBBFF	203	203
MC	NFE-PFH_090	TCGA	N	PAAD	SNP	Missense_Mutation	FALSE	3.40.50.300	634947	3bfkA00	N	-	1424	307	KRAS	P01116	12	G/D	20	0	0	1	0	1	5	1	0	0	1	0	0	0	0	0	0	1	0	0	1	0	4.011e-06	0.000004011	GASC	1	FALSE	FALSE	9D0D05926AC7674694F62F679A604D1B99B1804E	1424	1424
MC	NFE-PFH_090	TCGA	N	LUSC	SNP	Missense_Mutation	FALSE	3.40.50.300	631584	3lluA00	N	-	40	17	RRAGC	Q9HB90	207	G/V	207	0	0	0	0	0	5	1	0	0	0	0	1	0	1	0	0	0	0	1	0	0	-	-1	-	2	FALSE	FALSE	EC08932C1B9F21B3AA69E48276AA6A9AFF11B644	40	40
MC	NFE-PFH_090	TCGA	N	LUSC	SNP	Missense_Mutation	FALSE	3.40.50.300	634780	4f91B01	N	-	62	23	HFM1	A2PYH4	646	T/S	847	0	0	1	0	0	5	1	0	0	0	0	1	0	0	0	0	1	0	0	1	0	-	-1	-	1	FALSE	FALSE	0C90A1DE74A443BC22C288C07DDE234FD67802CA	62	62
MC	NFE-PFH_090	TCGA	N	PAAD	SNP	Missense_Mutation	FALSE	3.40.50.300	634947	3bfkA00	N	-	1424	307	KRAS	P01116	12	G/R	20	0	0	1	0	1	5	1	0	0	1	0	0	0	0	1	0	0	0	1	0	0	0	0	GASC	2	FALSE	FALSE	6858D6B54B322C1D18EA808DB43C13059342F4A4	1424	1424
MC	NFE-PFH_090	TCGA	N	PAAD	SNP	Missense_Mutation	FALSE	3.40.50.300	634947	3bfkA00	N	-	1424	307	KRAS	P01116	12	G/V	20	0	0	1	0	1	5	1	0	0	1	0	0	0	1	0	0	0	0	1	0	0	0	0	GASC	2	FALSE	FALSE	ED47FA819B0DA779F09FC59C5A9CEA64CB579AAC	1424	1424
MC	NFE-PFH_090	TCGA	N	PAAD	SNP	Missense_Mutation	FALSE	3.40.50.300	634947	3bfkA00	N	-	1424	307	KRAS	P01116	12	G/S	20	0	0	1	0	1	5	1	0	0	1	0	0	0	0	0	0	1	0	1	0	0	0	0	GASC	2	FALSE	FALSE	9E411D98A6BF1AA54A4B6048574CAEAFC079090A	1424	1424
MC	NFE-PFH_090	TCGA	N	PRAD	SNP	Missense_Mutation	FALSE	1.10.510.10	78537	4btjA02	N	-	50	23	TTBK1	Q5TCY1	118	R/C	142	1	0	0	0	0	5	1	0	0	0	0	0	0	0	0	0	1	0	1	0	0	-	-1	-	2	FALSE	FALSE	F9C44844289E4075480F02EBB5FA5B54B8A3BAF6	50	50
MC	NFE-PFH_090	TCGA	N	PAAD	SNP	Missense_Mutation	FALSE	3.90.190.10	11472	1l8kA00	N	-	861	370	PTPRE	P23469	633	G/V	219	1	0	0	0	1	5	1	1	0	1	0	0	0	0	0	0	1	0	1	0	0	-	-1	-	2	FALSE	FALSE	B31D9ED57FC5235700E8701DDB49BDA02792C4C0	861	861
MC	NFE-PFH_090	TCGA	N	PRAD	SNP	Missense_Mutation	FALSE	3.90.25.10	20768	1ek5A01	N	-	8	6	GALE	Q14376	300	R/W	300	1	0	1	0	1	5	1	0	0	1	0	0	0	0	0	0	1	0	1	0	0	7.958e-06	0.000007958	-	3	FALSE	FALSE	3D25A8FE190FC7D15E970A8B5AF364292B636235	8	8
MC	NFE-PFH_090	TCGA	N	PAAD	SNP	Missense_Mutation	FALSE	3.40.50.670	2841	4fm9A01	N	-	28	10	TOP2B	Q02880	656	R/H	635	0	0	1	0	0	5	1	0	0	0	0	0	0	1	0	0	0	0	1	0	0	4.065e-06	0.000004065	-	3	FALSE	FALSE	3A518D2010B5C287EEE794CD0E8F6FF47094388D	28	28
MC	NFE-PFH_090	TCGA	N	PAAD	SNP	Missense_Mutation	FALSE	3.40.50.720	285989	4pivA02	N	-	33	19	FASN	P49327	2049	R/W	2049	0	0	0	0	0	5	1	0	0	0	0	0	0	0	0	0	1	0	1	0	0	3.241e-05	0.00003241	-	1	FALSE	FALSE	ECD4427E7FC854841A7426499AF87C125FB64568	33	33
MC	NFE-PFH_090	TCGA	N	READ	SNP	Missense_Mutation	FALSE	3.30.420.10	45256	2d5rA00	N	-	55	14	CNOT7	Q9UIV1	32	R/Q	32	0	0	1	0	0	5	1	0	0	0	0	0	0	0	0	0	1	0	1	0	0	1.994e-05	0.00001994	-	1	FALSE	FALSE	ADD28BD57FCE710F590AFBDDCBBD7B161DA2E9E6	55	55
MC	NFE-PFH_090	TCGA	N	READ	SNP	Missense_Mutation	FALSE	3.30.505.10	4278	4ey0A02	N	-	16	10	PLCG1	P19174	716	R/H	716	1	0	0	0	0	5	1	0	0	0	0	0	0	1	0	0	0	0	1	0	0	7.954e-06	0.000007954	-	3	FALSE	FALSE	6E87AEEF9A5AEDA7529A9D613067F537D1E56684	16	16
MC	NFE-PFH_090	TCGA	N	READ	SNP	Missense_Mutation	FALSE	3.40.50.10190	6404	4n40A02	N	-	4	2	ECT2	Q9H8V3	207	R/L	176	1	0	0	0	0	5	1	0	0	0	0	0	0	0	0	0	1	0	1	0	0	-	-1	-	3	FALSE	FALSE	FE579478AC53598E2865F23BD8076CAA2AFE8321	4	4
MC	NFE-PFH_090	TCGA	N	READ	SNP	Missense_Mutation	FALSE	3.90.190.10	11707	1d5rA01	N	-	510	72	PTEN	P60484	130	R/Q	130	0	0	0	0	1	5	0	0	0	1	0	0	0	0	0	0	1	0	0	1	0	-	-1	CWS1	3	TRUE	FALSE	0C33BA845E4DDA8747FF047E942E2937371B0B7F	510	510
MC	NFE-PFH_090	TCGA	N	SARC	SNP	Missense_Mutation	FALSE	1.25.10.10	68662	1b3uA00	N	-	245	66	PPP2R1A	P30153	179	P/R	178	1	0	1	0	0	5	1	0	0	0	0	0	0	1	0	0	0	0	1	0	0	-	-1	MRD36	2	FALSE	FALSE	9CF4731820AF3EBD4DDF0C4094DD71B250007D9B	245	245
MC	NFE-PFH_090	TCGA	N	SKCM	SNP	Missense_Mutation	FALSE	1.25.10.10	69033	2fv2A00	N	-	40	10	RQCD1	Q92600	131	P/S	115	0	0	0	0	0	5	1	0	0	0	0	0	0	0	1	0	0	0	0	1	0	-	-1	cMMOS	1	FALSE	FALSE	FC171757970E4CB583B811E8568080563388CF5B	40	40
MC	NFE-PFH_090	TCGA	N	SKCM	SNP	Missense_Mutation	FALSE	1.25.10.10	69180	3w3uA01	N	-	196	77	IPO4	Q8TEX9	266	R/H	284	0	0	0	0	0	5	1	0	0	0	0	0	0	0	0	0	1	0	1	0	0	8.015e-06	0.000008015	-	1	FALSE	FALSE	9C7752B447F34CC7439760D650F86364A58DEC9C	196	196
MC	NFE-PFH_090	TCGA	N	SKCM	SNP	Missense_Mutation	FALSE	2.30.42.10	23774	2d92A00	N	-	19	7	INADL	Q8NI35	741	N/H	73	1	0	0	0	0	5	1	0	0	0	0	0	0	0	0	0	1	0	1	0	0	-	-1	-	2	FALSE	FALSE	C6AFFB7A364E7775CFECAC8DECF6EA2D85CD2CDA	19	19
MC	NFE-PFH_090	TCGA	N	SKCM	SNP	Missense_Mutation	FALSE	1.25.10.10	69909	1i7wA00	N	-	176	57	JUP	P14923	339	S/F	348	1	0	1	0	0	5	1	0	0	1	0	0	0	1	0	0	0	0	1	0	0	-	-1	-	3	FALSE	FALSE	B978240D811FC5662DF1A190DBD26352785B8DC7	176	176
MC	NFE-PFH_090	TCGA	N	SKCM	SNP	Missense_Mutation	FALSE	2.10.25.10	13349	1moxC00	N	-	2	0	TGFA	P01135	50	S/F	11	0	0	1	0	0	5	0	0	0	0	0	0	0	0	0	0	1	0	1	0	0	-	-1	-	2	FALSE	FALSE	AAA24E74F0BA21D791ECD85AE7585575938A14D5	2	2
MC	NFE-PFH_090	TCGA	N	SKCM	SNP	Missense_Mutation	FALSE	2.60.40.10	136507	5a2fA01	N	-	13	2	ALCAM	Q13740	36	G/R	36	0	0	0	0	0	5	1	0	0	0	0	0	0	0	0	0	1	0	0	1	0	-	-1	-	2	FALSE	FALSE	368A5330E62EC86602DB34D97219B8425FE0D8A9	13	13
MC	NFE-PFH_090	TCGA	N	SKCM	SNP	Missense_Mutation	FALSE	3.20.20.70	120787	5kswA00	N	-	38	10	DPYD	Q12882	688	P/S	149	0	0	0	0	0	5	1	0	0	0	0	0	0	0	1	0	0	0	1	0	0	-	-1	-	2	FALSE	FALSE	FEC59F9079A8843DC177BEAD1DF9B1089945E02D	38	38
MC	NFE-PFH_090	TCGA	N	SKCM	SNP	Missense_Mutation	FALSE	2.60.40.690	643	3cu7A12	N	-	23	6	C5	P01031	1476	R/G	1476	0	0	1	0	0	5	0	0	0	0	0	0	0	1	0	0	0	0	1	0	0	-	-1	-	0	FALSE	FALSE	A45EFCCB074331EEE6087F5E22F02D296FB79DC7	23	23
MC	NFE-PFH_090	TCGA	N	SKCM	SNP	Missense_Mutation	FALSE	2.60.40.840	217	4jqiA01	N	-	70	20	SAG	P10523	175	R/Q	165	0	0	1	0	0	5	0	0	0	0	0	0	0	0	0	0	1	0	1	0	0	2.816e-05	0.00002816	-	1	FALSE	FALSE	0805E3E0FDF714AE9406255A5BC1E9190455874E	70	70
MC	NFE-PFH_090	TCGA	N	SKCM	SNP	Missense_Mutation	FALSE	3.10.330.10	940	3hu1A02	N	-	9	6	VCP	P55072	155	R/C	155	0	0	1	0	0	5	0	0	0	0	0	0	0	0	0	0	1	0	1	0	0	-	-1	IBMPFD1;ALS14	3	FALSE	FALSE	A4860F985884BE7A1D604EFF27CDFF8C3233744E	9	9
MC	NFE-PFH_090	TCGA	N	SKCM	SNP	Missense_Mutation	FALSE	2.60.120.260	5624	4ag4A01	N	-	14	3	DDR1	Q08345	81	P/L	81	1	0	0	0	0	5	1	0	0	0	0	0	0	0	1	0	0	0	1	0	0	-	-1	-	2	FALSE	FALSE	C9F5DE7F3295F5F13323BD113D799CFA8596A8CF	14	14
MC	NFE-PFH_090	TCGA	N	SKCM	SNP	Missense_Mutation	FALSE	3.60.110.10	8179	4cyfA01	N	-	141	57	VNN3	Q9NY84	171	G/R	170	1	0	0	0	0	5	1	0	0	0	0	0	0	0	0	0	1	0	1	0	0	-	-1	-	2	FALSE	FALSE	F2F17FDC2EEE264C75B1025F0B48234709F2B293	141	141
MC	NFE-PFH_090	TCGA	N	SKCM	SNP	Missense_Mutation	FALSE	3.40.50.300	634947	3bfkA00	N	-	1424	307	KRAS	P01116	12	G/R	20	0	0	1	0	1	5	1	0	0	1	0	0	0	0	0	0	1	0	1	0	0	0	0	GASC	2	FALSE	FALSE	986C9BFB2845D8822C7C8B588E619AF9640926D1	1424	1424
MC	NFE-PFH_090	TCGA	N	SKCM	SNP	Missense_Mutation	FALSE	2.120.10.80	8779	2vpjA00	N	-	38	11	KLHL12	Q53G59	301	K/N	301	0	0	1	0	0	5	1	0	0	0	0	0	0	0	0	0	1	0	0	1	0	-	-1	-	1	FALSE	FALSE	5B168F60B3147CBB4CFFA5630D715BE073681449	38	38
MC	NFE-PFH_090	TCGA	N	SKCM	SNP	Missense_Mutation	FALSE	1.10.1380.10	361	3dwbA02	N	-	41	18	ECE1	P42892	358	P/L	358	1	0	0	0	0	5	1	0	0	0	0	0	0	0	0	0	1	0	1	0	0	-	-1	-	1	FALSE	FALSE	CBDE2ECBF7871B2EEA9FE70A78345FB3B2323FA3	41	41
MC	NFE-PFH_090	TCGA	N	SKCM	SNP	Missense_Mutation	FALSE	1.20.1560.10	26651	3g5uA01	N	-	567	195	ABCB9	Q9NP78	416	S/C	298	0	0	1	0	0	5	0	0	0	0	0	0	0	0	0	0	1	0	1	0	0	-	-1	-	2	FALSE	FALSE	48951D8641F4CFEA7AA81FCF49281A7CC15FC88C	567	567
MC	NFE-PFH_090	TCGA	N	SKCM	SNP	Missense_Mutation	FALSE	1.10.630.10	29452	2iagA00	N	-	459	174	PTGIS	Q16647	309	V/D	309	0	0	0	0	0	5	1	0	0	0	0	0	0	1	0	0	0	0	1	0	0	3.981e-06	0.000003981	-	1	FALSE	FALSE	C422C853380F7DF3F2CC9075FF2F25D040FD81D7	459	459
MC	NFE-PFH_090	TCGA	N	SKCM	SNP	Missense_Mutation	FALSE	3.90.180.10	34032	1yb5A01	N	-	20	5	CRYZ	Q08257	49	P/L	49	1	0	0	0	0	5	1	0	0	1	0	0	0	0	0	0	1	0	0	1	0	-	-1	-	2	TRUE	FALSE	786F9A14176145DB0074F5F37D18F2D2ECCB6735	20	20
MC	NFE-PFH_090	TCGA	N	SKCM	SNP	Missense_Mutation	FALSE	2.130.10.10	102892	4kfmB00	N	-	207	87	GNB5	O14775	314	R/K	259	0	0	1	0	0	5	1	0	0	0	0	0	0	1	0	0	0	0	1	0	0	0	0	-	2	FALSE	FALSE	577A76CDE35F5BABA9DD3056A3E2DC1B54525B62	207	207
MC	NFE-PFH_090	TCGA	N	SKCM	SNP	Missense_Mutation	FALSE	1.10.1060.10	10256	1gt8A02	N	-	42	9	DPYD	Q12882	96	D/N	96	1	0	0	0	0	5	1	0	0	1	0	0	0	1	0	0	0	0	1	0	0	-	-1	-	2	FALSE	FALSE	FCC2A3F70BF70C07F9BA2B1772CA89DF9B4EC6EC	42	42
MC	NFE-PFH_090	TCGA	N	SKCM	SNP	Missense_Mutation	FALSE	1.20.1250.10	8020	1n1fA00	N	-	17	9	IL19	Q9UHD0	87	D/N	69	1	0	0	0	0	5	1	0	0	0	0	0	0	1	0	0	0	0	1	0	0	-	-1	-	1	FALSE	FALSE	34A7CA73E263DFB13FBF78D214087E4093868073	17	17
MC	NFE-PFH_090	TCGA	N	SKCM	SNP	Missense_Mutation	FALSE	2.30.29.30	21912	1ddmA00	N	-	15	9	NUMBL	Q9Y6R0	95	G/E	98	1	0	0	0	0	5	1	0	0	0	0	0	0	1	0	0	0	0	1	0	0	-	-1	-	1	FALSE	FALSE	00EDC854800BF376564C8938427AD29E7B43B80A	15	15
MC	NFE-PFH_090	TCGA	N	SKCM	SNP	Missense_Mutation	FALSE	3.40.50.300	634947	3bfkA00	N	-	1424	307	RAB25	P57735	19	G/S	18	1	0	0	0	1	5	1	0	0	1	0	0	0	0	1	0	0	0	1	0	0	8.27e-06	0.00000827	-	2	FALSE	FALSE	715CD8992161F24E0C57B89A29C783F95F7C4EAF	1424	1424
MC	NFE-PFH_090	TCGA	N	STAD	SNP	Missense_Mutation	FALSE	1.10.10.10	266399	2zmeA02	N	-	6	5	SNF8	Q96H20	93	V/M	93	0	0	0	0	0	5	1	0	0	0	0	0	0	0	0	0	1	0	1	0	0	7.555e-05	0.00007555	-	2	FALSE	FALSE	D5A5C6034E6C5795E5B9DE03AC91169234248F13	6	6
MC	NFE-PFH_090	TCGA	N	SKCM	SNP	Missense_Mutation	FALSE	3.90.190.10	11707	1d5rA01	N	-	510	72	TPTE2	Q6XPS3	325	G/R	129	0	0	0	0	1	5	1	0	0	1	0	0	0	0	1	0	0	0	1	0	0	8.068e-06	0.000008068	-	2	FALSE	FALSE	89ABB849C28CE1F5139C5CDACE9D3F35161D3355	510	510
MC	NFE-PFH_090	TCGA	N	SKCM	SNP	Missense_Mutation	FALSE	4.10.400.10	12062	2i1pA00	N	-	5	4	SORL1	Q92673	1520	Q/H	1194	0	0	0	0	0	5	1	0	0	0	0	0	0	1	0	0	0	0	1	0	0	-	-1	-	1	FALSE	FALSE	C5F854FD2500F18B6A7895C565CF925DDF7545D0	5	5
MC	NFE-PFH_090	TCGA	N	STAD	SNP	Missense_Mutation	FALSE	1.10.10.750	1186	2qq8A01	N	-	7	2	TBC1D12	O60347	472	R/H	371	0	0	0	0	0	5	1	0	0	0	0	0	0	0	0	0	1	0	1	0	0	2.824e-05	0.00002824	-	1	-	-	F7A9B68D5B21A4F3B6C68B5F267E2902BE199293	7	7
MC	NFE-PFH_090	TCGA	N	STAD	SNP	Missense_Mutation	FALSE	1.10.30.10	4397	3u2bC00	N	-	39	25	SOX11	P35716	102	A/V	56	1	0	0	0	0	5	1	0	1	0	0	0	0	0	0	0	1	0	0	1	0	-	-1	-	2	FALSE	FALSE	D6D2FFD70B3622544B9EEE20DF2A6477C726C6DD	39	39
MC	NFE-PFH_090	TCGA	N	STAD	SNP	Missense_Mutation	FALSE	1.10.3730.10	2034	2gerA02	N	-	25	8	PYCR1	P32322	264	R/H	264	0	0	1	0	0	5	0	0	0	0	0	0	0	0	0	0	1	0	0	1	0	8.067e-06	0.000008067	-	2	FALSE	FALSE	6A5FFBEC772B902F89DEF9AEF3BBEE1BBFA5E120	25	25
MC	NFE-PFH_090	TCGA	N	SKCM	SNP	Missense_Mutation	FALSE	3.30.300.10	7004	2obvA03	N	-	33	14	MAT2A	P31153	356	R/C	356	0	0	1	0	0	5	1	0	0	0	0	0	0	1	0	0	0	0	1	0	0	-	-1	-	3	FALSE	FALSE	BDDA2723452F6D030268408E2013C9998C822E60	33	33
MC	NFE-PFH_090	TCGA	N	SKCM	SNP	Missense_Mutation	FALSE	3.30.40.10	30081	2ysmA00	N	-	70	6	KMT2C	Q8NEZ4	372	D/N	38	1	0	0	0	0	5	1	0	0	1	0	0	0	0	1	0	0	0	0	1	0	-	-1	-	1	FALSE	FALSE	9808021781E50D211E208CEC5BFB14267B464C59	70	70
MC	NFE-PFH_090	TCGA	N	SKCM	SNP	Missense_Mutation	FALSE	3.40.50.10810	9053	3mwyW03	N	-	398	108	SMARCA4	P51532	882	E/K	514	1	0	1	0	0	5	1	0	0	0	0	0	0	0	0	0	1	0	1	0	0	-	-1	-	2	FALSE	FALSE	42D44EC098020C0FFC0038624EA96F063D13DAF4	398	398
MC	NFE-PFH_090	TCGA	N	SKCM	SNP	Missense_Mutation	FALSE	3.30.505.10	4278	4ey0A02	N	-	16	10	PLCG1	P19174	716	R/C	716	1	0	0	0	0	5	1	0	0	0	0	0	0	1	0	0	0	0	1	0	0	7.953e-06	0.000007953	-	3	FALSE	FALSE	00C02A53B210404F59EB41FD5DB65780AE766C30	16	16
MC	NFE-PFH_090	TCGA	N	STAD	SNP	Missense_Mutation	FALSE	1.10.510.10	79298	1b6cB02	N	-	402	104	ACVR2B	Q13705	383	R/H	398	0	0	0	0	0	5	1	0	0	0	0	0	0	0	1	0	0	0	1	0	0	-	-1	-	3	FALSE	FALSE	52DF6C8D9EF8DB64F0925EA45CBBA0B4A1D7C757	402	402
MC	NFE-PFH_090	TCGA	N	STAD	SNP	Missense_Mutation	FALSE	1.10.8.50	5988	5a2qS01	N	-	9	6	RPS18	P62269	4	V/A	4	0	0	1	0	0	5	0	0	0	0	0	0	0	0	0	0	1	0	1	0	0	-	-1	-	1	FALSE	FALSE	83A6C8DA8B1CCAAC7243940285650C078A086888	9	9
MC	NFE-PFH_090	TCGA	N	STAD	SNP	Missense_Mutation	FALSE	1.20.1250.20	180590	4gbyA02	N	-	60	30	SLC2A10	O95528	311	V/I	356	0	0	0	0	0	5	1	0	0	0	0	0	0	0	0	0	1	0	0	1	0	0.0003028	0.0003028	-	0	FALSE	FALSE	8BF33ADC6B04390C5152E4C5E760A05DC67AC969	60	60
MC	NFE-PFH_090	TCGA	N	STAD	SNP	Missense_Mutation	FALSE	3.30.870.10	12790	4ggjA00	N	-	13	10	PLD6	Q8N2A8	204	R/H	201	0	0	1	0	0	5	1	0	0	0	0	0	0	0	0	0	1	0	1	0	0	1.988e-05	0.00001988	-	1	FALSE	FALSE	ACB52E1823174F10302F4594E58BCE1C8ED8A418	13	13
MC	NFE-PFH_090	TCGA	N	STAD	SNP	Missense_Mutation	FALSE	1.25.40.90	2932	1elkA00	N	-	38	19	TOM1	O60784	127	A/V	127	0	0	0	0	0	5	1	0	0	0	0	0	0	0	1	0	0	0	0	1	0	1.194e-05	0.00001194	-	2	FALSE	FALSE	ACFDABA610329207958D4603FCB81CBCEA20C57F	38	38
MC	NFE-PFH_090	TCGA	N	STAD	SNP	Missense_Mutation	FALSE	2.10.220.10	5834	1n8zC02	N	-	58	8	ERBB2	P04626	310	S/F	288	1	0	0	0	0	5	1	0	0	0	0	0	0	1	0	0	0	0	1	0	0	-	-1	-	2	FALSE	FALSE	40C81A316488AF1DC340220D63E555F4E698A085	58	58
MC	NFE-PFH_090	TCGA	N	STAD	SNP	Missense_Mutation	FALSE	2.40.50.90	3147	3bdlA01	N	-	20	7	SND1	Q7KZF4	391	R/C	366	1	0	0	0	0	5	1	0	0	0	0	0	0	0	0	0	1	0	1	0	0	-	-1	-	3	FALSE	FALSE	F5F957948FA398C9BD549197C57AEDBA3C2D6E64	20	20
MC	NFE-PFH_090	TCGA	N	STAD	SNP	Missense_Mutation	FALSE	2.60.120.200	24884	3posA01	N	-	82	40	CLGN	O14967	223	D/V	166	1	0	0	0	0	5	1	0	0	0	0	0	0	0	1	0	0	0	1	0	0	-	-1	-	2	FALSE	FALSE	8FBEFF2FC223E89559C2FF25009469C09598C3E5	82	82
MC	NFE-PFH_090	TCGA	N	STAD	SNP	Missense_Mutation	FALSE	2.130.10.10	102894	2ovpB02	N	-	240	14	FBXW7	Q969H0	465	R/H	2465	1	0	0	0	0	5	1	0	0	0	0	0	0	0	0	0	1	0	0	1	0	0	0	cMCLL	3	FALSE	FALSE	D9704970F48BE5AFDCAC580EAB6043BD9EC4F528	240	240
MC	NFE-PFH_090	TCGA	N	STAD	SNP	Missense_Mutation	FALSE	2.30.29.30	22132	1k5dB00	N	-	15	7	RANBP1	P43487	114	A/P	114	0	0	0	0	0	5	1	0	0	0	0	0	0	0	0	0	1	0	0	1	0	-	-1	-	2	FALSE	FALSE	E64AE730190049F3A789F02FD11126A8D0555ED3	15	15
MC	NFE-PFH_090	TCGA	N	STAD	SNP	Missense_Mutation	FALSE	2.60.40.10	134430	2eebA00	N	-	34	11	FLNB	O75369	2344	A/D	68	0	0	0	0	0	5	1	0	0	0	0	0	0	0	0	0	1	0	1	0	0	-	-1	-	2	FALSE	TRUE	CFED50410F09874650E0F0082DD1D772C348071E	34	34
MC	NFE-PFH_090	TCGA	N	STAD	SNP	Missense_Mutation	FALSE	3.40.30.10	79634	2aheA01	N	-	66	46	CLIC5	Q9NZA1	196	R/C	40	1	0	1	0	0	5	1	0	0	1	0	0	0	1	0	0	0	0	1	0	0	-	-1	-	3	FALSE	FALSE	CDE0EAAB075C4A1637EAA24B6B8596BDC75345F9	66	66
MC	NFE-PFH_090	TCGA	N	STAD	SNP	Missense_Mutation	FALSE	3.40.50.10490	21030	1u0eA01	N	-	32	16	GPI	P06744	462	L/P	461	0	0	1	0	0	5	0	0	0	0	0	0	0	0	1	0	0	0	1	0	0	-	-1	-	3	FALSE	FALSE	B2D013C417C3857ABA5AA983F77A2491B2BD7DD9	32	32
MC	NFE-PFH_090	TCGA	N	STAD	SNP	Missense_Mutation	FALSE	3.40.50.1480	2846	3mtgA01	N	-	39	9	AHCYL1	O43865	208	F/V	208	0	0	0	0	0	5	1	0	0	0	0	0	0	0	1	0	0	0	0	1	0	-	-1	-	2	FALSE	FALSE	0AA9D55451A1C84C29592637811517CB2D2D13C9	39	39
MC	NFE-PFH_090	TCGA	N	STAD	SNP	Missense_Mutation	FALSE	1.25.40.70	2223	1e8yA03	N	-	637	68	PIK3CA	P42336	545	E/K	569	0	0	1	0	0	5	0	0	0	0	0	0	0	0	0	0	1	0	0	1	0	4.032e-06	0.000004032	CRC;MCAP;CWS5;KERSEB;BC;HCC	3	FALSE	FALSE	C6F7A9C4A3D98667CD1E0266C27030BD1417DDC2	637	637
MC	NFE-PFH_090	TCGA	N	STAD	SNP	Missense_Mutation	FALSE	3.30.70.330	42335	2dnlA01	N	-	26	9	CPEB4	Q17RY0	497	P/H	452	0	0	0	0	0	5	1	0	0	0	0	0	0	0	0	0	1	0	1	0	0	-	-1	-	1	FALSE	FALSE	87D79B49F88D086BA47B29F4AF26B9E10EF92D4D	26	26
MC	NFE-PFH_090	TCGA	N	STAD	SNP	Missense_Mutation	FALSE	2.60.40.720	7	1hu8A00	N	-	2231	71	TP53	P04637	238	C/F	235	1	0	0	0	1	5	1	0	1	1	0	0	0	0	0	0	1	0	0	1	0	-	-1	LFS	2	FALSE	FALSE	EA88013AA0A5107F6B2C2A7C9821C38EE34ADF9F	2231	2231
MC	NFE-PFH_090	TCGA	N	STAD	SNP	Missense_Mutation	FALSE	3.30.50.10	4111	1by4A00	N	-	133	49	RXRA	P19793	162	T/M	1162	0	0	1	0	0	5	1	0	1	1	0	0	0	1	0	0	0	0	1	0	0	-	-1	-	2	FALSE	FALSE	EFF5F4BD22B4043A10CAFE741CB55E36E8898E4C	133	133
MC	NFE-PFH_090	TCGA	N	STAD	SNP	Missense_Mutation	FALSE	3.40.910.10	602	1dhsA00	N	-	34	27	DHPS	P49366	53	G/S	53	0	0	1	0	0	5	0	0	0	0	0	0	0	0	0	0	1	0	0	1	0	-	-1	-	2	FALSE	FALSE	90232D50FF4107695FCFFADF575735CCC1459136	34	34
MC	NFE-PFH_090	TCGA	N	STAD	SNP	Missense_Mutation	FALSE	3.80.20.20	113	1m6bA01	N	-	51	5	ERBB3	P21860	104	V/M	85	0	0	1	0	0	5	0	0	0	0	0	0	0	0	0	0	1	0	1	0	0	-	-1	-	1	FALSE	FALSE	6AD2D1F34FB7910A12C2809F70BCEC33217EB729	51	51
MC	NFE-PFH_090	TCGA	N	STAD	SNP	Missense_Mutation	FALSE	2.60.40.720	7	1hu8A00	N	-	2231	71	TP53	P04637	273	R/C	270	0	0	1	1	0	5	0	0	1	0	0	0	0	1	0	0	0	0	1	0	0	1.196e-05	0.00001196	LFS	2	FALSE	FALSE	A584084641631B8EE3ABE5B22D3784E4D90ED298	2231	2231
MC	NFE-PFH_090	TCGA	N	STAD	SNP	Missense_Mutation	FALSE	3.90.20.20	2466	1dkgA01	N	-	5	3	GRPEL1	Q9HAV7	92	S/G	76	0	0	1	0	0	5	0	0	0	0	0	0	0	0	0	0	1	0	0	1	0	4.024e-06	0.000004024	-	1	FALSE	FALSE	5CCBCFB065FC332506AC204A05C51D73023AC5C2	5	5
MC	NFE-PFH_090	TCGA	N	STAD	SNP	Missense_Mutation	FALSE	3.90.226.10	33963	2hw5A01	N	-	25	12	ECHS1	P30084	230	A/T	230	0	0	0	0	0	5	1	0	0	0	0	0	0	0	0	0	1	0	0	1	0	-	-1	-	2	FALSE	FALSE	C723B5C1E96140FFAA13B4756BC2CF7A4DB20567	25	25
MC	NFE-PFH_090	TCGA	N	UCEC	SNP	Missense_Mutation	FALSE	1.10.10.10	265468	1cf7A00	N	-	48	14	E2F1	Q01094	165	R/W	56	1	0	0	1	0	5	1	0	1	0	0	0	0	0	0	0	1	0	1	0	0	-	-1	-	2	FALSE	FALSE	B24C07FFA70BD52AB511D255087598AA0D306998	48	48
MC	NFE-PFH_090	TCGA	N	UCEC	SNP	Missense_Mutation	FALSE	1.10.3260.10	1343	1x9nA01	N	-	29	11	LIG1	P18858	307	R/Q	307	0	0	0	0	0	5	0	0	1	0	0	0	0	1	0	0	0	0	1	0	0	8.039e-06	0.000008039	-	1	FALSE	FALSE	11694574DA61748E9F69B8066FC12D47330BF85F	29	29
MC	NFE-PFH_090	TCGA	N	UCEC	SNP	Missense_Mutation	FALSE	1.10.405.10	914	1ukvG03	N	-	17	5	GDI2	P50395	201	P/L	209	0	0	0	0	0	5	1	0	0	0	0	0	0	0	0	0	1	0	1	0	0	8.05e-06	0.00000805	-	2	FALSE	FALSE	1725DC58CE72F5686869A434649B7FCA0B0C5A3A	17	17
MC	NFE-PFH_090	TCGA	N	UCEC	SNP	Missense_Mutation	FALSE	1.10.1070.11	1687	1e8yA05	N	-	549	93	PIK3CA	P42336	1045	D/A	1074	0	0	1	0	0	5	0	0	0	1	0	0	0	0	0	0	1	0	1	0	0	-	-1	-	1	FALSE	FALSE	1A5DD6696D29932AB9298CC6C9FF971F08F00775	549	549
MC	NFE-PFH_090	TCGA	N	UCEC	SNP	Missense_Mutation	FALSE	1.10.506.10	1279	5e6pA01	N	-	64	34	PLXNB2	O15031	1623	T/R	1627	1	0	0	0	0	5	1	0	0	0	0	0	0	1	0	0	0	0	1	0	0	-	-1	-	2	FALSE	FALSE	93718FECCC9333CE97DADC315285F9014640792D	64	64
MC	NFE-PFH_090	TCGA	N	STAD	SNP	Missense_Mutation	FALSE	3.40.50.300	634947	3bfkA00	N	-	1424	307	KRAS	P01116	12	G/V	20	0	0	1	0	1	5	1	0	0	1	0	0	0	0	1	0	0	0	1	0	0	0	0	GASC	2	FALSE	FALSE	64D0FE52AE5E43728AB0504042E717F2F57105BF	1424	1424
MC	NFE-PFH_090	TCGA	N	UCEC	SNP	Missense_Mutation	FALSE	1.10.1070.11	1687	1e8yA05	N	-	549	93	PIK3CA	P42336	1047	H/R	1076	0	0	1	0	0	5	1	0	0	1	0	0	0	0	0	0	1	0	1	0	0	4.028e-06	0.000004028	CRC;MCAP;CLOVE;KERSEB;BC;OC	1	FALSE	FALSE	5861AA6E6A4AA2659DE793690AD087762EA8B5BD	549	549
MC	NFE-PFH_090	TCGA	N	UCEC	SNP	Missense_Mutation	FALSE	1.10.150.250	562	2lm4A01	N	-	10	3	SDHAF2	Q9NX18	85	L/I	41	0	0	0	0	0	5	1	0	0	0	0	0	0	0	0	0	1	0	0	1	0	-	-1	-	1	FALSE	FALSE	046FE128BB44CF0C042E8C207C22D62AAD5AED28	10	10
MC	NFE-PFH_090	TCGA	N	UCEC	SNP	Missense_Mutation	FALSE	1.10.1540.10	596	1mi1A02	N	-	240	77	LYST	Q99698	3286	S/Y	2417	0	0	0	0	0	5	1	0	0	0	0	0	0	0	0	0	1	0	0	1	0	-	-1	-	2	FALSE	FALSE	2B971C467FAE76B6A684C25FA7E14095BAEE7E14	240	240
MC	NFE-PFH_090	TCGA	N	UCEC	SNP	Missense_Mutation	FALSE	1.25.40.10	144984	1b89A00	N	-	62	19	CLTC	Q00610	1481	R/Q	1481	0	0	0	0	0	5	1	0	0	0	0	0	0	0	0	0	1	0	0	1	0	-	-1	-	3	FALSE	FALSE	7AFF4F8568DBEE841A64FCC0BD9669A8AA18A073	62	62
MC	NFE-PFH_090	TCGA	N	UCEC	SNP	Missense_Mutation	FALSE	1.25.40.10	145320	3ribA03	N	-	17	11	SMYD2	Q9NRG4	389	G/E	389	1	0	0	0	0	5	1	0	0	1	0	0	0	0	0	0	1	0	1	0	0	-	-1	-	2	FALSE	FALSE	87049B13EAEA6E4A3E7D8AD007C6D4664BE49EF6	17	17
MC	NFE-PFH_090	TCGA	N	UCEC	SNP	Missense_Mutation	FALSE	2.30.30.100	5459	1b34B00	N	-	21	15	SNRPD2	P62316	73	M/I	73	0	0	1	0	0	5	1	0	1	0	0	0	0	0	0	0	1	0	1	0	0	-	-1	-	1	FALSE	FALSE	73ADAE958C8D11E290820B21D9280DB296C0051B	21	21
MC	NFE-PFH_090	TCGA	N	UCEC	SNP	Missense_Mutation	FALSE	1.25.40.20	6759	3utmA01	N	-	42	7	TNKS	O95271	383	R/Q	376	0	0	0	0	0	5	1	0	0	0	0	0	0	0	0	0	1	0	0	1	0	3.98e-06	0.00000398	-	1	FALSE	FALSE	B45295688818038CEA2A8591BF222D5C3A5E7F82	42	42
MC	NFE-PFH_090	TCGA	N	UCEC	SNP	Missense_Mutation	FALSE	1.10.840.10	1398	4l9mA02	N	-	92	37	RASGRP2	Q7LDG7	143	K/N	194	0	0	0	0	0	5	1	0	0	0	0	0	0	0	0	0	1	0	1	0	0	-	-1	-	1	FALSE	FALSE	6E2DF7F2C6B83A4EE4608B26DC77144FF56A2724	92	92
MC	NFE-PFH_090	TCGA	N	UCEC	SNP	Missense_Mutation	FALSE	1.25.40.70	2223	1e8yA03	N	-	637	68	PIK3CA	P42336	542	E/K	566	0	0	1	0	0	5	0	0	0	0	0	0	0	0	0	0	1	0	1	0	0	-	-1	CRC;CLOVE;KERSEB;BC	3	FALSE	FALSE	13ACCE1566B903AE95865C69BDBD54DA1FF68DCF	637	637
MC	NFE-PFH_090	TCGA	N	UCEC	SNP	Missense_Mutation	FALSE	1.10.510.10	78758	1fpuA02	N	-	1003	416	BLK	P51451	413	T/I	417	0	0	0	0	1	5	1	0	0	1	0	0	0	0	0	0	1	0	1	0	0	-	-1	-	2	FALSE	FALSE	83B7151562F5FB7013C780FA127E3B34FE49C17B	1003	1003
MC	NFE-PFH_090	TCGA	N	TGCT	SNP	Missense_Mutation	FALSE	3.40.50.300	634947	3bfkA00	N	-	1424	307	KRAS	P01116	12	G/V	20	0	0	1	0	1	5	1	0	0	1	0	0	0	0	1	0	0	0	1	0	0	0	0	GASC	2	FALSE	FALSE	B8E712FD50B59D4B03D8DFE8B6A336C3C5D7F701	1424	1424
MC	NFE-PFH_090	TCGA	N	UCEC	SNP	Missense_Mutation	FALSE	2.130.10.10	102847	3dwlC00	N	-	75	43	ARPC1B	O15143	47	E/K	50	0	0	0	0	0	5	1	0	0	0	0	0	0	0	0	0	1	0	1	0	0	3.985e-06	0.000003985	-	1	FALSE	FALSE	22A00B1136D0C3B6E21501689BDE05034922DB7F	75	75
MC	NFE-PFH_090	TCGA	N	UCEC	SNP	Missense_Mutation	FALSE	2.40.10.10	47563	1bmlA02	N	-	27	9	PLG	P00747	665	D/Y	646	1	1	0	0	0	5	1	1	0	0	0	0	0	0	0	0	1	0	1	0	0	-	-1	-	1	TRUE	FALSE	F1AFD4DF23035852590A988B255654EEB1BA81EB	27	27
MC	NFE-PFH_090	TCGA	N	UCEC	SNP	Missense_Mutation	FALSE	2.40.290.10	1131	1ow1A00	N	-	34	15	RBM15	Q96T37	796	N/S	3517	1	0	0	0	0	5	1	0	0	0	0	0	0	0	0	0	1	0	1	0	0	-	-1	-	1	FALSE	FALSE	21D516784BA5ABCD6817BADEB1DFEA1C47C2B40C	34	34
MC	NFE-PFH_090	TCGA	N	UCEC	SNP	Missense_Mutation	FALSE	2.170.270.10	5039	3dalA00	N	-	25	9	PRDM1	O75626	127	P/H	90	1	0	0	0	0	5	1	0	0	0	0	0	0	0	0	0	1	0	1	0	0	-	-1	-	2	FALSE	FALSE	327B49301447E9D9076E31F12A7AC79A495FA81B	25	25
MC	NFE-PFH_090	TCGA	N	UCEC	SNP	Missense_Mutation	FALSE	2.30.29.30	22102	3syxA00	N	-	47	14	SPRED2	Q7Z698	78	D/G	79	1	0	0	0	0	5	1	0	0	0	0	0	0	0	0	0	1	0	1	0	0	-	-1	-	1	FALSE	FALSE	DE0CE768111A369DADCB459885944F81EBBC7779	47	47
MC	NFE-PFH_090	TCGA	N	UCEC	SNP	Missense_Mutation	FALSE	3.20.20.70	120787	5kswA00	N	-	38	10	DPYD	Q12882	718	V/M	179	0	0	0	0	0	5	1	0	0	0	0	0	0	0	0	0	1	0	1	0	0	-	-1	-	1	FALSE	FALSE	E5A24BEE995D42A75407E7857073E0C058ACF7AE	38	38
MC	NFE-PFH_090	TCGA	N	UCEC	SNP	Missense_Mutation	FALSE	2.60.40.180	707	1bm7A00	N	-	17	8	TTR	P02766	138	T/A	118	1	0	1	0	1	5	1	0	0	1	0	0	0	0	0	0	1	0	0	1	0	-	-1	-	1	FALSE	FALSE	7B06969F0F5013FCFD4230D763A478202A47247B	17	17
MC	NFE-PFH_090	TCGA	N	UCEC	SNP	Missense_Mutation	FALSE	2.60.210.10	909	2cr2A01	N	-	140	12	SPOP	O43791	47	E/A	27	0	0	0	0	1	5	1	0	0	1	0	0	0	0	0	0	1	0	0	1	0	-	-1	-	1	FALSE	FALSE	AD95A405F1D76AD6BE990C1371EFF41E3AE4D499	140	140
MC	NFE-PFH_090	TCGA	N	UCEC	SNP	Missense_Mutation	FALSE	2.60.40.720	7	1hu8A00	N	-	2231	71	TP53	P04637	273	R/C	270	0	0	1	1	0	5	0	0	1	0	0	0	0	1	0	0	0	0	1	0	0	1.196e-05	0.00001196	LFS	2	FALSE	FALSE	FC33B3A985EFB96FF3AF3179F6FD694FCBE937E3	2231	2231
MC	NFE-PFH_090	TCGA	N	UCEC	SNP	Missense_Mutation	FALSE	1.10.510.10	79008	2vn9A02	N	-	101	38	CHEK2	O96017	394	E/D	184	1	0	1	0	0	5	1	0	0	0	0	0	0	0	0	0	1	0	0	1	0	8.755e-05	0.00008755	-	1	FALSE	FALSE	715495CA396171F977E338BC67BDB1C1385F0C86	101	101
MC	NFE-PFH_090	TCGA	N	UCEC	SNP	Missense_Mutation	FALSE	1.10.510.10	79044	5cenA02	N	-	181	87	MAP3K11	Q16584	303	S/G	291	0	0	0	0	0	5	1	0	0	0	0	0	0	0	0	0	1	0	1	0	0	-	-1	-	2	FALSE	FALSE	95E8FA28857766AD9AD77FC44A611C3AFE05D259	181	181
MC	NFE-PFH_090	TCGA	N	UCEC	SNP	Missense_Mutation	FALSE	1.20.1270.60	4553	2v0oA00	N	-	63	19	FCHO1	O14526	206	T/I	208	0	0	0	0	0	5	1	0	0	0	0	0	0	0	0	0	1	0	1	0	0	-	-1	-	0	FALSE	FALSE	1DBA7F0117E5ABDCBBD7E75FB88FD02D2C44A4DB	63	63
MC	NFE-PFH_090	TCGA	N	UCEC	SNP	Missense_Mutation	FALSE	1.10.555.10	3997	3msxB00	N	-	57	18	TAGAP	Q8N103	143	A/V	419	0	0	0	0	0	5	1	0	0	0	0	0	0	0	0	0	1	0	1	0	0	1.193e-05	0.00001193	-	0	FALSE	FALSE	5FF1526DF4C8B0E3A7E22C4D085EB75F496FA82F	57	57
MC	NFE-PFH_090	TCGA	N	UCEC	SNP	Missense_Mutation	FALSE	3.30.40.10	60137	3o33A01	N	-	5	3	TRIM33	Q9UPN9	903	E/K	842	0	0	1	0	0	5	0	0	0	1	0	0	0	0	0	0	1	0	0	1	0	3.98e-06	0.00000398	-	3	FALSE	FALSE	DA24124BFA006DFCEA8536F06AA1A89BD2508252	5	5
MC	NFE-PFH_090	TCGA	N	UCEC	SNP	Missense_Mutation	FALSE	3.30.40.10	60837	1wepA00	N	-	16	3	PHF2	O75151	44	D/N	51	0	0	0	0	0	5	0	0	0	1	0	0	0	0	0	0	1	0	1	0	0	3.181e-05	0.00003181	-	2	FALSE	FALSE	DAFAAF41BDF7548BE4EDC3D55CA22373BE1F524F	16	16
MC	NFE-PFH_090	TCGA	N	UCEC	SNP	Missense_Mutation	FALSE	1.20.5.730	2417	1s1cX00	N	-	19	0	ROCK1	Q13464	1012	R/Q	1012	1	0	1	0	0	5	1	0	0	0	0	0	0	0	0	0	1	0	0	1	0	-	-1	-	2	FALSE	FALSE	E64043EBD4CC449BDCC4FE769AA2ED22DCC5FE0C	19	19
MC	NFE-PFH_090	TCGA	N	UCEC	SNP	Missense_Mutation	FALSE	3.30.1180.20	975	1oi2A02	N	-	13	14	DAK	Q3LXA3	234	A/T	243	0	0	1	0	0	5	1	0	0	0	0	0	0	0	0	0	1	0	1	0	0	4.776e-05	0.00004776	-	0	FALSE	FALSE	2AA90A444C62E129513E78FB0C55456BE142679C	13	13
MC	NFE-PFH_090	TCGA	N	UCEC	SNP	Missense_Mutation	FALSE	3.30.1490.40	688	1wh2A01	N	-	11	5	GIGYF1	O75420	483	Q/H	26	0	0	0	0	0	5	1	0	0	0	0	0	0	0	0	0	1	0	1	0	0	-	-1	-	1	FALSE	FALSE	1D4FA4E7B060604CB98835407B92104332C7DBC6	11	11
MC	NFE-PFH_090	TCGA	N	UCEC	SNP	Missense_Mutation	FALSE	3.30.1560.10	56	1hl6B00	N	-	23	13	MAGOH	P61326	66	D/N	67	0	0	1	0	0	5	1	0	0	0	0	0	0	1	0	0	0	0	1	0	0	-	-1	-	2	FALSE	FALSE	CE0CE018B04EFE0B83C41152FCB8B401F09EA4FC	23	23
MC	NFE-PFH_090	TCGA	N	UCEC	SNP	Missense_Mutation	FALSE	2.130.10.10	13892	5k19A00	N	-	68	36	DMWD	Q09019	186	F/L	122	0	0	0	0	0	5	1	0	0	0	0	0	0	0	0	0	1	0	1	0	0	-	-1	-	1	FALSE	FALSE	4E8449DB86E2364FF73BD194EFCB137057C2E071	68	68
MC	NFE-PFH_090	TCGA	N	UCEC	SNP	Missense_Mutation	FALSE	3.30.1780.10	1447	2i99A01	N	-	12	4	CRYM	Q14894	95	T/I	95	0	0	1	0	0	5	1	0	0	0	0	0	0	0	0	0	1	0	1	0	0	3.989e-06	0.000003989	-	1	FALSE	FALSE	CCB02910C8CCA02048DED3F01E132D2A17BD13EC	12	12
MC	NFE-PFH_090	TCGA	N	UCEC	SNP	Missense_Mutation	FALSE	3.30.50.10	4132	1r0nB00	N	-	57	21	VDR	P11473	55	K/N	232	0	0	0	0	0	5	1	0	1	0	0	0	0	0	0	0	1	0	0	1	0	-	-1	-	1	FALSE	FALSE	3F8AB270C8A9AA7F48A42B8F13F1F8877D84E154	57	57
MC	NFE-PFH_090	TCGA	N	UCEC	SNP	Missense_Mutation	FALSE	1.25.10.10	68662	1b3uA00	N	-	245	66	PPP2R1A	P30153	179	P/R	178	1	0	1	0	0	5	1	0	0	0	0	0	0	1	0	0	0	0	1	0	0	-	-1	MRD36	2	FALSE	FALSE	40AAF0AE517688D00302C802F0F81FE2E2674A2E	245	245
MC	NFE-PFH_090	TCGA	N	UCEC	SNP	Missense_Mutation	FALSE	2.10.110.10	5999	2corA00	N	-	14	3	LIMS1	P48059	173	R/W	56	1	0	0	0	0	5	1	0	0	1	0	0	0	0	0	0	1	0	1	0	0	7.965e-06	0.000007965	-	2	FALSE	FALSE	DAE529DD3EB3E904D3334D38DCAA7DBD32EAFF5B	14	14
MC	NFE-PFH_090	TCGA	N	UCEC	SNP	Missense_Mutation	FALSE	3.30.200.20	1059	2esmA01	N	-	48	4	ROCK1	Q13464	70	R/Q	70	0	0	1	0	0	5	1	0	0	0	0	0	0	0	0	0	1	0	0	1	0	-	-1	-	1	FALSE	FALSE	B81A1A30C4EDB3A0052B4477136FF6C4AA01A2C1	48	48
MC	NFE-PFH_090	TCGA	N	UCEC	SNP	Missense_Mutation	FALSE	3.30.500.10	3468	1a6zA01	N	-	25	5	HFE	Q30201	71	R/Q	49	1	0	1	0	0	5	1	0	0	0	0	0	0	0	0	0	1	0	1	0	0	3.181e-05	0.00003181	-	0	FALSE	FALSE	AF2F27A981F5A5E61690C093EB2DBCA6DD839588	25	25
MC	NFE-PFH_090	TCGA	N	UCEC	SNP	Missense_Mutation	FALSE	2.10.220.10	11427	1m6bB04	N	-	27	8	ERBB3	P21860	584	H/R	565	0	0	0	0	0	5	1	0	0	0	0	0	0	0	0	0	1	0	1	0	0	-	-1	-	1	FALSE	FALSE	37EB5C008DEC0BF9AB75CC6477715167E5192309	27	27
MC	NFE-PFH_090	TCGA	N	UCEC	SNP	Missense_Mutation	FALSE	3.30.200.20	7644	2w4oA01	N	-	21	6	CAMK4	Q16566	93	L/I	93	1	0	0	0	0	5	1	0	0	0	0	0	0	0	0	0	1	0	1	0	0	-	-1	-	2	FALSE	FALSE	734091D7E59BF13EBE6522A4E061539DA9563742	21	21
MC	NFE-PFH_090	TCGA	N	UCEC	SNP	Missense_Mutation	FALSE	1.10.533.10	5020	1c15A00	N	-	9	0	APAF1	O14727	82	D/Y	82	0	0	1	0	0	5	0	0	0	0	0	0	0	0	0	0	1	0	1	0	0	7.962e-06	0.000007962	-	2	FALSE	FALSE	CFC9AA0AEA370F26AAD049BD55F4D8E8B7651FC3	9	9
MC	NFE-PFH_090	TCGA	N	UCEC	SNP	Missense_Mutation	FALSE	1.10.533.10	5152	1ddfA00	N	-	24	7	FAS	P25445	257	A/D	241	0	0	0	0	0	5	1	0	0	0	0	0	0	0	0	0	1	0	1	0	0	-	-1	ALPS1A	1	FALSE	FALSE	91A1A8A71EFD8078A3DDCEB5A8EB49B1901EB067	24	24
MC	NFE-PFH_090	TCGA	N	UCEC	SNP	Missense_Mutation	FALSE	1.10.533.10	5169	1e3yA00	N	-	12	6	FADD	Q13158	137	L/Q	137	1	0	0	0	0	5	1	0	0	0	0	0	0	0	0	0	1	0	0	1	0	-	-1	-	1	FALSE	FALSE	57676E9636603808623CA47E88448BEBF2AB9F98	12	12
MC	NFE-PFH_090	TCGA	N	UCEC	SNP	Missense_Mutation	FALSE	3.30.56.10	2865	3l4gB01	N	-	12	3	FARSB	Q9NSD9	69	A/T	69	1	0	0	0	0	5	1	0	0	0	0	0	0	0	0	0	1	0	1	0	0	-	-1	-	1	FALSE	FALSE	CC7ACEBE8DE8D303250C13DDF52DA18C666687BB	12	12
MC	NFE-PFH_090	TCGA	N	UCEC	SNP	Missense_Mutation	FALSE	3.40.50.1460	5885	4aw9A00	N	-	32	8	LGMN	Q99538	133	L/P	133	0	0	0	0	0	5	1	0	0	0	0	0	0	0	0	0	1	0	1	0	0	-	-1	-	2	FALSE	FALSE	57F81094CAF764CA931394B45888CBB942E9E360	32	32
MC	NFE-PFH_090	TCGA	N	UCEC	SNP	Missense_Mutation	FALSE	3.30.70.330	82	2mhnA01	N	-	23	11	RBM23	Q86U06	176	R/Q	23	1	0	0	0	0	5	1	0	0	0	0	0	0	0	0	0	1	0	0	1	0	1.209e-05	0.00001209	-	1	FALSE	FALSE	B34F25D5F1B33446FD789481B8D155E8AA760728	23	23
MC	NFE-PFH_090	TCGA	N	UCEC	SNP	Missense_Mutation	FALSE	3.30.70.330	82	2mhnA01	N	-	23	11	RBM39	Q14498	163	R/I	23	1	0	0	0	0	5	1	0	0	0	0	0	0	0	0	0	1	0	1	0	0	-	-1	-	2	FALSE	FALSE	B718778D9C51442E6C2969012A861F24FB7A44D4	23	23
MC	NFE-PFH_090	TCGA	N	UCEC	SNP	Missense_Mutation	FALSE	3.30.70.330	41775	1wf0A01	N	-	5	5	TARDBP	Q13148	197	R/H	12	1	0	1	1	0	5	1	0	1	0	0	0	0	0	0	0	1	0	1	0	0	-	-1	-	1	FALSE	FALSE	E45F7F51AFC16FE38C39854EDAE2CA1E12D727C4	5	5
MC	NFE-PFH_090	TCGA	N	UCEC	SNP	Missense_Mutation	FALSE	3.40.50.150	131210	3orhA00	N	-	13	7	GAMT	Q14353	100	R/W	100	0	0	0	0	0	5	1	0	0	0	0	0	0	1	0	0	0	0	1	0	0	0.0004184	0.0004184	-	2	FALSE	FALSE	C951A1C4871D133C6258311EFCDD8A6DBA9F0901	13	13
MC	NFE-PFH_090	TCGA	N	UCEC	SNP	Missense_Mutation	FALSE	3.30.70.330	43402	2hgnA00	N	-	26	9	HNRNPF	P52597	300	A/V	300	0	0	0	0	0	5	1	0	1	0	0	0	0	0	0	0	1	0	1	0	0	1.193e-05	0.00001193	-	2	FALSE	FALSE	7E621E55F32F8A07DC53778D1305E35702CB836C	26	26
MC	NFE-PFH_090	TCGA	N	UCEC	SNP	Missense_Mutation	FALSE	3.30.70.590	513	1fa0A01	N	-	51	9	PAPOLA	P51003	399	R/Q	387	1	0	0	1	0	5	1	0	1	0	0	0	0	0	0	0	1	0	0	1	0	-	-1	-	2	FALSE	FALSE	BD57FC6843F90909A5361349694861A2ABC9A7F2	51	51
MC	NFE-PFH_090	TCGA	N	UCEC	SNP	Missense_Mutation	FALSE	3.20.20.100	15056	1ry0A00	N	-	451	174	AKR1C4	P17516	45	G/D	45	1	0	0	0	1	5	1	0	0	1	0	0	0	0	0	0	1	0	1	0	0	-	-1	-	1	FALSE	FALSE	0FA2B3DB61CA4CA37A24CC9FCBCF4E32446351A9	451	451
MC	NFE-PFH_090	TCGA	N	UCEC	SNP	Missense_Mutation	FALSE	3.10.110.10	5883	2ob4A00	N	-	38	13	UBE2R2	Q712K3	91	D/Y	91	1	0	0	0	0	5	1	0	0	0	0	0	0	0	0	0	1	0	1	0	0	-	-1	-	2	FALSE	FALSE	D213E7EF8225B572B0D1A63480EED345E8DC74F4	38	38
MC	NFE-PFH_090	TCGA	N	UCEC	SNP	Missense_Mutation	FALSE	3.10.110.10	6093	2yz0A00	N	-	9	0	RNF25	Q96BH1	124	I/M	124	0	0	0	0	0	5	1	0	0	0	0	0	0	0	0	0	1	0	0	1	0	-	-1	-	1	FALSE	FALSE	CD070EDB6A84B2D05A49B4C743D3CD73A2989364	9	9
MC	NFE-PFH_090	TCGA	N	UCEC	SNP	Missense_Mutation	FALSE	2.60.40.150	15398	4qamB00	N	-	17	2	RPGRIP1	Q96KN7	1222	E/K	1222	1	0	0	0	0	5	1	0	0	0	0	0	0	0	0	0	1	0	0	1	0	-	-1	-	1	FALSE	FALSE	A1AC09DBB8E1D3D9E0CA71AD1155DEFCD3710FFC	17	17
MC	NFE-PFH_090	TCGA	N	UCEC	SNP	Missense_Mutation	FALSE	2.60.9.10	99	1l5cA00	N	-	6	7	AVP	P01185	40	Q/H	9	0	0	0	0	0	5	1	0	0	1	0	0	0	0	0	0	1	0	1	0	0	-	-1	-	3	FALSE	FALSE	3BAE4A4EEB558FB170AE1F0A232EB8D3BB2ED31C	6	6
MC	NFE-PFH_090	TCGA	N	UCEC	SNP	Missense_Mutation	FALSE	2.70.130.10	2047	1q25A02	N	-	29	2	IGF2R	P11717	265	V/M	227	0	0	1	0	0	5	0	0	0	0	0	0	0	0	0	0	1	0	0	1	0	5.569e-05	0.00005569	-	1	FALSE	FALSE	A6BDDFCEDB7461762ACBBF6F5B20CC5234BFFCA0	29	29
MC	NFE-PFH_090	TCGA	N	UCEC	SNP	Missense_Mutation	FALSE	2.70.98.20	773	3hi7A03	N	-	159	87	AOC3	Q16853	455	L/I	445	0	0	1	0	0	5	0	0	0	0	0	0	0	0	0	0	1	0	1	0	0	-	-1	-	0	FALSE	FALSE	5A27DA24238B393A5747D686A5087E757C9463A5	159	159
MC	NFE-PFH_090	TCGA	N	UCEC	SNP	Missense_Mutation	FALSE	3.40.50.1820	115164	3jyhA01	N	-	50	19	PRCP	P42785	365	T/A	353	1	0	1	0	0	5	1	0	0	0	0	0	0	0	0	0	1	0	1	0	0	4.02e-06	0.00000402	-	2	FALSE	FALSE	85C0B644841F2C775123D059322082F2F951E450	50	50
MC	NFE-PFH_090	TCGA	N	UCEC	SNP	Missense_Mutation	FALSE	3.40.50.1820	115164	3jyhA01	N	-	50	19	PRCP	P42785	458	D/Y	446	1	0	0	0	0	5	1	0	0	0	0	0	0	0	0	0	1	0	1	0	0	-	-1	-	2	FALSE	FALSE	385827C8F41E687F071BBE2FAFC02F1DC75D2E29	50	50
MC	NFE-PFH_090	TCGA	N	UCEC	SNP	Missense_Mutation	FALSE	3.40.50.300	634046	1w1wA00	N	-	62	8	SMC4	Q9NTJ3	229	Q/P	151	0	0	1	0	1	5	0	0	0	1	0	0	0	0	0	0	1	0	1	0	0	-	-1	-	2	FALSE	FALSE	43558C33BAD8CF4260B5C27E6079ECD37DA119D0	62	62
MC	NFE-PFH_090	TCGA	N	UCEC	SNP	Missense_Mutation	FALSE	3.30.870.20	236	1jy1A02	N	-	32	13	TDP1	Q9NUW8	490	A/V	490	1	0	1	0	0	5	1	0	0	0	0	0	0	0	0	0	1	0	1	0	0	-	-1	-	3	FALSE	FALSE	65019CAC52C6C7E133FEED2BF5EB47E24704B72F	32	32
MC	NFE-PFH_090	TCGA	N	UCEC	SNP	Missense_Mutation	FALSE	3.40.50.10180	587	2b8nA02	N	-	20	10	GLYCTK	Q8IVS8	202	L/M	148	1	0	0	0	0	5	1	0	0	0	0	0	0	0	0	0	1	0	1	0	0	-	-1	-	1	FALSE	FALSE	D69D6E17F135A41EF0B07DD790E11BBF88BDE5CD	20	20
MC	NFE-PFH_090	TCGA	N	UCEC	SNP	Missense_Mutation	FALSE	3.40.1080.10	5893	3dlxA01	N	-	30	13	OXCT2	Q9BYC2	232	V/M	232	0	0	1	0	0	5	1	0	0	1	0	0	0	0	0	0	1	0	1	0	0	-	-1	-	0	FALSE	FALSE	B618A70893F8DFA956F896ACA995E057CC0F5570	30	30
MC	NFE-PFH_090	TCGA	N	UCEC	SNP	Missense_Mutation	FALSE	3.40.50.10470	1938	3ecsA02	N	-	38	17	EIF2B1	Q14232	145	K/N	145	0	0	0	0	0	5	1	0	0	1	0	0	0	0	0	0	1	0	0	1	0	-	-1	-	1	FALSE	FALSE	CB72053411C5B9F058910D0505ED424F5011BFF9	38	38
MC	NFE-PFH_090	TCGA	N	UCEC	SNP	Missense_Mutation	FALSE	3.40.50.1360	8350	1xtzA01	N	-	25	8	RPIA	P49247	194	V/M	141	0	0	0	0	0	5	1	0	0	1	0	0	0	1	0	0	0	0	1	0	0	4.007e-06	0.000004007	-	2	FALSE	FALSE	AF81A3BA6915808A0C1D8552EDD5B163356257DC	25	25
MC	NFE-PFH_090	TCGA	N	UCEC	SNP	Missense_Mutation	FALSE	3.40.50.1370	8246	5g1nA02	N	-	23	5	CAD	P27708	2064	R/C	2064	0	0	1	0	1	5	0	0	0	1	0	0	0	0	0	0	1	0	1	0	0	-	-1	-	3	FALSE	FALSE	CCFAA9A32E4BEAE30B48A0490BE3511A3E06E6D1	23	23
MC	NFE-PFH_090	TCGA	N	UCEC	SNP	Missense_Mutation	FALSE	3.40.50.300	634947	3bfkA00	N	-	1424	307	KRAS	P01116	12	G/V	20	0	0	1	0	1	5	1	0	0	1	0	0	0	0	0	0	1	0	1	0	0	0	0	GASC	2	FALSE	FALSE	CE0480120C9090FEFD59184E7FEE3D731FE8754B	1424	1424
MC	NFE-PFH_090	TCGA	N	UCEC	SNP	Missense_Mutation	FALSE	3.40.140.10	13500	1mq0A00	N	-	17	11	CDA	P32320	80	K/N	80	0	0	1	0	0	5	0	0	0	0	0	0	0	0	0	0	1	0	1	0	0	-	-1	-	1	FALSE	FALSE	42CD791238098CFDD76592EF7E041D1AE39995CA	17	17
MC	NFE-PFH_090	TCGA	N	UCEC	SNP	Missense_Mutation	FALSE	3.40.910.10	602	1dhsA00	N	-	34	27	DHPS	P49366	117	R/H	117	0	0	1	0	0	5	1	0	0	0	0	0	0	0	0	0	1	0	1	0	0	2.386e-05	0.00002386	-	2	FALSE	FALSE	95485E3A7622157D80E22CF5D481B76D895B32F4	34	34
MC	NFE-PFH_090	TCGA	N	UCEC	SNP	Missense_Mutation	FALSE	3.50.50.60	78468	1zmcA02	N	-	13	3	DLD	P09622	205	G/C	170	1	0	0	0	0	5	1	0	0	1	0	0	0	0	0	0	1	0	1	0	0	-	-1	-	3	TRUE	TRUE	E9CD50009C6BE65D0FFEEC58E92A7265AACDE856	13	13
MC	NFE-PFH_090	TCGA	N	UCEC	SNP	Missense_Mutation	FALSE	3.60.15.10	28942	4chlA01	N	-	21	10	ETHE1	O95571	214	R/Q	214	1	0	0	0	0	5	1	0	0	0	0	0	0	0	0	0	1	0	1	0	0	-	-1	-	3	FALSE	FALSE	7C8CAB92422A6105870B5E1BD5385534D04949CF	21	21
MC	NFE-PFH_090	TCGA	N	UCEC	SNP	Missense_Mutation	FALSE	3.60.20.30	891	1apyB00	N	-	23	8	AGA	P20933	234	R/H	211	1	1	1	0	1	5	1	1	0	1	0	0	0	0	0	0	1	0	0	1	0	1.591e-05	0.00001591	-	2	FALSE	FALSE	D0EBD2A5AEB2182E9D92E1BABCD9957741BB59A5	23	23
MC	NFE-PFH_090	TCGA	N	UCEC	SNP	Missense_Mutation	FALSE	3.40.50.720	290267	1bxkA01	N	-	24	5	TGDS	O95455	50	D/Y	33	1	0	0	0	0	5	1	0	0	0	0	0	0	0	1	0	0	0	1	0	0	-	-1	-	2	FALSE	FALSE	6A98C6490A0041D95BEB9FA11B4527199B085947	24	24
MC	NFE-PFH_090	TCGA	N	UCEC	SNP	Missense_Mutation	FALSE	3.70.10.10	1459	3a1jC00	N	-	30	4	RAD1	O60671	40	A/V	40	0	0	0	0	0	5	1	0	0	0	0	0	0	0	0	0	1	0	0	1	0	-	-1	-	3	FALSE	FALSE	F8AFEF8EE704CAF924701FBB0A808930B9D27116	30	30
MC	NFE-PFH_090	TCGA	N	UCEC	SNP	Missense_Mutation	FALSE	3.80.10.10	105028	1fqvA00	N	-	36	15	SKP2	Q13309	182	R/C	194	1	0	0	0	0	5	1	0	0	0	0	0	0	0	0	0	1	0	0	1	0	7.97e-06	0.00000797	-	2	FALSE	FALSE	A99FD95E971C32256918B931644F4B0AAE83933D	36	36
MC	NFE-PFH_090	TCGA	N	UCEC	SNP	Missense_Mutation	FALSE	3.40.640.10	63117	2hzpA02	N	-	62	24	KYNU	Q16719	155	R/Q	155	1	0	0	0	0	5	1	0	0	0	0	0	0	0	0	0	1	0	0	1	0	1.998e-05	0.00001998	-	2	FALSE	FALSE	8C79E16E731649E23B4FF12619BBF761F952BF2B	62	62
MC	NFE-PFH_090	TCGA	N	UCEC	SNP	Missense_Mutation	FALSE	3.40.605.10	21437	4qgkA01	N	-	84	40	ALDH3B2	P48448	47	A/T	125	1	0	0	0	0	5	1	0	0	0	0	0	0	0	0	0	1	0	1	0	0	9.569e-05	0.00009569	-	1	-	-	C7FBA1572FE021C2123BE74F55164BFFED784667	84	84
MC	NFE-PFH_090	TCGA	N	UCEC	SNP	Missense_Mutation	FALSE	3.40.630.10	34591	2afmA00	N	-	83	31	QPCTL	Q9NXS2	284	R/H	263	0	0	0	0	0	5	1	0	0	0	0	0	0	0	0	0	1	0	1	0	0	0.0002028	0.0002028	-	0	FALSE	FALSE	1CCA4F5123E582E8DD83FE744F90D1760131A06D	83	83
MC	NFE-PFH_090	TCGA	N	UVM	SNP	Missense_Mutation	FALSE	3.40.50.300	157181	3ah8A01	N	-	159	36	GNAQ	P50148	209	Q/L	209	1	0	1	0	1	5	1	0	0	1	0	0	0	0	0	0	1	0	1	0	0	-	-1	-	2	TRUE	FALSE	D041C4B60144D2B1BDE495ABE670F0C026777677	159	159
MC	NFE-PFH_090	TCGA	N	UCS	SNP	Missense_Mutation	FALSE	1.10.1520.10	4026	3c4bA01	N	-	41	11	DICER1	Q9UPY3	1810	D/V	1794	1	0	0	0	1	5	1	0	0	1	0	0	0	1	0	0	0	0	1	0	0	-	-1	-	3	FALSE	FALSE	EBFD3E5CF60AAF2942901A35B255D023DB8F0920	41	41
MC	NFE-PFH_090	TCGA	N	UCS	SNP	Missense_Mutation	FALSE	2.130.10.10	102894	2ovpB02	N	-	240	14	FBXW7	Q969H0	423	G/V	2423	1	0	0	0	0	5	1	0	0	0	0	0	0	0	0	0	1	0	1	0	0	0	0	-	3	FALSE	FALSE	0D3DE83E071AD0FC7D0E5DD546F3A7616EF62D38	240	240
MC	NFE-PFH_090	TCGA	N	UVM	SNP	Missense_Mutation	FALSE	3.40.50.300	157181	3ah8A01	N	-	159	36	GNA11	P29992	209	Q/L	209	1	0	1	0	1	5	1	0	0	1	0	0	0	0	0	0	1	0	1	0	0	-	-1	-	1	TRUE	FALSE	0A8994E81D0A2DA4F399F4FF41DF3F5047704CBE	159	159
MC	NFE-PFH_090	Tx	N	LUAD	SNP	Missense_Mutation	FALSE	1.10.510.10	60677	1m14A02	N	-	149	34	EGFR	P00533	858	L/R	834	0	0	0	0	1	5	1	0	0	1	1	0	0	1	0	0	0	0	1	0	0	-	-1	-	3	FALSE	FALSE	B14FC5AC3C632A82EBCD8B23167E96E9B5AD49DE	149	149
MC	NFE-PFH_090	Tx	N	LUAD	SNP	Missense_Mutation	FALSE	1.10.510.10	79298	1b6cB02	N	-	402	104	TGFBR2	P37173	528	R/C	482	1	0	0	0	0	5	1	0	0	0	1	0	0	1	0	0	0	0	1	0	0	-	-1	LDS2	3	-	-	269349B3E8E882962DCAB5F184D86DCE06F068C9	402	402
MC	NFE-PFH_090	Tx	N	LUAD	SNP	Missense_Mutation	FALSE	1.10.730.10	14239	1rqgA04	N	-	16	6	MARS	P56192	706	R/C	457	0	0	1	0	0	5	0	0	0	0	1	0	0	0	0	0	0	1	0	0	1	gnomAD_AF=0.000346,gnomAD_AFR_AF=0.000123,gnomAD_AMR_AF=0.0001735,gnomAD_EAS_AF=0.0001087,gnomAD_FIN_AF=4.621e-05,gnomAD_NFE_AF=0.0006418,gnomAD_OTH_AF=0.0003257,gnomAD_SAS_AF=3.267e-05	0.000346	-	2	FALSE	FALSE	899EC44C5FF8128373D3842DEE427079E0FA06BA	16	16
MC	NFE-PFH_090	Tx	N	LUAD	SNP	Missense_Mutation	FALSE	3.40.50.300	634947	3bfkA00	N	-	1424	307	KRAS	P01116	12	G/C	20	0	0	1	0	1	5	1	0	0	1	0	0	0	1	0	0	0	0	1	0	0	-	-1	JMML;GASC	2	FALSE	FALSE	E83F10C774C23F9BDD953855A47F41093BAE7021	1424	1424
MC	NFE-PFH_090	Tx	N	LUAD	SNP	Missense_Mutation	FALSE	1.20.58.60	16541	3f31A00	N	-	14	3	SPTA1	P02549	84	P/Q	75	0	0	0	0	0	5	1	0	0	0	1	0	0	1	0	0	0	0	1	0	0	-	-1	-	1	FALSE	FALSE	DB39EFFA54132160ED3D2897AD6DC234E9DDE931	14	14
MC	NFE-PFH_090	Tx	N	LUAD	SNP	Missense_Mutation	FALSE	1.25.40.20	62346	1a5eA00	N	-	166	37	CDKN2A	P42771	83	H/Y	83	1	0	0	0	0	5	1	0	0	0	1	0	0	1	0	0	0	0	1	0	0	-	-1	cHCPA	3	FALSE	FALSE	34BB3E4E08828FF91C9BA8877708E16080E88295	166	166
MC	NFE-PFH_090	Tx	N	LUAD	SNP	Missense_Mutation	FALSE	3.40.50.300	634947	3bfkA00	N	-	1424	307	KRAS	P01116	12	G/C	20	0	0	1	0	1	5	1	0	0	1	0	0	1	1	0	0	0	0	1	0	0	-	-1	JMML;GASC	2	FALSE	FALSE	60E5221452EEC5FA28783CBEA9B1E6101D09F2CF	1424	1424
MC	NFE-PFH_090	Tx	N	LUAD	SNP	Missense_Mutation	FALSE	1.25.40.70	2223	1e8yA03	N	-	637	68	PIK3CA	P42336	545	E/K	569	0	0	1	0	0	5	0	0	0	0	1	0	0	0	0	1	0	0	0	1	0	gnomAD_AF=4.032e-06,gnomAD_NFE_AF=8.879e-06	0.000004032	CRC;BC;HCC;KERSEB;MCAP;CWS5	3	FALSE	FALSE	47DD9445E5AE3E048DFD3FFD1BC7F8FDA0EF0C9D	637	637
MC	NFE-PFH_090	TCGA	N	UCEC	SNP	Missense_Mutation	FALSE	3.90.190.10	11707	1d5rA01	N	-	510	72	PTEN	P60484	92	D/G	92	0	0	0	0	1	5	0	0	0	1	0	0	0	0	0	0	1	0	0	1	0	-	-1	-	2	TRUE	FALSE	C776E91038E4411AA20C8B7190CCF9E0B0534F5D	510	510
MC	NFE-PFH_090	Tx	N	LUAD	SNP	Missense_Mutation	FALSE	3.40.50.300	634947	3bfkA00	N	-	1424	307	KRAS	P01116	12	G/C	20	0	0	1	0	1	5	1	0	0	1	1	0	0	0	0	0	0	1	0	0	1	-	-1	JMML;GASC	2	FALSE	FALSE	A524280DFF7D5AD5D184C260BE923D08D5F06820	1424	1424
MC	NFE-PFH_090	TCGA	N	UCEC	SNP	Missense_Mutation	FALSE	4.10.280.10	5786	4f3lA01	N	-	68	11	ARNT2	Q9HBZ2	76	R/W	47	1	0	0	1	0	5	1	0	1	0	0	0	0	1	0	0	0	0	1	0	0	-	-1	-	2	FALSE	FALSE	A63202E4D437C1A5384B5840B08824CFAFE3303E	68	68
MC	NFE-PFH_090	Tx	N	LUAD	SNP	Missense_Mutation	FALSE	3.40.33.10	4816	3q2rA00	N	-	323	113	GLIPR1L1	Q6UWM5	52	A/E	52	0	0	1	0	0	5	0	0	0	0	0	0	0	0	0	0	1	0	1	0	0	-	-1	-	1	FALSE	FALSE	948D089125DD1991D9C2A4B4C1BE67D67D356DC1	323	323
MC	NFE-PFH_090	Tx	N	LUAD	SNP	Missense_Mutation	FALSE	3.40.50.300	634947	3bfkA00	N	-	1424	307	KRAS	P01116	12	G/C	20	0	0	1	0	1	5	1	0	0	1	0	1	0	0	0	0	1	0	1	0	0	-	-1	JMML;GASC	2	FALSE	FALSE	6ECC3B8E065057A62AEC5C03A75E5207332A4335	1424	1424
MC	NFE-PFH_090	Tx	N	LUAD	SNP	Missense_Mutation	FALSE	3.30.420.10	45887	1jl2A00	N	-	14	3	RNASEH1	O60930	161	G/S	23	0	0	0	0	0	5	1	1	1	0	1	0	0	0	0	0	0	1	0	0	1	gnomAD_AF=3.977e-06,gnomAD_NFE_AF=8.793e-06	0.000003977	-	2	FALSE	FALSE	37D9657BA7AE22924D2EAB7F5E8ACDD6656BD9DF	14	14
MC	NFE-PFH_090	Tx	N	LUAD	SNP	Missense_Mutation	FALSE	2.60.40.720	7	1hu8A00	Y	v2.2	2231	71	TP53	P04637	236	Y/C	233	0	0	0	0	0	5	1	0	1	1	1	0	0	1	0	0	0	0	1	0	0	-	-1	LFS	1	FALSE	FALSE	45DF9DC665103F85F5D21D26251639B53C513EC6	2231	2231
MC	NFE-PFH_090	Tx	N	LUAD	SNP	Missense_Mutation	FALSE	2.60.40.720	7	1hu8A00	Y	v2.2	2231	71	TP53	P04637	245	G/C	242	0	0	1	0	0	5	1	0	1	1	1	0	0	1	0	0	0	0	1	0	0	-	-1	LFS	3	FALSE	FALSE	EC8643F844DF624B42673CE2FBE36ED48E720BF2	2231	2231
MC	NFE-PFH_090	Tx	N	LUAD	SNP	Missense_Mutation	FALSE	3.90.190.10	11707	1d5rA01	Y	v2.2	510	72	GAK	O14976	474	W/R	90	0	0	0	0	0	5	1	0	0	1	1	0	0	0	0	0	0	1	0	0	1	-	-1	-	2	FALSE	FALSE	F58FC5F385542A414B27F01363A67A203AFB14BD	510	510
MC	NFE-PFH_090	Tx	N	LUAD	SNP	Missense_Mutation	FALSE	3.40.50.300	634947	3bfkA00	N	-	1424	307	KRAS	P01116	12	G/V	20	0	0	1	0	1	5	1	0	0	1	0	1	0	1	0	0	0	0	1	0	0	-	-1	JMML;GASC	2	FALSE	FALSE	A1E6D52FBB1E52677E2F19D11E70E0FED17E9F63	1424	1424
MC	NFE-PFH_090	Tx	N	default	SNP	Missense_Mutation	FALSE	2.60.40.720	7	1hu8A00	N	-	2231	71	TP53	P04637	248	R/L	245	0	0	1	1	0	5	1	0	1	1	1	0	0	0	0	0	0	1	0	0	1	-	-1	LFS	2	FALSE	FALSE	22F99A214ED79724C43C169FFF1CD6ACA189C83C	2231	2231
MC	NFE-PFH_090	Tx	N	LUSC	SNP	Missense_Mutation	FALSE	3.40.50.10810	9053	3mwyW03	N	-	398	108	SMARCA4	P51532	911	G/R	542	1	0	1	0	0	5	1	0	0	0	0	1	0	0	0	0	1	0	1	0	0	-	-1	-	2	FALSE	FALSE	CC5A4283B81CC7D61A9AB88B40E202457AF1A0DC	398	398
MC	NFE-PFH_090	Tx	N	default	SNP	Missense_Mutation	FALSE	3.40.50.300	632299	2wojA00	N	-	32	17	ASNA1	O43681	295	R/H	291	0	0	1	0	1	5	0	0	0	1	0	1	0	0	0	0	0	1	0	0	1	gnomAD_AF=3.987e-06,gnomAD_NFE_AF=8.813e-06	0.000003987	-	3	-	-	2DEB094B9C5D8400B0CD0843949B3A52272A7AA2	32	32
MC	NFE-PFH_090	Tx	Y	LUAD	SNP	Missense_Mutation	FALSE	3.40.50.10810	9053	3mwyW03	N	-	398	108	CHD7	Q9P2D1	1134	G/V	542	1	0	1	0	0	5	1	0	0	0	0	1	0	0	0	0	0	1	0	0	1	-	-1	-	3	-	-	D692EF19F3042409F154B8E0ABA7EC9624517EBA	398	398
MC	NFE-PFH_090	Tx	Y	LUAD	SNP	Missense_Mutation	FALSE	3.40.50.300	632299	2wojA00	N	-	32	17	ASNA1	O43681	295	R/S	291	0	0	1	0	1	5	0	0	0	1	1	0	0	0	0	0	0	1	0	0	1	-	-1	-	2	-	-	1228FDD0815C232F62D44D862B5130A1D9815FC8	32	32
MC	NFE-PFH_090	Tx	Y	LUAD	SNP	Missense_Mutation	FALSE	3.30.200.20	381	1f3mC01	N	-	6	3	PAK1	Q13153	334	Y/D	334	0	0	0	0	0	5	1	0	0	1	0	1	0	0	1	0	0	0	1	0	0	-	-1	-	3	-	-	16DBBA8973731299860BF00CE43A89E4F0118609	6	6
MC	NFE-PFH_090	Tx	N	LUSC	SNP	Missense_Mutation	FALSE	1.10.30.10	4397	3u2bC00	N	-	39	25	SOX11	P35716	103	E/D	57	0	0	0	0	0	5	1	0	0	0	0	0	1	0	1	0	0	0	1	0	0	-	-1	-	2	FALSE	FALSE	D6AF2480B14FB2E05FD9AE0D953E6FFD4787D9E9	39	39
MC	NFE-PFH_090	Tx	Y	LUAD	SNP	Missense_Mutation	FALSE	3.40.33.10	4816	3q2rA00	N	-	323	113	CRISP1	P54107	59	A/D	52	0	0	1	0	0	5	0	0	0	0	0	0	1	1	0	0	0	0	1	0	0	-	-1	-	2	FALSE	FALSE	D562DFEED51D0C064A888F59E888857ED8EDE47B	323	323
MC	NFE-PFH_090	Tx	Y	LUAD	SNP	Missense_Mutation	FALSE	3.30.420.10	45955	2fbtA00	N	-	34	14	EXD2	Q9NVH0	226	R/G	196	0	0	0	0	1	5	1	0	0	1	1	0	0	0	1	0	0	0	1	0	0	-	-1	-	2	FALSE	FALSE	BD02E06499599642DE252A2C0D29E265F85F4918	34	34
MC	NFE-PFH_090	Tx	Y	LUAD	SNP	Missense_Mutation	FALSE	3.30.200.20	7665	3eqcA01	N	-	49	12	MAP2K1	Q02750	128	G/V	128	0	0	0	0	0	5	0	0	0	1	0	1	0	0	1	0	0	0	1	0	0	-	-1	-	2	-	-	3767825DF4333D4498DA5009CB45384B13BE1AC5	49	49
MC	NFE-PFH_090	Tx	Y	LUAD	SNP	Missense_Mutation	FALSE	2.10.220.10	11429	2hr7A02	N	-	8	3	INSR	P06213	276	Q/H	249	0	0	1	0	0	5	0	0	0	0	1	0	0	1	0	0	0	0	1	0	0	-	-1	-	1	-	-	C4AFD15E035DC1E3D3399D071CD81AC64B6B22DE	8	8
MC	NFE-PFH_090	Tx	Y	LUAD	SNP	Missense_Mutation	FALSE	2.60.40.720	7	1hu8A00	Y	v2.2	2231	71	TP53	P04637	275	C/F	272	0	0	1	1	0	5	0	0	1	0	0	1	0	0	0	0	0	1	0	0	1	-	-1	LFS	3	FALSE	FALSE	21B9664599697C413ABA82D0E489BCD473C4C872	2231	2231
MC	NFE-PFH_090	Tx	Y	LUAD	SNP	Missense_Mutation	FALSE	2.30.29.30	22580	2y7bA00	N	-	15	6	ANLN	Q9NQW6	1040	R/S	1040	0	0	0	0	0	5	1	0	0	0	1	0	0	0	0	0	0	1	0	0	1	-	-1	-	1	-	-	A41DAEF26A64F5B0A467B95E8AE1EA5338A24B25	15	15
MC	NFE-PFH_090	Tx	Y	LUAD	SNP	Missense_Mutation	FALSE	3.30.420.40	78298	1tyqB01	N	-	14	3	ACTR2	P61160	349	R/S	349	0	0	0	0	0	5	1	0	0	0	0	1	0	0	0	0	0	1	0	0	1	-	-1	-	1	-	-	24C7BBB9D54FAEBDB64A462177E2266AC9868333	14	14
MC	NFE-PFH_090	Tx	Y	LUAD	SNP	Missense_Mutation	FALSE	2.60.40.380	1571	1kbpA01	N	-	12	6	PAPL	Q6ZNF0	73	R/S	69	0	0	0	0	0	5	1	0	0	0	0	1	0	0	0	0	0	1	0	0	1	-	-1	-	0	FALSE	FALSE	EA6C11F5858530C38B7F735EF278364AE9F10F5E	12	12
MC	NFE-PFH_090	Tx	Y	LUAD	SNP	Missense_Mutation	FALSE	3.10.120.10	3857	4x8yA00	N	-	30	14	CYB5D2	Q8WUJ1	109	S/L	146	0	0	0	0	0	5	1	0	0	0	0	1	0	0	0	0	0	1	1	0	0	gnomAD_AF=3.976e-06,gnomAD_NFE_AF=8.79e-06	0.000003976	-	1	-	-	2625DF8E995A10AC207B4C38CFE756477B417F8A	30	30
MC	NFE-PFH_090	Tx	Y	LUAD	SNP	Missense_Mutation	FALSE	3.40.50.300	634947	3bfkA00	N	-	1424	307	KRAS	P01116	12	G/V	20	0	0	1	0	1	5	1	0	0	1	1	0	0	1	0	0	0	0	1	0	0	-	-1	-	2	-	-	B4562FB78B9877139393DE18880B394493908FD8	1424	1424
MC	NFE-PFH_090	Tx	Y	LUSC	SNP	Missense_Mutation	FALSE	1.10.20.10	5604	1n1jA00	N	-	14	9	NFYB	P25208	100	E/K	98	1	0	1	0	0	5	1	0	0	0	0	1	0	0	0	0	0	1	0	0	1	-	-1	-	2	FALSE	FALSE	89B0B725F366D69258217B297B50B9D187328C80	14	14
MC	NFE-PFH_090	Tx	Y	LUSC	SNP	Missense_Mutation	FALSE	1.10.418.10	4604	5a36A01	N	-	50	28	ACTN4	O43707	63	H/L	51	1	0	1	0	0	5	1	0	0	0	0	1	0	1	0	0	0	0	1	0	0	-	-1	-	1	-	-	41470CA9EBC412844BAA37968BB95CDDE89931F1	50	50
MC	NFE-PFH_090	Tx	Y	LUSC	SNP	Missense_Mutation	FALSE	1.10.472.10	9623	2w96A01	N	-	47	26	CCND3	P30281	201	S/Y	201	1	0	0	0	0	5	1	0	0	0	1	0	0	0	1	0	0	0	1	0	0	-	-1	-	3	-	-	5D65ED5C440A6FE155B48ED46ECD5891EBE70221	47	47
MC	NFE-PFH_090	Tx	Y	LUSC	SNP	Missense_Mutation	FALSE	1.10.510.10	78758	1fpuA02	N	-	1003	416	LYN	P07948	414	A/T	410	0	0	0	0	0	5	1	0	0	1	1	0	0	0	0	0	0	1	0	0	1	-	-1	-	3	-	-	CB03DDA6D1D20395B1F9FAD439E33EA1034E2E1F	1003	1003
MC	NFE-PFH_090	Tx	Y	LUAD	SNP	Missense_Mutation	FALSE	3.50.50.60	112529	1zmcA01	N	-	22	3	DLD	P09622	80	C/F	45	1	0	1	0	0	5	1	0	0	1	1	0	0	0	1	0	0	0	1	0	0	-	-1	-	3	-	-	B94F6EADFD87EAEFDEFE4E7677A2E8F3A2F89578	22	22
MC	NFE-PFH_090	Tx	Y	LUAD	SNP	Missense_Mutation	FALSE	3.40.50.300	634947	3bfkA00	N	-	1424	307	KRAS	P01116	12	G/D	20	0	0	1	0	1	5	1	0	0	1	0	1	0	0	0	0	0	1	0	0	1	gnomAD_AF=4.011e-06,gnomAD_NFE_AF=8.883e-06	0.000004011	-	1	-	-	35E85EA9898FE6E9254F8AEF92F9D4C3C208C529	1424	1424
MC	NFE-PFH_090	Tx	Y	LUAD	SNP	Missense_Mutation	FALSE	3.90.226.10	34021	4asiA01	N	-	26	15	ACACB	O00763	1792	G/C	1718	0	0	0	0	0	5	1	0	0	0	0	1	0	0	0	0	0	1	0	0	1	-	-1	-	0	FALSE	FALSE	27B82F551EBE97BBA19034E0B070F9CFA0A7B3E9	26	26
MC	NFE-PFH_090	Tx	Y	LUSC	SNP	Missense_Mutation	FALSE	2.30.29.30	22238	1h10A00	N	-	110	14	AKT3	Q9Y243	17	E/K	17	1	0	1	0	1	5	1	0	0	1	0	1	0	0	0	0	0	1	0	0	1	-	-1	-	2	-	-	79A19B28A6CB605CE53E73A466861493984DF98F	110	110
MC	NFE-PFH_090	Tx	Y	LUSC	SNP	Missense_Mutation	FALSE	2.30.42.10	23528	5jxbA00	N	-	48	16	DLG2	Q15700	418	E/D	307	1	0	0	0	0	5	1	0	0	0	1	0	0	0	0	0	0	1	0	0	1	gnomAD_AF=4.016e-06,gnomAD_SAS_AF=3.272e-05	0.000004016	-	2	-	-	508F39FE5026CD4DD1DF564BF1ED5D9DFCE3184D	48	48
MC	NFE-PFH_090	Tx	Y	LUSC	SNP	Missense_Mutation	FALSE	2.60.40.720	7	1hu8A00	Y	v2.2	2231	71	TP53	P04637	273	R/L	270	0	0	1	1	0	5	0	0	1	0	0	0	1	0	0	0	0	1	0	0	1	gnomAD_AF=3.983e-06,gnomAD_NFE_AF=8.809e-06	0.000003983	LFS	2	FALSE	FALSE	F57B61A9F4AC49B8E777884E6ABC8D4420C198D6	2231	2231
MC	NFE-PFH_090	Tx	Y	LUSC	SNP	Missense_Mutation	FALSE	3.40.390.10	13228	1dmtA01	N	-	210	103	ECE1	P42892	635	V/M	611	0	0	0	0	0	5	1	0	0	0	1	0	0	0	0	0	0	1	0	0	1	gnomAD_AF=1.591e-05,gnomAD_AFR_AF=0.0001846,gnomAD_ASJ_AF=9.921e-05	0.00001591	-	2	-	-	468E4BCA6E0BF3506F63330DD75F6051CC2DB203	210	210
MC	NFE-PFH_090	Tx	Y	LUSC	SNP	Missense_Mutation	FALSE	3.40.390.10	13247	1gkcA00	N	-	386	175	MMP9	P14780	143	R/S	143	0	0	1	0	0	5	1	0	0	0	0	1	0	0	0	0	0	1	0	0	1	-	-1	-	1	FALSE	FALSE	6C6149BFAD873786DA1BFEBCCF7C0EF232EB83A8	386	386
MC	NFE-PFH_090	Tx	Y	LUSC	SNP	Missense_Mutation	FALSE	3.40.50.10240	1036	3s4yA00	N	-	47	12	TPK1	Q9H3S4	134	Q/L	134	1	0	1	0	1	5	1	0	0	1	1	0	0	0	1	0	0	0	1	0	0	-	-1	-	2	-	-	A7FAD8E5C0DADDD4EF7B62289A8E35E270625F05	47	47
MC	NFE-PFH_090	Tx	Y	LUAD	SNP	Missense_Mutation	FALSE	3.90.1750.10	1877	3olmA01	N	-	203	71	SMURF2	Q9HAU4	370	R/Q	433	1	0	0	0	0	5	1	0	0	0	1	0	0	0	1	0	0	0	1	0	0	gnomAD_AF=3.977e-06,gnomAD_NFE_AF=8.792e-06	0.000003977	-	3	FALSE	FALSE	9C759BC854837117F3CCEDF7C81578756A70267B	203	203
MC	NFE-PFH_090	Tx	Y	LUSC	SNP	Missense_Mutation	FALSE	2.40.50.40	8841	1icwA00	N	-	163	54	IL8	P10145	81	K/N	54	0	0	1	0	0	5	0	0	0	0	1	0	0	0	0	0	0	1	0	0	1	-	-1	-	0	FALSE	FALSE	2AA227C01DE1537195B1D3259211615D9E57F641	163	163
MC	NFE-PFH_090	Tx	Y	LUSC	SNP	Missense_Mutation	FALSE	3.10.20.90	16288	1wgdA00	N	-	3	3	HERPUD1	Q15011	73	L/F	71	0	0	0	0	0	5	1	0	0	0	0	1	0	0	0	0	0	1	0	0	1	-	-1	-	1	-	-	8324AF62E3BE0EB33B0944077F26324D003B593A	3	3
MC	NFE-PFH_090	Tx	Y	LUSC	SNP	Missense_Mutation	FALSE	3.10.20.90	16558	1wgrA01	N	-	50	30	RAPH1	Q70E73	301	M/I	40	0	0	0	0	0	5	1	0	0	0	0	1	0	0	0	0	0	1	0	0	1	-	-1	-	1	-	-	E14D0282D996DFB868DA5107C222B689F0DB871B	50	50
MC	NFE-PFH_090	Tx	Y	LUSC	SNP	Missense_Mutation	FALSE	3.20.20.100	14931	2bp1A00	N	-	71	35	AKR7A3	O95154	235	R/L	264	1	0	0	0	1	5	1	0	0	1	1	0	0	0	0	0	0	1	0	0	1	-	-1	-	2	FALSE	FALSE	7F054875DC4ADB589AB472A64D648CBFC96A6A4F	71	71
MC	NFE-PFH_090	Tx	Y	LUSC	SNP	Missense_Mutation	FALSE	2.60.120.340	523	1nlqA00	N	-	35	12	NPM2	Q86SE8	116	S/I	100	0	0	1	0	0	5	0	0	0	0	1	0	0	0	0	0	0	1	0	0	1	-	-1	-	1	FALSE	FALSE	9B7F93A3DF78C994B614A74083BD02F39DA5FB14	35	35
MC	NFE-PFH_090	Tx	Y	LUSC	SNP	Missense_Mutation	FALSE	2.60.40.10	134430	2eebA00	N	-	34	11	FLNC	Q14315	2495	R/S	98	1	0	0	0	0	5	1	0	0	0	0	1	0	0	0	0	0	1	0	0	1	-	-1	-	3	-	-	60748312DEEFCC93533364D21FD0F1DF3A573D2F	34	34
MC	NFE-PFH_090	Tx	Y	LUSC	SNP	Missense_Mutation	FALSE	3.30.565.10	80732	1ea6A01	N	-	34	18	PMS1	P54277	58	G/V	72	1	0	0	0	0	5	1	0	0	1	1	0	0	0	0	0	0	1	0	0	1	-	-1	-	2	-	-	AA12C9ABB1E3780E969BC425707995CBCAA25929	34	34
MC	NFE-PFH_090	Tx	Y	LUSC	SNP	Missense_Mutation	FALSE	3.40.640.10	63379	5ax8A02	N	-	99	36	GOT1L1	Q8NHS2	69	E/Q	95	0	0	1	0	0	5	0	0	0	1	0	1	0	0	0	0	0	1	0	0	1	-	-1	-	2	FALSE	FALSE	25C998BB3615839DB0E7BA9BEF822E1CE65326F9	99	99
MC	NFE-PFH_090	Tx	Y	LUSC	SNP	Missense_Mutation	FALSE	3.40.50.360	16148	3hr4A02	N	-	75	31	NOS3	P29474	676	G/W	650	0	0	0	0	0	5	1	0	0	0	0	1	0	0	0	0	0	1	0	0	1	-	-1	-	3	-	-	31C930571875346229565D926D063E433440548B	75	75
MC	NFE-PFH_090	Tx	Y	LUSC	SNP	Missense_Mutation	FALSE	3.40.720.10	18987	4zg6A03	N	-	85	18	ENPP2	Q13822	452	W/C	452	0	0	0	0	0	5	0	0	1	0	0	0	1	0	1	0	0	0	1	0	0	-	-1	-	3	-	-	3EAD5C7EC7E42154737942EB21A2E7C4C0BEFFBE	85	85
PFH	NFE-PFH_090	TCGA	N	COAD	SNP	Missense_Mutation	FALSE	2.130.10.10	102894	2ovpB02	N	-	0	0	FBXW7	Q969H0	465	R/C	2465	1	0	0	0	0	5	1	0	0	0	0	0	0	0	1	0	4	0	2	3	0	4.325e-06	0.000004325	cMCLL	3	not yet implemented in vw_pfh_count_patients_gd	not yet implemented in vw_pfh_count_patients_gd	075F2C7431DC842B243683CCC645EFDE2D4AD9F3	5	5
MC	NFE-PFH_090	Tx	Y	LUSC	SNP	Missense_Mutation	FALSE	3.90.190.10	11472	1l8kA00	N	-	861	370	PTPRM	P28827	1097	A/V	218	0	0	1	0	1	5	1	1	0	1	0	1	0	0	0	0	0	1	0	0	1	-	-1	-	2	-	-	36462607A6A81F80BAF633A7959F3A09FAA5260C	861	861
PFH	NFE-PFH_090	TCGA	N	LUAD	SNP	Missense_Mutation	FALSE	1.25.40.70	2223	1e8yA03	N	-	0	0	PIK3CA	P42336	545	E/K	569	0	0	1	0	0	5	0	0	0	0	4	1	0	5	0	0	0	0	5	0	0	4.032e-06	0.000004032	CRC;MCAP;CWS5;KERSEB;BC;HCC	3	not yet implemented in vw_pfh_count_patients_gd	not yet implemented in vw_pfh_count_patients_gd	D56D7C294F852F9BA1B30E88D4463630C1351EF2	5	5
PFH	NFE-PFH_090	TCGA	N	LIHC	SNP	Missense_Mutation	FALSE	2.60.40.720	7	1hu8A00	N	-	0	0	TP53	P04637	249	R/S	246	0	0	1	0	0	5	0	0	1	0	0	0	0	5	0	0	6	0	11	0	0	-	-1	-	1	not yet implemented in vw_pfh_count_patients_gd	not yet implemented in vw_pfh_count_patients_gd	5CF47AF7A118C3F7135C0323D56E800DEA453782	11	11
PFH	NFE-PFH_090	TCGA	N	SKCM	SNP	Missense_Mutation	FALSE	2.170.270.10	5106	3opeA00	N	-	0	0	ASH1L	Q9NR48	2078	R/C	2073	0	0	0	0	0	5	1	0	0	0	0	0	0	2	1	0	1	0	3	1	0	3.987e-06	0.000003987	-	2	not yet implemented in vw_pfh_count_patients_gd	not yet implemented in vw_pfh_count_patients_gd	3575559F6CF5CC30092B3245DB5C5A3E051E0779	4	4
PFH	NFE-PFH_090	TCGA	N	SKCM	SNP	Missense_Mutation	FALSE	2.30.30.40	19350	1wieA01	N	-	0	0	RIMBP2	O15034	186	E/K	34	0	0	0	0	0	5	1	0	0	0	0	0	0	2	1	0	1	0	4	0	0	3.995e-06	0.000003995	-	2	not yet implemented in vw_pfh_count_patients_gd	not yet implemented in vw_pfh_count_patients_gd	026CFB0FFD0CE2D54DD3E25369B97DF00ADA045E	4	4
PFH	NFE-PFH_090	TCGA	N	PRAD	SNP	Missense_Mutation	FALSE	2.60.210.10	909	2cr2A01	N	-	0	0	SPOP	O43791	133	F/L	113	0	0	0	0	0	5	1	0	0	1	0	0	0	1	0	0	2	0	2	1	0	-	-1	-	1	not yet implemented in vw_pfh_count_patients_gd	not yet implemented in vw_pfh_count_patients_gd	9D4FCD6855B7C72ACE3660F106A1E96A0E73B116	3	3
PFH	NFE-PFH_090	TCGA	N	SKCM	SNP	Missense_Mutation	FALSE	3.40.50.720	286397	1t2aA01	N	-	0	0	GMDS	O60547	117	S/F	117	1	0	1	0	0	5	1	1	0	0	0	0	0	2	0	0	1	0	3	0	0	-	-1	-	3	not yet implemented in vw_pfh_count_patients_gd	not yet implemented in vw_pfh_count_patients_gd	D515CE6919D08F99EEB6A56A27751F0EFE021767	3	3
PFH	NFE-PFH_090	TCGA	N	STAD	SNP	Missense_Mutation	FALSE	3.10.20.90	16033	2rd0A01	N	-	0	0	PIK3CA	P42336	88	R/Q	88	0	0	1	0	0	5	0	0	0	0	0	0	0	0	4	0	2	0	4	2	0	-	-1	MCAP	2	not yet implemented in vw_pfh_count_patients_gd	not yet implemented in vw_pfh_count_patients_gd	91B751C34AD0E7174F34DA68132CC64C8F3118BD	6	6
PFH	NFE-PFH_090	TCGA	N	STAD	SNP	Missense_Mutation	FALSE	2.130.10.10	102894	2ovpB02	N	-	0	0	FBXW7	Q969H0	479	R/Q	2479	1	0	0	0	0	5	1	0	0	0	0	0	0	0	0	0	4	0	2	2	0	-	-1	cTCCO	3	not yet implemented in vw_pfh_count_patients_gd	not yet implemented in vw_pfh_count_patients_gd	BA77C6AA00D3A038EA45EDAE43B781724FDF844B	4	4
PFH	NFE-PFH_090	TCGA	N	UCEC	SNP	Missense_Mutation	FALSE	2.60.120.650	3375	4ccjA01	N	-	0	0	MINA	Q8IUF8	127	D/Y	289	0	0	0	0	0	5	0	0	0	1	0	0	0	0	1	0	2	0	1	2	0	3.978e-06	0.000003978	-	1	not yet implemented in vw_pfh_count_patients_gd	not yet implemented in vw_pfh_count_patients_gd	6953C49B9DC944B702DDA2685BED03B079428BE1	3	3
PFH	NFE-PFH_090	TCGA	N	UCEC	SNP	Missense_Mutation	FALSE	3.90.190.10	11592	1r6hA00	N	-	0	0	PTP4A3	O75365	138	R/C	141	0	0	1	0	0	5	1	0	0	1	0	0	0	0	0	0	3	0	2	1	0	2.8e-05	0.000028	-	1	not yet implemented in vw_pfh_count_patients_gd	not yet implemented in vw_pfh_count_patients_gd	9E52A642D4F8121CAE51651009A7947D090B1EB6	3	3
PFH	NFE-PFH_090	TCGA	N	UCEC	SNP	Missense_Mutation	FALSE	3.90.190.10	11472	1l8kA00	N	-	0	0	PTPN3	P26045	716	A/T	85	0	0	0	0	0	5	1	1	0	1	0	0	0	0	0	0	3	0	2	1	0	3.983e-06	0.000003983	-	2	not yet implemented in vw_pfh_count_patients_gd	not yet implemented in vw_pfh_count_patients_gd	C33D0E54D9440619452A1E70F422C9DFB9A1F63D	3	3
PFH	NFE-PFH_090	TCGA	N	UCEC	SNP	Missense_Mutation	FALSE	3.90.550.10	64971	2ffuA01	N	-	0	0	GALNT11	Q8NCW6	279	A/T	258	0	0	0	0	0	5	1	0	0	1	0	0	0	0	0	0	3	0	2	1	0	7.954e-06	0.000007954	-	1	not yet implemented in vw_pfh_count_patients_gd	not yet implemented in vw_pfh_count_patients_gd	A1AE0DDAD234AC797AE8F0A9C4021D4552E2E672	3	3
MC	NFE-PFH_090	TCGA	N	BLCA	SNP	Missense_Mutation	FALSE	3.40.50.10810	9053	3mwyW03	N	-	398	108	SMARCA4	P51532	882	E/D	514	1	0	1	0	0	5	1	0	0	0	0	0	0	0	0	0	1	0	0	1	0	-	-1	-	1	FALSE	FALSE	B53D4C8C8BFE88CB829EE12A715B7EAF0130E677	398	398
MC	NFE-PFH_090	TCGA	N	BLCA	SNP	Missense_Mutation	FALSE	1.10.630.10	29317	3jusA00	N	-	143	75	CYP26A1	O43174	362	E/Q	369	1	0	0	0	0	5	1	0	0	1	0	0	0	0	0	0	1	0	1	0	0	-	-1	-	2	FALSE	FALSE	5A748340C1A06B4506FDFA8FEA2242D464D67246	143	143
MC	NFE-PFH_090	TCGA	N	ACC	SNP	Missense_Mutation	FALSE	3.30.565.10	80793	1byqA00	N	-	89	38	HSP90AA1	P07900	202	R/I	202	0	0	1	0	0	5	0	0	0	1	0	0	0	1	0	0	0	0	1	0	0	-	-1	-	2	FALSE	FALSE	00AFBA58E55FBC3BF6ED2149AD33382433384B46	89	89
MC	NFE-PFH_090	TCGA	N	BLCA	SNP	Missense_Mutation	FALSE	3.30.40.10	59530	1jm7B00	N	-	9	2	BARD1	Q99728	67	E/Q	67	0	0	0	0	0	5	0	0	0	1	0	0	0	0	0	0	1	0	1	0	0	-	-1	-	2	FALSE	FALSE	D030145E30403F1BA3FD6F135430F1AEA935890C	9	9
PFH	NFE-PFH_090	Tx	Y	LUAD	SNP	Missense_Mutation	FALSE	2.80.10.50	13183	2yugA00	N	-	0	0	FRG1	Q14331	140	P/Q	107	1	0	0	0	0	5	1	0	0	0	1	1	1	0	0	0	0	3	0	0	3	gnomAD_AF=0.0001556,gnomAD_AFR_AF=0.0006167,gnomAD_AMR_AF=6.778e-05,gnomAD_EAS_AF=6.574e-05,gnomAD_NFE_AF=0.0002215	0.0001556	-	2	not yet implemented in vw_pfh_count_patients_gd	not yet implemented in vw_pfh_count_patients_gd	58933C1635F77C80A7CDA23DB8B7C4033C2FE6F8	3	3
MC	NFE-PFH_090	TCGA	N	BLCA	SNP	Missense_Mutation	FALSE	2.60.40.10	135844	1djsA02	N	-	77	26	FGFR3	P22607	249	S/C	252	1	0	0	0	0	5	1	0	0	1	0	0	0	0	0	0	1	0	1	0	0	0	0	-	2	FALSE	FALSE	13C7B128037BAF4DE3F4DF4AAA1753403621D02D	77	77
MC	NFE-PFH_090	TCGA	N	BLCA	SNP	Missense_Mutation	FALSE	3.40.50.300	634947	3bfkA00	N	-	1424	307	HRAS	P01112	12	G/D	20	0	0	1	0	1	5	1	0	0	1	0	0	0	0	0	0	1	0	1	0	0	-	-1	CSTLO;CMEMS	1	FALSE	FALSE	EADBD343EB2D7F9C7C0ED76FCC17C5AA52EE39C4	1424	1424
MC	NFE-PFH_090	TCGA	N	BLCA	SNP	Missense_Mutation	FALSE	2.60.210.10	909	2cr2A01	N	-	140	12	SPOP	O43791	130	D/H	110	0	0	0	0	0	5	1	0	0	0	0	0	0	0	1	0	0	0	1	0	0	-	-1	-	2	FALSE	FALSE	8C8CDF3A69D4A8C4CFFBCB2FB4272885D17CE4F7	140	140
MC	NFE-PFH_090	TCGA	N	BLCA	SNP	Missense_Mutation	FALSE	3.30.710.10	13632	1fqvB00	N	-	14	5	SKP1	P63208	133	E/Q	133	0	0	0	0	0	5	1	0	0	0	0	0	0	0	1	0	0	0	1	0	0	-	-1	-	1	FALSE	FALSE	3CD8DFA99E3AE901DBCA15710746D27F4F1A344A	14	14
MC	NFE-PFH_090	TCGA	N	BLCA	SNP	Missense_Mutation	FALSE	3.30.40.10	30081	2ysmA00	N	-	70	6	KMT2C	Q8NEZ4	357	F/L	23	0	0	0	0	0	5	1	0	0	1	0	0	0	0	0	0	1	0	0	1	0	-	-1	-	0	FALSE	FALSE	D7EB9187CA0FC47757E467B448785CA48EF284B6	70	70
MC	NFE-PFH_090	TCGA	N	BLCA	SNP	Missense_Mutation	FALSE	3.10.110.10	6050	1i7kA00	N	-	44	31	UBE2B	P63146	84	D/Y	110	0	0	1	0	0	5	1	0	0	0	0	0	0	1	0	0	0	0	1	0	0	-	-1	-	2	FALSE	FALSE	034FFECDC2D1CA926C53B81480A9E31250C163F6	44	44
MC	NFE-PFH_090	TCGA	N	BLCA	SNP	Missense_Mutation	FALSE	3.20.20.100	14931	2bp1A00	N	-	71	35	AKR7A2	O43488	258	E/K	259	1	0	0	0	0	5	1	0	0	1	0	0	0	0	0	0	1	0	1	0	0	-	-1	-	1	FALSE	FALSE	25B0102E4D590AA4E2E12F679B5117F529700FF9	71	71
MC	NFE-PFH_090	TCGA	N	BLCA	SNP	Missense_Mutation	FALSE	3.40.366.10	12496	2c2nA01	N	-	21	3	MCAT	Q8IVS2	128	S/L	92	1	0	0	0	0	5	1	0	0	0	0	0	0	1	0	0	0	0	1	0	0	4.427e-06	0.000004427	-	2	FALSE	FALSE	2717E652CB97D7844ADABB69CEDBC0B5DE22252C	21	21
MC	NFE-PFH_090	TCGA	N	BLCA	SNP	Missense_Mutation	FALSE	1.10.510.10	78537	4btjA02	N	-	50	23	TTBK2	Q6IQ55	103	D/N	140	0	0	0	0	0	5	1	0	0	1	0	0	0	0	0	0	1	0	1	0	0	-	-1	-	3	FALSE	FALSE	98C41CC116E238135E26218BE10F29E09B6480DA	50	50
MC	NFE-PFH_090	TCGA	N	BLCA	SNP	Missense_Mutation	FALSE	2.130.10.10	102894	2ovpB02	N	-	240	14	FBXW7	Q969H0	505	R/G	2505	1	0	0	0	0	5	1	0	0	0	0	0	0	0	0	0	1	0	1	0	0	-	-1	cCLLT	2	FALSE	FALSE	73F4D0D5C88838B025E8F69E8FA75F89D14F4070	240	240
MC	NFE-PFH_090	TCGA	N	BLCA	SNP	Missense_Mutation	FALSE	3.20.20.240	1244	2xijA01	N	-	69	15	MUT	P22033	372	I/V	372	0	0	1	0	0	5	1	0	0	0	0	0	0	0	0	0	1	0	0	1	0	2.391e-05	0.00002391	-	0	FALSE	FALSE	E4B33AE88B39D69E2EE1B0DDB29725F2603E4A5C	69	69
MC	NFE-PFH_090	TCGA	N	BLCA	SNP	Missense_Mutation	FALSE	3.20.20.330	1367	1lt7A00	N	-	103	33	BHMT2	Q9H2M3	191	E/K	200	0	0	0	0	0	5	1	0	0	0	0	0	0	0	1	0	0	0	1	0	0	-	-1	-	1	FALSE	FALSE	895CE1878F43C280FF4763BD5389493323A36733	103	103
MC	NFE-PFH_090	TCGA	N	BLCA	SNP	Missense_Mutation	FALSE	3.40.50.300	632708	2c9oB01	N	-	23	10	RUVBL1	Q9Y265	103	S/L	103	1	0	0	0	0	5	1	0	0	0	0	0	0	1	0	0	0	0	1	0	0	-	-1	-	3	FALSE	FALSE	687B332BA67DCC5709F3D19B1012954844801AA7	23	23
MC	NFE-PFH_090	TCGA	N	BLCA	SNP	Missense_Mutation	FALSE	3.40.50.300	634780	4f91B01	N	-	62	23	ASCC3	Q8N3C0	777	D/H	780	0	0	0	0	0	5	1	0	0	0	0	0	0	0	0	0	1	0	1	0	0	-	-1	-	1	FALSE	FALSE	07FFD1232A70E859CD06FBA399370E32005FF0E1	62	62
MC	NFE-PFH_090	TCGA	N	BRCA	SNP	Missense_Mutation	FALSE	1.25.40.70	2223	1e8yA03	N	-	637	68	PIK3CA	P42336	545	E/K	569	0	0	1	0	0	5	0	0	0	0	0	0	0	0	1	0	0	0	1	0	0	4.032e-06	0.000004032	CRC;MCAP;CWS5;KERSEB;BC;HCC	3	FALSE	FALSE	F7086BBD16182D0CFEC88822D44B07A9EE32D4D2	637	637
MC	NFE-PFH_090	TCGA	N	BLCA	SNP	Missense_Mutation	FALSE	3.30.505.10	4366	2b3oA01	N	-	51	18	GRB10	Q13322	520	R/L	30	1	0	0	0	1	5	1	0	0	1	0	0	0	1	0	0	0	0	1	0	0	-	-1	-	3	FALSE	FALSE	0F3E54FFA3B1BFF4F299AE09BC324090FF0B8A03	51	51
MC	NFE-PFH_090	TCGA	N	BRCA	SNP	Missense_Mutation	FALSE	2.30.42.10	23811	1wfvA01	N	-	22	14	MAGI1	Q96QZ7	1183	E/K	45	1	0	0	0	0	5	1	0	0	0	0	0	0	0	0	0	1	0	1	0	0	-	-1	-	3	FALSE	FALSE	4319CF63346279BD0380635349C45799E8B04598	22	22
MC	NFE-PFH_090	TCGA	N	BRCA	SNP	Missense_Mutation	FALSE	3.30.200.20	4418	1b6cB01	N	-	84	14	ACVR1C	Q8NER5	230	R/I	240	0	0	1	0	0	5	1	0	0	0	0	0	0	0	1	0	0	0	1	0	0	-	-1	-	2	FALSE	FALSE	5CCC9A70955643E84C3AC27884328FCFCCA1A724	84	84
MC	NFE-PFH_090	TCGA	N	BRCA	SNP	Missense_Mutation	FALSE	1.10.510.10	78531	3omvA02	N	-	11	5	RAF1	P04049	607	E/Q	607	0	0	1	0	0	5	0	0	0	0	0	0	0	0	0	0	1	0	0	1	0	-	-1	-	2	FALSE	FALSE	156EBD86E2CCDB7E343C736E65E6941BF274D610	11	11
MC	NFE-PFH_090	TCGA	N	BLCA	SNP	Missense_Mutation	FALSE	1.25.40.70	2223	1e8yA03	N	-	637	68	PIK3CA	P42336	542	E/K	566	0	0	1	0	0	5	0	0	0	0	0	0	0	1	0	0	0	0	1	0	0	-	-1	CRC;CLOVE;KERSEB;BC	3	FALSE	FALSE	DE79A7FF44A2860F108DEF72FC379317A8FF2026	637	637
MC	NFE-PFH_090	TCGA	N	BLCA	SNP	Missense_Mutation	FALSE	1.25.40.70	2223	1e8yA03	N	-	637	68	PIK3CA	P42336	545	E/K	569	0	0	1	0	0	5	0	0	0	0	0	0	0	0	0	0	1	0	1	0	0	4.032e-06	0.000004032	CRC;MCAP;CWS5;KERSEB;BC;HCC	3	FALSE	FALSE	A1D3FA18A0E789257E9B6EFFA233C5D6290B9A7C	637	637
MC	NFE-PFH_090	TCGA	N	BLCA	SNP	Missense_Mutation	FALSE	1.25.40.70	2223	1e8yA03	N	-	637	68	PIK3CA	P42336	545	E/K	569	0	0	1	0	0	5	0	0	0	0	0	0	0	0	0	0	1	0	1	0	0	4.032e-06	0.000004032	CRC;MCAP;CWS5;KERSEB;BC;HCC	3	FALSE	FALSE	04315C66BBE11BE60A2DAC311029553B51EC896C	637	637
MC	NFE-PFH_090	TCGA	N	BLCA	SNP	Missense_Mutation	FALSE	1.25.40.70	2223	1e8yA03	N	-	637	68	PIK3CA	P42336	545	E/K	569	0	0	1	0	0	5	0	0	0	0	0	0	0	0	1	0	0	0	1	0	0	4.032e-06	0.000004032	CRC;MCAP;CWS5;KERSEB;BC;HCC	3	FALSE	FALSE	EC59EAA5C870FC1209AE22A9FD5D62D5197D04B5	637	637
MC	NFE-PFH_090	TCGA	N	BRCA	SNP	Missense_Mutation	FALSE	1.10.1070.11	1687	1e8yA05	N	-	549	93	PIK3CA	P42336	1047	H/R	1076	0	0	1	0	0	5	1	0	0	1	0	0	0	1	0	0	0	0	1	0	0	4.028e-06	0.000004028	CRC;MCAP;CLOVE;KERSEB;BC;OC	1	FALSE	FALSE	FEE269E36CE4903A7055B4E224DA8BB1F0689272	549	549
MC	NFE-PFH_090	TCGA	N	BRCA	SNP	Missense_Mutation	FALSE	1.10.1070.11	1687	1e8yA05	N	-	549	93	PIK3CA	P42336	1047	H/R	1076	0	0	1	0	0	5	1	0	0	1	0	0	0	1	0	0	0	0	1	0	0	4.028e-06	0.000004028	CRC;MCAP;CLOVE;KERSEB;BC;OC	1	FALSE	FALSE	2D6C26E31AE5E3E047CF45DB66F14CA3A30E8B10	549	549
MC	NFE-PFH_090	TCGA	N	BRCA	SNP	Missense_Mutation	FALSE	1.10.1070.11	1687	1e8yA05	N	-	549	93	PIK3CA	P42336	1047	H/L	1076	0	0	1	0	0	5	1	0	0	1	0	0	0	1	0	0	0	0	1	0	0	4.028e-06	0.000004028	CRC;MCAP;CLOVE;KERSEB;BC;OC	1	FALSE	FALSE	97415C4932A11B8CC707E4E23EE67AAF445810A5	549	549
MC	NFE-PFH_090	TCGA	N	BLCA	SNP	Missense_Mutation	FALSE	1.25.40.70	2223	1e8yA03	N	-	637	68	PIK3CA	P42336	542	E/K	566	0	0	1	0	0	5	0	0	0	0	0	0	0	1	0	0	0	0	1	0	0	-	-1	CRC;CLOVE;KERSEB;BC	3	FALSE	FALSE	65A557AC0F1F5FC2DCCFB6A85BF1B68853262C57	637	637
MC	NFE-PFH_090	TCGA	N	BRCA	SNP	Missense_Mutation	FALSE	1.25.40.70	2223	1e8yA03	N	-	637	68	PIK3CB	P42338	553	N/S	570	0	0	1	0	0	5	0	0	0	0	0	0	0	0	0	0	1	0	0	1	0	-	-1	-	1	FALSE	FALSE	15A004848A845D0D80E9D35F7B93C689BF62C141	637	637
MC	NFE-PFH_090	TCGA	N	BRCA	SNP	Missense_Mutation	FALSE	2.40.30.10	38238	3wbkA04	N	-	6	3	EIF5B	O60841	1105	R/G	477	0	0	0	0	0	5	1	0	0	0	0	0	0	0	0	0	1	0	1	0	0	-	-1	-	2	FALSE	FALSE	E129B795F16E733FCC318619613D1E6C33FA1731	6	6
MC	NFE-PFH_090	TCGA	N	BLCA	SNP	Missense_Mutation	FALSE	2.60.40.640	1876	4jqiA02	N	-	56	38	SAG	P10523	294	R/S	284	0	0	1	0	0	5	1	0	0	1	0	0	0	0	0	0	1	0	0	1	0	-	-1	-	1	FALSE	FALSE	3942776684865796245EDBCB2C510A85D5245730	56	56
MC	NFE-PFH_090	TCGA	N	BLCA	SNP	Missense_Mutation	FALSE	2.10.50.10	7632	1extA02	N	-	6	0	TNFRSF1A	P19438	174	L/V	145	0	0	1	0	0	5	1	0	0	0	0	0	0	0	1	0	0	0	0	1	0	-	-1	-	0	FALSE	FALSE	68C8F2484233657C253A034D367995B2420DD520	6	6
MC	NFE-PFH_090	TCGA	N	BRCA	SNP	Missense_Mutation	FALSE	2.130.10.10	102610	3i2nA00	N	-	35	11	WDR92	Q96MX6	307	V/I	307	0	0	0	0	0	5	1	0	0	0	0	0	0	0	1	0	0	0	1	0	0	3.979e-06	0.000003979	-	1	FALSE	FALSE	A3BD3A36DC140D1D5B41757C014A9B0908E224EC	35	35
MC	NFE-PFH_090	TCGA	N	BLCA	SNP	Missense_Mutation	FALSE	2.60.40.10	135844	1djsA02	N	-	77	26	FGFR3	P22607	249	S/C	252	1	0	0	0	0	5	1	0	0	1	0	0	0	1	0	0	0	0	1	0	0	0	0	-	2	FALSE	FALSE	6D6C1AB465C86F59C277682B59F28AC91991E893	77	77
MC	NFE-PFH_090	TCGA	N	BLCA	SNP	Missense_Mutation	FALSE	2.60.40.10	135844	1djsA02	N	-	77	26	FGFR3	P22607	249	S/C	252	1	0	0	0	0	5	1	0	0	1	0	0	0	1	0	0	0	0	1	0	0	0	0	-	2	FALSE	FALSE	B916AEB4913818B8366A49ADB4995BC51A69E0A1	77	77
MC	NFE-PFH_090	TCGA	N	BLCA	SNP	Missense_Mutation	FALSE	2.10.220.10	5834	1n8zC02	N	-	58	8	ERBB2	P04626	310	S/F	288	1	0	0	0	0	5	1	0	0	0	0	0	0	0	0	0	1	0	1	0	0	-	-1	-	2	FALSE	FALSE	8D725DB5EFE89F5A4EB200CC40994B5042E2C109	58	58
MC	NFE-PFH_090	TCGA	N	BRCA	SNP	Missense_Mutation	FALSE	1.10.150.60	743	2eqyA01	N	-	10	0	KDM5B	Q9UGL1	122	H/R	122	1	0	0	0	0	5	1	0	0	0	0	0	0	0	1	0	0	0	1	0	0	-	-1	-	1	FALSE	FALSE	737CB3F2462344EA1A9F4E383BC461F02AD7EDF1	10	10
MC	NFE-PFH_090	TCGA	N	BRCA	SNP	Missense_Mutation	FALSE	3.40.50.1820	114870	3k2iA02	N	-	147	44	ACOT4	Q8N9L9	312	E/Q	312	1	0	0	0	0	5	1	0	0	0	0	0	0	0	0	0	1	0	1	0	0	-	-1	-	2	FALSE	FALSE	706782573EFED06D6F06509F155B35E58DA70EFF	147	147
MC	NFE-PFH_090	TCGA	N	BRCA	SNP	Missense_Mutation	FALSE	2.30.29.30	22238	1h10A00	N	-	110	14	AKT1	P31749	17	E/K	17	1	0	1	0	1	5	1	0	0	1	0	0	0	0	0	0	1	0	1	0	0	4e-06	0.000004	-	2	FALSE	FALSE	975E35089745752F5B5D6895A9D685F5E942E617	110	110
MC	NFE-PFH_090	TCGA	N	BRCA	SNP	Missense_Mutation	FALSE	2.60.40.720	7	1hu8A00	N	-	2231	71	TP53	P04637	281	D/E	278	0	0	1	0	0	5	0	0	1	0	0	0	0	0	0	0	1	0	0	1	0	-	-1	LFS	1	FALSE	FALSE	678B900BDC63A6F03C26C10E674E98BE8A4CEFB2	2231	2231
MC	NFE-PFH_090	TCGA	N	BLCA	SNP	Missense_Mutation	FALSE	2.10.220.10	5834	1n8zC02	N	-	58	8	ERBB2	P04626	310	S/F	288	1	0	0	0	0	5	1	0	0	0	0	0	0	1	0	0	0	0	1	0	0	-	-1	-	2	FALSE	FALSE	52E5E147E8539A3273D55FBCC54218304ACC5560	58	58
MC	NFE-PFH_090	TCGA	N	BLCA	SNP	Missense_Mutation	FALSE	2.60.40.720	7	1hu8A00	N	-	2231	71	TP53	P04637	248	R/Q	245	0	0	1	1	0	5	1	0	1	1	0	0	0	1	0	0	0	0	1	0	0	1.193e-05	0.00001193	LFS	2	FALSE	FALSE	DD77B2C3B5A13D2CE84383D27C2EA16974E8A4FF	2231	2231
MC	NFE-PFH_090	TCGA	N	BRCA	SNP	Missense_Mutation	FALSE	1.25.40.70	2223	1e8yA03	N	-	637	68	PIK3CA	P42336	542	E/K	566	0	0	1	0	0	5	0	0	0	0	0	0	0	0	0	0	1	0	0	1	0	-	-1	CRC;CLOVE;KERSEB;BC	3	FALSE	FALSE	070211FD583167AF6A4A60F488A1C92D41D4CDC1	637	637
MC	NFE-PFH_090	TCGA	N	BLCA	SNP	Missense_Mutation	FALSE	2.60.40.720	7	1hu8A00	N	-	2231	71	TP53	P04637	242	C/F	239	1	0	1	0	1	5	1	0	1	1	0	0	0	0	1	0	0	0	1	0	0	-	-1	-	2	FALSE	TRUE	8FADA48B7600A197615CA9B02919F648EC2CCB3D	2231	2231
MC	NFE-PFH_090	TCGA	N	BRCA	SNP	Missense_Mutation	FALSE	1.25.40.70	2223	1e8yA03	N	-	637	68	PIK3CA	P42336	545	E/K	569	0	0	1	0	0	5	0	0	0	0	0	0	0	0	0	0	1	0	1	0	0	4.032e-06	0.000004032	CRC;MCAP;CWS5;KERSEB;BC;HCC	3	FALSE	FALSE	83358DF0D78EBF976012E35591C73813BE150F35	637	637
MC	NFE-PFH_090	TCGA	N	BRCA	SNP	Missense_Mutation	FALSE	1.10.1070.11	1687	1e8yA05	N	-	549	93	PIK3CA	P42336	1047	H/R	1076	0	0	1	0	0	5	1	0	0	1	0	0	0	0	0	0	1	0	1	0	0	4.028e-06	0.000004028	CRC;MCAP;CLOVE;KERSEB;BC;OC	1	FALSE	FALSE	603B959E7B487BE774DAE2CE8F2FB7718A386916	549	549
MC	NFE-PFH_090	TCGA	N	BRCA	SNP	Missense_Mutation	FALSE	1.10.1070.11	1687	1e8yA05	N	-	549	93	PIK3CA	P42336	1047	H/R	1076	0	0	1	0	0	5	1	0	0	1	0	0	0	0	0	0	1	0	1	0	0	4.028e-06	0.000004028	CRC;MCAP;CLOVE;KERSEB;BC;OC	1	FALSE	FALSE	53B9E8899305124A97FC83D51366E2EACE2D0CC1	549	549
MC	NFE-PFH_090	TCGA	N	CESC	SNP	Missense_Mutation	FALSE	2.60.40.150	15597	2enqA00	N	-	163	4	PIK3CA	P42336	344	V/G	21	0	0	1	0	0	5	1	0	0	0	0	0	0	1	0	0	0	0	1	0	0	-	-1	-	2	FALSE	FALSE	1014B6DA6AE92F5B090AB34A36F6B2BD821380EE	163	163
MC	NFE-PFH_090	TCGA	N	CESC	SNP	Missense_Mutation	FALSE	2.60.40.60	18149	5dzvA05	N	-	568	482	PCDHA3	Q9Y5H8	482	A/T	453	0	0	0	0	0	5	1	0	0	1	0	0	0	0	0	0	1	0	1	0	0	3.98e-06	0.00000398	-	1	FALSE	FALSE	BC20F87A0D75CC507126A84F05AA5165F8741A2E	568	568
MC	NFE-PFH_090	TCGA	N	CESC	SNP	Missense_Mutation	FALSE	3.40.50.300	630778	3mwyW04	N	-	437	120	CHD1	O14646	911	R/H	818	1	0	0	0	0	5	1	0	0	0	0	0	0	0	0	0	1	0	1	0	0	-	-1	-	3	FALSE	FALSE	85CBE78B5E58F9FA56847838AE3E237FA031C73C	437	437
MC	NFE-PFH_090	TCGA	N	CESC	SNP	Missense_Mutation	FALSE	3.40.50.300	630778	3mwyW04	N	-	437	120	CHD3	Q12873	1183	R/W	818	1	0	0	0	0	5	1	0	0	0	0	0	0	0	0	0	1	0	1	0	0	-	-1	-	3	FALSE	FALSE	753F07689384245AF815C6CEA15D1E9A65D1DB92	437	437
MC	NFE-PFH_090	TCGA	N	CESC	SNP	Missense_Mutation	FALSE	3.40.50.300	630778	3mwyW04	N	-	437	120	SMARCA5	O60264	606	R/H	818	1	0	0	0	0	5	1	0	0	0	0	0	0	0	0	0	1	0	1	0	0	-	-1	-	3	FALSE	FALSE	8B3E321EC3A17744CBC8724314835B16F95EBF69	437	437
MC	NFE-PFH_090	TCGA	N	CESC	SNP	Missense_Mutation	FALSE	3.40.50.1000	57520	1l8lA01	N	-	14	9	PSPH	P78330	183	D/N	183	1	0	0	0	1	5	1	0	0	1	0	0	0	0	0	0	1	0	0	1	0	-	-1	-	2	TRUE	FALSE	E77BAC797072CBB2527A3D450036A159670C8C94	14	14
MC	NFE-PFH_090	TCGA	N	CESC	SNP	Missense_Mutation	FALSE	3.30.420.10	45852	3cg7A01	N	-	30	13	ERI3	O43414	312	D/N	184	1	0	0	0	1	5	1	0	0	1	0	0	0	0	0	0	1	0	1	0	0	4.01e-06	0.00000401	-	3	FALSE	FALSE	94E3DAE5A169BEFE136336EF1167A90ECAC8DFEF	30	30
MC	NFE-PFH_090	TCGA	N	CESC	SNP	Missense_Mutation	FALSE	2.30.29.30	22097	1evhA00	N	-	32	12	ENAH	Q8N8S7	83	A/T	83	0	0	0	0	0	5	1	0	0	1	0	0	0	0	1	0	0	0	1	0	0	-	-1	-	2	FALSE	FALSE	8B21E1C893E9BF4BD09F3FCB7D4FA143B6668D00	32	32
MC	NFE-PFH_090	TCGA	N	CESC	SNP	Missense_Mutation	FALSE	3.40.50.300	623791	3f5fA02	N	-	32	9	HS2ST1	Q7LGA3	144	S/F	1144	0	0	0	0	0	5	0	0	0	1	0	0	0	0	0	0	1	0	1	0	0	-	-1	-	2	FALSE	FALSE	6C2D325BA465FF8965029862C2C6C67730BE5C0D	32	32
MC	NFE-PFH_090	TCGA	N	CESC	SNP	Missense_Mutation	FALSE	3.40.50.720	286219	2h63A01	N	-	15	5	BLVRA	P53004	43	V/M	43	1	0	0	0	0	5	1	0	0	0	0	0	0	0	0	0	1	0	0	1	0	3.182e-05	0.00003182	-	1	FALSE	FALSE	294A43832A0727ED3BD654B5DCD86F6B2DEEBB8A	15	15
MC	NFE-PFH_090	TCGA	N	CESC	SNP	Missense_Mutation	FALSE	1.10.640.10	1593	5f19A02	N	-	151	59	PTGS2	P35354	95	R/Q	109	0	0	0	0	0	5	1	0	0	1	0	0	0	0	0	0	1	0	1	0	0	3.98e-05	0.0000398	-	1	FALSE	FALSE	8A389732B82F3A561EEB1F974004C92C74957366	151	151
MC	NFE-PFH_090	TCGA	N	CESC	SNP	Missense_Mutation	FALSE	1.25.40.70	2223	1e8yA03	N	-	637	68	PIK3CA	P42336	542	E/K	566	0	0	1	0	0	5	0	0	0	0	0	0	0	1	0	0	0	0	1	0	0	-	-1	CRC;CLOVE;KERSEB;BC	3	FALSE	FALSE	807CF57E63452BF48F756774609FCE2324474999	637	637
MC	NFE-PFH_090	TCGA	N	COAD	SNP	Missense_Mutation	FALSE	3.10.50.40	13937	4dipA00	N	-	27	4	FKBP14	Q9NWM8	135	R/Q	135	0	0	0	0	0	5	1	0	0	0	0	0	0	0	0	0	1	0	0	1	0	1.298e-05	0.00001298	-	1	FALSE	FALSE	51B4DB81954345AED4540EC4A6D10B661E98BB79	27	27
MC	NFE-PFH_090	TCGA	N	CESC	SNP	Missense_Mutation	FALSE	2.40.128.20	5910	1iw2A00	N	-	11	5	C8G	P07360	117	R/L	97	0	0	1	0	0	5	0	0	0	0	0	0	0	0	1	0	0	0	1	0	0	-	-1	-	0	FALSE	FALSE	03D1CC8B1DE913629B26E7EEA7504FBF0F391D6F	11	11
MC	NFE-PFH_090	TCGA	N	CESC	SNP	Missense_Mutation	FALSE	1.25.40.70	2223	1e8yA03	N	-	637	68	PIK3CA	P42336	545	E/K	569	0	0	1	0	0	5	0	0	0	0	0	0	0	0	0	0	1	0	1	0	0	4.032e-06	0.000004032	CRC;MCAP;CWS5;KERSEB;BC;HCC	3	FALSE	FALSE	6BDABAF3B10BAB6F7106025523B6F4D67AFD4461	637	637
MC	NFE-PFH_090	TCGA	N	CESC	SNP	Missense_Mutation	FALSE	1.25.40.70	2223	1e8yA03	N	-	637	68	PIK3CA	P42336	542	E/K	566	0	0	1	0	0	5	0	0	0	0	0	0	0	0	1	0	0	0	1	0	0	-	-1	CRC;CLOVE;KERSEB;BC	3	FALSE	FALSE	ED6D33BA014B080960D5E90BDD4219EE0D426EE6	637	637
MC	NFE-PFH_090	TCGA	N	CESC	SNP	Missense_Mutation	FALSE	3.30.1330.10	7254	3fd5A01	N	-	32	16	SEPHS1	P49903	134	D/N	134	0	0	1	0	0	5	0	0	0	0	0	0	0	0	0	0	1	0	1	0	0	0	0	-	2	FALSE	FALSE	FB8AD06C576A2F60C05DACA5F39D376E311AF7DC	32	32
MC	NFE-PFH_090	TCGA	N	BRCA	SNP	Missense_Mutation	FALSE	2.60.40.60	18149	5dzvA05	N	-	568	482	PCDHA8	Q9Y5H6	482	A/T	453	0	0	0	0	0	5	1	0	0	1	0	0	0	0	0	0	1	0	1	0	0	-	-1	-	0	FALSE	FALSE	756903120F40F5885998990EDDCEF87C573FCA1A	568	568
MC	NFE-PFH_090	TCGA	N	CESC	SNP	Missense_Mutation	FALSE	3.30.70.20	39799	1gt8A01	N	-	14	3	DPYD	Q12882	950	E/K	950	0	0	0	0	0	5	1	0	0	1	0	0	0	0	0	0	1	0	1	0	0	1.99e-05	0.0000199	-	2	FALSE	FALSE	59200725264EA5AE565ED852AFB1C20354C84C42	14	14
MC	NFE-PFH_090	TCGA	N	BRCA	SNP	Missense_Mutation	FALSE	1.20.58.90	639	4j2cA00	N	-	22	3	STX6	O43752	72	E/K	72	0	0	0	0	0	5	1	0	0	0	0	0	0	1	0	0	0	0	1	0	0	-	-1	-	3	FALSE	FALSE	4BE7DEDF33CDB910CDE60FC026928E8E581E2362	22	22
MC	NFE-PFH_090	TCGA	N	BRCA	SNP	Missense_Mutation	FALSE	2.60.40.720	7	1hu8A00	N	-	2231	71	TP53	P04637	175	R/H	172	0	0	1	0	0	5	1	0	0	1	0	0	0	0	0	0	1	0	1	0	0	3.98e-06	0.00000398	LFS	1	FALSE	FALSE	4C23726671A585456990E53DB667010C22388B7D	2231	2231
MC	NFE-PFH_090	TCGA	N	COAD	SNP	Missense_Mutation	FALSE	3.40.50.300	630019	1hv8A01	N	-	44	7	DDX21	Q9NR30	304	R/C	120	0	0	0	0	0	5	1	0	0	0	0	0	0	0	0	0	1	0	1	0	0	2.012e-05	0.00002012	-	1	FALSE	FALSE	29DC40A97D3B4010EB483AE0028BEFF449C4683A	44	44
MC	NFE-PFH_090	TCGA	N	COAD	SNP	Missense_Mutation	FALSE	1.10.510.10	60677	1m14A02	N	-	149	34	ERBB4	Q15303	882	M/I	852	0	0	0	0	0	5	1	0	0	1	0	0	0	0	0	0	1	0	0	1	0	3.987e-05	0.00003987	-	1	FALSE	FALSE	A3E2971B76968EE2144E934AF384CF710AC7A531	149	149
MC	NFE-PFH_090	TCGA	N	COAD	SNP	Missense_Mutation	FALSE	1.10.400.10	1404	1azsC02	N	-	49	10	GNAS	P63092	201	R/C	201	1	0	0	0	1	5	1	0	0	1	0	0	0	0	0	0	1	0	0	1	0	0	0	MAS;AIMAH1	3	TRUE	FALSE	670DBE8CF16F83E7DBABEC8353F359A42D67B185	49	49
MC	NFE-PFH_090	TCGA	N	COAD	SNP	Missense_Mutation	FALSE	1.25.10.10	69909	1i7wA00	N	-	176	57	CTNNB1	P35222	334	E/A	334	0	0	1	0	1	5	1	0	0	1	0	0	0	0	0	0	1	0	1	0	0	-	-1	-	2	FALSE	FALSE	C024506E58E376FCC464259144347C88646E946E	176	176
MC	NFE-PFH_090	TCGA	N	COAD	SNP	Missense_Mutation	FALSE	1.10.630.10	29452	2iagA00	N	-	459	174	CYP7B1	O75881	323	D/Y	314	0	0	0	0	0	5	1	0	0	0	0	0	0	0	0	0	1	0	1	0	0	-	-1	-	1	FALSE	FALSE	42DB68F4C26B237B4DF7D95DE67E63C0B64253B3	459	459
MC	NFE-PFH_090	TCGA	N	COAD	SNP	Missense_Mutation	FALSE	3.10.20.90	16033	2rd0A01	N	-	150	6	PIK3CA	P42336	88	R/Q	88	0	0	1	0	0	5	0	0	0	0	0	0	0	0	0	0	1	0	0	1	0	-	-1	MCAP	2	FALSE	FALSE	E0F58EE483DE910985F746C01234B02C8D2A60FD	150	150
MC	NFE-PFH_090	TCGA	N	COAD	SNP	Missense_Mutation	FALSE	3.40.50.300	634947	3bfkA00	N	-	1424	307	KRAS	P01116	12	G/D	20	0	0	1	0	1	5	1	0	0	1	0	0	0	1	0	0	0	0	1	0	0	4.011e-06	0.000004011	GASC	1	FALSE	FALSE	E14F4FAB0EAA6E2E91F1E30DD7ECDFC3FCC0CCEF	1424	1424
MC	NFE-PFH_090	TCGA	N	COAD	SNP	Missense_Mutation	FALSE	2.60.40.720	7	1hu8A00	N	-	2231	71	TP53	P04637	175	R/H	172	0	0	1	0	0	5	1	0	0	1	0	0	0	0	0	0	1	0	1	0	0	3.98e-06	0.00000398	LFS	1	FALSE	FALSE	A96A0703FD4B7E69820F6A1BD73FD78ACAD9F76F	2231	2231
MC	NFE-PFH_090	TCGA	N	COAD	SNP	Missense_Mutation	FALSE	3.30.420.40	78533	3gg4A01	N	-	42	21	FGGY	Q96C11	184	A/P	178	0	0	0	0	0	5	1	0	0	0	0	0	0	0	1	0	0	0	1	0	0	-	-1	-	2	FALSE	FALSE	52A48623322077AD2515AD3626683F85D140EE40	42	42
MC	NFE-PFH_090	TCGA	N	COAD	SNP	Missense_Mutation	FALSE	3.40.50.300	630778	3mwyW04	N	-	437	120	SMARCA4	P51532	1186	A/V	801	1	0	0	0	0	5	1	0	0	0	0	0	0	0	0	0	1	0	1	0	0	-	-1	-	2	FALSE	FALSE	D9890F96FEC00C650EAF49B089F68E86B6EFFF21	437	437
MC	NFE-PFH_090	TCGA	N	COAD	SNP	Missense_Mutation	FALSE	3.30.1010.10	1841	2rd0A05	N	-	167	38	PIK3CA	P42336	726	E/K	726	0	0	0	0	0	5	0	0	0	1	0	0	0	1	0	0	0	0	1	0	0	-	-1	MCAP	1	FALSE	FALSE	48C5F267523E1AE2F6E1910790193598B3E33CD8	167	167
MC	NFE-PFH_090	TCGA	N	COAD	SNP	Missense_Mutation	FALSE	1.10.8.10	15491	4f1iA01	N	-	25	10	DCUN1D1	Q96GG9	23	E/K	60	0	0	0	0	0	5	1	0	0	0	0	0	0	0	0	0	1	0	1	0	0	-	-1	-	2	FALSE	FALSE	06D08040C9D1593E25B929C3015233CD5B36643F	25	25
MC	NFE-PFH_090	TCGA	N	COAD	SNP	Missense_Mutation	FALSE	1.10.8.60	47572	1d2nA02	N	-	6	3	NSF	P46459	669	N/S	677	0	0	0	0	0	5	1	0	0	1	0	0	0	0	0	0	1	0	0	1	0	1.203e-05	0.00001203	-	0	FALSE	FALSE	61A1E973773A1057B21811A6C5A412E44838C25B	6	6
MC	NFE-PFH_090	TCGA	N	COAD	SNP	Missense_Mutation	FALSE	1.20.1250.10	8045	1aluA00	N	-	31	6	IL6	P05231	62	D/N	34	0	0	0	1	0	5	0	0	1	0	0	0	0	0	1	0	0	0	1	0	0	-	-1	-	0	FALSE	FALSE	CEB8F3870F2FA084402F3BC22246AD8772EEA60F	31	31
MC	NFE-PFH_090	TCGA	N	COAD	SNP	Missense_Mutation	FALSE	1.25.40.70	2223	1e8yA03	N	-	637	68	PIK3CA	P42336	542	E/K	566	0	0	1	0	0	5	0	0	0	0	0	0	0	0	0	0	1	0	1	0	0	-	-1	CRC;CLOVE;KERSEB;BC	3	FALSE	FALSE	F1F87007E1265068AAE8031E3D5CB2447AEA5984	637	637
MC	NFE-PFH_090	TCGA	N	COAD	SNP	Missense_Mutation	FALSE	1.10.20.10	5723	3an2A00	N	-	12	5	CENPA	P49450	68	S/N	68	0	0	1	0	0	5	1	0	1	0	0	0	0	0	0	0	1	0	0	1	0	-	-1	-	1	FALSE	FALSE	0AC8B0ACDDD8B054E850B3B56134F6BD3FAD337C	12	12
MC	NFE-PFH_090	TCGA	N	COAD	SNP	Missense_Mutation	FALSE	1.25.40.70	2223	1e8yA03	N	-	637	68	PIK3CA	P42336	545	E/K	569	0	0	1	0	0	5	0	0	0	0	0	0	0	0	0	0	1	0	1	0	0	4.032e-06	0.000004032	CRC;MCAP;CWS5;KERSEB;BC;HCC	3	FALSE	FALSE	4196D4B0F2AC987BAEE9B35F4BA6B584768BE93A	637	637
MC	NFE-PFH_090	TCGA	N	COAD	SNP	Missense_Mutation	FALSE	2.130.10.10	102894	2ovpB02	N	-	240	14	FBXW7	Q969H0	520	D/Y	2520	1	0	0	0	0	5	1	0	0	0	0	0	0	0	0	0	1	0	0	1	0	-	-1	-	2	FALSE	FALSE	79EE3255C4FAFD30C7BFDE5EAADD8DC91A685AAA	240	240
MC	NFE-PFH_090	TCGA	N	COAD	SNP	Missense_Mutation	FALSE	2.60.40.10	134423	5e5uB02	N	-	101	39	CNTN5	O94779	377	K/E	305	0	0	0	0	0	5	1	0	0	0	0	0	0	0	0	0	1	0	1	0	0	-	-1	-	1	FALSE	FALSE	FE1234A17CB6B320DF96641D4DC3CB2FF12CEC7F	101	101
MC	NFE-PFH_090	TCGA	N	COAD	SNP	Missense_Mutation	FALSE	2.60.40.720	7	1hu8A00	N	-	2231	71	TP53	P04637	248	R/Q	245	0	0	1	1	0	5	1	0	1	1	0	0	0	0	0	0	1	0	1	0	0	1.193e-05	0.00001193	LFS	2	FALSE	FALSE	1566C5AD63670260440C1C456475A3F34D397B11	2231	2231
MC	NFE-PFH_090	TCGA	N	COAD	SNP	Missense_Mutation	FALSE	3.40.50.300	634947	3bfkA00	N	-	1424	307	KRAS	P01116	12	G/A	20	0	0	1	0	1	5	1	0	0	1	0	0	0	1	0	0	0	0	1	0	0	0	0	GASC	2	FALSE	FALSE	2ED7520B9107ACBA7465E842C4271A8986B140F6	1424	1424
MC	NFE-PFH_090	TCGA	N	COAD	SNP	Missense_Mutation	FALSE	3.20.20.100	15013	1zsxA00	N	-	126	50	KCNAB1	Q14722	170	K/T	104	1	0	0	0	1	5	1	0	0	1	0	0	0	0	0	0	1	0	1	0	0	-	-1	-	2	TRUE	FALSE	D9EE175A02EC6B0B18C33B526F4B3D2007188096	126	126
MC	NFE-PFH_090	TCGA	N	COAD	SNP	Missense_Mutation	FALSE	1.10.10.10	265468	1cf7A00	N	-	48	14	E2F5	Q15329	90	R/I	57	1	0	0	1	0	5	1	0	1	0	0	0	0	0	0	0	1	0	0	1	0	-	-1	-	3	FALSE	FALSE	95996439FE13A5B2365CD63CB4DF693CDB745C8B	48	48
MC	NFE-PFH_090	TCGA	N	COAD	SNP	Missense_Mutation	FALSE	1.10.10.430	10	1a6qA02	N	-	10	3	PPM1A	P35813	335	R/H	335	1	0	0	0	0	5	1	0	0	0	0	0	0	0	0	0	1	0	1	0	0	4.353e-06	0.000004353	-	1	FALSE	FALSE	E08A12855A6F8BCE75D2EB8E55F271274E64F334	10	10
MC	NFE-PFH_090	TCGA	N	COAD	SNP	Missense_Mutation	FALSE	1.20.1250.10	8065	1rw5A00	N	-	43	35	PRL	P01236	55	H/Y	27	0	0	1	0	0	5	1	0	0	0	0	0	0	0	0	0	1	0	1	0	0	-	-1	-	1	FALSE	FALSE	27E3A7A53C5CBAAC41583F2E6AEABBF155EE3B99	43	43
MC	NFE-PFH_090	TCGA	N	COAD	SNP	Missense_Mutation	FALSE	2.30.42.10	23761	1ry4A00	N	-	47	29	PARD6B	Q9BYG5	156	R/H	159	1	0	1	0	0	5	1	0	0	0	0	0	0	0	0	0	1	0	1	0	0	-	-1	-	1	FALSE	FALSE	F48DF4CCF5BC42940E0DA81302CD4245954E66C8	47	47
MC	NFE-PFH_090	TCGA	N	COAD	SNP	Missense_Mutation	FALSE	2.60.40.720	7	1hu8A00	N	-	2231	71	TP53	P04637	274	V/D	271	0	0	0	0	0	5	1	0	1	1	0	0	0	0	1	0	0	0	1	0	0	-	-1	-	2	FALSE	FALSE	F2E29D9DDB253A9C7128C23B9ADA9B2A830FC9DA	2231	2231
MC	NFE-PFH_090	TCGA	N	CESC	SNP	Missense_Mutation	FALSE	3.90.930.12	4570	5an9B02	N	-	10	5	RPL9	P32969	113	E/K	111	0	0	0	0	0	5	1	0	0	0	0	0	0	0	0	0	1	0	1	0	0	-	-1	-	3	FALSE	FALSE	500C283D5BD2E93955F7C00D5EF958E17E8F1499	10	10
MC	NFE-PFH_090	TCGA	N	COAD	SNP	Missense_Mutation	FALSE	1.10.4080.10	1274	2qtyA00	N	-	32	23	ADPRHL2	Q9NX46	239	E/D	223	0	0	0	0	0	5	1	0	0	0	0	0	0	0	0	0	1	0	1	0	0	-	-1	-	0	FALSE	FALSE	11C634A72D219EF1068B22ECDC94E6BF4675F3E1	32	32
MC	NFE-PFH_090	TCGA	N	COAD	SNP	Missense_Mutation	FALSE	2.30.29.30	22501	1b55A00	N	-	58	18	ITK	Q08881	20	R/I	19	0	0	0	0	0	5	1	0	0	1	0	0	0	0	0	0	1	0	1	0	0	-	-1	-	2	FALSE	FALSE	051CF9F6F0F53AAD8B1C4C77FBADC63DB84932DA	58	58
MC	NFE-PFH_090	TCGA	N	COAD	SNP	Missense_Mutation	FALSE	3.30.710.10	13632	1fqvB00	N	-	14	5	SKP1	P63208	136	R/C	136	1	0	1	0	0	5	1	0	0	0	0	0	0	0	0	0	1	0	1	0	0	-	-1	-	2	FALSE	FALSE	177BDE6EA31A73A7D7DD629C9D932ED7FF18BC78	14	14
MC	NFE-PFH_090	TCGA	N	COAD	SNP	Missense_Mutation	FALSE	3.40.50.300	634947	3bfkA00	N	-	1424	307	KRAS	P01116	13	G/C	21	0	0	1	0	1	5	1	0	0	1	0	0	0	1	0	0	0	0	1	0	0	0	0	-	3	TRUE	FALSE	AB152AE82D8E81A848BC6DB5BE087C5D9D159D34	1424	1424
MC	NFE-PFH_090	TCGA	N	COAD	SNP	Missense_Mutation	FALSE	3.40.50.300	634947	3bfkA00	N	-	1424	307	KRAS	P01116	13	G/D	21	0	0	1	0	1	5	1	0	0	1	0	0	0	1	0	0	0	0	1	0	0	-	-1	-	1	TRUE	FALSE	7F29E5809CBA25AC5C2703E379B4F790549EDDAC	1424	1424
MC	NFE-PFH_090	TCGA	N	COAD	SNP	Missense_Mutation	FALSE	2.60.40.380	1571	1kbpA01	N	-	12	6	PAPL	Q6ZNF0	73	R/C	69	0	0	0	0	0	5	1	0	0	0	0	0	0	0	0	0	1	0	1	0	0	3.995e-06	0.000003995	-	1	-	-	44B538B0B49CC4634F04AF117F71D2A1D7CB3787	12	12
MC	NFE-PFH_090	TCGA	N	COAD	SNP	Missense_Mutation	FALSE	3.40.50.300	634947	3bfkA00	N	-	1424	307	RABL2A	Q9UBK7	31	A/T	21	0	0	1	0	1	5	1	0	0	1	0	0	0	0	1	0	0	0	0	1	0	9.992e-06	0.000009992	-	1	TRUE	FALSE	1BC82DE5BC29BDC5AF344B9D322DAD1CA95691B4	1424	1424
MC	NFE-PFH_090	TCGA	N	DLBC	SNP	Missense_Mutation	FALSE	1.10.533.10	5152	1ddfA00	N	-	24	7	FAS	P25445	259	I/T	243	1	0	0	0	0	5	1	0	0	0	0	0	0	0	0	0	1	0	1	0	0	-	-1	ALPS1A	2	FALSE	FALSE	B134C36F02D4F8245399F26610F5190FD371473C	24	24
MC	NFE-PFH_090	TCGA	N	COAD	SNP	Missense_Mutation	FALSE	3.60.40.10	11479	1a6qA01	N	-	92	25	PPM1B	O75688	118	R/H	113	0	0	0	0	0	5	0	0	0	1	0	0	0	0	0	0	1	0	0	1	0	1.194e-05	0.00001194	-	1	FALSE	FALSE	D6A44C60CD041555570E0CF4B71A871CE9211C6E	92	92
MC	NFE-PFH_090	TCGA	N	COAD	SNP	Missense_Mutation	FALSE	3.50.30.20	1813	1a9xB01	N	-	29	17	CPS1	P31327	97	A/D	1556	1	0	1	0	0	5	1	0	0	0	0	0	0	0	0	0	1	0	1	0	0	-	-1	-	1	FALSE	FALSE	5C9FC4A89C134573642B0C9391A1213BE3F08E9F	29	29
MC	NFE-PFH_090	TCGA	N	COAD	SNP	Missense_Mutation	FALSE	3.40.190.10	203444	1b0lA01	N	-	100	27	TF	P02787	72	A/V	50	0	0	0	0	0	5	1	0	0	0	0	0	0	1	0	0	0	0	1	0	0	0.0001751	0.0001751	-	0	FALSE	FALSE	F6FE955A08075CD2F9E395C4A8169AD6152B6A23	100	100
MC	NFE-PFH_090	TCGA	N	COAD	SNP	Missense_Mutation	FALSE	3.90.1750.10	1877	3olmA01	N	-	203	71	WWP2	O00308	549	R/C	489	0	0	0	0	0	5	1	0	0	0	0	0	0	0	0	0	1	0	1	0	0	7.968e-06	0.000007968	-	3	FALSE	FALSE	A19F804DDA98ABF91675C612CB07706F94519096	203	203
MC	NFE-PFH_090	TCGA	N	GBM	SNP	Missense_Mutation	FALSE	3.40.525.10	3454	1auaA01	N	-	127	67	SEC14L5	O43304	297	V/M	88	0	0	0	0	0	5	1	0	0	1	0	0	0	0	0	0	1	0	1	0	0	-	-1	-	2	FALSE	FALSE	68E691D1E25FE29ED366F9018C68E7E417C59A6D	127	127
MC	NFE-PFH_090	TCGA	N	ESCA	SNP	Missense_Mutation	FALSE	1.10.510.10	79169	2x7gA02	N	-	154	50	SRPK2	P78362	674	R/Q	685	0	0	0	0	0	5	1	0	0	0	0	0	0	0	1	0	0	0	1	0	0	-	-1	-	3	FALSE	FALSE	60847B043FF83EE2E06B8B332B44F59F66039CB9	154	154
MC	NFE-PFH_090	TCGA	N	GBM	SNP	Missense_Mutation	FALSE	1.25.40.70	2223	1e8yA03	N	-	637	68	PIK3CG	P48736	571	D/Y	571	0	0	1	0	0	5	0	0	0	0	0	0	0	0	0	0	1	0	0	1	0	-	-1	-	3	FALSE	FALSE	5ACFFA6370699EAC4915D43436AF3DBE7E413695	637	637
MC	NFE-PFH_090	TCGA	N	ESCA	SNP	Missense_Mutation	FALSE	2.30.30.100	5459	1b34B00	N	-	21	15	SNRPD2	P62316	73	M/I	73	0	0	1	0	0	5	1	0	1	0	0	0	0	1	0	0	0	0	1	0	0	-	-1	-	1	FALSE	FALSE	AF7D14D144B5680A56BD799324480EF03405807E	21	21
MC	NFE-PFH_090	TCGA	N	GBM	SNP	Missense_Mutation	FALSE	1.10.20.10	5627	4nftA00	N	-	251	110	HIST1H2BA	Q96A08	74	R/C	41	0	0	1	0	0	5	1	0	0	1	0	0	0	1	0	0	0	0	1	0	0	1.193e-05	0.00001193	-	1	FALSE	FALSE	6C80BBD8C888F12211A106B24DB7040EAEA880C0	251	251
MC	NFE-PFH_090	TCGA	N	GBM	SNP	Missense_Mutation	FALSE	2.60.40.720	7	1hu8A00	N	-	2231	71	TP53	P04637	273	R/H	270	0	0	1	1	0	5	0	0	1	0	0	0	0	1	0	0	0	0	1	0	0	1.593e-05	0.00001593	LFS	1	FALSE	FALSE	9FE885B503B6B383DA4FA62C528DD01E0855CD29	2231	2231
MC	NFE-PFH_090	TCGA	N	GBM	SNP	Missense_Mutation	FALSE	2.60.40.720	7	1hu8A00	N	-	2231	71	TP53	P04637	273	R/H	270	0	0	1	1	0	5	0	0	1	0	0	0	0	1	0	0	0	0	1	0	0	1.593e-05	0.00001593	LFS	1	FALSE	FALSE	8235C2F2F1824FFA51E85D08E83879BA2883223B	2231	2231
MC	NFE-PFH_090	TCGA	N	HNSC	SNP	Missense_Mutation	FALSE	2.130.10.10	102894	2ovpB02	N	-	240	14	FBXW7	Q969H0	502	A/V	2502	1	0	0	0	0	5	1	0	0	0	0	0	0	1	0	0	0	0	1	0	0	-	-1	-	1	FALSE	FALSE	BC19FB90CAE871FF040D7556126BBA114EECDE9E	240	240
MC	NFE-PFH_090	TCGA	N	HNSC	SNP	Missense_Mutation	FALSE	2.60.40.720	7	1hu8A00	N	-	2231	71	TP53	P04637	248	R/W	245	0	0	1	1	0	5	1	0	1	1	0	0	0	1	0	0	0	0	1	0	0	3.977e-06	0.000003977	LFS	2	FALSE	FALSE	F40511C3B33D09070C6A391DA2349A297AF1282C	2231	2231
MC	NFE-PFH_090	TCGA	N	ESCA	SNP	Missense_Mutation	FALSE	2.60.40.720	7	1hu8A00	N	-	2231	71	TP53	P04637	273	R/C	270	0	0	1	1	0	5	0	0	1	0	0	0	0	1	0	0	0	0	1	0	0	1.196e-05	0.00001196	LFS	2	FALSE	FALSE	DF2AE8836843E368C45E8747387C05383D4D48A9	2231	2231
MC	NFE-PFH_090	TCGA	N	ESCA	SNP	Missense_Mutation	FALSE	2.60.40.720	7	1hu8A00	N	-	2231	71	TP53	P04637	273	R/H	270	0	0	1	1	0	5	0	0	1	0	0	0	0	1	0	0	0	0	1	0	0	1.593e-05	0.00001593	LFS	1	FALSE	FALSE	0316DBB6057F3DC55FDE268DDADB3A74B943763D	2231	2231
MC	NFE-PFH_090	TCGA	N	GBM	SNP	Missense_Mutation	FALSE	1.10.510.10	21492	1gjoA02	N	-	58	23	FGFR3	P22607	650	K/E	659	1	0	1	0	0	5	1	0	0	0	0	0	0	0	0	0	1	0	1	0	0	-	-1	KERSEB;TD1;ACH;TD2;TGCT;BLC;SADDAN	2	FALSE	FALSE	B6D712E2275200112C9C7ED672EB1C5DDFB96625	58	58
MC	NFE-PFH_090	TCGA	N	HNSC	SNP	Missense_Mutation	FALSE	3.40.50.300	632371	2ar7A00	N	-	46	20	AK4	P27144	189	G/E	189	0	0	1	0	0	5	0	0	0	0	0	0	0	0	0	0	1	0	1	0	0	-	-1	-	2	FALSE	FALSE	26585272E8996DEB3B99AC0D2273E5CA5E2166F3	46	46
MC	NFE-PFH_090	TCGA	N	HNSC	SNP	Missense_Mutation	FALSE	3.40.50.300	634947	3bfkA00	N	-	1424	307	HRAS	P01112	12	G/S	20	0	0	1	0	1	5	1	0	0	1	0	0	0	1	0	0	0	0	1	0	0	-	-1	CSTLO;CMEMS	1	FALSE	FALSE	206B9CE887E9E56C0925B0B312EBED7ECF60395A	1424	1424
MC	NFE-PFH_090	TCGA	N	HNSC	SNP	Missense_Mutation	FALSE	2.60.40.720	7	1hu8A00	N	-	2231	71	TP53	P04637	175	R/H	172	0	0	1	0	0	5	1	0	0	1	0	0	0	0	0	0	1	0	1	0	0	3.98e-06	0.00000398	LFS	1	FALSE	FALSE	2CFBD3683B6F98D26E2DC37A264992106E4857C3	2231	2231
MC	NFE-PFH_090	TCGA	N	GBM	SNP	Missense_Mutation	FALSE	3.90.190.10	11707	1d5rA01	N	-	510	72	PTEN	P60484	130	R/Q	130	0	0	0	0	1	5	0	0	0	1	0	0	0	1	0	0	0	0	1	0	0	-	-1	CWS1	3	TRUE	FALSE	7AF1C2B189943D94A95295CFD085EFFE77433F79	510	510
MC	NFE-PFH_090	TCGA	N	GBM	SNP	Missense_Mutation	FALSE	3.90.340.10	283	4d1nA01	N	-	79	42	NOS1	P29475	419	R/C	419	1	0	0	0	0	5	1	0	0	1	0	0	0	0	0	0	1	0	1	0	0	-	-1	-	3	FALSE	FALSE	373744DE1D3A692A04B7A714FA4441F0A3078F79	79	79
MC	NFE-PFH_090	TCGA	N	ESCA	SNP	Missense_Mutation	FALSE	1.10.630.10	29314	1tqnA00	N	-	1002	497	CYP4F3	Q08477	436	D/N	410	0	0	1	0	0	5	0	0	0	0	0	0	0	1	0	0	0	0	1	0	0	-	-1	-	0	FALSE	FALSE	3461B27954D6582F03869F21DCE03A7C63D17DCD	1002	1002
MC	NFE-PFH_090	TCGA	N	ESCA	SNP	Missense_Mutation	FALSE	1.25.40.20	62346	1a5eA00	N	-	166	37	CDKN2A	P42771	83	H/Y	83	1	0	0	0	0	5	1	0	0	0	0	0	0	1	0	0	0	0	1	0	0	0	0	-	3	FALSE	FALSE	EE43218B64921F11776C6ECCBA8DA30531635279	166	166
MC	NFE-PFH_090	TCGA	N	GBM	SNP	Missense_Mutation	FALSE	3.40.190.10	203444	1b0lA01	N	-	100	27	TF	P02787	75	E/K	53	0	0	1	0	0	5	1	0	0	0	0	0	0	0	0	0	1	0	1	0	0	3.579e-05	0.00003579	-	0	FALSE	FALSE	54AACA5981F208884CD535BAA3A7FC9E836E41D3	100	100
MC	NFE-PFH_090	TCGA	N	GBM	SNP	Missense_Mutation	FALSE	2.10.220.10	11249	1ivoA02	N	-	92	18	EGFR	P00533	289	A/V	265	1	0	1	0	0	5	1	0	0	0	0	0	0	1	0	0	0	0	1	0	0	-	-1	-	3	FALSE	FALSE	0B3537FE220DA79A0DC17E53D00B655A24B6986C	92	92
MC	NFE-PFH_090	TCGA	N	ESCA	SNP	Missense_Mutation	FALSE	2.60.40.720	7	1hu8A00	N	-	2231	71	TP53	P04637	175	R/H	172	0	0	1	0	0	5	1	0	0	1	0	0	0	1	0	0	0	0	1	0	0	3.98e-06	0.00000398	LFS	1	FALSE	FALSE	993FAB2B13B354DC0E3A91A6D02194283A090D07	2231	2231
MC	NFE-PFH_090	TCGA	N	GBM	SNP	Missense_Mutation	FALSE	2.60.40.720	7	1hu8A00	N	-	2231	71	TP53	P04637	157	V/G	154	0	0	0	0	1	5	0	0	0	1	0	0	0	0	0	0	1	0	1	0	0	-	-1	-	1	FALSE	FALSE	F86C95893A04AC2EC330B5B8F5BA40B5B43F1A9E	2231	2231
MC	NFE-PFH_090	TCGA	N	GBM	SNP	Missense_Mutation	FALSE	3.40.50.1240	13397	2h0qA01	N	-	81	30	UBASH3A	P57075	489	T/M	466	1	0	0	0	0	5	1	0	0	1	0	0	0	0	0	0	1	0	1	0	0	0.0001352	0.0001352	-	2	FALSE	FALSE	EF8450AA253A6945C36EF0B892B8FB3AF97B1441	81	81
MC	NFE-PFH_090	TCGA	N	ESCA	SNP	Missense_Mutation	FALSE	2.60.40.720	7	1hu8A00	N	-	2231	71	TP53	P04637	175	R/H	172	0	0	1	0	0	5	1	0	0	1	0	0	0	1	0	0	0	0	1	0	0	3.98e-06	0.00000398	LFS	1	FALSE	FALSE	22EABFF14B7B550ADEA3E189A7F4E5597DB0CDB8	2231	2231
MC	NFE-PFH_090	TCGA	N	ESCA	SNP	Missense_Mutation	FALSE	2.60.40.720	7	1hu8A00	N	-	2231	71	TP53	P04637	176	C/F	173	0	0	1	0	1	5	1	0	1	1	0	0	0	1	0	0	0	0	1	0	0	3.98e-06	0.00000398	-	2	FALSE	TRUE	D29490A94D829F686A622E9F7ED82140712A7828	2231	2231
MC	NFE-PFH_090	TCGA	N	GBM	SNP	Missense_Mutation	FALSE	3.80.20.20	3241	1ivoA01	N	-	47	16	EGFR	P00533	108	R/K	84	1	0	1	0	0	5	1	0	0	0	0	0	0	1	0	0	0	0	1	0	0	-	-1	-	2	FALSE	FALSE	737A474B1896AC76798CEE32254A1487F220A286	47	47
MC	NFE-PFH_090	TCGA	N	GBM	SNP	Missense_Mutation	FALSE	3.90.1150.10	19830	3dydA01	N	-	23	13	TAT	P17735	367	R/H	367	0	0	0	0	0	5	1	0	0	0	0	0	0	0	0	0	1	0	1	0	0	7.991e-06	0.000007991	-	1	FALSE	FALSE	7D8D3673D80CA9A12259E062BC13016B28A36515	23	23
MC	NFE-PFH_090	TCGA	N	LGG	SNP	Missense_Mutation	FALSE	2.40.40.20	9865	3hu1A01	N	-	10	2	VCP	P55072	28	V/L	28	1	0	0	0	0	5	1	0	0	0	0	0	0	0	0	0	1	0	0	1	0	-	-1	-	1	FALSE	FALSE	1B2F801D7C18F689A7F524A3E0181407A6DA1C41	10	10
MC	NFE-PFH_090	TCGA	N	KIRC	SNP	Missense_Mutation	FALSE	2.60.40.780	50	1lm8V02	N	-	52	12	VHL	P40337	130	V/D	130	1	0	0	0	0	5	1	0	0	1	0	0	0	1	0	0	0	0	1	0	0	-	-1	VHLD;ECYT2	2	FALSE	FALSE	5B8AFD4FB15C794649BE76C4B65E44F7AF717095	52	52
MC	NFE-PFH_090	TCGA	N	KIRC	SNP	Missense_Mutation	FALSE	2.60.40.780	50	1lm8V02	N	-	52	12	VHL	P40337	130	V/F	130	1	0	0	0	0	5	1	0	0	1	0	0	0	0	0	0	1	0	0	1	0	-	-1	VHLD;ECYT2	2	FALSE	FALSE	524AFFBED6B798C5964C0C94E690D23495E28EF4	52	52
MC	NFE-PFH_090	TCGA	N	HNSC	SNP	Missense_Mutation	FALSE	1.10.150.50	4817	3tadC03	N	-	20	10	PPFIBP1	Q86W92	846	V/I	805	0	0	0	0	0	5	1	0	0	0	0	0	0	0	1	0	0	0	1	0	0	3.592e-05	0.00003592	-	2	FALSE	FALSE	ED9B058D4C70FB63155C2F3640C3A7B9D1B24AD2	20	20
MC	NFE-PFH_090	TCGA	N	HNSC	SNP	Missense_Mutation	FALSE	1.25.40.20	62346	1a5eA00	N	-	166	37	CDKN2A	P42771	114	P/L	114	1	0	0	0	0	5	1	0	0	0	0	0	0	0	0	0	1	0	1	0	0	0	0	-	3	FALSE	FALSE	CB341BF0B650C3E0950C0F3DE4520FE7EC8A8E61	166	166
MC	NFE-PFH_090	TCGA	N	HNSC	SNP	Missense_Mutation	FALSE	2.130.10.10	102894	2ovpB02	N	-	240	14	FBXW7	Q969H0	505	R/L	2505	1	0	0	0	0	5	1	0	0	0	0	0	0	0	0	0	1	0	1	0	0	-	-1	cCLLT	2	FALSE	FALSE	8CF9EB59889C0CB847C09501478281144E14ABC1	240	240
MC	NFE-PFH_090	TCGA	N	HNSC	SNP	Missense_Mutation	FALSE	2.60.40.720	7	1hu8A00	N	-	2231	71	TP53	P04637	273	R/H	270	0	0	1	1	0	5	0	0	1	0	0	0	0	0	0	0	1	0	1	0	0	1.593e-05	0.00001593	LFS	1	FALSE	FALSE	72939E77FDB55DA7EFE8B71169A552C259F12FEF	2231	2231
MC	NFE-PFH_090	TCGA	N	HNSC	SNP	Missense_Mutation	FALSE	3.40.120.10	16674	5epcA02	N	-	31	12	PGM1	P36871	200	R/K	200	0	0	1	0	0	5	1	0	0	0	0	0	0	1	0	0	0	0	1	0	0	-	-1	-	1	FALSE	FALSE	81F86B5012345BD3BE9E3205F596E472BFD94BE7	31	31
MC	NFE-PFH_090	TCGA	N	HNSC	SNP	Missense_Mutation	FALSE	2.60.40.720	7	1hu8A00	N	-	2231	71	TP53	P04637	277	C/G	274	0	0	1	1	0	5	0	0	1	0	0	0	0	1	0	0	0	0	1	0	0	-	-1	-	1	FALSE	FALSE	B96F7B5B21F8B2752775C953E9925B6EEA081E85	2231	2231
MC	NFE-PFH_090	TCGA	N	HNSC	SNP	Missense_Mutation	FALSE	1.10.30.10	4440	1v63A00	N	-	15	0	UBTF	P17480	601	G/S	42	0	0	0	0	0	5	1	0	0	0	0	0	0	0	1	0	0	0	1	0	0	-	-1	-	1	FALSE	FALSE	BA2F614E8EF499D23BE17FEC13FDE203D1500067	15	15
MC	NFE-PFH_090	TCGA	N	HNSC	SNP	Missense_Mutation	FALSE	3.40.30.10	80093	1dugA01	N	-	136	53	GSTM3	P21266	206	Q/K	196	0	0	1	0	1	5	0	0	0	1	0	0	0	0	0	0	1	0	0	1	0	-	-1	-	0	FALSE	FALSE	3A2A1FF426AA71A44DE25D0959450FF39E1E5163	136	136
MC	NFE-PFH_090	TCGA	N	KIRC	SNP	Missense_Mutation	FALSE	2.60.40.780	50	1lm8V02	N	-	52	12	VHL	P40337	151	I/N	151	0	0	0	0	0	5	1	0	0	1	0	0	0	0	0	0	1	0	1	0	0	-	-1	-	2	FALSE	FALSE	32912F66E17FE3642EC342B9537FF048E0D5ADFE	52	52
MC	NFE-PFH_090	TCGA	N	HNSC	SNP	Missense_Mutation	FALSE	2.10.110.10	5765	2mbvA00	N	-	19	4	LMO4	P61968	119	R/W	119	1	0	0	0	0	5	1	0	0	1	0	0	0	0	0	0	1	0	1	0	0	3.983e-06	0.000003983	-	3	FALSE	FALSE	9220798934830565A7BAACC3272D9B0CDAD123CF	19	19
MC	NFE-PFH_090	TCGA	N	HNSC	SNP	Missense_Mutation	FALSE	1.10.510.10	79044	5cenA02	N	-	181	87	MAP3K13	O43283	368	N/Y	325	0	0	0	0	0	5	1	0	0	0	0	0	0	1	0	0	0	0	1	0	0	-	-1	-	2	FALSE	FALSE	5D177552127851504D628116DE1084FCF4F0FE5E	181	181
MC	NFE-PFH_090	TCGA	N	HNSC	SNP	Missense_Mutation	FALSE	2.60.40.720	7	1hu8A00	N	-	2231	71	TP53	P04637	245	G/S	242	0	0	1	0	0	5	1	0	1	1	0	0	0	1	0	0	0	0	1	0	0	0	0	LFS	2	FALSE	FALSE	91C03148C4D1BB54713B62598BBDE141E001DA60	2231	2231
MC	NFE-PFH_090	TCGA	N	HNSC	SNP	Missense_Mutation	FALSE	2.60.40.720	7	1hu8A00	N	-	2231	71	TP53	P04637	246	M/I	243	0	0	1	0	0	5	1	0	1	1	0	0	0	0	0	0	1	0	1	0	0	-	-1	LFS	2	FALSE	FALSE	4246E5D1EC2785FCD9B3075F1AA308E9218359DD	2231	2231
MC	NFE-PFH_090	TCGA	N	HNSC	SNP	Missense_Mutation	FALSE	1.25.40.70	2223	1e8yA03	N	-	637	68	PIK3CA	P42336	545	E/K	569	0	0	1	0	0	5	0	0	0	0	0	0	0	0	1	0	0	0	0	1	0	4.032e-06	0.000004032	CRC;MCAP;CWS5;KERSEB;BC;HCC	3	FALSE	FALSE	F62A5956D5E1CB13F3F1E473D7E052011B864320	637	637
MC	NFE-PFH_090	TCGA	N	HNSC	SNP	Missense_Mutation	FALSE	1.25.40.70	2223	1e8yA03	N	-	637	68	PIK3CA	P42336	545	E/K	569	0	0	1	0	0	5	0	0	0	0	0	0	0	0	1	0	0	0	1	0	0	4.032e-06	0.000004032	CRC;MCAP;CWS5;KERSEB;BC;HCC	3	FALSE	FALSE	B289D8E7ED657DC3C7D17D015D2644D865F485D4	637	637
MC	NFE-PFH_090	TCGA	N	HNSC	SNP	Missense_Mutation	FALSE	1.25.40.70	2223	1e8yA03	N	-	637	68	PIK3CA	P42336	545	E/K	569	0	0	1	0	0	5	0	0	0	0	0	0	0	0	1	0	0	0	1	0	0	4.032e-06	0.000004032	CRC;MCAP;CWS5;KERSEB;BC;HCC	3	FALSE	FALSE	CB30E9E1731534A6392366C6B1CD4745F8CFDE6A	637	637
MC	NFE-PFH_090	TCGA	N	HNSC	SNP	Missense_Mutation	FALSE	2.60.40.720	7	1hu8A00	N	-	2231	71	TP53	P04637	236	Y/C	233	0	0	0	0	0	5	1	0	1	1	0	0	0	0	0	0	1	0	1	0	0	-	-1	LFS	1	FALSE	FALSE	146A9955A8211AFF27C2D742E7B5C66C95B48F1E	2231	2231
MC	NFE-PFH_090	TCGA	N	HNSC	SNP	Missense_Mutation	FALSE	3.30.200.20	7665	3eqcA01	N	-	49	12	MAP2K1	Q02750	57	K/N	57	0	0	0	0	0	5	0	0	0	1	0	0	0	0	0	0	1	0	0	1	0	-	-1	cCFCS1;cCMNH;cNHLL	1	FALSE	FALSE	F2F9096EF129B3BCA8FA869B368EA4B53A166456	49	49
MC	NFE-PFH_090	TCGA	N	HNSC	SNP	Missense_Mutation	FALSE	2.60.40.720	7	1hu8A00	N	-	2231	71	TP53	P04637	242	C/Y	239	1	0	1	0	1	5	1	0	1	1	0	0	0	0	0	0	1	0	1	0	0	0	0	-	2	FALSE	TRUE	9C737FBF899DBC4E273F3E27B23147773F5CC72C	2231	2231
MC	NFE-PFH_090	TCGA	N	HNSC	SNP	Missense_Mutation	FALSE	3.90.190.10	11472	1l8kA00	N	-	861	370	PTPN6	P29350	495	R/C	255	0	0	0	0	0	5	1	0	0	1	0	0	0	0	0	0	1	0	1	0	0	-	-1	-	3	FALSE	FALSE	260A5D251FAB823F1B5A34D19E5F5465CE99D0B4	861	861
MC	NFE-PFH_090	TCGA	N	KIRP	SNP	Missense_Mutation	FALSE	3.40.1190.20	17086	2hlzA00	N	-	41	16	KHK	P50053	245	F/L	245	0	0	0	0	0	5	0	0	0	1	0	0	0	0	0	0	1	0	1	0	0	3.98e-06	0.00000398	-	1	FALSE	FALSE	2B73DA85B32C8769C4ED6AC954EE2D3468821E30	41	41
MC	NFE-PFH_090	TCGA	N	LGG	SNP	Missense_Mutation	FALSE	3.40.718.10	9686	1t09A00	N	-	565	25	IDH1	O75874	132	R/H	132	1	0	1	0	1	5	1	0	0	1	0	0	0	1	0	0	0	0	1	0	0	0	0	-	2	FALSE	FALSE	A44C190E43FBC7C7A44699D84C4E8A20C051EE60	565	565
MC	NFE-PFH_090	TCGA	N	LGG	SNP	Missense_Mutation	FALSE	3.40.718.10	9686	1t09A00	N	-	565	25	IDH1	O75874	132	R/H	132	1	0	1	0	1	5	1	0	0	1	0	0	0	1	0	0	0	0	1	0	0	0	0	-	2	FALSE	FALSE	02BAB77316A49E5D1DC29ED4145563004D2BADBC	565	565
MC	NFE-PFH_090	TCGA	N	LGG	SNP	Missense_Mutation	FALSE	3.40.718.10	9686	1t09A00	N	-	565	25	IDH1	O75874	132	R/H	132	1	0	1	0	1	5	1	0	0	1	0	0	0	0	0	0	1	0	1	0	0	0	0	-	2	FALSE	FALSE	F5EA3DCE359C6AA2C9683A712246A5E168BD3C44	565	565
MC	NFE-PFH_090	TCGA	N	LGG	SNP	Missense_Mutation	FALSE	3.40.718.10	9686	1t09A00	N	-	565	25	IDH1	O75874	132	R/H	132	1	0	1	0	1	5	1	0	0	1	0	0	0	1	0	0	0	0	1	0	0	0	0	-	2	FALSE	FALSE	8F29B1BF24E70042466F690691F203AF2836E30C	565	565
MC	NFE-PFH_090	TCGA	N	KIRP	SNP	Missense_Mutation	FALSE	3.40.50.720	286392	1zbqA01	N	-	24	7	HSD17B4	P51659	223	L/F	223	0	0	0	0	0	5	1	0	0	0	0	0	0	0	0	0	1	0	0	1	0	-	-1	-	1	FALSE	FALSE	47B840EACD77B88B3787B3A8CCC3CC72E8AE6250	24	24
MC	NFE-PFH_090	TCGA	N	LGG	SNP	Missense_Mutation	FALSE	3.40.718.10	9686	1t09A00	N	-	565	25	IDH1	O75874	132	R/H	132	1	0	1	0	1	5	1	0	0	1	0	0	0	0	0	0	1	0	1	0	0	0	0	-	2	FALSE	FALSE	EA623EB8A33F2DE3ADCA9E75587A36A8C5BB5625	565	565
MC	NFE-PFH_090	TCGA	N	LGG	SNP	Missense_Mutation	FALSE	3.40.718.10	9686	1t09A00	N	-	565	25	IDH1	O75874	132	R/H	132	1	0	1	0	1	5	1	0	0	1	0	0	0	0	0	0	1	0	0	1	0	0	0	-	2	FALSE	FALSE	04B3B6E035CDBA88C1191D2D68096368711AD9CD	565	565
MC	NFE-PFH_090	TCGA	N	LGG	SNP	Missense_Mutation	FALSE	3.40.718.10	9686	1t09A00	N	-	565	25	IDH1	O75874	132	R/H	132	1	0	1	0	1	5	1	0	0	1	0	0	0	0	0	0	1	0	0	1	0	0	0	-	2	FALSE	FALSE	9046841CFBDB49B0BD50AE9E910F5ED34B1AA6B6	565	565
MC	NFE-PFH_090	TCGA	N	LGG	SNP	Missense_Mutation	FALSE	3.40.50.720	284825	3ruiA00	N	-	28	10	ATG7	O95352	653	V/I	576	0	0	0	0	0	5	1	0	0	1	0	0	0	0	0	0	1	0	0	1	0	-	-1	-	1	FALSE	FALSE	34FC50678D0EB1455D0D47E4E77C936DD7D4F697	28	28
MC	NFE-PFH_090	TCGA	N	LGG	SNP	Missense_Mutation	FALSE	3.40.718.10	9686	1t09A00	N	-	565	25	IDH1	O75874	132	R/H	132	1	0	1	0	1	5	1	0	0	1	0	0	0	0	0	0	1	0	1	0	0	0	0	-	2	FALSE	FALSE	FBD6D5CBA40DA77AE34E707B21AF162EE61D1A68	565	565
MC	NFE-PFH_090	TCGA	N	LGG	SNP	Missense_Mutation	FALSE	3.40.718.10	9686	1t09A00	N	-	565	25	IDH1	O75874	132	R/H	132	1	0	1	0	1	5	1	0	0	1	0	0	0	1	0	0	0	0	1	0	0	0	0	-	2	FALSE	FALSE	72D38848AF714D069D312C35361CA788EBBC2F32	565	565
MC	NFE-PFH_090	TCGA	N	LGG	SNP	Missense_Mutation	FALSE	1.10.1070.11	1687	1e8yA05	N	-	549	93	PIK3CA	P42336	1047	H/R	1076	0	0	1	0	0	5	1	0	0	1	0	0	0	1	0	0	0	0	1	0	0	4.028e-06	0.000004028	CRC;MCAP;CLOVE;KERSEB;BC;OC	1	FALSE	FALSE	3F0FDDE26300C1B0169914A7D5D0BE26F71EECD3	549	549
MC	NFE-PFH_090	TCGA	N	LGG	SNP	Missense_Mutation	FALSE	1.10.1070.11	1687	1e8yA05	N	-	549	93	PIK3CA	P42336	1047	H/Y	1076	0	0	1	0	0	5	1	0	0	1	0	0	0	0	0	0	1	0	1	0	0	-	-1	CRC;MCAP;CLOVE;KERSEB;BC;OC	1	FALSE	FALSE	002542822610515DB5B582FCE6E2085EFF74CA1D	549	549
MC	NFE-PFH_090	TCGA	N	LGG	SNP	Missense_Mutation	FALSE	3.40.718.10	9686	1t09A00	N	-	565	25	IDH1	O75874	132	R/G	132	1	0	1	0	1	5	1	0	0	1	0	0	0	0	0	0	1	0	1	0	0	0	0	-	2	FALSE	FALSE	D50BD518EE809A4EB4E25ECDDC0B245FF0F04914	565	565
MC	NFE-PFH_090	TCGA	N	LGG	SNP	Missense_Mutation	FALSE	2.60.40.720	7	1hu8A00	N	-	2231	71	TP53	P04637	177	P/H	174	0	0	1	0	0	5	0	0	1	1	0	0	0	0	0	0	1	0	1	0	0	-	-1	-	2	FALSE	FALSE	2C546C5A2A577399AC91848CA78C2823FB86E0E6	2231	2231
MC	NFE-PFH_090	TCGA	N	LGG	SNP	Missense_Mutation	FALSE	3.40.718.10	9686	1t09A00	N	-	565	25	IDH1	O75874	132	R/H	132	1	0	1	0	1	5	1	0	0	1	0	0	0	0	0	0	1	0	0	1	0	0	0	-	2	FALSE	FALSE	CA5520D2DFCC1FA29818CF5C2667EB72DD8D5EE9	565	565
MC	NFE-PFH_090	TCGA	N	LGG	SNP	Missense_Mutation	FALSE	3.40.718.10	9686	1t09A00	N	-	565	25	IDH1	O75874	132	R/H	132	1	0	1	0	1	5	1	0	0	1	0	0	0	0	0	0	1	0	1	0	0	0	0	-	2	FALSE	FALSE	4FC3C140829D9DF7EFE64F207C0ED7242EAF612F	565	565
MC	NFE-PFH_090	TCGA	N	LGG	SNP	Missense_Mutation	FALSE	3.40.718.10	9686	1t09A00	N	-	565	25	IDH1	O75874	132	R/H	132	1	0	1	0	1	5	1	0	0	1	0	0	0	0	0	0	1	0	1	0	0	0	0	-	2	FALSE	FALSE	129E1E51CB7E193A00D9F543C034DBA3E137BEA1	565	565
MC	NFE-PFH_090	TCGA	N	LGG	SNP	Missense_Mutation	FALSE	3.40.718.10	9686	1t09A00	N	-	565	25	IDH1	O75874	132	R/H	132	1	0	1	0	1	5	1	0	0	1	0	0	0	1	0	0	0	0	1	0	0	0	0	-	2	FALSE	FALSE	B369F0BF5C9E197D4F1DFB5F18776A6C24A8CCE3	565	565
MC	NFE-PFH_090	TCGA	N	LGG	SNP	Missense_Mutation	FALSE	1.25.40.20	62346	1a5eA00	N	-	166	37	CDKN2A	P42771	107	R/H	107	0	0	0	0	0	5	1	0	0	0	0	0	0	0	0	0	1	0	1	0	0	1.697e-05	0.00001697	CMM2	0	FALSE	FALSE	E3AEBFE17310EDD42E610F705EEB7D55BD669D35	166	166
MC	NFE-PFH_090	TCGA	N	LGG	SNP	Missense_Mutation	FALSE	3.40.50.150	131191	3ieiA00	N	-	41	14	LCMT1	Q9UIC8	74	V/I	74	0	0	0	0	0	5	0	0	0	1	0	0	0	0	0	0	1	0	0	1	0	4.013e-06	0.000004013	-	2	FALSE	FALSE	CBD5F6C954B8C8B969E19454D8D3388DEFA5724D	41	41
MC	NFE-PFH_090	TCGA	N	LGG	SNP	Missense_Mutation	FALSE	2.60.40.720	7	1hu8A00	N	-	2231	71	TP53	P04637	248	R/W	245	0	0	1	1	0	5	1	0	1	1	0	0	0	0	0	0	1	0	0	1	0	3.977e-06	0.000003977	LFS	2	FALSE	FALSE	6745B5AD7C5F364DF2693A5F263A9A3E74FD915B	2231	2231
MC	NFE-PFH_090	TCGA	N	KICH	SNP	Missense_Mutation	FALSE	2.60.40.720	7	1hu8A00	N	-	2231	71	TP53	P04637	275	C/Y	272	0	0	1	1	0	5	0	0	1	0	0	0	0	0	0	0	1	0	1	0	0	-	-1	LFS	2	FALSE	FALSE	22A34D5CADA7F66626B28AF340B2045E5A748F6C	2231	2231
MC	NFE-PFH_090	TCGA	N	HNSC	SNP	Missense_Mutation	FALSE	3.90.190.10	11605	1zzwA00	N	-	273	147	DUSP5	Q16690	213	R/Q	356	0	0	1	0	0	5	1	0	0	1	0	0	0	0	1	0	0	0	0	1	0	1.988e-05	0.00001988	-	1	FALSE	FALSE	A271088D1CE92A5FAB26C7E4E5C1B79CB8AF9E01	273	273
MC	NFE-PFH_090	TCGA	N	KIRC	SNP	Missense_Mutation	FALSE	1.10.1070.11	1687	1e8yA05	N	-	549	93	PIK3CA	P42336	1047	H/L	1076	0	0	1	0	0	5	1	0	0	1	0	0	0	0	0	0	1	0	1	0	0	4.028e-06	0.000004028	CRC;MCAP;CLOVE;KERSEB;BC;OC	1	FALSE	FALSE	63A127AD4C0863716C9FA4D3F26C864A700E2119	549	549
MC	NFE-PFH_090	TCGA	N	LIHC	SNP	Missense_Mutation	FALSE	1.10.3260.10	1343	1x9nA01	N	-	29	11	LIG1	P18858	348	G/V	348	0	0	0	1	0	5	1	0	1	0	0	0	0	1	0	0	0	0	1	0	0	7.956e-06	0.000007956	-	2	FALSE	FALSE	3DC5B479BF5C2F48A9B9C58E8BE269B7A7A6DADB	29	29
MC	NFE-PFH_090	TCGA	N	LGG	SNP	Missense_Mutation	FALSE	3.40.718.10	9686	1t09A00	N	-	565	25	IDH1	O75874	132	R/H	132	1	0	1	0	1	5	1	0	0	1	0	0	0	0	0	0	1	0	1	0	0	0	0	-	2	FALSE	FALSE	3E71BA28359C8FA70F8943585541E81989DE3C74	565	565
MC	NFE-PFH_090	TCGA	N	LIHC	SNP	Missense_Mutation	FALSE	1.10.510.10	21792	3a60A02	N	-	14	12	RPS6KB1	P23443	330	R/S	330	0	0	1	0	0	5	0	0	0	0	0	0	0	0	0	0	1	0	0	1	0	-	-1	-	2	FALSE	FALSE	8E7BAFDEBE80974AA0B4A51FCB3F3DBD69AFE81C	14	14
MC	NFE-PFH_090	TCGA	N	LGG	SNP	Missense_Mutation	FALSE	3.40.718.10	9686	1t09A00	N	-	565	25	IDH1	O75874	132	R/H	132	1	0	1	0	1	5	1	0	0	1	0	0	0	0	0	0	1	0	1	0	0	0	0	-	2	FALSE	FALSE	5C07E45715465DE2F6A0C09E0D36302A6643FF66	565	565
MC	NFE-PFH_090	TCGA	N	LIHC	SNP	Missense_Mutation	FALSE	3.60.21.10	29502	4h1sA01	N	-	25	10	NT5E	P21589	148	G/E	148	0	0	1	0	0	5	0	0	0	0	0	0	0	1	0	0	0	0	1	0	0	-	-1	-	0	FALSE	FALSE	D00B210E819CF43B0B40647B82CAC59E15B69DAE	25	25
MC	NFE-PFH_090	TCGA	N	LIHC	SNP	Missense_Mutation	FALSE	3.90.1150.10	81177	1gbnA01	N	-	15	6	OAT	P04181	361	M/I	361	0	0	0	0	1	5	1	0	0	1	0	0	0	1	0	0	0	0	1	0	0	-	-1	-	1	FALSE	FALSE	8875C51F10C435CED60318FE818CB7488E11CCAB	15	15
MC	NFE-PFH_090	TCGA	N	LGG	SNP	Missense_Mutation	FALSE	3.40.718.10	9686	1t09A00	N	-	565	25	IDH1	O75874	132	R/H	132	1	0	1	0	1	5	1	0	0	1	0	0	0	1	0	0	0	0	1	0	0	0	0	-	2	FALSE	FALSE	05D44E61FDAE74EE353F854DF1C8617716F69498	565	565
MC	NFE-PFH_090	TCGA	N	LGG	SNP	Missense_Mutation	FALSE	3.40.718.10	9686	1t09A00	N	-	565	25	IDH1	O75874	132	R/H	132	1	0	1	0	1	5	1	0	0	1	0	0	0	1	0	0	0	0	1	0	0	0	0	-	2	FALSE	FALSE	A1488FEFBECB9C678ABF72455EA852E60A7F7633	565	565
MC	NFE-PFH_090	TCGA	N	LGG	SNP	Missense_Mutation	FALSE	3.40.718.10	9686	1t09A00	N	-	565	25	IDH1	O75874	132	R/S	132	1	0	1	0	1	5	1	0	0	1	0	0	0	0	0	0	1	0	0	1	0	-	-1	-	2	FALSE	FALSE	E2370BC0C7A5FFE96043E1C52FB75E9F43BA1910	565	565
MC	NFE-PFH_090	TCGA	N	LIHC	SNP	Missense_Mutation	FALSE	1.25.10.10	69909	1i7wA00	N	-	176	57	CTNNB1	P35222	333	Y/F	333	1	0	1	0	1	5	1	0	0	1	0	0	0	1	0	0	0	0	1	0	0	-	-1	-	2	FALSE	FALSE	19DBB55D2418933823C8363773CA1ADBAA801C41	176	176
MC	NFE-PFH_090	TCGA	N	LIHC	SNP	Missense_Mutation	FALSE	2.60.40.720	7	1hu8A00	N	-	2231	71	TP53	P04637	249	R/S	246	0	0	1	0	0	5	0	0	1	0	0	0	0	0	0	0	1	0	1	0	0	-	-1	-	1	FALSE	FALSE	111ECAD79A23020A6FA48042303BF29BF40C734A	2231	2231
MC	NFE-PFH_090	TCGA	N	LUAD	SNP	Missense_Mutation	FALSE	3.30.63.10	1798	1kgdA02	N	-	46	16	DLG4	P78352	567	T/K	770	1	0	1	0	0	5	1	0	0	1	1	0	0	0	1	0	0	0	1	0	0	-	-1	-	2	FALSE	FALSE	A27D28C22699FC7648B5561959CC02354230C613	46	46
MC	NFE-PFH_090	TCGA	N	LUAD	SNP	Missense_Mutation	FALSE	2.40.10.10	46619	1bioA01	N	-	38	26	KLK10	O43240	260	T/S	229	0	0	0	0	0	5	1	0	0	1	1	0	0	0	1	0	0	0	1	0	0	-	-1	-	1	-	-	7767ECE767AD0D4936A113B07F1D43FACECFF81D	38	38
MC	NFE-PFH_090	TCGA	N	LUAD	SNP	Missense_Mutation	FALSE	2.60.40.720	7	1hu8A00	Y	v2.2	2231	71	TP53	P04637	249	R/G	246	0	0	1	0	0	5	0	0	1	0	1	0	0	1	0	0	0	0	1	0	0	-	-1	-	1	FALSE	FALSE	9D8FA42A37C9C11EDA28264709A93F33EB515688	2231	2231
MC	NFE-PFH_090	TCGA	N	LUAD	SNP	Missense_Mutation	FALSE	2.60.40.720	7	1hu8A00	Y	v2.2	2231	71	TP53	P04637	249	R/M	246	0	0	1	0	0	5	0	0	1	0	1	0	0	1	0	0	0	0	1	0	0	-	-1	-	2	FALSE	FALSE	54356B69286E5C5E6483282A74BA5B9452F7C95C	2231	2231
MC	NFE-PFH_090	TCGA	N	LIHC	SNP	Missense_Mutation	FALSE	1.25.10.10	69909	1i7wA00	N	-	176	57	CTNNB1	P35222	387	N/Y	387	1	0	1	0	1	5	1	0	0	1	0	0	0	1	0	0	0	0	1	0	0	-	-1	-	2	FALSE	FALSE	AF4C8FEC374DA2CA4EF8065E8C179F9D1EDC1395	176	176
MC	NFE-PFH_090	TCGA	N	LUAD	SNP	Missense_Mutation	FALSE	2.60.40.720	7	1hu8A00	Y	v2.2	2231	71	TP53	P04637	273	R/H	270	0	0	1	1	0	5	0	0	1	0	0	1	0	1	0	0	0	0	1	0	0	1.593e-05	0.00001593	LFS	1	FALSE	FALSE	9C996AADEF9672F0B12B36998FD6809F72222BEF	2231	2231
MC	NFE-PFH_090	TCGA	N	LUAD	SNP	Missense_Mutation	FALSE	2.60.40.720	7	1hu8A00	Y	v2.2	2231	71	TP53	P04637	273	R/S	270	0	0	1	1	0	5	0	0	1	0	0	1	0	0	0	0	1	0	1	0	0	0	0	LFS	1	FALSE	FALSE	BAB1ABA26934F472D991CCB94D5FEADA56424DA5	2231	2231
MC	NFE-PFH_090	TCGA	N	LUAD	SNP	Missense_Mutation	FALSE	3.30.63.10	1798	1kgdA02	N	-	46	16	MAGI2	Q86UL8	145	H/Y	773	0	0	1	0	0	5	1	0	0	1	1	0	0	0	1	0	0	0	1	0	0	-	-1	-	2	FALSE	FALSE	9F15C76D9C6B1214E771C889BE0D789E08F5CBBE	46	46
MC	NFE-PFH_090	TCGA	N	LUAD	SNP	Missense_Mutation	FALSE	2.60.120.650	3306	3k2oA01	N	-	35	11	JMJD6	Q6NYC1	290	S/I	290	1	0	0	0	0	5	1	0	0	0	1	0	0	0	1	0	0	0	1	0	0	-	-1	-	2	FALSE	FALSE	A0D9C4D00E226A52F98CBBCAD5A72967C2A05FB0	35	35
MC	NFE-PFH_090	TCGA	N	LUAD	SNP	Missense_Mutation	FALSE	2.60.40.720	7	1hu8A00	Y	v2.2	2231	71	TP53	P04637	285	E/K	282	0	0	0	0	0	5	0	0	1	0	1	0	0	1	0	0	0	0	1	0	0	-	-1	LFS	2	FALSE	FALSE	1AAE07FF17257BDFD939B61DBEF5B80AC92A640F	2231	2231
MC	NFE-PFH_090	TCGA	N	LUAD	SNP	Missense_Mutation	FALSE	2.70.130.10	2046	2kvaA01	N	-	20	12	IGF2R	P11717	761	P/T	725	0	0	1	0	0	5	0	0	0	0	1	0	0	0	1	0	0	0	1	0	0	-	-1	-	2	FALSE	FALSE	0D723640EB2109116A5D7EF7A12A995C7E9DD371	20	20
MC	NFE-PFH_090	TCGA	N	LUAD	SNP	Missense_Mutation	FALSE	2.80.10.50	13204	2p39A00	N	-	48	27	FGF23	Q9GZV9	119	T/M	119	0	0	0	0	0	5	1	0	0	0	0	1	0	0	0	0	1	0	0	1	0	-	-1	-	0	FALSE	FALSE	595A1BE46DE38E4AFFB601D440BA6C4340CA6905	48	48
MC	NFE-PFH_090	TCGA	N	LUAD	SNP	Missense_Mutation	FALSE	3.40.50.300	634947	3bfkA00	N	-	1424	307	KRAS	P01116	12	G/C	20	0	0	1	0	1	5	1	0	0	1	0	1	0	1	0	0	0	0	1	0	0	0	0	GASC	2	FALSE	FALSE	FC81A750AE74E736730A3F02650B4EAC2CC491C8	1424	1424
MC	NFE-PFH_090	TCGA	N	LUAD	SNP	Missense_Mutation	FALSE	3.40.50.10810	9053	3mwyW03	N	-	398	108	SMARCA4	P51532	885	R/C	517	0	0	1	0	0	5	1	0	0	0	1	0	0	1	0	0	0	0	1	0	0	-	-1	CSS4	2	FALSE	FALSE	F5FABCCAC0BEE84177CAC55ADE488926CE4865DF	398	398
MC	NFE-PFH_090	TCGA	N	LUAD	SNP	Missense_Mutation	FALSE	3.40.50.1220	12989	1djlA00	N	-	14	4	NNT	Q13423	967	G/C	924	1	0	1	0	1	5	1	0	0	1	1	0	0	0	1	0	0	0	0	1	0	-	-1	-	3	FALSE	FALSE	FC768FD7C7903664DEE1A3A8017ED4B8EFAEB198	14	14
MC	NFE-PFH_090	TCGA	N	LUAD	SNP	Missense_Mutation	FALSE	1.10.510.10	60677	1m14A02	N	-	149	34	EGFR	P00533	858	L/R	834	0	0	0	0	1	5	1	0	0	1	0	1	0	0	1	0	0	0	1	0	0	-	-1	-	3	FALSE	FALSE	D442D58B315767C9C7EA3A6E6B89C4878B3D86CC	149	149
MC	NFE-PFH_090	TCGA	N	LUAD	SNP	Missense_Mutation	FALSE	1.10.510.10	60677	1m14A02	N	-	149	34	EGFR	P00533	858	L/R	834	0	0	0	0	1	5	1	0	0	1	0	1	0	0	1	0	0	0	1	0	0	-	-1	-	3	FALSE	FALSE	4D6C73469FE817B56D32E09B882EBE8185F1EA4D	149	149
MC	NFE-PFH_090	TCGA	N	LUAD	SNP	Missense_Mutation	FALSE	3.10.110.10	6053	4ddgA01	N	-	112	34	UBE2E3	Q969T4	102	G/C	42	0	0	1	0	0	5	1	0	0	0	1	0	0	0	1	0	0	0	0	1	0	-	-1	-	3	FALSE	FALSE	FEE7C96EC5C44C3E46479AA698FF97855AB6C101	112	112
MC	NFE-PFH_090	TCGA	N	LUAD	SNP	Missense_Mutation	FALSE	3.40.50.1820	115070	1ivyA00	N	-	101	54	SCPEP1	Q9HB40	107	Q/H	91	0	0	1	0	0	5	1	0	0	0	1	0	0	0	1	0	0	0	1	0	0	-	-1	-	1	FALSE	FALSE	8A561691FFB7F1B97108158E3B531AA0B8201BA2	101	101
MC	NFE-PFH_090	TCGA	N	LUAD	SNP	Missense_Mutation	FALSE	1.25.40.20	62346	1a5eA00	N	-	166	37	CDKN2A	P42771	83	H/Y	83	1	0	0	0	0	5	1	0	0	0	0	1	0	0	0	0	1	0	1	0	0	0	0	-	3	FALSE	FALSE	44135139EB1445497855E214A615CE0360675BD4	166	166
MC	NFE-PFH_090	TCGA	N	LIHC	SNP	Missense_Mutation	FALSE	1.25.10.10	69909	1i7wA00	N	-	176	57	CTNNB1	P35222	335	K/I	335	1	0	1	0	0	5	1	0	0	1	0	0	0	0	0	0	1	0	1	0	0	-	-1	-	3	FALSE	FALSE	2CC2BA987EE99829F77DBF5CA1EE81E2A5CBD255	176	176
MC	NFE-PFH_090	TCGA	N	LUAD	SNP	Missense_Mutation	FALSE	3.30.1180.20	975	1oi2A02	N	-	13	14	DAK	Q3LXA3	227	R/C	236	0	0	1	0	0	5	1	0	0	0	0	1	0	0	0	0	1	0	0	1	0	5.568e-05	0.00005568	-	1	FALSE	FALSE	3B12621C5167B555672F1CD4462F5F2396DCEAE7	13	13
MC	NFE-PFH_090	TCGA	N	LUAD	SNP	Missense_Mutation	FALSE	3.30.1520.10	3957	4on3A00	N	-	17	9	SNX10	Q9Y5X0	24	D/Y	24	0	0	0	0	0	5	1	0	0	0	1	0	0	1	0	0	0	0	1	0	0	-	-1	-	2	FALSE	FALSE	6FD469D21D1BBBA1517D16273502023D10E731BB	17	17
MC	NFE-PFH_090	TCGA	N	LUAD	SNP	Missense_Mutation	FALSE	3.30.70.330	43715	2ytcA01	N	-	7	2	RBM22	Q9NW64	278	Q/L	285	0	0	0	0	0	5	1	0	0	0	0	1	0	0	0	0	1	0	0	1	0	-	-1	-	1	FALSE	FALSE	6D1F7BA36D2CDF2D46B4465898223935CF2082BE	7	7
MC	NFE-PFH_090	TCGA	N	LUAD	SNP	Missense_Mutation	FALSE	2.170.270.10	5086	3ooiA00	N	-	158	29	SETD2	Q9BYW2	1625	R/C	166	1	0	0	0	1	5	1	0	0	1	0	1	0	0	0	0	1	0	0	1	0	-	-1	-	3	FALSE	FALSE	95A2D9284F11524245A034C710177E519DF46EFA	158	158
MC	NFE-PFH_090	TCGA	N	LIHC	SNP	Missense_Mutation	FALSE	3.90.930.12	4570	5an9B02	N	-	10	5	RPL9	P32969	125	R/M	123	0	0	0	0	0	5	1	0	0	0	0	0	0	0	0	0	1	0	1	0	0	-	-1	-	2	FALSE	FALSE	8D9ECB44DFD7299762BEC5DC93C9CE519DDDD1F0	10	10
MC	NFE-PFH_090	TCGA	N	LUAD	SNP	Missense_Mutation	FALSE	3.30.200.20	2124	2yiyA01	N	-	13	0	MAP3K7	O43318	66	E/Q	66	0	0	0	0	0	5	1	0	0	1	1	0	0	0	1	0	0	0	1	0	0	-	-1	-	1	FALSE	FALSE	5B4E201C88CB7C741DFE5150AD5A5B61455169EE	13	13
MC	NFE-PFH_090	TCGA	N	LUAD	SNP	Missense_Mutation	FALSE	3.40.366.10	12496	2c2nA01	N	-	21	3	MCAT	Q8IVS2	303	A/T	267	0	0	0	0	0	5	1	0	0	1	1	0	0	0	1	0	0	0	1	0	0	7.157e-05	0.00007157	-	1	FALSE	FALSE	455076608386839F4F47FFADB8FDE0F6FA70469F	21	21
MC	NFE-PFH_090	TCGA	N	LUAD	SNP	Missense_Mutation	FALSE	2.60.40.10	136244	1akjD00	N	-	16	8	CD8A	P01732	82	E/K	61	1	0	1	0	0	5	1	0	0	0	0	1	0	0	0	0	1	0	0	1	0	-	-1	-	0	FALSE	FALSE	060C76E7660A6A4CCBB2D2BEEEB3A4225899872E	16	16
MC	NFE-PFH_090	TCGA	N	LUAD	SNP	Missense_Mutation	FALSE	3.20.20.190	7585	2p76A00	N	-	63	20	GDPD5	Q8WTR4	261	A/V	88	0	0	0	0	0	5	1	0	0	1	0	1	0	0	1	0	0	0	0	1	0	-	-1	-	2	FALSE	FALSE	17A5233BAB3FAD89DD8387FD50B4AC2AD0E0A0EE	63	63
MC	NFE-PFH_090	TCGA	N	LUAD	SNP	Missense_Mutation	FALSE	3.40.50.300	634947	3bfkA00	N	-	1424	307	KRAS	P01116	12	G/V	20	0	0	1	0	1	5	1	0	0	1	0	1	0	1	0	0	0	0	1	0	0	0	0	GASC	2	FALSE	FALSE	6598FA0E0DAB03BBB5907BF0A89BEE2BC2CD317D	1424	1424
MC	NFE-PFH_090	TCGA	N	LUSC	SNP	Missense_Mutation	FALSE	1.10.1070.11	1687	1e8yA05	N	-	549	93	PIK3CA	P42336	1047	H/L	1076	0	0	1	0	0	5	1	0	0	1	1	0	0	1	0	0	0	0	1	0	0	4.028e-06	0.000004028	CRC;MCAP;CLOVE;KERSEB;BC;OC	1	FALSE	FALSE	65E3FB0C8F23A2C834D88BDC3FD07D11B2A85A5C	549	549
MC	NFE-PFH_090	TCGA	N	LUSC	SNP	Missense_Mutation	FALSE	2.60.40.720	7	1hu8A00	Y	v2.2	2231	71	TP53	P04637	245	G/V	242	0	0	1	0	0	5	1	0	1	1	1	0	0	1	0	0	0	0	1	0	0	3.977e-06	0.000003977	LFS	2	FALSE	FALSE	649844A0421BA1E4ED9BF3FBC84416709F87C12B	2231	2231
MC	NFE-PFH_090	TCGA	N	LUSC	SNP	Missense_Mutation	FALSE	2.60.40.720	7	1hu8A00	Y	v2.2	2231	71	TP53	P04637	248	R/P	245	0	0	1	1	0	5	1	0	1	1	1	0	0	1	0	0	0	0	1	0	0	-	-1	LFS	2	FALSE	FALSE	68FECB636CB5073813B8231440CF26284464B418	2231	2231
MC	NFE-PFH_090	TCGA	N	LUSC	SNP	Missense_Mutation	FALSE	3.80.10.10	105028	1fqvA00	N	-	36	15	SKP2	Q13309	184	Q/K	196	1	0	0	0	0	5	1	0	0	0	1	0	0	0	1	0	0	0	1	0	0	-	-1	-	1	FALSE	FALSE	B332C5C1B7A0418B3A0C728AE6037631599ED15D	36	36
MC	NFE-PFH_090	TCGA	N	LUSC	SNP	Missense_Mutation	FALSE	1.25.40.20	62276	2b0oE02	N	-	24	7	ASAP2	O43150	600	S/F	601	1	0	0	0	0	5	1	0	0	0	0	1	0	0	0	0	1	0	1	0	0	-	-1	-	3	FALSE	FALSE	9432DC9006E544DFE274105302B5EFC955E2923C	24	24
MC	NFE-PFH_090	TCGA	N	LUSC	SNP	Missense_Mutation	FALSE	3.90.190.10	11301	1ygrA01	N	-	5	5	PTPRC	P08575	747	V/G	724	1	0	0	0	0	5	1	0	0	0	1	0	0	0	1	0	0	0	1	0	0	-	-1	-	2	FALSE	FALSE	79261BD1D1760DAE4967477BF9C5193E2E49FFBF	5	5
MC	NFE-PFH_090	TCGA	N	LUSC	SNP	Missense_Mutation	FALSE	3.90.190.10	11707	1d5rA01	Y	v2.2	510	72	PTEN	P60484	128	K/Q	128	0	0	0	0	1	5	1	0	0	1	1	0	0	1	0	0	0	0	1	0	0	-	-1	-	2	FALSE	FALSE	125E44540EE1935D72E7777809C9CDC65EF71492	510	510
MC	NFE-PFH_090	TCGA	N	LUSC	SNP	Missense_Mutation	FALSE	3.90.226.10	34054	1hzdA01	N	-	26	8	AUH	Q13825	240	A/S	240	0	0	1	0	0	5	1	0	0	0	0	1	0	0	0	0	1	0	1	0	0	-	-1	MGA1	1	FALSE	FALSE	C0D8A01D077BB58AD914AB4E8D3A53287E9D2C62	26	26
MC	NFE-PFH_090	TCGA	N	LUSC	SNP	Missense_Mutation	FALSE	2.30.39.10	4513	2zv6A02	N	-	200	76	SERPINB4	P48594	212	M/I	212	1	0	1	0	0	5	1	0	0	0	0	1	0	0	0	0	1	0	0	1	0	1.199e-05	0.00001199	-	1	FALSE	FALSE	76569DFF1A328A4DF2C7C6FC106D0762E6E1AF36	200	200
MC	NFE-PFH_090	TCGA	N	LUSC	SNP	Missense_Mutation	FALSE	3.30.590.10	4336	1htoA01	N	-	79	33	LGSN	Q5TDP6	357	C/S	310	0	0	0	0	0	5	1	0	0	0	0	1	0	0	0	0	1	0	1	0	0	-	-1	-	1	FALSE	FALSE	3A5F1D5252873290717F2B78D9C95EC5305475A0	79	79
MC	NFE-PFH_090	TCGA	N	LUSC	SNP	Missense_Mutation	FALSE	1.25.40.70	2223	1e8yA03	Y	v2.2	637	68	PIK3CA	P42336	542	E/K	566	0	0	1	0	0	5	0	0	0	0	1	0	0	1	0	0	0	0	1	0	0	-	-1	CRC;CLOVE;KERSEB;BC	3	FALSE	FALSE	85D544601FC153263CDE5E3765986FF13A51C151	637	637
MC	NFE-PFH_090	TCGA	N	LUSC	SNP	Missense_Mutation	FALSE	2.60.40.720	7	1hu8A00	Y	v2.2	2231	71	TP53	P04637	238	C/S	235	1	0	0	0	1	5	1	0	1	1	1	0	0	1	0	0	0	0	1	0	0	-	-1	LFS	2	FALSE	FALSE	9560890D8B2C345FB1D7F53E6546942AD6F48864	2231	2231
MC	NFE-PFH_090	TCGA	N	LUSC	SNP	Missense_Mutation	FALSE	1.10.510.10	60677	1m14A02	N	-	149	34	EGFR	P00533	861	L/Q	837	1	0	0	0	0	5	1	0	0	1	1	0	0	1	0	0	0	0	1	0	0	-	-1	-	2	FALSE	FALSE	D3D8B1F87D826060BEB6915C1CB8DFC11CA62197	149	149
MC	NFE-PFH_090	TCGA	N	LUSC	SNP	Missense_Mutation	FALSE	1.10.510.10	78758	1fpuA02	N	-	1003	416	ABL2	P42684	465	K/T	419	0	0	0	0	1	5	1	0	0	1	1	0	0	1	0	0	0	0	1	0	0	-	-1	-	2	FALSE	FALSE	9915D31D14BC1320E92BD00294A0A384C322E686	1003	1003
MC	NFE-PFH_090	TCGA	N	LUSC	SNP	Missense_Mutation	FALSE	1.10.8.20	201	3w67A01	N	-	3	0	TTPA	P49638	77	R/K	77	1	0	0	0	0	5	1	0	0	0	0	1	0	0	0	0	1	0	1	0	0	-	-1	-	2	FALSE	FALSE	02A5459A03032D95DEAD96FFB898FA484D0D91F1	3	3
MC	NFE-PFH_090	TCGA	N	LUSC	SNP	Missense_Mutation	FALSE	2.60.120.200	24559	2wjsA01	N	-	24	8	LAMA2	P24043	2154	C/S	2150	1	0	0	0	0	5	1	0	0	0	1	0	0	0	0	0	1	0	1	0	0	-	-1	-	2	FALSE	TRUE	48268F9A97BBFBCAD73F9B73FE7125CC3EB0B7C4	24	24
MC	NFE-PFH_090	TCGA	N	LUSC	SNP	Missense_Mutation	FALSE	2.60.40.720	7	1hu8A00	Y	v2.2	2231	71	TP53	P04637	242	C/F	239	1	0	1	0	1	5	1	0	1	1	0	1	0	0	0	0	1	0	1	0	0	-	-1	-	2	FALSE	TRUE	E01F7A1FF8A56FA189FDCB2EE46DA405CC638137	2231	2231
MC	NFE-PFH_090	TCGA	N	LUSC	SNP	Missense_Mutation	FALSE	2.60.40.720	7	1hu8A00	Y	v2.2	2231	71	TP53	P04637	242	C/F	239	1	0	1	0	1	5	1	0	1	1	1	0	0	1	0	0	0	0	1	0	0	-	-1	-	2	FALSE	TRUE	706348DAFEC9ABFD9F0A975BEBEEEFCE62AF1F0B	2231	2231
MC	NFE-PFH_090	TCGA	N	LUAD	SNP	Missense_Mutation	FALSE	3.40.525.10	3454	1auaA01	N	-	127	67	SEC14L5	O43304	410	D/Y	203	0	0	1	0	0	5	1	0	0	1	1	0	0	1	0	0	0	0	1	0	0	-	-1	-	2	FALSE	FALSE	A4B9DF624CAB26B12BAEE431004A71C9072BA932	127	127
MC	NFE-PFH_090	TCGA	N	LUSC	SNP	Missense_Mutation	FALSE	3.90.550.10	65302	4cvhA01	N	-	27	5	ISPD	A4D126	268	R/G	268	0	0	1	0	0	5	1	0	0	0	1	0	0	1	0	0	0	0	1	0	0	-	-1	-	2	FALSE	FALSE	6909DE46140CB182DD770DB3B43344FB95DD20E7	27	27
MC	NFE-PFH_090	TCGA	N	LUSC	SNP	Missense_Mutation	FALSE	3.90.79.10	21430	3mcfA00	N	-	26	9	NUDT3	O95989	43	P/A	42	1	0	0	0	0	5	1	0	0	1	1	0	0	0	1	0	0	0	1	0	0	-	-1	-	2	FALSE	FALSE	66DDEE83D1289CB058284879C84DA779E117FDEE	26	26
MC	NFE-PFH_090	TCGA	N	LUSC	SNP	Missense_Mutation	FALSE	4.10.1060.10	1936	2ebqA00	N	-	10	2	NUP153	P49790	873	A/S	30	0	0	0	0	0	5	1	0	0	1	0	1	0	0	0	0	1	0	1	0	0	-	-1	-	2	FALSE	FALSE	1AE55A9AE6228A818A13E04234308D9123628140	10	10
MC	NFE-PFH_090	TCGA	N	LUAD	SNP	Missense_Mutation	FALSE	3.40.50.620	88842	2nz2A01	N	-	26	13	ASS1	P00966	144	P/R	144	1	0	0	0	0	5	1	0	0	1	1	0	0	0	0	0	1	0	0	1	0	-	-1	-	2	FALSE	FALSE	B1042F24EFE446F8559B8AB20505F619A10DB8F6	26	26
MC	NFE-PFH_090	TCGA	N	LUAD	SNP	Missense_Mutation	FALSE	3.40.50.720	284378	1hdoA00	N	-	10	9	BLVRB	P30043	131	D/N	131	0	0	0	0	0	5	0	0	0	1	1	0	0	0	1	0	0	0	1	0	0	-	-1	-	2	FALSE	FALSE	1740971AFBBF620B58EDBA53D1CA18E6B1EEDD2C	10	10
MC	NFE-PFH_090	TCGA	N	LUSC	SNP	Missense_Mutation	FALSE	2.60.40.720	7	1hu8A00	Y	v2.2	2231	71	TP53	P04637	273	R/H	270	0	0	1	1	0	5	0	0	1	0	0	1	0	0	0	0	1	0	1	0	0	1.593e-05	0.00001593	LFS	1	FALSE	FALSE	10F5CB4FA8055B7E9EC259C0734EB8159D7636B4	2231	2231
MC	NFE-PFH_090	TCGA	N	LUSC	SNP	Missense_Mutation	FALSE	2.60.40.1460	697	3k6sA03	N	-	68	35	ITGAX	P20702	687	S/I	668	0	0	0	0	0	5	1	0	0	0	1	0	0	0	1	0	0	0	1	0	0	-	-1	-	0	FALSE	FALSE	153B39F12573D72075FDB641F463CC284F351538	68	68
MC	NFE-PFH_090	TCGA	N	LUSC	SNP	Missense_Mutation	FALSE	2.60.40.720	7	1hu8A00	Y	v2.2	2231	71	TP53	P04637	157	V/F	154	0	0	0	0	1	5	0	0	0	1	0	1	0	0	0	0	1	0	1	0	0	-	-1	-	0	FALSE	FALSE	F2BE70B975731815F6188142D9D0E268E8143092	2231	2231
MC	NFE-PFH_090	TCGA	N	LUSC	SNP	Missense_Mutation	FALSE	2.60.40.720	7	1hu8A00	Y	v2.2	2231	71	TP53	P04637	157	V/F	154	0	0	0	0	1	5	0	0	0	1	0	1	0	0	0	0	1	0	1	0	0	-	-1	-	0	FALSE	FALSE	3F901B8F07EF3D321D0306E205F05C39F6C3F0D5	2231	2231
MC	NFE-PFH_090	TCGA	N	PAAD	SNP	Missense_Mutation	FALSE	1.10.630.10	29317	3jusA00	N	-	143	75	CYP26A1	O43174	355	Y/C	362	0	0	0	0	0	5	0	0	0	1	0	0	0	0	0	0	1	0	1	0	0	-	-1	-	2	FALSE	FALSE	2F130548C954264EA7BDD8BF7749BFB12CF54945	143	143
MC	NFE-PFH_090	TCGA	N	PAAD	SNP	Missense_Mutation	FALSE	3.40.1080.10	5893	3dlxA01	N	-	30	13	OXCT2	Q9BYC2	227	A/T	227	0	0	1	0	0	5	1	0	0	0	0	0	0	0	0	0	1	0	0	1	0	-	-1	-	0	FALSE	FALSE	945B816FD757D301C939FAD7A43DF3C0E05AAE4B	30	30
MC	NFE-PFH_090	TCGA	N	PAAD	SNP	Missense_Mutation	FALSE	1.50.10.20	6244	1hzfA00	N	-	52	39	C4A	P0C0L4	1178	F/L	1159	1	0	0	0	0	5	1	0	0	0	0	0	0	0	0	0	1	0	0	1	0	-	-1	-	1	FALSE	FALSE	EBC531BE1A08A2B2FF2327AB92D16B31041384F1	52	52
MC	NFE-PFH_090	TCGA	N	PAAD	SNP	Missense_Mutation	FALSE	2.30.39.10	4375	2ceoA02	N	-	23	13	SERPINA9	Q86WD7	289	R/K	267	0	0	1	0	0	5	1	0	0	1	0	0	0	0	0	0	1	0	1	0	0	-	-1	-	0	FALSE	FALSE	9E95E02A2E5EF9387B95CB68BBAB1E3F4D5D7F86	23	23
MC	NFE-PFH_090	TCGA	N	PAAD	SNP	Missense_Mutation	FALSE	3.40.50.300	634823	5jcpA02	N	-	540	202	RHOD	O00212	80	R/H	68	0	0	1	0	0	5	1	0	0	1	0	0	0	0	0	0	1	0	1	0	0	1.989e-05	0.00001989	-	1	FALSE	FALSE	EC421F76D2AFEDD47F5CA38553265B1963CB93E0	540	540
MC	NFE-PFH_090	TCGA	N	LUSC	SNP	Missense_Mutation	FALSE	3.40.50.300	634823	5jcpA02	N	-	540	202	RHOJ	Q9H4E5	188	D/H	172	0	0	1	0	0	5	0	0	0	0	1	0	0	1	0	0	0	0	1	0	0	-	-1	-	3	FALSE	FALSE	447E3ABFE118792041151EF759D41B04786DDC89	540	540
MC	NFE-PFH_090	TCGA	N	LUSC	SNP	Missense_Mutation	FALSE	1.10.510.10	78946	1tkiA02	N	-	634	292	MYLK4	Q86YV6	334	A/T	251	0	0	0	0	0	5	1	0	0	0	1	0	0	1	0	0	0	0	1	0	0	-	-1	-	2	FALSE	FALSE	562E40E320B9AC94C54B7838752220CCC4739BF9	634	634
MC	NFE-PFH_090	TCGA	N	LUSC	SNP	Missense_Mutation	FALSE	3.40.50.1460	5850	1pyoA00	N	-	24	6	CASP2	P42575	329	V/F	164	0	0	1	0	0	5	0	0	0	0	0	1	0	0	1	0	0	0	1	0	0	-	-1	-	2	FALSE	FALSE	71D403E08D00E76EEAA726BF31146F22314A37FE	24	24
MC	NFE-PFH_090	TCGA	N	PRAD	SNP	Missense_Mutation	FALSE	3.40.50.1580	6118	1m73E00	N	-	67	29	MTAP	Q13126	218	A/V	241	0	0	0	0	0	5	1	1	0	1	0	0	0	0	0	0	1	0	1	0	0	0.0001273	0.0001273	-	1	FALSE	FALSE	FECE5DC60222D5FC44922CF810FA2878FDC74AAD	67	67
MC	NFE-PFH_090	TCGA	N	PRAD	SNP	Missense_Mutation	FALSE	2.60.210.10	909	2cr2A01	N	-	140	12	SPOP	O43791	133	F/V	113	0	0	0	0	0	5	1	0	0	1	0	0	0	1	0	0	0	0	1	0	0	-	-1	-	2	FALSE	FALSE	EBC18C3B1525B0337C4B35AFF13963228B3BF1DC	140	140
MC	NFE-PFH_090	TCGA	N	PRAD	SNP	Missense_Mutation	FALSE	3.40.50.300	630238	3ap1A01	N	-	76	30	TPST1	O60507	123	R/H	122	1	0	1	0	0	5	1	0	0	0	0	0	0	0	0	0	1	0	0	1	0	1.193e-05	0.00001193	-	3	FALSE	FALSE	0C61D26B898CAE8976E9D0BDF13AB05FC2E5BF17	76	76
MC	NFE-PFH_090	TCGA	N	PRAD	SNP	Missense_Mutation	FALSE	2.60.40.720	7	1hu8A00	N	-	2231	71	TP53	P04637	248	R/W	245	0	0	1	1	0	5	1	0	1	1	0	0	0	1	0	0	0	0	1	0	0	3.977e-06	0.000003977	LFS	2	FALSE	FALSE	31678626A301C9D3C3BE54FEE9318512086AD689	2231	2231
MC	NFE-PFH_090	TCGA	N	READ	SNP	Missense_Mutation	FALSE	3.30.360.20	476	4clqA02	N	-	11	0	RCL1	Q9Y2P8	238	S/P	238	1	0	0	0	0	5	1	0	0	0	0	0	0	1	0	0	0	0	1	0	0	-	-1	-	3	FALSE	FALSE	0CA184A198C1D49CA491136086A5EC1F569BF766	11	11
MC	NFE-PFH_090	TCGA	N	READ	SNP	Missense_Mutation	FALSE	3.30.160.60	23395	2ej4A01	N	-	65	30	ZIC1	Q15915	279	E/G	68	0	0	0	0	0	5	0	0	0	1	0	0	0	0	0	0	1	0	1	0	0	-	-1	-	2	FALSE	FALSE	9B5B2B8ED3500B1C31291054A430CD1494DEF0A6	65	65
MC	NFE-PFH_090	TCGA	N	READ	SNP	Missense_Mutation	FALSE	2.60.120.650	3375	4ccjA01	N	-	29	13	MINA	Q8IUF8	129	D/G	291	0	0	1	0	0	5	0	0	0	0	0	0	0	0	0	0	1	0	1	0	0	-	-1	-	1	FALSE	FALSE	E8046851D1C0B4F6EFCDC11B3757EE99DF302B6F	29	29
MC	NFE-PFH_090	TCGA	N	READ	SNP	Missense_Mutation	FALSE	2.60.200.10	492	1dd1A00	N	-	120	10	SMAD4	Q13485	361	R/H	361	0	0	1	0	0	5	0	0	0	0	0	0	0	1	0	0	0	0	1	0	0	-	-1	JPS	3	FALSE	FALSE	3F1D8BB8A7D4FF254A54AFE0D18E4BFBAE55E6C9	120	120
MC	NFE-PFH_090	TCGA	N	PRAD	SNP	Missense_Mutation	FALSE	3.20.110.10	2809	1htyA01	N	-	79	30	MAN2A1	Q16706	470	A/V	385	0	0	0	0	0	5	1	0	0	0	0	0	0	0	0	0	1	0	1	0	0	1.633e-05	0.00001633	-	2	FALSE	FALSE	C7532D7DB6B120950FAA390157F1854F0D401B85	79	79
MC	NFE-PFH_090	TCGA	N	PRAD	SNP	Missense_Mutation	FALSE	3.30.1050.10	2018	1iktA00	N	-	14	5	HSD17B4	P51659	633	R/C	17	1	0	0	0	0	5	1	0	0	0	0	0	0	0	0	0	1	0	1	0	0	2.388e-05	0.00002388	-	3	FALSE	FALSE	CD9815166BA56DDFAABBCF51BBD272040CCA4965	14	14
MC	NFE-PFH_090	TCGA	N	PRAD	SNP	Missense_Mutation	FALSE	3.30.200.20	2119	4cxaA01	N	-	18	5	CDK12	Q9NYV4	774	E/K	774	0	0	0	0	0	5	0	0	0	1	0	0	0	0	0	0	1	0	1	0	0	0	0	-	3	FALSE	FALSE	82A2C40F1FFD6D48F24B26F6BBCED886F10C0898	18	18
MC	NFE-PFH_090	TCGA	N	PCPG	SNP	Missense_Mutation	FALSE	2.60.40.720	7	1hu8A00	N	-	2231	71	TP53	P04637	285	E/V	282	0	0	0	0	0	5	0	0	1	0	0	0	0	0	0	0	1	0	1	0	0	0	0	LFS	2	FALSE	FALSE	1FBD1503F027F6EC2B1D5764C6C74C787B3550E7	2231	2231
MC	NFE-PFH_090	TCGA	N	SARC	SNP	Missense_Mutation	FALSE	3.20.20.80	52387	3w81A02	N	-	28	11	IDUA	P35475	89	R/Q	89	0	0	0	0	0	5	1	0	0	1	0	0	0	0	0	0	1	0	1	0	0	9.155e-06	0.000009155	MPS1S	2	FALSE	FALSE	84A60107B5DF8455BCA851AD595C7A9CD5031CF7	28	28
MC	NFE-PFH_090	TCGA	N	SARC	SNP	Missense_Mutation	FALSE	3.40.50.1010	15905	1ul1X00	N	-	61	26	ERCC5	P28715	19	P/R	23	0	0	0	0	0	5	0	0	1	0	0	0	0	0	0	0	1	0	1	0	0	-	-1	-	2	FALSE	FALSE	85E342B9E7257E4A7A038342CB7DC68E839C76AC	61	61
MC	NFE-PFH_090	TCGA	N	PRAD	SNP	Missense_Mutation	FALSE	2.60.210.10	909	2cr2A01	N	-	140	12	SPOP	O43791	131	W/G	111	0	0	0	0	0	5	1	0	0	0	0	0	0	0	0	0	1	0	1	0	0	-	-1	-	2	FALSE	FALSE	FD47A328C14B8AC0DEEEBB30EBE50FE8D6C6321A	140	140
MC	NFE-PFH_090	TCGA	N	PRAD	SNP	Missense_Mutation	FALSE	2.60.210.10	909	2cr2A01	N	-	140	12	SPOP	O43791	131	W/G	111	0	0	0	0	0	5	1	0	0	0	0	0	0	0	0	0	1	0	1	0	0	-	-1	-	2	FALSE	FALSE	BC052F96C81F97B246F04AA56913390616B7BF41	140	140
MC	NFE-PFH_090	TCGA	N	PRAD	SNP	Missense_Mutation	FALSE	3.40.718.10	9686	1t09A00	N	-	565	25	IDH1	O75874	132	R/C	132	1	0	1	0	1	5	1	0	0	1	0	0	0	0	0	0	1	0	1	0	0	0	0	-	2	FALSE	FALSE	101AE8E7E7AC2E408EEF24D4289264583C392C97	565	565
MC	NFE-PFH_090	TCGA	N	SKCM	SNP	Missense_Mutation	FALSE	1.10.510.10	79044	5cenA02	N	-	181	87	MLK4	Q5TCX8	319	S/F	285	0	0	1	0	0	5	1	0	0	0	0	0	0	0	0	0	1	0	1	0	0	-	-1	-	2	FALSE	FALSE	B36C0F763787869F8334E87054FC064319A225FF	181	181
MC	NFE-PFH_090	TCGA	N	SKCM	SNP	Missense_Mutation	FALSE	1.10.510.10	79298	1b6cB02	N	-	402	104	ACVR1C	Q8NER5	388	R/Q	398	0	0	0	0	0	5	1	0	0	0	0	0	0	0	0	0	1	0	1	0	0	3.98e-06	0.00000398	-	1	FALSE	FALSE	A3DE3D91D0FF38630C72EFB25CDF85E4BB6ABF68	402	402
MC	NFE-PFH_090	TCGA	N	READ	SNP	Missense_Mutation	FALSE	3.40.50.300	634947	3bfkA00	N	-	1424	307	NRAS	P01111	12	G/C	20	0	0	1	0	1	5	1	0	0	1	0	0	0	0	0	0	1	0	1	0	0	-	-1	KNEN;JMML	3	FALSE	FALSE	FD1F036E154F04E5ECAD725E5394333B39CF21C3	1424	1424
MC	NFE-PFH_090	TCGA	N	READ	SNP	Missense_Mutation	FALSE	3.40.50.300	634947	3bfkA00	N	-	1424	307	KRAS	P01116	13	G/D	21	0	0	1	0	1	5	1	0	0	1	0	0	0	1	0	0	0	0	1	0	0	-	-1	-	1	TRUE	FALSE	815EE4ADB6499C8549F80693FEDEBEE07D9ED822	1424	1424
MC	NFE-PFH_090	TCGA	N	SKCM	SNP	Missense_Mutation	FALSE	1.25.10.10	69033	2fv2A00	N	-	40	10	RQCD1	Q92600	88	N/Y	72	1	0	0	0	0	5	1	0	0	0	0	0	0	1	0	0	0	0	1	0	0	-	-1	-	2	FALSE	FALSE	670CC041D2DA43AF84315703E8F4BFFD511AB7B5	40	40
MC	NFE-PFH_090	TCGA	N	SKCM	SNP	Missense_Mutation	FALSE	1.25.10.10	69033	2fv2A00	N	-	40	10	RQCD1	Q92600	131	P/L	115	0	0	0	0	0	5	1	0	0	0	0	0	0	0	0	0	1	0	0	1	0	-	-1	cMMOS	2	FALSE	FALSE	F8A95D8EAF33669A01FC84256750D8381501AEBE	40	40
MC	NFE-PFH_090	TCGA	N	SKCM	SNP	Missense_Mutation	FALSE	1.25.10.10	69033	2fv2A00	N	-	40	10	RQCD1	Q92600	131	P/L	115	0	0	0	0	0	5	1	0	0	0	0	0	0	0	1	0	0	0	1	0	0	-	-1	cMMOS	2	FALSE	FALSE	38AD81CBB188B453130C994F276AC5CC9EA971C8	40	40
MC	NFE-PFH_090	TCGA	N	SKCM	SNP	Missense_Mutation	FALSE	1.25.10.10	69033	2fv2A00	N	-	40	10	RQCD1	Q92600	131	P/L	115	0	0	0	0	0	5	1	0	0	0	0	0	0	1	0	0	0	0	1	0	0	-	-1	cMMOS	2	FALSE	FALSE	D093DF4E96301650B8A0E7A7B9328CDB00D55E7B	40	40
MC	NFE-PFH_090	TCGA	N	SKCM	SNP	Missense_Mutation	FALSE	2.30.42.10	23845	2gzvA01	N	-	4	2	PICK1	Q9NRD5	71	T/I	71	0	0	0	0	0	5	1	0	0	0	0	0	0	0	0	0	1	0	1	0	0	-	-1	-	1	FALSE	FALSE	3DE8C98F57AF5DF4AF01251EDE11A27D640C2077	4	4
MC	NFE-PFH_090	TCGA	N	SKCM	SNP	Missense_Mutation	FALSE	2.60.40.150	15221	3ohmB04	N	-	63	23	PLCB1	Q9NQ66	720	G/E	769	0	0	0	0	0	5	1	0	0	0	0	0	0	0	0	0	1	0	1	0	0	-	-1	-	1	FALSE	FALSE	9F11F788D9526C42D562E71DCD4A6099078349CF	63	63
MC	NFE-PFH_090	TCGA	N	SKCM	SNP	Missense_Mutation	FALSE	3.20.20.80	52946	4gxpA00	N	-	232	93	KLB	Q86Z14	411	R/Q	366	0	0	0	0	0	5	1	0	0	0	0	0	0	0	0	0	1	0	1	0	0	3.977e-06	0.000003977	-	0	FALSE	FALSE	4239E8E9329F3A8F67B155677BF1278015C3A374	232	232
MC	NFE-PFH_090	TCGA	N	SKCM	SNP	Missense_Mutation	FALSE	3.20.20.80	53122	1gowA00	N	-	115	62	KL	Q9UEF7	520	P/S	5	0	0	0	0	0	5	1	0	0	0	0	0	0	0	0	0	1	0	1	0	0	-	-1	-	1	FALSE	FALSE	F7676DEA19C356FD05F4E2C47B23D8A33E8B69C1	115	115
MC	NFE-PFH_090	TCGA	N	READ	SNP	Missense_Mutation	FALSE	2.60.40.720	7	1hu8A00	N	-	2231	71	TP53	P04637	273	R/H	270	0	0	1	1	0	5	0	0	1	0	0	0	0	1	0	0	0	0	1	0	0	1.593e-05	0.00001593	LFS	1	FALSE	FALSE	96AA4CBB97B43CE881000C0184A9A5120109EF67	2231	2231
MC	NFE-PFH_090	TCGA	N	SKCM	SNP	Missense_Mutation	FALSE	1.25.40.20	62346	1a5eA00	N	-	166	37	CDKN2A	P42771	83	H/Y	83	1	0	0	0	0	5	1	0	0	0	0	0	0	1	0	0	0	0	1	0	0	0	0	-	3	FALSE	FALSE	002888A418AA19050A5C3AA4420C978D8C08FBB4	166	166
MC	NFE-PFH_090	TCGA	N	SKCM	SNP	Missense_Mutation	FALSE	2.60.40.720	7	1hu8A00	N	-	2231	71	TP53	P04637	248	R/W	245	0	0	1	1	0	5	1	0	1	1	0	0	0	0	0	0	1	0	0	1	0	3.977e-06	0.000003977	LFS	2	FALSE	FALSE	260424BDB6F416E5EE0EBF840891C59E58CCC3C6	2231	2231
MC	NFE-PFH_090	TCGA	N	READ	SNP	Missense_Mutation	FALSE	3.30.70.590	513	1fa0A01	N	-	51	9	PAPOLB	Q9NRJ5	399	R/Q	387	1	0	0	1	0	5	1	0	1	0	0	0	0	0	1	0	0	0	0	1	0	-	-1	-	2	FALSE	FALSE	5B32B99899EF6E405F7F6D886F76ACE721024BA7	51	51
MC	NFE-PFH_090	TCGA	N	PRAD	SNP	Missense_Mutation	FALSE	2.60.210.10	909	2cr2A01	N	-	140	12	SPOP	O43791	87	Y/F	67	1	0	0	0	0	5	1	0	0	0	0	0	0	0	0	0	1	0	0	1	0	-	-1	-	1	FALSE	FALSE	BC1D9CE7F00EC5F6E11439E4EAED084368EB2CA2	140	140
MC	NFE-PFH_090	TCGA	N	SKCM	SNP	Missense_Mutation	FALSE	2.60.40.10	133288	1g0xA02	N	-	107	60	LILRA1	O75019	191	R/C	168	0	0	1	0	0	5	0	0	0	0	0	0	0	0	1	0	0	0	1	0	0	5.965e-05	0.00005965	-	0	FALSE	FALSE	F853741DF352244AAEEE7B99F5DFA94A4A029CA5	107	107
MC	NFE-PFH_090	TCGA	N	SKCM	SNP	Missense_Mutation	FALSE	3.40.449.10	1486	1khbA01	N	-	73	32	PCK1	P35558	62	E/K	62	0	0	0	0	0	5	1	0	0	1	0	0	0	0	0	0	1	0	0	1	0	-	-1	-	0	FALSE	FALSE	68616C41FD037D29C6CD15B28F0D7FE3F93AC451	73	73
MC	NFE-PFH_090	TCGA	N	SKCM	SNP	Missense_Mutation	FALSE	2.60.120.200	24854	1gykA00	N	-	118	52	APCS	P02743	157	D/N	138	1	0	0	0	1	5	1	0	0	1	0	0	0	1	0	0	0	0	1	0	0	-	-1	-	2	FALSE	FALSE	DBEE6A8F7B97AC4863A980150F49E0E6045C901C	118	118
MC	NFE-PFH_090	TCGA	N	SKCM	SNP	Missense_Mutation	FALSE	1.10.1060.10	10256	1gt8A02	N	-	42	9	DPYD	Q12882	115	M/I	115	0	0	1	0	0	5	1	0	0	1	0	0	0	0	0	0	1	0	0	1	0	-	-1	-	0	FALSE	FALSE	2CE92549DA9BADB60C1A600412FFE337F933D58D	42	42
MC	NFE-PFH_090	TCGA	N	SKCM	SNP	Missense_Mutation	FALSE	1.10.12.10	5696	1hzdA02	N	-	18	5	ECHDC2	Q86YB7	238	A/V	285	0	0	0	0	0	5	1	0	0	0	0	0	0	0	1	0	0	0	1	0	0	-	-1	-	2	FALSE	FALSE	7092B8FD6492F27C76D2BEE54461EE54984C918A	18	18
MC	NFE-PFH_090	TCGA	N	SKCM	SNP	Missense_Mutation	FALSE	3.50.50.60	112428	2cfyA01	N	-	41	12	TXNRD1	Q16881	315	P/L	165	1	0	0	0	0	5	1	0	0	1	0	0	0	1	0	0	0	0	1	0	0	-	-1	-	3	FALSE	FALSE	A198A0F7584B4FB3761F8B7DDDA37916BC6BE72B	41	41
MC	NFE-PFH_090	TCGA	N	SKCM	SNP	Missense_Mutation	FALSE	2.10.70.10	17247	2a55A01	N	-	10	5	C4BPA	P04003	62	M/I	14	0	0	0	0	0	5	1	0	0	0	0	0	0	0	1	0	0	0	1	0	0	-	-1	-	0	FALSE	FALSE	EF7FEFBAFE462181DCCE9176DC1813F5F2D1901B	10	10
MC	NFE-PFH_090	TCGA	N	SKCM	SNP	Missense_Mutation	FALSE	2.60.120.200	24854	1gykA00	N	-	118	52	CRP	P02741	159	S/F	139	0	0	0	0	0	5	1	0	0	1	0	0	0	0	0	0	1	0	1	0	0	-	-1	-	1	FALSE	FALSE	10751B2B37EAF78C5EA5F03195D08DA34621CA7C	118	118
MC	NFE-PFH_090	TCGA	N	SKCM	SNP	Missense_Mutation	FALSE	3.40.50.300	620156	1xmiA00	N	-	49	19	CFTR	P13569	495	S/F	495	0	0	0	0	0	5	1	0	0	1	0	0	0	0	1	0	0	0	1	0	0	3.979e-06	0.000003979	-	2	FALSE	FALSE	BDAEE98C159A97080979008CBABA9D868697C45E	49	49
MC	NFE-PFH_090	TCGA	N	SKCM	SNP	Missense_Mutation	FALSE	2.130.10.10	13892	5k19A00	N	-	68	36	DMWD	Q09019	214	T/I	150	0	0	0	0	0	5	1	0	0	0	0	0	0	1	0	0	0	0	1	0	0	-	-1	-	2	FALSE	FALSE	061C4B8A97127A65D69BDEB6D927F09624C328B0	68	68
MC	NFE-PFH_090	TCGA	N	SKCM	SNP	Missense_Mutation	FALSE	2.130.10.10	13892	5k19A00	N	-	68	36	DMWD	Q09019	293	S/L	229	1	0	0	0	0	5	1	0	0	0	0	0	0	1	0	0	0	0	1	0	0	4.004e-06	0.000004004	-	2	FALSE	FALSE	37CF9D7B51D2E0E4F554EDF21998C978DE481E20	68	68
MC	NFE-PFH_090	TCGA	N	SKCM	SNP	Missense_Mutation	FALSE	1.20.1110.10	14619	1iwoA02	N	-	131	71	ATP2A1	O14983	749	E/K	749	1	0	0	0	0	5	1	0	0	0	0	0	0	0	1	0	0	0	1	0	0	-	-1	-	3	FALSE	FALSE	58E14F8B3981F2EF7272F980881D72C1906B76F0	131	131
MC	NFE-PFH_090	TCGA	N	SKCM	SNP	Missense_Mutation	FALSE	1.20.245.10	1006	3d3lA01	N	-	157	59	ALOX15B	O15296	630	E/K	617	0	0	1	0	0	5	0	0	0	0	0	0	0	0	0	0	1	0	0	1	0	3.982e-06	0.000003982	-	1	FALSE	FALSE	4A3BC2C700CE28ACAE4E0BDC549438210D20349B	157	157
MC	NFE-PFH_090	TCGA	N	SKCM	SNP	Missense_Mutation	FALSE	1.20.5.170	18272	2wt7A00	N	-	69	19	JDP2	Q8WYK2	79	R/Q	144	1	0	0	1	0	5	1	0	1	0	0	0	0	1	0	0	0	0	1	0	0	0	0	-	2	FALSE	FALSE	A010BEECB1DB5C55976BE1CE80A0B7466B3340E9	69	69
MC	NFE-PFH_090	TCGA	N	SKCM	SNP	Missense_Mutation	FALSE	2.30.29.30	22501	1b55A00	N	-	58	18	TEC	P42680	22	S/L	21	1	0	0	0	1	5	1	0	0	1	0	0	0	0	0	0	1	0	1	0	0	7.963e-06	0.000007963	-	2	FALSE	FALSE	A12559EB7C8F4358AEDF4E271A98DCDDACDDA21D	58	58
MC	NFE-PFH_090	TCGA	N	SKCM	SNP	Missense_Mutation	FALSE	1.20.920.10	4435	1jm4B00	N	-	33	12	BPTF	Q12830	3022	S/L	818	0	0	0	0	0	5	0	0	0	1	0	0	0	1	0	0	0	0	1	0	0	-	-1	-	3	FALSE	FALSE	A85DD0A5FB525F34C1D1235ADEE6A06A421DE159	33	33
MC	NFE-PFH_090	TCGA	N	SKCM	SNP	Missense_Mutation	FALSE	2.60.120.200	24993	2jd4A01	N	-	134	57	LAMA2	P24043	2987	G/E	2924	0	0	0	0	0	5	0	0	0	1	0	0	0	0	0	0	1	0	1	0	0	-	-1	-	2	FALSE	FALSE	6FEA7CD242532E3DDFCFDB2AB7219F421A5EA3A7	134	134
MC	NFE-PFH_090	TCGA	N	SKCM	SNP	Missense_Mutation	FALSE	2.30.29.30	22656	2cy4A00	N	-	34	16	EPS8L1	Q8TE68	31	A/T	31	0	0	0	0	1	5	0	0	0	1	0	0	0	0	0	0	1	0	0	1	0	-	-1	-	0	FALSE	FALSE	2BE934A6B04C1144DA6EC124B4D50F1C4A2783AB	34	34
MC	NFE-PFH_090	TCGA	N	SKCM	SNP	Missense_Mutation	FALSE	3.40.50.300	633567	1wp9A02	N	-	26	0	FANCM	Q8IYD8	533	R/C	416	0	0	0	0	0	5	1	0	0	0	0	0	0	0	0	0	1	0	1	0	0	0.0002904	0.0002904	-	3	FALSE	FALSE	2AF138023571BBE3FB7F2BA16CD22C60704AA127	26	26
MC	NFE-PFH_090	TCGA	N	SKCM	SNP	Missense_Mutation	FALSE	3.40.640.10	63117	2hzpA02	N	-	62	24	KYNU	Q16719	155	R/Q	155	1	0	0	0	0	5	1	0	0	0	0	0	0	0	0	0	1	0	1	0	0	1.998e-05	0.00001998	-	2	FALSE	FALSE	23F08950357838D70AA8E1C2F413C28CFD7440AC	62	62
MC	NFE-PFH_090	TCGA	N	SKCM	SNP	Missense_Mutation	FALSE	2.60.40.840	217	4jqiA01	N	-	70	20	SAG	P10523	175	R/Q	165	0	0	1	0	0	5	0	0	0	0	0	0	0	0	0	0	1	0	1	0	0	2.816e-05	0.00002816	-	1	FALSE	FALSE	FC202FC4BCB45C86039C829072F913DC538C3A50	70	70
MC	NFE-PFH_090	TCGA	N	SKCM	SNP	Missense_Mutation	FALSE	1.10.840.10	1378	3qxlA00	N	-	54	19	RALGPS2	Q86X27	213	D/V	214	1	0	0	0	0	5	1	0	0	0	0	0	0	0	0	0	1	0	0	1	0	-	-1	-	2	FALSE	FALSE	2CE333B2713A6B24000A30D1C2E414FD2631D296	54	54
MC	NFE-PFH_090	TCGA	N	SKCM	SNP	Missense_Mutation	FALSE	3.40.50.1820	115265	1f6wA00	N	-	106	50	TG	P01266	2623	E/K	434	0	0	0	0	0	5	0	1	0	1	0	0	0	1	0	0	0	0	1	0	0	-	-1	-	1	FALSE	FALSE	E1443AD49AF66A14F61FF3CEAE1642CEF92076E0	106	106
MC	NFE-PFH_090	TCGA	N	STAD	SNP	Missense_Mutation	FALSE	1.10.4080.10	1276	3hfwA00	N	-	93	62	ADPRH	P54922	143	P/T	143	0	0	0	0	0	5	1	0	0	0	0	0	0	0	1	0	0	0	1	0	0	-	-1	-	1	FALSE	FALSE	A17DC888370B18CA78DA4785C029C84DAD203346	93	93
MC	NFE-PFH_090	TCGA	N	SKCM	SNP	Missense_Mutation	FALSE	3.30.230.10	28511	3d4jA01	N	-	19	7	MVD	P53602	114	S/L	114	1	0	0	0	1	5	1	0	0	1	0	0	0	0	1	0	0	0	1	0	0	4.861e-05	0.00004861	-	1	FALSE	FALSE	61DBE0AFBED42E464E846C4A5B9E4010BCEE8DC2	19	19
MC	NFE-PFH_090	TCGA	N	SKCM	SNP	Missense_Mutation	FALSE	3.40.50.300	634947	3bfkA00	N	-	1424	307	NRAS	P01111	12	G/R	20	0	0	1	0	1	5	1	0	0	1	0	0	0	1	0	0	0	0	1	0	0	-	-1	KNEN;JMML	3	FALSE	FALSE	81644E740EF4743944AD01760CDDF64389F56A20	1424	1424
MC	NFE-PFH_090	TCGA	N	STAD	SNP	Missense_Mutation	FALSE	1.10.10.10	265627	1o7fA02	N	-	19	4	RAPGEF4	Q8WZA2	256	T/I	238	0	0	0	0	0	5	1	0	0	0	0	0	0	0	1	0	0	0	0	1	0	-	-1	-	0	FALSE	FALSE	052ABFE2E8C2C2AC58507E206DAF4B329A7C5F69	19	19
MC	NFE-PFH_090	TCGA	N	SKCM	SNP	Missense_Mutation	FALSE	3.40.50.1240	13397	2h0qA01	N	-	81	30	UBASH3B	Q8TF42	473	R/C	462	1	0	0	0	1	5	1	0	0	1	0	0	0	0	0	0	1	0	1	0	0	-	-1	-	3	FALSE	FALSE	85BD277F06D17DC08BB85C7A6BBB84C1188FBB99	81	81
MC	NFE-PFH_090	TCGA	N	STAD	SNP	Missense_Mutation	FALSE	3.30.70.330	42518	1h2tZ00	N	-	22	8	NCBP2	P52298	104	T/M	104	1	0	1	0	0	5	1	0	0	0	0	0	0	0	1	0	0	0	1	0	0	1.591e-05	0.00001591	-	2	FALSE	FALSE	E906B4E886DFD759C7A087EAE51237345479FB8A	22	22
MC	NFE-PFH_090	TCGA	N	STAD	SNP	Missense_Mutation	FALSE	1.10.510.10	78758	1fpuA02	N	-	1003	416	ZAP70	P43403	519	R/H	419	0	0	0	0	1	5	1	0	0	1	0	0	0	0	0	0	1	0	0	1	0	8.353e-05	0.00008353	-	2	FALSE	FALSE	26DBDA087872BE7C4F6CE19D0BB7D1C0ABDD6213	1003	1003
MC	NFE-PFH_090	TCGA	N	STAD	SNP	Missense_Mutation	FALSE	1.25.40.20	62532	5aarA00	N	-	95	31	ANKRD50	Q9ULJ7	1007	A/D	579	0	0	0	0	0	5	1	0	0	0	0	0	0	0	0	0	1	0	1	0	0	-	-1	-	1	FALSE	FALSE	C9E74797D21B3CEF42DF70556954A521D8823CC4	95	95
MC	NFE-PFH_090	TCGA	N	STAD	SNP	Missense_Mutation	FALSE	2.10.110.10	6126	2dloA00	N	-	46	18	TRIP6	Q15654	360	P/H	39	1	0	0	0	0	5	1	0	0	1	0	0	0	0	0	0	1	0	1	0	0	-	-1	-	2	FALSE	FALSE	FAAC35B102103493CD19F4F437F720563B549E63	46	46
MC	NFE-PFH_090	TCGA	N	STAD	SNP	Missense_Mutation	FALSE	2.40.50.140	54809	3trzA01	N	-	42	9	LIN28A	Q9H9Z2	50	R/H	50	0	0	0	1	0	5	1	0	1	0	0	0	0	1	0	0	0	0	1	0	0	-	-1	-	2	FALSE	FALSE	728759DBC3C2569B3E28AEB0CB24AF1DCB8D54C1	42	42
MC	NFE-PFH_090	TCGA	N	STAD	SNP	Missense_Mutation	FALSE	2.10.70.10	17233	2uwnA01	N	-	75	10	F13B	P05160	39	Y/H	337	0	0	1	0	0	5	1	0	0	0	0	0	0	0	1	0	0	0	0	1	0	-	-1	-	2	FALSE	FALSE	48BB4699870DE349DACD8B98948C0584BEB552B9	75	75
MC	NFE-PFH_090	TCGA	N	STAD	SNP	Missense_Mutation	FALSE	1.10.510.10	79298	1b6cB02	N	-	402	104	ACVR1B	P36896	484	R/H	482	1	0	0	0	0	5	1	0	0	0	0	0	0	0	0	0	1	0	1	0	0	-	-1	-	2	FALSE	FALSE	D296C31D7CA9C6384EE6673FF98EB30F4996F677	402	402
MC	NFE-PFH_090	TCGA	N	SKCM	SNP	Missense_Mutation	FALSE	3.90.550.10	64185	1qwjA00	N	-	30	4	CMAS	Q8NFW8	210	E/D	208	1	0	1	0	0	5	1	0	0	0	0	0	0	0	1	0	0	0	1	0	0	-	-1	-	1	FALSE	FALSE	5504A4C0AF0D8B0336EF44382E7583703C455F17	30	30
MC	NFE-PFH_090	TCGA	N	STAD	SNP	Missense_Mutation	FALSE	1.10.630.10	29314	1tqnA00	N	-	1002	497	CYP4F2	P78329	149	R/Q	131	0	0	1	0	0	5	0	0	0	1	0	0	0	1	0	0	0	0	1	0	0	4.771e-05	0.00004771	-	1	FALSE	FALSE	666D28E0B6316C8DD82B2AB409B0AB136DB0A38F	1002	1002
MC	NFE-PFH_090	TCGA	N	SKCM	SNP	Missense_Mutation	FALSE	1.20.1250.10	8056	1csgA00	N	-	12	6	CSF2	P04141	122	S/N	105	0	0	0	0	0	5	1	0	0	0	0	0	0	0	0	0	1	0	0	1	0	-	-1	-	0	FALSE	FALSE	9B14247367DE3EE955B792DE6579131C7B85EF86	12	12
MC	NFE-PFH_090	TCGA	N	SKCM	SNP	Missense_Mutation	FALSE	2.20.25.20	218	1jwhC02	N	-	5	4	CSNK2B-LY6G5B-1181	P67870	157	A/S	157	1	0	0	0	0	5	1	0	0	0	0	0	0	1	0	0	0	0	1	0	0	-	-1	-	1	FALSE	FALSE	1ECD0D592C8523664D9A37CB14CDD57AE5F1A7B6	5	5
MC	NFE-PFH_090	TCGA	N	SKCM	SNP	Missense_Mutation	FALSE	3.30.1370.50	1514	2a1sA02	N	-	5	0	PARN	O95453	174	P/S	174	1	0	0	0	0	5	1	0	0	0	0	0	0	1	0	0	0	0	1	0	0	-	-1	-	1	FALSE	FALSE	8542AE2C5781517CBBD277C36691AFE145226860	5	5
MC	NFE-PFH_090	TCGA	N	STAD	SNP	Missense_Mutation	FALSE	3.40.50.300	634947	3bfkA00	N	-	1424	307	KRAS	P01116	13	G/D	21	0	0	1	0	1	5	1	0	0	1	0	0	0	0	0	0	1	0	0	1	0	-	-1	-	1	TRUE	FALSE	743E582CCC2D440047D2D733EACC80097BA9BBED	1424	1424
MC	NFE-PFH_090	TCGA	N	STAD	SNP	Missense_Mutation	FALSE	2.130.10.10	102894	2ovpB02	N	-	240	14	FBXW7	Q969H0	465	R/H	2465	1	0	0	0	0	5	1	0	0	0	0	0	0	0	0	0	1	0	1	0	0	0	0	cMCLL	3	FALSE	FALSE	B5F1123CB3D0D4C6EEDFC27278C3119E73294AEE	240	240
MC	NFE-PFH_090	TCGA	N	STAD	SNP	Missense_Mutation	FALSE	3.30.70.330	42175	2dhsA01	N	-	19	11	CELF2	O95319	64	G/R	40	1	0	0	0	0	5	1	0	0	0	0	0	0	0	0	0	1	0	1	0	0	0	0	-	3	FALSE	FALSE	A58CB7771507014D0D02B50B6308E1F4E9607AC6	19	19
MC	NFE-PFH_090	TCGA	N	STAD	SNP	Missense_Mutation	FALSE	3.60.15.10	29126	2i7tA01	N	-	41	21	CPSF3L	Q5TA45	108	R/G	111	0	0	0	0	0	5	1	0	0	0	0	0	0	0	1	0	0	0	0	1	0	-	-1	-	2	FALSE	FALSE	29DAAD2C265C0D57AA2DD541E2F93EBFFD13E5FC	41	41
MC	NFE-PFH_090	TCGA	N	STAD	SNP	Missense_Mutation	FALSE	2.60.40.10	136116	5fdyA00	N	-	58	21	SCN2B	O60939	78	E/D	78	0	0	1	0	0	5	1	0	0	0	0	0	0	0	0	0	1	0	1	0	0	-	-1	-	2	FALSE	FALSE	E2AC686363D7AECA1F0E91C3EA5307D282C021B0	58	58
MC	NFE-PFH_090	TCGA	N	STAD	SNP	Missense_Mutation	FALSE	3.40.50.150	135767	4c4aA03	N	-	7	9	PRMT7	Q9NVM4	388	T/A	388	0	0	0	0	0	5	1	0	0	0	0	0	0	0	0	0	1	0	1	0	0	-	-1	-	1	FALSE	FALSE	374BA8A1FF99FE0FB70BBBE97AA3D40D665BA974	7	7
MC	NFE-PFH_090	TCGA	N	STAD	SNP	Missense_Mutation	FALSE	2.30.29.30	22580	2y7bA00	N	-	15	6	ANLN	Q9NQW6	1062	R/Q	1062	1	0	0	0	0	5	1	0	0	0	0	0	0	0	0	0	1	0	1	0	0	3.978e-06	0.000003978	-	3	FALSE	FALSE	967E74B5AEAD295212D11D847C7FB5C48BE1C61F	15	15
MC	NFE-PFH_090	TCGA	N	STAD	SNP	Missense_Mutation	FALSE	3.40.50.300	628018	1shzA01	N	-	282	139	GNAS	P63092	229	D/N	228	0	0	1	0	0	5	1	1	0	1	0	0	0	0	0	0	1	0	0	1	0	7.953e-06	0.000007953	-	1	FALSE	FALSE	B1348C0B901B406E714E400C0374C4639C14E642	282	282
MC	NFE-PFH_090	TCGA	N	STAD	SNP	Missense_Mutation	FALSE	3.40.390.10	13247	1gkcA00	N	-	386	175	MMP20	O60882	147	Q/K	146	0	0	0	0	0	5	1	0	0	0	0	0	0	0	1	0	0	0	1	0	0	-	-1	-	0	FALSE	FALSE	F91E2D7311F8556E610F93997A692C86BF6A021B	386	386
MC	NFE-PFH_090	TCGA	N	STAD	SNP	Missense_Mutation	FALSE	3.40.50.300	630744	1kaoA00	N	-	172	69	RRAS2	P62070	70	A/T	59	1	0	0	0	0	5	1	0	0	1	0	0	0	0	0	0	1	0	0	1	0	7.965e-06	0.000007965	-	2	FALSE	FALSE	C17AEC494E66F6E3DD8305169947E2C7111B418F	172	172
MC	NFE-PFH_090	TCGA	N	STAD	SNP	Missense_Mutation	FALSE	3.40.50.300	630778	3mwyW04	N	-	437	120	CHD5	Q8TDI0	1136	R/C	807	1	0	0	0	0	5	1	0	0	0	0	0	0	0	1	0	0	0	1	0	0	-	-1	-	3	FALSE	FALSE	9A077FF0DB877531B4C24395EA2F67A0032DEF04	437	437
MC	NFE-PFH_090	TCGA	N	STAD	SNP	Missense_Mutation	FALSE	3.40.50.300	634046	1w1wA00	N	-	62	8	SMC4	Q9NTJ3	228	L/V	150	0	0	0	0	0	5	0	0	0	1	0	0	0	0	0	0	1	0	1	0	0	-	-1	-	2	FALSE	FALSE	0A7DF2821730ED5A025FA4EBDA65A396C2A43C5C	62	62
MC	NFE-PFH_090	TCGA	N	STAD	SNP	Missense_Mutation	FALSE	3.10.20.90	16274	2dziA00	N	-	3	0	UBL4B	Q8N7F7	33	R/W	40	0	0	0	0	0	5	1	0	0	0	0	0	0	0	0	0	1	0	1	0	0	5.173e-05	0.00005173	-	1	FALSE	FALSE	0F59025A01588D54A2BB013268EF51D1E3FCDE8E	3	3
MC	NFE-PFH_090	TCGA	N	STAD	SNP	Missense_Mutation	FALSE	3.30.40.10	60826	3c5kA00	N	-	21	6	USP49	Q70CQ1	54	A/T	53	0	0	0	0	0	5	1	0	0	1	0	0	0	0	0	0	1	0	1	0	0	0.0001275	0.0001275	-	2	FALSE	FALSE	16982840569554DFC5EB5E5C8ECE3C75D50B4AE5	21	21
MC	NFE-PFH_090	TCGA	N	UCEC	SNP	Missense_Mutation	FALSE	1.10.287.80	3084	2dw4A03	N	-	6	4	KDM1A	O60341	477	E/K	477	1	0	0	0	0	5	1	0	0	0	0	0	0	0	0	0	1	0	1	0	0	-	-1	-	3	FALSE	FALSE	03F84D15E8A07F2C74337C8571D375F0FF60226D	6	6
MC	NFE-PFH_090	TCGA	N	THCA	SNP	Missense_Mutation	FALSE	3.30.200.20	63964	2y4iB01	N	-	22	16	KSR2	Q6VAB6	671	L/H	671	0	0	0	0	0	5	0	0	0	1	0	0	0	0	0	0	1	0	0	1	0	-	-1	-	1	FALSE	FALSE	69F8082892A42A446348CF1FBAEE73FDF7B96544	22	22
MC	NFE-PFH_090	TCGA	N	STAD	SNP	Missense_Mutation	FALSE	3.40.720.10	11646	4gtwA01	N	-	41	10	ENPP3	O14638	356	L/P	389	0	0	0	0	0	5	1	0	0	0	0	0	0	0	0	0	1	0	0	1	0	-	-1	-	2	FALSE	FALSE	7E885B231F520166660D20FC5136C227D24B5293	41	41
MC	NFE-PFH_090	TCGA	N	UCEC	SNP	Missense_Mutation	FALSE	1.10.10.520	1135	1y8qB02	N	-	28	8	UBA2	Q9UBT2	274	R/W	274	0	0	0	0	0	5	1	0	0	0	0	0	0	0	0	0	1	0	0	1	0	4.437e-05	0.00004437	-	1	FALSE	FALSE	593B30876DB0524B468ACB2CDE0DC2A23412B24F	28	28
MC	NFE-PFH_090	TCGA	N	UCEC	SNP	Missense_Mutation	FALSE	1.10.10.60	124109	1du6A00	N	-	30	14	PBX3	P40426	240	R/H	8	1	0	0	1	0	5	1	0	1	0	0	0	0	0	0	0	1	0	1	0	0	-	-1	-	3	FALSE	FALSE	9D030B5E5AA065FEEE63C250FFCA6F11BFFB990C	30	30
MC	NFE-PFH_090	TCGA	N	THCA	SNP	Missense_Mutation	FALSE	3.40.50.300	634947	3bfkA00	N	-	1424	307	KRAS	P01116	12	G/V	20	0	0	1	0	1	5	1	0	0	1	0	0	0	0	0	0	1	0	1	0	0	0	0	GASC	2	FALSE	FALSE	F7A077E44603AC59752F2E0D8D3CF23EDB7820BB	1424	1424
MC	NFE-PFH_090	TCGA	N	UCEC	SNP	Missense_Mutation	FALSE	1.10.1070.11	1687	1e8yA05	N	-	549	93	PIK3CA	P42336	1043	M/I	1072	0	0	0	0	1	5	1	0	0	1	0	0	0	1	0	0	0	0	1	0	0	-	-1	CRC;MCAP	1	FALSE	FALSE	CE5D45021D2CF7884397EA5DA1900F2FF63B86DA	549	549
MC	NFE-PFH_090	TCGA	N	UCEC	SNP	Missense_Mutation	FALSE	2.130.10.10	102894	2ovpB02	N	-	240	14	FBXW7	Q969H0	423	G/V	2423	1	0	0	0	0	5	1	0	0	0	0	0	0	0	0	0	1	0	1	0	0	0	0	-	3	FALSE	FALSE	9D3D788D71D63AAD78210D6F04D1A7269587EBDC	240	240
MC	NFE-PFH_090	TCGA	N	UCEC	SNP	Missense_Mutation	FALSE	1.10.12.10	5670	2gtrA02	N	-	9	5	CDYL	Q9Y232	542	S/L	205	0	0	0	0	0	5	1	0	0	0	0	0	0	0	0	0	1	0	0	1	0	7.984e-06	0.000007984	-	1	FALSE	FALSE	04473986C0D2B5DED29F62C4DDE57FC4FAAC0A77	9	9
MC	NFE-PFH_090	TCGA	N	UCEC	SNP	Missense_Mutation	FALSE	1.10.510.10	60677	1m14A02	N	-	149	34	ERBB2	P04626	842	V/I	810	1	0	0	0	0	5	1	0	0	1	0	0	0	0	0	0	1	0	1	0	0	3.977e-06	0.000003977	-	2	FALSE	FALSE	E1DA79FC647EB7211AAACA720317B2EBB46B8ED9	149	149
MC	NFE-PFH_090	TCGA	N	UCEC	SNP	Missense_Mutation	FALSE	1.10.510.10	78587	1xjdA02	N	-	147	48	PRKCQ	Q04759	481	A/V	481	0	0	0	0	0	5	1	0	0	0	0	0	0	0	0	0	1	0	1	0	0	8.37e-05	0.0000837	-	1	FALSE	FALSE	ED6A4B75F1106BF035E7938600B376236E2690FD	147	147
MC	NFE-PFH_090	TCGA	N	UCEC	SNP	Missense_Mutation	FALSE	1.10.150.170	2200	3tkaA02	N	-	19	3	METTL15	A6NJ78	185	S/P	117	0	0	0	0	0	5	1	0	0	0	0	0	0	0	0	0	1	0	1	0	0	-	-1	-	2	FALSE	FALSE	234CD36875E124267F4C33C281CCF532B579DE0E	19	19
MC	NFE-PFH_090	TCGA	N	UCEC	SNP	Missense_Mutation	FALSE	1.10.8.50	60	1tdhA02	N	-	11	6	NEIL1	Q96FI4	134	G/R	134	0	0	0	0	0	5	0	0	1	0	0	0	0	0	0	0	1	0	1	0	0	4.126e-06	0.000004126	-	2	FALSE	FALSE	7F36F8B9676E20D891A9EB7F4CC5D6C6E4F1ED54	11	11
MC	NFE-PFH_090	TCGA	N	UCEC	SNP	Missense_Mutation	FALSE	2.30.39.10	4513	2zv6A02	N	-	200	76	SERPINB3	P29508	212	M/I	212	1	0	1	0	0	5	1	0	0	0	0	0	0	0	0	0	1	0	0	1	0	-	-1	-	1	FALSE	FALSE	33C9D7F73498EAB5AC5AD6C5D0F65C791C30A34A	200	200
MC	NFE-PFH_090	TCGA	N	UCEC	SNP	Missense_Mutation	FALSE	2.130.10.10	102894	2ovpB02	N	-	240	14	FBXW7	Q969H0	499	G/D	2499	1	0	0	0	0	5	1	0	0	0	0	0	0	1	0	0	0	0	1	0	0	-	-1	-	2	FALSE	FALSE	9DF949678B74C04A8FF158BE49A51E7E25B56385	240	240
MC	NFE-PFH_090	TCGA	N	UCEC	SNP	Missense_Mutation	FALSE	1.10.1520.10	4026	3c4bA01	N	-	41	11	DICER1	Q9UPY3	1705	E/K	1689	1	0	0	0	1	5	1	0	0	1	0	0	0	0	0	0	1	0	1	0	0	-	-1	-	3	FALSE	FALSE	604C0504292FC2E481023EFFFEB4C63A2FF7EFAA	41	41
MC	NFE-PFH_090	TCGA	N	UCEC	SNP	Missense_Mutation	FALSE	1.10.840.10	1435	3t6aA00	N	-	105	40	BCAR3	O75815	813	R/H	813	0	0	0	0	0	5	1	0	0	0	0	0	0	1	0	0	0	0	1	0	0	5.971e-05	0.00005971	-	1	FALSE	FALSE	D09FAB73E5E20EC2EDFF30686EA66CE4A9BA7CE9	105	105
MC	NFE-PFH_090	TCGA	N	UCEC	SNP	Missense_Mutation	FALSE	1.25.40.70	2223	1e8yA03	N	-	637	68	PIK3CA	P42336	542	E/K	566	0	0	1	0	0	5	0	0	0	0	0	0	0	0	1	0	0	0	1	0	0	-	-1	CRC;CLOVE;KERSEB;BC	3	FALSE	FALSE	72F4758F2971D5CF3096F7C6FC9026E15BD90F4C	637	637
MC	NFE-PFH_090	TCGA	N	UCEC	SNP	Missense_Mutation	FALSE	1.10.510.10	78758	1fpuA02	N	-	1003	416	EPHA3	P29320	802	T/K	417	0	0	0	0	1	5	1	0	0	1	0	0	0	0	0	0	1	0	1	0	0	-	-1	-	2	FALSE	FALSE	287E3B97926B8E9C25B573776783087E8A434C78	1003	1003
MC	NFE-PFH_090	TCGA	N	UCEC	SNP	Missense_Mutation	FALSE	1.20.120.350	4263	4jtaB02	N	-	114	68	KCNC1	P48547	316	V/M	295	0	0	0	0	1	5	1	0	0	1	0	0	0	0	0	0	1	0	1	0	0	4.022e-06	0.000004022	-	2	FALSE	FALSE	4693FD2EC8F66AF2DEE4ABE45FF0791404AD5A5E	114	114
MC	NFE-PFH_090	TCGA	N	UCEC	SNP	Missense_Mutation	FALSE	1.20.1250.10	8013	1ilkA00	N	-	21	16	IL10	P22301	128	R/Q	110	1	0	1	0	0	5	1	0	0	1	0	0	0	0	0	0	1	0	0	1	0	3.979e-06	0.000003979	-	2	FALSE	FALSE	F0462113A45C98E8AA3407FF204A526909D4A061	21	21
MC	NFE-PFH_090	TCGA	N	UCEC	SNP	Missense_Mutation	FALSE	1.10.1070.11	1687	1e8yA05	N	-	549	93	PIK3CA	P42336	1047	H/R	1076	0	0	1	0	0	5	1	0	0	1	0	0	0	0	0	0	1	0	1	0	0	4.028e-06	0.000004028	CRC;MCAP;CLOVE;KERSEB;BC;OC	1	FALSE	FALSE	902AAC83ACD84FC2AA893323C6B8D3921C11E6FD	549	549
MC	NFE-PFH_090	TCGA	N	UCEC	SNP	Missense_Mutation	FALSE	1.20.1250.10	8253	1m4rA00	N	-	61	19	IL20	Q9NYY1	61	D/G	71	0	0	1	0	0	5	0	0	0	0	0	0	0	0	0	0	1	0	1	0	0	-	-1	-	0	FALSE	FALSE	98B8F2AB6B1972FE617B19B6CF716E4C174BD27E	61	61
MC	NFE-PFH_090	TCGA	N	UCEC	SNP	Missense_Mutation	FALSE	1.10.1070.11	1687	1e8yA05	N	-	549	93	PIK3CA	P42336	1047	H/R	1076	0	0	1	0	0	5	1	0	0	1	0	0	0	1	0	0	0	0	1	0	0	4.028e-06	0.000004028	CRC;MCAP;CLOVE;KERSEB;BC;OC	1	FALSE	FALSE	A246324716899C3EAAF14805515E51AC526C0E31	549	549
MC	NFE-PFH_090	TCGA	N	UCEC	SNP	Missense_Mutation	FALSE	1.10.510.10	78989	1ia8A02	N	-	20	5	CHEK1	O14757	156	R/Q	156	0	0	0	0	0	5	1	0	0	0	0	0	0	0	0	0	1	0	1	0	0	0.0001093	0.0001093	-	2	FALSE	FALSE	AADCD4D350F17C33806439D0B09C153A76F4C8F7	20	20
MC	NFE-PFH_090	TCGA	N	UCEC	SNP	Missense_Mutation	FALSE	3.30.200.20	1059	2esmA01	N	-	48	4	ROCK1	Q13464	70	R/Q	70	0	0	1	0	0	5	1	0	0	0	0	0	0	0	0	0	1	0	0	1	0	-	-1	-	1	FALSE	FALSE	D638177887639EAE393BCD9B977449049A598769	48	48
MC	NFE-PFH_090	TCGA	N	UCEC	SNP	Missense_Mutation	FALSE	3.40.30.10	80093	1dugA01	N	-	136	53	GSTA4	O15217	211	I/M	196	0	0	1	0	1	5	0	0	0	1	0	0	0	0	0	0	1	0	0	1	0	-	-1	-	0	FALSE	FALSE	3A61DBFB1EE873B8C8A27E45B8DD48D2297010A2	136	136
MC	NFE-PFH_090	TCGA	N	UCEC	SNP	Missense_Mutation	FALSE	3.30.1010.10	1841	2rd0A05	N	-	167	38	PIK3CA	P42336	726	E/K	726	0	0	0	0	0	5	0	0	0	1	0	0	0	1	0	0	0	0	1	0	0	-	-1	MCAP	1	FALSE	FALSE	527FC8E2CE7103F6B1A1EB437063064DF87D6A90	167	167
MC	NFE-PFH_090	TCGA	N	UCEC	SNP	Missense_Mutation	FALSE	2.10.25.10	5044	3zyjB01	N	-	20	9	NTNG1	Q9Y2I2	337	P/H	347	0	0	0	0	0	5	1	0	0	0	0	0	0	0	0	0	1	0	1	0	0	-	-1	-	2	FALSE	FALSE	50CD3D568A04DC0E6795C20FC5140D013A28AF5E	20	20
MC	NFE-PFH_090	TCGA	N	UCEC	SNP	Missense_Mutation	FALSE	1.10.510.10	79449	1gagA02	N	-	32	13	INSR	P06213	1187	T/M	1160	0	0	0	0	0	5	0	0	0	1	0	0	0	0	0	0	1	0	1	0	0	4.374e-05	0.00004374	-	2	FALSE	FALSE	F54C2DE5933E7E750E2B536D6360D0F8B91B4703	32	32
MC	NFE-PFH_090	TCGA	N	UCEC	SNP	Missense_Mutation	FALSE	2.60.40.60	18149	5dzvA05	N	-	568	482	PCDHA3	Q9Y5H8	484	A/T	455	0	0	0	0	0	5	1	0	0	1	0	0	0	0	1	0	0	0	1	0	0	-	-1	-	0	FALSE	FALSE	EA75DF2E02B5ED3E6EFFAA7A44AF7CC35ACB9B10	568	568
MC	NFE-PFH_090	TCGA	N	UCEC	SNP	Missense_Mutation	FALSE	3.30.505.10	4233	1b47A03	N	-	29	9	CBL	P22681	276	E/K	276	1	0	0	0	0	5	1	0	0	0	0	0	0	0	0	0	1	0	1	0	0	7.953e-06	0.000007953	-	3	FALSE	FALSE	3189EF7FEAD79166EC16D8F67C184BEF773B264E	29	29
MC	NFE-PFH_090	TCGA	N	UCEC	SNP	Missense_Mutation	FALSE	3.30.505.10	4354	2knoA01	N	-	47	42	TNS3	Q68CZ2	1179	R/I	29	0	0	0	0	0	5	1	0	0	0	0	0	0	0	0	0	1	0	1	0	0	-	-1	-	3	FALSE	FALSE	752E31C8C4FA1DF12CE7BF2985C721A6398C8CA7	47	47
MC	NFE-PFH_090	TCGA	N	UCEC	SNP	Missense_Mutation	FALSE	3.40.390.10	13247	1gkcA00	N	-	386	175	MMP16	P51512	153	R/C	142	0	0	0	0	0	5	1	0	0	0	0	0	0	0	0	0	1	0	0	1	0	-	-1	-	3	FALSE	FALSE	5E6427FFF872733C1DB1569D04DFB13663FA8F38	386	386
MC	NFE-PFH_090	TCGA	N	UCEC	SNP	Missense_Mutation	FALSE	3.40.50.1000	57661	3kc2A01	N	-	14	4	CECR5	Q9BXW7	59	R/Q	26	0	0	1	0	0	5	1	0	0	0	0	0	0	0	0	0	1	0	1	0	0	1.991e-05	0.00001991	-	2	FALSE	FALSE	33845292118C57F6BA14E19653BEED125BF67116	14	14
MC	NFE-PFH_090	TCGA	N	UCEC	SNP	Missense_Mutation	FALSE	1.25.40.70	2223	1e8yA03	N	-	637	68	PIK3CA	P42336	546	Q/R	570	0	0	1	0	0	5	0	0	0	0	0	0	0	1	0	0	0	0	1	0	0	-	-1	BC;OC	2	FALSE	FALSE	0F92697FC11DC59720FE7848735C080D19C67EF0	637	637
MC	NFE-PFH_090	TCGA	N	UCEC	SNP	Missense_Mutation	FALSE	1.20.80.10	2727	2cb8A00	N	-	25	16	ACBD7	Q8N6N7	87	G/R	86	0	0	1	0	0	5	1	0	0	1	0	0	0	0	1	0	0	0	1	0	0	5.572e-05	0.00005572	-	2	FALSE	FALSE	A97542AB8BFED4E4374DD1876A7E25CA054C3C7A	25	25
MC	NFE-PFH_090	TCGA	N	UCEC	SNP	Missense_Mutation	FALSE	3.40.50.150	134717	4gc5A01	N	-	23	14	TFB1M	Q8WVM0	74	L/I	74	0	0	0	0	0	5	1	0	0	0	0	0	0	0	0	0	1	0	1	0	0	-	-1	-	1	FALSE	FALSE	AD103090BD7254F7D63E4FA06081C2B5385E51F2	23	23
MC	NFE-PFH_090	TCGA	N	UCEC	SNP	Missense_Mutation	FALSE	3.30.420.40	78180	4j8fA01	N	-	101	70	HSPA2	P54652	62	M/I	61	0	0	1	0	0	5	0	0	0	0	0	0	0	0	0	0	1	0	0	1	0	-	-1	-	1	FALSE	FALSE	BC6EFE8DA65A2104AFA18E23495887D9DA01263F	101	101
MC	NFE-PFH_090	TCGA	N	UCEC	SNP	Missense_Mutation	FALSE	3.30.420.40	78180	4j8fA01	N	-	101	70	HSPA6	P17066	167	A/T	165	0	0	0	0	0	5	1	0	0	0	0	0	0	0	0	0	1	0	0	1	0	-	-1	-	0	FALSE	FALSE	B1D7D80EA4EE85E9014D918705B5E3567825DC55	101	101
MC	NFE-PFH_090	TCGA	N	UCEC	SNP	Missense_Mutation	FALSE	1.20.5.270	198	1bccE01	N	-	13	4	UQCRFS1	P47985	111	K/T	33	1	0	1	0	0	5	1	0	0	1	0	0	0	0	0	0	1	0	0	1	0	-	-1	-	1	FALSE	FALSE	BFCC72BE24E083C1E2FFCD063B97E033A72D91E5	13	13
MC	NFE-PFH_090	TCGA	N	UCEC	SNP	Missense_Mutation	FALSE	1.25.10.10	68662	1b3uA00	N	-	245	66	PPP2R1A	P30153	179	P/R	178	1	0	1	0	0	5	1	0	0	0	0	0	0	1	0	0	0	0	1	0	0	-	-1	MRD36	2	FALSE	FALSE	911BAD85ED82A4ACB53E338963E28538596632F4	245	245
MC	NFE-PFH_090	TCGA	N	UCEC	SNP	Missense_Mutation	FALSE	1.25.10.10	68662	1b3uA00	N	-	245	66	PPP2R1A	P30153	179	P/R	178	1	0	1	0	0	5	1	0	0	0	0	0	0	1	0	0	0	0	1	0	0	-	-1	MRD36	2	FALSE	FALSE	5D02A9FE2BA4C0A1C63E57A7F2617E9B7FA27BA7	245	245
MC	NFE-PFH_090	TCGA	N	UCEC	SNP	Missense_Mutation	FALSE	1.25.10.10	69002	1w9cA00	N	-	43	10	XPO1	O14980	749	R/Q	749	1	0	0	0	0	5	1	0	0	0	0	0	0	0	0	0	1	0	0	1	0	-	-1	-	3	FALSE	FALSE	E01057D99E03C86DD77C4A70FA1A183C4FB6937A	43	43
MC	NFE-PFH_090	TCGA	N	UCEC	SNP	Missense_Mutation	FALSE	1.25.10.10	69002	1w9cA00	N	-	43	10	XPO1	O14980	749	R/Q	749	1	0	0	0	0	5	1	0	0	0	0	0	0	0	0	0	1	0	1	0	0	-	-1	-	3	FALSE	FALSE	5C2E146F233228EFC747C631814CF4E0AEFD6994	43	43
MC	NFE-PFH_090	TCGA	N	UCEC	SNP	Missense_Mutation	FALSE	2.102.10.10	8165	1ezvE02	N	-	23	5	UQCRFS1	P47985	177	R/C	119	0	0	0	0	0	5	1	0	0	0	0	0	0	0	0	0	1	0	0	1	0	-	-1	-	3	FALSE	FALSE	0FC05A77DACB1262057C9D9CC6C3303C9F48EE2A	23	23
MC	NFE-PFH_090	TCGA	N	UCEC	SNP	Missense_Mutation	FALSE	2.60.20.10	2567	2m3tA01	N	-	14	6	CRYGS	P22914	36	R/C	36	0	0	0	0	0	5	1	0	0	0	0	0	0	1	0	0	0	0	1	0	0	7.954e-06	0.000007954	-	1	FALSE	FALSE	E59AA0685C4EF360B2F3DD5650E43B939454F77D	14	14
MC	NFE-PFH_090	TCGA	N	UCEC	SNP	Missense_Mutation	FALSE	2.110.10.10	1526	1qhuA01	N	-	20	14	HPX	P02790	102	R/C	79	0	0	1	0	0	5	1	0	0	0	0	0	0	0	0	0	1	0	1	0	0	1.591e-05	0.00001591	-	2	FALSE	FALSE	327B5FC5296B685C01EF5D47040C56664472E63B	20	20
MC	NFE-PFH_090	TCGA	N	UCEC	SNP	Missense_Mutation	FALSE	2.110.10.10	1526	1qhuA01	N	-	20	14	HPX	P02790	197	R/H	174	1	0	1	0	1	5	1	0	0	1	0	0	0	0	0	0	1	0	1	0	0	3.186e-05	0.00003186	-	1	FALSE	FALSE	C0B417AFA4466C2B2F3036433332E037B2E15D48	20	20
MC	NFE-PFH_090	TCGA	N	UCEC	SNP	Missense_Mutation	FALSE	2.120.10.80	8779	2vpjA00	N	-	38	11	KLHL12	Q53G59	473	D/N	473	0	0	1	0	0	5	0	0	0	0	0	0	0	0	1	0	0	0	0	1	0	-	-1	-	2	FALSE	FALSE	2C091A117186488E192933DA413043C50FFCADF4	38	38
MC	NFE-PFH_090	TCGA	N	UCEC	SNP	Missense_Mutation	FALSE	2.130.10.10	25863	5gxhA01	N	-	22	19	GEMIN5	Q8TEQ6	323	L/I	323	1	0	0	0	0	5	1	0	0	0	0	0	0	0	0	0	1	0	1	0	0	-	-1	-	1	FALSE	FALSE	31CCE3678288AA08FA3517B6AC6A24F38432D45F	22	22
MC	NFE-PFH_090	TCGA	N	UCEC	SNP	Missense_Mutation	FALSE	3.40.50.300	634947	3bfkA00	N	-	1424	307	KRAS	P01116	12	G/D	20	0	0	1	0	1	5	1	0	0	1	0	0	0	0	0	0	1	0	1	0	0	4.011e-06	0.000004011	GASC	1	FALSE	FALSE	C4163F43B3A24ACA9E84D8B2E5F8B9C6A6962F61	1424	1424
MC	NFE-PFH_090	TCGA	N	UCEC	SNP	Missense_Mutation	FALSE	2.30.29.30	22656	2cy4A00	N	-	34	16	EPS8	Q12929	60	S/T	31	0	0	0	0	1	5	0	0	0	1	0	0	0	0	0	0	1	0	1	0	0	-	-1	-	1	FALSE	FALSE	F24CCECB4AD2E33A744B108A6CCAD58A73A597EE	34	34
MC	NFE-PFH_090	TCGA	N	UCEC	SNP	Missense_Mutation	FALSE	3.40.50.300	634947	3bfkA00	N	-	1424	307	KRAS	P01116	12	G/D	20	0	0	1	0	1	5	1	0	0	1	0	0	0	0	0	0	1	0	1	0	0	4.011e-06	0.000004011	GASC	1	FALSE	FALSE	B9AAD032C0D1E5B37AB66595B1985757D3B4EBFD	1424	1424
MC	NFE-PFH_090	TCGA	N	UCEC	SNP	Missense_Mutation	FALSE	1.25.10.10	68662	1b3uA00	N	-	245	66	PPP2R1A	P30153	183	R/W	182	1	0	1	0	0	5	1	0	0	0	0	0	0	0	0	0	1	0	1	0	0	-	-1	-	3	FALSE	FALSE	22017105C788E8FB2B7D67955776E644B0631290	245	245
MC	NFE-PFH_090	TCGA	N	UCEC	SNP	Missense_Mutation	FALSE	2.60.40.720	7	1hu8A00	N	-	2231	71	TP53	P04637	248	R/Q	245	0	0	1	1	0	5	1	0	1	1	0	0	0	1	0	0	0	0	1	0	0	1.193e-05	0.00001193	LFS	2	FALSE	FALSE	551A7A2F767B41E7978A4D1A91EE5A9FF93B4AFF	2231	2231
MC	NFE-PFH_090	TCGA	N	UCEC	SNP	Missense_Mutation	FALSE	1.25.10.10	68662	1b3uA00	N	-	245	66	PPP2R1A	P30153	183	R/W	182	1	0	1	0	0	5	1	0	0	0	0	0	0	1	0	0	0	0	1	0	0	-	-1	-	3	FALSE	FALSE	A36522D64336BE7AB78A1CA49FE9F8C9EACE96DD	245	245
MC	NFE-PFH_090	TCGA	N	UCEC	SNP	Missense_Mutation	FALSE	1.25.10.10	68662	1b3uA00	N	-	245	66	PPP2R1A	P30153	183	R/W	182	1	0	1	0	0	5	1	0	0	0	0	0	0	1	0	0	0	0	1	0	0	-	-1	-	3	FALSE	FALSE	0C34D53BAF7CA64B4C9BE9FB94A2240EDDF4E693	245	245
MC	NFE-PFH_090	TCGA	N	UCEC	SNP	Missense_Mutation	FALSE	1.25.10.10	68662	1b3uA00	N	-	245	66	PPP2R1A	P30153	217	Q/K	216	1	0	1	0	0	5	1	0	0	0	0	0	0	1	0	0	0	0	1	0	0	-	-1	-	3	FALSE	FALSE	4C90170F5D1B168FFE4033AE1411041121198F9A	245	245
MC	NFE-PFH_090	TCGA	N	UCEC	SNP	Missense_Mutation	FALSE	3.40.50.1440	588	5ij0B01	N	-	241	173	TUBB4A	P04350	255	V/I	255	1	0	1	0	0	5	1	0	0	1	0	0	0	0	0	0	1	0	0	1	0	-	-1	-	1	FALSE	FALSE	E0A6C3894564FE72BF59B38B985DF63027435A70	241	241
MC	NFE-PFH_090	TCGA	N	UCEC	SNP	Missense_Mutation	FALSE	3.30.50.10	4132	1r0nB00	N	-	57	21	NR1H3	Q13133	126	V/I	229	0	0	0	0	0	5	1	0	1	0	0	0	0	0	0	0	1	0	1	0	0	1.989e-05	0.00001989	-	0	FALSE	FALSE	FCC5833C5CD0C35F0845134BFAFF2DD77FD9E95D	57	57
MC	NFE-PFH_090	TCGA	N	UCEC	SNP	Missense_Mutation	FALSE	2.60.120.40	2529	4en0A00	N	-	36	17	TNFSF14	O43557	169	R/H	169	0	0	1	0	0	5	0	0	0	0	0	0	0	0	0	0	1	0	0	1	0	5.187e-05	0.00005187	-	2	FALSE	FALSE	91B88B8E234926DA1BB5DB7EF4CD420A9305AC95	36	36
MC	NFE-PFH_090	TCGA	N	UCEC	SNP	Missense_Mutation	FALSE	2.60.40.10	132947	2o26U01	N	-	20	12	KIT	P10721	49	R/C	49	0	0	0	0	0	5	1	0	0	0	0	0	0	0	0	0	1	0	1	0	0	1.195e-05	0.00001195	-	0	FALSE	FALSE	FBAF81C9F9CABA5A9EA8CFFE0E968263FF36617E	20	20
MC	NFE-PFH_090	TCGA	N	UCEC	SNP	Missense_Mutation	FALSE	3.40.50.1100	25362	1kl7A03	N	-	42	14	THNSL2	Q86YJ6	222	S/L	241	1	0	0	0	0	5	1	0	0	0	0	0	0	0	0	0	1	0	1	0	0	-	-1	-	3	FALSE	FALSE	B08D56BBF6E300363EE8F101387C78EEC503C60A	42	42
MC	NFE-PFH_090	TCGA	N	UCEC	SNP	Missense_Mutation	FALSE	3.10.20.90	16033	2rd0A01	N	-	150	6	PIK3CA	P42336	38	R/C	38	0	0	1	0	0	5	0	0	0	1	0	0	0	0	0	0	1	0	1	0	0	0	0	CRC	3	FALSE	FALSE	03517103BB34142BA3E669A17B1565F899C6B744	150	150
MC	NFE-PFH_090	TCGA	N	UCEC	SNP	Missense_Mutation	FALSE	3.40.50.300	630778	3mwyW04	N	-	437	120	CHD5	Q8TDI0	1138	G/D	809	1	0	0	0	0	5	1	0	0	0	0	0	0	0	0	0	1	0	1	0	0	-	-1	-	2	FALSE	FALSE	F28E89C4842041200688287AD1E42AADF3B6A288	437	437
MC	NFE-PFH_090	TCGA	N	UCEC	SNP	Missense_Mutation	FALSE	3.40.50.300	634947	3bfkA00	N	-	1424	307	KRAS	P01116	12	G/V	20	0	0	1	0	1	5	1	0	0	1	0	0	0	0	0	0	1	0	1	0	0	0	0	GASC	2	FALSE	FALSE	E83078D8C1F55D0201E30B8DE3AD10DADDBECC9F	1424	1424
MC	NFE-PFH_090	TCGA	N	UCEC	SNP	Missense_Mutation	FALSE	3.10.580.10	15836	4cooA03	N	-	10	9	CBS	P0DN79	448	V/M	448	1	0	0	0	0	5	1	0	0	1	0	0	0	0	0	0	1	0	1	0	0	1.803e-05	0.00001803	-	2	FALSE	FALSE	4BC7753D34314B9E47333220FE01378B133AF001	10	10
MC	NFE-PFH_090	TCGA	N	UCEC	SNP	Missense_Mutation	FALSE	3.20.20.240	1244	2xijA01	N	-	69	15	MUT	P22033	403	R/Q	403	0	0	1	0	0	5	0	0	0	0	0	0	0	0	0	0	1	0	0	1	0	5.172e-05	0.00005172	-	3	FALSE	FALSE	874A804BAEA600722E7A4A6E2610C3CE045DFFC6	69	69
MC	NFE-PFH_090	TCGA	N	UCEC	SNP	Missense_Mutation	FALSE	3.40.50.1010	15905	1ul1X00	N	-	61	26	FEN1	P39748	74	M/T	74	0	0	0	0	0	5	0	0	1	0	0	0	0	0	0	0	1	0	1	0	0	-	-1	-	1	FALSE	FALSE	D1D6E4A835DC9EE2122194CD9E74A38675505C7A	61	61
MC	NFE-PFH_090	TCGA	N	UCEC	SNP	Missense_Mutation	FALSE	3.20.20.140	39821	2a3lA01	N	-	219	72	AMPD3	Q01432	607	S/Y	680	0	0	0	0	0	5	1	0	0	1	0	0	0	0	0	0	1	0	1	0	0	-	-1	-	2	FALSE	FALSE	ED2FC61B6E7090B1065860B9C412C44DCA8668D6	219	219
MC	NFE-PFH_090	TCGA	N	UCEC	SNP	Missense_Mutation	FALSE	3.20.20.80	52993	3thcA01	N	-	144	78	GLB1L2	Q8IW92	218	A/T	207	0	0	0	0	0	5	1	0	0	0	0	0	0	0	0	0	1	0	1	0	0	-	-1	-	1	FALSE	FALSE	AFE7EE62F11479A119165553DA6BE3B09544BCC8	144	144
MC	NFE-PFH_090	TCGA	N	UCEC	SNP	Missense_Mutation	FALSE	3.40.1090.10	6587	1cjyA02	N	-	164	72	PLA2G4D	Q86XP0	510	R/W	376	0	0	1	0	0	5	1	0	0	0	0	0	0	0	0	0	1	0	1	0	0	1.193e-05	0.00001193	-	1	FALSE	FALSE	1378BC7CA2D9E01E40291F685E684C47958E2BBE	164	164
MC	NFE-PFH_090	TCGA	N	UCEC	SNP	Missense_Mutation	FALSE	3.40.1190.10	12102	1w78A01	N	-	23	12	FPGS	Q05932	141	R/H	94	0	0	1	0	0	5	1	0	0	1	0	0	0	0	0	0	1	0	0	1	0	-	-1	-	3	FALSE	FALSE	36B472CA2C30B48223C45D1ACFE7AB3BCD3F6F2D	23	23
MC	NFE-PFH_090	TCGA	N	UCEC	SNP	Missense_Mutation	FALSE	2.60.40.10	133792	1u2cA01	N	-	9	4	DAG1	Q14118	118	E/G	116	0	0	1	0	0	5	0	0	0	0	0	0	0	0	0	0	1	0	0	1	0	-	-1	-	1	FALSE	FALSE	BB3AA7EA5DB212E3249769006BC6B53BB5D44F4A	9	9
MC	NFE-PFH_090	TCGA	N	UCEC	SNP	Missense_Mutation	FALSE	2.70.98.10	7227	1z45A03	N	-	29	14	GALM	Q96C23	223	D/N	584	1	0	0	0	0	5	1	0	0	0	0	0	0	1	0	0	0	0	1	0	0	2.784e-05	0.00002784	-	3	FALSE	FALSE	7DDAC92F4C3D39D3BFB37A4F96A6FFB528B67905	29	29
MC	NFE-PFH_090	TCGA	N	UCEC	SNP	Missense_Mutation	FALSE	2.60.40.10	137886	1ij9A02	N	-	59	22	ICAM1	P05362	181	G/V	166	0	0	0	0	0	5	1	0	0	0	0	0	0	0	0	0	1	0	1	0	0	-	-1	-	0	FALSE	FALSE	8778BCEC8288C38A4C58F44B7C7CF13678A60147	59	59
MC	NFE-PFH_090	TCGA	N	UCEC	SNP	Missense_Mutation	FALSE	3.90.190.10	11472	1l8kA00	N	-	861	370	PTPN11	Q06124	465	A/T	218	0	0	1	0	1	5	1	1	0	1	0	0	0	0	0	0	1	0	1	0	0	-	-1	LPRD1	3	FALSE	FALSE	A7815AA0E5B21DBF99CBEEE6C97E79EE657F1B17	861	861
MC	NFE-PFH_090	TCGA	N	UCEC	SNP	Missense_Mutation	FALSE	3.60.90.10	1097	1i72A00	N	-	36	5	AMD1	P17707	235	S/L	235	0	0	1	0	0	5	0	0	0	0	0	0	0	0	0	0	1	0	1	0	0	-	-1	-	1	FALSE	FALSE	0DDC3F7595DDC972EF5971FD4D63020415FC9DFD	36	36
MC	NFE-PFH_090	TCGA	N	UCEC	SNP	Missense_Mutation	FALSE	3.40.50.720	284154	1jkiA01	N	-	26	21	ISYNA1	Q9NPH2	191	R/C	198	1	0	0	0	0	5	1	0	0	0	0	0	0	0	0	0	1	0	1	0	0	-	-1	-	3	FALSE	FALSE	98072D023F9A4F671F155619398E040D901AB524	26	26
MC	NFE-PFH_090	TCGA	N	UCEC	SNP	Missense_Mutation	FALSE	3.40.50.720	284952	1a27A00	N	-	26	19	HSD17B1	P14061	122	M/V	121	0	0	0	0	0	5	1	0	0	1	0	0	0	0	0	0	1	0	1	0	0	3.587e-05	0.00003587	-	0	FALSE	FALSE	F989004473276ED9EC17D22CA88B93E1776F07DC	26	26
MC	NFE-PFH_090	TCGA	N	UCEC	SNP	Missense_Mutation	FALSE	3.40.50.1360	8350	1xtzA01	N	-	25	8	RPIA	P49247	196	A/T	143	0	0	0	0	0	5	1	0	0	0	0	0	0	1	0	0	0	0	1	0	0	-	-1	-	3	FALSE	FALSE	74C1DC1D3807D7D589492AFA5ABEB7FDEC0DBDB1	25	25
MC	NFE-PFH_090	TCGA	N	UCEC	SNP	Missense_Mutation	FALSE	3.40.50.720	287593	1r4mA01	N	-	28	4	NAE1	Q13564	484	R/Q	484	0	0	1	0	0	5	0	0	0	0	0	0	0	0	0	0	1	0	1	0	0	1.569e-05	0.00001569	-	3	FALSE	FALSE	16578D8C452CB73B2A03B6B62C6E3DBBFCCF4561	28	28
MC	NFE-PFH_090	TCGA	N	UCEC	SNP	Missense_Mutation	FALSE	3.60.20.10	15819	1jxaA01	N	-	30	2	GFPT1	Q06210	111	R/H	89	0	0	0	0	0	5	1	0	0	0	0	0	0	0	0	0	1	0	1	0	0	7.956e-06	0.000007956	CMS12	3	FALSE	FALSE	57274D713F022C30C6F0F366361509FA320DD127	30	30
MC	NFE-PFH_090	TCGA	N	UCEC	SNP	Missense_Mutation	FALSE	3.40.50.720	292023	2gerA01	N	-	28	22	PYCR1	P32322	99	V/I	99	0	0	0	0	0	5	1	0	0	0	0	0	0	0	0	0	1	0	1	0	0	2e-05	0.00002	-	0	FALSE	FALSE	C54E1E50F40CA9C87DE9FD40196C62A665450500	28	28
MC	NFE-PFH_090	TCGA	N	UCEC	SNP	Missense_Mutation	FALSE	3.40.640.10	63117	2hzpA02	N	-	62	24	KYNU	Q16719	157	K/N	157	0	0	0	0	0	5	1	0	0	0	0	0	0	0	0	0	1	0	0	1	0	-	-1	-	2	FALSE	FALSE	76EBFFB5127A23DE56D4EB26CA98A0003BF21553	62	62
MC	NFE-PFH_090	TCGA	N	UCEC	SNP	Missense_Mutation	FALSE	3.40.50.720	290731	2wtbA02	N	-	63	18	CRYL1	Q9Y2S2	185	R/Q	489	0	0	1	0	0	5	0	0	0	0	0	0	0	0	0	0	1	0	1	0	0	3.206e-05	0.00003206	-	1	FALSE	FALSE	060DC99AD5009D004F96ECBC73FC67387DAFE772	63	63
MC	NFE-PFH_090	TCGA	N	UVM	SNP	Missense_Mutation	FALSE	3.40.50.300	157181	3ah8A01	N	-	159	36	GNA11	P29992	209	Q/L	209	1	0	1	0	1	5	1	0	0	1	0	0	0	0	0	0	1	0	1	0	0	-	-1	-	1	TRUE	FALSE	A389B6AC197DE9F8ED68E99D1797772C50EC8647	159	159
MC	NFE-PFH_090	TCGA	N	UVM	SNP	Missense_Mutation	FALSE	3.40.50.300	157181	3ah8A01	N	-	159	36	GNA11	P29992	209	Q/L	209	1	0	1	0	1	5	1	0	0	1	0	0	0	0	0	0	1	0	1	0	0	-	-1	-	1	TRUE	FALSE	9F4151E560E73D40624F0130B57F8EFC1D9A6CD9	159	159
MC	NFE-PFH_090	TCGA	N	UVM	SNP	Missense_Mutation	FALSE	3.40.50.300	157181	3ah8A01	N	-	159	36	GNAQ	P50148	209	Q/P	209	1	0	1	0	1	5	1	0	0	1	0	0	0	0	0	0	1	0	1	0	0	-	-1	-	2	TRUE	FALSE	D129AE63B9E943F7169E797AA1099A8CC00EE0B7	159	159
MC	NFE-PFH_090	TCGA	N	UVM	SNP	Missense_Mutation	FALSE	3.40.50.300	157181	3ah8A01	N	-	159	36	GNAQ	P50148	209	Q/P	209	1	0	1	0	1	5	1	0	0	1	0	0	0	0	0	0	1	0	1	0	0	-	-1	-	2	TRUE	FALSE	83BEC9C4F089A3D03C952B1C7B5FAB8D7CB8CF6F	159	159
MC	NFE-PFH_090	Tx	N	LUAD	SNP	Missense_Mutation	FALSE	1.10.20.10	5627	4nftA00	N	-	251	110	HIST1H2BC	P62807	69	D/N	37	1	0	1	0	0	5	1	0	1	1	1	0	0	0	0	0	0	1	0	0	1	-	-1	-	2	FALSE	FALSE	800D227FF51263052EBFE15E7A970B571471C13B	251	251
MC	NFE-PFH_090	Tx	N	LUAD	SNP	Missense_Mutation	FALSE	1.10.510.10	60677	1m14A02	N	-	149	34	EGFR	P00533	858	L/R	834	0	0	0	0	1	5	1	0	0	1	1	0	0	1	0	0	0	0	1	0	0	-	-1	-	3	FALSE	FALSE	366EB93C5B14579EA1974B85BE9577E96300817C	149	149
MC	NFE-PFH_090	TCGA	N	UVM	SNP	Missense_Mutation	FALSE	3.40.50.300	157181	3ah8A01	N	-	159	36	GNA11	P29992	209	Q/L	209	1	0	1	0	1	5	1	0	0	1	0	0	0	0	0	0	1	0	1	0	0	-	-1	-	1	TRUE	FALSE	6684264DAA2654DAE1C82DFA21541AED4DB7ED4B	159	159
MC	NFE-PFH_090	TCGA	N	UCS	SNP	Missense_Mutation	FALSE	1.10.1070.11	1687	1e8yA05	N	-	549	93	PIK3CA	P42336	1047	H/R	1076	0	0	1	0	0	5	1	0	0	1	0	0	0	0	1	0	0	0	0	1	0	4.028e-06	0.000004028	CRC;MCAP;CLOVE;KERSEB;BC;OC	1	FALSE	FALSE	245CCBCD9E8C1A889456B731E3DAD1086BD98FAD	549	549
MC	NFE-PFH_090	Tx	N	LUAD	SNP	Missense_Mutation	FALSE	3.40.50.300	634947	3bfkA00	N	-	1424	307	KRAS	P01116	12	G/C	20	0	0	1	0	1	5	1	0	0	1	0	0	1	0	0	0	0	1	0	0	1	-	-1	JMML;GASC	2	FALSE	FALSE	7CC1E72C0CEBF21C6DC0FCB2757E52429D231D9E	1424	1424
MC	NFE-PFH_090	Tx	N	LUAD	SNP	Missense_Mutation	FALSE	1.25.40.10	144984	1b89A00	N	-	62	19	CLTC	Q00610	1481	R/L	1481	0	0	0	0	0	5	1	0	0	0	1	0	0	1	0	0	0	0	1	0	0	gnomAD_AF=4.275e-06,gnomAD_FIN_AF=4.835e-05	0.000004275	-	3	FALSE	FALSE	42E0B44C60861D1C197B9355270F8C06F35866E2	62	62
MC	NFE-PFH_090	TCGA	N	UCEC	SNP	Missense_Mutation	FALSE	3.90.190.10	11707	1d5rA01	N	-	510	72	PTEN	P60484	125	K/T	125	0	0	0	0	1	5	1	0	0	1	0	0	0	0	0	0	1	0	1	0	0	-	-1	-	2	FALSE	FALSE	6E5314EDD70F191AF3CB5A7B74E28DFB60C3A46F	510	510
MC	NFE-PFH_090	Tx	N	LUAD	SNP	Missense_Mutation	FALSE	2.120.10.30	32876	3s2kA02	N	-	85	38	LRP5	O75197	1097	A/V	1087	0	0	1	0	0	5	1	0	0	0	1	0	0	0	0	1	0	0	0	1	0	-	-1	-	1	FALSE	FALSE	D574422611516E125C873D360153369D852C8EE2	85	85
MC	NFE-PFH_090	Tx	N	LUAD	SNP	Missense_Mutation	FALSE	2.30.29.30	21912	1ddmA00	N	-	15	9	NUMB	P49757	54	G/A	98	1	0	0	0	0	5	1	0	0	0	1	0	0	1	0	0	0	0	1	0	0	-	-1	-	2	FALSE	FALSE	2EFD863B28376E5A126E80553AAC2F3249655F4C	15	15
MC	NFE-PFH_090	Tx	N	LUAD	SNP	Missense_Mutation	FALSE	2.30.29.30	22238	1h10A00	N	-	110	14	AKT1	P31749	17	E/K	17	1	0	1	0	1	5	1	0	0	1	0	1	0	1	0	0	0	0	1	0	0	gnomAD_AF=4e-06,gnomAD_NFE_AF=8.872e-06	0.000004	-	2	FALSE	FALSE	48DE3998E97A1BFCA8DD4314C69EDC114867F8B9	110	110
MC	NFE-PFH_090	Tx	N	LUAD	SNP	Missense_Mutation	FALSE	3.40.50.300	634947	3bfkA00	N	-	1424	307	KRAS	P01116	13	G/C	21	0	0	1	0	1	5	1	0	0	1	1	0	0	0	0	0	0	1	0	0	1	-	-1	JMML;GASC	3	FALSE	FALSE	30F96EE463924E7FCFD2ACB640DD295D317AD440	1424	1424
MC	NFE-PFH_090	Tx	N	LUAD	SNP	Missense_Mutation	FALSE	3.20.20.70	120721	1f05A00	N	-	36	14	TALDO1	P37837	195	D/H	195	1	0	1	0	0	5	1	0	0	1	1	0	0	0	0	0	0	1	0	0	1	-	-1	-	2	FALSE	FALSE	8A499E0C435658C512EC035ECE587FB2A2EB82D9	36	36
MC	NFE-PFH_090	Tx	N	LUSC	SNP	Missense_Mutation	FALSE	3.40.50.300	634947	3bfkA00	N	-	1424	307	KRAS	P01116	12	G/A	20	0	0	1	0	1	5	1	0	0	1	1	0	0	1	0	0	0	0	1	0	0	-	-1	JMML;GASC	2	FALSE	FALSE	708F3020E65E30A374E02E260E54826CFA3CA086	1424	1424
MC	NFE-PFH_090	Tx	N	LUSC	SNP	Missense_Mutation	FALSE	1.10.510.10	49683	3cikA04	N	-	52	27	ADRBK1	P25098	326	D/E	326	0	0	0	0	0	5	0	0	1	1	1	0	0	1	0	0	0	0	1	0	0	-	-1	-	0	FALSE	FALSE	F11DF35BE39AE88BA51FC9F77B12EFD2950F4A64	52	52
MC	NFE-PFH_090	Tx	N	LUSC	SNP	Missense_Mutation	FALSE	1.10.510.10	78758	1fpuA02	N	-	1003	416	EPHB1	P54762	795	A/V	410	0	0	0	0	0	5	1	0	0	1	1	0	0	1	0	0	0	0	1	0	0	-	-1	-	2	FALSE	FALSE	8C0A47223ADD6B62A0D18D03B29F05C26E16A7B5	1003	1003
MC	NFE-PFH_090	Tx	N	LUSC	SNP	Missense_Mutation	FALSE	3.40.50.300	634947	3bfkA00	N	-	1424	307	KRAS	P01116	12	G/C	20	0	0	1	0	1	5	1	0	0	1	1	0	0	1	0	0	0	0	1	0	0	-	-1	JMML;GASC	2	FALSE	FALSE	CC7FE7CF0A0B8CB06E2CBB933DC19CB342740B6D	1424	1424
MC	NFE-PFH_090	Tx	N	LUSC	SNP	Missense_Mutation	FALSE	3.40.50.300	634947	3bfkA00	N	-	1424	307	KRAS	P01116	12	G/C	20	0	0	1	0	1	5	1	0	0	1	0	0	1	0	1	0	0	0	1	0	0	-	-1	JMML;GASC	2	FALSE	FALSE	00AC29E039F984B75657E75AED524D7CEB93A4E5	1424	1424
MC	NFE-PFH_090	Tx	N	default	SNP	Missense_Mutation	FALSE	3.40.50.300	634947	3bfkA00	N	-	1424	307	KRAS	P01116	12	G/V	20	0	0	1	0	1	5	1	0	0	1	1	0	0	1	0	0	0	0	1	0	0	-	-1	JMML;GASC	2	FALSE	FALSE	5E7082385DA2043E4E5F7BEF64A841B1AA8663D9	1424	1424
MC	NFE-PFH_090	Tx	N	LUAD	SNP	Missense_Mutation	FALSE	3.40.50.300	634947	3bfkA00	N	-	1424	307	NRAS	P01111	12	G/V	20	0	0	1	0	1	5	1	0	0	1	1	0	0	0	0	0	0	1	0	0	1	-	-1	JMML;KNEN	2	FALSE	FALSE	0DAE9F3C3ADC8FAA2F912A8578B47F16B3AE8F10	1424	1424
MC	NFE-PFH_090	Tx	N	LUSC	SNP	Missense_Mutation	FALSE	3.30.1010.10	1841	2rd0A05	N	-	167	38	PIK3CA	P42336	727	T/K	727	0	0	0	0	1	5	0	0	0	1	1	0	0	1	0	0	0	0	1	0	0	-	-1	-	1	FALSE	FALSE	85CD29D6EA9927366E6E2D0A5A9C457DFD0E9E05	167	167
MC	NFE-PFH_090	Tx	N	LUSC	SNP	Missense_Mutation	FALSE	2.60.120.590	2393	3lfmA01	N	-	24	3	FTO	Q9C0B1	96	R/H	96	0	0	1	0	1	5	0	0	0	1	0	1	0	0	0	0	1	0	1	0	0	gnomAD_AF=4.772e-05,gnomAD_NFE_AF=0.0001055	0.00004772	-	3	FALSE	FALSE	0289C8BB9E231811E5F47982949944434F47C7C4	24	24
MC	NFE-PFH_090	Tx	N	LUSC	SNP	Missense_Mutation	FALSE	3.40.50.300	630778	3mwyW04	N	-	437	120	SMARCA4	P51532	1162	G/C	777	1	0	0	0	0	5	1	0	0	0	0	0	0	0	0	0	1	0	1	0	0	-	-1	-	3	FALSE	FALSE	93E748536624D8A52DEAE42F8EEC623AED5C9B06	437	437
MC	NFE-PFH_090	Tx	N	default	SNP	Missense_Mutation	FALSE	3.40.50.300	634823	5jcpA02	N	-	540	202	RHOU	Q7L0Q8	107	Q/E	63	0	0	1	0	1	5	1	0	0	1	1	0	0	0	0	0	0	1	0	0	1	-	-1	-	3	TRUE	FALSE	1EA88034F181454AA45D4A08FAF117E80AE192B7	540	540
MC	NFE-PFH_090	Tx	Y	LUAD	SNP	Missense_Mutation	FALSE	1.10.510.10	79293	2ktyA02	N	-	63	11	VRK1	Q99986	231	D/N	231	1	0	0	0	0	5	1	0	0	0	1	0	0	1	0	0	0	0	1	0	0	-	-1	-	2	FALSE	FALSE	E48B05F71BAFB5D94EFD16F5EA763E8815774212	63	63
MC	NFE-PFH_090	Tx	Y	LUAD	SNP	Missense_Mutation	FALSE	3.40.50.1220	12989	1djlA00	N	-	14	4	NNT	Q13423	933	Y/C	890	1	0	1	0	1	5	1	0	0	1	0	1	0	1	0	0	0	0	1	0	0	-	-1	-	2	TRUE	FALSE	A618E755D025F95E2722F2D809CF865138969FD4	14	14
MC	NFE-PFH_090	Tx	Y	LUAD	SNP	Missense_Mutation	FALSE	3.40.50.2300	151947	1xwwA00	N	-	14	7	ACP1	P24666	129	E/Q	128	0	0	0	0	0	5	1	1	0	1	1	0	0	0	0	0	0	1	0	0	1	-	-1	-	1	-	-	B6D330B6A14F8864ACCA1572717645B376B0CA56	14	14
MC	NFE-PFH_090	Tx	Y	LUAD	SNP	Missense_Mutation	FALSE	3.40.50.300	630744	1kaoA00	N	-	172	69	RRAS2	P62070	72	Q/L	61	0	0	0	0	1	5	1	0	0	1	1	0	0	1	0	0	0	0	1	0	0	-	-1	-	2	-	-	1EC68CBA20BBB839945F2D50C147D0904F4A3691	172	172
MC	NFE-PFH_090	Tx	Y	LUAD	SNP	Missense_Mutation	FALSE	3.40.50.300	630778	3mwyW04	N	-	437	120	SMARCA4	P51532	1162	G/C	777	1	0	0	0	0	5	1	0	0	0	0	1	0	0	0	0	0	1	0	0	1	-	-1	-	3	-	-	8A68A3580BCF805DF9F73FE537BCBD475516C2C2	437	437
MC	NFE-PFH_090	Tx	Y	LUAD	SNP	Missense_Mutation	FALSE	1.20.58.60	16025	3fb2A02	N	-	10	4	SPTAN1	Q13813	1528	E/K	1528	0	0	0	0	0	5	1	0	0	0	1	0	0	0	0	1	0	0	0	1	0	gnomAD_AF=3.98e-06,gnomAD_AFR_AF=6.153e-05	0.00000398	-	2	-	-	277AB5326F8EB5A56AFBE32D4FF9A393BFC0961F	10	10
MC	NFE-PFH_090	Tx	Y	LUAD	SNP	Missense_Mutation	FALSE	2.30.29.30	22501	1b55A00	N	-	58	18	ITK	Q08881	29	R/L	28	1	0	1	0	1	5	1	0	0	1	0	1	0	0	0	0	0	1	1	0	0	-	-1	LPFS1	2	FALSE	FALSE	17C55CA89CB6AAF3F7F1250CF2DEDC4BFABDBAE1	58	58
MC	NFE-PFH_090	Tx	Y	LUAD	SNP	Missense_Mutation	FALSE	3.40.50.300	634947	3bfkA00	N	-	1424	307	KRAS	P01116	12	G/C	20	0	0	1	0	1	5	1	0	0	1	0	1	0	0	0	0	0	1	0	0	1	-	-1	-	2	-	-	1C565E8546052B416DBEB24C574CA4F7543A0AD5	1424	1424
MC	NFE-PFH_090	Tx	Y	LUAD	SNP	Missense_Mutation	FALSE	3.40.50.300	634947	3bfkA00	N	-	1424	307	KRAS	P01116	12	G/C	20	0	0	1	0	1	5	1	0	0	1	1	0	0	1	0	0	0	0	1	0	0	-	-1	-	2	-	-	AE94C6EABE1395EEA9F6705562A465E84CB8DB3F	1424	1424
MC	NFE-PFH_090	Tx	Y	LUAD	SNP	Missense_Mutation	FALSE	1.20.910.10	2939	1n3uA00	N	-	44	19	HMOX2	P30519	142	G/W	122	0	0	0	0	0	5	1	0	0	0	0	1	0	0	0	0	0	1	0	0	1	-	-1	-	3	FALSE	FALSE	1737D2C02F900F0C1BAD731B31470E91D3430446	44	44
MC	NFE-PFH_090	Tx	Y	LUAD	SNP	Missense_Mutation	FALSE	2.60.40.640	1876	4jqiA02	N	-	56	38	SAG	P10523	294	R/M	284	0	0	1	0	0	5	1	0	0	1	1	0	0	0	0	0	0	1	0	0	1	-	-1	-	2	FALSE	FALSE	834FB280703243D21C6676922A5592BF9207227B	56	56
MC	NFE-PFH_090	Tx	Y	LUAD	SNP	Missense_Mutation	FALSE	1.10.533.10	5169	1e3yA00	N	-	12	6	FADD	Q13158	135	R/S	135	1	0	0	0	0	5	1	0	0	0	1	0	0	0	0	0	0	1	0	0	1	-	-1	-	1	FALSE	FALSE	2DDD95D1FDDFA2B30AF6F65F70E8F71A774A0518	12	12
MC	NFE-PFH_090	Tx	Y	LUAD	SNP	Missense_Mutation	FALSE	1.20.120.230	1373	1l7cA02	N	-	78	36	CTNNA1	P35221	537	G/C	537	0	0	0	0	0	5	1	0	0	0	0	1	0	0	0	0	0	1	0	0	1	-	-1	-	2	-	-	7451D39FADA019F6CF848AE983EF3720398E9775	78	78
MC	NFE-PFH_090	Tx	Y	LUAD	SNP	Missense_Mutation	FALSE	3.30.200.20	64559	3rgfA01	N	-	19	7	CDK19	Q9BWU1	67	I/V	67	1	0	0	0	0	5	1	0	0	1	0	1	0	0	0	0	0	1	1	0	0	-	-1	-	1	-	-	B06FC84C91E5641D66135E1276F52EFF86AFA958	19	19
MC	NFE-PFH_090	Tx	Y	LUAD	SNP	Missense_Mutation	FALSE	2.60.40.720	7	1hu8A00	Y	v2.2	2231	71	TP53	P04637	281	D/Y	278	0	0	1	0	0	5	0	0	1	0	1	0	0	1	0	0	0	0	1	0	0	-	-1	LFS;cHCPS	3	FALSE	FALSE	28C9CACF358005C89278E3505071D953955B62A6	2231	2231
MC	NFE-PFH_090	Tx	N	LUSC	SNP	Missense_Mutation	FALSE	2.30.29.30	22502	3hk0A02	N	-	80	39	APBB1IP	Q7Z5R6	269	N/I	199	0	0	0	0	0	5	1	0	0	0	1	0	0	0	0	1	0	0	0	1	0	-	-1	-	2	FALSE	FALSE	EA27E9E148826BAB5C083901166FCDFFD519C182	80	80
MC	NFE-PFH_090	Tx	Y	LUAD	SNP	Missense_Mutation	FALSE	2.30.29.30	22502	3hk0A02	N	-	80	39	GRB7	Q14451	198	L/M	203	0	0	0	0	0	5	1	0	0	0	0	1	0	0	0	0	0	1	0	0	1	-	-1	-	1	FALSE	FALSE	F5F9590914DC245485D0C1933829E18E24A55E62	80	80
MC	NFE-PFH_090	Tx	Y	LUAD	SNP	Missense_Mutation	FALSE	2.30.29.30	22238	1h10A00	N	-	110	14	AKT1	P31749	17	E/K	17	1	0	1	0	1	5	1	0	0	1	0	1	0	0	0	0	0	1	0	0	1	gnomAD_AF=4e-06,gnomAD_NFE_AF=8.872e-06	0.000004	-	2	FALSE	FALSE	7336863DFD1FBA7888945B931BDCE9F09F714999	110	110
MC	NFE-PFH_090	Tx	Y	LUAD	SNP	Missense_Mutation	FALSE	3.40.50.300	634947	3bfkA00	N	-	1424	307	KRAS	P01116	12	G/D	20	0	0	1	0	1	5	1	0	0	1	1	0	0	0	0	0	0	1	0	0	1	gnomAD_AF=4.011e-06,gnomAD_NFE_AF=8.883e-06	0.000004011	-	1	-	-	9211E0893DA4C69BD787A2423758ECDA0F5EF13E	1424	1424
MC	NFE-PFH_090	Tx	Y	LUAD	SNP	Missense_Mutation	FALSE	3.40.50.300	634947	3bfkA00	N	-	1424	307	RAB25	P57735	19	G/C	18	1	0	0	0	1	5	1	0	0	1	0	1	0	0	0	0	0	1	0	0	1	-	-1	-	2	FALSE	FALSE	37CBA82FBC4697C8A6CFB4B043DA7532215D872F	1424	1424
MC	NFE-PFH_090	Tx	Y	LUAD	SNP	Missense_Mutation	FALSE	1.25.10.10	68662	1b3uA00	N	-	245	66	PPP2R1A	P30153	260	R/S	259	1	0	0	0	0	5	1	0	0	0	1	0	0	0	0	0	0	1	0	0	1	-	-1	-	2	FALSE	FALSE	2785371039660438CEC94DE34FD31587CA4A96AA	245	245
MC	NFE-PFH_090	Tx	Y	LUSC	SNP	Missense_Mutation	FALSE	1.10.8.10	15491	4f1iA01	N	-	25	10	DCUN1D1	Q96GG9	13	R/H	50	0	0	0	0	0	5	1	0	0	0	1	0	0	1	0	0	0	0	1	0	0	-	-1	-	1	-	-	8969BB43177F98DF14376FE5B1D2849E96FEA515	25	25
MC	NFE-PFH_090	Tx	Y	LUSC	SNP	Missense_Mutation	FALSE	1.20.1250.10	8020	1n1fA00	N	-	17	9	IL19	Q9UHD0	137	T/N	119	1	0	0	0	0	5	1	0	0	0	1	0	0	0	1	0	0	0	1	0	0	-	-1	-	0	-	-	1CBA916B63768FDCEA4DCBC211303C5E2707BE32	17	17
MC	NFE-PFH_090	Tx	Y	LUAD	SNP	Missense_Mutation	FALSE	3.90.190.10	11472	1l8kA00	N	-	861	370	PTPN18	Q99952	65	V/L	51	0	0	1	0	1	5	0	0	0	1	1	0	0	0	1	0	0	0	1	0	0	-	-1	-	0	-	-	4B092115C02DA15F2296FA4B524D77C471BA7845	861	861
MC	NFE-PFH_090	Tx	Y	LUSC	SNP	Missense_Mutation	FALSE	1.20.1560.10	26651	3g5uA01	N	-	567	195	ABCB4	P21439	301	M/I	295	0	0	1	0	0	5	0	0	0	0	0	1	0	0	0	0	0	1	0	0	1	-	-1	-	1	-	-	D9B2EA6FDEDEA75A89D97D8A210814BE3764BF1F	567	567
PFH	NFE-PFH_090	TCGA	N	BLCA	SNP	Missense_Mutation	FALSE	2.60.40.720	7	1hu8A00	N	-	0	0	TP53	P04637	175	R/H	172	0	0	1	0	0	5	1	0	0	1	0	0	0	3	0	0	1	0	3	1	0	3.98e-06	0.00000398	LFS	1	not yet implemented in vw_pfh_count_patients_gd	not yet implemented in vw_pfh_count_patients_gd	582419137EA90A4FE9755792F760C8DDB242EB15	4	4
PFH	NFE-PFH_090	TCGA	N	BLCA	SNP	Missense_Mutation	FALSE	2.60.40.720	7	1hu8A00	N	-	0	0	TP53	P04637	282	R/W	279	0	0	1	0	0	5	0	0	1	1	0	0	0	1	1	0	1	0	3	0	0	3.978e-06	0.000003978	LFS	2	not yet implemented in vw_pfh_count_patients_gd	not yet implemented in vw_pfh_count_patients_gd	7AA407880DE737A380898BD081C0EF53152084F7	3	3
MC	NFE-PFH_090	Tx	Y	LUSC	SNP	Missense_Mutation	FALSE	2.30.29.30	22238	1h10A00	N	-	110	14	AKT1	P31749	16	G/W	16	1	0	1	0	1	5	1	0	0	1	0	1	0	0	0	0	0	1	0	0	1	-	-1	-	3	FALSE	FALSE	3FABA4883E8315CA5D333DFB7FF50BC60C2B3773	110	110
MC	NFE-PFH_090	Tx	Y	LUSC	SNP	Missense_Mutation	FALSE	2.30.29.30	22238	1h10A00	N	-	110	14	AKT2	P31751	17	E/K	17	1	0	1	0	1	5	1	0	0	1	0	1	0	1	0	0	0	0	1	0	0	-	-1	-	3	-	-	A0F96747EDF215AD691242AAE6BC1741EDC20035	110	110
MC	NFE-PFH_090	Tx	Y	LUSC	SNP	Missense_Mutation	FALSE	2.60.40.720	7	1hu8A00	Y	v2.2	2231	71	TP53	P04637	245	G/V	242	0	0	1	0	0	5	1	0	1	1	1	0	0	0	0	0	0	1	0	0	1	gnomAD_AF=3.977e-06,gnomAD_EAS_AF=5.437e-05	0.000003977	LFS	2	FALSE	FALSE	F56708E8C933E2621D546176D469B1E5C7CA460E	2231	2231
MC	NFE-PFH_090	Tx	Y	LUSC	SNP	Missense_Mutation	FALSE	2.60.40.720	7	1hu8A00	Y	v2.2	2231	71	TP53	P04637	248	R/W	245	0	0	1	1	0	5	1	0	1	1	1	0	0	1	0	0	0	0	1	0	0	gnomAD_AF=3.977e-06,gnomAD_NFE_AF=8.791e-06	0.000003977	LFS	2	FALSE	FALSE	59CE0C372767770A901BB3EC158BA23A4FEDA350	2231	2231
MC	NFE-PFH_090	Tx	Y	LUSC	SNP	Missense_Mutation	FALSE	3.40.50.1820	115265	1f6wA00	N	-	106	50	TG	P01266	2585	R/L	389	0	0	0	0	0	5	0	1	0	1	1	0	0	0	0	0	0	1	0	0	1	-	-1	-	3	-	-	F0E52AA46F64068B963723DEA4CE9B33601569A8	106	106
MC	NFE-PFH_090	Tx	Y	LUSC	SNP	Missense_Mutation	FALSE	1.10.1070.11	1687	1e8yA05	N	-	549	93	PIK3CA	P42336	1047	H/R	1076	0	0	1	0	0	5	1	0	0	1	0	1	0	1	0	0	0	0	1	0	0	gnomAD_AF=4.028e-06,gnomAD_NFE_AF=8.91e-06	0.000004028	CRC;BC;OC;KERSEB;MCAP;CLOVE;CLAPO;MADAC	1	-	-	2F97C762227ABD1F4EECA9BC7299F57A19BC1488	549	549
MC	NFE-PFH_090	Tx	Y	LUSC	SNP	Missense_Mutation	FALSE	1.10.1070.11	1687	1e8yA05	N	-	549	93	PIK3CA	P42336	1047	H/R	1076	0	0	1	0	0	5	1	0	0	1	0	1	0	1	0	0	0	0	1	0	0	gnomAD_AF=4.028e-06,gnomAD_NFE_AF=8.91e-06	0.000004028	CRC;BC;OC;KERSEB;MCAP;CLOVE;CLAPO;MADAC	1	-	-	244B5A3EDC33BCC15ED36B5909EF9399CC9F51DD	549	549
MC	NFE-PFH_090	Tx	Y	LUSC	SNP	Missense_Mutation	FALSE	1.10.510.10	78743	4y72A02	N	-	430	180	CDK7	P50613	181	P/H	172	1	0	0	0	0	5	1	0	0	1	0	1	0	0	0	0	0	1	0	0	1	-	-1	-	2	FALSE	FALSE	1619846DBB5437A9BC2EA2E97792907E972A3485	430	430
MC	NFE-PFH_090	Tx	Y	LUSC	SNP	Missense_Mutation	FALSE	3.40.50.300	630367	1xtqA00	N	-	37	17	RHEB	Q15382	60	D/V	60	1	0	0	0	1	5	1	0	0	1	1	0	0	1	0	0	0	0	1	0	0	-	-1	-	2	FALSE	FALSE	3E15D958763420F4685535605A19436774DE83ED	37	37
MC	NFE-PFH_090	Tx	Y	LUAD	SNP	Missense_Mutation	FALSE	3.90.280.10	2078	1wkoA00	N	-	34	11	PEBP1	P30086	110	G/W	115	0	0	1	0	1	5	1	0	0	1	1	0	0	1	0	0	0	0	1	0	0	-	-1	-	3	FALSE	FALSE	D629A953BB354B3BC457D829E350677DDA0392CE	34	34
PFH	NFE-PFH_090	TCGA	N	BRCA	SNP	Missense_Mutation	FALSE	1.25.40.70	2223	1e8yA03	N	-	0	0	PIK3CA	P42336	542	E/K	566	0	0	1	0	0	5	0	0	0	0	0	0	0	18	3	0	15	0	32	4	0	-	-1	CRC;CLOVE;KERSEB;BC	3	not yet implemented in vw_pfh_count_patients_gd	not yet implemented in vw_pfh_count_patients_gd	FAA9495D4281388FBA66177FF34438CCDB553095	36	36
PFH	NFE-PFH_090	TCGA	N	HNSC	SNP	Missense_Mutation	FALSE	2.60.40.10	135844	1djsA02	N	-	0	0	FGFR3	P22607	249	S/C	252	1	0	0	0	0	5	1	0	0	1	0	0	0	3	0	0	1	0	4	0	0	0	0	-	2	not yet implemented in vw_pfh_count_patients_gd	not yet implemented in vw_pfh_count_patients_gd	B4EEEF5C4D2BCED3032C747EC2D7484AA2733E5C	4	4
MC	NFE-PFH_090	Tx	Y	LUSC	SNP	Missense_Mutation	FALSE	3.90.550.10	64971	2ffuA01	N	-	917	372	WBSCR17	Q6IS24	347	M/I	328	0	0	0	0	0	5	1	0	0	1	0	1	0	0	0	0	0	1	1	0	0	-	-1	-	2	FALSE	FALSE	AF340D746C3F7346B4CFC493DB6944D2F1409376	917	917
MC	NFE-PFH_090	Tx	Y	LUSC	SNP	Missense_Mutation	FALSE	1.20.5.220	117	1l0lK00	N	-	5	3	UQCR11	O14957	37	D/N	37	1	0	0	0	0	5	1	0	0	0	0	1	0	0	0	0	0	1	1	0	0	gnomAD_AF=0.0001396,gnomAD_AMR_AF=2.892e-05,gnomAD_ASJ_AF=0.002581,gnomAD_NFE_AF=6.165e-05,gnomAD_OTH_AF=0.0001631	0.0001396	-	2	FALSE	FALSE	8C9819E6E60F8A975AAB95822FFB29B65697CFD1	5	5
MC	NFE-PFH_090	Tx	Y	LUSC	SNP	Missense_Mutation	FALSE	1.20.58.60	16541	3f31A00	N	-	14	3	SPTAN1	Q13813	603	D/G	74	1	0	0	0	0	5	1	0	0	0	0	1	0	0	0	0	0	1	1	0	0	-	-1	-	2	-	-	ACF669B40EDEDF2BBD98879C522173FBFDFF60C8	14	14
MC	NFE-PFH_090	Tx	Y	LUSC	SNP	Missense_Mutation	FALSE	3.40.50.300	634947	3bfkA00	N	-	1424	307	RASEF	Q8IZ41	550	A/S	20	0	0	1	0	1	5	1	0	0	1	0	1	0	0	0	0	0	1	0	0	1	-	-1	-	2	-	-	042C286164B861EBA50AB2ED9C17E63D425B5BE8	1424	1424
PFH	NFE-PFH_090	TCGA	N	COAD	SNP	Missense_Mutation	FALSE	3.40.50.300	634947	3bfkA00	N	-	0	0	KRAS	P01116	12	G/C	20	0	0	1	0	1	5	1	0	0	1	0	0	0	5	0	0	2	0	7	0	0	0	0	GASC	2	not yet implemented in vw_pfh_count_patients_gd	not yet implemented in vw_pfh_count_patients_gd	33C08FA83C2696E0DD117BA6A78D032A72403C27	7	7
MC	NFE-PFH_090	Tx	Y	LUSC	SNP	Missense_Mutation	FALSE	3.30.505.10	4278	4ey0A02	N	-	16	10	PLCG1	P19174	696	R/L	696	0	0	0	0	0	5	1	0	0	0	1	0	0	0	0	0	0	1	0	0	1	-	-1	-	2	-	-	747617387168EBAAE5418FB3CD3CF2F7C13BA0C1	16	16
MC	NFE-PFH_090	Tx	Y	LUSC	SNP	Missense_Mutation	FALSE	2.60.40.720	7	1hu8A00	Y	v2.2	2231	71	TP53	P04637	242	C/F	239	1	0	1	0	1	5	1	0	1	1	0	1	0	0	0	0	0	1	1	0	0	-	-1	-	2	FALSE	TRUE	EE71167F86C3D12850BD70526C0821185B6E6296	2231	2231
MC	NFE-PFH_090	Tx	Y	LUSC	SNP	Missense_Mutation	FALSE	2.60.40.720	7	1hu8A00	Y	v2.2	2231	71	TP53	P04637	175	R/G	172	0	0	1	0	0	5	1	0	0	1	1	0	0	0	0	0	0	1	1	0	0	-	-1	LFS	1	FALSE	FALSE	9D5746261C2F5414BE5327E6E58C8F6BF5881DD4	2231	2231
MC	NFE-PFH_090	Tx	Y	LUSC	SNP	Missense_Mutation	FALSE	3.90.190.10	11707	1d5rA01	Y	v2.2	510	72	DNAJC6	O75061	168	R/L	128	0	0	0	0	1	5	1	0	0	1	0	0	1	0	0	0	0	1	1	0	0	-	-1	-	2	-	-	1B67B804C1F483991B3AEC8A995AA8D561FDDC16	510	510
MC	NFE-PFH_090	Tx	Y	LUSC	SNP	Missense_Mutation	FALSE	3.30.420.40	78180	4j8fA01	N	-	101	70	HSPA9	P38646	103	M/V	53	0	0	0	0	0	5	1	0	0	0	0	1	0	0	0	0	0	1	0	0	1	-	-1	-	1	FALSE	FALSE	6ADA805801FCF6E99135FD72C5F6FB525513D7C6	101	101
MC	NFE-PFH_090	Tx	Y	LUSC	SNP	Missense_Mutation	FALSE	3.30.70.1230	3453	4clfA01	N	-	34	12	ADCY10	Q96PN6	179	Q/K	179	0	0	0	0	1	5	0	0	0	1	1	0	0	0	0	0	0	1	0	0	1	-	-1	-	1	-	-	B2455005F9444B0FC720FC59BAFE4DCC96E001ED	34	34
PFH	NFE-PFH_090	TCGA	N	LIHC	SNP	Missense_Mutation	FALSE	2.60.40.720	7	1hu8A00	N	-	0	0	TP53	P04637	157	V/F	154	0	0	0	0	1	5	0	0	0	1	0	0	0	3	0	0	0	0	3	0	0	-	-1	-	0	not yet implemented in vw_pfh_count_patients_gd	not yet implemented in vw_pfh_count_patients_gd	B932C32B74B61C25F770348E2FC688B27D555864	3	3
PFH	NFE-PFH_090	TCGA	N	READ	SNP	Missense_Mutation	FALSE	3.40.50.300	634947	3bfkA00	N	-	0	0	NRAS	P01111	12	G/D	20	0	0	1	0	1	5	1	0	0	1	0	0	0	1	1	0	1	0	3	0	0	7.953e-06	0.000007953	KNEN;JMML	2	not yet implemented in vw_pfh_count_patients_gd	not yet implemented in vw_pfh_count_patients_gd	8CB74FCB9E26781FED50CA6B21D3BDA0D4171C90	3	3
PFH	NFE-PFH_090	TCGA	N	HNSC	SNP	Missense_Mutation	FALSE	3.40.50.300	634947	3bfkA00	N	-	0	0	HRAS	P01112	13	G/R	21	0	0	1	0	1	5	1	0	0	1	0	0	0	1	1	0	1	0	2	1	0	-	-1	CSTLO;SFM	1	not yet implemented in vw_pfh_count_patients_gd	not yet implemented in vw_pfh_count_patients_gd	3A2B835B5DA562461AE1DE3B6C2CE607D975A9C6	3	3
PFH	NFE-PFH_090	TCGA	N	LUAD	SNP	Missense_Mutation	FALSE	3.40.50.300	634947	3bfkA00	N	-	0	0	KRAS	P01116	12	G/C	20	0	0	1	0	1	5	1	0	0	1	37	24	0	42	2	0	17	0	56	5	0	0	0	GASC	2	not yet implemented in vw_pfh_count_patients_gd	not yet implemented in vw_pfh_count_patients_gd	6FE0BD2BA3B14B0BCE7BBD9139596945594EFDC3	61	61
PFH	NFE-PFH_090	TCGA	N	GBM	SNP	Missense_Mutation	FALSE	2.60.40.720	7	1hu8A00	N	-	0	0	TP53	P04637	158	R/H	155	0	0	0	0	0	5	0	0	0	1	0	0	0	1	0	0	2	0	3	0	0	3.98e-06	0.00000398	LFS	1	not yet implemented in vw_pfh_count_patients_gd	not yet implemented in vw_pfh_count_patients_gd	34E18AA80730C20C295D1E599292D90850AB17AD	3	3
PFH	NFE-PFH_090	TCGA	N	SKCM	SNP	Missense_Mutation	FALSE	1.10.630.10	29337	1og2A00	N	-	0	0	CYP2C19	P33261	390	S/F	390	0	0	0	0	0	5	0	0	0	1	0	0	0	0	0	0	3	0	2	1	0	-	-1	-	0	not yet implemented in vw_pfh_count_patients_gd	not yet implemented in vw_pfh_count_patients_gd	D40E099ED54209D1250E08C03C1E3AFF1890709E	3	3
PFH	NFE-PFH_090	TCGA	N	SKCM	SNP	Missense_Mutation	FALSE	1.10.630.10	29337	1og2A00	N	-	0	0	CYP2C19	P33261	431	G/E	431	0	0	1	0	0	5	0	0	0	1	0	0	0	1	0	0	2	0	1	2	0	1.194e-05	0.00001194	-	2	not yet implemented in vw_pfh_count_patients_gd	not yet implemented in vw_pfh_count_patients_gd	ACDF93F8326C09F1E189CB03E8C8AFE36B17061C	3	3
PFH	NFE-PFH_090	TCGA	N	LUAD	SNP	Missense_Mutation	FALSE	4.10.170.10	100	1olgA00	N	-	0	0	TP53	P04637	337	R/L	337	0	0	1	0	0	5	1	0	0	0	2	1	0	2	0	0	1	0	3	0	0	-	-1	LFS	1	not yet implemented in vw_pfh_count_patients_gd	not yet implemented in vw_pfh_count_patients_gd	702D070E6480568A0F0B15E6A0F9EB12AB3F8687	3	3
PFH	NFE-PFH_090	TCGA	N	READ	SNP	Missense_Mutation	FALSE	2.60.40.720	7	1hu8A00	N	-	0	0	TP53	P04637	248	R/Q	245	0	0	1	1	0	5	1	0	1	1	0	0	0	2	0	0	3	0	5	0	0	1.193e-05	0.00001193	LFS	2	not yet implemented in vw_pfh_count_patients_gd	not yet implemented in vw_pfh_count_patients_gd	691E7C9D413977E85C8A227B249B1859B9D844DA	5	5
PFH	NFE-PFH_090	TCGA	N	SKCM	SNP	Missense_Mutation	FALSE	1.25.10.10	69164	3l6yA01	N	-	0	0	CTNND2	Q9UQB3	772	S/L	587	0	0	0	0	0	5	1	0	0	0	0	0	0	0	2	0	1	0	2	1	0	0	0	-	3	not yet implemented in vw_pfh_count_patients_gd	not yet implemented in vw_pfh_count_patients_gd	BF507EAFC26A18A410CEE4E8015EEB67FF0578BF	3	3
PFH	NFE-PFH_090	TCGA	N	SKCM	SNP	Missense_Mutation	FALSE	2.40.128.20	5945	1b56A00	N	-	0	0	FABP2	P12104	87	G/E	91	0	0	1	0	0	5	0	0	0	1	0	0	0	1	0	0	2	0	3	0	0	0	0	-	2	not yet implemented in vw_pfh_count_patients_gd	not yet implemented in vw_pfh_count_patients_gd	5C281DD6FFF8ACA1E0BC50F804E88771C32CFC52	3	3
PFH	NFE-PFH_090	TCGA	N	SKCM	SNP	Missense_Mutation	FALSE	1.10.630.10	29452	2iagA00	N	-	0	0	CYP7B1	O75881	321	E/K	312	1	0	0	0	0	5	1	0	0	0	0	0	0	2	1	0	0	0	2	1	0	-	-1	-	2	not yet implemented in vw_pfh_count_patients_gd	not yet implemented in vw_pfh_count_patients_gd	79B4FBF049EF1D49FEC5871B620108B52E4B0CF3	3	3
PFH	NFE-PFH_090	TCGA	N	SKCM	SNP	Missense_Mutation	FALSE	2.60.40.1510	1273	1jv2A03	N	-	0	0	ITGA8	P53708	717	M/I	672	0	0	0	0	0	5	1	0	0	0	0	0	0	0	2	0	1	0	3	0	0	-	-1	-	1	not yet implemented in vw_pfh_count_patients_gd	not yet implemented in vw_pfh_count_patients_gd	46AC82AAF8E072E57F8CE9A9013C03AF16F2F079	3	3
PFH	NFE-PFH_090	TCGA	N	SKCM	SNP	Missense_Mutation	FALSE	2.60.40.10	134997	3mj6A02	N	-	0	0	AMICA1	Q86YT9	184	R/C	168	0	0	0	0	0	5	1	0	0	0	0	0	0	1	1	0	5	0	5	2	0	1.194e-05	0.00001194	-	0	not yet implemented in vw_pfh_count_patients_gd	not yet implemented in vw_pfh_count_patients_gd	41F281EA86B8D8558BD35396EB9303A2D24603D0	7	7
PFH	NFE-PFH_090	TCGA	N	SKCM	SNP	Missense_Mutation	FALSE	3.90.640.10	8193	1k8kB02	N	-	0	0	ACTRT2	Q8TDY3	214	D/N	214	0	0	0	0	1	5	1	0	0	1	0	0	0	1	2	0	0	0	3	0	0	4.005e-06	0.000004005	-	0	not yet implemented in vw_pfh_count_patients_gd	not yet implemented in vw_pfh_count_patients_gd	320BA7D5BFA6DFC6AE08164F662486C39937774F	3	3
PFH	NFE-PFH_090	TCGA	N	SKCM	SNP	Missense_Mutation	FALSE	3.30.70.330	42020	1wf2A00	N	-	0	0	HNRNPCL1	O60812	93	G/E	93	0	0	0	1	0	5	0	0	1	0	0	0	0	0	2	0	4	0	2	4	0	-	-1	-	0	not yet implemented in vw_pfh_count_patients_gd	not yet implemented in vw_pfh_count_patients_gd	1BA6009BEC537E4C3C0A06D290C717561D4E407B	6	6
PFH	NFE-PFH_090	TCGA	N	SKCM	SNP	Missense_Mutation	FALSE	3.40.640.10	63248	3k40A02	N	-	0	0	HDC	P19113	358	R/C	355	0	0	0	0	0	5	1	0	0	1	0	0	0	2	1	0	0	0	3	0	0	3.982e-06	0.000003982	-	3	not yet implemented in vw_pfh_count_patients_gd	not yet implemented in vw_pfh_count_patients_gd	F522DAC6FFB756D070F0D96DBC389A5022CB6041	3	3
PFH	NFE-PFH_090	TCGA	N	UCEC	SNP	Missense_Mutation	FALSE	2.60.40.720	7	1hu8A00	N	-	0	0	TP53	P04637	248	R/W	245	0	0	1	1	0	5	1	0	1	1	0	0	0	2	0	0	2	0	4	0	0	3.977e-06	0.000003977	LFS	2	not yet implemented in vw_pfh_count_patients_gd	not yet implemented in vw_pfh_count_patients_gd	CBF0283B868525AAFBDB9B0D41C53A9A007F8A85	4	4
PFH	NFE-PFH_090	TCGA	N	UCEC	SNP	Missense_Mutation	FALSE	2.60.40.720	7	1hu8A00	N	-	0	0	TP53	P04637	282	R/W	279	0	0	1	0	0	5	0	0	1	1	0	0	0	2	0	0	4	0	5	1	0	3.978e-06	0.000003978	LFS	2	not yet implemented in vw_pfh_count_patients_gd	not yet implemented in vw_pfh_count_patients_gd	E97B1AE3CC4622743D008968D92CA134CF3783BE	6	6
PFH	NFE-PFH_090	TCGA	N	UCEC	SNP	Missense_Mutation	FALSE	3.10.20.90	16033	2rd0A01	N	-	0	0	PIK3CA	P42336	88	R/Q	88	0	0	1	0	0	5	0	0	0	0	0	0	0	1	1	0	28	0	24	6	0	-	-1	MCAP	2	not yet implemented in vw_pfh_count_patients_gd	not yet implemented in vw_pfh_count_patients_gd	CB86E79D3C363095D9CEC09B4DFC552062E4FE9E	30	30
PFH	NFE-PFH_090	TCGA	N	UCEC	SNP	Missense_Mutation	FALSE	1.20.1560.10	26651	3g5uA01	N	-	0	0	ABCB5	Q2M3G0	140	R/Q	144	0	0	1	0	0	5	0	0	0	0	0	0	0	0	0	0	4	0	4	0	0	1.609e-05	0.00001609	-	1	not yet implemented in vw_pfh_count_patients_gd	not yet implemented in vw_pfh_count_patients_gd	78290B40D7C3C57653D329BCBA921900563A9988	4	4
PFH	NFE-PFH_090	TCGA	N	UCEC	SNP	Missense_Mutation	FALSE	1.10.630.10	29337	1og2A00	N	-	0	0	CYP1A1	P04798	377	R/Q	357	1	0	0	0	0	5	1	0	0	1	0	0	0	0	0	0	3	0	3	0	0	5.179e-05	0.00005179	-	3	not yet implemented in vw_pfh_count_patients_gd	not yet implemented in vw_pfh_count_patients_gd	324778FEB9ABB88009C63DD846926DCCE6D3E6AD	3	3
PFH	NFE-PFH_090	TCGA	N	UCEC	SNP	Missense_Mutation	FALSE	1.10.555.10	3997	3msxB00	N	-	0	0	TAGAP	Q8N103	143	A/V	419	0	0	0	0	0	5	1	0	0	0	0	0	0	0	0	0	3	0	3	0	0	1.193e-05	0.00001193	-	0	not yet implemented in vw_pfh_count_patients_gd	not yet implemented in vw_pfh_count_patients_gd	50F5A948CEF50676695F70FBB1F592316092DAA6	3	3
PFH	NFE-PFH_090	TCGA	N	UCEC	SNP	Missense_Mutation	FALSE	2.30.42.10	24070	2edvA00	N	-	0	0	FRMPD1	Q5SYB0	133	R/C	87	1	0	0	0	0	5	1	0	0	0	0	0	0	0	0	0	3	0	2	1	0	3.978e-06	0.000003978	-	3	not yet implemented in vw_pfh_count_patients_gd	not yet implemented in vw_pfh_count_patients_gd	9091D6982C4A5B5DC5E87A311767827FE152E23B	3	3
PFH	NFE-PFH_090	TCGA	N	UCEC	SNP	Missense_Mutation	FALSE	3.40.50.1000	57719	2amyA01	N	-	0	0	PMM2	O15305	206	F/L	206	0	0	0	0	0	5	1	0	0	1	0	0	0	0	0	0	3	0	2	1	0	-	-1	CDG1A	2	not yet implemented in vw_pfh_count_patients_gd	not yet implemented in vw_pfh_count_patients_gd	BCEB83EEA367EEB269001D37048E40338908FC75	3	3
PFH	NFE-PFH_090	TCGA	N	UCEC	SNP	Missense_Mutation	FALSE	2.30.29.30	22238	1h10A00	N	-	0	0	AKT1	P31749	17	E/K	17	1	0	1	0	1	5	1	0	0	1	0	0	0	4	0	0	3	0	6	1	0	4e-06	0.000004	-	2	not yet implemented in vw_pfh_count_patients_gd	not yet implemented in vw_pfh_count_patients_gd	1F5884FBDA8E40A624C8492AED57F7C1F6894075	7	7
PFH	NFE-PFH_090	TCGA	N	UCEC	SNP	Missense_Mutation	FALSE	3.30.200.20	64459	3u87A02	N	-	0	0	CSNK2A3	Q8NEV1	70	L/I	70	1	0	0	0	0	5	1	0	0	1	0	0	0	0	0	0	3	0	2	1	0	-	-1	-	0	not yet implemented in vw_pfh_count_patients_gd	not yet implemented in vw_pfh_count_patients_gd	35C49E9B56F866A782B051C139F300181EAF90D8	3	3
PFH	NFE-PFH_090	TCGA	N	UCEC	SNP	Missense_Mutation	FALSE	3.40.50.1460	5892	1f9eA00	N	-	0	0	CASP8	Q14790	233	R/W	162	0	0	1	0	0	5	1	0	0	0	0	0	0	0	1	0	2	0	3	0	0	3.977e-06	0.000003977	-	2	not yet implemented in vw_pfh_count_patients_gd	not yet implemented in vw_pfh_count_patients_gd	A2CC24BBF3DF860D5783EA26095A68A6731CB4E8	3	3
PFH	NFE-PFH_090	Tx	N	LUAD	SNP	Missense_Mutation	FALSE	2.60.40.720	7	1hu8A00	Y	v2.2	0	0	TP53	P04637	158	R/L	155	0	0	0	0	0	5	0	0	0	1	2	1	2	0	0	1	1	3	1	1	3	gnomAD_AF=3.98e-06,gnomAD_AFR_AF=6.16e-05	0.00000398	LFS	1	not yet implemented in vw_pfh_count_patients_gd	not yet implemented in vw_pfh_count_patients_gd	E44FB9E98D472D0BA98B1F1E44BD3BBD15C5943E	5	5
PFH	NFE-PFH_090	TCGA	N	UCEC	SNP	Missense_Mutation	FALSE	3.30.1330.30	6673	1dt9A03	N	-	0	0	ETF1	P62495	344	L/I	344	1	0	0	0	0	5	1	0	0	0	0	0	0	0	0	0	3	0	3	0	0	-	-1	-	1	not yet implemented in vw_pfh_count_patients_gd	not yet implemented in vw_pfh_count_patients_gd	F8AEBF1B60B1715C3D0DF1C9F88A1FBD1CC7B5EB	3	3
PFH	NFE-PFH_090	TCGA	N	UCEC	SNP	Missense_Mutation	FALSE	3.40.50.1820	115265	1f6wA00	N	-	0	0	TG	P01266	2511	S/Y	317	0	0	0	0	0	5	1	1	0	1	0	0	0	0	0	0	3	0	2	1	0	-	-1	-	2	not yet implemented in vw_pfh_count_patients_gd	not yet implemented in vw_pfh_count_patients_gd	B30DBDBC72B070BEE5F78F0B68672D75CF28F6A6	3	3
PFH	NFE-PFH_090	TCGA	N	UCEC	SNP	Missense_Mutation	FALSE	3.30.160.60	23451	1x6eA01	N	-	0	0	ZNF331	Q9NQX6	291	R/I	35	0	0	0	0	0	5	1	0	1	1	0	0	0	0	0	0	3	0	1	2	0	-	-1	-	1	not yet implemented in vw_pfh_count_patients_gd	not yet implemented in vw_pfh_count_patients_gd	587888851F01B01E3FE26745307BF788AD39E1D7	3	3
PFH	NFE-PFH_090	TCGA	N	UCS	SNP	Missense_Mutation	FALSE	1.10.1070.11	1687	1e8yA05	N	-	0	0	PIK3CA	P42336	1047	H/R	1076	0	0	1	0	0	5	1	0	0	1	0	0	0	3	1	0	0	0	3	1	0	4.028e-06	0.000004028	CRC;MCAP;CLOVE;KERSEB;BC;OC	1	not yet implemented in vw_pfh_count_patients_gd	not yet implemented in vw_pfh_count_patients_gd	90087349BB2CA3ED858A691D6C777BB5B8D616B0	4	4
PFH	NFE-PFH_090	TCGA	N	UCEC	SNP	Missense_Mutation	FALSE	3.30.2410.10	1877	3olmA03	N	-	0	0	WWP2	O00308	811	E/K	750	0	0	1	0	0	5	1	0	0	0	0	0	0	0	0	0	3	0	1	2	0	2.245e-05	0.00002245	-	2	not yet implemented in vw_pfh_count_patients_gd	not yet implemented in vw_pfh_count_patients_gd	CC1569A8590B2E01604433AAB9F67B48B022B9E1	3	3
PFH	NFE-PFH_090	TCGA	N	UCEC	SNP	Missense_Mutation	FALSE	3.40.50.300	634947	3bfkA00	N	-	0	0	KRAS	P01116	13	G/C	21	0	0	1	0	1	5	1	0	0	1	0	0	0	0	0	0	3	0	3	0	0	0	0	-	3	not yet implemented in vw_pfh_count_patients_gd	not yet implemented in vw_pfh_count_patients_gd	7BBF0BAD95ABC248B3C189493D4D706D0B45B07D	3	3
PFH	NFE-PFH_090	TCGA	N	UCEC	SNP	Missense_Mutation	FALSE	3.40.50.300	634148	4rkfA00	N	-	0	0	RAB3A	P20336	66	R/H	65	0	0	0	0	0	5	1	0	0	0	0	0	0	0	0	0	3	0	1	2	0	7.954e-06	0.000007954	-	1	not yet implemented in vw_pfh_count_patients_gd	not yet implemented in vw_pfh_count_patients_gd	5ED16657A58C826290CA5401FD080E6A3D215CBE	3	3
PFH	NFE-PFH_090	TCGA	N	UCEC	SNP	Missense_Mutation	FALSE	3.40.50.300	627204	3g5uA02	N	-	0	0	ABCB1	P08183	467	R/W	463	0	0	1	0	0	5	0	0	0	0	0	0	0	2	0	0	1	0	3	0	0	-	-1	-	2	not yet implemented in vw_pfh_count_patients_gd	not yet implemented in vw_pfh_count_patients_gd	2A87E28533DBB8926102CB3FE0F694389918783C	3	3
PFH	NFE-PFH_090	Tx	Y	LUSC	SNP	Missense_Mutation	FALSE	2.130.10.130	8356	1jv2A01	N	-	0	0	ITGA9	Q13797	405	G/W	382	0	0	1	0	0	5	1	0	0	1	2	1	0	0	0	0	0	3	0	0	3	-	-1	-	2	not yet implemented in vw_pfh_count_patients_gd	not yet implemented in vw_pfh_count_patients_gd	E61B1F7061C56C09B59C61D5456DEDC48EA92F97	3	3
PFH	NFE-PFH_090	Tx	Y	LUSC	SNP	Missense_Mutation	FALSE	2.30.39.10	4375	2ceoA02	N	-	0	0	SERPINA9	Q86WD7	218	P/L	196	0	0	0	0	0	5	1	0	0	0	1	1	1	0	0	0	0	3	0	0	3	gnomAD_AF=0.3188,gnomAD_AFR_AF=0.1628,gnomAD_AMR_AF=0.3567,gnomAD_ASJ_AF=0.3006,gnomAD_EAS_AF=0.4398,gnomAD_FIN_AF=0.3189,gnomAD_NFE_AF=0.3012,gnomAD_OTH_AF=0.3164,gnomAD_SAS_AF=0.3552	0.3188	-	0	not yet implemented in vw_pfh_count_patients_gd	not yet implemented in vw_pfh_count_patients_gd	4E9A862CC966EA4690D3E171B6342F97DB9255DC	3	3
MC	NFE-PFH_090	TCGA	N	BLCA	SNP	Missense_Mutation	FALSE	3.40.50.300	634823	5jcpA02	N	-	540	202	RHOBTB1	O94844	94	R/H	71	0	0	1	0	0	5	1	0	0	1	0	0	0	0	0	0	1	0	1	0	0	3.977e-06	0.000003977	-	3	FALSE	FALSE	CB2C45684B40AC822346F494F001930EBAC3F504	540	540
MC	NFE-PFH_090	TCGA	N	COAD	SNP	Missense_Mutation	FALSE	2.60.40.150	6641	2z0uA00	N	-	17	6	WWC1	Q8IX03	779	R/C	142	0	0	0	0	0	5	1	0	0	0	0	0	0	0	0	0	1	0	1	0	0	1.193e-05	0.00001193	-	2	FALSE	FALSE	2743074CBFD559B6C96180D308872C37ACFD4D84	17	17
MC	NFE-PFH_090	TCGA	N	STAD	SNP	Missense_Mutation	FALSE	3.30.540.10	6473	2wefA01	N	-	31	6	BPNT1	O95861	15	A/T	15	0	0	0	0	0	5	1	0	0	0	0	0	0	0	0	0	1	0	1	0	0	2.004e-05	0.00002004	-	1	FALSE	FALSE	4DFD08451CA58D3A7BB991A60845F15E7AA2A774	31	31
MC	NFE-PFH_090	TCGA	N	KIRC	SNP	Missense_Mutation	FALSE	2.60.40.10	133212	1l9mA03	N	-	16	12	TGM3	Q08188	524	I/V	523	0	0	1	0	0	5	0	0	0	0	0	0	0	0	0	0	1	0	0	1	0	3.985e-06	0.000003985	-	1	FALSE	FALSE	0005598B82F0E8BFF535B58858A4C79618EE4C56	16	16
MC	NFE-PFH_090	TCGA	N	UCEC	SNP	Missense_Mutation	FALSE	2.60.120.650	3317	2gp3A01	N	-	154	55	KDM4C	Q9H3R0	121	R/H	119	1	0	0	0	0	5	1	0	0	0	0	0	0	0	1	0	0	0	1	0	0	1.207e-05	0.00001207	-	3	FALSE	FALSE	55AFACF10E300E6DD793A8FE6F8B9848B8F36427	154	154
PFH	NFE-PFH_090	TCGA	N	UCEC	SNP	Missense_Mutation	FALSE	3.90.190.10	11707	1d5rA01	N	-	0	0	PTEN	P60484	127	G/V	127	1	0	0	0	1	5	1	0	0	1	0	0	0	1	0	0	2	0	2	1	0	-	-1	-	2	not yet implemented in vw_pfh_count_patients_gd	not yet implemented in vw_pfh_count_patients_gd	DC040260015727776A962AC066E7151FBED54E4C	3	3
PFH	NFE-PFH_090	TCGA	N	UCEC	SNP	Missense_Mutation	FALSE	3.80.10.10	106842	1gwbA00	N	-	0	0	GP1BA	P07359	197	E/D	197	0	0	1	0	0	5	1	0	0	0	0	0	0	0	0	0	3	0	2	1	0	-	-1	-	0	not yet implemented in vw_pfh_count_patients_gd	not yet implemented in vw_pfh_count_patients_gd	4B0DEDF9A3DB5F94F67BB16C2836BB9EBD6501AF	3	3
PFH	NFE-PFH_090	TCGA	N	UCEC	SNP	Missense_Mutation	FALSE	3.80.20.20	113	1m6bA01	N	-	0	0	ERBB3	P21860	104	V/M	85	0	0	1	0	0	5	0	0	0	0	0	0	0	2	0	0	1	0	2	1	0	-	-1	-	1	not yet implemented in vw_pfh_count_patients_gd	not yet implemented in vw_pfh_count_patients_gd	3F7CB240444EDFC132A25B229C3580B574D343DA	3	3
PFH	NFE-PFH_090	TCGA	N	SKCM	SNP	Missense_Mutation	FALSE	2.60.40.60	18832	3q2vA04	N	-	0	0	CDH2	P19022	526	R/Q	361	0	0	1	0	0	5	1	0	0	1	0	0	0	1	1	0	1	0	3	0	0	2.388e-05	0.00002388	-	1	not yet implemented in vw_pfh_count_patients_gd	not yet implemented in vw_pfh_count_patients_gd	EC6CE0CA7D2F6BAEF1D174478585C5FAEE64568E	3	3
MC	NFE-PFH_090	TCGA	N	SKCM	SNP	Missense_Mutation	FALSE	2.170.270.10	5106	3opeA00	N	-	32	10	ASH1L	Q9NR48	2078	R/C	2073	0	0	0	0	0	5	1	0	0	0	0	0	0	0	0	0	1	0	0	1	0	3.987e-06	0.000003987	-	2	FALSE	FALSE	02BCE8C67A13A45BAE06EF547C9DF2F20CBA9F65	32	32
MC	NFE-PFH_090	TCGA	N	BLCA	SNP	Missense_Mutation	FALSE	1.10.3520.10	418	1swxA01	N	-	20	12	GLTP	Q9NZD2	19	E/K	19	0	0	0	0	0	5	1	0	0	0	0	0	0	0	1	0	0	0	1	0	0	-	-1	-	1	FALSE	FALSE	14F33C6466BECA4D828392F282942E89480C2EA9	20	20
MC	NFE-PFH_090	TCGA	N	BLCA	SNP	Missense_Mutation	FALSE	1.10.510.10	78730	1lewA02	N	-	248	120	MAPK1	P28482	321	D/E	316	0	0	1	0	0	5	0	0	0	0	0	0	0	1	0	0	0	0	1	0	0	-	-1	-	0	FALSE	FALSE	AD9FEA7C8141CAF0062DAA842B5E46F17426BEE5	248	248
MC	NFE-PFH_090	TCGA	N	BLCA	SNP	Missense_Mutation	FALSE	1.20.58.70	2008	1br0A00	N	-	58	20	STX2	P32856	109	S/L	110	0	0	1	0	0	5	1	0	0	0	0	0	0	0	0	0	1	0	0	1	0	-	-1	-	1	FALSE	FALSE	27E3AAE3E6B0940EAAE8AF1E3A6BC11042679AE4	58	58
MC	NFE-PFH_090	TCGA	N	ACC	SNP	Missense_Mutation	FALSE	1.10.1070.11	1687	1e8yA05	N	-	549	93	PIK3CA	P42336	1047	H/R	1076	0	0	1	0	0	5	1	0	0	1	0	0	0	0	1	0	0	0	1	0	0	4.028e-06	0.000004028	CRC;MCAP;CLOVE;KERSEB;BC;OC	1	FALSE	FALSE	04AB9D792E3EC35EDD992AD96ABDAD48BE1F84E7	549	549
MC	NFE-PFH_090	TCGA	N	BLCA	SNP	Missense_Mutation	FALSE	1.10.150.60	743	2eqyA01	N	-	10	0	KDM5B	Q9UGL1	125	R/G	125	1	0	0	0	0	5	1	0	0	0	0	0	0	0	0	0	1	0	1	0	0	-	-1	-	2	FALSE	FALSE	B61AD69FED557A3A0BDAD2C42A45B736325D74AF	10	10
MC	NFE-PFH_090	TCGA	N	BLCA	SNP	Missense_Mutation	FALSE	1.10.287.110	14406	1n4cA01	N	-	32	14	GAK	O14976	1182	D/H	53	0	0	0	0	0	5	1	0	0	0	0	0	0	0	1	0	0	0	1	0	0	-	-1	-	2	FALSE	FALSE	D94D2C4AF256530F2A622C47B92EA879292D659E	32	32
MC	NFE-PFH_090	TCGA	N	BLCA	SNP	Missense_Mutation	FALSE	2.60.120.40	2530	1jh5A00	N	-	18	3	TNFSF13B	Q9Y275	271	S/L	130	0	0	1	0	0	5	0	0	0	0	0	0	0	0	0	0	1	0	1	0	0	-	-1	-	1	FALSE	FALSE	949AB71CB570DB1A892803E309A1A717A492D76A	18	18
MC	NFE-PFH_090	TCGA	N	BLCA	SNP	Missense_Mutation	FALSE	2.60.120.590	2389	4nj4A00	N	-	18	9	ALKBH5	Q6P6C2	231	K/E	231	0	0	0	0	0	5	0	0	0	1	0	0	0	0	0	0	1	0	1	0	0	-	-1	-	2	FALSE	FALSE	F8533B11EAB807E56AC2456E5CD577B3AEF5A78A	18	18
PFH	NFE-PFH_090	Tx	Y	LUSC	SNP	Missense_Mutation	FALSE	2.80.10.50	13183	2yugA00	N	-	0	0	FRG1	Q14331	148	A/P	115	1	0	0	0	0	5	1	0	0	0	2	2	0	0	0	0	0	4	0	0	4	gnomAD_AF=0.001016,gnomAD_AFR_AF=0.02324,gnomAD_AMR_AF=0.0001504,gnomAD_EAS_AF=0.0002494,gnomAD_FIN_AF=4.784e-05,gnomAD_NFE_AF=0.0001291,gnomAD_SAS_AF=0.0001849	0.001016	-	2	not yet implemented in vw_pfh_count_patients_gd	not yet implemented in vw_pfh_count_patients_gd	4A9860CC2BFAC98734CBD7C623096EABC14B0B4F	4	4
MC	NFE-PFH_090	TCGA	N	BLCA	SNP	Missense_Mutation	FALSE	2.60.40.720	7	1hu8A00	N	-	2231	71	TP53	P04637	285	E/V	282	0	0	0	0	0	5	0	0	1	0	0	0	0	1	0	0	0	0	1	0	0	0	0	LFS	2	FALSE	FALSE	1B51A4803382BAC3BFAF8F619602F199A04BD6D9	2231	2231
MC	NFE-PFH_090	TCGA	N	BLCA	SNP	Missense_Mutation	FALSE	3.30.870.10	12790	4ggjA00	N	-	13	10	PLD6	Q8N2A8	201	E/Q	198	1	0	1	0	0	5	1	0	0	0	0	0	0	1	0	0	0	0	1	0	0	-	-1	-	1	FALSE	FALSE	E1CC5D72AA12E48B53902EAC852A18A980A8A575	13	13
MC	NFE-PFH_090	TCGA	N	BLCA	SNP	Missense_Mutation	FALSE	3.40.190.10	203444	1b0lA01	N	-	100	27	TF	P02787	273	R/Q	258	0	0	0	0	0	5	1	0	0	0	0	0	0	0	1	0	0	0	1	0	0	1.193e-05	0.00001193	-	2	FALSE	FALSE	36DF050339433E5CB07B488DE0A31F98DB2AA7C0	100	100
MC	NFE-PFH_090	TCGA	N	BLCA	SNP	Missense_Mutation	FALSE	3.40.309.10	17557	3v9gA02	N	-	23	13	ALDH4A1	P30038	506	I/M	506	0	0	1	0	0	5	1	0	0	0	0	0	0	1	0	0	0	0	1	0	0	-	-1	-	2	FALSE	FALSE	35151AC8E80DBEC8AD350EA8785B21E6F8E3268A	23	23
MC	NFE-PFH_090	TCGA	N	BRCA	SNP	Missense_Mutation	FALSE	1.10.20.10	5627	4nftA00	N	-	251	110	HIST2H2BF	Q5QNW6	70	I/M	38	0	0	1	0	0	5	1	0	0	1	0	0	0	0	1	0	0	0	1	0	0	-	-1	-	1	FALSE	FALSE	DA53165121F9C419E23B42DEB9F79DFF48736918	251	251
MC	NFE-PFH_090	TCGA	N	BLCA	SNP	Missense_Mutation	FALSE	2.60.34.10	3688	2qxlA05	N	-	29	7	HSPA4L	O95757	486	I/V	486	0	0	0	0	0	5	1	0	0	0	0	0	0	1	0	0	0	0	1	0	0	-	-1	-	0	FALSE	FALSE	66CCA443DEC9449DCF08197556375900FF084926	29	29
MC	NFE-PFH_090	TCGA	N	BLCA	SNP	Missense_Mutation	FALSE	3.30.428.10	6697	1fhiA00	N	-	27	12	FHIT	P49789	42	R/W	42	1	0	0	0	0	5	1	0	0	0	0	0	0	0	0	0	1	0	1	0	0	6.79e-05	0.0000679	-	1	FALSE	FALSE	232C8763B3E48361A260DF1D3D37F461F4031B8D	27	27
MC	NFE-PFH_090	TCGA	N	BLCA	SNP	Missense_Mutation	FALSE	3.30.500.10	3468	1a6zA01	N	-	25	5	HFE	Q30201	73	P/T	51	0	0	0	0	0	5	1	0	0	0	0	0	0	0	1	0	0	0	1	0	0	3.976e-06	0.000003976	-	0	FALSE	FALSE	E3FE0058400BC31A8DEBEC5C30EC205F40B4BA65	25	25
MC	NFE-PFH_090	TCGA	N	BLCA	SNP	Missense_Mutation	FALSE	3.30.70.330	42615	1u2fA00	N	-	15	0	U2AF2	P26368	176	G/W	29	0	0	1	0	0	5	1	0	0	0	0	0	0	1	0	0	0	0	1	0	0	-	-1	-	2	FALSE	FALSE	3EFFFD9DD77041A895315C7FC0F281EAAE293090	15	15
MC	NFE-PFH_090	TCGA	N	BLCA	SNP	Missense_Mutation	FALSE	2.60.40.150	15108	2lhaA00	N	-	72	40	SYT2	Q8N9I0	340	S/T	342	0	0	0	0	0	5	1	0	0	0	0	0	0	0	0	0	1	0	1	0	0	-	-1	-	1	FALSE	FALSE	6CD0C2CA055997E90049F5C165C812ED09EEA508	72	72
MC	NFE-PFH_090	TCGA	N	BRCA	SNP	Missense_Mutation	FALSE	3.10.20.90	16558	1wgrA01	N	-	50	30	GRB7	Q14451	129	E/Q	37	0	0	0	0	0	5	1	0	0	0	0	0	0	1	0	0	0	0	1	0	0	-	-1	-	1	FALSE	FALSE	7AC688E8B2582D86B36BD19C1BB8301BFBAB5455	50	50
MC	NFE-PFH_090	TCGA	N	BLCA	SNP	Missense_Mutation	FALSE	3.40.50.720	289570	2g76A02	N	-	12	7	GRHPR	Q9UBQ7	190	E/Q	180	0	0	0	0	0	5	0	0	0	1	0	0	0	0	0	0	1	0	1	0	0	-	-1	-	0	FALSE	FALSE	08ABEE4361AD31BC0F6EA26610B9B7775AB94EE6	12	12
MC	NFE-PFH_090	TCGA	N	BLCA	SNP	Missense_Mutation	FALSE	3.90.190.10	11472	1l8kA00	N	-	861	370	PTPRK	Q15262	917	G/V	49	0	0	1	0	1	5	0	0	0	1	0	0	0	0	1	0	0	0	1	0	0	-	-1	-	3	FALSE	FALSE	8117FA2E08D719E45AC7D713FB24A12FAE1E1188	861	861
MC	NFE-PFH_090	TCGA	N	BRCA	SNP	Missense_Mutation	FALSE	1.10.437.10	629	1f16A00	N	-	23	8	BAX	Q07812	131	E/K	131	1	0	0	0	0	5	1	0	0	0	0	0	0	0	1	0	0	0	1	0	0	-	-1	-	1	FALSE	FALSE	3217CECF1165739A2859CE30AA572EEF94413549	23	23
MC	NFE-PFH_090	TCGA	N	BRCA	SNP	Missense_Mutation	FALSE	2.30.30.40	19796	2gqiA00	N	-	9	3	RASA1	P20936	325	T/R	51	1	0	1	0	0	5	1	0	0	0	0	0	0	0	1	0	0	0	1	0	0	-	-1	-	1	FALSE	FALSE	C73E61B5088CE13E30994EAFAD584D0F25E4B2C4	9	9
MC	NFE-PFH_090	TCGA	N	BRCA	SNP	Missense_Mutation	FALSE	3.30.40.10	30081	2ysmA00	N	-	70	6	KMT2C	Q8NEZ4	370	C/Y	36	1	0	0	0	1	5	1	0	0	1	0	0	0	0	0	0	1	0	0	1	0	-	-1	-	1	FALSE	FALSE	ECE35C792F376DF4DB26780D1BC59F1BD19F06DB	70	70
MC	NFE-PFH_090	TCGA	N	BRCA	SNP	Missense_Mutation	FALSE	3.30.70.330	42175	2dhsA01	N	-	19	11	CELF2	O95319	61	E/Q	37	1	0	0	0	0	5	1	0	0	0	0	0	0	0	0	0	1	0	0	1	0	-	-1	-	3	FALSE	FALSE	B68EE535D84F18357313E5DEF1F64FADFE93A8EE	19	19
MC	NFE-PFH_090	TCGA	N	BRCA	SNP	Missense_Mutation	FALSE	2.60.20.10	2541	1h4aX02	N	-	93	34	CRYGA	P11844	142	R/W	142	1	0	1	0	0	5	1	0	0	0	0	0	0	0	0	0	1	0	0	1	0	7.953e-06	0.000007953	-	2	FALSE	FALSE	56481DE20881BBB71E772415123E43023ADCA292	93	93
MC	NFE-PFH_090	TCGA	N	BLCA	SNP	Missense_Mutation	FALSE	3.90.1420.10	695	3qxyA02	N	-	11	6	SETD6	Q8TBK2	412	W/C	412	0	0	0	0	0	5	1	0	0	0	0	0	0	0	1	0	0	0	1	0	0	-	-1	-	1	FALSE	FALSE	0A760F85A2461F0BD575542661D0888BC6E6B0E7	11	11
MC	NFE-PFH_090	TCGA	N	BRCA	SNP	Missense_Mutation	FALSE	1.20.1270.60	1069	3ok8A00	N	-	17	10	BAIAP2L2	Q6UXY1	39	R/C	39	1	0	0	0	0	5	1	0	0	0	0	0	0	0	1	0	0	0	1	0	0	0.000262	0.000262	-	3	FALSE	FALSE	450026132E8C75C760EE98918B14E19240C48AFF	17	17
MC	NFE-PFH_090	TCGA	N	BRCA	SNP	Missense_Mutation	FALSE	1.20.5.170	18272	2wt7A00	N	-	69	19	JDP2	Q8WYK2	79	R/P	144	1	0	0	1	0	5	1	0	1	0	0	0	0	0	1	0	0	0	0	1	0	-	-1	-	3	FALSE	FALSE	E98EE446441A52F56A2939B2925763137E28155D	69	69
MC	NFE-PFH_090	TCGA	N	BRCA	SNP	Missense_Mutation	FALSE	1.25.10.10	69033	2fv2A00	N	-	40	10	RQCD1	Q92600	84	A/E	68	0	0	0	0	0	5	1	0	0	0	0	0	0	0	0	0	1	0	0	1	0	-	-1	-	2	FALSE	FALSE	1A12AF56171881AACF2189D09AD9C9A91F2599B8	40	40
MC	NFE-PFH_090	TCGA	N	BRCA	SNP	Missense_Mutation	FALSE	4.10.280.10	5786	4f3lA01	N	-	68	11	NPAS2	Q99743	22	R/W	47	1	0	0	1	0	5	1	0	1	0	0	0	0	1	0	0	0	0	1	0	0	-	-1	-	3	FALSE	FALSE	D4B5947ACB3F418B2E912B7CAF54EE0D9785829F	68	68
MC	NFE-PFH_090	TCGA	N	CESC	SNP	Missense_Mutation	FALSE	3.30.565.10	80732	1ea6A01	N	-	34	18	PMS1	P54277	59	E/G	73	0	0	0	0	0	5	1	0	0	1	0	0	0	0	0	0	1	0	1	0	0	-	-1	-	1	FALSE	FALSE	6DD740BFECA9409EB3906E9D851074D78D511E51	34	34
MC	NFE-PFH_090	TCGA	N	CESC	SNP	Missense_Mutation	FALSE	1.25.40.70	2223	1e8yA03	N	-	637	68	PIK3CA	P42336	545	E/K	569	0	0	1	0	0	5	0	0	0	0	0	0	0	1	0	0	0	0	1	0	0	4.032e-06	0.000004032	CRC;MCAP;CWS5;KERSEB;BC;HCC	3	FALSE	FALSE	CDDDF09837A4C465921442BA96079255755688DE	637	637
MC	NFE-PFH_090	TCGA	N	CESC	SNP	Missense_Mutation	FALSE	1.10.150.20	27024	1bpxA02	N	-	4	0	POLB	P06746	129	E/K	129	0	0	0	0	0	5	1	0	0	0	0	0	0	0	0	0	1	0	1	0	0	-	-1	-	1	FALSE	FALSE	9DABE03FE5B8CBC493416C5C2DB8C7115C0649CF	4	4
MC	NFE-PFH_090	TCGA	N	CESC	SNP	Missense_Mutation	FALSE	3.40.1370.10	3884	3j7yF00	N	-	21	16	MRPL4	Q9BYD3	124	G/S	124	0	0	0	0	0	5	1	0	1	0	0	0	0	0	1	0	0	0	0	1	0	-	-1	-	2	FALSE	FALSE	3587035FEC0A8D47C0AE4CB3E391B3931857F286	21	21
MC	NFE-PFH_090	TCGA	N	CESC	SNP	Missense_Mutation	FALSE	1.10.472.10	9900	3rgfB01	N	-	11	6	CCNC	P24863	187	D/H	187	1	0	1	0	0	5	1	0	0	0	0	0	0	0	0	0	1	0	1	0	0	-	-1	-	2	FALSE	FALSE	CC5566E55A50F7F1ACD5564C38C5CED768CEE327	11	11
MC	NFE-PFH_090	TCGA	N	CESC	SNP	Missense_Mutation	FALSE	2.170.270.10	5106	3opeA00	N	-	32	10	ASH1L	Q9NR48	2078	R/C	2073	0	0	0	0	0	5	1	0	0	0	0	0	0	0	0	0	1	0	1	0	0	3.987e-06	0.000003987	-	2	FALSE	FALSE	00200167BED36699F5F45C6827740F1C5C2B1CAB	32	32
MC	NFE-PFH_090	TCGA	N	CESC	SNP	Missense_Mutation	FALSE	2.40.10.10	47593	2oq5A02	N	-	38	25	TMPRSS11D	O60235	199	P/L	28	1	0	0	0	0	5	1	0	0	0	0	0	0	0	1	0	0	0	1	0	0	8.514e-06	0.000008514	-	2	FALSE	FALSE	40191F0E719A189F0F52EF511E454490771716E4	38	38
MC	NFE-PFH_090	TCGA	N	CESC	SNP	Missense_Mutation	FALSE	2.60.120.260	35072	5b4nA00	N	-	28	26	FBXO44	Q9H4M3	182	S/L	228	1	0	0	0	0	5	1	0	0	0	0	0	0	0	0	0	1	0	1	0	0	7.973e-06	0.000007973	-	2	FALSE	FALSE	B3301A44968B1E72D326AE08D7F8DF5ECC823518	28	28
MC	NFE-PFH_090	TCGA	N	CESC	SNP	Missense_Mutation	FALSE	3.40.50.300	630778	3mwyW04	N	-	437	120	CHD7	Q9P2D1	1402	R/T	807	1	0	0	0	0	5	1	0	0	0	0	0	0	0	1	0	0	0	1	0	0	-	-1	-	3	FALSE	FALSE	F388A1E9FCAAD6A7997839835EE7255F2F504616	437	437
MC	NFE-PFH_090	TCGA	N	CESC	SNP	Missense_Mutation	FALSE	1.20.5.170	18272	2wt7A00	N	-	69	19	FOSB	P53539	166	K/N	148	0	0	0	1	0	5	1	0	1	0	0	0	0	0	0	0	1	0	1	0	0	-	-1	-	1	FALSE	FALSE	6FAE32FB5FA22F58FE662011A2C863189524AF16	69	69
MC	NFE-PFH_090	TCGA	N	CESC	SNP	Missense_Mutation	FALSE	3.30.1330.10	7254	3fd5A01	N	-	32	16	SEPHS2	Q99611	189	E/K	138	0	0	1	0	0	5	0	0	0	0	0	0	0	0	1	0	0	0	1	0	0	4.017e-06	0.000004017	-	1	FALSE	FALSE	5D5FD78D73608E2C551ECC2F0FE2F5E68B39C503	32	32
MC	NFE-PFH_090	TCGA	N	CESC	SNP	Missense_Mutation	FALSE	3.40.50.620	88792	2pidA01	N	-	27	8	YARS2	Q9Y2Z4	212	E/K	212	0	0	1	0	0	5	1	0	1	0	0	0	0	0	1	0	0	0	1	0	0	-	-1	cEU	1	FALSE	FALSE	975FC5AD3B8AC5063A529F9EA1B592B7EFC04982	27	27
MC	NFE-PFH_090	TCGA	N	BRCA	SNP	Missense_Mutation	FALSE	3.90.190.10	11707	1d5rA01	N	-	510	72	PTEN	P60484	92	D/E	92	0	0	0	0	1	5	0	0	0	1	0	0	0	0	0	0	1	0	1	0	0	-	-1	-	1	TRUE	FALSE	530555FC1447019403A45F3B7F84F55A325E4E6A	510	510
MC	NFE-PFH_090	TCGA	N	COAD	SNP	Missense_Mutation	FALSE	3.30.530.20	14665	1ln1A00	N	-	23	10	PCTP	Q9UKL6	151	R/W	151	1	0	0	0	0	5	1	0	0	1	0	0	0	0	0	0	1	0	1	0	0	7.618e-05	0.00007618	-	3	FALSE	FALSE	2D56E6E3C210AA84F1271A101139C6766520B8E1	23	23
MC	NFE-PFH_090	TCGA	N	CESC	SNP	Missense_Mutation	FALSE	3.90.520.10	189	3qsvA00	N	-	35	3	SMAD4	Q13485	92	H/Y	92	1	0	0	0	0	5	1	0	1	1	0	0	0	1	0	0	0	0	1	0	0	-	-1	-	2	FALSE	FALSE	0A6AF3EB688FB2BA3183645209630FB843E33DE5	35	35
MC	NFE-PFH_090	TCGA	N	COAD	SNP	Missense_Mutation	FALSE	1.10.437.10	629	1f16A00	N	-	23	8	BAX	Q07812	133	I/M	133	1	0	1	0	0	5	1	0	0	0	0	0	0	1	0	0	0	0	1	0	0	-	-1	-	1	FALSE	FALSE	2F2E407561A8A24D01E0F3E1C2B200403318032A	23	23
MC	NFE-PFH_090	TCGA	N	COAD	SNP	Missense_Mutation	FALSE	2.40.30.110	2948	5l46A05	N	-	10	5	DMGDH	Q9UI17	833	L/R	833	1	0	1	0	0	5	1	0	0	0	0	0	0	0	0	0	1	0	1	0	0	-	-1	-	1	FALSE	FALSE	C4E6005A7F00E67F67E94F9285D0AF4211A214A1	10	10
MC	NFE-PFH_090	TCGA	N	COAD	SNP	Missense_Mutation	FALSE	2.40.50.140	52963	1q46A01	N	-	5	0	EIF2S1	P05198	85	L/V	84	1	0	0	0	0	5	1	0	0	0	0	0	0	0	0	0	1	0	1	0	0	-	-1	-	1	FALSE	FALSE	1E24A7CEEF5E600FFAC0C8317120276EA5709AEB	5	5
MC	NFE-PFH_090	TCGA	N	COAD	SNP	Missense_Mutation	FALSE	2.40.50.90	3147	3bdlA01	N	-	20	7	SND1	Q7KZF4	391	R/H	366	1	0	0	0	0	5	1	0	0	0	0	0	0	1	0	0	0	0	1	0	0	7.964e-06	0.000007964	-	3	FALSE	FALSE	1EE02181F89EF8C3F40AD8EA844F00C860955403	20	20
MC	NFE-PFH_090	TCGA	N	COAD	SNP	Missense_Mutation	FALSE	2.60.120.200	24699	3nv1A00	N	-	47	20	LGALS9	O00182	271	R/H	239	0	0	0	0	1	5	0	0	0	1	0	0	0	0	0	0	1	0	1	0	0	7.556e-05	0.00007556	-	1	FALSE	FALSE	472C86A748EA49FBCC22C89F49DE883716A69418	47	47
MC	NFE-PFH_090	TCGA	N	COAD	SNP	Missense_Mutation	FALSE	2.60.120.200	24884	3posA01	N	-	82	40	CALR3	Q96L12	74	F/L	74	0	0	0	0	0	5	1	0	0	1	0	0	0	0	0	0	1	0	1	0	0	-	-1	-	1	FALSE	FALSE	A5541AA17821549799D9ACA4AAB54E6540A384E4	82	82
MC	NFE-PFH_090	TCGA	N	COAD	SNP	Missense_Mutation	FALSE	2.60.120.650	3317	2gp3A01	N	-	154	55	KDM4A	O75164	118	E/K	118	1	0	0	0	0	5	1	0	0	0	0	0	0	0	0	0	1	0	0	1	0	-	-1	-	3	FALSE	FALSE	7BB4BA8FB39F128571CDB90C94B067D274A08D7D	154	154
MC	NFE-PFH_090	TCGA	N	CHOL	SNP	Missense_Mutation	FALSE	2.30.29.30	22332	1wguA01	N	-	21	8	APBB3	O95704	382	R/G	105	0	0	1	0	0	5	1	0	0	0	0	0	0	0	1	0	0	0	0	1	0	-	-1	-	0	FALSE	FALSE	9A50B58F1B16E3E1BA1C673A21CA937AC8D48917	21	21
MC	NFE-PFH_090	TCGA	N	COAD	SNP	Missense_Mutation	FALSE	1.10.533.10	5034	4nqkA01	N	-	13	0	DDX58	O95786	39	Q/R	39	0	0	1	0	0	5	0	0	0	0	0	0	0	0	0	0	1	0	0	1	0	-	-1	-	1	FALSE	FALSE	4FD172497B66BAD5FC72A67747B48BF44DF9613F	13	13
MC	NFE-PFH_090	TCGA	N	COAD	SNP	Missense_Mutation	FALSE	1.10.630.10	29452	2iagA00	N	-	459	174	CYP7B1	O75881	321	E/G	312	1	0	0	0	0	5	1	0	0	0	0	0	0	0	0	0	1	0	0	1	0	-	-1	-	2	FALSE	FALSE	3B0E945841C455C24A9C88E400F722DA24824C01	459	459
MC	NFE-PFH_090	TCGA	N	COAD	SNP	Missense_Mutation	FALSE	2.10.70.10	16924	3erbA03	N	-	22	7	CFB	P06681	200	T/M	180	0	0	0	0	0	5	1	0	0	0	0	0	0	0	0	0	1	0	0	1	0	1.599e-05	0.00001599	-	1	FALSE	FALSE	DF1A26989230496225798107007E869C8A228467	22	22
MC	NFE-PFH_090	TCGA	N	COAD	SNP	Missense_Mutation	FALSE	2.130.10.10	102836	1nr0A02	N	-	26	20	WDR1	O75083	213	I/T	214	0	0	0	0	0	5	1	0	0	0	0	0	0	0	0	0	1	0	0	1	0	-	-1	-	2	FALSE	FALSE	6406EC777AAD7E5DC7C301F61BB0F776B3632752	26	26
MC	NFE-PFH_090	TCGA	N	COAD	SNP	Missense_Mutation	FALSE	3.30.1010.10	1841	2rd0A05	N	-	167	38	PIK3CA	P42336	726	E/K	726	0	0	0	0	0	5	0	0	0	1	0	0	0	0	0	0	1	0	1	0	0	-	-1	MCAP	1	FALSE	FALSE	DCE9D1631C794CE43F6EE1105846BB9380CDD67C	167	167
MC	NFE-PFH_090	TCGA	N	COAD	SNP	Missense_Mutation	FALSE	1.10.1760.10	179	1k8kE00	N	-	17	5	ARPC3	O15145	118	A/V	118	0	0	0	0	0	5	1	0	0	0	0	0	0	0	0	0	1	0	0	1	0	-	-1	-	1	FALSE	FALSE	73C163B71FE1EC13B60182F51899939332B77E98	17	17
MC	NFE-PFH_090	TCGA	N	COAD	SNP	Missense_Mutation	FALSE	3.30.1330.30	6673	1dt9A03	N	-	16	5	ETF1	P62495	344	L/P	344	1	0	0	0	0	5	1	0	0	0	0	0	0	0	0	0	1	0	1	0	0	-	-1	-	1	FALSE	FALSE	3A4DB49E359DD9C65FF98CEDBDDCE08BF414B7FA	16	16
MC	NFE-PFH_090	TCGA	N	COAD	SNP	Missense_Mutation	FALSE	2.60.40.720	7	1hu8A00	N	-	2231	71	TP53	P04637	236	Y/H	233	0	0	0	0	0	5	1	0	1	1	0	0	0	0	0	0	1	0	1	0	0	-	-1	LFS	2	FALSE	FALSE	7F898C260D7AF9FEEB39FE80E64753FF2E6AB1CE	2231	2231
MC	NFE-PFH_090	TCGA	N	COAD	SNP	Missense_Mutation	FALSE	2.60.40.840	217	4jqiA01	N	-	70	20	SAG	P10523	70	R/H	62	0	0	1	0	0	5	0	0	0	1	0	0	0	0	0	0	1	0	1	0	0	1.708e-05	0.00001708	-	2	FALSE	FALSE	E672854A94518AEABE900A3BFA6684B8A5B6CE9F	70	70
MC	NFE-PFH_090	TCGA	N	COAD	SNP	Missense_Mutation	FALSE	1.20.1250.10	8253	1m4rA00	N	-	61	19	IL24	Q13007	87	T/M	70	0	0	1	0	0	5	0	0	0	0	0	0	0	0	1	0	0	0	1	0	0	2.784e-05	0.00002784	-	0	FALSE	FALSE	5E4CE441043628D747E0C34F211058E245A638FA	61	61
MC	NFE-PFH_090	TCGA	N	COAD	SNP	Missense_Mutation	FALSE	1.20.245.10	252	3o8yA02	N	-	80	25	ALOX5	P09917	445	T/I	444	1	0	0	0	0	5	1	0	0	0	0	0	0	1	0	0	0	0	1	0	0	3.982e-06	0.000003982	-	2	FALSE	FALSE	D6B972D31445E7F443A018F56BBDC39BFB1F425B	80	80
MC	NFE-PFH_090	TCGA	N	COAD	SNP	Missense_Mutation	FALSE	2.20.25.10	6740	1y1vS01	N	-	20	7	TCEA1	P23193	281	A/T	289	0	0	1	0	0	5	1	0	0	0	0	0	0	0	1	0	0	0	1	0	0	4.07e-06	0.00000407	-	3	FALSE	FALSE	2334C83A9CCA174C77958B4326628CC258171E3D	20	20
MC	NFE-PFH_090	TCGA	N	COAD	SNP	Missense_Mutation	FALSE	3.10.20.90	16097	1oeyA00	N	-	7	4	NCF2	P19878	361	T/M	361	0	0	1	0	0	5	0	0	0	0	0	0	0	0	0	0	1	0	1	0	0	3.983e-06	0.000003983	-	2	FALSE	FALSE	C24D664D92AE31C1AA85DA0013A0939159487B89	7	7
MC	NFE-PFH_090	TCGA	N	COAD	SNP	Missense_Mutation	FALSE	3.40.50.1910	204	3pukA02	N	-	21	5	STXBP3	O00186	240	R/C	240	1	0	0	0	0	5	1	0	0	0	0	0	0	0	0	0	1	0	1	0	0	-	-1	-	3	FALSE	FALSE	AEDA01EBA42D1E4BB37C81F7503FE092911B27E6	21	21
MC	NFE-PFH_090	TCGA	N	COAD	SNP	Missense_Mutation	FALSE	3.40.50.300	634589	1yj5A02	N	-	19	12	PNKP	Q96T60	428	A/T	427	0	0	0	0	0	5	1	0	0	0	0	0	0	0	0	0	1	0	1	0	0	-	-1	-	0	FALSE	FALSE	9BD3EEB86742B56A21EED5E4FC0D23199297DD24	19	19
MC	NFE-PFH_090	TCGA	N	COAD	SNP	Missense_Mutation	FALSE	2.10.220.10	11341	4c99B00	N	-	63	17	RSPO2	Q6UXX9	70	Q/H	70	1	0	0	0	0	5	1	0	0	0	0	0	0	0	0	0	1	0	1	0	0	-	-1	-	1	FALSE	FALSE	8E270C7DFC318A46B9C7D73471518F2A9AC3B4C0	63	63
MC	NFE-PFH_090	TCGA	N	COAD	SNP	Missense_Mutation	FALSE	2.60.40.10	134418	4m9pA01	N	-	29	11	FLNC	Q14315	558	R/H	563	0	0	0	0	0	5	1	0	0	0	0	0	0	1	0	0	0	0	1	0	0	3.207e-05	0.00003207	-	2	FALSE	FALSE	BE241B77B9695CC104DA79A5AD2BCC8630F8F21A	29	29
MC	NFE-PFH_090	TCGA	N	COAD	SNP	Missense_Mutation	FALSE	3.40.50.300	634947	3bfkA00	N	-	1424	307	KRAS	P01116	12	G/D	20	0	0	1	0	1	5	1	0	0	1	0	0	0	1	0	0	0	0	1	0	0	4.011e-06	0.000004011	GASC	1	FALSE	FALSE	1E319CC2E81D6600C4825FFB2D754C3FA9897299	1424	1424
MC	NFE-PFH_090	TCGA	N	COAD	SNP	Missense_Mutation	FALSE	2.60.40.1530	818	3k6sA05	N	-	62	51	ITGAX	P20702	932	E/K	913	1	0	0	0	0	5	1	0	0	0	0	0	0	0	0	0	1	0	1	0	0	0	0	-	1	FALSE	FALSE	71BC510D4DDE1E8BBD732BC46C5FFF3093E958A3	62	62
MC	NFE-PFH_090	TCGA	N	COAD	SNP	Missense_Mutation	FALSE	3.40.50.300	634947	3bfkA00	N	-	1424	307	KRAS	P01116	12	G/D	20	0	0	1	0	1	5	1	0	0	1	0	0	0	0	0	0	1	0	1	0	0	4.011e-06	0.000004011	GASC	1	FALSE	FALSE	0AA3B70419F9694B3D2D55DD3FE1EDEB65E96581	1424	1424
MC	NFE-PFH_090	TCGA	N	COAD	SNP	Missense_Mutation	FALSE	3.90.1110.10	1871	3h0gB04	N	-	20	0	POLR2B	P30876	333	E/D	332	0	0	0	0	0	5	1	0	0	0	0	0	0	0	0	0	1	0	1	0	0	-	-1	-	0	FALSE	FALSE	E772E580C980D89DE58E725FAEADFAA18827A889	20	20
MC	NFE-PFH_090	TCGA	N	COAD	SNP	Missense_Mutation	FALSE	3.40.50.300	634947	3bfkA00	N	-	1424	307	KRAS	P01116	13	G/D	21	0	0	1	0	1	5	1	0	0	1	0	0	0	1	0	0	0	0	1	0	0	-	-1	-	1	TRUE	FALSE	45091AC62B71B70E24AEF57D422093E9BFFF855F	1424	1424
MC	NFE-PFH_090	TCGA	N	DLBC	SNP	Missense_Mutation	FALSE	2.60.40.720	7	1hu8A00	N	-	2231	71	TP53	P04637	273	R/C	270	0	0	1	1	0	5	0	0	1	0	0	0	0	1	0	0	0	0	1	0	0	1.196e-05	0.00001196	LFS	2	FALSE	FALSE	D5E8BD1628D663C2F1CA1C84AAABC7D9476556C2	2231	2231
MC	NFE-PFH_090	TCGA	N	COAD	SNP	Missense_Mutation	FALSE	4.10.970.10	114	1jeqA03	N	-	10	6	XRCC6	P12956	282	K/N	282	1	0	1	1	0	5	1	0	1	0	0	0	0	0	0	0	1	0	0	1	0	-	-1	-	1	FALSE	FALSE	70D303C3A443A46DDD960407040097AE6BF594CC	10	10
MC	NFE-PFH_090	TCGA	N	COAD	SNP	Missense_Mutation	FALSE	4.10.970.10	114	1jeqA03	N	-	10	6	XRCC6	P12956	316	T/I	316	0	0	1	0	0	5	1	0	0	0	0	0	0	0	0	0	1	0	0	1	0	-	-1	-	1	FALSE	FALSE	B55D8071B99D3A621BAC186792CF1A89794A2D7C	10	10
MC	NFE-PFH_090	TCGA	N	COAD	SNP	Missense_Mutation	FALSE	3.40.50.720	285603	2o3jA03	N	-	22	6	UGDH	O60701	421	K/N	426	0	0	0	0	0	5	1	0	0	0	0	0	0	0	0	0	1	0	0	1	0	-	-1	-	3	FALSE	FALSE	25751A828FA2D3D19605934352173EAA9343B29D	22	22
MC	NFE-PFH_090	TCGA	N	COAD	SNP	Missense_Mutation	FALSE	3.40.50.720	292294	2i99A02	N	-	23	9	CRYM	Q14894	169	R/H	169	0	0	0	0	1	5	0	0	0	1	0	0	0	0	0	0	1	0	0	1	0	1.193e-05	0.00001193	-	1	FALSE	FALSE	D1E5C44A636BDEE18CA98AAA98E2660069271308	23	23
MC	NFE-PFH_090	TCGA	N	COAD	SNP	Missense_Mutation	FALSE	3.40.50.300	634947	3bfkA00	N	-	1424	307	KRAS	P01116	13	G/D	21	0	0	1	0	1	5	1	0	0	1	0	0	0	1	0	0	0	0	1	0	0	-	-1	-	1	TRUE	FALSE	DA9227EF6BE5C406036753B378BA8104EE3FA4F2	1424	1424
MC	NFE-PFH_090	TCGA	N	GBM	SNP	Missense_Mutation	FALSE	3.90.190.10	11707	1d5rA01	N	-	510	72	PTEN	P60484	36	G/E	36	0	0	0	0	0	5	1	0	0	1	0	0	0	0	0	0	1	0	1	0	0	-	-1	-	2	FALSE	FALSE	FEED03298C6ADAF67C6F4026BA6B772CCDFF9A77	510	510
MC	NFE-PFH_090	TCGA	N	ESCA	SNP	Missense_Mutation	FALSE	3.40.50.300	634947	3bfkA00	N	-	1424	307	KRAS	P01116	12	G/D	20	0	0	1	0	1	5	1	0	0	1	0	0	0	1	0	0	0	0	1	0	0	4.011e-06	0.000004011	GASC	1	FALSE	FALSE	E80C6C8A8818C564C1FA2249B9F20A2B57385DEB	1424	1424
MC	NFE-PFH_090	TCGA	N	ESCA	SNP	Missense_Mutation	FALSE	3.90.190.10	11707	1d5rA01	N	-	510	72	TPTE2	Q6XPS3	327	T/S	131	0	0	0	0	1	5	1	0	0	1	0	0	0	0	0	0	1	0	1	0	0	-	-1	-	1	FALSE	FALSE	F13A57D4EABE222C2F73A68D7FCE0EEEEC95D15A	510	510
MC	NFE-PFH_090	TCGA	N	GBM	SNP	Missense_Mutation	FALSE	1.10.1520.10	4026	3c4bA01	N	-	41	11	DICER1	Q9UPY3	1705	E/Q	1689	1	0	0	0	1	5	1	0	0	1	0	0	0	1	0	0	0	0	1	0	0	-	-1	-	3	FALSE	FALSE	962A9C58BEEDA7C980A3304439B2CB1DAA9659CE	41	41
MC	NFE-PFH_090	TCGA	N	GBM	SNP	Missense_Mutation	FALSE	1.10.510.10	78758	1fpuA02	N	-	1003	416	YES1	P07947	448	R/L	415	0	0	0	0	1	5	1	0	0	1	0	0	0	1	0	0	0	0	1	0	0	-	-1	-	2	FALSE	FALSE	0708D628BC132F422F92DFF0D52AAEDB6F150DB0	1003	1003
MC	NFE-PFH_090	TCGA	N	GBM	SNP	Missense_Mutation	FALSE	2.20.70.10	4637	2kxqA01	N	-	5	2	SMURF1	Q9HCE7	247	Q/H	264	1	0	0	0	0	5	1	0	0	0	0	0	0	0	0	0	1	0	0	1	0	-	-1	-	1	FALSE	FALSE	6C9519B71F75875B406018084450FC7166A72FB8	5	5
MC	NFE-PFH_090	TCGA	N	GBM	SNP	Missense_Mutation	FALSE	3.40.50.970	36356	1ni4B01	N	-	31	16	BCKDHB	P21953	232	K/E	164	0	0	0	0	0	5	1	0	0	0	0	0	0	0	0	0	1	0	1	0	0	-	-1	-	1	FALSE	FALSE	965D4844C80FF404782789578033D47AA10F4BCF	31	31
MC	NFE-PFH_090	TCGA	N	GBM	SNP	Missense_Mutation	FALSE	3.40.800.20	2844	4bkxB00	N	-	121	50	HDAC2	Q92769	339	G/E	338	0	0	0	0	0	5	0	0	0	1	0	0	0	1	0	0	0	0	1	0	0	-	-1	-	2	FALSE	FALSE	6257BE4ECB36CDF2CA8727C064A2EE171E01FAF1	121	121
MC	NFE-PFH_090	TCGA	N	GBM	SNP	Missense_Mutation	FALSE	3.80.20.20	3225	1n8zC03	N	-	10	9	ERBB2	P04626	434	R/Q	412	1	0	0	0	0	5	1	0	0	0	0	0	0	0	0	0	1	0	1	0	0	1.193e-05	0.00001193	-	3	FALSE	FALSE	0D54BD02652FE8CB934CB722B96C8E542E8668BB	10	10
MC	NFE-PFH_090	TCGA	N	ESCA	SNP	Missense_Mutation	FALSE	1.10.510.10	60677	1m14A02	N	-	149	34	ERBB2	P04626	839	V/M	807	0	0	0	0	0	5	1	0	0	0	0	0	0	1	0	0	0	0	1	0	0	-	-1	-	1	FALSE	FALSE	AA0676D947B0155BB4116944B2BEE45EEA26842A	149	149
MC	NFE-PFH_090	TCGA	N	ESCA	SNP	Missense_Mutation	FALSE	1.10.510.10	79298	1b6cB02	N	-	402	104	ACVR1B	P36896	401	A/T	399	0	0	0	0	0	5	1	0	0	0	0	0	0	0	1	0	0	0	1	0	0	-	-1	-	2	FALSE	FALSE	BDF9925E74A9183140355241DDC9EB475C627512	402	402
MC	NFE-PFH_090	TCGA	N	ESCA	SNP	Missense_Mutation	FALSE	2.40.50.40	8833	1g6zA00	N	-	22	15	MPHOSPH8	Q99549	87	D/N	38	0	0	0	0	0	5	1	0	0	0	0	0	0	0	0	0	1	0	1	0	0	-	-1	-	2	FALSE	FALSE	431818CA8EB614A8AD9987A8E544F0D76C90EF35	22	22
MC	NFE-PFH_090	TCGA	N	HNSC	SNP	Missense_Mutation	FALSE	1.10.1060.10	10256	1gt8A02	N	-	42	9	DPYD	Q12882	96	D/V	96	1	0	0	0	0	5	1	0	0	1	0	0	0	0	1	0	0	0	1	0	0	4.379e-05	0.00004379	-	1	FALSE	FALSE	F5CBE63703A5F4AA0EA9068C8E20F4D3AE8C12C9	42	42
MC	NFE-PFH_090	TCGA	N	HNSC	SNP	Missense_Mutation	FALSE	2.120.10.80	8779	2vpjA00	N	-	38	11	KLHL12	Q53G59	338	D/N	338	1	0	1	0	0	5	1	0	0	0	0	0	0	0	1	0	0	0	1	0	0	-	-1	-	1	FALSE	FALSE	CE101DA60198D9945832F15CF7C473D1629B9F09	38	38
MC	NFE-PFH_090	TCGA	N	HNSC	SNP	Missense_Mutation	FALSE	3.40.50.300	630918	1z3iX02	N	-	42	17	RAD54L	Q92698	512	S/N	506	0	0	0	0	0	5	1	0	0	0	0	0	0	0	1	0	0	0	1	0	0	-	-1	-	1	FALSE	FALSE	D4F611D3BEF4A941A1AEE08C56FF841F1DEAF15E	42	42
MC	NFE-PFH_090	TCGA	N	HNSC	SNP	Missense_Mutation	FALSE	3.20.90.10	495	2fimA00	N	-	129	62	TULP1	O00294	509	V/M	456	0	0	0	0	0	5	0	0	0	1	0	0	0	0	0	0	1	0	0	1	0	4e-06	0.000004	-	2	FALSE	FALSE	2CEDE077C9B49622F50626DFA70CA436AC7A1818	129	129
MC	NFE-PFH_090	TCGA	N	HNSC	SNP	Missense_Mutation	FALSE	1.20.1200.10	1240	2idxA00	N	-	23	9	MMAB	Q96EY8	191	R/W	191	1	0	1	0	0	5	1	0	0	1	0	0	0	0	0	0	1	0	1	0	0	3.619e-05	0.00003619	MMAB	2	FALSE	FALSE	2C5403F58C10FBCD89790745ED07BB5FB33C3250	23	23
MC	NFE-PFH_090	TCGA	N	HNSC	SNP	Missense_Mutation	FALSE	1.20.1270.60	4553	2v0oA00	N	-	63	19	FCHO2	Q0JRZ9	207	E/K	207	0	0	1	0	0	5	0	0	0	0	0	0	0	0	0	0	1	0	1	0	0	-	-1	-	1	FALSE	FALSE	246BC123D7183E6ECCA305F5F1F85389CA2F6107	63	63
MC	NFE-PFH_090	TCGA	N	HNSC	SNP	Missense_Mutation	FALSE	3.30.200.20	806	3qfvA01	N	-	38	12	CDC42BPA	Q5VT25	123	R/C	122	1	0	1	0	0	5	1	0	0	0	0	0	0	0	0	0	1	0	0	1	0	-	-1	-	3	FALSE	FALSE	24A311698F3CBB23B1D1AF0D7504B7634370BD77	38	38
MC	NFE-PFH_090	TCGA	N	HNSC	SNP	Missense_Mutation	FALSE	3.40.50.10190	9391	1imoA00	N	-	9	7	LIG3	P49916	956	R/K	869	0	0	1	0	0	5	1	0	0	0	0	0	0	0	0	0	1	0	0	1	0	-	-1	-	1	FALSE	FALSE	5FBC658F4F22CC52CC04F0406EC40137204B5C47	9	9
MC	NFE-PFH_090	TCGA	N	GBM	SNP	Missense_Mutation	FALSE	1.25.10.10	69411	3tt9A00	N	-	18	10	PKP1	Q13835	402	V/I	510	0	0	0	0	0	5	1	0	0	0	0	0	0	0	0	0	1	0	1	0	0	-	-1	-	1	FALSE	FALSE	63097AB4997D3774677980D9BA1FAFD553785727	18	18
MC	NFE-PFH_090	TCGA	N	GBM	SNP	Missense_Mutation	FALSE	3.30.200.20	65388	1u5qA01	N	-	17	11	TAOK1	Q7L7X3	33	E/D	33	1	0	0	0	0	5	1	0	0	0	0	0	0	0	1	0	0	0	1	0	0	-	-1	-	1	FALSE	FALSE	268F079016EC2EF5F9C7138750C386D3F06C4BD7	17	17
MC	NFE-PFH_090	TCGA	N	HNSC	SNP	Missense_Mutation	FALSE	2.60.40.720	7	1hu8A00	N	-	2231	71	TP53	P04637	245	G/C	242	0	0	1	0	0	5	1	0	1	1	0	0	0	1	0	0	0	0	1	0	0	-	-1	LFS	3	FALSE	FALSE	71CB69D1374B802C7BDAE801CCC0C1113253097D	2231	2231
MC	NFE-PFH_090	TCGA	N	HNSC	SNP	Missense_Mutation	FALSE	3.30.70.330	41775	1wf0A01	N	-	5	5	TARDBP	Q13148	198	C/Y	13	1	0	0	0	0	5	1	0	1	0	0	0	0	1	0	0	0	0	1	0	0	-	-1	-	2	FALSE	FALSE	6687B1D5F499E3FD541E7E979F0676A392BD4BC4	5	5
MC	NFE-PFH_090	TCGA	N	HNSC	SNP	Missense_Mutation	FALSE	3.30.70.330	43688	4pkdB01	N	-	27	11	SNRPA	P09012	19	E/D	19	0	0	0	1	0	5	1	0	1	0	0	0	0	0	1	0	0	0	0	1	0	-	-1	-	1	FALSE	FALSE	8D097218756F607765FC556F4E635C34D50FD84A	27	27
MC	NFE-PFH_090	TCGA	N	HNSC	SNP	Missense_Mutation	FALSE	1.25.40.90	3053	4flbA00	N	-	20	7	RPRD2	Q5VT52	76	N/K	76	0	0	1	0	0	5	1	0	0	0	0	0	0	0	1	0	0	0	1	0	0	-	-1	-	1	FALSE	FALSE	0501D38E30111E1AB9457D38C9F36D155210C9A5	20	20
MC	NFE-PFH_090	TCGA	N	LGG	SNP	Missense_Mutation	FALSE	2.60.120.200	24884	3posA01	N	-	82	40	CALR	P27797	51	L/V	51	0	0	0	0	0	5	1	0	0	0	0	0	0	0	0	0	1	0	1	0	0	-	-1	-	1	FALSE	FALSE	6A2641CB89E1DACCA2DCDAFD11E4817CC10AA346	82	82
MC	NFE-PFH_090	TCGA	N	KIRP	SNP	Missense_Mutation	FALSE	1.10.510.10	79025	4wnoA02	N	-	68	25	ULK1	O75385	169	A/T	169	1	0	0	0	0	5	1	0	0	0	0	0	0	0	0	0	1	0	1	0	0	-	-1	-	2	FALSE	TRUE	647BF511A859A2B5FF449D5BD2B59284D8722C3B	68	68
MC	NFE-PFH_090	TCGA	N	KIRP	SNP	Missense_Mutation	FALSE	3.30.230.70	5234	2nn6E00	N	-	33	12	EXOSC7	Q15024	134	V/L	134	0	0	0	0	0	5	1	0	0	0	0	0	0	0	1	0	0	0	1	0	0	-	-1	-	0	FALSE	FALSE	2899B22D588EF7210E56F001B5605452A96510E8	33	33
MC	NFE-PFH_090	TCGA	N	HNSC	SNP	Missense_Mutation	FALSE	3.90.190.10	11389	1ygrA02	N	-	6	3	PTPRC	P08575	1119	Q/L	1096	1	0	0	0	0	5	1	0	0	0	0	0	0	0	0	0	1	0	1	0	0	-	-1	-	2	FALSE	FALSE	47F4E3AADA74165FBFD6F9659C1D4C8ABAC027B6	6	6
MC	NFE-PFH_090	TCGA	N	KIRP	SNP	Missense_Mutation	FALSE	3.30.40.10	61834	1weqA00	N	-	9	5	PHF7	Q9BWX1	245	Y/C	21	0	0	0	0	0	5	1	0	0	0	0	0	0	0	0	0	1	0	0	1	0	-	-1	-	2	FALSE	FALSE	C04E56F3482399D2E08B6A7CE57096B33533894A	9	9
MC	NFE-PFH_090	TCGA	N	KIRP	SNP	Missense_Mutation	FALSE	3.30.70.1230	3453	4clfA01	N	-	34	12	ADCY10	Q96PN6	99	D/E	99	0	0	1	0	1	5	0	0	0	1	0	0	0	0	0	0	1	0	1	0	0	-	-1	-	0	FALSE	FALSE	8850EFE3D2A272D5975F1C116C7EC125A46F5BD8	34	34
MC	NFE-PFH_090	TCGA	N	KIRC	SNP	Missense_Mutation	FALSE	3.40.20.10	5538	3tu5B00	N	-	111	72	AVIL	O75366	477	R/S	98	0	0	1	0	0	5	1	0	0	1	0	0	0	1	0	0	0	0	1	0	0	-	-1	-	0	FALSE	FALSE	38C4DFBDF7E277F3936B3D0F6606BCD3619B59F9	111	111
MC	NFE-PFH_090	TCGA	N	LGG	SNP	Missense_Mutation	FALSE	2.60.40.720	7	1hu8A00	N	-	2231	71	TP53	P04637	238	C/F	235	1	0	0	0	1	5	1	0	1	1	0	0	0	1	0	0	0	0	1	0	0	-	-1	LFS	2	FALSE	FALSE	ED6ECF918C3B293069A94CA39E089DE74A20025E	2231	2231
MC	NFE-PFH_090	TCGA	N	HNSC	SNP	Missense_Mutation	FALSE	3.30.420.10	45955	2fbtA00	N	-	34	14	EXD2	Q9NVH0	226	R/C	196	0	0	0	0	1	5	1	0	0	1	0	0	0	0	1	0	0	0	1	0	0	1.99e-05	0.0000199	-	3	FALSE	FALSE	46B885A14852E2828FC2E183DB35D209FA45DB42	34	34
MC	NFE-PFH_090	TCGA	N	KIRP	SNP	Missense_Mutation	FALSE	3.90.190.10	11472	1l8kA00	N	-	861	370	PTPRD	P23468	1678	I/S	51	0	0	1	0	1	5	0	0	0	1	0	0	0	0	0	0	1	0	0	1	0	-	-1	-	3	FALSE	FALSE	BA924054770CEB8A7B3BA05970CF40F27A400F9A	861	861
MC	NFE-PFH_090	TCGA	N	LGG	SNP	Missense_Mutation	FALSE	2.60.40.720	7	1hu8A00	N	-	2231	71	TP53	P04637	244	G/R	241	0	0	1	0	0	5	1	0	1	1	0	0	0	1	0	0	0	0	1	0	0	-	-1	LFS	2	FALSE	FALSE	1C9B54BCC72880CE5E84FBC36050C4A54B874CC5	2231	2231
MC	NFE-PFH_090	TCGA	N	LGG	SNP	Missense_Mutation	FALSE	1.10.418.10	4618	2wfnA01	N	-	25	17	FLNC	Q14315	89	R/H	96	1	0	0	0	1	5	1	0	0	1	0	0	0	0	1	0	0	0	1	0	0	-	-1	-	3	FALSE	FALSE	BA3E79820A9EA477DFDEB119EC0CE66243F16078	25	25
MC	NFE-PFH_090	TCGA	N	LGG	SNP	Missense_Mutation	FALSE	3.40.718.10	9686	1t09A00	N	-	565	25	IDH1	O75874	132	R/H	132	1	0	1	0	1	5	1	0	0	1	0	0	0	0	0	0	1	0	1	0	0	0	0	-	2	FALSE	FALSE	6C8F143CA3FA2579ABCFBFE0F34B12797DF4AF58	565	565
MC	NFE-PFH_090	TCGA	N	LGG	SNP	Missense_Mutation	FALSE	3.40.718.10	9686	1t09A00	N	-	565	25	IDH1	O75874	132	R/H	132	1	0	1	0	1	5	1	0	0	1	0	0	0	0	0	0	1	0	0	1	0	0	0	-	2	FALSE	FALSE	1F68FF225404B154BE1713C0E965F81544D07AEE	565	565
MC	NFE-PFH_090	TCGA	N	LGG	SNP	Missense_Mutation	FALSE	3.40.718.10	9686	1t09A00	N	-	565	25	IDH1	O75874	132	R/H	132	1	0	1	0	1	5	1	0	0	1	0	0	0	0	0	0	1	0	1	0	0	0	0	-	2	FALSE	FALSE	83369861E26D9D37FB7D897DF80B4A48CC4CDD11	565	565
MC	NFE-PFH_090	TCGA	N	LGG	SNP	Missense_Mutation	FALSE	3.40.718.10	9686	1t09A00	N	-	565	25	IDH1	O75874	132	R/H	132	1	0	1	0	1	5	1	0	0	1	0	0	0	1	0	0	0	0	1	0	0	0	0	-	2	FALSE	FALSE	33A0A6FB03699CB2CC00DD20AE281A37CDDCA7DE	565	565
MC	NFE-PFH_090	TCGA	N	LGG	SNP	Missense_Mutation	FALSE	2.60.40.720	7	1hu8A00	N	-	2231	71	TP53	P04637	273	R/C	270	0	0	1	1	0	5	0	0	1	0	0	0	0	1	0	0	0	0	1	0	0	1.196e-05	0.00001196	LFS	2	FALSE	FALSE	6AD5C19D7F5D3F11E5CAD2FEB2EB6D790F27D358	2231	2231
MC	NFE-PFH_090	TCGA	N	KIRC	SNP	Missense_Mutation	FALSE	2.30.30.70	385	1jj2P00	N	-	10	10	RPL21	P46778	30	Y/F	29	0	0	1	0	0	5	0	0	1	0	0	0	0	0	1	0	0	0	1	0	0	-	-1	-	1	FALSE	FALSE	2A4DE6313703A1D548EA78CC27E58D073E077F84	10	10
MC	NFE-PFH_090	TCGA	N	LGG	SNP	Missense_Mutation	FALSE	3.40.718.10	9686	1t09A00	N	-	565	25	IDH1	O75874	132	R/H	132	1	0	1	0	1	5	1	0	0	1	0	0	0	0	0	0	1	0	1	0	0	0	0	-	2	FALSE	FALSE	81E1B1D8F036493C809E22FD6823A798C79A62D9	565	565
MC	NFE-PFH_090	TCGA	N	LGG	SNP	Missense_Mutation	FALSE	3.40.718.10	9686	1t09A00	N	-	565	25	IDH1	O75874	132	R/H	132	1	0	1	0	1	5	1	0	0	1	0	0	0	0	0	0	1	0	1	0	0	0	0	-	2	FALSE	FALSE	8685186C1D3926C7D188BC00BB4431E2C9408586	565	565
MC	NFE-PFH_090	TCGA	N	LGG	SNP	Missense_Mutation	FALSE	3.40.718.10	9686	1t09A00	N	-	565	25	IDH1	O75874	132	R/H	132	1	0	1	0	1	5	1	0	0	1	0	0	0	0	0	0	1	0	1	0	0	0	0	-	2	FALSE	FALSE	A6C7983D8A53D8E106B2D85FF5F53EF51C15F4CC	565	565
MC	NFE-PFH_090	TCGA	N	LGG	SNP	Missense_Mutation	FALSE	3.40.718.10	9686	1t09A00	N	-	565	25	IDH1	O75874	132	R/H	132	1	0	1	0	1	5	1	0	0	1	0	0	0	0	0	0	1	0	1	0	0	0	0	-	2	FALSE	FALSE	6A65D5469992D82FB5BD28AE009660FE66BADD88	565	565
MC	NFE-PFH_090	TCGA	N	LGG	SNP	Missense_Mutation	FALSE	3.40.718.10	9686	1t09A00	N	-	565	25	IDH1	O75874	132	R/H	132	1	0	1	0	1	5	1	0	0	1	0	0	0	0	0	0	1	0	1	0	0	0	0	-	2	FALSE	FALSE	D812CB6F9DA4285EB2510B761F78C705C935F45C	565	565
MC	NFE-PFH_090	TCGA	N	LGG	SNP	Missense_Mutation	FALSE	3.40.718.10	9686	1t09A00	N	-	565	25	IDH1	O75874	132	R/H	132	1	0	1	0	1	5	1	0	0	1	0	0	0	0	0	0	1	0	1	0	0	0	0	-	2	FALSE	FALSE	51DDC78968DE4DC558CDAFF121FA376ADF80F4D3	565	565
MC	NFE-PFH_090	TCGA	N	LGG	SNP	Missense_Mutation	FALSE	3.40.718.10	9686	1t09A00	N	-	565	25	IDH1	O75874	132	R/H	132	1	0	1	0	1	5	1	0	0	1	0	0	0	0	0	0	1	0	1	0	0	0	0	-	2	FALSE	FALSE	EF04C773A8329850A99FBC4FB150547141F8EAF7	565	565
MC	NFE-PFH_090	TCGA	N	LIHC	SNP	Missense_Mutation	FALSE	3.30.1370.10	8620	2jzxA02	N	-	39	14	PCBP1	Q15365	100	L/Q	100	0	0	1	0	0	5	0	0	0	0	0	0	0	1	0	0	0	0	1	0	0	0	0	-	2	FALSE	FALSE	4A31DBE22194790C40327B29146467E90F8DC4DE	39	39
MC	NFE-PFH_090	TCGA	N	LIHC	SNP	Missense_Mutation	FALSE	3.30.450.30	2271	1awiA00	N	-	21	5	PFN3	P60673	116	V/I	118	0	0	0	0	0	5	1	0	0	0	0	0	0	0	0	0	1	0	1	0	0	-	-1	-	1	FALSE	FALSE	6EC6B3C06DF708049228B3AB919FD737922B8AC6	21	21
MC	NFE-PFH_090	TCGA	N	LIHC	SNP	Missense_Mutation	FALSE	3.30.565.10	80675	1zxmA01	N	-	35	13	TOP2B	Q02880	62	E/K	41	0	0	0	0	0	5	0	0	0	1	0	0	0	1	0	0	0	0	1	0	0	-	-1	-	3	FALSE	FALSE	E7CBD65C40681C0AE5F1BFC8B52DA3FF852FB873	35	35
MC	NFE-PFH_090	TCGA	N	LIHC	SNP	Missense_Mutation	FALSE	1.10.3270.10	393	1dq8A01	N	-	4	3	HMGCR	P04035	492	V/A	492	1	0	0	0	0	5	1	0	0	0	0	0	0	0	0	0	1	0	1	0	0	-	-1	-	1	FALSE	FALSE	4188E50289796C5BCFD9CCB31F874A8CEBE69A15	4	4
MC	NFE-PFH_090	TCGA	N	LIHC	SNP	Missense_Mutation	FALSE	3.40.30.10	79711	1uvzA00	N	-	10	4	TXN2	Q99757	130	V/L	71	1	0	1	0	0	5	1	0	0	0	0	0	0	1	0	0	0	0	1	0	0	-	-1	-	3	FALSE	FALSE	018527EF7A6E90DC38177D5A811D9A47CE451FEA	10	10
MC	NFE-PFH_090	TCGA	N	LIHC	SNP	Missense_Mutation	FALSE	2.60.40.720	7	1hu8A00	N	-	2231	71	TP53	P04637	176	C/W	173	0	0	1	0	1	5	1	0	1	1	0	0	0	0	0	0	1	0	0	1	0	0	0	-	1	FALSE	TRUE	63C67187820AEF218F1759F64204E62F9E66DCD2	2231	2231
MC	NFE-PFH_090	TCGA	N	LIHC	SNP	Missense_Mutation	FALSE	3.10.110.10	5934	1ukxA00	N	-	10	4	EIF2AK4	Q9P2K8	135	S/R	127	0	0	0	0	0	5	1	0	0	0	0	0	0	0	1	0	0	0	1	0	0	4.007e-06	0.000004007	-	0	FALSE	FALSE	471917B82A76631831CCD8EFAC773EFA8DB979CC	10	10
MC	NFE-PFH_090	TCGA	N	LGG	SNP	Missense_Mutation	FALSE	3.40.718.10	9686	1t09A00	N	-	565	25	IDH1	O75874	132	R/H	132	1	0	1	0	1	5	1	0	0	1	0	0	0	0	0	0	1	0	0	1	0	0	0	-	2	FALSE	FALSE	2341873BEFA8D8F13745FAFC4DB164337CFC2CB2	565	565
MC	NFE-PFH_090	TCGA	N	LIHC	SNP	Missense_Mutation	FALSE	2.40.110.10	14326	1rx0A02	N	-	6	3	ACAD8	Q9UKU7	257	N/S	235	0	0	0	0	0	5	1	0	0	0	0	0	0	0	1	0	0	0	1	0	0	-	-1	-	1	FALSE	FALSE	14220FEBAB85B98BDC4FDD6B342A029738B28209	6	6
MC	NFE-PFH_090	TCGA	N	LGG	SNP	Missense_Mutation	FALSE	3.80.20.20	3241	1ivoA01	N	-	47	16	EGFR	P00533	62	L/R	38	1	0	0	0	0	5	1	0	0	0	0	0	0	1	0	0	0	0	1	0	0	-	-1	-	1	FALSE	FALSE	AB7BBEF24F2CE2BF8A5BB5A605C8E6D8B93F0B5F	47	47
MC	NFE-PFH_090	TCGA	N	LUAD	SNP	Missense_Mutation	FALSE	2.30.29.30	13488	3fehA03	N	-	13	9	ADAP1	O75689	294	R/L	294	0	0	0	0	0	5	0	0	0	1	1	0	0	0	1	0	0	0	1	0	0	-	-1	-	0	FALSE	FALSE	E578B9D2AE2A8C1C0D3512F79B6F883C565AE1E7	13	13
MC	NFE-PFH_090	TCGA	N	LUAD	SNP	Missense_Mutation	FALSE	2.60.40.720	7	1hu8A00	Y	v2.2	2231	71	TP53	P04637	249	R/M	246	0	0	1	0	0	5	0	0	1	0	0	1	0	0	0	0	1	0	1	0	0	-	-1	-	2	FALSE	FALSE	AB6131767B02F64B4F5821F0F0940D0F0F17F7F3	2231	2231
MC	NFE-PFH_090	TCGA	N	LUAD	SNP	Missense_Mutation	FALSE	2.70.98.20	773	3hi7A03	N	-	159	87	AOC1	P19801	443	A/E	443	0	0	1	0	0	5	1	0	0	0	1	0	0	1	0	0	0	0	1	0	0	4.008e-06	0.000004008	-	0	FALSE	FALSE	A7FB1B9A602AC92EF144A66CC2824AFB739C7117	159	159
MC	NFE-PFH_090	TCGA	N	LUAD	SNP	Missense_Mutation	FALSE	2.70.98.20	773	3hi7A03	N	-	159	87	AOC3	Q16853	441	R/L	428	0	0	1	0	0	5	1	0	0	0	1	0	0	1	0	0	0	0	1	0	0	-	-1	-	2	FALSE	FALSE	CD3F9EEB5A71DDE90B1A271619F2A556508E2244	159	159
MC	NFE-PFH_090	TCGA	N	LUAD	SNP	Missense_Mutation	FALSE	3.15.20.10	473	2obdA01	N	-	28	20	CETP	P11597	392	Y/F	375	1	0	0	0	1	5	1	0	0	1	0	1	0	0	0	0	1	0	1	0	0	-	-1	-	1	FALSE	FALSE	E00B815D202C8D354B5E5998B4F0C07294AF27C1	28	28
MC	NFE-PFH_090	TCGA	N	LUAD	SNP	Missense_Mutation	FALSE	1.10.418.10	4604	5a36A01	N	-	50	28	ACTN2	P35609	55	A/T	55	1	0	0	0	0	5	1	0	0	0	1	0	0	1	0	0	0	0	1	0	0	-	-1	-	2	FALSE	FALSE	641D938960D3F805308F3B51E50CB8BFEED305AA	50	50
MC	NFE-PFH_090	TCGA	N	LUAD	SNP	Missense_Mutation	FALSE	1.10.533.10	5133	3mopA00	N	-	2	0	MYD88	Q99836	104	E/Q	104	0	0	1	0	0	5	1	0	0	0	0	1	0	0	0	0	1	0	0	1	0	4.079e-06	0.000004079	-	1	FALSE	FALSE	70C77A76AB74D800B0660EEF29D575A92AB585C8	2	2
MC	NFE-PFH_090	TCGA	N	LIHC	SNP	Missense_Mutation	FALSE	1.25.10.10	69909	1i7wA00	N	-	176	57	CTNNB1	P35222	335	K/I	335	1	0	1	0	0	5	1	0	0	1	0	0	0	0	0	0	1	0	1	0	0	-	-1	-	3	FALSE	FALSE	E9323B602CA9E9C38E78EB8B1354A40CDC2BBF90	176	176
MC	NFE-PFH_090	TCGA	N	LIHC	SNP	Missense_Mutation	FALSE	4.10.170.10	100	1olgA00	N	-	71	15	TP53	P04637	332	I/F	332	0	0	1	0	0	5	1	0	0	0	0	0	0	0	1	0	0	0	1	0	0	-	-1	-	2	FALSE	FALSE	06D59C634686A5AF069F8C2A78100DBC6D53623A	71	71
MC	NFE-PFH_090	TCGA	N	LUAD	SNP	Missense_Mutation	FALSE	3.30.420.10	45887	1jl2A00	N	-	14	3	RNASEH1	O60930	161	G/S	23	0	0	0	0	0	5	1	1	1	0	1	0	0	0	1	0	0	0	0	1	0	3.977e-06	0.000003977	-	2	FALSE	FALSE	C25EB87C39BD173A6543572D4937B6B25934E3CA	14	14
MC	NFE-PFH_090	TCGA	N	LUAD	SNP	Missense_Mutation	FALSE	1.25.40.70	2223	1e8yA03	N	-	637	68	PIK3CA	P42336	545	E/K	569	0	0	1	0	0	5	0	0	0	0	1	0	0	1	0	0	0	0	1	0	0	4.032e-06	0.000004032	CRC;MCAP;CWS5;KERSEB;BC;HCC	3	FALSE	FALSE	B631356DE185E4F8A21F29A8EC48E1686F78AEC7	637	637
MC	NFE-PFH_090	TCGA	N	LIHC	SNP	Missense_Mutation	FALSE	1.25.40.90	2915	3rruA00	N	-	12	6	TOM1L1	O75674	126	W/C	126	0	0	0	0	0	5	1	0	0	0	0	0	0	0	0	0	1	0	1	0	0	-	-1	-	1	FALSE	FALSE	8EDCFB58F15A1CDE4FA3974A2F343497D598A443	12	12
MC	NFE-PFH_090	TCGA	N	LUAD	SNP	Missense_Mutation	FALSE	3.30.160.60	23395	2ej4A01	N	-	65	30	ZIC1	Q15915	259	E/D	48	1	0	0	0	0	5	1	0	0	1	1	0	0	1	0	0	0	0	1	0	0	-	-1	-	1	-	-	86BE92A0B191214F0715C63EE062DDDE342AABE6	65	65
MC	NFE-PFH_090	TCGA	N	LUAD	SNP	Missense_Mutation	FALSE	2.130.10.10	102735	2pm9A01	N	-	647	235	WDR53	Q7Z5U6	25	A/S	126	0	0	1	0	0	5	0	0	0	0	1	0	0	1	0	0	0	0	1	0	0	-	-1	-	1	-	-	48DA7117FEFA60F6F220F5843BD7EE6E33E77880	647	647
MC	NFE-PFH_090	TCGA	N	LIHC	SNP	Missense_Mutation	FALSE	2.130.10.10	25863	5gxhA01	N	-	22	19	GEMIN5	Q8TEQ6	261	G/R	261	0	0	0	0	0	5	1	0	0	0	0	0	0	1	0	0	0	0	1	0	0	4.022e-06	0.000004022	-	3	FALSE	FALSE	D0F015FED817D0D9C5805EB328711E01A0BF2CA5	22	22
MC	NFE-PFH_090	TCGA	N	LUAD	SNP	Missense_Mutation	FALSE	2.60.40.10	136267	1kv3A01	N	-	146	81	TGM3	Q08188	61	G/V	64	0	0	0	0	0	5	1	0	0	0	0	1	0	0	0	0	1	0	1	0	0	-	-1	-	3	FALSE	FALSE	8F8F23A6CDF2BB336D0FD485168F6C290891DF87	146	146
MC	NFE-PFH_090	TCGA	N	LIHC	SNP	Missense_Mutation	FALSE	2.30.30.40	19440	2djqA00	N	-	39	15	SH3RF3	Q8TEJ3	239	T/K	50	0	0	1	0	0	5	1	0	0	0	0	0	0	0	0	0	1	0	0	1	0	-	-1	-	0	FALSE	FALSE	68C382A581ED0E73A8B6F5A2FABED01B04943359	39	39
MC	NFE-PFH_090	TCGA	N	LUAD	SNP	Missense_Mutation	FALSE	3.40.50.10810	9053	3mwyW03	N	-	398	108	CHD6	Q8TD26	517	P/S	433	1	0	0	0	0	5	1	0	0	0	1	0	0	1	0	0	0	0	1	0	0	-	-1	-	2	FALSE	FALSE	A8DB0E4D648EFFE37E694DBEBF67C01568612F93	398	398
MC	NFE-PFH_090	TCGA	N	LUAD	SNP	Missense_Mutation	FALSE	3.40.50.300	634947	3bfkA00	N	-	1424	307	KRAS	P01116	12	G/C	20	0	0	1	0	1	5	1	0	0	1	0	1	0	0	0	0	1	0	0	1	0	0	0	GASC	2	FALSE	FALSE	C913F73AEAC3F0C9FFC0DF26035B4AE8BBF39058	1424	1424
MC	NFE-PFH_090	TCGA	N	LUAD	SNP	Missense_Mutation	FALSE	3.40.50.300	634947	3bfkA00	N	-	1424	307	KRAS	P01116	12	G/C	20	0	0	1	0	1	5	1	0	0	1	1	0	0	1	0	0	0	0	1	0	0	0	0	GASC	2	FALSE	FALSE	53DFE9CAC77E5A80C44D900CA738D0BF4B145FB5	1424	1424
MC	NFE-PFH_090	TCGA	N	LUAD	SNP	Missense_Mutation	FALSE	1.20.930.40	588	1cx8A03	N	-	27	14	TFR2	Q9UP52	770	S/C	729	0	0	1	0	0	5	0	0	0	0	0	1	0	0	0	0	1	0	1	0	0	-	-1	-	2	FALSE	FALSE	CE0D003798F3D8335547FBBE4B9DB2DC4205DC05	27	27
MC	NFE-PFH_090	TCGA	N	LUAD	SNP	Missense_Mutation	FALSE	1.25.10.10	69631	2jdqA00	N	-	174	57	KPNA2	P52292	493	E/D	501	0	0	1	0	0	5	0	0	0	0	1	0	0	0	1	0	0	0	1	0	0	-	-1	-	1	FALSE	FALSE	C7E04DB2F2DFAF19912B62034ED135F3AD5B9827	174	174
MC	NFE-PFH_090	TCGA	N	LUAD	SNP	Missense_Mutation	FALSE	3.40.50.300	634947	3bfkA00	N	-	1424	307	KRAS	P01116	12	G/C	20	0	0	1	0	1	5	1	0	0	1	0	1	0	0	0	0	1	0	1	0	0	0	0	GASC	2	FALSE	FALSE	D3410D121AE7859CBD08852E7CDA72A64B55CD1F	1424	1424
MC	NFE-PFH_090	TCGA	N	LUAD	SNP	Missense_Mutation	FALSE	3.40.50.300	632299	2wojA00	N	-	32	17	ASNA1	O43681	290	K/M	286	0	0	1	0	0	5	0	0	0	1	1	0	0	0	1	0	0	0	1	0	0	-	-1	-	2	FALSE	FALSE	4AD164AE2B2CFF025B0C4EE20981CDFDC2BA177A	32	32
MC	NFE-PFH_090	TCGA	N	LUAD	SNP	Missense_Mutation	FALSE	3.40.50.300	634947	3bfkA00	N	-	1424	307	KRAS	P01116	12	G/A	20	0	0	1	0	1	5	1	0	0	1	0	1	0	1	0	0	0	0	1	0	0	0	0	GASC	2	FALSE	FALSE	FF5E49D894D3709AE6394E23221D2FFC14204BCD	1424	1424
MC	NFE-PFH_090	TCGA	N	LUSC	SNP	Missense_Mutation	FALSE	1.10.10.10	265148	2lduA01	N	-	33	15	HSF2	Q03933	100	Q/L	110	0	0	0	0	0	5	1	0	0	0	1	0	0	1	0	0	0	0	1	0	0	-	-1	-	1	FALSE	FALSE	7C1D86884ED2CED08D9B2EB1BC40A4804D108675	33	33
MC	NFE-PFH_090	TCGA	N	LUAD	SNP	Missense_Mutation	FALSE	3.80.10.10	106624	2z81A00	N	-	99	35	CD14	P08571	270	P/Q	430	0	0	0	0	0	5	1	0	0	0	1	0	0	0	0	0	1	0	1	0	0	-	-1	-	0	FALSE	FALSE	6E0A1EA0D12CA7A78B1A1019C3B49EF1B73C726A	99	99
MC	NFE-PFH_090	TCGA	N	LUAD	SNP	Missense_Mutation	FALSE	3.80.20.20	3248	2ahxA03	N	-	72	21	ERBB4	Q15303	454	S/C	429	1	0	0	0	0	5	1	0	0	0	0	1	0	0	0	0	1	0	1	0	0	-	-1	-	2	FALSE	FALSE	3FE6257B5368BDA4285F90149891A4E1529EDDBE	72	72
MC	NFE-PFH_090	TCGA	N	LUSC	SNP	Missense_Mutation	FALSE	1.10.150.50	4747	2gleA00	N	-	17	3	PPP1R9A	Q9ULJ8	987	E/K	6	1	0	0	0	0	5	1	0	0	0	0	1	0	1	0	0	0	0	1	0	0	3.98e-06	0.00000398	-	1	FALSE	FALSE	15175B05628A847DBE651C98CEB7CBBAC8637B48	17	17
MC	NFE-PFH_090	TCGA	N	LUSC	SNP	Missense_Mutation	FALSE	2.60.40.720	7	1hu8A00	Y	v2.2	2231	71	TP53	P04637	249	R/S	246	0	0	1	0	0	5	0	0	1	0	0	1	0	0	0	0	1	0	1	0	0	-	-1	-	1	FALSE	FALSE	05C71DF2FE1C64F914E7EC1F99F02CB486787603	2231	2231
MC	NFE-PFH_090	TCGA	N	LUSC	SNP	Missense_Mutation	FALSE	2.60.40.720	7	1hu8A00	Y	v2.2	2231	71	TP53	P04637	276	A/D	273	0	0	1	1	0	5	0	0	1	0	1	0	0	0	1	0	0	0	1	0	0	-	-1	-	3	FALSE	FALSE	AC60BA7A92E0A403779AC1FFCDAA09AEAD4BFBFA	2231	2231
MC	NFE-PFH_090	TCGA	N	LUSC	SNP	Missense_Mutation	FALSE	2.30.29.30	22238	1h10A00	N	-	110	14	AKT2	P31751	17	E/K	17	1	0	1	0	1	5	1	0	0	1	0	1	0	1	0	0	0	0	1	0	0	-	-1	HIHGHH	3	FALSE	FALSE	329F0C684FD051CB42FC2A0BBC71A1226D6B53F5	110	110
MC	NFE-PFH_090	TCGA	N	LUSC	SNP	Missense_Mutation	FALSE	2.30.42.10	24100	1kwaA00	N	-	91	41	APBA1	Q02410	670	V/L	504	0	0	1	0	0	5	0	0	0	0	0	1	0	0	0	0	1	0	1	0	0	-	-1	-	2	FALSE	FALSE	13E3ED00561C91786D773049E4768B42C28DD542	91	91
MC	NFE-PFH_090	TCGA	N	LUSC	SNP	Missense_Mutation	FALSE	1.20.58.390	2652	2bg9A02	N	-	169	118	CHRNA4	P43681	328	L/V	296	0	0	1	0	0	5	1	0	0	0	0	1	0	0	0	0	1	0	1	0	0	-	-1	-	2	FALSE	FALSE	9459DFA8FEC1203310170B5FEF96319552D23CA6	169	169
MC	NFE-PFH_090	TCGA	N	LUSC	SNP	Missense_Mutation	FALSE	2.60.40.1480	229	1r4xA01	N	-	18	10	COPG1	Q9Y678	625	G/C	625	0	0	0	0	0	5	1	0	0	0	1	0	0	1	0	0	0	0	1	0	0	-	-1	-	0	FALSE	FALSE	DF7506FDDE77A23E374D6E7A0DA69C6FCA243B55	18	18
MC	NFE-PFH_090	TCGA	N	LUSC	SNP	Missense_Mutation	FALSE	2.60.40.720	7	1hu8A00	Y	v2.2	2231	71	TP53	P04637	244	G/S	241	0	0	1	0	0	5	1	0	1	1	0	1	0	0	0	0	1	0	1	0	0	-	-1	LFS	2	FALSE	FALSE	B40B64920D889588AA3066E80C56E9D3974CE893	2231	2231
MC	NFE-PFH_090	TCGA	N	LUSC	SNP	Missense_Mutation	FALSE	2.60.40.720	7	1hu8A00	Y	v2.2	2231	71	TP53	P04637	245	G/C	242	0	0	1	0	0	5	1	0	1	1	1	0	0	1	0	0	0	0	1	0	0	-	-1	LFS	3	FALSE	FALSE	376A12DE556ED94C319D9D0B889B4B18C7694738	2231	2231
MC	NFE-PFH_090	TCGA	N	LUSC	SNP	Missense_Mutation	FALSE	3.40.640.10	63415	4q75A02	N	-	24	10	NFS1	Q9Y697	292	R/L	289	0	0	0	0	0	5	1	0	0	0	0	1	0	0	0	0	1	0	1	0	0	-	-1	-	3	FALSE	FALSE	8E468F1E184EA9F717D8314CF7E016117C9F85ED	24	24
MC	NFE-PFH_090	TCGA	N	LUSC	SNP	Missense_Mutation	FALSE	3.80.10.10	105433	4bsrA01	N	-	61	19	LGR5	O75473	294	Q/R	294	0	0	1	0	0	5	0	0	0	0	1	0	0	1	0	0	0	0	1	0	0	-	-1	-	1	FALSE	FALSE	3726744727BE50606A3B28074F34CF1E357C082F	61	61
MC	NFE-PFH_090	TCGA	N	LUSC	SNP	Missense_Mutation	FALSE	3.30.40.10	60344	1wesA00	N	-	28	16	ING5	Q8WYH8	227	W/R	57	1	0	0	0	0	5	1	0	0	1	1	0	0	0	1	0	0	0	1	0	0	-	-1	-	3	FALSE	FALSE	B4F049F05F00F374BCE75FF6C0928CF9E823F9C9	28	28
MC	NFE-PFH_090	TCGA	N	LUSC	SNP	Missense_Mutation	FALSE	3.30.420.40	78533	3gg4A01	N	-	42	21	FGGY	Q96C11	314	G/W	305	0	0	0	0	0	5	1	0	0	0	1	0	0	0	0	0	1	0	1	0	0	-	-1	-	3	FALSE	FALSE	1362969D47F320AF66F5A55B3706C1A5DCFDFFD5	42	42
MC	NFE-PFH_090	TCGA	N	LUSC	SNP	Missense_Mutation	FALSE	3.30.470.30	5567	3vnnA00	N	-	21	4	LIG4	P49917	385	R/T	385	1	0	0	0	0	5	1	0	0	0	1	0	0	1	0	0	0	0	1	0	0	-	-1	-	1	FALSE	FALSE	C5A1C45A5064DC4F48672FFD2B1542E6AAB5D06A	21	21
MC	NFE-PFH_090	TCGA	N	LUSC	SNP	Missense_Mutation	FALSE	3.30.505.10	4366	2b3oA01	N	-	51	18	GRB14	Q14449	467	D/H	31	0	0	0	0	0	5	1	0	0	1	1	0	0	1	0	0	0	0	1	0	0	-	-1	-	3	FALSE	FALSE	CD3DA1FF479D7C37B045A7596C627738A43312FE	51	51
MC	NFE-PFH_090	TCGA	N	LUSC	SNP	Missense_Mutation	FALSE	3.40.50.200	10257	3lxuX01	N	-	69	26	MBTPS1	Q14703	394	Y/C	440	0	0	0	0	0	5	1	0	0	0	0	1	0	0	0	0	1	0	0	1	0	3.977e-06	0.000003977	-	2	FALSE	FALSE	758B706B4F2DEB2398571E145DFB852D6ACACBD5	69	69
MC	NFE-PFH_090	TCGA	N	LUSC	SNP	Missense_Mutation	FALSE	3.40.1080.10	5893	3dlxA01	N	-	30	13	OXCT2	Q9BYC2	228	R/H	228	0	0	1	0	0	5	1	0	0	1	0	1	0	0	0	0	1	0	1	0	0	-	-1	-	1	FALSE	FALSE	FA78CDB4A5C36ABE40B04C0309E77460FF240AD9	30	30
MC	NFE-PFH_090	TCGA	N	LUSC	SNP	Missense_Mutation	FALSE	3.10.20.30	22203	2ohfA02	N	-	12	0	OLA1	Q9NTK5	317	R/C	317	0	0	1	0	0	5	1	0	0	0	0	1	0	0	0	0	1	0	0	1	0	3.185e-05	0.00003185	-	3	FALSE	FALSE	596311694E8E623976A6801A871933D2CBE08C77	12	12
MC	NFE-PFH_090	TCGA	N	LUSC	SNP	Missense_Mutation	FALSE	3.10.20.90	16288	1wgdA00	N	-	3	3	HERPUD1	Q15011	73	L/F	71	0	0	0	0	0	5	1	0	0	0	0	1	0	0	0	0	1	0	0	1	0	-	-1	-	1	FALSE	FALSE	7F3D45476DD574A57E802CE5FF1C5347AA860EF4	3	3
MC	NFE-PFH_090	TCGA	N	LUSC	SNP	Missense_Mutation	FALSE	1.10.418.10	4618	2wfnA01	N	-	25	17	FLNB	O75369	69	R/L	96	1	0	0	0	1	5	1	0	0	1	0	1	0	0	0	0	1	0	0	1	0	-	-1	-	3	FALSE	FALSE	4D546F7DFC1928193738778A6B379DA89F2DFCBE	25	25
MC	NFE-PFH_090	TCGA	N	LUSC	SNP	Missense_Mutation	FALSE	3.90.190.10	11707	1d5rA01	Y	v2.2	510	72	PTEN	P60484	129	G/E	129	0	0	0	0	1	5	1	0	0	1	1	0	0	0	1	0	0	0	1	0	0	-	-1	CWS1	2	FALSE	FALSE	4DC058A2167843B9E0EA3E2B63C8889E01BB69F6	510	510
MC	NFE-PFH_090	TCGA	N	LUSC	SNP	Missense_Mutation	FALSE	1.10.472.10	9888	1c9bA02	N	-	25	10	GTF2B	Q00403	248	R/M	248	0	0	1	1	0	5	1	0	1	0	1	0	0	1	0	0	0	0	1	0	0	-	-1	-	2	FALSE	FALSE	60787DE0CB18F6E3CD6E587CE9622A2E86472600	25	25
MC	NFE-PFH_090	TCGA	N	LUSC	SNP	Missense_Mutation	FALSE	1.10.510.10	78758	1fpuA02	N	-	1003	416	EPHB4	P54760	798	T/A	417	0	0	0	0	1	5	1	0	0	1	1	0	0	0	1	0	0	0	1	0	0	-	-1	-	2	FALSE	FALSE	DB838BFF398CFA27FDCF62F6B3E278B267626C57	1003	1003
MC	NFE-PFH_090	TCGA	N	LUSC	SNP	Missense_Mutation	FALSE	3.10.620.10	71	3c9qA00	N	-	25	13	WDYHV1	Q96HA8	176	N/S	176	0	0	0	0	0	5	1	0	0	0	1	0	0	1	0	0	0	0	1	0	0	-	-1	-	1	FALSE	FALSE	21089501CD97BF8AE1020FED0D32324CBA3CFD60	25	25
MC	NFE-PFH_090	TCGA	N	LUSC	SNP	Missense_Mutation	FALSE	3.20.20.70	1148	1nf7A00	N	-	46	23	IMPDH1	P20839	292	Q/L	292	0	0	0	0	0	5	1	0	0	0	1	0	0	1	0	0	0	0	1	0	0	-	-1	-	1	FALSE	FALSE	F2F854E9ED589A433E3CBC32EB58843097086CA9	46	46
MC	NFE-PFH_090	TCGA	N	LUSC	SNP	Missense_Mutation	FALSE	3.20.20.80	52387	3w81A02	N	-	28	11	IDUA	P35475	178	E/K	178	0	0	0	0	0	5	1	0	0	0	1	0	0	0	1	0	0	0	1	0	0	-	-1	MPS1H/S	1	FALSE	FALSE	1D8A5CAA4EABAD13B5DE5F73BF3B2E1022DE6391	28	28
MC	NFE-PFH_090	TCGA	N	OV	SNP	Missense_Mutation	FALSE	3.40.50.1010	15905	1ul1X00	N	-	61	26	FEN1	P39748	28	G/C	28	0	0	1	0	0	5	0	0	0	0	0	0	0	0	1	0	0	0	0	1	0	-	-1	-	3	FALSE	FALSE	946F11D9F8F7E4A8389038A3D78CAC4B289D8975	61	61
MC	NFE-PFH_090	TCGA	N	PAAD	SNP	Missense_Mutation	FALSE	1.25.10.10	68662	1b3uA00	N	-	245	66	PPP2R1B	P30154	233	R/C	220	1	0	1	0	0	5	1	0	0	0	0	0	0	0	1	0	0	0	1	0	0	0.0001132	0.0001132	-	3	FALSE	FALSE	46F9531D2D943EFA629D1E396F7C4C03B10F4709	245	245
MC	NFE-PFH_090	TCGA	N	PAAD	SNP	Missense_Mutation	FALSE	3.40.50.300	630778	3mwyW04	N	-	437	120	SMARCA4	P51532	1192	R/H	807	1	0	0	0	0	5	1	0	0	0	0	0	0	0	0	0	1	0	0	1	0	-	-1	-	3	FALSE	FALSE	4333C87E6C07ABC5B80BA2F8633E04D9EEC07BDD	437	437
MC	NFE-PFH_090	TCGA	N	PAAD	SNP	Missense_Mutation	FALSE	3.40.50.300	634947	3bfkA00	N	-	1424	307	KRAS	P01116	12	G/V	20	0	0	1	0	1	5	1	0	0	1	0	0	0	1	0	0	0	0	1	0	0	0	0	GASC	2	FALSE	FALSE	7A92D42D19D0731F4CCDE96589304E5A6FAE3764	1424	1424
MC	NFE-PFH_090	TCGA	N	PAAD	SNP	Missense_Mutation	FALSE	3.40.50.300	634947	3bfkA00	N	-	1424	307	KRAS	P01116	12	G/R	20	0	0	1	0	1	5	1	0	0	1	0	0	0	1	0	0	0	0	1	0	0	0	0	GASC	2	FALSE	FALSE	0A6E2DF8DE79264DA7429040BC909EE518C1B81B	1424	1424
MC	NFE-PFH_090	TCGA	N	PAAD	SNP	Missense_Mutation	FALSE	3.40.50.300	634947	3bfkA00	N	-	1424	307	KRAS	P01116	12	G/D	20	0	0	1	0	1	5	1	0	0	1	0	0	0	1	0	0	0	0	1	0	0	4.011e-06	0.000004011	GASC	1	FALSE	FALSE	8CDFCF614782C8A128B5D80B4A64477027ACDEDF	1424	1424
MC	NFE-PFH_090	TCGA	N	PCPG	SNP	Missense_Mutation	FALSE	3.40.718.10	9686	1t09A00	N	-	565	25	IDH1	O75874	132	R/C	132	1	0	1	0	1	5	1	0	0	1	0	0	0	0	0	0	1	0	0	1	0	0	0	-	2	FALSE	FALSE	B92F151F449B6261355039EE342A659C04FB77E5	565	565
MC	NFE-PFH_090	TCGA	N	PAAD	SNP	Missense_Mutation	FALSE	3.40.50.300	634947	3bfkA00	N	-	1424	307	KRAS	P01116	12	G/R	20	0	0	1	0	1	5	1	0	0	1	0	0	0	0	0	0	1	0	0	1	0	0	0	GASC	2	FALSE	FALSE	46FC1F211427C463428E393ADFD569DBB702E499	1424	1424
MC	NFE-PFH_090	TCGA	N	READ	SNP	Missense_Mutation	FALSE	2.10.220.10	11341	4c99B00	N	-	63	17	RSPO2	Q6UXX9	64	R/Q	64	0	0	0	0	0	5	1	0	0	0	0	0	0	0	0	0	1	0	1	0	0	4.008e-05	0.00004008	-	2	FALSE	FALSE	07E2EC49436C82E4F2E7A7B2C82CAFBEC884C442	63	63
MC	NFE-PFH_090	TCGA	N	READ	SNP	Missense_Mutation	FALSE	2.30.30.140	4879	2gf7A01	N	-	15	4	MTF2	Q9Y483	45	K/Q	898	0	0	0	0	0	5	1	0	0	0	0	0	0	0	0	0	1	0	1	0	0	-	-1	-	2	FALSE	FALSE	0EF170A12109F03B595BDEDCEB84A69D979A2CFB	15	15
MC	NFE-PFH_090	TCGA	N	READ	SNP	Missense_Mutation	FALSE	2.60.200.10	492	1dd1A00	N	-	120	10	SMAD4	Q13485	386	G/D	386	1	0	0	0	0	5	1	0	0	0	0	0	0	0	0	0	1	0	1	0	0	-	-1	JP/HHT;cPACO	3	FALSE	FALSE	25A87186F0A8FEF9CA13C724420A83C0E76552D3	120	120
MC	NFE-PFH_090	TCGA	N	PAAD	SNP	Missense_Mutation	FALSE	3.40.50.300	634947	3bfkA00	N	-	1424	307	KRAS	P01116	12	G/R	20	0	0	1	0	1	5	1	0	0	1	0	0	0	0	0	0	1	0	0	1	0	0	0	GASC	2	FALSE	FALSE	7FC2194674E662FD3D85369F57F1FA61D7F6FBBC	1424	1424
MC	NFE-PFH_090	TCGA	N	PRAD	SNP	Missense_Mutation	FALSE	2.60.210.10	909	2cr2A01	N	-	140	12	SPOP	O43791	102	F/V	82	1	0	0	0	0	5	1	0	0	1	0	0	0	1	0	0	0	0	1	0	0	-	-1	-	2	FALSE	FALSE	2BE53E011C4D1B3294C938D0B6E73CA41F3AFDB0	140	140
MC	NFE-PFH_090	TCGA	N	PRAD	SNP	Missense_Mutation	FALSE	2.60.210.10	909	2cr2A01	N	-	140	12	SPOP	O43791	130	D/E	110	0	0	0	0	0	5	1	0	0	0	0	0	0	1	0	0	0	0	1	0	0	-	-1	-	1	FALSE	FALSE	B222D5ABFBD240347123FA1947D588C6EA22FF2C	140	140
MC	NFE-PFH_090	TCGA	N	PAAD	SNP	Missense_Mutation	FALSE	3.40.50.300	634947	3bfkA00	N	-	1424	307	KRAS	P01116	12	G/R	20	0	0	1	0	1	5	1	0	0	1	0	0	0	0	0	0	1	0	0	1	0	0	0	GASC	2	FALSE	FALSE	141E94D7356CDCAAFE08ED1D41AEA55D0EB1088C	1424	1424
MC	NFE-PFH_090	TCGA	N	PAAD	SNP	Missense_Mutation	FALSE	3.40.50.300	634947	3bfkA00	N	-	1424	307	KRAS	P01116	12	G/D	20	0	0	1	0	1	5	1	0	0	1	0	0	0	1	0	0	0	0	1	0	0	4.011e-06	0.000004011	GASC	1	FALSE	FALSE	4377038091A5DBDA399E3BE423DD4A11D5D29542	1424	1424
MC	NFE-PFH_090	TCGA	N	PRAD	SNP	Missense_Mutation	FALSE	3.30.70.330	42467	2fc9A00	N	-	14	3	NCL	P19338	531	A/V	61	0	0	0	0	0	5	1	0	0	0	0	0	0	0	0	0	1	0	1	0	0	-	-1	-	2	FALSE	FALSE	975EBAC4A14021231076050D4AD5035B6F50B4AC	14	14
MC	NFE-PFH_090	TCGA	N	READ	SNP	Missense_Mutation	FALSE	1.10.10.60	125233	3hm5A00	N	-	7	4	DMAP1	Q9NPF5	170	R/H	170	0	0	0	0	0	5	0	0	0	1	0	0	0	0	0	0	1	0	1	0	0	3.976e-06	0.000003976	-	3	FALSE	FALSE	28A3D8DEA87FB172F5999F05EBCAEDCDDA2B367D	7	7
MC	NFE-PFH_090	TCGA	N	SARC	SNP	Missense_Mutation	FALSE	3.40.50.2300	6367	3ks9A02	N	-	96	32	GRM5	P41594	258	D/H	271	1	0	0	0	0	5	1	0	0	0	0	0	0	1	0	0	0	0	1	0	0	-	-1	-	2	FALSE	FALSE	7098018F7992F33E1781E5EC55347D15D5F553D6	96	96
MC	NFE-PFH_090	TCGA	N	READ	SNP	Missense_Mutation	FALSE	3.30.2260.10	100	1w9gA00	N	-	9	5	ERH	P84090	96	R/C	96	0	0	0	0	0	5	1	0	0	0	0	0	0	0	0	0	1	0	0	1	0	-	-1	-	1	FALSE	FALSE	F5887B7FB701AE558DA5052E1254570375816219	9	9
MC	NFE-PFH_090	TCGA	N	READ	SNP	Missense_Mutation	FALSE	3.30.70.330	43688	4pkdB01	N	-	27	11	SNRPB2	P08579	16	D/Y	19	0	0	0	1	0	5	1	0	1	0	0	0	0	0	0	0	1	0	1	0	0	-	-1	-	3	FALSE	FALSE	939EE78E44D7CFF3595531BAE68ACECA2F311E21	27	27
MC	NFE-PFH_090	TCGA	N	READ	SNP	Missense_Mutation	FALSE	3.60.40.10	11479	1a6qA01	N	-	92	25	PPM1A	P35813	174	R/Q	174	0	0	0	0	0	5	1	0	0	1	0	0	0	0	0	0	1	0	1	0	0	-	-1	-	3	FALSE	FALSE	8AFC993E108F6995A9F74406338AF734018D3924	92	92
MC	NFE-PFH_090	TCGA	N	READ	SNP	Missense_Mutation	FALSE	3.90.1150.10	81558	2hzpA01	N	-	29	10	KYNU	Q16719	75	S/Y	75	1	0	1	0	0	5	1	0	0	0	0	0	0	0	0	0	1	0	0	1	0	-	-1	-	1	FALSE	FALSE	C5A02AD3D08D7D6E86F28E5132ACD7AAB8D113A6	29	29
MC	NFE-PFH_090	TCGA	N	PRAD	SNP	Missense_Mutation	FALSE	2.30.29.30	22512	2gcjA02	N	-	17	3	SSRP1	Q08945	381	R/H	424	1	0	0	0	0	5	1	0	0	0	0	0	0	0	0	0	1	0	1	0	0	-	-1	-	2	FALSE	FALSE	928B21685D5C785ED51A548F2DF10FB151681570	17	17
MC	NFE-PFH_090	TCGA	N	READ	SNP	Missense_Mutation	FALSE	3.90.70.10	16963	1cb5A01	N	-	42	16	BLMH	Q13867	421	E/K	421	0	0	0	0	0	5	1	0	0	0	0	0	0	0	0	0	1	0	1	0	0	-	-1	-	3	FALSE	FALSE	3EB8D549D4027DCF34A085BEAA7B9D5E1441ACF6	42	42
MC	NFE-PFH_090	TCGA	N	READ	SNP	Missense_Mutation	FALSE	2.60.40.720	7	1hu8A00	N	-	2231	71	TP53	P04637	248	R/Q	245	0	0	1	1	0	5	1	0	1	1	0	0	0	1	0	0	0	0	1	0	0	1.193e-05	0.00001193	LFS	2	FALSE	FALSE	52EBB59F28A053B299DD4B8728AFE04D9AE3C91D	2231	2231
MC	NFE-PFH_090	TCGA	N	SARC	SNP	Missense_Mutation	FALSE	2.60.40.10	135772	2om5A02	N	-	131	50	CNTN2	Q02246	181	G/R	151	0	0	1	0	0	5	1	0	0	0	0	0	0	0	1	0	0	0	1	0	0	1.591e-05	0.00001591	-	0	FALSE	FALSE	63890FDE2EF2F03C39B031D0F57F6A9A22117B3B	131	131
MC	NFE-PFH_090	TCGA	N	READ	SNP	Missense_Mutation	FALSE	3.40.50.300	634947	3bfkA00	N	-	1424	307	KRAS	P01116	12	G/D	20	0	0	1	0	1	5	1	0	0	1	0	0	0	1	0	0	0	0	1	0	0	4.011e-06	0.000004011	GASC	1	FALSE	FALSE	1BB994045F3A5ABF4C315B3D9C3C8DEDC9622A96	1424	1424
MC	NFE-PFH_090	TCGA	N	SKCM	SNP	Missense_Mutation	FALSE	1.25.10.10	69033	2fv2A00	N	-	40	10	RQCD1	Q92600	131	P/L	115	0	0	0	0	0	5	1	0	0	0	0	0	0	0	0	0	1	0	0	1	0	-	-1	cMMOS	2	FALSE	FALSE	16225BF9B1D6B7D4BE8A4FB180EB7616C16D5360	40	40
MC	NFE-PFH_090	TCGA	N	SKCM	SNP	Missense_Mutation	FALSE	2.30.42.10	865	1v6bA00	N	-	23	9	USH1C	Q9Y6N9	463	S/F	29	0	0	0	0	0	5	1	0	0	0	0	0	0	0	0	0	1	0	1	0	0	1.203e-05	0.00001203	-	2	FALSE	FALSE	F41A52DBEC4E9292143E5E6FD3BA0CE2725DCAFA	23	23
MC	NFE-PFH_090	TCGA	N	SKCM	SNP	Missense_Mutation	FALSE	2.40.30.110	2948	5l46A05	N	-	10	5	DMGDH	Q9UI17	784	P/L	784	1	0	0	0	0	5	1	0	0	0	0	0	0	1	0	0	0	0	1	0	0	1.597e-05	0.00001597	-	1	FALSE	FALSE	90CA3A865768CFAA0722544C4BB4D9816B00E5C0	10	10
MC	NFE-PFH_090	TCGA	N	SKCM	SNP	Missense_Mutation	FALSE	1.10.510.10	60677	1m14A02	N	-	149	34	ERBB4	Q15303	872	E/K	842	1	0	1	0	0	5	1	0	0	1	0	0	0	1	0	0	0	0	1	0	0	1.193e-05	0.00001193	cCM	1	FALSE	FALSE	6E8C308CC930A420188419F507CD79BF27FCBD05	149	149
MC	NFE-PFH_090	TCGA	N	SKCM	SNP	Missense_Mutation	FALSE	1.10.510.10	78758	1fpuA02	N	-	1003	416	FRK	P42685	409	K/E	415	0	0	0	0	1	5	1	0	0	1	0	0	0	0	0	0	1	0	1	0	0	3.987e-06	0.000003987	-	1	FALSE	FALSE	727CD0F211BA31BBF81D70D6BA5C58684A985462	1003	1003
MC	NFE-PFH_090	TCGA	N	SKCM	SNP	Missense_Mutation	FALSE	1.25.40.70	2223	1e8yA03	N	-	637	68	PIK3CB	P42338	554	E/G	571	0	0	1	0	0	5	0	0	0	0	0	0	0	1	0	0	0	0	1	0	0	-	-1	-	3	FALSE	FALSE	14A32397B3DF0F9A7D1819BB1019EEFC78A3520A	637	637
MC	NFE-PFH_090	TCGA	N	SKCM	SNP	Missense_Mutation	FALSE	1.50.10.20	6356	1w6jA02	N	-	40	23	LSS	P48449	496	P/S	496	0	0	0	0	0	5	1	0	0	0	0	0	0	0	1	0	0	0	1	0	0	0	0	-	0	FALSE	FALSE	F36F68BA1DE0985436045D3A90008C039D2CCC52	40	40
MC	NFE-PFH_090	TCGA	N	SKCM	SNP	Missense_Mutation	FALSE	1.10.510.10	79044	5cenA02	N	-	181	87	MAP3K9	P80192	322	R/W	283	0	0	1	0	0	5	1	0	0	0	0	0	0	1	0	0	0	0	1	0	0	0	0	-	3	FALSE	FALSE	98A460C5B6748003B10A85B0289AB60BA6B9177A	181	181
MC	NFE-PFH_090	TCGA	N	SKCM	SNP	Missense_Mutation	FALSE	1.10.510.10	79169	2x7gA02	N	-	154	50	CLK1	P49759	457	M/I	677	0	0	0	0	0	5	1	0	0	0	0	0	0	1	0	0	0	0	1	0	0	-	-1	-	2	FALSE	FALSE	2E15F64CB3FD63FA39702E6C73C37AAEC458395F	154	154
MC	NFE-PFH_090	TCGA	N	SKCM	SNP	Missense_Mutation	FALSE	3.20.20.80	53122	1gowA00	N	-	115	62	KL	Q9UEF7	520	P/L	5	0	0	0	0	0	5	1	0	0	0	0	0	0	0	0	0	1	0	1	0	0	-	-1	-	2	FALSE	FALSE	4BFE0EA39DB5A8267E5ACCC1CACEA4786CED31FA	115	115
MC	NFE-PFH_090	TCGA	N	READ	SNP	Missense_Mutation	FALSE	3.40.50.150	135913	4xcxA00	N	-	24	8	HENMT1	Q5T8I9	157	M/I	157	0	0	0	0	0	5	1	0	0	0	0	0	0	0	0	0	1	0	0	1	0	3.978e-06	0.000003978	-	0	FALSE	FALSE	8A79D1E0D205B51A33A6EA64C4191652222B61F5	24	24
MC	NFE-PFH_090	TCGA	N	SKCM	SNP	Missense_Mutation	FALSE	3.10.20.90	15929	2byfA01	N	-	18	3	PLCE1	Q9P212	2191	E/K	61	1	0	0	0	0	5	1	0	0	0	0	0	0	0	0	0	1	0	1	0	0	-	-1	-	2	FALSE	FALSE	7F32BCAF5410DDACB1117BE549879C8868A6F362	18	18
MC	NFE-PFH_090	TCGA	N	SKCM	SNP	Missense_Mutation	FALSE	1.10.437.10	605	2imsA00	N	-	5	0	BAK1	Q16611	86	N/D	86	1	0	1	0	0	5	1	0	0	0	0	0	0	1	0	0	0	0	1	0	0	3.977e-06	0.000003977	-	1	FALSE	FALSE	9D269314E18C334EEDD042977EEC3A85238F4F92	5	5
MC	NFE-PFH_090	TCGA	N	SKCM	SNP	Missense_Mutation	FALSE	3.30.200.20	806	3qfvA01	N	-	38	12	CDC42BPA	Q5VT25	123	R/C	122	1	0	1	0	0	5	1	0	0	0	0	0	0	0	1	0	0	0	1	0	0	-	-1	-	3	FALSE	FALSE	7E594E3751B3B4516D91F834BA67F153EE7FD42F	38	38
MC	NFE-PFH_090	TCGA	N	SKCM	SNP	Missense_Mutation	FALSE	3.40.50.300	627193	4kv9A00	N	-	112	36	SEPT10	Q9P0V9	315	H/Y	290	0	0	0	0	0	5	1	0	0	0	0	0	0	0	0	0	1	0	1	0	0	-	-1	-	1	FALSE	FALSE	728A7E89F51F0137110280FAFFA28E4119D57EAD	112	112
MC	NFE-PFH_090	TCGA	N	SKCM	SNP	Missense_Mutation	FALSE	3.40.50.300	629787	5c18A05	N	-	70	24	NVL	O15381	737	P/L	636	1	0	1	0	1	5	1	0	0	1	0	0	0	0	0	0	1	0	1	0	0	-	-1	-	3	FALSE	FALSE	7443770D1C1FC4AB6D1582F26D4074D87271911D	70	70
MC	NFE-PFH_090	TCGA	N	SKCM	SNP	Missense_Mutation	FALSE	3.40.50.300	630154	2hxyA01	N	-	43	15	DDX6	P26196	212	L/F	153	1	0	0	0	0	5	1	0	0	0	0	0	0	0	1	0	0	0	1	0	0	-	-1	-	3	FALSE	FALSE	E4031EF78BFC8F3F1B269843BF236E58443966D9	43	43
MC	NFE-PFH_090	TCGA	N	SKCM	SNP	Missense_Mutation	FALSE	3.40.30.10	79735	2npbA00	N	-	8	6	SEPW1	P63302	42	P/L	42	1	0	0	0	0	5	1	0	0	0	0	0	0	0	0	0	1	0	0	1	0	-	-1	-	1	FALSE	FALSE	B44BF2501594852F025C9334BCD887DAE1B4262A	8	8
MC	NFE-PFH_090	TCGA	N	SKCM	SNP	Missense_Mutation	FALSE	3.40.50.300	634823	5jcpA02	N	-	540	202	RHOA	P61586	172	E/K	172	0	0	1	0	0	5	0	0	0	0	0	0	0	0	0	0	1	0	1	0	0	-	-1	-	3	FALSE	FALSE	CDC9AF13BBD140F19D1BBE40709561EDBC5013B9	540	540
MC	NFE-PFH_090	TCGA	N	SKCM	SNP	Missense_Mutation	FALSE	1.10.630.10	29314	1tqnA00	N	-	1002	497	TBXAS1	P24557	447	S/N	410	0	0	1	0	0	5	0	0	0	0	0	0	0	1	0	0	0	0	1	0	0	-	-1	-	0	FALSE	FALSE	B1566E7832F07DF57C8D5AB200A50471746FA14B	1002	1002
MC	NFE-PFH_090	TCGA	N	SKCM	SNP	Missense_Mutation	FALSE	1.10.1390.10	1216	1u0eA03	N	-	5	3	GPI	P06744	541	S/F	540	1	0	0	0	0	5	1	0	0	0	0	0	0	1	0	0	0	0	1	0	0	0	0	-	2	FALSE	FALSE	B75C149F90A03B5CA7F91569796FCD2840326FCA	5	5
MC	NFE-PFH_090	TCGA	N	SKCM	SNP	Missense_Mutation	FALSE	3.60.21.10	29344	4il1A02	N	-	318	113	PPP1CB	P62140	193	D/Y	553	0	0	1	0	0	5	1	0	0	1	0	0	0	0	1	0	0	0	0	1	0	-	-1	-	3	FALSE	FALSE	8042D60773F7FF2304EE2367CABA12F9F8101D04	318	318
MC	NFE-PFH_090	TCGA	N	SKCM	SNP	Missense_Mutation	FALSE	3.60.40.10	11479	1a6qA01	N	-	92	25	PPM1B	O75688	221	S/F	216	0	0	0	0	0	5	1	0	0	1	0	0	0	0	0	0	1	0	1	0	0	-	-1	-	2	FALSE	FALSE	D2FD98B65CB0BC28CC231DA65BD3805F8CFD3372	92	92
MC	NFE-PFH_090	TCGA	N	SKCM	SNP	Missense_Mutation	FALSE	3.40.50.720	288574	1ek5A02	N	-	22	15	GALE	Q14376	169	R/Q	169	0	0	1	0	0	5	1	0	0	0	0	0	0	1	0	0	0	0	1	0	0	2.784e-05	0.00002784	EDG	0	FALSE	FALSE	22BAC9B512C1329BF25D99ED0291A38712AD56F7	22	22
MC	NFE-PFH_090	TCGA	N	SKCM	SNP	Missense_Mutation	FALSE	3.80.10.10	106842	1gwbA00	N	-	62	40	LRG1	P02750	312	R/C	234	0	0	1	0	0	5	1	0	0	0	0	0	0	1	0	0	0	0	1	0	0	1.193e-05	0.00001193	-	0	FALSE	FALSE	F0107564935368DBF2004C93CB8EC5E98CE8145E	62	62
MC	NFE-PFH_090	TCGA	N	SKCM	SNP	Missense_Mutation	FALSE	2.30.29.30	22597	2rovA00	N	-	51	24	CDC42BPB	Q9Y5S2	1101	H/Y	6	0	0	0	0	0	5	1	0	0	0	0	0	0	0	0	0	1	0	1	0	0	-	-1	-	0	FALSE	FALSE	A322DE41EBA3A7FDFB2E3B7955C5B06CDE07758F	51	51
MC	NFE-PFH_090	TCGA	N	SKCM	SNP	Missense_Mutation	FALSE	3.90.1300.10	7678	2dc0A00	N	-	35	16	FAAH	O00519	440	S/L	324	0	0	1	0	0	5	0	0	0	0	0	0	0	0	0	0	1	0	1	0	0	7.969e-06	0.000007969	-	2	FALSE	FALSE	B7F84EEBF8CF596820C63467F1EAAAF37BBD6C86	35	35
MC	NFE-PFH_090	TCGA	N	SKCM	SNP	Missense_Mutation	FALSE	3.30.565.10	80793	1byqA00	N	-	89	38	HSP90AB1	P08238	197	R/W	202	0	0	1	0	0	5	0	0	0	1	0	0	0	0	1	0	0	0	1	0	0	-	-1	-	2	FALSE	FALSE	728DDA99D3F6741F0F47358D419EBD5C3E96E0FA	89	89
MC	NFE-PFH_090	TCGA	N	SKCM	SNP	Missense_Mutation	FALSE	1.10.8.50	5988	5a2qS01	N	-	9	6	RPS18	P62269	6	P/S	6	0	0	1	0	0	5	0	0	0	0	0	0	0	0	1	0	0	0	0	1	0	-	-1	-	1	FALSE	FALSE	F894D654FF4D83033F49B145BEBCC5640EE62B9B	9	9
MC	NFE-PFH_090	TCGA	N	SKCM	SNP	Missense_Mutation	FALSE	3.30.1010.10	1841	2rd0A05	N	-	167	38	PIK3CA	P42336	773	S/F	773	0	0	0	0	1	5	1	0	0	1	0	0	0	0	0	0	1	0	1	0	0	-	-1	-	2	FALSE	FALSE	2DFCAD48074C95D13C30DA5904CD2C13330FA94B	167	167
MC	NFE-PFH_090	TCGA	N	SKCM	SNP	Missense_Mutation	FALSE	3.90.190.10	11707	1d5rA01	N	-	510	72	PTEN	P60484	130	R/L	130	0	0	0	0	1	5	0	0	0	1	0	0	0	0	0	0	1	0	1	0	0	-	-1	CWS1	2	TRUE	FALSE	FE3A8330C4CA06166BEE3953532C4277BF87B35C	510	510
MC	NFE-PFH_090	TCGA	N	SKCM	SNP	Missense_Mutation	FALSE	3.90.226.10	34021	4asiA01	N	-	26	15	ACACB	O00763	1798	R/C	1724	0	0	0	0	0	5	1	0	0	0	0	0	0	0	0	0	1	0	0	1	0	5.57e-05	0.0000557	-	1	FALSE	FALSE	98BA3FD6A0CE02776A3C1099CB7A6FE4C00001C7	26	26
MC	NFE-PFH_090	TCGA	N	SKCM	SNP	Missense_Mutation	FALSE	4.10.75.10	1279	2z7fI00	N	-	23	21	PI3	P19957	84	A/V	72	0	0	1	0	0	5	0	0	0	0	0	0	0	0	0	0	1	0	0	1	0	-	-1	-	0	FALSE	FALSE	BFE570200A325F4C359B6D661CBE84BDE6341142	23	23
MC	NFE-PFH_090	TCGA	N	STAD	SNP	Missense_Mutation	FALSE	1.10.1070.11	1687	1e8yA05	N	-	549	93	PIK3CA	P42336	1047	H/R	1076	0	0	1	0	0	5	1	0	0	1	0	0	0	1	0	0	0	0	1	0	0	4.028e-06	0.000004028	CRC;MCAP;CLOVE;KERSEB;BC;OC	1	FALSE	FALSE	BC949EF57A9B1369801B45C39FA0A4F30494AC00	549	549
MC	NFE-PFH_090	TCGA	N	SKCM	SNP	Missense_Mutation	FALSE	3.30.50.10	4110	4hn5A00	N	-	28	10	NR3C1	P04150	466	D/A	466	1	0	0	0	0	5	1	0	1	1	0	0	0	1	0	0	0	0	1	0	0	-	-1	-	3	FALSE	FALSE	D8E104F96C479480B8656F4C15B6DF720A539960	28	28
MC	NFE-PFH_090	TCGA	N	SKCM	SNP	Missense_Mutation	FALSE	3.30.505.10	1631	1ayaA00	N	-	21	2	PTPN11	Q06124	71	F/L	71	0	0	1	0	0	5	0	0	0	0	0	0	0	0	1	0	0	0	1	0	0	-	-1	MDS;cR	1	FALSE	FALSE	9C0A5C19E2EEEA0D8143CE0FA0159E84DB09500B	21	21
MC	NFE-PFH_090	TCGA	N	STAD	SNP	Missense_Mutation	FALSE	1.25.40.20	62346	1a5eA00	N	-	166	37	CDKN2A	P42771	83	H/Y	83	1	0	0	0	0	5	1	0	0	0	0	0	0	1	0	0	0	0	1	0	0	0	0	-	3	FALSE	FALSE	93C7C7A884D7A46E7EB2958AA42D0686826120CF	166	166
MC	NFE-PFH_090	TCGA	N	SKCM	SNP	Missense_Mutation	FALSE	3.30.40.10	59876	1fbvA02	N	-	20	5	CBL	P22681	417	P/L	417	1	0	1	0	0	5	1	0	0	1	0	0	0	1	0	0	0	0	1	0	0	3.978e-06	0.000003978	-	3	FALSE	FALSE	E7798E977E5A5DC1721F984ADF2D9FCC1D36838C	20	20
MC	NFE-PFH_090	TCGA	N	STAD	SNP	Missense_Mutation	FALSE	1.10.730.10	14289	1bs2A02	N	-	10	7	RARS2	Q5T160	534	V/M	563	0	0	0	1	0	5	0	0	1	0	0	0	0	0	0	0	1	0	0	1	0	-	-1	-	1	FALSE	FALSE	CFA8B7AFFEA58990DED8D47A4885E7EBFB521420	10	10
MC	NFE-PFH_090	TCGA	N	STAD	SNP	Missense_Mutation	FALSE	1.10.8.60	47006	4gitA00	N	-	13	0	LONP2	Q86WA8	562	R/C	542	1	0	0	0	0	5	1	0	0	0	0	0	0	1	0	0	0	0	1	0	0	-	-1	-	3	FALSE	FALSE	EB78E2BEE62B53708DCF4D337564ECBF552CB125	13	13
MC	NFE-PFH_090	TCGA	N	STAD	SNP	Missense_Mutation	FALSE	3.40.1110.10	15453	2kmvA01	N	-	17	12	ATP7B	P35670	1186	G/S	1220	1	0	0	0	0	5	1	0	0	0	0	0	0	0	0	0	1	0	1	0	0	8.013e-06	0.000008013	WD	3	FALSE	FALSE	073BC687C17D1C12289B2ACDA6230E616DBF2FB4	17	17
MC	NFE-PFH_090	TCGA	N	STAD	SNP	Missense_Mutation	FALSE	2.10.25.10	5044	3zyjB01	N	-	20	9	NTNG1	Q9Y2I2	337	P/R	347	0	0	0	0	0	5	1	0	0	0	0	0	0	0	1	0	0	0	0	1	0	-	-1	-	1	FALSE	FALSE	C0CA82DDBCB85142E8A7FF96D7219ED290C246BF	20	20
MC	NFE-PFH_090	TCGA	N	STAD	SNP	Missense_Mutation	FALSE	2.120.10.30	32876	3s2kA02	N	-	85	38	LRP6	O75581	1087	A/D	1087	0	0	1	0	0	5	1	0	0	0	0	0	0	0	0	0	1	0	0	1	0	-	-1	-	2	FALSE	FALSE	63795B5683C6C614F57D66C680F9DDD55B531F43	85	85
MC	NFE-PFH_090	TCGA	N	STAD	SNP	Missense_Mutation	FALSE	3.30.1520.10	3906	1gd5A00	N	-	16	7	NCF1	P14598	117	F/V	119	1	0	0	0	0	5	1	0	0	1	0	0	0	0	1	0	0	0	0	1	0	-	-1	-	2	FALSE	FALSE	B310D2B3BAFDBECA372A198ED3DB309B2EBF967E	16	16
MC	NFE-PFH_090	TCGA	N	STAD	SNP	Missense_Mutation	FALSE	3.30.160.60	23770	2gliA01	N	-	14	8	GLI3	P10071	488	A/T	112	0	0	0	0	0	5	1	0	0	1	0	0	0	0	0	0	1	0	0	1	0	4.374e-05	0.00004374	-	0	FALSE	FALSE	28178D513890AE8DA110DA38EC5FF1DE52383C26	14	14
MC	NFE-PFH_090	TCGA	N	STAD	SNP	Missense_Mutation	FALSE	3.30.200.20	2124	2yiyA01	N	-	13	0	MAP3K7	O43318	68	E/K	68	0	0	0	0	0	5	1	0	0	0	0	0	0	1	0	0	0	0	1	0	0	-	-1	-	2	FALSE	FALSE	6D2599914D98EDAB7ED266FDFAAD777DC2FE31E8	13	13
MC	NFE-PFH_090	TCGA	N	STAD	SNP	Missense_Mutation	FALSE	2.30.29.30	22501	1b55A00	N	-	58	18	ITK	Q08881	29	R/C	28	1	0	1	0	1	5	1	0	0	1	0	0	0	1	0	0	0	0	1	0	0	7.962e-06	0.000007962	LPFS1	3	FALSE	FALSE	ABAD7F3D70CD9F23360E5A385099E7DC0C20089A	58	58
MC	NFE-PFH_090	TCGA	N	STAD	SNP	Missense_Mutation	FALSE	2.60.40.10	136116	5fdyA00	N	-	58	21	MPZL1	O95297	83	T/I	76	0	0	1	0	0	5	0	0	0	0	0	0	0	0	1	0	0	0	1	0	0	-	-1	-	0	FALSE	FALSE	913FC56572A5F71FF35814FCDC83C0D6D3CD4734	58	58
MC	NFE-PFH_090	TCGA	N	STAD	SNP	Missense_Mutation	FALSE	3.40.390.10	13247	1gkcA00	N	-	386	175	MMP26	Q9NRE1	167	P/T	184	0	0	1	0	0	5	1	0	0	0	0	0	0	0	0	0	1	0	1	0	0	-	-1	-	0	FALSE	FALSE	BBC145DAC6DEB2E57B8887F8CAB8EC8019BE5771	386	386
MC	NFE-PFH_090	TCGA	N	STAD	SNP	Missense_Mutation	FALSE	3.40.50.1400	5529	1hrkA01	N	-	26	8	FECH	P22830	112	A/T	112	0	0	0	0	0	5	1	0	0	0	0	0	0	0	0	0	1	0	0	1	0	3.977e-06	0.000003977	-	2	FALSE	FALSE	DE3683E22E82F450ABC5B4079426D70C0007EF32	26	26
MC	NFE-PFH_090	TCGA	N	STAD	SNP	Missense_Mutation	FALSE	2.70.50.30	320	1ds6B00	N	-	63	40	ARHGDIA	P52565	132	T/M	129	0	0	0	0	1	5	1	0	0	1	0	0	0	0	0	0	1	0	1	0	0	-	-1	-	2	FALSE	FALSE	8EA518DBF0451F7CB658ACB455B48B643767FC4D	63	63
MC	NFE-PFH_090	TCGA	N	STAD	SNP	Missense_Mutation	FALSE	3.10.20.90	16409	1wx9A00	N	-	4	0	BAG6	P46379	35	A/T	26	0	0	0	0	0	5	1	0	0	0	0	0	0	0	0	0	1	0	1	0	0	-	-1	-	1	FALSE	FALSE	B70025D9A4A1B7953F5BB9808B981F295AA0A2C9	4	4
MC	NFE-PFH_090	TCGA	N	STAD	SNP	Missense_Mutation	FALSE	3.80.10.10	106624	2z81A00	N	-	99	35	CD14	P08571	265	V/G	429	0	0	0	0	0	5	1	0	0	0	0	0	0	0	0	0	1	0	0	1	0	-	-1	-	0	FALSE	FALSE	2E9C7BBF2382EB4A1C8AFE0EC9A4B93A37168BDC	99	99
MC	NFE-PFH_090	TCGA	N	STAD	SNP	Missense_Mutation	FALSE	2.30.29.30	22611	3tfmA02	N	-	17	9	MYO10	Q9HD67	1223	G/R	56	1	0	0	0	0	5	1	0	0	0	0	0	0	1	0	0	0	0	1	0	0	-	-1	-	2	FALSE	FALSE	D6916173DA23E8BE2926ADED6EA8844F3F763EF5	17	17
MC	NFE-PFH_090	TCGA	N	STAD	SNP	Missense_Mutation	FALSE	3.80.20.20	3241	1ivoA01	N	-	47	16	EGFR	P00533	85	V/M	61	1	0	0	0	0	5	1	0	0	0	0	0	0	0	1	0	0	0	0	1	0	-	-1	-	2	FALSE	FALSE	150E1098937038E12C76CC340709F25D2820814E	47	47
MC	NFE-PFH_090	TCGA	N	STAD	SNP	Missense_Mutation	FALSE	2.60.40.60	18149	5dzvA05	N	-	568	482	PCDHA12	Q9UN75	484	A/T	455	0	0	0	0	0	5	1	0	0	1	0	0	0	0	0	0	1	0	1	0	0	-	-1	-	1	FALSE	FALSE	B57E34E1512C41211620638C289CCD72D3212724	568	568
MC	NFE-PFH_090	TCGA	N	STAD	SNP	Missense_Mutation	FALSE	3.30.2350.10	8962	2i82A00	N	-	14	6	RPUSD2	Q8IZ73	272	R/L	62	1	0	0	1	0	5	1	0	1	1	0	0	0	0	0	0	1	0	1	0	0	-	-1	-	3	FALSE	FALSE	F4D3483A6C43DCA3EB483F8ABE9E471D610C2281	14	14
MC	NFE-PFH_090	TCGA	N	THCA	SNP	Missense_Mutation	FALSE	3.20.70.20	5046	1zyzA00	N	-	62	18	RRM1	P23921	475	R/Q	479	0	0	1	0	0	5	0	0	0	0	0	0	0	0	0	0	1	0	0	1	0	1.994e-05	0.00001994	-	1	FALSE	FALSE	855A96D310B1721B209C00CA0F59A99B6D160484	62	62
MC	NFE-PFH_090	TCGA	N	UCEC	SNP	Missense_Mutation	FALSE	1.10.400.10	1404	1azsC02	N	-	49	10	GNAS	P63092	199	R/C	199	1	0	0	0	1	5	1	0	0	1	0	0	0	0	0	0	1	0	0	1	0	-	-1	-	3	FALSE	FALSE	050F0382F5A006FF72074F19831031139DF29FA2	49	49
MC	NFE-PFH_090	TCGA	N	UCEC	SNP	Missense_Mutation	FALSE	1.10.1070.11	1687	1e8yA05	N	-	549	93	PIK3CA	P42336	1047	H/Q	1076	0	0	1	0	0	5	1	0	0	1	0	0	0	1	0	0	0	0	1	0	0	-	-1	CRC;MCAP;CLOVE;KERSEB;BC;OC	0	FALSE	FALSE	2B4D0B7737000214191017D276AE7A7C99BE6293	549	549
MC	NFE-PFH_090	TCGA	N	UCEC	SNP	Missense_Mutation	FALSE	1.10.418.10	4782	2e9kA01	N	-	308	125	UTRN	P46939	234	A/V	93	0	0	1	0	0	5	0	0	0	0	0	0	0	0	0	0	1	0	1	0	0	-	-1	-	1	FALSE	FALSE	68FC8A9A71F073573E34A26114FD6A534A188054	308	308
MC	NFE-PFH_090	TCGA	N	UCEC	SNP	Missense_Mutation	FALSE	1.10.472.10	9623	2w96A01	N	-	47	26	CCND2	P30279	200	S/L	201	1	0	0	0	0	5	1	0	0	0	0	0	0	0	0	0	1	0	1	0	0	-	-1	-	3	FALSE	FALSE	AC81B33778A5A23F141A0DDCED027F5DC6ECD3A5	47	47
MC	NFE-PFH_090	TCGA	N	STAD	SNP	Missense_Mutation	FALSE	3.40.50.720	291863	2qq5A00	N	-	16	6	DHRS1	Q96LJ7	115	M/L	115	0	0	1	0	0	5	1	0	0	0	0	0	0	0	0	0	1	0	0	1	0	-	-1	-	0	FALSE	FALSE	BC0F4E02A75C44B7944F9821AB8100C5BEAD91E6	16	16
MC	NFE-PFH_090	TCGA	N	UCEC	SNP	Missense_Mutation	FALSE	1.10.20.10	5604	1n1jA00	N	-	14	9	NFYB	P25208	96	F/C	94	1	0	1	0	0	5	1	0	0	0	0	0	0	0	0	0	1	0	1	0	0	-	-1	-	3	FALSE	FALSE	F759854FC9F11569515589D226A15727908A7CB9	14	14
MC	NFE-PFH_090	TCGA	N	UCEC	SNP	Missense_Mutation	FALSE	1.10.2000.10	988	3hklA00	N	-	20	11	MUSK	O15146	333	A/D	333	1	0	0	0	0	5	1	0	0	0	0	0	0	0	1	0	0	0	1	0	0	-	-1	-	0	FALSE	FALSE	77D16E7B3CA2F1A4DAEE831CB26F8499DCF8E1E9	20	20
MC	NFE-PFH_090	TCGA	N	UCEC	SNP	Missense_Mutation	FALSE	1.25.40.10	145272	1fchA00	N	-	84	45	PEX5	P50542	550	E/K	513	0	0	0	0	0	5	1	0	0	0	0	0	0	0	0	0	1	0	1	0	0	3.977e-06	0.000003977	-	1	FALSE	FALSE	5C5519BFB616C10AD0A7CD3DDC6F80608BE4C7D1	84	84
MC	NFE-PFH_090	TCGA	N	UCEC	SNP	Missense_Mutation	FALSE	2.30.30.40	19032	1uhcA00	N	-	11	5	DNMBP	Q6XZF7	1563	K/N	61	0	0	0	0	0	5	0	0	0	1	0	0	0	0	1	0	0	0	0	1	0	-	-1	-	1	FALSE	FALSE	A61A5F3327799FF6554BBD1F83526AEB242A8693	11	11
MC	NFE-PFH_090	TCGA	N	UCEC	SNP	Missense_Mutation	FALSE	1.25.40.10	145919	1a17A00	N	-	30	15	STIP1	P31948	449	D/G	117	0	0	0	0	0	5	1	0	0	0	0	0	0	0	0	0	1	0	1	0	0	-	-1	-	1	FALSE	FALSE	7C0CF363D2B0F37ADDF8E17A276F44C28FB72C23	30	30
MC	NFE-PFH_090	TCGA	N	UCEC	SNP	Missense_Mutation	FALSE	1.25.40.180	4396	4c9bB00	N	-	34	8	CWC22	Q9HCG8	242	R/Q	242	0	0	0	0	0	5	1	0	0	0	0	0	0	0	0	0	1	0	1	0	0	-	-1	-	2	FALSE	FALSE	7B66C68F2F5664271C04A6B7A87A70960CD25BA2	34	34
MC	NFE-PFH_090	TCGA	N	UCEC	SNP	Missense_Mutation	FALSE	1.10.730.10	14289	1bs2A02	N	-	10	7	RARS2	Q5T160	531	L/R	560	0	0	0	0	0	5	0	0	1	0	0	0	0	0	0	0	1	0	1	0	0	-	-1	-	3	FALSE	FALSE	9F229A868DF5922282608A37AE58F1C4CB226C8B	10	10
MC	NFE-PFH_090	TCGA	N	UCEC	SNP	Missense_Mutation	FALSE	1.10.840.10	1398	4l9mA02	N	-	92	37	RASGRP4	Q8TDF6	418	T/M	422	1	0	0	0	0	5	1	0	0	0	0	0	0	0	0	0	1	0	1	0	0	1.792e-05	0.00001792	-	2	FALSE	FALSE	B216E9FEECCD7D952659DC3247660D5A81FADF29	92	92
MC	NFE-PFH_090	TCGA	N	UCEC	SNP	Missense_Mutation	FALSE	1.20.1250.10	8045	1aluA00	N	-	31	6	IL6	P05231	51	E/Q	23	0	0	1	0	0	5	0	0	1	0	0	0	0	0	0	0	1	0	0	1	0	-	-1	-	0	FALSE	FALSE	06E558D12ACD4D5EFA85D7C3252EF1767DCC2CE7	31	31
MC	NFE-PFH_090	TCGA	N	UCEC	SNP	Missense_Mutation	FALSE	1.25.40.70	2223	1e8yA03	N	-	637	68	PIK3CA	P42336	546	Q/K	570	0	0	1	0	0	5	0	0	0	0	0	0	0	1	0	0	0	0	1	0	0	-	-1	BC;OC	2	FALSE	FALSE	591BC018C012F64072FC69F98D4FD114F9C0C79C	637	637
MC	NFE-PFH_090	TCGA	N	UCEC	SNP	Missense_Mutation	FALSE	2.130.10.10	102735	2pm9A01	N	-	647	235	DCAF11	Q8TEB1	359	T/A	302	0	0	1	0	0	5	0	0	0	0	0	0	0	0	0	0	1	0	1	0	0	-	-1	-	2	FALSE	FALSE	B4145F0D0BB95763048C6FE50F938EDC3ECF0EC0	647	647
MC	NFE-PFH_090	TCGA	N	UCEC	SNP	Missense_Mutation	FALSE	2.30.30.40	19227	2m0yA00	N	-	11	8	DOCK1	Q14185	52	R/Q	52	0	0	0	0	0	5	1	0	0	0	0	0	0	0	0	0	1	0	0	1	0	-	-1	-	1	FALSE	FALSE	86FAC56A20A3D8267CF405CA0F4F1C0E6464C0ED	11	11
MC	NFE-PFH_090	TCGA	N	UCEC	SNP	Missense_Mutation	FALSE	2.130.10.10	103743	4a11B00	N	-	24	8	ERCC8	Q13216	178	C/R	178	0	0	0	0	0	5	1	0	0	0	0	0	0	0	0	0	1	0	1	0	0	3.982e-06	0.000003982	-	1	FALSE	FALSE	C01DE53ED078DCB874B0FCE42DA231B8EE284CB6	24	24
MC	NFE-PFH_090	TCGA	N	UCEC	SNP	Missense_Mutation	FALSE	2.40.50.40	8654	1a15A00	N	-	13	5	CXCL12	P48061	33	R/Q	12	0	0	1	0	0	5	0	0	0	0	0	0	0	0	0	0	1	0	1	0	0	1.591e-05	0.00001591	-	2	FALSE	TRUE	3091C894754E93C1C123B50C05BEE825FC305397	13	13
MC	NFE-PFH_090	TCGA	N	UCEC	SNP	Missense_Mutation	FALSE	2.60.11.10	240	1occF00	N	-	13	10	COX5B	P10606	73	T/I	42	1	0	0	0	0	5	1	0	0	0	0	0	0	0	1	0	0	0	0	1	0	-	-1	-	2	FALSE	FALSE	0528063B2BF6A37A2B5557EC9F09BA739B38DF7A	13	13
MC	NFE-PFH_090	TCGA	N	UCEC	SNP	Missense_Mutation	FALSE	1.25.10.10	69909	1i7wA00	N	-	176	57	CTNNB1	P35222	336	L/P	336	1	0	0	0	0	5	1	0	0	1	0	0	0	0	0	0	1	0	1	0	0	-	-1	-	2	FALSE	FALSE	F929D2181156DF0AF12E05FFA37C314A5B174F79	176	176
MC	NFE-PFH_090	TCGA	N	UCEC	SNP	Missense_Mutation	FALSE	2.30.29.30	22502	3hk0A02	N	-	80	39	GRB14	Q14449	196	F/L	196	0	0	0	0	0	5	1	0	0	0	0	0	0	0	0	0	1	0	1	0	0	-	-1	-	1	FALSE	FALSE	97A1E7B8D9206452B8320D64C9EFA65341075D45	80	80
MC	NFE-PFH_090	TCGA	N	UCEC	SNP	Missense_Mutation	FALSE	3.30.2350.10	8962	2i82A00	N	-	14	6	RPUSD2	Q8IZ73	293	I/T	83	0	0	0	0	0	5	1	0	0	0	0	0	0	0	0	0	1	0	1	0	0	-	-1	-	2	FALSE	FALSE	95A8FB95809460E0F0CF883321279519B15F96AF	14	14
MC	NFE-PFH_090	TCGA	N	UCEC	SNP	Missense_Mutation	FALSE	2.60.120.40	2536	4oulA00	N	-	13	7	CAPRIN2	Q6IMN6	1046	V/A	1046	0	0	1	0	0	5	0	0	0	0	0	0	0	0	0	0	1	0	1	0	0	-	-1	-	2	FALSE	FALSE	C302FBC3EB58260755D4A4D4001C562900354071	13	13
MC	NFE-PFH_090	TCGA	N	UCEC	SNP	Missense_Mutation	FALSE	3.20.20.70	120787	5kswA00	N	-	38	10	DPYD	Q12882	692	R/W	153	0	0	0	0	0	5	1	0	0	0	0	0	0	0	0	0	1	0	1	0	0	1.596e-05	0.00001596	-	2	FALSE	FALSE	BC995FCB42F0C6C8CDD4BB3923DAA3B1D1BC7557	38	38
MC	NFE-PFH_090	TCGA	N	UCEC	SNP	Missense_Mutation	FALSE	2.60.40.340	249	1a66A00	N	-	126	51	NFATC4	Q14934	439	R/C	35	0	0	0	1	0	5	0	0	1	0	0	0	0	0	0	0	1	0	1	0	0	7.961e-06	0.000007961	-	2	FALSE	FALSE	B6D5EE9E3E06D1F07829D6A8CD4A8AAB375A1307	126	126
MC	NFE-PFH_090	TCGA	N	UCEC	SNP	Missense_Mutation	FALSE	2.60.40.690	643	3cu7A12	N	-	23	6	C5	P01031	1457	D/Y	1457	0	0	1	0	0	5	0	0	0	0	0	0	0	0	0	0	1	0	0	1	0	-	-1	-	2	FALSE	FALSE	D1979976B1BB81DBF7E5FE86DB5FC2B4760022CB	23	23
MC	NFE-PFH_090	TCGA	N	UCEC	SNP	Missense_Mutation	FALSE	2.60.40.720	7	1hu8A00	N	-	2231	71	TP53	P04637	157	V/G	154	0	0	0	0	1	5	0	0	0	1	0	0	0	0	0	0	1	0	1	0	0	-	-1	-	1	FALSE	FALSE	885EE45EC6DD561343337DF54A0671DB6DE43EFD	2231	2231
MC	NFE-PFH_090	TCGA	N	UCEC	SNP	Missense_Mutation	FALSE	2.60.40.720	7	1hu8A00	N	-	2231	71	TP53	P04637	176	C/Y	173	0	0	1	0	1	5	1	0	1	1	0	0	0	1	0	0	0	0	1	0	0	-	-1	-	2	FALSE	TRUE	2ECF29510E4B80D472CDB6A01CEEFDD28A72DF1B	2231	2231
MC	NFE-PFH_090	TCGA	N	UCEC	SNP	Missense_Mutation	FALSE	2.60.40.720	7	1hu8A00	N	-	2231	71	TP53	P04637	246	M/I	243	0	0	1	0	0	5	1	0	1	1	0	0	0	0	0	0	1	0	1	0	0	-	-1	LFS	2	FALSE	FALSE	387E18284B59660A1280DAC045D4F624ADA64F2A	2231	2231
MC	NFE-PFH_090	TCGA	N	UCEC	SNP	Missense_Mutation	FALSE	1.10.510.10	79008	2vn9A02	N	-	101	38	CAMK2A	Q9UQM7	234	S/L	235	0	0	1	0	0	5	0	0	0	0	0	0	0	0	0	0	1	0	1	0	0	4.011e-06	0.000004011	-	2	FALSE	FALSE	FF6ED1D61DF76DBDA4D10587690D6EB6911AD90A	101	101
MC	NFE-PFH_090	TCGA	N	UCEC	SNP	Missense_Mutation	FALSE	1.20.1250.20	180394	4oh3A00	N	-	84	45	SLC15A4	Q8N697	234	G/S	229	0	0	1	0	0	5	0	0	0	0	0	0	0	0	0	0	1	0	1	0	0	3.976e-06	0.000003976	-	0	FALSE	FALSE	899DACB2A71571F629E538D72373D9F71029F788	84	84
MC	NFE-PFH_090	TCGA	N	UCEC	SNP	Missense_Mutation	FALSE	2.10.60.10	2821	1ywhA02	N	-	14	4	PLAUR	Q03405	138	R/H	116	0	0	1	0	0	5	1	0	0	1	0	0	0	0	1	0	0	0	1	0	0	8e-06	0.000008	-	0	FALSE	FALSE	C59588D1C225422215B307D8690A09255A830A09	14	14
MC	NFE-PFH_090	TCGA	N	UCEC	SNP	Missense_Mutation	FALSE	3.20.90.10	495	2fimA00	N	-	129	62	TUB	P50607	306	K/N	291	0	0	1	0	0	5	0	0	0	1	0	0	0	0	1	0	0	0	0	1	0	-	-1	-	2	FALSE	FALSE	AFD0EDCEC17C5F14F91AEBD27EF1E534E45776C9	129	129
MC	NFE-PFH_090	TCGA	N	UCEC	SNP	Missense_Mutation	FALSE	1.20.920.10	4462	5fb0A02	N	-	28	9	SP140	Q13342	822	D/G	836	1	0	0	0	0	5	1	0	0	0	0	0	0	0	0	0	1	0	0	1	0	-	-1	-	1	FALSE	FALSE	30F2EAB85811D82E17AF2188AA5B5D70FA3350D2	28	28
MC	NFE-PFH_090	TCGA	N	UCEC	SNP	Missense_Mutation	FALSE	1.20.58.390	2652	2bg9A02	N	-	169	118	CHRNB4	P30926	291	D/N	270	0	0	1	0	0	5	1	0	0	0	0	0	0	0	0	0	1	0	0	1	0	7.956e-06	0.000007956	-	1	FALSE	FALSE	F429806174A690C3DD816F3F2A073174B79ED9BD	169	169
MC	NFE-PFH_090	TCGA	N	UCEC	SNP	Missense_Mutation	FALSE	3.30.420.40	77172	4jd2B01	N	-	14	7	ACTR2	P61160	90	D/N	90	0	0	0	0	0	5	1	0	0	0	0	0	0	0	0	0	1	0	1	0	0	-	-1	-	1	FALSE	FALSE	BB7F78EB6964CA1896E14B62451851807253AEF0	14	14
MC	NFE-PFH_090	TCGA	N	UCEC	SNP	Missense_Mutation	FALSE	3.30.420.40	78180	4j8fA01	N	-	101	70	HSPA2	P54652	166	T/M	165	0	0	0	0	0	5	1	0	0	0	0	0	0	1	0	0	0	0	1	0	0	-	-1	-	2	FALSE	FALSE	641A0DBC0A92D34E046DC342BB539E4D506A2281	101	101
MC	NFE-PFH_090	TCGA	N	UCEC	SNP	Missense_Mutation	FALSE	3.30.420.40	78180	4j8fA01	N	-	101	70	HSPA8	P11142	164	I/N	164	0	0	0	0	0	5	1	0	0	0	0	0	0	0	0	0	1	0	1	0	0	-	-1	-	2	FALSE	FALSE	7FD2D4F9545DD48459DBD4C6335668064C9B088C	101	101
MC	NFE-PFH_090	TCGA	N	UCEC	SNP	Missense_Mutation	FALSE	1.50.10.20	6244	1hzfA00	N	-	52	39	C4B	P0C0L5	1115	G/S	1096	1	0	0	0	0	5	1	0	0	0	0	0	0	1	0	0	0	0	1	0	0	4.136e-06	0.000004136	-	1	FALSE	FALSE	CBF084933B30112043CDF119A8C62E27A85DD5D2	52	52
MC	NFE-PFH_090	TCGA	N	UCEC	SNP	Missense_Mutation	FALSE	3.30.1490.120	309	1wcmG01	N	-	7	2	POLR3H	Q9Y535	73	R/C	75	0	0	1	0	0	5	0	0	0	0	0	0	0	0	0	0	1	0	0	1	0	4.383e-05	0.00004383	-	2	FALSE	FALSE	2DB5C0A9208F0970EF531B8932BB62036E12DB75	7	7
MC	NFE-PFH_090	TCGA	N	UCEC	SNP	Missense_Mutation	FALSE	1.10.630.10	29317	3jusA00	N	-	143	75	CYP26B1	Q9NR63	171	A/T	185	0	0	1	0	0	5	0	0	0	0	0	0	0	0	0	0	1	0	1	0	0	0.0001115	0.0001115	-	1	FALSE	FALSE	8C47D3DA2D71CE0B932C6C4AFF2AD78BE5ADA0E0	143	143
MC	NFE-PFH_090	TCGA	N	UCEC	SNP	Missense_Mutation	FALSE	3.30.160.60	23770	2gliA01	N	-	14	8	GLI3	P10071	488	A/V	112	0	0	0	0	0	5	1	0	0	1	0	0	0	0	0	0	1	0	1	0	0	6.76e-05	0.0000676	-	1	FALSE	FALSE	A680922D59744529D959EC4C5D073B194D76EB9B	14	14
MC	NFE-PFH_090	TCGA	N	UCEC	SNP	Missense_Mutation	FALSE	3.30.450.20	87883	3gdiA02	N	-	37	15	PER3	P56645	268	P/S	325	1	0	0	0	0	5	1	0	0	0	0	0	0	0	0	0	1	0	1	0	0	-	-1	-	1	FALSE	FALSE	09FC4476433B2C1C9004F93E6113D78062725E39	37	37
MC	NFE-PFH_090	TCGA	N	UCEC	SNP	Missense_Mutation	FALSE	1.20.150.20	2360	2hldA03	N	-	12	4	ATP5A1	P25705	511	F/L	470	0	0	0	0	0	5	1	0	0	0	0	0	0	0	0	0	1	0	1	0	0	-	-1	-	1	FALSE	FALSE	203F27A752B7255C2351B4A211DEF8F88B64C81D	12	12
MC	NFE-PFH_090	TCGA	N	UCEC	SNP	Missense_Mutation	FALSE	1.10.630.10	29452	2iagA00	N	-	459	174	CYP7B1	O75881	321	E/K	312	1	0	0	0	0	5	1	0	0	0	0	0	0	0	1	0	0	0	1	0	0	-	-1	-	2	FALSE	FALSE	4BF3DB8738215C69FCA282F92B935475E3163C06	459	459
MC	NFE-PFH_090	TCGA	N	UCEC	SNP	Missense_Mutation	FALSE	3.30.499.10	6885	1acoA03	N	-	19	8	ACO2	Q99798	425	A/T	398	0	0	0	0	0	5	1	0	0	0	0	0	0	0	0	0	1	0	1	0	0	3.978e-06	0.000003978	-	3	FALSE	FALSE	E0E835F26CF2A7F51B2215917149195ED9B0802C	19	19
MC	NFE-PFH_090	TCGA	N	UCEC	SNP	Missense_Mutation	FALSE	1.25.10.10	69180	3w3uA01	N	-	196	77	IPO4	Q8TEX9	266	R/H	284	0	0	0	0	0	5	1	0	0	0	0	0	0	0	0	0	1	0	1	0	0	8.015e-06	0.000008015	-	1	FALSE	FALSE	FC472EF2980191C8D2D004DF49D3D812BA469D64	196	196
MC	NFE-PFH_090	TCGA	N	UCEC	SNP	Missense_Mutation	FALSE	1.20.200.10	7080	3e04A02	N	-	36	19	ASL	P04424	182	R/Q	257	0	0	1	0	1	5	0	0	0	1	0	0	0	0	0	0	1	0	1	0	0	2.2e-05	0.000022	ARGINSA	2	FALSE	FALSE	D373DDF8CBFD3BE31B376CF105D332CB7215C5ED	36	36
MC	NFE-PFH_090	TCGA	N	UCEC	SNP	Missense_Mutation	FALSE	3.10.20.90	16033	2rd0A01	N	-	150	6	PIK3CA	P42336	39	E/K	39	0	0	1	0	0	5	0	0	0	0	0	0	0	0	0	0	1	0	1	0	0	-	-1	-	1	FALSE	FALSE	82722D3EFB5C02EC3BCB6042F8AC5BC2A3E8D2BA	150	150
MC	NFE-PFH_090	TCGA	N	UCEC	SNP	Missense_Mutation	FALSE	3.40.50.1460	5915	3v4lA01	N	-	2	0	MALT1	Q9UDY8	560	L/V	568	0	0	0	0	0	5	1	0	0	0	0	0	0	0	0	0	1	0	1	0	0	-	-1	-	1	FALSE	FALSE	207D1A183A8551EE470374E0154A2A8A6A540ECF	2	2
MC	NFE-PFH_090	TCGA	N	UCEC	SNP	Missense_Mutation	FALSE	3.40.50.300	629730	2xauA02	N	-	64	28	DHX16	O60231	543	R/Q	238	1	0	0	0	0	5	1	0	0	0	0	0	0	0	0	0	1	0	1	0	0	6.01e-05	0.0000601	-	3	FALSE	FALSE	9B679B4E00CAB8C69ED23DAB875C4680267F07BE	64	64
MC	NFE-PFH_090	TCGA	N	UCEC	SNP	Missense_Mutation	FALSE	3.40.366.10	12496	2c2nA01	N	-	21	3	MCAT	Q8IVS2	301	V/I	265	1	0	0	0	0	5	1	0	0	0	0	0	0	0	0	0	1	0	0	1	0	5.567e-05	0.00005567	-	0	FALSE	FALSE	2CD223E3A1C709EB79B4A9FCC16A6C7E2F6EB6B2	21	21
MC	NFE-PFH_090	TCGA	N	UCEC	SNP	Missense_Mutation	FALSE	3.30.70.330	42487	1owxA00	N	-	8	2	SSB	P05455	270	E/K	270	1	0	0	0	0	5	1	0	0	0	0	0	0	0	0	0	1	0	1	0	0	-	-1	-	3	FALSE	FALSE	E9E1C646792CE63D5E7164BC85ACB5E03F6DD993	8	8
MC	NFE-PFH_090	TCGA	N	UCEC	SNP	Missense_Mutation	FALSE	3.40.390.10	13247	1gkcA00	N	-	386	175	MMP3	P08254	129	A/V	136	0	0	1	0	0	5	0	0	0	0	0	0	0	0	0	0	1	0	1	0	0	-	-1	-	0	FALSE	FALSE	E766CCE16AA5B9BEF624982EE12E4BCA706565A8	386	386
MC	NFE-PFH_090	TCGA	N	UCEC	SNP	Missense_Mutation	FALSE	3.40.47.10	52261	2iikA00	N	-	34	16	ACAA1	P09110	249	R/H	250	1	0	0	0	0	5	1	0	0	0	0	0	0	0	0	0	1	0	1	0	0	1.193e-05	0.00001193	-	3	FALSE	FALSE	DE7A22FDB1248DE0D5CDB447563876E583B63D5B	34	34
MC	NFE-PFH_090	TCGA	N	UCEC	SNP	Missense_Mutation	FALSE	3.40.20.10	5484	3l50A00	N	-	42	13	GMFG	O60234	65	Q/H	65	0	0	1	0	0	5	1	0	0	0	0	0	0	0	0	0	1	0	1	0	0	-	-1	-	1	FALSE	FALSE	9C53C0621633F740B2B9BBD31E180BCDC33903E5	42	42
MC	NFE-PFH_090	TCGA	N	UCEC	SNP	Missense_Mutation	FALSE	2.60.40.1480	229	1r4xA01	N	-	18	10	COPG1	Q9Y678	625	G/S	625	0	0	0	0	0	5	1	0	0	0	0	0	0	0	0	0	1	0	0	1	0	4.776e-05	0.00004776	-	0	FALSE	FALSE	5E3ABF93D99F89D1AFBE204D5D95A6C6E9E17681	18	18
MC	NFE-PFH_090	TCGA	N	UCEC	SNP	Missense_Mutation	FALSE	3.100.10.10	2910	1jj2N00	N	-	6	12	RPL18	Q07020	88	D/E	66	0	0	0	1	0	5	1	0	1	0	0	0	0	1	0	0	0	0	1	0	0	-	-1	-	0	FALSE	FALSE	8DEE8C8F41D58AC61E04491E563944E8991598F9	6	6
MC	NFE-PFH_090	TCGA	N	UCEC	SNP	Missense_Mutation	FALSE	2.60.40.10	135538	3kg5A00	N	-	13	12	CD79B	P40259	102	E/K	102	0	0	0	0	0	5	1	0	0	0	0	0	0	0	0	0	1	0	1	0	0	-	-1	-	0	FALSE	FALSE	587313D60FA0BDD1607029DE8A0FDB759C1C8E0B	13	13
MC	NFE-PFH_090	TCGA	N	UCEC	SNP	Missense_Mutation	FALSE	3.10.129.10	29377	2v1oA00	N	-	15	9	ACOT7	O00154	183	R/Q	141	0	0	0	0	0	5	1	0	0	0	0	0	0	0	0	0	1	0	0	1	0	3.981e-06	0.000003981	-	1	FALSE	FALSE	97431F937805E0D7D8A905C38596731D051A4458	15	15
MC	NFE-PFH_090	TCGA	N	UCEC	SNP	Missense_Mutation	FALSE	3.20.110.10	2810	1o7dA01	N	-	35	15	MAN2B1	O00754	341	A/V	341	0	0	0	0	0	5	1	0	0	0	0	0	0	0	0	0	1	0	1	0	0	1.591e-05	0.00001591	-	0	FALSE	FALSE	6C72105AA3CBD4AAC6A98ED0FA04D9E6AF4CEEEA	35	35
MC	NFE-PFH_090	TCGA	N	UCEC	SNP	Missense_Mutation	FALSE	3.40.50.300	634947	3bfkA00	N	-	1424	307	KRAS	P01116	12	G/D	20	0	0	1	0	1	5	1	0	0	1	0	0	0	0	0	0	1	0	0	1	0	4.011e-06	0.000004011	GASC	1	FALSE	FALSE	12A8180330F62A9DD070A8811CE690D2FF127A7C	1424	1424
MC	NFE-PFH_090	TCGA	N	UCEC	SNP	Missense_Mutation	FALSE	3.40.50.300	631584	3lluA00	N	-	40	17	RRAGC	Q9HB90	204	A/V	204	0	0	0	0	0	5	1	0	0	0	0	0	0	0	0	0	1	0	1	0	0	-	-1	-	1	FALSE	FALSE	92F1B1837286E161501963F15831A08E49E29107	40	40
MC	NFE-PFH_090	TCGA	N	UCEC	SNP	Missense_Mutation	FALSE	3.30.720.10	358	1e8oA00	N	-	8	2	SRP9	P49458	45	D/Y	45	0	0	0	1	0	5	1	0	1	0	0	0	0	0	0	0	1	0	1	0	0	-	-1	-	3	FALSE	FALSE	A6759908226E6B84268554FA1A25C30565DE54AE	8	8
MC	NFE-PFH_090	TCGA	N	UCEC	SNP	Missense_Mutation	FALSE	3.40.50.300	634947	3bfkA00	N	-	1424	307	KRAS	P01116	12	G/V	20	0	0	1	0	1	5	1	0	0	1	0	0	0	0	0	0	1	0	1	0	0	0	0	GASC	2	FALSE	FALSE	6BDB01E0E3C9A1B460C5CAD31F51101B40292EBB	1424	1424
MC	NFE-PFH_090	TCGA	N	UCEC	SNP	Missense_Mutation	FALSE	3.40.50.1820	115265	1f6wA00	N	-	106	50	TG	P01266	2511	S/Y	317	0	0	0	0	0	5	1	1	0	1	0	0	0	0	0	0	1	0	0	1	0	-	-1	-	2	FALSE	FALSE	E3F2CF455966F73DA5806E80509A0B1821196AE0	106	106
MC	NFE-PFH_090	TCGA	N	UCEC	SNP	Missense_Mutation	FALSE	3.40.50.300	631584	3lluA00	N	-	40	17	RRAGD	Q9NQL2	207	A/V	206	0	0	0	0	0	5	1	0	0	0	0	0	0	0	0	0	1	0	0	1	0	-	-1	-	1	FALSE	FALSE	7FB6D5BCAF041B81C150D83CF752911765B5566A	40	40
MC	NFE-PFH_090	TCGA	N	UCEC	SNP	Missense_Mutation	FALSE	3.30.900.10	576	1dujA00	N	-	25	5	MAD2L1	Q13257	23	F/L	25	0	0	0	0	0	5	1	0	0	0	0	0	0	0	0	0	1	0	1	0	0	-	-1	-	1	FALSE	FALSE	3448BC781AFECFA5FD13A884EE1A7263D948D56A	25	25
MC	NFE-PFH_090	TCGA	N	UCEC	SNP	Missense_Mutation	FALSE	3.30.930.10	32071	3errA02	N	-	58	25	SARS	P49591	228	F/L	193	0	0	1	0	0	5	1	0	1	0	0	0	0	0	0	0	1	0	0	1	0	-	-1	-	2	FALSE	FALSE	D2A7EB687AA7F691E59D4D046E156A4FE8271F15	58	58
MC	NFE-PFH_090	TCGA	N	UCEC	SNP	Missense_Mutation	FALSE	3.40.190.10	203288	4htgA02	N	-	11	0	HMBS	P08397	213	Y/H	206	0	0	0	0	0	5	1	0	0	1	0	0	0	0	0	0	1	0	1	0	0	-	-1	-	2	FALSE	FALSE	938106E1D73A3657420F7F3235FC4A8BC51281D4	11	11
MC	NFE-PFH_090	TCGA	N	UCEC	SNP	Missense_Mutation	FALSE	3.40.50.300	623897	3gqbA02	N	-	38	14	ATP6V1A	P38606	455	S/N	429	0	0	0	0	0	5	1	0	0	0	0	0	0	1	0	0	0	0	1	0	0	-	-1	-	2	FALSE	FALSE	FA8D0285345DA21FD8E7FCF017F0B40C285F2C6D	38	38
MC	NFE-PFH_090	TCGA	N	UCEC	SNP	Missense_Mutation	FALSE	3.40.50.720	285086	3kvoA00	N	-	24	7	HSDL2	Q6YN16	234	K/N	234	0	0	0	0	0	5	1	0	0	0	0	0	0	0	0	0	1	0	1	0	0	-	-1	-	2	FALSE	FALSE	CB8E0EF68E306B581107643129CC8732564D61EB	24	24
MC	NFE-PFH_090	TCGA	N	UCEC	SNP	Missense_Mutation	FALSE	3.40.50.720	285491	2nvuB03	N	-	26	10	UBA3	Q8TBC4	348	V/L	2327	0	0	1	0	0	5	1	0	0	0	0	0	0	0	0	0	1	0	0	1	0	-	-1	-	1	FALSE	FALSE	95C06E8E28D2CE37BE51060F9B51602E09441AFF	26	26
MC	NFE-PFH_090	TCGA	N	UCEC	SNP	Missense_Mutation	FALSE	3.40.50.720	288291	2vnsA00	N	-	81	32	STEAP3	Q658P3	207	R/C	207	0	0	0	0	0	5	1	0	0	1	0	0	0	0	1	0	0	0	1	0	0	4.012e-05	0.00004012	-	1	FALSE	FALSE	729F2039943727AB445E42D1D5A16C7F84B152E6	81	81
MC	NFE-PFH_090	TCGA	N	UCEC	SNP	Missense_Mutation	FALSE	3.40.50.300	634947	3bfkA00	N	-	1424	307	KRAS	P01116	12	G/D	20	0	0	1	0	1	5	1	0	0	1	0	0	0	0	0	0	1	0	1	0	0	4.011e-06	0.000004011	GASC	1	FALSE	FALSE	ADCAE37C30D2DF75F366317B7D1C44E6A904F231	1424	1424
MC	NFE-PFH_090	TCGA	N	UCEC	SNP	Missense_Mutation	FALSE	3.40.50.720	291432	1ydwA01	N	-	15	8	DHDH	Q9UQ10	37	R/H	39	0	0	0	0	1	5	0	0	0	1	0	0	0	0	0	0	1	0	0	1	0	-	-1	-	1	FALSE	FALSE	56E8E28008D2FB2AF2A20F8224BCB352FC2E5A41	15	15
MC	NFE-PFH_090	TCGA	N	UCEC	SNP	Missense_Mutation	FALSE	3.40.630.30	70368	3vwdA00	N	-	7	2	ATAT1	Q5SQI0	82	D/G	82	1	0	0	0	0	5	1	0	0	0	0	0	0	0	1	0	0	0	1	0	0	-	-1	-	2	FALSE	FALSE	2A3A0024F845C137AE7B16987ABF0B2B27B7723C	7	7
MC	NFE-PFH_090	TCGA	N	UCEC	SNP	Missense_Mutation	FALSE	3.90.1110.10	1871	3h0gB04	N	-	20	0	POLR2B	P30876	356	F/V	355	0	0	0	0	0	5	1	0	0	0	0	0	0	1	0	0	0	0	1	0	0	-	-1	-	1	FALSE	FALSE	A0EDED6BE5782A56EEECECE1224E461DFE08A1C2	20	20
MC	NFE-PFH_090	TCGA	N	UCEC	SNP	Missense_Mutation	FALSE	3.40.50.720	292023	2gerA01	N	-	28	22	RP4-559A3.7	Q96C36	96	A/S	96	0	0	0	0	0	5	1	0	0	0	0	0	0	0	1	0	0	0	0	1	0	-	-1	-	2	FALSE	FALSE	7ACDFE1F84E9DBA1CB52A8297DB3E7777501C38A	28	28
MC	NFE-PFH_090	TCGA	N	UCEC	SNP	Missense_Mutation	FALSE	3.40.50.970	36507	2q27A03	N	-	17	9	HACL1	Q9UJ83	567	A/V	550	0	0	0	0	1	5	1	0	0	1	0	0	0	0	0	0	1	0	0	1	0	-	-1	-	0	FALSE	FALSE	C66957DC6D3C36A2B3C74271F59916C68B494C83	17	17
MC	NFE-PFH_090	TCGA	N	UCEC	SNP	Missense_Mutation	FALSE	3.40.50.300	634984	1knqA00	N	-	8	4	IDNK	Q5T6J7	75	S/L	79	0	0	1	0	0	5	0	0	0	0	0	0	0	0	0	0	1	0	1	0	0	1.621e-05	0.00001621	-	1	FALSE	FALSE	88343103B09743338E11179B65864DBEC8A3C3BE	8	8
MC	NFE-PFH_090	TCGA	N	UCS	SNP	Missense_Mutation	FALSE	2.60.40.720	7	1hu8A00	N	-	2231	71	TP53	P04637	273	R/C	270	0	0	1	1	0	5	0	0	1	0	0	0	0	0	1	0	0	0	1	0	0	1.196e-05	0.00001196	LFS	2	FALSE	FALSE	31C783DC4D02921DF15C381512AF9A6406B38F31	2231	2231
MC	NFE-PFH_090	Tx	N	LUAD	SNP	Missense_Mutation	FALSE	1.10.10.10	265468	1cf7A00	N	-	48	14	E2F1	Q01094	166	R/H	57	1	0	0	1	0	5	1	0	1	0	1	0	0	0	0	0	0	1	0	0	1	-	-1	-	3	FALSE	FALSE	2B8FF7C6BF192A9D586275A1BCFCC2FD1F5FA5D7	48	48
MC	NFE-PFH_090	TCGA	N	UCEC	SNP	Missense_Mutation	FALSE	3.90.640.10	8142	2qxlA04	N	-	19	11	HSPA4L	O95757	260	S/Y	261	0	0	0	0	0	5	1	0	0	0	0	0	0	0	0	0	1	0	0	1	0	-	-1	-	1	FALSE	FALSE	19E42DDE438CB7ED5FD50A8B0774D77887AAA66E	19	19
MC	NFE-PFH_090	Tx	N	LUAD	SNP	Missense_Mutation	FALSE	1.25.40.280	714	3rauA00	N	-	106	79	RHPN1	Q8TCX5	233	R/C	134	0	0	0	0	0	5	1	0	0	0	1	0	0	0	0	0	0	1	0	0	1	gnomAD_AF=6.696e-06,gnomAD_NFE_AF=1.763e-05	0.000006696	-	1	FALSE	FALSE	ADEE15E94378882358C23DF3D6EC317595F56A79	106	106
MC	NFE-PFH_090	Tx	N	LUAD	SNP	Missense_Mutation	FALSE	3.40.50.300	634947	3bfkA00	N	-	1424	307	KRAS	P01116	12	G/C	20	0	0	1	0	1	5	1	0	0	1	0	1	0	0	0	0	1	0	1	0	0	-	-1	JMML;GASC	2	FALSE	FALSE	77E8E81341A720F27D2DF9DA695C7C69151DCBE0	1424	1424
MC	NFE-PFH_090	TCGA	N	UCEC	SNP	Missense_Mutation	FALSE	3.90.190.10	11707	1d5rA01	N	-	510	72	PTEN	P60484	130	R/G	130	0	0	0	0	1	5	0	0	0	1	0	0	0	0	0	0	1	0	0	1	0	-	-1	CWS1	2	TRUE	FALSE	2E20C30D23A7D431C49DD73DC1D63370F35583CE	510	510
MC	NFE-PFH_090	Tx	N	LUAD	SNP	Missense_Mutation	FALSE	3.40.50.300	630778	3mwyW04	N	-	437	120	CHD2	O14647	875	N/I	779	1	0	0	0	0	5	1	0	0	0	1	0	0	0	0	0	1	0	1	0	0	-	-1	-	2	FALSE	FALSE	D8EA90BBDBBF986205EE5AA27921CD377B68DE21	437	437
MC	NFE-PFH_090	Tx	N	LUAD	SNP	Missense_Mutation	FALSE	3.40.50.300	634947	3bfkA00	N	-	1424	307	KRAS	P01116	12	G/C	20	0	0	1	0	1	5	1	0	0	1	0	1	0	0	0	0	0	1	0	0	1	-	-1	JMML;GASC	2	FALSE	FALSE	153C5413CB37670572BD2787CEE0A568BD42DD28	1424	1424
MC	NFE-PFH_090	TCGA	N	UCEC	SNP	Missense_Mutation	FALSE	3.90.190.10	11707	1d5rA01	N	-	510	72	PTEN	P60484	130	R/G	130	0	0	0	0	1	5	0	0	0	1	0	0	0	1	0	0	0	0	1	0	0	-	-1	CWS1	2	TRUE	FALSE	6ED7D2AD3BEC6CF5603A53EEF14AD151AF5CEF31	510	510
MC	NFE-PFH_090	TCGA	N	UCEC	SNP	Missense_Mutation	FALSE	3.90.190.10	11707	1d5rA01	N	-	510	72	PTEN	P60484	130	R/Q	130	0	0	0	0	1	5	0	0	0	1	0	0	0	0	0	0	1	0	0	1	0	-	-1	CWS1	3	TRUE	FALSE	E81A14BE5EC33F848B978AA2AF6E44F227380F5E	510	510
MC	NFE-PFH_090	TCGA	N	UCEC	SNP	Missense_Mutation	FALSE	3.90.190.10	11707	1d5rA01	N	-	510	72	PTEN	P60484	124	C/F	124	0	0	0	0	1	5	1	0	0	1	0	0	0	0	0	0	1	0	1	0	0	-	-1	CWS1	2	TRUE	TRUE	D14364A922539044CB144DD5A1339D4D2BC82DA2	510	510
MC	NFE-PFH_090	TCGA	N	UCEC	SNP	Missense_Mutation	FALSE	3.90.190.10	11707	1d5rA01	N	-	510	72	PTEN	P60484	129	G/R	129	0	0	0	0	1	5	1	0	0	1	0	0	0	1	0	0	0	0	1	0	0	-	-1	CWS1	2	FALSE	FALSE	63F76DD9C3BF067507ED54AB7B198A9D2AA54075	510	510
MC	NFE-PFH_090	Tx	N	LUAD	SNP	Missense_Mutation	FALSE	3.40.50.300	634947	3bfkA00	N	-	1424	307	KRAS	P01116	12	G/V	20	0	0	1	0	1	5	1	0	0	1	1	0	0	0	0	1	0	0	0	1	0	-	-1	JMML;GASC	2	FALSE	FALSE	0EF739FD0DCCA3F000302356BE3E922032CEA657	1424	1424
MC	NFE-PFH_090	Tx	N	LUAD	SNP	Missense_Mutation	FALSE	3.30.505.10	4366	2b3oA01	N	-	51	18	GRB7	Q14451	437	S/F	10	0	0	0	0	0	5	1	0	0	1	1	0	0	0	0	0	0	1	0	0	1	-	-1	-	1	FALSE	FALSE	D147075504D41E02DCA79E767E0493E6F2D15BF9	51	51
MC	NFE-PFH_090	Tx	N	LUAD	SNP	Missense_Mutation	FALSE	3.40.50.300	634947	3bfkA00	N	-	1424	307	KRAS	P01116	12	G/A	20	0	0	1	0	1	5	1	0	0	1	1	0	0	1	0	0	0	0	1	0	0	-	-1	JMML;GASC	2	FALSE	FALSE	14739F238D86A1A76721FD2BE1875DCE0A571C53	1424	1424
MC	NFE-PFH_090	Tx	N	LUAD	SNP	Missense_Mutation	FALSE	3.40.50.300	634947	3bfkA00	N	-	1424	307	KRAS	P01116	12	G/V	20	0	0	1	0	1	5	1	0	0	1	0	1	0	0	0	0	1	0	1	0	0	-	-1	JMML;GASC	2	FALSE	FALSE	663938B7D20FF68DD3D09A5FEA53B79389667CC6	1424	1424
MC	NFE-PFH_090	Tx	N	LUSC	SNP	Missense_Mutation	FALSE	3.90.190.10	11707	1d5rA01	Y	v2.2	510	72	TNS3	Q68CZ2	75	E/K	92	0	0	0	0	1	5	0	0	0	1	1	0	0	0	0	1	0	0	0	1	0	-	-1	-	1	FALSE	FALSE	7343EFFB475065F587B380A8BF696FE8FC6C3E51	510	510
MC	NFE-PFH_090	Tx	N	LUAD	SNP	Missense_Mutation	FALSE	3.40.50.300	634947	3bfkA00	N	-	1424	307	KRAS	P01116	12	G/D	20	0	0	1	0	1	5	1	0	0	1	1	0	0	1	0	0	0	0	1	0	0	gnomAD_AF=4.011e-06,gnomAD_NFE_AF=8.883e-06	0.000004011	JMML;GASC	1	FALSE	FALSE	6912CE269359CBCDF710E616B394DE3A14265DE3	1424	1424
MC	NFE-PFH_090	Tx	N	default	SNP	Missense_Mutation	FALSE	2.130.10.10	102735	2pm9A01	N	-	647	235	SPAG16	Q8N0X2	495	T/R	126	0	0	1	0	0	5	0	0	0	0	1	0	0	0	0	1	0	0	0	1	0	-	-1	-	1	FALSE	FALSE	6C4DA53DEC5F5E35583B047FB594888522DA7170	647	647
MC	NFE-PFH_090	Tx	N	default	SNP	Missense_Mutation	FALSE	2.60.200.20	8122	1r21A00	N	-	13	5	MKI67	P46013	38	R/P	38	0	0	1	0	0	5	0	0	0	0	1	0	0	0	0	0	1	0	1	0	0	-	-1	-	2	FALSE	FALSE	E5225FBAACDB6CF51CF59C2A9FA9D3F1DD4740D4	13	13
MC	NFE-PFH_090	Tx	N	LUAD	SNP	Missense_Mutation	FALSE	3.40.50.300	634947	3bfkA00	N	-	1424	307	KRAS	P01116	12	G/D	20	0	0	1	0	1	5	1	0	0	1	0	0	1	0	0	0	0	1	0	0	1	gnomAD_AF=4.011e-06,gnomAD_NFE_AF=8.883e-06	0.000004011	JMML;GASC	1	FALSE	FALSE	4820DC9EFB2696863CE1179F6E7D13584CF23ECC	1424	1424
MC	NFE-PFH_090	Tx	N	LUAD	SNP	Missense_Mutation	FALSE	3.40.50.300	634947	3bfkA00	N	-	1424	307	KRAS	P01116	12	G/V	20	0	0	1	0	1	5	1	0	0	1	1	0	0	1	0	0	0	0	1	0	0	-	-1	JMML;GASC	2	FALSE	FALSE	400D736424664F29C22D8AFE16A8FE0C63E49E57	1424	1424
MC	NFE-PFH_090	Tx	N	LUSC	SNP	Missense_Mutation	FALSE	3.40.50.1820	115372	2zshA00	N	-	227	79	AADACL4	Q5VUY2	350	R/L	292	0	0	0	0	1	5	1	0	0	1	1	0	0	1	0	0	0	0	1	0	0	-	-1	-	1	FALSE	FALSE	7B033C85D67D13F49D8298C1FDE73C5D72B344E6	227	227
MC	NFE-PFH_090	Tx	Y	LUAD	SNP	Missense_Mutation	FALSE	2.40.70.10	23002	1lyaB00	N	-	86	54	CTSE	P14091	259	A/V	204	0	0	1	0	0	5	1	0	0	1	1	0	0	0	1	0	0	0	1	0	0	-	-1	-	0	-	-	9B9BBB2425E9B6471E3ADDDE12638ABFB365958E	86	86
MC	NFE-PFH_090	Tx	N	LUSC	SNP	Missense_Mutation	FALSE	1.25.40.20	62346	1a5eA00	N	-	166	37	CDKN2A	P42771	84	D/Y	84	1	0	1	0	0	5	1	0	0	0	1	0	0	1	0	0	0	0	1	0	0	gnomAD_AF=4.319e-06,gnomAD_AMR_AF=2.926e-05	0.000004319	CMM2	3	FALSE	FALSE	87344B5D96D8B42A1E2EA3F0DF48C0A87DEDEB2F	166	166
MC	NFE-PFH_090	Tx	N	LUSC	SNP	Missense_Mutation	FALSE	1.10.20.10	5627	4nftA00	N	-	251	110	HIST1H2BH	Q93079	67	V/F	35	0	0	1	0	0	5	1	0	0	1	1	0	0	1	0	0	0	0	1	0	0	-	-1	-	1	FALSE	FALSE	0090B96E949458D871FA3B437256EFE41B27F9AB	251	251
MC	NFE-PFH_090	Tx	N	LUAD	SNP	Missense_Mutation	FALSE	3.40.50.300	634947	3bfkA00	N	-	1424	307	KRAS	P01116	13	G/C	21	0	0	1	0	1	5	1	0	0	1	0	1	0	0	0	0	0	1	0	0	1	-	-1	JMML;GASC	3	FALSE	FALSE	B5878A1201B14533945F3D5E6721E46944C7CBCD	1424	1424
MC	NFE-PFH_090	Tx	Y	LUAD	SNP	Missense_Mutation	FALSE	1.10.1070.11	1687	1e8yA05	N	-	549	93	PIK3CA	P42336	1047	H/R	1076	0	0	1	0	0	5	1	0	0	1	0	1	0	1	0	0	0	0	1	0	0	gnomAD_AF=4.028e-06,gnomAD_NFE_AF=8.91e-06	0.000004028	CRC;BC;OC;KERSEB;MCAP;CLOVE;CLAPO;MADAC	1	-	-	CA0B07FAA7790592C5395EAFF74DB2E253539240	549	549
MC	NFE-PFH_090	Tx	Y	LUAD	SNP	Missense_Mutation	FALSE	1.25.40.70	2223	1e8yA03	N	-	637	68	PIK3CA	P42336	545	E/K	569	0	0	1	0	0	5	0	0	0	0	1	0	0	1	0	0	0	0	1	0	0	gnomAD_AF=4.032e-06,gnomAD_NFE_AF=8.879e-06	0.000004032	CRC;BC;HCC;KERSEB;MCAP;CWS5	3	FALSE	FALSE	C321696A42DBCD9E16B07FE5569232570ED191A6	637	637
MC	NFE-PFH_090	Tx	Y	LUAD	SNP	Missense_Mutation	FALSE	3.20.20.80	52946	4gxpA00	N	-	232	93	KLB	Q86Z14	295	W/L	223	0	0	0	0	0	5	1	0	0	0	1	0	0	0	0	0	0	1	0	0	1	-	-1	-	0	FALSE	FALSE	FDB61CE75DBD3B39FDDAE3BF5A5844AC74A58098	232	232
MC	NFE-PFH_090	Tx	Y	LUAD	SNP	Missense_Mutation	FALSE	1.10.437.10	620	1pq0A00	N	-	14	12	BCL2L1	Q07817	121	Q/H	121	0	0	1	0	0	5	1	0	0	0	1	0	0	0	1	0	0	0	1	0	0	-	-1	-	1	FALSE	FALSE	46635CFC201425BDB106226F400AEC8C19A9E776	14	14
MC	NFE-PFH_090	Tx	Y	LUAD	SNP	Missense_Mutation	FALSE	1.20.900.10	3285	1dbhA01	N	-	58	11	SOS1	Q07889	233	N/Y	233	0	0	0	0	0	5	1	0	0	0	0	1	0	1	0	0	0	0	1	0	0	-	-1	-	1	-	-	D2724F502AA497B73572A45D0611502020406BF4	58	58
MC	NFE-PFH_090	Tx	Y	LUAD	SNP	Missense_Mutation	FALSE	2.130.10.10	25863	5gxhA01	N	-	22	19	GEMIN5	Q8TEQ6	261	G/V	261	0	0	0	0	0	5	1	0	0	0	1	0	0	0	0	0	0	1	0	0	1	-	-1	-	1	FALSE	FALSE	43C6AEEC944006E116690DDAC2306D373049665C	22	22
MC	NFE-PFH_090	Tx	N	default	SNP	Missense_Mutation	FALSE	4.10.170.10	100	1olgA00	N	-	71	15	TP53	P04637	337	R/P	337	0	0	1	0	0	5	1	0	0	0	1	0	0	0	0	0	0	1	0	0	1	-	-1	LFS	1	FALSE	FALSE	D20DDA5927FA13DAE53D88447F4AC76A05C9ED10	71	71
MC	NFE-PFH_090	Tx	Y	LUAD	SNP	Missense_Mutation	FALSE	1.10.1060.10	10256	1gt8A02	N	-	42	9	DPYD	Q12882	118	S/C	118	1	0	1	0	0	5	1	0	0	1	1	0	0	0	0	0	0	1	0	0	1	-	-1	-	2	-	-	6FB1DA5F175CB1EBAA5A29FF3C5D95C17C7DA86C	42	42
MC	NFE-PFH_090	Tx	Y	LUAD	SNP	Missense_Mutation	FALSE	2.20.25.10	6740	1y1vS01	N	-	20	7	TCEA2	Q15560	262	G/C	272	0	0	0	0	0	5	1	0	0	1	1	0	0	0	0	0	0	1	0	0	1	-	-1	-	1	-	-	58CD0C6C3C14FD77A5780000A1EC3E2D04A82304	20	20
MC	NFE-PFH_090	Tx	Y	LUAD	SNP	Missense_Mutation	FALSE	2.30.29.30	22085	2dfkA02	N	-	27	6	SPATA13	Q96N96	460	G/V	270	1	0	0	0	0	5	1	0	0	0	0	1	0	0	0	0	0	1	0	0	1	-	-1	-	2	-	-	86DDB860268FF8AF6C28CFA5C7312C860AB6A47E	27	27
MC	NFE-PFH_090	Tx	Y	LUAD	SNP	Missense_Mutation	FALSE	3.40.50.880	33954	1a9xB02	Y	v2.2	58	25	CPS1	P31327	359	Q/K	1835	0	0	0	0	0	5	1	0	0	0	0	1	0	0	0	0	0	1	0	0	1	-	-1	-	1	-	-	C2AF50C4DA2856EF2BDAF3E0102C5EA08126DF3B	58	58
MC	NFE-PFH_090	Tx	Y	LUSC	SNP	Missense_Mutation	FALSE	1.10.1300.10	1247	2hd1A00	N	-	55	18	PDE9A	O76083	446	N/K	386	1	0	0	0	0	5	1	0	0	0	0	1	0	0	0	0	0	1	1	0	0	-	-1	-	0	-	-	881E8D9252AE330661451B5EDF9D8C8A5BD9C0FA	55	55
MC	NFE-PFH_090	Tx	Y	LUSC	SNP	Missense_Mutation	FALSE	1.10.286.10	1755	1fb1A01	N	-	4	0	GCH1	P30793	100	S/L	100	0	0	1	0	0	5	1	0	0	1	1	0	0	0	0	0	0	1	0	0	1	-	-1	-	1	FALSE	FALSE	A0709A68AAB8B620091D069F577FD7FEA7F42348	4	4
MC	NFE-PFH_090	Tx	Y	LUSC	SNP	Missense_Mutation	FALSE	1.10.510.10	79008	2vn9A02	N	-	101	38	CHEK2	O96017	396	L/V	186	0	0	1	0	0	5	1	0	0	0	1	0	0	0	0	0	0	1	0	0	1	-	-1	-	1	FALSE	FALSE	113D241E5702A3F9A80EA74534BB36FF5B00E8A5	101	101
MC	NFE-PFH_090	Tx	Y	LUSC	SNP	Missense_Mutation	FALSE	3.40.50.1970	7328	1ta9A01	N	-	23	3	ADHFE1	Q8IWW8	62	K/N	80	0	0	0	0	0	5	1	0	0	0	1	0	0	0	0	0	0	1	0	0	1	-	-1	-	1	-	-	36B905B5F9D4AEC3319FA7E92440C307EEB03CA5	23	23
MC	NFE-PFH_090	Tx	Y	LUSC	SNP	Missense_Mutation	FALSE	3.40.50.300	631584	3lluA00	N	-	40	17	RRAGC	Q9HB90	207	G/V	207	0	0	0	0	0	5	1	0	0	0	0	1	0	1	0	0	0	0	1	0	0	-	-1	-	2	FALSE	FALSE	656B4EB9A7B83F2FD852724B619BD7DAEC2AA72E	40	40
MC	NFE-PFH_090	Tx	Y	LUSC	SNP	Missense_Mutation	FALSE	1.10.730.10	14239	1rqgA04	N	-	16	6	MARS	P56192	727	R/L	478	0	0	0	0	0	5	1	0	0	0	1	0	0	0	0	0	0	1	0	0	1	-	-1	-	0	-	-	0DF8152BF5EC8371D079DA4D0842609023243D20	16	16
MC	NFE-PFH_090	Tx	Y	LUSC	SNP	Missense_Mutation	FALSE	2.60.40.720	7	1hu8A00	Y	v2.2	2231	71	TP53	P04637	273	R/L	270	0	0	1	1	0	5	0	0	1	0	0	1	0	0	0	0	0	1	0	0	1	gnomAD_AF=3.983e-06,gnomAD_NFE_AF=8.809e-06	0.000003983	LFS	2	FALSE	FALSE	2E52BAA6337E0D6C6D93066C91EB588C6E790F79	2231	2231
MC	NFE-PFH_090	Tx	Y	LUSC	SNP	Missense_Mutation	FALSE	1.20.1250.10	8242	1ax8A00	N	-	19	12	LEP	P41159	102	E/G	81	0	0	0	0	0	5	1	0	0	0	1	0	0	1	0	0	0	0	1	0	0	-	-1	-	1	-	-	7D5AA8EB9977902BC88DB951AF285EFE64A8A96F	19	19
MC	NFE-PFH_090	Tx	Y	LUAD	SNP	Missense_Mutation	FALSE	3.60.15.10	28942	4chlA01	N	-	21	10	ETHE1	O95571	214	R/L	214	1	0	0	0	0	5	1	0	0	0	0	1	0	0	0	0	0	1	0	0	1	-	-1	-	3	-	-	7F1450115D0B34E085A4BA72FEC6C72640A3FE07	21	21
MC	NFE-PFH_090	Tx	Y	LUSC	SNP	Missense_Mutation	FALSE	2.30.29.30	22085	2dfkA02	N	-	27	6	ARHGEF4	Q9NR80	504	G/V	270	1	0	0	0	0	5	1	0	0	0	0	1	0	0	0	0	0	1	0	0	1	-	-1	-	2	-	-	05AA4392484796DE5B2B58F0E009BAEF06335D6B	27	27
MC	NFE-PFH_090	Tx	Y	LUSC	SNP	Missense_Mutation	FALSE	2.60.40.720	7	1hu8A00	Y	v2.2	2231	71	TP53	P04637	248	R/W	245	0	0	1	1	0	5	1	0	1	1	1	0	0	1	0	0	0	0	1	0	0	gnomAD_AF=3.977e-06,gnomAD_NFE_AF=8.791e-06	0.000003977	LFS	2	FALSE	FALSE	BD93A3D75AE49EEDD9D116643683D3F4D39326C6	2231	2231
MC	NFE-PFH_090	Tx	Y	LUSC	SNP	Missense_Mutation	FALSE	3.40.30.10	79747	2dlxA01	N	-	18	4	UBXN7	O94888	211	E/K	88	0	0	0	0	0	5	1	0	0	0	0	1	0	0	0	0	0	1	0	0	1	-	-1	-	2	-	-	0ED202D23DB3A69A8077F3A24597DBF867AB5391	18	18
PFH	NFE-PFH_090	TCGA	N	BLCA	SNP	Missense_Mutation	FALSE	2.10.220.10	5834	1n8zC02	N	-	0	0	ERBB2	P04626	310	S/Y	288	1	0	0	0	0	5	1	0	0	0	0	0	0	0	2	0	1	0	1	2	0	-	-1	-	2	not yet implemented in vw_pfh_count_patients_gd	not yet implemented in vw_pfh_count_patients_gd	8B152BA26B473C7D628CA112937E6C6FC6E119C2	3	3
MC	NFE-PFH_090	Tx	Y	LUSC	SNP	Missense_Mutation	FALSE	3.30.200.20	65388	1u5qA01	N	-	17	11	TAOK2	Q9UL54	58	K/N	58	1	0	0	0	0	5	1	0	0	0	1	0	0	0	0	0	0	1	0	0	1	-	-1	-	2	-	-	EF784474E499600EB1CDD978F0108D6A1B793866	17	17
MC	NFE-PFH_090	Tx	Y	LUSC	SNP	Missense_Mutation	FALSE	3.30.210.10	590	1bpxA04	N	-	17	6	POLB	P06746	280	K/N	280	0	0	0	0	0	5	1	0	0	0	1	0	0	0	0	0	0	1	0	0	1	-	-1	-	1	FALSE	FALSE	E72E7A74815589B631E817DFE6448B0D7E83242D	17	17
MC	NFE-PFH_090	Tx	Y	LUSC	SNP	Missense_Mutation	FALSE	2.60.40.630	150	1y1uA02	N	-	43	27	STAT6	P42226	358	A/P	414	0	0	0	0	0	5	1	0	0	0	0	1	0	1	0	0	0	0	1	0	0	-	-1	-	3	FALSE	FALSE	B6D12F497083E79D36BAE9AC57D4534B42863029	43	43
MC	NFE-PFH_090	Tx	Y	LUSC	SNP	Missense_Mutation	FALSE	2.60.40.720	7	1hu8A00	Y	v2.2	2231	71	TP53	P04637	157	V/F	154	0	0	0	0	1	5	0	0	0	1	1	0	0	0	0	0	0	1	1	0	0	-	-1	-	0	FALSE	FALSE	3EEEF363C344893EFCE87D8DC389B33752BD65B6	2231	2231
MC	NFE-PFH_090	Tx	Y	LUSC	SNP	Missense_Mutation	FALSE	3.30.565.10	80793	1byqA00	N	-	89	38	TRAP1	Q12931	114	R/L	46	0	0	1	0	0	5	1	0	0	1	0	1	0	0	0	0	0	1	0	0	1	-	-1	-	3	-	-	5E775EA7FD8A69938CCA242642D94BC5E306F7A3	89	89
MC	NFE-PFH_090	Tx	Y	LUSC	SNP	Missense_Mutation	FALSE	3.90.190.10	11472	1l8kA00	N	-	861	370	PTPRZ1	P23471	1757	I/M	49	0	0	1	0	1	5	0	0	0	1	1	0	0	0	0	0	0	1	0	0	1	-	-1	-	1	-	-	DB6C444692D0B0425E15077C135D85C5C4D397B9	861	861
MC	NFE-PFH_090	Tx	Y	LUSC	SNP	Missense_Mutation	FALSE	3.30.420.40	78180	4j8fA01	N	-	101	70	HSPA6	P17066	163	A/E	161	1	0	0	0	0	5	1	0	0	0	1	0	0	0	0	0	0	1	0	0	1	-	-1	-	1	FALSE	FALSE	10B1D51230FA2C91E2EA9197E352A468CD9A4EFD	101	101
MC	NFE-PFH_090	Tx	Y	LUSC	SNP	Missense_Mutation	FALSE	3.90.226.10	33963	2hw5A01	N	-	25	12	ECHS1	P30084	230	A/V	230	0	0	0	0	0	5	1	0	0	0	1	0	0	0	1	0	0	0	1	0	0	-	-1	-	2	FALSE	FALSE	DBDA217AB8485745D49123CD91ED8795731038B8	25	25
MC	NFE-PFH_090	Tx	Y	LUSC	SNP	Missense_Mutation	FALSE	3.30.70.1230	5743	1ab8A00	N	-	284	172	ADCY9	O60503	1203	E/Q	1036	0	0	1	0	0	5	1	0	0	0	0	1	0	0	0	1	0	0	0	1	0	-	-1	-	2	FALSE	FALSE	C9DAA1A4DD301F5BCF913A35AB49F05E33F02082	284	284
MC	NFE-PFH_090	Tx	Y	LUSC	SNP	Missense_Mutation	FALSE	1.25.10.10	69909	1i7wA00	N	-	176	57	JUP	P14923	572	R/Q	582	0	0	0	0	1	5	0	0	0	1	0	1	0	0	0	0	0	1	1	0	0	gnomAD_AF=1.592e-05,gnomAD_AMR_AF=2.891e-05,gnomAD_EAS_AF=0.0001632	0.00001592	-	2	-	-	57449057D6941A11EF27A15F51C7D70A85B00770	176	176
MC	NFE-PFH_090	Tx	Y	LUSC	SNP	Missense_Mutation	FALSE	1.25.40.20	62276	2b0oE02	N	-	24	7	ASAP2	O43150	600	S/F	601	1	0	0	0	0	5	1	0	0	0	0	1	0	0	0	0	0	1	1	0	0	-	-1	-	3	-	-	C4781754360E50BD88243F570E7A19CF9EC10175	24	24
MC	NFE-PFH_090	Tx	Y	LUSC	SNP	Missense_Mutation	FALSE	2.60.20.10	2541	1h4aX02	N	-	93	34	CRYGA	P11844	140	R/Q	140	0	0	1	0	0	5	1	0	0	0	0	1	0	1	0	0	0	0	1	0	0	gnomAD_AF=0.0001114,gnomAD_AFR_AF=6.153e-05,gnomAD_AMR_AF=5.782e-05,gnomAD_EAS_AF=0.0009242,gnomAD_FIN_AF=0.000231,gnomAD_NFE_AF=8.793e-06,gnomAD_SAS_AF=6.533e-05	0.0001114	-	0	FALSE	FALSE	19F8EC9060A48F5911BF906CAF19A6CFBCBEC9F6	93	93
MC	NFE-PFH_090	Tx	Y	LUSC	SNP	Missense_Mutation	FALSE	3.30.160.20	9224	2cpnA01	N	-	13	3	TARBP2	Q15633	189	R/S	189	0	0	0	0	0	5	0	0	1	0	1	0	0	0	0	0	0	1	0	0	1	-	-1	-	2	-	-	CA43C33E89D53EBCE2F3733C8BD53D4C240EA6AD	13	13
MC	NFE-PFH_090	Tx	Y	LUSC	SNP	Missense_Mutation	FALSE	3.30.460.10	18008	4xq7A01	N	-	31	13	OASL	Q15646	81	E/A	81	0	0	0	0	0	5	1	0	0	0	1	0	0	0	1	0	0	0	1	0	0	-	-1	-	1	-	-	9C81776A86E32A54CA4D2A5D7289FD6E38B6D1F8	31	31
MC	NFE-PFH_090	Tx	Y	LUSC	SNP	Missense_Mutation	FALSE	2.130.10.10	102894	2ovpB02	Y	v2.2	240	14	FBXW7	Q969H0	517	G/E	2517	1	0	0	0	0	5	1	0	0	0	1	0	0	1	0	0	0	0	1	0	0	-	-1	-	3	FALSE	TRUE	6E2DFE903E07F743E6A47E0D7129602F7EAA290C	240	240
MC	NFE-PFH_090	Tx	Y	LUSC	SNP	Missense_Mutation	FALSE	3.40.50.720	288574	1ek5A02	N	-	22	15	GALE	Q14376	54	E/Q	54	0	0	1	0	0	5	0	0	0	0	0	1	0	0	0	0	0	1	0	0	1	-	-1	-	0	-	-	9CBF4D5BEA28FD6DFF120897E126166F92BB33FA	22	22
PFH	NFE-PFH_090	TCGA	N	COAD	SNP	Missense_Mutation	FALSE	2.60.40.1400	477	2qksA02	N	-	0	0	KCNJ12	Q14500	256	D/N	203	0	0	1	0	0	5	0	0	0	0	0	0	0	0	0	0	3	0	0	3	0	-	-1	-	3	not yet implemented in vw_pfh_count_patients_gd	not yet implemented in vw_pfh_count_patients_gd	57FFEBC4E1977CB8A5220FE49B9ABCABDCE13042	3	3
PFH	NFE-PFH_090	TCGA	N	BLCA	SNP	Missense_Mutation	FALSE	3.80.20.20	113	1m6bA01	N	-	0	0	ERBB3	P21860	104	V/L	85	0	0	1	0	0	5	0	0	0	0	0	0	0	1	1	0	1	0	3	0	0	-	-1	-	1	not yet implemented in vw_pfh_count_patients_gd	not yet implemented in vw_pfh_count_patients_gd	0B710EBA5953F8B4B87528B078C54F813C3F0FB6	3	3
PFH	NFE-PFH_090	TCGA	N	ESCA	SNP	Missense_Mutation	FALSE	1.10.1070.11	1687	1e8yA05	N	-	0	0	PIK3CA	P42336	1047	H/L	1076	0	0	1	0	0	5	1	0	0	1	0	0	0	1	0	0	2	0	3	0	0	4.028e-06	0.000004028	CRC;MCAP;CLOVE;KERSEB;BC;OC	1	not yet implemented in vw_pfh_count_patients_gd	not yet implemented in vw_pfh_count_patients_gd	B483A265BA89594CC50F3E1B4E343EA1B6B2A5BE	3	3
PFH	NFE-PFH_090	TCGA	N	LUSC	SNP	Missense_Mutation	FALSE	2.60.40.720	7	1hu8A00	Y	v2.2	0	0	TP53	P04637	245	G/V	242	0	0	1	0	0	5	1	0	1	1	2	2	0	2	0	0	2	0	4	0	0	3.977e-06	0.000003977	LFS	2	not yet implemented in vw_pfh_count_patients_gd	not yet implemented in vw_pfh_count_patients_gd	2CE8A1A70BDA46C9D9E6DD46E4F4F8E25C3E1ED2	4	4
PFH	NFE-PFH_090	TCGA	N	LGG	SNP	Missense_Mutation	FALSE	2.60.40.720	7	1hu8A00	N	-	0	0	TP53	P04637	248	R/Q	245	0	0	1	1	0	5	1	0	1	1	0	0	0	4	0	0	4	0	7	1	0	1.193e-05	0.00001193	LFS	2	not yet implemented in vw_pfh_count_patients_gd	not yet implemented in vw_pfh_count_patients_gd	B24595BC0726EF5D0669C0A9A025C802B9BB81FB	8	8
PFH	NFE-PFH_090	TCGA	N	SKCM	SNP	Missense_Mutation	FALSE	3.40.50.300	633337	1cjmA00	N	-	0	0	SULT1C3	Q6IMI6	95	P/S	87	0	0	1	0	0	5	0	0	0	1	0	0	0	3	0	0	1	0	4	0	0	-	-1	-	0	not yet implemented in vw_pfh_count_patients_gd	not yet implemented in vw_pfh_count_patients_gd	C4AE7B7018131297B77B437F8763DD434A868DC9	4	4
PFH	NFE-PFH_090	TCGA	N	SKCM	SNP	Missense_Mutation	FALSE	3.40.50.300	633777	3w6nA00	N	-	0	0	DNM3	Q9UQ16	211	D/N	221	0	0	1	0	0	5	0	0	0	0	0	0	0	1	0	0	2	0	3	0	0	4.014e-06	0.000004014	-	3	not yet implemented in vw_pfh_count_patients_gd	not yet implemented in vw_pfh_count_patients_gd	EA6D1F3A011530A358D5AB86B3FAD2C1CD70B696	3	3
PFH	NFE-PFH_090	TCGA	N	SKCM	SNP	Missense_Mutation	FALSE	2.60.40.420	24181	1kcwA02	N	-	0	0	HEPHL1	Q6MZM0	924	E/K	197	0	0	1	0	0	5	0	0	0	0	0	0	0	2	0	0	1	0	3	0	0	-	-1	-	3	not yet implemented in vw_pfh_count_patients_gd	not yet implemented in vw_pfh_count_patients_gd	E5B37B09F32F718341747388135FB31D6C79F021	3	3
PFH	NFE-PFH_090	TCGA	N	SKCM	SNP	Missense_Mutation	FALSE	3.40.50.10380	1964	2aw5A01	N	-	0	0	ME1	P48163	83	E/K	83	0	0	1	0	0	5	1	0	0	1	0	0	0	1	0	0	2	0	2	1	0	-	-1	-	3	not yet implemented in vw_pfh_count_patients_gd	not yet implemented in vw_pfh_count_patients_gd	7F99BC04B8A5099CAEB5D7397EA529353E5029F5	3	3
PFH	NFE-PFH_090	TCGA	N	SKCM	SNP	Missense_Mutation	FALSE	3.30.420.40	78669	4pl7A02	N	-	0	0	ACTC1	P68032	314	R/C	312	0	0	0	0	1	5	0	0	0	1	0	0	0	1	0	0	2	0	3	0	0	0	0	CMD1R	3	not yet implemented in vw_pfh_count_patients_gd	not yet implemented in vw_pfh_count_patients_gd	2CADF422AB2B9EE0C14D6EC5CE5A1042B6FD1425	3	3
PFH	NFE-PFH_090	TCGA	N	SKCM	SNP	Missense_Mutation	FALSE	3.30.200.20	5487	4xbrA01	N	-	0	0	PAK7	Q9P286	433	R/W	305	0	0	0	0	0	5	1	0	0	0	0	0	0	1	0	0	2	0	3	0	0	-	-1	-	2	not yet implemented in vw_pfh_count_patients_gd	not yet implemented in vw_pfh_count_patients_gd	475FF33090047424A071F38A330E790FF4A37795	3	3
PFH	NFE-PFH_090	TCGA	N	SKCM	SNP	Missense_Mutation	FALSE	3.80.20.20	158	2ahxA01	N	-	0	0	ERBB4	Q15303	106	R/C	81	0	0	1	0	0	5	0	0	0	0	0	0	0	2	0	0	1	0	3	0	0	-	-1	-	3	not yet implemented in vw_pfh_count_patients_gd	not yet implemented in vw_pfh_count_patients_gd	A4C8DF53618C5CD0C9DB3CF71F557329C3FBFA44	3	3
PFH	NFE-PFH_090	TCGA	N	STAD	SNP	Missense_Mutation	FALSE	1.10.1070.11	1687	1e8yA05	N	-	0	0	PIK3CA	P42336	1047	H/R	1076	0	0	1	0	0	5	1	0	0	1	0	0	0	5	3	0	8	0	13	3	0	4.028e-06	0.000004028	CRC;MCAP;CLOVE;KERSEB;BC;OC	1	not yet implemented in vw_pfh_count_patients_gd	not yet implemented in vw_pfh_count_patients_gd	847612CB09FC40ED868DC5731867E6858B808EC5	16	16
PFH	NFE-PFH_090	TCGA	N	STAD	SNP	Missense_Mutation	FALSE	2.60.40.720	7	1hu8A00	N	-	0	0	TP53	P04637	248	R/Q	245	0	0	1	1	0	5	1	0	1	1	0	0	0	5	0	0	0	0	5	0	0	1.193e-05	0.00001193	LFS	2	not yet implemented in vw_pfh_count_patients_gd	not yet implemented in vw_pfh_count_patients_gd	61C021A6A7BBB445FD231E52C59B1886D7147C01	5	5
PFH	NFE-PFH_090	TCGA	N	STAD	SNP	Missense_Mutation	FALSE	2.60.40.720	7	1hu8A00	N	-	0	0	TP53	P04637	273	R/C	270	0	0	1	1	0	5	0	0	1	0	0	0	0	3	0	0	4	0	6	1	0	1.196e-05	0.00001196	LFS	2	not yet implemented in vw_pfh_count_patients_gd	not yet implemented in vw_pfh_count_patients_gd	1841DD818F458106DA3880CADEB32B39D61D10D0	7	7
PFH	NFE-PFH_090	TCGA	N	STAD	SNP	Missense_Mutation	FALSE	3.80.20.20	113	1m6bA01	N	-	0	0	ERBB3	P21860	104	V/M	85	0	0	1	0	0	5	0	0	0	0	0	0	0	0	3	0	6	0	6	3	0	-	-1	-	1	not yet implemented in vw_pfh_count_patients_gd	not yet implemented in vw_pfh_count_patients_gd	D9AC260298125C84B229AEB531B68BC1D3EB2A14	9	9
PFH	NFE-PFH_090	TCGA	N	UCEC	SNP	Missense_Mutation	FALSE	2.130.10.10	102894	2ovpB02	N	-	0	0	FBXW7	Q969H0	465	R/C	2465	1	0	0	0	0	5	1	0	0	0	0	0	0	1	0	0	3	0	4	0	0	4.325e-06	0.000004325	cMCLL	3	not yet implemented in vw_pfh_count_patients_gd	not yet implemented in vw_pfh_count_patients_gd	94E1A4B10944A4560CD30FEE8BB09BBB5DEE9CA7	4	4
PFH	NFE-PFH_090	TCGA	N	UCEC	SNP	Missense_Mutation	FALSE	3.10.20.90	15968	3ig3A02	N	-	0	0	PLXNA2	O75051	1533	L/I	1512	1	0	0	0	0	5	1	0	0	0	0	0	0	1	0	0	3	0	4	0	0	-	-1	-	2	not yet implemented in vw_pfh_count_patients_gd	not yet implemented in vw_pfh_count_patients_gd	8DA0DF528360359D4214F074B383D1976ADD7109	4	4
PFH	NFE-PFH_090	TCGA	N	UCEC	SNP	Missense_Mutation	FALSE	1.20.1080.10	5095	3c02A00	N	-	0	0	AQP9	O43315	30	F/L	17	0	0	0	0	0	5	1	0	0	0	0	0	0	0	0	0	4	0	2	2	0	-	-1	-	1	not yet implemented in vw_pfh_count_patients_gd	not yet implemented in vw_pfh_count_patients_gd	B87E3F64DC0C94F1A72B56EA92149067BE662B9E	4	4
PFH	NFE-PFH_090	TCGA	N	UCEC	SNP	Missense_Mutation	FALSE	1.10.220.60	71	1r4aE00	N	-	0	0	GOLGA4	Q13439	2174	E/K	2174	0	0	1	0	0	5	0	0	0	0	0	0	0	1	0	0	2	0	2	1	0	1.592e-05	0.00001592	-	3	not yet implemented in vw_pfh_count_patients_gd	not yet implemented in vw_pfh_count_patients_gd	EBE0095BFBB4528A967679F23571E27D00DC4E50	3	3
PFH	NFE-PFH_090	TCGA	N	UCEC	SNP	Missense_Mutation	FALSE	2.40.50.40	8841	1icwA00	N	-	0	0	CXCL10	P02778	83	K/N	59	0	0	1	0	0	5	0	0	0	0	0	0	0	0	0	0	3	0	1	2	0	-	-1	-	0	not yet implemented in vw_pfh_count_patients_gd	not yet implemented in vw_pfh_count_patients_gd	FEBB366EF6D8EAADB7AA3CF4EBC3F8B9C1C1AB27	3	3
PFH	NFE-PFH_090	TCGA	N	UCEC	SNP	Missense_Mutation	FALSE	2.170.270.10	5100	1mvhA00	N	-	0	0	EHMT1	Q9H9B1	1081	R/H	287	0	0	1	0	0	5	0	0	0	0	0	0	0	0	0	0	3	0	3	0	0	8.125e-06	0.000008125	-	3	not yet implemented in vw_pfh_count_patients_gd	not yet implemented in vw_pfh_count_patients_gd	3CC79DE942104799B4C6C13EF5FD82A88D7E758E	3	3
PFH	NFE-PFH_090	TCGA	N	UCEC	SNP	Missense_Mutation	FALSE	2.60.34.10	3688	2qxlA05	N	-	0	0	HSPA4L	O95757	483	R/C	483	1	0	0	0	0	5	1	0	0	0	0	0	0	0	0	0	4	0	3	1	0	1.194e-05	0.00001194	-	3	not yet implemented in vw_pfh_count_patients_gd	not yet implemented in vw_pfh_count_patients_gd	40BDB10D4D944B68BEED05A01ED3F18610FB5165	4	4
PFH	NFE-PFH_090	TCGA	N	UCEC	SNP	Missense_Mutation	FALSE	1.25.40.70	2223	1e8yA03	N	-	0	0	PIK3CA	P42336	546	Q/P	570	0	0	1	0	0	5	0	0	0	0	0	0	0	1	0	0	4	0	5	0	0	-	-1	BC;OC	2	not yet implemented in vw_pfh_count_patients_gd	not yet implemented in vw_pfh_count_patients_gd	5FD3B7A3108E705EA7EBC942F4F2B2366F244216	5	5
PFH	NFE-PFH_090	Tx	Y	LUSC	SNP	Missense_Mutation	FALSE	3.90.810.10	680	1f3mA00	N	-	0	0	PAK2	Q13177	128	K/R	129	0	0	0	0	0	5	1	0	0	0	1	2	0	0	0	0	0	3	0	0	3	gnomAD_AF=0.008743,gnomAD_AFR_AF=0.002423,gnomAD_AMR_AF=0.01204,gnomAD_ASJ_AF=0.01034,gnomAD_EAS_AF=0.003569,gnomAD_FIN_AF=0.007288,gnomAD_NFE_AF=0.007477,gnomAD_OTH_AF=0.006859,gnomAD_SAS_AF=0.01812	0.008743	-	1	not yet implemented in vw_pfh_count_patients_gd	not yet implemented in vw_pfh_count_patients_gd	066B9B4BCB2867F1EC98016E2FD52ECBD7F34A37	3	3
PFH	NFE-PFH_090	TCGA	N	UCEC	SNP	Missense_Mutation	FALSE	3.30.1370.10	8239	2mjhA00	N	-	0	0	KHDRBS2	Q5VWX1	168	R/C	313	0	0	0	1	0	5	1	0	1	0	0	0	0	0	0	0	3	0	2	1	0	-	-1	-	2	not yet implemented in vw_pfh_count_patients_gd	not yet implemented in vw_pfh_count_patients_gd	66274AA6F46213C0DD9655AD3B58C2D3B48C7B3B	3	3
PFH	NFE-PFH_090	TCGA	N	UCEC	SNP	Missense_Mutation	FALSE	3.20.20.80	52946	4gxpA00	N	-	0	0	LCTL	Q6UWM7	133	E/K	106	0	0	0	0	0	5	1	0	0	0	0	0	0	0	0	0	3	0	1	2	0	7.964e-06	0.000007964	-	0	not yet implemented in vw_pfh_count_patients_gd	not yet implemented in vw_pfh_count_patients_gd	883155D306D6FFB83D8517A6EE95633F6D09C284	3	3
PFH	NFE-PFH_090	TCGA	N	UCS	SNP	Missense_Mutation	FALSE	2.60.40.720	7	1hu8A00	N	-	0	0	TP53	P04637	241	S/Y	238	0	0	1	1	0	5	1	0	1	1	0	0	0	3	0	0	0	0	3	0	0	-	-1	LFS	2	not yet implemented in vw_pfh_count_patients_gd	not yet implemented in vw_pfh_count_patients_gd	990A53B08D5EE2A2576B3C641EDFAB9AFF996BEA	3	3
PFH	NFE-PFH_090	TCGA	N	UCEC	SNP	Missense_Mutation	FALSE	3.90.190.10	11707	1d5rA01	N	-	0	0	PTEN	P60484	132	G/D	132	0	0	0	0	0	5	0	0	0	1	0	0	0	1	0	0	2	0	3	0	0	-	-1	-	2	not yet implemented in vw_pfh_count_patients_gd	not yet implemented in vw_pfh_count_patients_gd	028F4073125A1B973E40BB05B3ECC31F8B1EEAFE	3	3
PFH	NFE-PFH_090	Tx	Y	LUAD	SNP	Missense_Mutation	FALSE	1.20.1050.10	15644	2c3nA02	N	-	0	0	GSTT2	P0CG29	118	V/M	118	0	0	1	0	0	5	1	0	0	1	3	1	0	0	0	0	0	4	0	0	4	gnomAD_AF=0.1592,gnomAD_AFR_AF=0.02977,gnomAD_AMR_AF=0.09866,gnomAD_ASJ_AF=0.1752,gnomAD_EAS_AF=0.3212,gnomAD_FIN_AF=0.1426,gnomAD_NFE_AF=0.1756,gnomAD_OTH_AF=0.16,gnomAD_SAS_AF=0.148	0.1592	-	0	not yet implemented in vw_pfh_count_patients_gd	not yet implemented in vw_pfh_count_patients_gd	34D9C859E9386724D210E911C90FA5350B573193	4	4
MC	NFE-PFH_090	TCGA	N	BLCA	SNP	Missense_Mutation	FALSE	3.30.1010.10	1841	2rd0A05	N	-	167	38	PIK3CA	P42336	726	E/K	726	0	0	0	0	0	5	0	0	0	1	0	0	0	0	1	0	0	0	1	0	0	-	-1	MCAP	1	FALSE	FALSE	33C535B7FC5CA3F5F150C94E143AEA9AA6DED150	167	167
MC	NFE-PFH_090	TCGA	N	BLCA	SNP	Missense_Mutation	FALSE	3.40.50.10190	8685	3sqdA02	N	-	12	9	PAXIP1	Q6ZW49	972	L/I	972	1	0	0	0	0	5	1	0	0	0	0	0	0	0	0	0	1	0	1	0	0	-	-1	-	2	FALSE	FALSE	4F0157CE46A1132816E8223B29C6B7B4E659B723	12	12
MC	NFE-PFH_090	TCGA	N	BLCA	SNP	Missense_Mutation	FALSE	2.30.29.30	22362	3qwmA00	N	-	48	23	IQSEC1	Q6DN90	863	E/K	849	1	0	1	0	0	5	1	0	0	0	0	0	0	1	0	0	0	0	1	0	0	3.976e-06	0.000003976	-	1	FALSE	FALSE	36284346C70CB3E5A2DE1EEB7EED0C7E683D9A36	48	48
MC	NFE-PFH_090	TCGA	N	ACC	SNP	Missense_Mutation	FALSE	3.90.79.10	21430	3mcfA00	N	-	26	9	NUDT4	Q9NZJ9	123	E/Q	123	0	0	0	0	0	5	1	0	0	0	0	0	0	1	0	0	0	0	1	0	0	-	-1	-	2	FALSE	FALSE	C91BD572B3322A6D34ABA9CCE287B24571A8B598	26	26
MC	NFE-PFH_090	TCGA	N	BLCA	SNP	Missense_Mutation	FALSE	3.40.50.300	634947	3bfkA00	N	-	1424	307	KRAS	P01116	12	G/D	20	0	0	1	0	1	5	1	0	0	1	0	0	0	1	0	0	0	0	1	0	0	4.011e-06	0.000004011	GASC	1	FALSE	FALSE	09F6AC5DBCDC9B1719BEDDD13F43682680160E73	1424	1424
MC	NFE-PFH_090	TCGA	N	BLCA	SNP	Missense_Mutation	FALSE	1.10.1070.11	1687	1e8yA05	N	-	549	93	PIK3CA	P42336	1049	G/R	1078	0	0	0	0	0	5	0	0	0	1	0	0	0	1	0	0	0	0	1	0	0	-	-1	MCAP	1	FALSE	FALSE	0F075022F44AEE87EED7C57D436191A29F0716C3	549	549
PFH	NFE-PFH_090	Tx	Y	LUAD	SNP	Missense_Mutation	FALSE	2.60.40.10	136203	4w4oC01	N	-	0	0	FCGR3B	O75015	78	A/D	74	0	0	0	0	0	5	1	0	0	0	1	2	0	0	0	0	0	3	0	0	3	gnomAD_AF=0.03783,gnomAD_AFR_AF=0.1949,gnomAD_AMR_AF=0.01938,gnomAD_ASJ_AF=0.0238,gnomAD_EAS_AF=0.0001703,gnomAD_FIN_AF=0.02609,gnomAD_NFE_AF=0.02162,gnomAD_OTH_AF=0.03126,gnomAD_SAS_AF=0.07565	0.03783	-	0	not yet implemented in vw_pfh_count_patients_gd	not yet implemented in vw_pfh_count_patients_gd	482192FDBADAAAA36ABB59DD86D50A17DEA80DD6	3	3
MC	NFE-PFH_090	TCGA	N	BLCA	SNP	Missense_Mutation	FALSE	2.30.42.10	3853	3axaA00	N	-	8	4	MLLT4	P55196	1080	R/T	76	0	0	0	0	0	5	0	0	0	1	0	0	0	0	0	0	1	0	1	0	0	-	-1	-	2	FALSE	FALSE	77E49CD68F2DBA5C22E7D9BC39366EC8CDCDC628	8	8
MC	NFE-PFH_090	TCGA	N	BLCA	SNP	Missense_Mutation	FALSE	2.30.42.10	24070	2edvA00	N	-	27	8	FRMPD1	Q5SYB0	92	G/D	46	1	0	0	0	0	5	1	0	0	0	0	0	0	0	0	0	1	0	1	0	0	-	-1	-	2	FALSE	FALSE	254C7345A16F30DDDFE60BA30143F2207BA7EC89	27	27
MC	NFE-PFH_090	TCGA	N	BLCA	SNP	Missense_Mutation	FALSE	2.40.50.100	50113	1fycA00	N	-	15	0	DLAT	P10515	115	E/K	33	0	0	0	0	0	5	1	0	0	0	0	0	0	0	0	0	1	0	0	1	0	8.123e-06	0.000008123	-	2	FALSE	FALSE	FE5964FAD346F3022593586D168FA6634753F7F4	15	15
MC	NFE-PFH_090	TCGA	N	BLCA	SNP	Missense_Mutation	FALSE	2.60.120.10	54571	2d93A00	N	-	6	6	RAPGEF2	Q9Y4G8	177	L/R	65	0	0	0	0	0	5	1	0	0	0	0	0	0	1	0	0	0	0	1	0	0	-	-1	-	2	FALSE	FALSE	4E9AE3FC825FE03EB9F453E47F12A909A115888E	6	6
MC	NFE-PFH_090	TCGA	N	BLCA	SNP	Missense_Mutation	FALSE	2.60.40.10	135844	1djsA02	N	-	77	26	FGFR3	P22607	249	S/C	252	1	0	0	0	0	5	1	0	0	1	0	0	0	0	0	0	1	0	1	0	0	0	0	-	2	FALSE	FALSE	C122739465E66E506C198DD6CDE3D8600E562A9C	77	77
MC	NFE-PFH_090	TCGA	N	BLCA	SNP	Missense_Mutation	FALSE	3.30.200.20	2178	3blhA01	N	-	8	2	CDK9	P50750	86	R/Q	86	0	0	1	0	0	5	1	0	0	0	0	0	0	1	0	0	0	0	1	0	0	3.978e-06	0.000003978	-	1	FALSE	FALSE	39EADF4872B16C9496B51586ECFC520D5E7D5CB8	8	8
MC	NFE-PFH_090	TCGA	N	BLCA	SNP	Missense_Mutation	FALSE	3.30.70.330	43402	2hgnA00	N	-	26	9	HNRNPH1	P31943	302	E/K	302	0	0	0	0	0	5	1	0	0	0	0	0	0	0	0	0	1	0	1	0	0	-	-1	-	2	FALSE	FALSE	B490F87076F20587F588A26BE7F3D3EF7B2DA653	26	26
MC	NFE-PFH_090	TCGA	N	BLCA	SNP	Missense_Mutation	FALSE	2.130.10.10	102894	2ovpB02	N	-	240	14	FBXW7	Q969H0	398	S/F	2398	1	0	0	0	0	5	1	0	0	0	0	0	0	0	0	0	1	0	0	1	0	-	-1	-	3	FALSE	FALSE	1198BBAB94EEE635324F451747590A78C5583740	240	240
MC	NFE-PFH_090	TCGA	N	BLCA	SNP	Missense_Mutation	FALSE	3.10.20.90	16033	2rd0A01	N	-	150	6	PIK3CA	P42336	88	R/Q	88	0	0	1	0	0	5	0	0	0	0	0	0	0	0	0	0	1	0	0	1	0	-	-1	MCAP	2	FALSE	FALSE	D4C0DBA19F52292F66120001E1BA9DEF1A9826C7	150	150
MC	NFE-PFH_090	TCGA	N	BLCA	SNP	Missense_Mutation	FALSE	3.40.30.10	79402	1x5cA01	N	-	20	14	P4HB	P07237	431	E/Q	71	1	0	1	0	0	5	1	0	0	0	0	0	0	0	0	0	1	0	1	0	0	-	-1	-	2	FALSE	FALSE	F4DAC28FB6AF6E13A8EB18F891DB5C96A67E4CFC	20	20
MC	NFE-PFH_090	TCGA	N	BLCA	SNP	Missense_Mutation	FALSE	1.10.510.10	21492	1gjoA02	N	-	58	23	FGFR3	P22607	650	K/E	659	1	0	1	0	0	5	1	0	0	0	0	0	0	1	0	0	0	0	1	0	0	-	-1	KERSEB;TD1;ACH;TD2;TGCT;BLC;SADDAN	2	FALSE	FALSE	AE9B9F44B057812150FFDB52A4381A16A8B3B09D	58	58
PFH	NFE-PFH_090	Tx	Y	LUSC	SNP	Missense_Mutation	FALSE	2.80.10.50	13183	2yugA00	N	-	0	0	FRG1	Q14331	157	I/V	124	0	0	0	0	0	5	1	0	0	0	4	0	1	0	0	0	0	5	0	0	5	gnomAD_AF=0.000467,gnomAD_AFR_AF=0.001316,gnomAD_AMR_AF=0.0002732,gnomAD_ASJ_AF=0.0002068,gnomAD_EAS_AF=0.0007383,gnomAD_FIN_AF=0.0001925,gnomAD_NFE_AF=0.0005534,gnomAD_OTH_AF=0.0001755,gnomAD_SAS_AF=0.0002122	0.000467	-	0	not yet implemented in vw_pfh_count_patients_gd	not yet implemented in vw_pfh_count_patients_gd	0535F2A8E0A301A155D40E2A1221CF2E1E54F7F9	5	5
MC	NFE-PFH_090	TCGA	N	BLCA	SNP	Missense_Mutation	FALSE	3.40.50.300	634947	3bfkA00	N	-	1424	307	KRAS	P01116	12	G/V	20	0	0	1	0	1	5	1	0	0	1	0	0	0	0	0	0	1	0	1	0	0	0	0	GASC	2	FALSE	FALSE	ED23F2B9ED1265C3E4BB867A178C514836F1DDBC	1424	1424
MC	NFE-PFH_090	TCGA	N	BRCA	SNP	Missense_Mutation	FALSE	1.10.1070.11	1687	1e8yA05	N	-	549	93	PIK3CA	P42336	1047	H/R	1076	0	0	1	0	0	5	1	0	0	1	0	0	0	0	1	0	0	0	1	0	0	4.028e-06	0.000004028	CRC;MCAP;CLOVE;KERSEB;BC;OC	1	FALSE	FALSE	3B5DE8B8F3A5AC1E4BBE3623A6A494361B5F7F50	549	549
MC	NFE-PFH_090	TCGA	N	BRCA	SNP	Missense_Mutation	FALSE	2.30.30.40	19364	2dl3A00	N	-	13	11	SORBS1	Q9BX66	850	L/V	62	0	0	0	0	0	5	1	0	0	0	0	0	0	0	0	0	1	0	1	0	0	-	-1	-	1	FALSE	FALSE	9FE13391E85E037974C64114C21CC39806288117	13	13
MC	NFE-PFH_090	TCGA	N	BLCA	SNP	Missense_Mutation	FALSE	1.25.40.20	62346	1a5eA00	N	-	166	37	CDKN2A	P42771	108	D/N	108	1	0	0	0	0	5	1	0	0	0	0	0	0	1	0	0	0	0	1	0	0	-	-1	-	3	FALSE	FALSE	4C0A4049481C5FD94EF33D609C7E106AF1E772D2	166	166
MC	NFE-PFH_090	TCGA	N	BLCA	SNP	Missense_Mutation	FALSE	2.60.40.720	7	1hu8A00	N	-	2231	71	TP53	P04637	248	R/Q	245	0	0	1	1	0	5	1	0	1	1	0	0	0	1	0	0	0	0	1	0	0	1.193e-05	0.00001193	LFS	2	FALSE	FALSE	537148848046D8AEE5521D90F8094D34DEF8F342	2231	2231
MC	NFE-PFH_090	TCGA	N	BRCA	SNP	Missense_Mutation	FALSE	2.30.42.10	23870	2kv8A00	N	-	12	3	RGS12	O14924	54	D/E	37	0	0	0	0	0	5	1	0	0	0	0	0	0	0	0	0	1	0	1	0	0	-	-1	-	0	FALSE	FALSE	AB66AC2B049A06DBE1A8FA4FF4F227E9491F005B	12	12
MC	NFE-PFH_090	TCGA	N	BRCA	SNP	Missense_Mutation	FALSE	3.30.70.1010	197	1pbuA00	N	-	13	11	EEF1G	P26641	341	L/V	341	0	0	0	0	0	5	1	0	0	0	0	0	0	0	1	0	0	0	1	0	0	-	-1	-	2	FALSE	FALSE	CB88D31D05CCBFF26EC337D9B66F9C9F5BDD7D2B	13	13
MC	NFE-PFH_090	TCGA	N	BLCA	SNP	Missense_Mutation	FALSE	1.25.40.70	2223	1e8yA03	N	-	637	68	PIK3CA	P42336	542	E/K	566	0	0	1	0	0	5	0	0	0	0	0	0	0	0	0	0	1	0	1	0	0	-	-1	CRC;CLOVE;KERSEB;BC	3	FALSE	FALSE	D20903E44B8CDDDE12D063D7FE87E786C0A80B5F	637	637
MC	NFE-PFH_090	TCGA	N	BRCA	SNP	Missense_Mutation	FALSE	1.10.1070.11	1687	1e8yA05	N	-	549	93	PIK3CA	P42336	1047	H/R	1076	0	0	1	0	0	5	1	0	0	1	0	0	0	1	0	0	0	0	1	0	0	4.028e-06	0.000004028	CRC;MCAP;CLOVE;KERSEB;BC;OC	1	FALSE	FALSE	08F6AE7ACEA4886FE081ED520C06DB6CD3869852	549	549
MC	NFE-PFH_090	TCGA	N	BRCA	SNP	Missense_Mutation	FALSE	1.25.40.70	2223	1e8yA03	N	-	637	68	PIK3CA	P42336	545	E/K	569	0	0	1	0	0	5	0	0	0	0	0	0	0	1	0	0	0	0	1	0	0	4.032e-06	0.000004032	CRC;MCAP;CWS5;KERSEB;BC;HCC	3	FALSE	FALSE	511DA8095312A1D00F554787D58BB611C82655D6	637	637
MC	NFE-PFH_090	TCGA	N	BLCA	SNP	Missense_Mutation	FALSE	1.25.40.70	2223	1e8yA03	N	-	637	68	PIK3CA	P42336	542	E/K	566	0	0	1	0	0	5	0	0	0	0	0	0	0	1	0	0	0	0	1	0	0	-	-1	CRC;CLOVE;KERSEB;BC	3	FALSE	FALSE	04BAECEDA3CB7717DA72A9F6BF8E65B3E7E64969	637	637
MC	NFE-PFH_090	TCGA	N	BRCA	SNP	Missense_Mutation	FALSE	1.25.40.70	2223	1e8yA03	N	-	637	68	PIK3CA	P42336	546	Q/R	570	0	0	1	0	0	5	0	0	0	0	0	0	0	1	0	0	0	0	1	0	0	-	-1	BC;OC	2	FALSE	FALSE	1140084B02BD74215465D3682E4D8A1C7ACBC6CE	637	637
MC	NFE-PFH_090	TCGA	N	BLCA	SNP	Missense_Mutation	FALSE	2.60.40.720	7	1hu8A00	N	-	2231	71	TP53	P04637	132	K/N	129	0	0	0	0	0	5	0	0	1	1	0	0	0	1	0	0	0	0	1	0	0	-	-1	LFS	2	FALSE	FALSE	5E20654030FF7C39377954C2B2EEEBACD7A61918	2231	2231
MC	NFE-PFH_090	TCGA	N	BRCA	SNP	Missense_Mutation	FALSE	1.25.40.70	2223	1e8yA03	N	-	637	68	PIK3CA	P42336	542	E/K	566	0	0	1	0	0	5	0	0	0	0	0	0	0	1	0	0	0	0	1	0	0	-	-1	CRC;CLOVE;KERSEB;BC	3	FALSE	FALSE	4E5783EE62407F7A9B75C6897CFC6AD08B17A11C	637	637
MC	NFE-PFH_090	TCGA	N	BLCA	SNP	Missense_Mutation	FALSE	2.10.220.10	5834	1n8zC02	N	-	58	8	ERBB2	P04626	310	S/F	288	1	0	0	0	0	5	1	0	0	0	0	0	0	1	0	0	0	0	1	0	0	-	-1	-	2	FALSE	FALSE	75C3FEE6386AFDE5455CECDEB559DC624875F2F7	58	58
MC	NFE-PFH_090	TCGA	N	BRCA	SNP	Missense_Mutation	FALSE	1.10.1070.11	1687	1e8yA05	N	-	549	93	PIK3CA	P42336	1047	H/R	1076	0	0	1	0	0	5	1	0	0	1	0	0	0	1	0	0	0	0	1	0	0	4.028e-06	0.000004028	CRC;MCAP;CLOVE;KERSEB;BC;OC	1	FALSE	FALSE	8B375AF87FB6C10861A2CAABE50162EC9A1CC1BB	549	549
MC	NFE-PFH_090	TCGA	N	BRCA	SNP	Missense_Mutation	FALSE	1.10.1070.11	1687	1e8yA05	N	-	549	93	PIK3CA	P42336	1047	H/R	1076	0	0	1	0	0	5	1	0	0	1	0	0	0	1	0	0	0	0	1	0	0	4.028e-06	0.000004028	CRC;MCAP;CLOVE;KERSEB;BC;OC	1	FALSE	FALSE	E1B89EFDF415DA55E19DF5B603AD2C07AEC1CF56	549	549
MC	NFE-PFH_090	TCGA	N	BLCA	SNP	Missense_Mutation	FALSE	2.60.40.10	135844	1djsA02	N	-	77	26	FGFR3	P22607	249	S/C	252	1	0	0	0	0	5	1	0	0	1	0	0	0	1	0	0	0	0	1	0	0	0	0	-	2	FALSE	FALSE	C8320EAA86A316084DFFA410EAD312BB069185F5	77	77
MC	NFE-PFH_090	TCGA	N	BRCA	SNP	Missense_Mutation	FALSE	3.40.50.10190	8728	2xnhA03	N	-	8	3	TOPBP1	Q92547	225	H/R	225	1	0	0	0	0	5	1	0	0	0	0	0	0	0	0	0	1	0	1	0	0	-	-1	-	1	FALSE	FALSE	334CFF71EA0ACAD0FFE2082AFEB3864C8D0EFB5B	8	8
MC	NFE-PFH_090	TCGA	N	BLCA	SNP	Missense_Mutation	FALSE	3.40.525.10	3454	1auaA01	N	-	127	67	SEC14L3	Q9UDX4	211	E/K	234	0	0	0	0	0	5	1	0	0	1	0	0	0	1	0	0	0	0	1	0	0	-	-1	-	2	FALSE	FALSE	E6750C0640497C6EABC732B7F4853D39DA56EA10	127	127
MC	NFE-PFH_090	TCGA	N	BRCA	SNP	Missense_Mutation	FALSE	1.10.1070.11	1687	1e8yA05	N	-	549	93	PIK3CA	P42336	1047	H/R	1076	0	0	1	0	0	5	1	0	0	1	0	0	0	0	0	0	1	0	0	1	0	4.028e-06	0.000004028	CRC;MCAP;CLOVE;KERSEB;BC;OC	1	FALSE	FALSE	A9B2AE26A82DCB430E1793D671E71B99B332761E	549	549
MC	NFE-PFH_090	TCGA	N	BLCA	SNP	Missense_Mutation	FALSE	2.10.110.10	6145	1x61A00	N	-	65	38	WTIP	A6NIX2	239	C/F	22	0	0	0	0	0	5	1	0	0	1	0	0	0	0	1	0	0	0	0	1	0	-	-1	-	2	FALSE	FALSE	AF7564ADD3F9AF76488A6FF77FC8E44ECDD5E483	65	65
MC	NFE-PFH_090	TCGA	N	BLCA	SNP	Missense_Mutation	FALSE	2.10.220.10	5834	1n8zC02	N	-	58	8	ERBB2	P04626	310	S/F	288	1	0	0	0	0	5	1	0	0	0	0	0	0	0	1	0	0	0	1	0	0	-	-1	-	2	FALSE	FALSE	BE855A9B61E66C13BE85ED21161BF51F11FA0FC0	58	58
MC	NFE-PFH_090	TCGA	N	BRCA	SNP	Missense_Mutation	FALSE	1.10.1540.10	596	1mi1A02	N	-	240	77	LRBA	P50851	2353	D/N	2417	0	0	0	0	0	5	1	0	0	0	0	0	0	0	0	0	1	0	0	1	0	-	-1	-	2	FALSE	FALSE	4FEA760391952283ABB1EADDCDC78050269E3E7D	240	240
MC	NFE-PFH_090	TCGA	N	BRCA	SNP	Missense_Mutation	FALSE	2.20.140.10	671	2cr9A01	N	-	39	16	PARP1	P09874	568	S/C	58	0	0	1	0	0	5	1	0	1	0	0	0	0	1	0	0	0	0	1	0	0	-	-1	-	2	FALSE	FALSE	F822D7AE8E3D3005C0E8F8987B6F0940FAD83B0A	39	39
MC	NFE-PFH_090	TCGA	N	BRCA	SNP	Missense_Mutation	FALSE	2.30.29.30	22238	1h10A00	N	-	110	14	AKT1	P31749	17	E/K	17	1	0	1	0	1	5	1	0	0	1	0	0	0	0	0	0	1	0	1	0	0	4e-06	0.000004	-	2	FALSE	FALSE	0313A76C867FA5B2C7B695B653E6DDD8DACF1D86	110	110
MC	NFE-PFH_090	TCGA	N	BRCA	SNP	Missense_Mutation	FALSE	2.30.29.30	22238	1h10A00	N	-	110	14	AKT1	P31749	17	E/K	17	1	0	1	0	1	5	1	0	0	1	0	0	0	0	0	0	1	0	1	0	0	4e-06	0.000004	-	2	FALSE	FALSE	9C49AE88F8A11F6DD0C9551D23ABEEF248A4262A	110	110
MC	NFE-PFH_090	TCGA	N	BRCA	SNP	Missense_Mutation	FALSE	2.30.29.30	22238	1h10A00	N	-	110	14	AKT1	P31749	17	E/K	17	1	0	1	0	1	5	1	0	0	1	0	0	0	1	0	0	0	0	1	0	0	4e-06	0.000004	-	2	FALSE	FALSE	59E8E821BE5AE62A58DD39180AEEE4C3988B373F	110	110
MC	NFE-PFH_090	TCGA	N	BLCA	SNP	Missense_Mutation	FALSE	3.40.50.300	630778	3mwyW04	N	-	437	120	SMARCA2	P51531	1162	R/S	807	1	0	0	0	0	5	1	0	0	0	0	0	0	0	1	0	0	0	1	0	0	-	-1	NCBRS	1	FALSE	FALSE	AD9313F780174E0F2A2BBFCCDAEC2AB379CA01D9	437	437
MC	NFE-PFH_090	TCGA	N	BRCA	SNP	Missense_Mutation	FALSE	1.10.1070.11	1687	1e8yA05	N	-	549	93	PIK3CA	P42336	1047	H/R	1076	0	0	1	0	0	5	1	0	0	1	0	0	0	0	0	0	1	0	1	0	0	4.028e-06	0.000004028	CRC;MCAP;CLOVE;KERSEB;BC;OC	1	FALSE	FALSE	6F01A334BC065C5EE7306D6DAC9A595010872C78	549	549
MC	NFE-PFH_090	TCGA	N	BLCA	SNP	Missense_Mutation	FALSE	3.60.21.10	29344	4il1A02	N	-	318	113	PPP3CA	Q08209	220	E/Q	553	0	0	1	0	0	5	1	0	0	1	0	0	0	0	1	0	0	0	1	0	0	-	-1	-	2	FALSE	FALSE	B8BABF86BA7C61B1A46026DDCEC60E5D0EAB8F59	318	318
MC	NFE-PFH_090	TCGA	N	BLCA	SNP	Missense_Mutation	FALSE	1.25.40.70	2223	1e8yA03	N	-	637	68	PIK3CA	P42336	545	E/Q	569	0	0	1	0	0	5	0	0	0	0	0	0	0	1	0	0	0	0	1	0	0	-	-1	CRC;MCAP;CWS5;KERSEB;BC;HCC	1	FALSE	FALSE	6D197E00A251520472DCDEA923A9FB460071761C	637	637
MC	NFE-PFH_090	TCGA	N	BRCA	SNP	Missense_Mutation	FALSE	1.25.40.70	2223	1e8yA03	N	-	637	68	PIK3CA	P42336	545	E/K	569	0	0	1	0	0	5	0	0	0	0	0	0	0	0	0	0	1	0	1	0	0	4.032e-06	0.000004032	CRC;MCAP;CWS5;KERSEB;BC;HCC	3	FALSE	FALSE	33B1F8254F65D6AB61197DE7791CD781AE103E5F	637	637
MC	NFE-PFH_090	TCGA	N	BRCA	SNP	Missense_Mutation	FALSE	1.25.40.70	2223	1e8yA03	N	-	637	68	PIK3CA	P42336	545	E/K	569	0	0	1	0	0	5	0	0	0	0	0	0	0	0	0	0	1	0	1	0	0	4.032e-06	0.000004032	CRC;MCAP;CWS5;KERSEB;BC;HCC	3	FALSE	FALSE	E63EFCFFC441EE1D652B088300E8AD624415A95B	637	637
MC	NFE-PFH_090	TCGA	N	CESC	SNP	Missense_Mutation	FALSE	1.20.120.350	4263	4jtaB02	N	-	114	68	KCNC3	Q14003	429	R/Q	305	0	0	0	0	0	5	1	0	0	1	0	0	0	0	0	0	1	0	1	0	0	1.195e-05	0.00001195	-	2	FALSE	FALSE	390C95BA007DF84E9849EE7C77312F59AEBE791D	114	114
MC	NFE-PFH_090	TCGA	N	CESC	SNP	Missense_Mutation	FALSE	3.40.120.10	16736	5epcA01	N	-	77	25	PGM5	Q15124	98	I/V	93	0	0	0	0	0	5	1	0	0	0	0	0	0	0	0	0	1	0	0	1	0	1.394e-05	0.00001394	-	1	FALSE	FALSE	BACB44228519E1CD6212EA33C30D558E91CE29E0	77	77
MC	NFE-PFH_090	TCGA	N	BRCA	SNP	Missense_Mutation	FALSE	1.25.40.70	2223	1e8yA03	N	-	637	68	PIK3CA	P42336	542	E/K	566	0	0	1	0	0	5	0	0	0	0	0	0	0	1	0	0	0	0	1	0	0	-	-1	CRC;CLOVE;KERSEB;BC	3	FALSE	FALSE	C7A37E0F79E0F24220C00EC779A6164C53B26B60	637	637
MC	NFE-PFH_090	TCGA	N	BRCA	SNP	Missense_Mutation	FALSE	1.25.40.70	2223	1e8yA03	N	-	637	68	PIK3CA	P42336	545	E/G	569	0	0	1	0	0	5	0	0	0	0	0	0	0	1	0	0	0	0	1	0	0	0	0	CRC;MCAP;CWS5;KERSEB;BC;HCC	2	FALSE	FALSE	B7423230FF46A7A909A63A33584C567E1CC99487	637	637
MC	NFE-PFH_090	TCGA	N	BRCA	SNP	Missense_Mutation	FALSE	2.60.40.720	7	1hu8A00	N	-	2231	71	TP53	P04637	175	R/H	172	0	0	1	0	0	5	1	0	0	1	0	0	0	0	1	0	0	0	1	0	0	3.98e-06	0.00000398	LFS	1	FALSE	FALSE	953C1A55F5AAF46BF2A6801BD448FDDDBC9DBE32	2231	2231
MC	NFE-PFH_090	TCGA	N	BRCA	SNP	Missense_Mutation	FALSE	2.60.40.720	7	1hu8A00	N	-	2231	71	TP53	P04637	245	G/D	242	0	0	1	0	0	5	1	0	1	1	0	0	0	1	0	0	0	0	1	0	0	3.977e-06	0.000003977	LFS	2	FALSE	FALSE	B12133B8BF124D73B768EEEE159160E0F2A90CFE	2231	2231
MC	NFE-PFH_090	TCGA	N	CESC	SNP	Missense_Mutation	FALSE	2.130.10.10	102894	2ovpB02	N	-	240	14	FBXW7	Q969H0	505	R/G	2505	1	0	0	0	0	5	1	0	0	0	0	0	0	0	0	0	1	0	1	0	0	-	-1	cCLLT	2	FALSE	FALSE	492830E6671C75667626C9DB95CD6E819CE41807	240	240
MC	NFE-PFH_090	TCGA	N	CESC	SNP	Missense_Mutation	FALSE	3.40.50.620	86499	1f4lA02	N	-	49	10	MARS2	Q96GW9	309	G/C	294	1	0	0	0	1	5	1	0	0	1	0	0	0	0	0	0	1	0	1	0	0	-	-1	-	3	FALSE	FALSE	303149B48F4B56098D3252D964FBE589D8E6F3C4	49	49
MC	NFE-PFH_090	TCGA	N	CESC	SNP	Missense_Mutation	FALSE	3.30.530.20	14666	2r55A00	N	-	13	19	STARD5	Q9NSY2	126	E/K	126	1	0	0	0	0	5	1	0	0	0	0	0	0	0	1	0	0	0	1	0	0	1.193e-05	0.00001193	-	1	FALSE	FALSE	C4B1DE9E9BAB81236F66CAEC9827D4117881AB86	13	13
MC	NFE-PFH_090	TCGA	N	CESC	SNP	Missense_Mutation	FALSE	2.30.29.30	22643	1z87A01	N	-	17	12	SNTA1	Q13424	197	R/Q	37	0	0	0	0	0	5	1	0	0	0	0	0	0	0	0	0	1	0	1	0	0	1.989e-05	0.00001989	-	1	FALSE	FALSE	4270F04F23D0014F89721A0DD07A3E53B0B2F181	17	17
MC	NFE-PFH_090	TCGA	N	CESC	SNP	Missense_Mutation	FALSE	3.10.20.90	16558	1wgrA01	N	-	50	30	APBB1IP	Q7Z5R6	212	H/D	44	1	0	1	0	0	5	1	0	0	0	0	0	0	0	0	0	1	0	1	0	0	-	-1	-	2	FALSE	FALSE	69522A3CF8E2D06E94AF6024E4D893707CBD8B94	50	50
MC	NFE-PFH_090	TCGA	N	CESC	SNP	Missense_Mutation	FALSE	1.25.40.70	2223	1e8yA03	N	-	637	68	PIK3CA	P42336	545	E/K	569	0	0	1	0	0	5	0	0	0	0	0	0	0	0	1	0	0	0	1	0	0	4.032e-06	0.000004032	CRC;MCAP;CWS5;KERSEB;BC;HCC	3	FALSE	FALSE	FEBC116137D541ECF8B1E126328EB719AFA4FD18	637	637
MC	NFE-PFH_090	TCGA	N	CESC	SNP	Missense_Mutation	FALSE	1.25.40.70	2223	1e8yA03	N	-	637	68	PIK3CA	P42336	545	E/K	569	0	0	1	0	0	5	0	0	0	0	0	0	0	0	1	0	0	0	1	0	0	4.032e-06	0.000004032	CRC;MCAP;CWS5;KERSEB;BC;HCC	3	FALSE	FALSE	84B41F7641D482B10939DC967DE8EB55864C7AFB	637	637
MC	NFE-PFH_090	TCGA	N	BRCA	SNP	Missense_Mutation	FALSE	3.40.640.10	63395	3ihjA03	N	-	113	47	GPT	P24298	133	R/W	160	0	0	0	0	0	5	1	0	0	0	0	0	0	0	1	0	0	0	1	0	0	9.977e-05	0.00009977	-	2	FALSE	FALSE	784F148596620ECA2E55D30B1B826F89C455E1C8	113	113
MC	NFE-PFH_090	TCGA	N	BRCA	SNP	Missense_Mutation	FALSE	2.60.40.720	7	1hu8A00	N	-	2231	71	TP53	P04637	132	K/T	129	0	0	0	0	0	5	0	0	1	1	0	0	0	1	0	0	0	0	1	0	0	-	-1	LFS	2	FALSE	FALSE	8480D1684A9B7BCD642F0CA6F031F8FA28B9EB0E	2231	2231
MC	NFE-PFH_090	TCGA	N	CESC	SNP	Missense_Mutation	FALSE	1.25.40.70	2223	1e8yA03	N	-	637	68	PIK3CA	P42336	545	E/K	569	0	0	1	0	0	5	0	0	0	0	0	0	0	1	0	0	0	0	1	0	0	4.032e-06	0.000004032	CRC;MCAP;CWS5;KERSEB;BC;HCC	3	FALSE	FALSE	36A0AC23DEFFEA2D5093586A077D527457DD8F88	637	637
MC	NFE-PFH_090	TCGA	N	CESC	SNP	Missense_Mutation	FALSE	3.30.70.330	43082	2dnqA01	N	-	14	14	RBM4B	Q9BQ04	48	A/V	48	0	0	0	0	0	5	1	0	0	0	0	0	0	0	0	0	1	0	0	1	0	-	-1	-	2	FALSE	FALSE	4BB28A2781D3B67209043D6D4000AFAF2BA60C2B	14	14
MC	NFE-PFH_090	TCGA	N	COAD	SNP	Missense_Mutation	FALSE	1.25.40.180	4336	4iulA00	N	-	55	20	EIF4G1	Q04637	894	R/W	206	0	0	0	0	0	5	1	0	0	0	0	0	0	0	0	0	1	0	0	1	0	7.957e-06	0.000007957	-	2	FALSE	FALSE	B02B7C16B9C69FF965FA74C438285A2003D830CD	55	55
MC	NFE-PFH_090	TCGA	N	COAD	SNP	Missense_Mutation	FALSE	3.10.20.90	16033	2rd0A01	N	-	150	6	PIK3CA	P42336	88	R/Q	88	0	0	1	0	0	5	0	0	0	0	0	0	0	1	0	0	0	0	1	0	0	-	-1	MCAP	2	FALSE	FALSE	E06085602575A15B993C086AE009F1E106B787B0	150	150
MC	NFE-PFH_090	TCGA	N	COAD	SNP	Missense_Mutation	FALSE	2.60.40.720	7	1hu8A00	N	-	2231	71	TP53	P04637	175	R/H	172	0	0	1	0	0	5	1	0	0	1	0	0	0	0	0	0	1	0	1	0	0	3.98e-06	0.00000398	LFS	1	FALSE	FALSE	2340B9C0A182EC688279D9503E0B9F0C27470666	2231	2231
MC	NFE-PFH_090	TCGA	N	COAD	SNP	Missense_Mutation	FALSE	3.30.470.20	30561	1bncA02	N	-	29	14	MCCC1	Q96RQ3	425	E/K	376	0	0	1	0	0	5	1	0	0	0	0	0	0	0	1	0	0	0	0	1	0	3.977e-06	0.000003977	-	2	FALSE	FALSE	4DB2A014AB7532D34291C98B7EA874A76BF9285C	29	29
MC	NFE-PFH_090	TCGA	N	COAD	SNP	Missense_Mutation	FALSE	3.40.50.300	633103	1xewX00	N	-	7	7	SMC2	O95347	163	S/C	161	0	0	0	0	0	5	1	0	0	0	0	0	0	0	0	0	1	0	0	1	0	-	-1	-	2	FALSE	FALSE	B6561EAC951BCDCA5F5B8AB11453977EA1DF4677	7	7
MC	NFE-PFH_090	TCGA	N	COAD	SNP	Missense_Mutation	FALSE	2.10.220.10	11341	4c99B00	N	-	63	17	RSPO2	Q6UXX9	64	R/Q	64	0	0	0	0	0	5	1	0	0	0	0	0	0	0	1	0	0	0	1	0	0	4.008e-05	0.00004008	-	2	FALSE	FALSE	79E0E2BE80FBD1E6BC047FEFD5E888FAA9476E76	63	63
MC	NFE-PFH_090	TCGA	N	COAD	SNP	Missense_Mutation	FALSE	1.25.40.70	2223	1e8yA03	N	-	637	68	PIK3CA	P42336	542	E/K	566	0	0	1	0	0	5	0	0	0	0	0	0	0	0	0	0	1	0	1	0	0	-	-1	CRC;CLOVE;KERSEB;BC	3	FALSE	FALSE	79356CF94C877DC36AFACCD019072ED3F01A0BAC	637	637
MC	NFE-PFH_090	TCGA	N	CHOL	SNP	Missense_Mutation	FALSE	1.25.40.70	2223	1e8yA03	N	-	637	68	PIK3CA	P42336	545	E/K	569	0	0	1	0	0	5	0	0	0	0	0	0	0	0	0	0	1	0	1	0	0	4.032e-06	0.000004032	CRC;MCAP;CWS5;KERSEB;BC;HCC	3	FALSE	FALSE	7C5E8FA6592BAF4C62727073AC17D0590037E907	637	637
MC	NFE-PFH_090	TCGA	N	COAD	SNP	Missense_Mutation	FALSE	1.25.40.70	2223	1e8yA03	N	-	637	68	PIK3CA	P42336	545	E/K	569	0	0	1	0	0	5	0	0	0	0	0	0	0	0	0	0	1	0	1	0	0	4.032e-06	0.000004032	CRC;MCAP;CWS5;KERSEB;BC;HCC	3	FALSE	FALSE	1ADC38E31EFE8D24CB679EB596A43AECAAF49FA0	637	637
MC	NFE-PFH_090	TCGA	N	COAD	SNP	Missense_Mutation	FALSE	2.130.10.10	102894	2ovpB02	N	-	240	14	FBXW7	Q969H0	465	R/H	2465	1	0	0	0	0	5	1	0	0	0	0	0	0	1	0	0	0	0	1	0	0	0	0	cMCLL	3	FALSE	FALSE	64675BC9567164B5BAC3F393C3CE505FE1DE293E	240	240
MC	NFE-PFH_090	TCGA	N	COAD	SNP	Missense_Mutation	FALSE	1.20.920.10	4426	2i7kA00	N	-	23	10	BRD7	Q9NPI1	163	F/C	35	0	0	0	0	0	5	1	0	0	1	0	0	0	0	0	0	1	0	1	0	0	-	-1	-	2	FALSE	FALSE	2A80F81A9B17251E2E2B2799B0C5D0DE0C7904BD	23	23
MC	NFE-PFH_090	TCGA	N	COAD	SNP	Missense_Mutation	FALSE	1.25.40.70	2223	1e8yA03	N	-	637	68	PIK3CA	P42336	545	E/K	569	0	0	1	0	0	5	0	0	0	0	0	0	0	1	0	0	0	0	1	0	0	4.032e-06	0.000004032	CRC;MCAP;CWS5;KERSEB;BC;HCC	3	FALSE	FALSE	5BB75704C1CDF9F1C11EE83B30C73B3C5D31371A	637	637
MC	NFE-PFH_090	TCGA	N	COAD	SNP	Missense_Mutation	FALSE	2.60.40.10	7523	1b4rA00	N	-	10	5	PKD1	P98161	312	A/T	45	1	0	0	0	0	5	1	0	0	0	0	0	0	0	0	0	1	0	1	0	0	2.756e-05	0.00002756	-	0	FALSE	FALSE	EB51F3778C159C5EF060F808BFFD9CC994F525BD	10	10
MC	NFE-PFH_090	TCGA	N	COAD	SNP	Missense_Mutation	FALSE	2.60.40.10	133225	1yjdC00	N	-	15	8	CD28	P10747	57	K/N	39	1	0	0	0	0	5	1	0	0	0	0	0	0	0	0	0	1	0	1	0	0	-	-1	-	1	FALSE	FALSE	A2E968B01EF5A083D84B29574ADF633E441E0422	15	15
MC	NFE-PFH_090	TCGA	N	COAD	SNP	Missense_Mutation	FALSE	2.60.40.720	7	1hu8A00	N	-	2231	71	TP53	P04637	248	R/Q	245	0	0	1	1	0	5	1	0	1	1	0	0	0	0	0	0	1	0	1	0	0	1.193e-05	0.00001193	LFS	2	FALSE	FALSE	48BA06B816CA0F7FD339AEDB24B3ED88A19D57C5	2231	2231
MC	NFE-PFH_090	TCGA	N	CHOL	SNP	Missense_Mutation	FALSE	3.30.200.20	7665	3eqcA01	N	-	49	12	MAP2K1	Q02750	128	G/R	128	0	0	0	0	0	5	0	0	0	1	0	0	0	0	0	0	1	0	1	0	0	-	-1	CFC3;cCM	3	FALSE	FALSE	B9226B06C90837DF6539B614ECC1ADA9CCA91B5F	49	49
MC	NFE-PFH_090	TCGA	N	COAD	SNP	Missense_Mutation	FALSE	3.40.190.10	203444	1b0lA01	N	-	100	27	LTF	P02788	69	A/V	50	0	0	0	0	0	5	1	0	0	0	0	0	0	1	0	0	0	0	1	0	0	3.129e-05	0.00003129	-	0	FALSE	FALSE	CE227007DE476BFB87D32C677E29CCDDF1BDD9A1	100	100
MC	NFE-PFH_090	TCGA	N	COAD	SNP	Missense_Mutation	FALSE	1.10.510.10	79298	1b6cB02	N	-	402	104	TGFBR2	P37173	528	R/H	482	1	0	0	0	0	5	1	0	0	0	0	0	0	0	0	0	1	0	1	0	0	-	-1	LDS2	3	FALSE	FALSE	18BBC1606037702C48ABA4475379A83DF074DC6A	402	402
MC	NFE-PFH_090	TCGA	N	COAD	SNP	Missense_Mutation	FALSE	2.60.40.720	7	1hu8A00	N	-	2231	71	TP53	P04637	248	R/W	245	0	0	1	1	0	5	1	0	1	1	0	0	0	0	0	0	1	0	1	0	0	3.977e-06	0.000003977	LFS	2	FALSE	FALSE	B2C5947E885F302C038423E6422EBEB2CAE46C4B	2231	2231
MC	NFE-PFH_090	TCGA	N	COAD	SNP	Missense_Mutation	FALSE	2.60.40.720	7	1hu8A00	N	-	2231	71	TP53	P04637	273	R/C	270	0	0	1	1	0	5	0	0	1	0	0	0	0	0	0	0	1	0	1	0	0	1.196e-05	0.00001196	LFS	2	FALSE	FALSE	662999E9D7F3BB568468293AD47C73D9B7075925	2231	2231
MC	NFE-PFH_090	TCGA	N	COAD	SNP	Missense_Mutation	FALSE	2.60.40.720	7	1hu8A00	N	-	2231	71	TP53	P04637	273	R/H	270	0	0	1	1	0	5	0	0	1	0	0	0	0	1	0	0	0	0	1	0	0	1.593e-05	0.00001593	LFS	1	FALSE	FALSE	E90842B94EBD2BA06F2554FB1B4F88C10ADE4D66	2231	2231
MC	NFE-PFH_090	TCGA	N	COAD	SNP	Missense_Mutation	FALSE	3.30.230.10	28330	5a2qC02	N	-	10	7	RPS2	P15880	207	A/V	207	0	0	0	1	0	5	1	0	1	0	0	0	0	0	0	0	1	0	1	0	0	-	-1	-	2	FALSE	FALSE	D3FDDEA7D7090E6F634C426205705DA5FA8C8EAF	10	10
MC	NFE-PFH_090	TCGA	N	COAD	SNP	Missense_Mutation	FALSE	1.25.10.10	68662	1b3uA00	N	-	245	66	PPP2R1A	P30153	183	R/W	182	1	0	1	0	0	5	1	0	0	0	0	0	0	0	0	0	1	0	1	0	0	-	-1	-	3	FALSE	FALSE	916764CAE3E7039F95B41BC6763F66E909A1BB08	245	245
MC	NFE-PFH_090	TCGA	N	COAD	SNP	Missense_Mutation	FALSE	2.40.70.10	22817	1fknA02	N	-	44	27	BACE2	Q9Y5Z0	445	S/F	371	0	0	0	0	0	5	1	0	0	0	0	0	0	0	0	0	1	0	1	0	0	-	-1	-	2	FALSE	FALSE	274B1DF30FB74F238B4CB3EDD7658BEDA1216129	44	44
MC	NFE-PFH_090	TCGA	N	COAD	SNP	Missense_Mutation	FALSE	3.40.50.300	634947	3bfkA00	N	-	1424	307	KRAS	P01116	12	G/V	20	0	0	1	0	1	5	1	0	0	1	0	0	0	1	0	0	0	0	1	0	0	0	0	GASC	2	FALSE	FALSE	DE956E4144391E440DFEB40DA796A43A6B50B7AE	1424	1424
MC	NFE-PFH_090	TCGA	N	COAD	SNP	Missense_Mutation	FALSE	3.40.50.300	634947	3bfkA00	N	-	1424	307	KRAS	P01116	12	G/V	20	0	0	1	0	1	5	1	0	0	1	0	0	0	0	0	0	1	0	1	0	0	0	0	GASC	2	FALSE	FALSE	6A6AD1736286E46C503F236443DB715D9032A7BC	1424	1424
MC	NFE-PFH_090	TCGA	N	COAD	SNP	Missense_Mutation	FALSE	3.40.120.10	16736	5epcA01	N	-	77	25	PGM5	Q15124	98	I/V	93	0	0	0	0	0	5	1	0	0	0	0	0	0	0	1	0	0	0	0	1	0	1.394e-05	0.00001394	-	1	FALSE	FALSE	6B86D1AF73B76F07289CF59720D75CEF3C9920E3	77	77
MC	NFE-PFH_090	TCGA	N	COAD	SNP	Missense_Mutation	FALSE	3.40.366.10	12366	2jfdA02	N	-	29	13	FASN	P49327	505	G/R	505	0	0	0	0	0	5	1	0	0	0	0	0	0	0	0	0	1	0	1	0	0	2.805e-05	0.00002805	-	1	FALSE	FALSE	09F8126A65B85769172822F146903F0B5E1519CA	29	29
MC	NFE-PFH_090	TCGA	N	CHOL	SNP	Missense_Mutation	FALSE	3.40.50.1240	13397	2h0qA01	N	-	81	30	UBASH3A	P57075	489	T/M	466	1	0	0	0	0	5	1	0	0	1	0	0	0	1	0	0	0	0	1	0	0	0.0001352	0.0001352	-	2	FALSE	FALSE	757B2CE19738BF4BF433CE7ADAE2DA5ED1EFAE67	81	81
MC	NFE-PFH_090	TCGA	N	DLBC	SNP	Missense_Mutation	FALSE	3.10.110.10	5883	2ob4A00	N	-	38	13	UBE2R2	Q712K3	98	H/L	98	1	0	0	0	0	5	1	0	0	0	0	0	0	0	0	0	1	0	0	1	0	-	-1	-	2	-	-	1D9D8BDD3BFB10D0FC5C2B4F3B09D7A800B458E3	38	38
MC	NFE-PFH_090	TCGA	N	COAD	SNP	Missense_Mutation	FALSE	3.40.50.300	634947	3bfkA00	N	-	1424	307	NRAS	P01111	12	G/D	20	0	0	1	0	1	5	1	0	0	1	0	0	0	0	0	0	1	0	1	0	0	7.953e-06	0.000007953	KNEN;JMML	2	FALSE	FALSE	A74496A6DA77FF25E943F74D0427F6307703450E	1424	1424
MC	NFE-PFH_090	TCGA	N	DLBC	SNP	Missense_Mutation	FALSE	3.30.540.10	6465	1ftaA01	N	-	37	17	FBP2	O00757	132	S/C	131	0	0	1	0	0	5	1	0	0	1	0	0	0	0	0	0	1	0	0	1	0	-	-1	-	2	FALSE	FALSE	C5185AE24CF97167338A10C39B2D7270FF42D65C	37	37
MC	NFE-PFH_090	TCGA	N	COAD	SNP	Missense_Mutation	FALSE	3.40.718.10	9686	1t09A00	N	-	565	25	IDH1	O75874	132	R/C	132	1	0	1	0	1	5	1	0	0	1	0	0	0	0	0	0	1	0	1	0	0	0	0	-	2	FALSE	FALSE	531D127983224B13BDCF940B57649BA7BEA05FD0	565	565
MC	NFE-PFH_090	TCGA	N	GBM	SNP	Missense_Mutation	FALSE	2.60.120.200	24854	1gykA00	N	-	118	52	APCS	P02743	158	S/T	139	0	0	0	0	0	5	1	0	0	1	0	0	0	0	0	0	1	0	1	0	0	-	-1	-	0	FALSE	FALSE	0825D18A5589D309E33F70296FCE97AD022E69FE	118	118
MC	NFE-PFH_090	TCGA	N	ESCA	SNP	Missense_Mutation	FALSE	3.40.50.620	88792	2pidA01	N	-	27	8	YARS2	Q9Y2Z4	228	D/G	228	1	0	0	0	1	5	1	1	0	1	0	0	0	1	0	0	0	0	1	0	0	-	-1	-	3	FALSE	FALSE	96940A165533DCBFB89E8841E9DE74798DA7A2D8	27	27
MC	NFE-PFH_090	TCGA	N	GBM	SNP	Missense_Mutation	FALSE	3.40.50.300	625632	2hldD02	N	-	26	17	ATP5B	P06576	386	S/L	336	0	0	1	0	0	5	1	0	0	1	0	0	0	0	1	0	0	0	0	1	0	7.953e-06	0.000007953	-	3	FALSE	FALSE	5C0EC868F5080C9C72B4226FCE845D67B6279FFE	26	26
MC	NFE-PFH_090	TCGA	N	ESCA	SNP	Missense_Mutation	FALSE	2.60.40.720	7	1hu8A00	N	-	2231	71	TP53	P04637	248	R/Q	245	0	0	1	1	0	5	1	0	1	1	0	0	0	1	0	0	0	0	1	0	0	1.193e-05	0.00001193	LFS	2	FALSE	FALSE	B3CDB56B34A325AB458FE8972E941809E00ED00B	2231	2231
MC	NFE-PFH_090	TCGA	N	GBM	SNP	Missense_Mutation	FALSE	3.40.718.10	9686	1t09A00	N	-	565	25	IDH1	O75874	132	R/H	132	1	0	1	0	1	5	1	0	0	1	0	0	0	1	0	0	0	0	1	0	0	0	0	-	2	FALSE	FALSE	0DB0A8C71FEAE5607E6E7D5DEDEEECC1FD09E405	565	565
MC	NFE-PFH_090	TCGA	N	GBM	SNP	Missense_Mutation	FALSE	3.40.718.10	9686	1t09A00	N	-	565	25	IDH1	O75874	132	R/H	132	1	0	1	0	1	5	1	0	0	1	0	0	0	1	0	0	0	0	1	0	0	0	0	-	2	FALSE	FALSE	098E07E197B2EA90B72FAC813156B13A85948880	565	565
MC	NFE-PFH_090	TCGA	N	ESCA	SNP	Missense_Mutation	FALSE	2.30.39.10	4309	4dy0A02	N	-	18	19	SERPINE2	P07093	267	A/S	248	1	0	0	0	0	5	1	0	0	0	0	0	0	1	0	0	0	0	1	0	0	-	-1	-	1	FALSE	FALSE	EAA4B22EACD02B561D25FE9B4504632A5BFDA0CE	18	18
MC	NFE-PFH_090	TCGA	N	ESCA	SNP	Missense_Mutation	FALSE	3.40.640.10	63207	1fc4A01	N	-	115	42	SPTLC3	Q9NUV7	372	S/G	245	0	0	0	0	0	5	1	0	0	0	0	0	0	0	1	0	0	0	1	0	0	-	-1	-	2	FALSE	FALSE	FC4214B8FB03B27A035AD13021615D1440AF5C62	115	115
MC	NFE-PFH_090	TCGA	N	ESCA	SNP	Missense_Mutation	FALSE	1.10.1070.11	1687	1e8yA05	N	-	549	93	PIK3CA	P42336	1047	H/L	1076	0	0	1	0	0	5	1	0	0	1	0	0	0	0	0	0	1	0	1	0	0	4.028e-06	0.000004028	CRC;MCAP;CLOVE;KERSEB;BC;OC	1	FALSE	FALSE	6E46397FF9BDF4C9F0EF25606140E37BA12EA67B	549	549
MC	NFE-PFH_090	TCGA	N	ESCA	SNP	Missense_Mutation	FALSE	1.10.1070.11	1687	1e8yA05	N	-	549	93	PIK3CA	P42336	1047	H/L	1076	0	0	1	0	0	5	1	0	0	1	0	0	0	0	0	0	1	0	1	0	0	4.028e-06	0.000004028	CRC;MCAP;CLOVE;KERSEB;BC;OC	1	FALSE	FALSE	7FCDFFF75F76EF9F061630F430C8465B8DC816CD	549	549
MC	NFE-PFH_090	TCGA	N	ESCA	SNP	Missense_Mutation	FALSE	1.10.1070.11	1687	1e8yA05	N	-	549	93	PIK3CA	P42336	1047	H/L	1076	0	0	1	0	0	5	1	0	0	1	0	0	0	1	0	0	0	0	1	0	0	4.028e-06	0.000004028	CRC;MCAP;CLOVE;KERSEB;BC;OC	1	FALSE	FALSE	929BA0D19B7A786F00B4FA6FABE9B5DE39552109	549	549
MC	NFE-PFH_090	TCGA	N	GBM	SNP	Missense_Mutation	FALSE	1.10.1070.11	1687	1e8yA05	N	-	549	93	PIK3CA	P42336	1047	H/R	1076	0	0	1	0	0	5	1	0	0	1	0	0	0	0	0	0	1	0	0	1	0	4.028e-06	0.000004028	CRC;MCAP;CLOVE;KERSEB;BC;OC	1	FALSE	FALSE	F4C9C071F7323D77B2AFDC6BFAC7B57D04F3E15D	549	549
MC	NFE-PFH_090	TCGA	N	GBM	SNP	Missense_Mutation	FALSE	2.10.220.10	11249	1ivoA02	N	-	92	18	EGFR	P00533	254	F/I	230	0	0	0	0	0	5	1	0	0	0	0	0	0	1	0	0	0	0	1	0	0	-	-1	-	2	FALSE	FALSE	E5E5D036DD803BEEF788A0A92DA8A787BF2C38D3	92	92
MC	NFE-PFH_090	TCGA	N	HNSC	SNP	Missense_Mutation	FALSE	2.60.40.720	7	1hu8A00	N	-	2231	71	TP53	P04637	248	R/W	245	0	0	1	1	0	5	1	0	1	1	0	0	0	0	0	0	1	0	1	0	0	3.977e-06	0.000003977	LFS	2	FALSE	FALSE	174780C3BF480036FDA7B48DA35937DF80CE3E50	2231	2231
MC	NFE-PFH_090	TCGA	N	GBM	SNP	Missense_Mutation	FALSE	3.10.120.10	3857	4x8yA00	N	-	30	14	CYB5D2	Q8WUJ1	107	D/N	144	0	0	0	0	0	5	1	0	0	0	0	0	0	0	0	0	1	0	1	0	0	3.579e-05	0.00003579	-	1	FALSE	FALSE	794DDBEBD33D1B1CD4828E5126196A959AE1DAF4	30	30
MC	NFE-PFH_090	TCGA	N	GBM	SNP	Missense_Mutation	FALSE	3.10.20.90	16033	2rd0A01	N	-	150	6	PIK3CA	P42336	90	C/Y	90	0	0	1	0	0	5	0	0	0	0	0	0	0	0	0	0	1	0	0	1	0	-	-1	-	2	FALSE	FALSE	17F5DDF780EFF72B297F76D7AB71C030C41BC515	150	150
MC	NFE-PFH_090	TCGA	N	HNSC	SNP	Missense_Mutation	FALSE	2.60.40.720	7	1hu8A00	N	-	2231	71	TP53	P04637	273	R/C	270	0	0	1	1	0	5	0	0	1	0	0	0	0	1	0	0	0	0	1	0	0	1.196e-05	0.00001196	LFS	2	FALSE	FALSE	7444182C97274999324A477A73158E5FD512D89C	2231	2231
MC	NFE-PFH_090	TCGA	N	HNSC	SNP	Missense_Mutation	FALSE	3.40.50.300	630778	3mwyW04	N	-	437	120	SMARCA4	P51532	1189	R/Q	804	1	0	0	0	0	5	1	0	0	0	0	0	0	1	0	0	0	0	1	0	0	-	-1	-	3	FALSE	FALSE	A8D498C85EFAA7954F65B67437348399ECEA8F1A	437	437
MC	NFE-PFH_090	TCGA	N	GBM	SNP	Missense_Mutation	FALSE	3.40.850.10	4688	4h1gA02	N	-	1151	452	KIF15	Q9NS87	233	S/L	558	1	0	1	0	1	5	1	0	0	1	0	0	0	0	0	0	1	0	1	0	0	-	-1	-	2	FALSE	FALSE	5B636330CC36CBD83F94E432F7885C5540AEE331	1151	1151
MC	NFE-PFH_090	TCGA	N	HNSC	SNP	Missense_Mutation	FALSE	3.40.50.300	634947	3bfkA00	N	-	1424	307	HRAS	P01112	12	G/S	20	0	0	1	0	1	5	1	0	0	1	0	0	0	1	0	0	0	0	1	0	0	-	-1	CSTLO;CMEMS	1	FALSE	FALSE	FDF684913687D72B8A6F0DB671A0F8800C474C1D	1424	1424
MC	NFE-PFH_090	TCGA	N	HNSC	SNP	Missense_Mutation	FALSE	2.60.40.720	7	1hu8A00	N	-	2231	71	TP53	P04637	175	R/H	172	0	0	1	0	0	5	1	0	0	1	0	0	0	0	0	0	1	0	1	0	0	3.98e-06	0.00000398	LFS	1	FALSE	FALSE	9388FE747D4A204537B98E77AFF300EE24E6E886	2231	2231
MC	NFE-PFH_090	TCGA	N	GBM	SNP	Missense_Mutation	FALSE	3.90.226.10	34021	4asiA01	N	-	26	15	ACACB	O00763	1905	V/M	1831	0	0	0	0	0	5	1	0	0	1	0	0	0	1	0	0	0	0	1	0	0	3.192e-05	0.00003192	-	1	FALSE	FALSE	702AA70849E4BFEE5BCF6B3CB716AA36991BE404	26	26
MC	NFE-PFH_090	TCGA	N	GBM	SNP	Missense_Mutation	FALSE	3.75.10.10	2605	1jdwA00	N	-	44	16	GATM	P50440	298	D/G	298	1	0	0	0	0	5	1	0	0	1	0	0	0	0	0	0	1	0	0	1	0	-	-1	-	2	FALSE	FALSE	71CE45D6F808AEE1036E4AF0A5883684BC031A27	44	44
MC	NFE-PFH_090	TCGA	N	GBM	SNP	Missense_Mutation	FALSE	3.80.10.10	105213	3wpfA00	N	-	89	35	TLR9	Q9NR96	257	R/C	257	1	0	0	0	0	5	1	0	1	0	0	0	0	0	0	0	1	0	1	0	0	0	0	-	2	FALSE	FALSE	FF1F3628D7901CB3D567CB188667B311629E84D0	89	89
MC	NFE-PFH_090	TCGA	N	ESCA	SNP	Missense_Mutation	FALSE	2.60.40.720	7	1hu8A00	N	-	2231	71	TP53	P04637	175	R/H	172	0	0	1	0	0	5	1	0	0	1	0	0	0	0	0	0	1	0	1	0	0	3.98e-06	0.00000398	LFS	1	FALSE	FALSE	2596FB1967492EF93682E73406EB6A376D19FDDD	2231	2231
MC	NFE-PFH_090	TCGA	N	GBM	SNP	Missense_Mutation	FALSE	2.60.40.720	7	1hu8A00	N	-	2231	71	TP53	P04637	238	C/F	235	1	0	0	0	1	5	1	0	1	1	0	0	0	1	0	0	0	0	1	0	0	-	-1	LFS	2	FALSE	FALSE	95958819020F4599FC3D862E1997B9ED0E7B8361	2231	2231
MC	NFE-PFH_090	TCGA	N	GBM	SNP	Missense_Mutation	FALSE	3.80.20.20	3241	1ivoA01	N	-	47	16	EGFR	P00533	108	R/G	84	1	0	1	0	0	5	1	0	0	0	0	0	0	0	1	0	0	0	1	0	0	-	-1	-	1	FALSE	FALSE	F21EA4332F0C5573732E12B020C0E5FA52F5DC8C	47	47
MC	NFE-PFH_090	TCGA	N	LGG	SNP	Missense_Mutation	FALSE	2.40.320.10	1170	3bhdA00	N	-	22	5	THTPA	Q9BU02	59	D/Y	59	0	0	0	0	0	5	0	0	0	1	0	0	0	0	0	0	1	0	0	1	0	-	-1	-	1	FALSE	FALSE	12E41DDBA0C2C6B43C53E71B93E5DCF17E1D7FFF	22	22
MC	NFE-PFH_090	TCGA	N	HNSC	SNP	Missense_Mutation	FALSE	1.25.40.20	62276	2b0oE02	N	-	24	7	ASAP2	O43150	571	D/N	572	1	0	0	0	0	5	1	0	0	0	0	0	0	0	0	0	1	0	1	0	0	4.819e-05	0.00004819	-	3	FALSE	FALSE	9D16D3F5AD5FDB4222D93C5A1D61697CDBEE6B77	24	24
MC	NFE-PFH_090	TCGA	N	LGG	SNP	Missense_Mutation	FALSE	2.60.120.200	24559	2wjsA01	N	-	24	8	LAMA2	P24043	2295	R/H	2291	0	0	0	0	0	5	1	0	0	0	0	0	0	1	0	0	0	0	1	0	0	0.0002433	0.0002433	-	2	FALSE	FALSE	9CF88B6CDB597EE01D1A035ECA96CEEDBC0C3F2C	24	24
MC	NFE-PFH_090	TCGA	N	COAD	SNP	Missense_Mutation	FALSE	3.40.640.10	63436	3e77A01	N	-	28	18	PSAT1	Q9Y617	116	K/E	116	0	0	1	0	0	5	0	0	0	0	0	0	0	0	0	0	1	0	1	0	0	-	-1	-	1	FALSE	FALSE	5F07626FA36B89DF85C107CE8E5286584B335295	28	28
MC	NFE-PFH_090	TCGA	N	HNSC	SNP	Missense_Mutation	FALSE	2.60.40.720	7	1hu8A00	N	-	2231	71	TP53	P04637	175	R/H	172	0	0	1	0	0	5	1	0	0	1	0	0	0	0	0	0	1	0	1	0	0	3.98e-06	0.00000398	LFS	1	FALSE	FALSE	5A549E9EB12D3E0C8B80B456935829154A9A0895	2231	2231
MC	NFE-PFH_090	TCGA	N	HNSC	SNP	Missense_Mutation	FALSE	2.60.40.60	18149	5dzvA05	N	-	568	482	PCDHA4	Q9UN72	482	A/V	453	0	0	0	0	0	5	1	0	0	1	0	0	0	1	0	0	0	0	1	0	0	-	-1	-	0	FALSE	FALSE	E4A52E15A4CC3C5B63F79B46BFBCACFFA217375C	568	568
MC	NFE-PFH_090	TCGA	N	HNSC	SNP	Missense_Mutation	FALSE	2.60.40.720	7	1hu8A00	N	-	2231	71	TP53	P04637	175	R/H	172	0	0	1	0	0	5	1	0	0	1	0	0	0	0	1	0	0	0	1	0	0	3.98e-06	0.00000398	LFS	1	FALSE	FALSE	AB9D9F7B6B581E812E529B63E21C06AE5F3BCDC9	2231	2231
MC	NFE-PFH_090	TCGA	N	HNSC	SNP	Missense_Mutation	FALSE	3.40.50.10180	587	2b8nA02	N	-	20	10	GLYCTK	Q8IVS8	205	R/L	151	0	0	0	0	0	5	1	0	0	0	0	0	0	1	0	0	0	0	1	0	0	-	-1	-	1	FALSE	FALSE	357C1359235708C9CC3C2E94BE869CBC8F059D50	20	20
MC	NFE-PFH_090	TCGA	N	HNSC	SNP	Missense_Mutation	FALSE	1.10.1070.11	1687	1e8yA05	N	-	549	93	PIK3CA	P42336	1047	H/R	1076	0	0	1	0	0	5	1	0	0	1	0	0	0	1	0	0	0	0	1	0	0	4.028e-06	0.000004028	CRC;MCAP;CLOVE;KERSEB;BC;OC	1	FALSE	FALSE	4FFA2E99B02623C8C7A83DC997318104318F4109	549	549
MC	NFE-PFH_090	TCGA	N	HNSC	SNP	Missense_Mutation	FALSE	1.10.1760.10	179	1k8kE00	N	-	17	5	ARPC3	O15145	71	I/V	71	0	0	0	0	0	5	1	0	0	0	0	0	0	0	0	0	1	0	0	1	0	1.194e-05	0.00001194	-	0	FALSE	FALSE	135C12804F7D8911571478A6AADE48F6F2F4472B	17	17
MC	NFE-PFH_090	TCGA	N	HNSC	SNP	Missense_Mutation	FALSE	2.130.10.10	103698	1vyhC01	N	-	38	9	PAFAH1B1	P43034	237	V/A	237	0	0	0	0	0	5	1	0	0	0	0	0	0	0	0	0	1	0	1	0	0	-	-1	-	2	FALSE	FALSE	F87240B53085A877F62FF4616C40A8ABDAD4A459	38	38
MC	NFE-PFH_090	TCGA	N	HNSC	SNP	Missense_Mutation	FALSE	2.60.40.720	7	1hu8A00	N	-	2231	71	TP53	P04637	275	C/F	272	0	0	1	1	0	5	0	0	1	0	0	0	0	0	0	0	1	0	1	0	0	-	-1	LFS	3	FALSE	FALSE	88168F8060F771A5FB2BE46FBEEF45B4DC2804A8	2231	2231
MC	NFE-PFH_090	TCGA	N	HNSC	SNP	Missense_Mutation	FALSE	3.30.930.10	32133	2j3lA02	N	-	23	8	PARS2	Q7L3T8	208	D/H	159	1	0	0	0	1	5	1	0	0	1	0	0	0	0	0	0	1	0	1	0	0	-	-1	-	2	FALSE	FALSE	D586A93D426E048419395FC1577ED04B45F135B9	23	23
MC	NFE-PFH_090	TCGA	N	HNSC	SNP	Missense_Mutation	FALSE	1.10.20.10	5627	4nftA00	N	-	251	110	HIST1H2BE	P62807	91	T/A	59	0	0	1	0	1	5	1	0	1	1	0	0	0	0	1	0	0	0	0	1	0	-	-1	-	1	FALSE	FALSE	8F421D5523D185D40E0D730AE2FB9664D3A9AD85	251	251
MC	NFE-PFH_090	TCGA	N	GBM	SNP	Missense_Mutation	FALSE	3.30.200.20	4605	1s9jA01	N	-	21	11	MAP2K2	P36507	66	E/K	62	0	0	0	0	0	5	1	0	0	1	0	0	0	0	1	0	0	0	0	1	0	-	-1	-	2	FALSE	FALSE	42AD8FF652F9A1C3663248D3A3F61FA429FB73C1	21	21
MC	NFE-PFH_090	TCGA	N	HNSC	SNP	Missense_Mutation	FALSE	1.25.40.70	2223	1e8yA03	N	-	637	68	PIK3CA	P42336	545	E/K	569	0	0	1	0	0	5	0	0	0	0	0	0	0	1	0	0	0	0	1	0	0	4.032e-06	0.000004032	CRC;MCAP;CWS5;KERSEB;BC;HCC	3	FALSE	FALSE	9B9CD2AEE0E4908229A471F9554438DB79FAC70A	637	637
MC	NFE-PFH_090	TCGA	N	HNSC	SNP	Missense_Mutation	FALSE	1.25.40.70	2223	1e8yA03	N	-	637	68	PIK3CA	P42336	545	E/K	569	0	0	1	0	0	5	0	0	0	0	0	0	0	0	0	0	1	0	1	0	0	4.032e-06	0.000004032	CRC;MCAP;CWS5;KERSEB;BC;HCC	3	FALSE	FALSE	89E86D9A76FAA4494EBF521AA9516F0E94F8744F	637	637
MC	NFE-PFH_090	TCGA	N	HNSC	SNP	Missense_Mutation	FALSE	1.10.510.10	79298	1b6cB02	N	-	402	104	TGFBR2	P37173	528	R/C	482	1	0	0	0	0	5	1	0	0	0	0	0	0	1	0	0	0	0	1	0	0	-	-1	LDS2	3	FALSE	FALSE	9F94C3EFC7952C7FA178F92D48C8C3A197F0E78A	402	402
MC	NFE-PFH_090	TCGA	N	HNSC	SNP	Missense_Mutation	FALSE	3.40.50.300	634947	3bfkA00	N	-	1424	307	HRAS	P01112	12	G/V	20	0	0	1	0	1	5	1	0	0	1	0	0	0	1	0	0	0	0	1	0	0	-	-1	CSTLO;CMEMS	1	FALSE	FALSE	1C88DB63A8CA4E8A331E265D75007BD86DCE384A	1424	1424
MC	NFE-PFH_090	TCGA	N	HNSC	SNP	Missense_Mutation	FALSE	3.20.20.80	53122	1gowA00	N	-	115	62	KL	Q9UEF7	926	G/V	442	1	0	0	0	0	5	1	0	0	1	0	0	0	0	0	0	1	0	1	0	0	-	-1	-	2	FALSE	FALSE	83ACABD271FA1DAAE31FAE2B86C05F44B83C7954	115	115
MC	NFE-PFH_090	TCGA	N	HNSC	SNP	Missense_Mutation	FALSE	2.60.40.720	7	1hu8A00	N	-	2231	71	TP53	P04637	248	R/Q	245	0	0	1	1	0	5	1	0	1	1	0	0	0	0	1	0	0	0	1	0	0	1.193e-05	0.00001193	LFS	2	FALSE	FALSE	F6A9E65BBF758D05657B722677832F5C1BF103C4	2231	2231
MC	NFE-PFH_090	TCGA	N	HNSC	SNP	Missense_Mutation	FALSE	2.60.40.720	7	1hu8A00	N	-	2231	71	TP53	P04637	248	R/Q	245	0	0	1	1	0	5	1	0	1	1	0	0	0	1	0	0	0	0	1	0	0	1.193e-05	0.00001193	LFS	2	FALSE	FALSE	8D861230CF24A7642C8E06245F67D24FA9491797	2231	2231
MC	NFE-PFH_090	TCGA	N	HNSC	SNP	Missense_Mutation	FALSE	2.60.40.720	7	1hu8A00	N	-	2231	71	TP53	P04637	248	R/Q	245	0	0	1	1	0	5	1	0	1	1	0	0	0	1	0	0	0	0	1	0	0	1.193e-05	0.00001193	LFS	2	FALSE	FALSE	3B7D840144A481F5C66ECE7071752FD6C086D798	2231	2231
MC	NFE-PFH_090	TCGA	N	HNSC	SNP	Missense_Mutation	FALSE	1.10.760.10	19887	1ezvD02	N	-	27	14	CYC1	P08574	238	P/L	219	0	0	0	0	0	5	1	0	0	1	0	0	0	0	1	0	0	0	0	1	0	3.98e-06	0.00000398	-	2	FALSE	FALSE	81A57D7B5AD0E73D037809967CFA067451F40357	27	27
MC	NFE-PFH_090	TCGA	N	HNSC	SNP	Missense_Mutation	FALSE	2.40.70.10	22859	1fknA01	N	-	16	5	BACE1	P56817	87	T/A	26	0	0	0	0	0	5	1	0	0	1	0	0	0	1	0	0	0	0	1	0	0	-	-1	-	1	FALSE	FALSE	838942D56C5ABD81D192E3A17E14DEB1A54F63A2	16	16
MC	NFE-PFH_090	TCGA	N	HNSC	SNP	Missense_Mutation	FALSE	3.30.160.60	23770	2gliA01	N	-	14	8	GLI2	P10070	445	T/A	112	0	0	0	0	0	5	1	0	0	1	0	0	0	0	1	0	0	0	1	0	0	-	-1	-	0	FALSE	FALSE	2AA2140FB8B4641FE4488EBFB04512108D363C42	14	14
MC	NFE-PFH_090	TCGA	N	HNSC	SNP	Missense_Mutation	FALSE	2.60.40.720	7	1hu8A00	N	-	2231	71	TP53	P04637	242	C/F	239	1	0	1	0	1	5	1	0	1	1	0	0	0	1	0	0	0	0	1	0	0	-	-1	-	2	FALSE	TRUE	7D79CFC0ECF62A6F7564BE5B591F0170D8DA1FB4	2231	2231
MC	NFE-PFH_090	TCGA	N	HNSC	SNP	Missense_Mutation	FALSE	2.60.40.720	7	1hu8A00	N	-	2231	71	TP53	P04637	245	G/D	242	0	0	1	0	0	5	1	0	1	1	0	0	0	1	0	0	0	0	1	0	0	3.977e-06	0.000003977	LFS	2	FALSE	FALSE	D48DC382A17C92B5E0696243233216F02947B9D1	2231	2231
MC	NFE-PFH_090	TCGA	N	HNSC	SNP	Missense_Mutation	FALSE	1.20.920.10	4377	3mb3A00	N	-	23	4	PHIP	Q8WWQ0	1429	L/V	1429	0	0	0	0	0	5	1	0	0	0	0	0	0	0	1	0	0	0	1	0	0	4.298e-06	0.000004298	-	0	FALSE	FALSE	27F81B4A0DC5C953BF003232CE0285703A36BE5F	23	23
MC	NFE-PFH_090	TCGA	N	LGG	SNP	Missense_Mutation	FALSE	3.40.718.10	9686	1t09A00	N	-	565	25	IDH1	O75874	132	R/H	132	1	0	1	0	1	5	1	0	0	1	0	0	0	0	0	0	1	0	1	0	0	0	0	-	2	FALSE	FALSE	08AD64101F63D91FDBA4612BA5CD0EE3F7421ACC	565	565
MC	NFE-PFH_090	TCGA	N	LGG	SNP	Missense_Mutation	FALSE	3.40.718.10	9686	1t09A00	N	-	565	25	IDH1	O75874	132	R/H	132	1	0	1	0	1	5	1	0	0	1	0	0	0	0	0	0	1	0	1	0	0	0	0	-	2	FALSE	FALSE	587C1528F345F5E24562572130BEDDA6F213DB94	565	565
MC	NFE-PFH_090	TCGA	N	HNSC	SNP	Missense_Mutation	FALSE	1.20.5.50	13772	3ghgA00	N	-	45	8	FGA	P02671	99	N/K	80	0	0	0	0	0	5	1	0	0	0	0	0	0	0	0	0	1	0	1	0	0	-	-1	-	0	FALSE	FALSE	813E92C7A6362151AB0D83FE2DC2CF95C789D249	45	45
MC	NFE-PFH_090	TCGA	N	KIRC	SNP	Missense_Mutation	FALSE	3.90.190.10	2919	1fpzA00	N	-	13	5	CDKN3	Q16667	80	T/I	80	1	0	0	0	0	5	1	0	0	0	0	0	0	0	1	0	0	0	0	1	0	-	-1	-	2	FALSE	FALSE	D31F503A6269448839DC89DD05A446DD8477744D	13	13
MC	NFE-PFH_090	TCGA	N	LGG	SNP	Missense_Mutation	FALSE	3.40.718.10	9686	1t09A00	N	-	565	25	IDH1	O75874	132	R/H	132	1	0	1	0	1	5	1	0	0	1	0	0	0	1	0	0	0	0	1	0	0	0	0	-	2	FALSE	FALSE	FD7DD53D1478AF3EE424554BACF3D6DC070597A9	565	565
MC	NFE-PFH_090	TCGA	N	LGG	SNP	Missense_Mutation	FALSE	3.40.718.10	9686	1t09A00	N	-	565	25	IDH1	O75874	132	R/H	132	1	0	1	0	1	5	1	0	0	1	0	0	0	1	0	0	0	0	1	0	0	0	0	-	2	FALSE	FALSE	CFCA652291121A5772601946B3AE3F99D4F97C0C	565	565
MC	NFE-PFH_090	TCGA	N	KIRP	SNP	Missense_Mutation	FALSE	3.90.1150.10	80252	1ejiA01	N	-	33	13	SHMT1	P34896	397	R/W	397	0	0	0	0	0	5	0	0	0	1	0	0	0	0	1	0	0	0	0	1	0	5.586e-05	0.00005586	-	2	FALSE	FALSE	6312FA34C4064732822C164C28A35D600292D0F5	33	33
MC	NFE-PFH_090	TCGA	N	LGG	SNP	Missense_Mutation	FALSE	3.40.718.10	9686	1t09A00	N	-	565	25	IDH1	O75874	132	R/H	132	1	0	1	0	1	5	1	0	0	1	0	0	0	0	0	0	1	0	1	0	0	0	0	-	2	FALSE	FALSE	C4F64573BEE49FA99FD684FB796C20AD85E55994	565	565
MC	NFE-PFH_090	TCGA	N	LGG	SNP	Missense_Mutation	FALSE	3.40.718.10	9686	1t09A00	N	-	565	25	IDH1	O75874	132	R/H	132	1	0	1	0	1	5	1	0	0	1	0	0	0	0	0	0	1	0	0	1	0	0	0	-	2	FALSE	FALSE	74E79D0F6D99F0DBC31C8B9A4F3864BF48A550B5	565	565
MC	NFE-PFH_090	TCGA	N	LGG	SNP	Missense_Mutation	FALSE	3.40.718.10	9686	1t09A00	N	-	565	25	IDH1	O75874	132	R/H	132	1	0	1	0	1	5	1	0	0	1	0	0	0	0	0	0	1	0	1	0	0	0	0	-	2	FALSE	FALSE	D18F8D54704FB3B0546656CDE8D5BEAD620029EF	565	565
MC	NFE-PFH_090	TCGA	N	LGG	SNP	Missense_Mutation	FALSE	3.40.718.10	9686	1t09A00	N	-	565	25	IDH1	O75874	132	R/H	132	1	0	1	0	1	5	1	0	0	1	0	0	0	1	0	0	0	0	1	0	0	0	0	-	2	FALSE	FALSE	2E5DEA72A91AC337FA238FE986057F8E9AA8E7F5	565	565
MC	NFE-PFH_090	TCGA	N	LGG	SNP	Missense_Mutation	FALSE	2.60.40.720	7	1hu8A00	N	-	2231	71	TP53	P04637	175	R/H	172	0	0	1	0	0	5	1	0	0	1	0	0	0	1	0	0	0	0	1	0	0	3.98e-06	0.00000398	LFS	1	FALSE	FALSE	94E987A551F7C540B8F7F31ACD83167985D228B9	2231	2231
MC	NFE-PFH_090	TCGA	N	LGG	SNP	Missense_Mutation	FALSE	2.60.40.720	7	1hu8A00	N	-	2231	71	TP53	P04637	175	R/H	172	0	0	1	0	0	5	1	0	0	1	0	0	0	1	0	0	0	0	1	0	0	3.98e-06	0.00000398	LFS	1	FALSE	FALSE	7D18CE747352405F2733865DF0F64E89FD5422D2	2231	2231
MC	NFE-PFH_090	TCGA	N	LGG	SNP	Missense_Mutation	FALSE	3.30.505.10	1631	1ayaA00	N	-	21	2	PTPN11	Q06124	72	A/D	72	0	0	1	0	0	5	0	0	0	0	0	0	0	0	0	0	1	0	1	0	0	-	-1	NS1;JMML	2	FALSE	FALSE	56156B826EE1615A1D21AC2FE8A781AA55462FFC	21	21
MC	NFE-PFH_090	TCGA	N	LGG	SNP	Missense_Mutation	FALSE	2.60.40.720	7	1hu8A00	N	-	2231	71	TP53	P04637	176	C/Y	173	0	0	1	0	1	5	1	0	1	1	0	0	0	0	0	0	1	0	1	0	0	-	-1	-	2	FALSE	TRUE	42D89898CB0E498C17E0D206616574888C85EBF5	2231	2231
MC	NFE-PFH_090	TCGA	N	LGG	SNP	Missense_Mutation	FALSE	3.40.718.10	9686	1t09A00	N	-	565	25	IDH1	O75874	132	R/H	132	1	0	1	0	1	5	1	0	0	1	0	0	0	0	0	0	1	0	1	0	0	0	0	-	2	FALSE	FALSE	AD8FCA5237FC98F9C7AE72383BA7B63FA7D62484	565	565
MC	NFE-PFH_090	TCGA	N	LGG	SNP	Missense_Mutation	FALSE	3.40.718.10	9686	1t09A00	N	-	565	25	IDH1	O75874	132	R/H	132	1	0	1	0	1	5	1	0	0	1	0	0	0	0	0	0	1	0	1	0	0	0	0	-	2	FALSE	FALSE	A7070D5951CCEC6FDC676A8A84D1AEA1D83039FC	565	565
MC	NFE-PFH_090	TCGA	N	KIRC	SNP	Missense_Mutation	FALSE	2.30.30.40	19150	1w1fA00	N	-	10	2	LYN	P07948	109	K/T	54	0	0	0	0	0	5	1	0	0	0	0	0	0	0	0	0	1	0	1	0	0	-	-1	-	1	FALSE	FALSE	1E0B1750744C360FA66FDBEBE5FB84B5171533E5	10	10
MC	NFE-PFH_090	TCGA	N	LGG	SNP	Missense_Mutation	FALSE	2.60.40.720	7	1hu8A00	N	-	2231	71	TP53	P04637	246	M/V	243	0	0	1	0	0	5	1	0	1	1	0	0	0	0	0	0	1	0	1	0	0	-	-1	LFS	1	FALSE	FALSE	88BDEAE6DCBC1F274D415A67251AD66431879543	2231	2231
MC	NFE-PFH_090	TCGA	N	LGG	SNP	Missense_Mutation	FALSE	1.25.40.70	2223	1e8yA03	N	-	637	68	PIK3CA	P42336	546	Q/P	570	0	0	1	0	0	5	0	0	0	0	0	0	0	0	0	0	1	0	1	0	0	-	-1	BC;OC	2	FALSE	FALSE	0244F51AA1E6FE70F599FFD3CBC204BB3FD5338F	637	637
MC	NFE-PFH_090	TCGA	N	LGG	SNP	Missense_Mutation	FALSE	2.10.220.10	11249	1ivoA02	N	-	92	18	EGFR	P00533	289	A/V	265	1	0	1	0	0	5	1	0	0	0	0	0	0	1	0	0	0	0	1	0	0	-	-1	-	3	FALSE	FALSE	8CDB4865EF7E7B6F5268CAD33DEA44CA710C7F84	92	92
MC	NFE-PFH_090	TCGA	N	LGG	SNP	Missense_Mutation	FALSE	2.60.40.720	7	1hu8A00	N	-	2231	71	TP53	P04637	273	R/C	270	0	0	1	1	0	5	0	0	1	0	0	0	0	1	0	0	0	0	1	0	0	1.196e-05	0.00001196	LFS	2	FALSE	FALSE	F1E59DC21A9D1E14228FC0DF48A82F103E4BFD07	2231	2231
MC	NFE-PFH_090	TCGA	N	LGG	SNP	Missense_Mutation	FALSE	2.60.40.720	7	1hu8A00	N	-	2231	71	TP53	P04637	273	R/C	270	0	0	1	1	0	5	0	0	1	0	0	0	0	1	0	0	0	0	1	0	0	1.196e-05	0.00001196	LFS	2	FALSE	FALSE	3EEE6B31D3BC76CC9781ED772371FBF74CA01941	2231	2231
MC	NFE-PFH_090	TCGA	N	HNSC	SNP	Missense_Mutation	FALSE	4.10.170.10	100	1olgA00	N	-	71	15	TP53	P04637	337	R/L	337	0	0	1	0	0	5	1	0	0	0	0	0	0	0	0	0	1	0	1	0	0	-	-1	LFS	1	FALSE	FALSE	0160E53CA483F7435B201A1F58F83F886B2D6C6C	71	71
MC	NFE-PFH_090	TCGA	N	LGG	SNP	Missense_Mutation	FALSE	3.40.718.10	9686	1t09A00	N	-	565	25	IDH1	O75874	132	R/H	132	1	0	1	0	1	5	1	0	0	1	0	0	0	0	0	0	1	0	1	0	0	0	0	-	2	FALSE	FALSE	BA57FC79B6BB23EEE0345BDD0E3E39C6EE8D6524	565	565
MC	NFE-PFH_090	TCGA	N	KIRP	SNP	Missense_Mutation	FALSE	3.30.310.10	1559	1r4xA02	N	-	7	5	COPG1	Q9Y678	774	A/S	774	0	0	0	0	0	5	1	0	0	0	0	0	0	1	0	0	0	0	1	0	0	-	-1	-	1	FALSE	FALSE	A0899DC1E97E8DAC79714B9A61A3913D75656CAF	7	7
MC	NFE-PFH_090	TCGA	N	LGG	SNP	Missense_Mutation	FALSE	2.60.40.720	7	1hu8A00	N	-	2231	71	TP53	P04637	248	R/W	245	0	0	1	1	0	5	1	0	1	1	0	0	0	1	0	0	0	0	1	0	0	3.977e-06	0.000003977	LFS	2	FALSE	FALSE	FF4283F9368965B4D7962E600B46AEDA91305408	2231	2231
MC	NFE-PFH_090	TCGA	N	KICH	SNP	Missense_Mutation	FALSE	2.60.40.720	7	1hu8A00	N	-	2231	71	TP53	P04637	239	N/D	236	0	0	1	1	0	5	1	0	1	1	0	0	0	1	0	0	0	0	1	0	0	-	-1	-	2	FALSE	FALSE	0BB6ACE66E2AD5957DCF4DB0C744CC680D1A1FFC	2231	2231
MC	NFE-PFH_090	TCGA	N	KICH	SNP	Missense_Mutation	FALSE	3.40.640.10	63117	2hzpA02	N	-	62	24	KYNU	Q16719	150	K/R	150	0	0	1	0	0	5	1	0	0	0	0	0	0	0	1	0	0	0	1	0	0	-	-1	-	1	FALSE	FALSE	AFFCE957D969D2989BFCF6895B92F4DE8515186F	62	62
MC	NFE-PFH_090	TCGA	N	KICH	SNP	Missense_Mutation	FALSE	4.10.170.10	100	1olgA00	N	-	71	15	TP53	P04637	338	F/I	338	0	0	1	0	0	5	1	0	0	0	0	0	0	1	0	0	0	0	1	0	0	-	-1	-	2	FALSE	FALSE	DF1D111718333D5D83AE993FCDE22DB9631FB489	71	71
MC	NFE-PFH_090	TCGA	N	LGG	SNP	Missense_Mutation	FALSE	3.40.718.10	9686	1t09A00	N	-	565	25	IDH1	O75874	132	R/H	132	1	0	1	0	1	5	1	0	0	1	0	0	0	0	0	0	1	0	1	0	0	0	0	-	2	FALSE	FALSE	9E039E27CFCC2918B3A34C444D6C1E487B22ACE8	565	565
MC	NFE-PFH_090	TCGA	N	LGG	SNP	Missense_Mutation	FALSE	3.40.718.10	9686	1t09A00	N	-	565	25	IDH1	O75874	132	R/H	132	1	0	1	0	1	5	1	0	0	1	0	0	0	0	0	0	1	0	1	0	0	0	0	-	2	FALSE	FALSE	883D0E5FD16C10AE493D26BEDE92261A568C8F5F	565	565
MC	NFE-PFH_090	TCGA	N	LGG	SNP	Missense_Mutation	FALSE	2.60.40.720	7	1hu8A00	N	-	2231	71	TP53	P04637	273	R/C	270	0	0	1	1	0	5	0	0	1	0	0	0	0	1	0	0	0	0	1	0	0	1.196e-05	0.00001196	LFS	2	FALSE	FALSE	3F0FE9D6DACAAFFD83A01D31EB839CDBF9C9B77A	2231	2231
MC	NFE-PFH_090	TCGA	N	KIRC	SNP	Missense_Mutation	FALSE	3.30.497.10	4894	1jmjA01	N	-	28	15	SERPIND1	P05546	433	A/V	414	0	0	0	0	0	5	1	0	0	0	0	0	0	0	0	0	1	0	0	1	0	-	-1	-	0	FALSE	FALSE	9EFC643B28A7A603A2C00E12C837F38E2300FC5D	28	28
MC	NFE-PFH_090	TCGA	N	LIHC	SNP	Missense_Mutation	FALSE	1.10.405.10	914	1ukvG03	N	-	17	5	GDI2	P50395	139	R/H	147	1	0	0	0	0	5	1	0	0	1	0	0	0	0	0	0	1	0	0	1	0	3.981e-06	0.000003981	-	1	FALSE	FALSE	482C4D753F53BD95D4A0E9902CAD8738DFD640F8	17	17
MC	NFE-PFH_090	TCGA	N	LIHC	SNP	Missense_Mutation	FALSE	3.40.50.300	626274	2vo1A00	N	-	20	11	CTPS1	P17812	232	M/T	232	0	0	1	0	0	5	1	0	0	1	0	0	0	0	0	0	1	0	1	0	0	-	-1	-	1	FALSE	FALSE	AF377F8EF23B7BBC2EC9D6B7F8275A8B5BE2DE7C	20	20
MC	NFE-PFH_090	TCGA	N	LGG	SNP	Missense_Mutation	FALSE	3.40.718.10	9686	1t09A00	N	-	565	25	IDH1	O75874	132	R/H	132	1	0	1	0	1	5	1	0	0	1	0	0	0	1	0	0	0	0	1	0	0	0	0	-	2	FALSE	FALSE	9FFCF16F24AC4CD85A460AE6FAC8A247F3F25625	565	565
MC	NFE-PFH_090	TCGA	N	LGG	SNP	Missense_Mutation	FALSE	3.40.718.10	9686	1t09A00	N	-	565	25	IDH1	O75874	132	R/C	132	1	0	1	0	1	5	1	0	0	1	0	0	0	0	0	0	1	0	1	0	0	0	0	-	2	FALSE	FALSE	04F31BFB7233E990758A073C44D888DD2CE48691	565	565
MC	NFE-PFH_090	TCGA	N	LIHC	SNP	Missense_Mutation	FALSE	2.60.40.1700	142	1wd8A02	N	-	16	13	PADI4	Q9UM07	265	I/M	265	0	0	1	0	0	5	0	0	0	0	0	0	0	0	1	0	0	0	0	1	0	-	-1	-	0	FALSE	FALSE	3B56AC74BA72723313ED85763D049935FC8B2969	16	16
MC	NFE-PFH_090	TCGA	N	LIHC	SNP	Missense_Mutation	FALSE	2.60.40.720	7	1hu8A00	N	-	2231	71	TP53	P04637	157	V/F	154	0	0	0	0	1	5	0	0	0	1	0	0	0	1	0	0	0	0	1	0	0	-	-1	-	0	FALSE	FALSE	34D78D7CB84F9B4D15CD064E62703A155D5617B4	2231	2231
MC	NFE-PFH_090	TCGA	N	LIHC	SNP	Missense_Mutation	FALSE	2.60.40.720	7	1hu8A00	N	-	2231	71	TP53	P04637	174	R/W	171	0	0	1	0	0	5	1	0	0	1	0	0	0	1	0	0	0	0	1	0	0	-	-1	LFS	1	FALSE	FALSE	2926D960B3F382CF5D500857D1689AA6C464556D	2231	2231
MC	NFE-PFH_090	TCGA	N	LIHC	SNP	Missense_Mutation	FALSE	2.60.40.720	7	1hu8A00	N	-	2231	71	TP53	P04637	275	C/R	272	0	0	1	1	0	5	0	0	1	0	0	0	0	0	0	0	1	0	1	0	0	-	-1	LFS	2	FALSE	FALSE	48D87EC92808C9EC5BC511F3C77D21D60153175A	2231	2231
MC	NFE-PFH_090	TCGA	N	LIHC	SNP	Missense_Mutation	FALSE	3.10.100.10	12441	1o7bT00	N	-	32	9	STAB2	Q8WWQ8	2280	N/S	83	1	0	0	0	0	5	1	0	0	0	0	0	0	0	0	0	1	0	1	0	0	-	-1	-	1	FALSE	FALSE	18859D1806163442F7192669379281ABD68CB551	32	32
[truncated: 15,098 more rows]
[truncated: 15 more columns]
