# Supplementary material for: Gene duplication is associated with gene diversification and potential neofunctionalization in lung cancer evolution
Source: Genome Res. 2026 Mar;36(3):561–77. doi: 10.1101/gr.278663.123 (PMC12951968; doi:10.1101/gr.278663.123)
Supplement: Supplement 4 [file Supplemental_Code_1.zip › funvar-tracerx-main/data/resources/benchmark/minimal/cath_funfam_all_v4_2.tsv]

SUPERFAMILY_ID	FUNFAM_NUMBER	SEED_DOPS_SCORE	NAME	REP_ID	INCLUSION_BITSCORE	INCLUSION_E_VALUE	NUM_REP_ANNOTATIONS	REP_SOURCE_ID	NUM_MEMBERS_IN_SEED_ALN	NUM_MEMBERS_IN_FUNFAM
1.10.132.10	344	10.617	DNA topoisomerase I subunit B	Q70HS8	156.4	0.000000000000000000000000000000000000000000000000035	0	uniprot	7	7
1.10.132.10	368	73.792	DNA topoisomerase I, mitochondrial	1a36A04	204.4	0.000000000000000000000000000000000000000000000000000000000000030	0	cath	628	895
1.10.132.10	377	90.208	DNA topoisomerase I, variant	P04786	165.4	0.000000000000000000000000000000000000000000000000013	0	uniprot	791	847
1.10.132.10	380	91.721	DNA topoisomerase I, variant	P41511	129.3	0.00000000000000000000000000000000000000047	0	uniprot	159	184
1.10.132.10	382	14.493	Probable DNA topoisomerase I	P41511	239	0.0000000000000000000000000000000000000000000000000000000000000000000000000011	0	uniprot	3	3
1.10.1440.10	275	94.464	Apolipoprotein C-II, isoform CRA_a	1i5jA00	95.3	0.0000000000000000000000000000041	0	cath	49	99
1.10.150.310	979	89.45	Transcription elongation factor SPT6	2oceA04	194.9	0.0000000000000000000000000000000000000000000000000000000000057	0	cath	742	823
1.10.238.110	27	73.193	Diacylglycerol kinase beta	Q9Y6T7	159.2	0.000000000000000000000000000000000000000000000000083	0	uniprot	75	110
1.10.238.110	92	4.694	Probable diacylglycerol kinase 3	Q03603	213.6	0.000000000000000000000000000000000000000000000000000000000000000000039	0	uniprot	3	3
1.10.238.110	164	28.241	Diacyl glycerol kinase, isoform J	Q01583	210.5	0.0000000000000000000000000000000000000000000000000000000000000000018	0	uniprot	13	27
1.10.238.110	331	82.247	Diacylglycerol kinase, alpha 80kDa	1tuzA00	174.1	0.0000000000000000000000000000000000000000000000000000025	0	cath	55	96
1.10.238.110	334	71.833	Diacylglycerol kinase gamma	P49619	162.8	0.0000000000000000000000000000000000000000000000000059	0	uniprot	53	91
1.10.238.110	336	0	Diacylglycerol kinase alpha	P51556	264.8	0.0000000000000000000000000000000000000000000000000000000000000000000000000000000000038	0	uniprot	1	4
1.10.246.40	15	0	Transposase IS4 family protein	D6TWJ9	166.6	0.000000000000000000000000000000000000000000000000000020	0	uniprot	3	3
1.10.246.40	125	22.119	Transposase, Tn5 family	K9PTE5	86.9	0.00000000000000000000000000019	0	uniprot	5	5
1.10.246.40	223	38.391	Transposase	E8X3Q8	93.3	0.00000000000000000000000000000051	0	uniprot	2	2
1.10.246.40	258	93.132	Transposase for transposon Tn5	1mm8A01	30.5	0.0000000046	0	cath	1015	1294
1.10.287.340	1	9.562	Phosphoprotein	1ezjA02	134.9	0.00000000000000000000000000000000000000000019	0	cath	6	7
1.10.287.340	2	0	Phosphoprotein	P32530	136.1	0.000000000000000000000000000000000000000000015	0	uniprot	4	4
1.10.287.830	180	100	Oligoendopeptidase F, plasmid	3ce2A02	37.2	0.000000000010	0	cath	3017	4807
1.10.287.830	189	94.496	Oligoendopeptidase F	U2QVI0	78	0.00000000000000000000000013	0	uniprot	9	9
1.10.287.920	93	58.273	Pheromone alpha factor receptor	2k9pA00	145.8	0.00000000000000000000000000000000000000000000024	0	cath	85	104
1.10.287.920	94	47.537	Pheromone receptor PREB [Source:UniProtKB/TrEMBLAcc:Q7SI72]	Q00619	148.8	0.0000000000000000000000000000000000000000000000034	0	uniprot	2	2
1.10.3250.10	1	22.762	EcoO109IR	1wtdA01			0	cath	17	21
1.10.3430.10	3241	0	Putative ammonium transporter 4 member 1	A3AMQ0	238	0.00000000000000000000000000000000000000000000000000000000000000000000000000053	0	uniprot	1	1
1.10.3430.10	3400	93.182	Urea transporter 1	4ezcA00	304	0.000000000000000000000000000000000000000000000000000000000000000000000000000000000000000000019	0	cath	213	517
1.10.3430.10	3434	88.472	Ammonium transporter, splicing variant	3hd6A00	4.1	9.0	0	cath	1515	16201
1.10.40.30	28	33.934	Adenylosuccinate lyase	P56468	200.1	0.000000000000000000000000000000000000000000000000000000000000037	0	uniprot	416	416
1.10.40.30	171	5.505	Adenylosuccinate lyase	1c3cA03	184.5	0.000000000000000000000000000000000000000000000000000000000046	0	cath	13	17
1.10.40.30	172	0	Adenylosuccinate lyase	L8AS78	199.1	0.00000000000000000000000000000000000000000000000000000000000000033	0	uniprot	4	4
1.10.40.30	173	0	Adenylosuccinate lyase	O66856	192.2	0.000000000000000000000000000000000000000000000000000000000000051	0	uniprot	1	1
1.10.40.30	362	16.044	Adenylosuccinate lyase	P12047	190	0.0000000000000000000000000000000000000000000000000000000000062	0	uniprot	262	262
1.10.40.30	363	33.996	Adenylosuccinate lyase	A0A0H2UMU6	186.2	0.00000000000000000000000000000000000000000000000000000000051	0	uniprot	575	575
1.10.40.30	400	6.967	Adenylosuccinate lyase	Q15247	195.1	0.000000000000000000000000000000000000000000000000000000000000019	0	uniprot	27	27
1.10.40.30	782	1.618	Adenylosuccinate lyase	I6XWA1	175.5	0.000000000000000000000000000000000000000000000000000000040	0	uniprot	76	76
1.10.40.30	923	13.726	3-carboxy-cis,cis-muconate cycloisomerase	O31385	199.1	0.0000000000000000000000000000000000000000000000000000000000000011	0	uniprot	6	6
1.10.40.30	1432	10.978	Adenylosuccinate lyase	Q9RSE6	186.3	0.000000000000000000000000000000000000000000000000000000000010	0	uniprot	2	2
1.10.40.30	1484	8.915	Argininosuccinate lyase	Q8U705	184.7	0.000000000000000000000000000000000000000000000000000000000098	0	uniprot	14	15
1.10.40.30	1550	3.188	Argininosuccinate lyase	A0A0M1ULI8	181.6	0.00000000000000000000000000000000000000000000000000000000035	0	uniprot	3	3
1.10.40.30	1593	0	Argininosuccinate lyase, putative	B9WJZ6	182.1	0.00000000000000000000000000000000000000000000000000000000040	0	uniprot	8	8
1.10.40.30	1594	9.611	Argininosuccinate lyase	P04076	175.1	0.000000000000000000000000000000000000000000000000000000076	0	uniprot	95	103
1.10.40.30	1595	0	Argininosuccinate lyase	Q8TXN9	169	0.00000000000000000000000000000000000000000000000000000071	0	uniprot	1	1
1.10.40.30	1776	0	Argininosuccinate lyase	Q4FNK3	179.4	0.0000000000000000000000000000000000000000000000000000000011	0	uniprot	2	2
1.10.40.30	1783	8.443	Argininosuccinate lyase	A0A0F6Z3C2	174.3	0.000000000000000000000000000000000000000000000000000000048	0	uniprot	3	3
1.10.40.30	1800	6.721	Argininosuccinate lyase	F4AS88	172.4	0.00000000000000000000000000000000000000000000000000000041	0	uniprot	7	7
1.10.40.30	1805	0	Argininosuccinate lyase	A0LE33	176.3	0.0000000000000000000000000000000000000000000000000000000052	0	uniprot	1	1
1.10.40.30	1935	0	Arginosuccinate lyase (Eurofung)	C8VJ67	180.7	0.00000000000000000000000000000000000000000000000000000000043	0	uniprot	2	2
1.10.40.30	2118	0	Argininosuccinate lyase	Q2RXE3	180.5	0.00000000000000000000000000000000000000000000000000000000020	0	uniprot	1	1
1.10.40.30	2120	11.271	Argininosuccinate lyase	A0A139Q4U6	177.1	0.000000000000000000000000000000000000000000000000000000049	0	uniprot	50	51
1.10.40.30	2149	3.369	Argininosuccinate lyase	F8DPD6	179	0.0000000000000000000000000000000000000000000000000000000033	0	uniprot	30	30
1.10.40.30	2150	0	Argininosuccinate lyase	Q0AM30	179.2	0.00000000000000000000000000000000000000000000000000000000078	0	uniprot	1	1
1.10.40.30	2174	27.585	Argininosuccinate lyase	2e9fA03	154.1	0.00000000000000000000000000000000000000000000000035	0	cath	11	15
1.10.40.30	2177	0	Argininosuccinate lyase	Q8ELT9	180.9	0.00000000000000000000000000000000000000000000000000000000021	0	uniprot	1	1
1.10.40.30	2195	7.947	Argininosuccinate lyase	A0A1E7DIW5	172.8	0.00000000000000000000000000000000000000000000000000000035	0	uniprot	24	24
1.10.40.30	2256	1.687	Argininosuccinate lyase	Q7UK64	180.9	0.00000000000000000000000000000000000000000000000000000000078	0	uniprot	3	4
1.10.40.30	2261	0	Argininosuccinate lyase	Q8KTQ9	179.7	0.00000000000000000000000000000000000000000000000000000000051	0	uniprot	1	1
1.10.40.30	2334	8.39	Argininosuccinate lyase	S2U2Y4	173	0.00000000000000000000000000000000000000000000000000000079	0	uniprot	276	276
1.10.40.30	2441	8.06	Argininosuccinate lyase	L7HQV9	179.5	0.0000000000000000000000000000000000000000000000000000000011	0	uniprot	10	10
1.10.40.30	2839	13.559	Argininosuccinate lyase	Q46104	168	0.000000000000000000000000000000000000000000000000000036	0	uniprot	64	64
1.10.40.30	2846	1.687	Argininosuccinate lyase	V4ZFI7	177.9	0.000000000000000000000000000000000000000000000000000000011	0	uniprot	15	15
1.10.40.30	2856	0	Argininosuccinate lyase	P22675	181.7	0.00000000000000000000000000000000000000000000000000000000021	0	uniprot	2	2
1.10.40.30	2881	7.505	Argininosuccinate lyase	P59617	175.7	0.000000000000000000000000000000000000000000000000000000050	0	uniprot	25	25
1.10.40.30	2884	0	Argininosuccinate lyase	A0A0F7PXC4	180.6	0.0000000000000000000000000000000000000000000000000000000013	0	uniprot	14	14
1.10.40.30	2889	6.721	Argininosuccinate lyase	Q92VM6	174.3	0.000000000000000000000000000000000000000000000000000000062	0	uniprot	9	9
1.10.40.30	3503	0	Argininosuccinate lyase	Q024T3	182.8	0.000000000000000000000000000000000000000000000000000000000054	0	uniprot	1	1
1.10.40.30	3763	15.953	Aspartate ammonia-lyase	P56149	131.5	0.000000000000000000000000000000000000000027	0	uniprot	8612	8612
1.10.40.30	3936	0	Fumarate hydratase class II	Q7U8I1	155.8	0.000000000000000000000000000000000000000000000000010	0	uniprot	1	1
1.10.40.30	3938	0	Fumarate hydratase class II	Q7VR50	150.5	0.00000000000000000000000000000000000000000000000048	0	uniprot	1	1
1.10.40.30	3941	26.62	Fumarate hydratase class II	J2Y060	138.5	0.000000000000000000000000000000000000000000068	0	uniprot	78	78
1.10.40.30	3942	24.932	Fumarate hydratase class II	1vdkA03	146.3	0.00000000000000000000000000000000000000000000015	0	cath	21	23
1.10.40.30	3944	0	Aspartate ammonia-lyase	Q59200	133.8	0.00000000000000000000000000000000000000000024	0	uniprot	21	21
1.10.40.30	3955	0	Fumarate hydratase class II	B0R5F3	144.6	0.000000000000000000000000000000000000000000000038	0	uniprot	4	4
1.10.40.30	3960	0	Fumarate hydratase class II	Q55674	146.3	0.000000000000000000000000000000000000000000000010	0	uniprot	1	1
1.10.40.30	3969	16.628	Aspartate ammonia-lyase	P26899	133.6	0.0000000000000000000000000000000000000000022	0	uniprot	289	289
1.10.40.30	4570	0	Fumarate hydratase class II	Q7W0A2	149.5	0.0000000000000000000000000000000000000000000000042	0	uniprot	52	53
1.10.40.30	4572	13.228	Fumarate hydratase class II	Q8XQE8	135.2	0.00000000000000000000000000000000000000000038	0	uniprot	40	40
1.10.40.30	4575	0	Fumarate hydratase class II	Q8DIP7	144.8	0.000000000000000000000000000000000000000000000034	0	uniprot	1	1
1.10.40.30	5036	2.184	Fumarate hydratase class II	P39461	145.3	0.000000000000000000000000000000000000000000000063	0	uniprot	14	14
1.10.40.30	5039	0	Fumarate hydratase class II	Q7NZ02	142.6	0.00000000000000000000000000000000000000000000018	0	uniprot	1	1
1.10.40.30	5041	41.306	Fumarate hydratase class II	A0A0L8ILR4	137.6	0.00000000000000000000000000000000000000000011	0	uniprot	848	848
1.10.40.30	5042	10.826	Fumarate hydratase class II	Q9RR70	141.4	0.00000000000000000000000000000000000000000000077	0	uniprot	3	3
1.10.40.30	5044	44.948	Adenylosuccinate lyase (ASL)	2x75A03	177.8	0.000000000000000000000000000000000000000000000000000000070	0	cath	2624	2626
1.10.40.30	5051	18.357	Probable argininosuccinate lyase	P40369	169.3	0.0000000000000000000000000000000000000000000000000000015	0	uniprot	2	2
1.10.40.30	5053	13.23	Argininosuccinate lyase	Q03W71	169.9	0.0000000000000000000000000000000000000000000000000000035	0	uniprot	7	7
1.10.40.30	5059	0	Argininosuccinate lyase	A0A142VAQ3			0	uniprot	6	6
1.10.40.30	5140	46.544	Fumarate hydratase 2, chloroplastic	Q9FI53	137.8	0.000000000000000000000000000000000000000000056	0	uniprot	35	39
1.10.40.30	5152	36.616	Fumarate hydratase class II	Q2FX94	136.5	0.00000000000000000000000000000000000000000033	0	uniprot	1610	1611
1.10.40.30	5165	20.32	Argininosuccinate lyase	Q7VFF8	165.1	0.000000000000000000000000000000000000000000000000000040	0	uniprot	3	3
1.10.40.30	5171	42.238	Aspartate ammonia-lyase	B0KR64	115.5	0.0000000000000000000000000000000000057	0	uniprot	1325	1325
1.10.40.30	5173	18.553	Argininosuccinate lyase	Q2IGX8	162.1	0.00000000000000000000000000000000000000000000000000054	0	uniprot	4	4
1.10.40.30	5175	26.12	Argininosuccinate lyase	Q5HBZ4	167.5	0.000000000000000000000000000000000000000000000000000011	0	uniprot	5	5
1.10.40.30	5205	31.209	Argininosuccinate lyase	Q30S87	161.4	0.00000000000000000000000000000000000000000000000000051	0	uniprot	2	2
1.10.40.30	5241	27.142	Argininosuccinate lyase	Q9RWJ0	160.9	0.0000000000000000000000000000000000000000000000000016	0	uniprot	4	5
1.10.40.30	5259	86.192	Argininosuccinate lyase, isoform CRA_b	1k62A03	131.2	0.000000000000000000000000000000000000000058	0	cath	103	200
1.10.40.30	5265	36.171	Argininosuccinate lyase	Q2G4W0	158.7	0.000000000000000000000000000000000000000000000000011	0	uniprot	6	6
1.10.40.30	5266	82.064	Fumarate hydratase class II	1fuoA03	118.2	0.0000000000000000000000000000000000016	0	cath	7300	7420
1.10.40.30	5267	69.369	Putative aspartate ammonia-lyase	1jswA03	107.8	0.0000000000000000000000000000000042	0	cath	38774	39030
1.10.40.30	5294	43.041	Argininosuccinate lyase	A7GXA8	150	0.0000000000000000000000000000000000000000000000085	0	uniprot	14	14
1.10.40.30	5316	36.695	Adenylosuccinate lyase	Q58339	175.1	0.000000000000000000000000000000000000000000000000000000050	0	uniprot	6	6
1.10.40.30	5325	61.665	Argininosuccinate lyase	Q72D36	142.1	0.0000000000000000000000000000000000000000000016	0	uniprot	16	16
1.10.40.30	5364	94.677	Fumarate hydratase class II	3e04A03	90.5	0.0000000000000000000000000049	0	cath	1763	4108
1.10.40.30	5372	91.565	Argininosuccinate lyase 1	P59613	120.7	0.00000000000000000000000000000000000043	0	uniprot	1099	1206
1.10.40.30	5373	97.17	Argininosuccinate lyase (Arginosuccinase) (ASAL)	Q74GT9	79.9	0.0000000000000000000000056	0	uniprot	1489	2639
1.10.40.30	5376	91.256	Argininosuccinate lyase	Q2FZU2	125.9	0.000000000000000000000000000000000000013	0	uniprot	3268	3306
1.10.40.30	5393	96.252	Bifunctional argininosuccinate lyase/N-acetylglutamate synthase	1tj7A03	103.9	0.00000000000000000000000000000022	0	cath	4581	5894
1.10.40.30	5410	0	Fumarate hydratase class II	Q83CL8	132.2	0.0000000000000000000000000000000000000000011	0	uniprot	2	2
1.10.40.30	5422	96.618	Adenylosuccinate lyase, putative, expressed	2ptqA03	93.4	0.00000000000000000000000000047	0	cath	6150	8141
1.10.40.30	5431	42.289	Uncharacterized protein C8E4.05c	O42889	164.4	0.000000000000000000000000000000000000000000000000000062	0	uniprot	2	2
1.10.40.30	5434	53.224	Argininosuccinate lyase	P57159	172.1	0.000000000000000000000000000000000000000000000000000000092	0	uniprot	5	5
1.10.40.30	5437	63.292	Fumarate hydratase, class II	O94552	114.2	0.0000000000000000000000000000000000054	0	uniprot	149	150
1.10.40.30	5446	83.389	Argininosuccinate lyase	O67383	120.1	0.000000000000000000000000000000000000014	0	uniprot	13	15
1.10.40.30	5448	93.356	Argininosuccinate lyase, chloroplastic	Q9LEU8	104.8	0.0000000000000000000000000000000027	0	uniprot	42	44
1.10.40.30	5451	91.578	Argininosuccinate lyase	Q9LAE5	103.2	0.000000000000000000000000000000092	0	uniprot	311	357
1.10.40.30	5455	90.475	Fumarate hydratase class II	Q9ZCQ4	91.8	0.00000000000000000000000000017	0	uniprot	407	412
1.10.40.30	5456	60.162	Argininosuccinate lyase	A9WJR8	138.6	0.000000000000000000000000000000000000000000017	0	uniprot	8	8
1.10.40.30	5458	82.538	Fumarate hydratase class II	3no9A03	106.3	0.0000000000000000000000000000000052	0	cath	1146	1203
1.10.40.30	5462	66.925	Fumarate hydratase class II	Q9KRR3	97.8	0.0000000000000000000000000000014	0	uniprot	251	251
1.10.40.30	5469	97.833	Fumarate hydratase class II	Q54VA2	86.7	0.0000000000000000000000000079	0	uniprot	791	887
1.10.40.30	5472	96.251	3-carboxy-cis,cis-muconate cycloisomerase	1q5nA03	102.5	0.00000000000000000000000000000012	0	cath	829	855
1.10.40.30	5474	85.068	Argininosuccinate lyase	P9WPY7	90.5	0.0000000000000000000000000025	0	uniprot	1598	2625
1.10.40.30	5479	84.719	Argininosuccinate lyase	Q1IIZ3	97.4	0.0000000000000000000000000000021	0	uniprot	251	251
1.10.40.30	5500	99.266	Argininosuccinate lyase	Q2FR16	63.2	0.00000000000000000020	0	uniprot	339	366
1.10.60.30	5	0	Uncharacterized protein	G1UQA6	188.6	0.00000000000000000000000000000000000000000000000000000000000087	0	uniprot	1	1
1.10.60.30	139	0	Uncharacterized protein	E8LJU2	184.3	0.000000000000000000000000000000000000000000000000000000000017	0	uniprot	1	1
1.10.60.30	180	0	Uncharacterized protein	E5Y800			0	uniprot	1	1
1.10.60.30	212	0	Uncharacterized protein	K8F3V2	178.2	0.0000000000000000000000000000000000000000000000000000000015	0	uniprot	1	1
1.10.60.30	281	8.921	UPF0307 protein PMI3641	B4EX40			0	uniprot	10	10
1.10.60.30	385	0	Uncharacterized protein	A4S6X4	181.4	0.00000000000000000000000000000000000000000000000000000000013	0	uniprot	1	1
1.10.60.30	416	0	Uncharacterized protein	F7RZN0	182.4	0.000000000000000000000000000000000000000000000000000000000059	0	uniprot	1	1
1.10.60.30	690	0	Uncharacterized protein	A6GCY8	175.2	0.000000000000000000000000000000000000000000000000000000013	0	uniprot	1	1
1.10.60.30	800	20.135	Uncharacterized protein	A1SU03			0	uniprot	2	2
1.10.60.30	872	16.141	Uncharacterized protein	G9ZJ58	167.9	0.0000000000000000000000000000000000000000000000000000048	0	uniprot	5	5
1.10.60.30	889	15.233	Uncharacterized protein family UPF0307	I3Y741	165.8	0.000000000000000000000000000000000000000000000000000021	0	uniprot	2	2
1.10.60.30	928	24.688	UPF0307 protein HD_1362	A3N094			0	uniprot	62	62
1.10.60.30	942	33.132	Uncharacterized protein	A0A139JX37	184.3	0.000000000000000000000000000000000000000000000000000000000018	0	uniprot	9	9
1.10.60.30	946	25.558	UPF0307 protein NTHI1319	P45076			0	uniprot	61	64
1.10.60.30	1020	73.864	Sodium-dependent phosphate transporter	B0V5P4	144.1	0.00000000000000000000000000000000000000000000093	0	uniprot	937	940
1.10.60.30	1056	20.925	Uncharacterized protein	D3RQX4	164	0.000000000000000000000000000000000000000000000000000079	0	uniprot	2	2
1.10.60.30	1075	31.108	Uncharacterized protein	C1MZS1	167	0.0000000000000000000000000000000000000000000000000000074	0	uniprot	2	2
1.10.60.30	1149	40.983	Uncharacterized protein	Q31G90	156.2	0.000000000000000000000000000000000000000000000000025	0	uniprot	3	3
1.10.60.30	1179	52.305	UPF0307 protein D11S_2057	Q9CPC8	149.9	0.0000000000000000000000000000000000000000000000081	0	uniprot	19	22
1.10.60.30	1265	96.428	UPF0307 protein VC_2536	Q9KP43	110.8	0.000000000000000000000000000000000029	0	uniprot	251	267
1.10.60.30	1269	83.772	UPF0307 protein YjgA	P0A8X0	131.7	0.000000000000000000000000000000000000000024	0	uniprot	40066	40087
1.10.60.30	1290	81.342	Coffea canephora DH200=94 genomic scaffold, scaffold_26	Q8VY50	102	0.000000000000000000000000000000041	0	uniprot	66	105
1.10.60.30	1302	95.013	UPF0307 protein AHA_3937	A0KQ25	107.2	0.00000000000000000000000000000000031	0	uniprot	59	68
1.10.60.30	1326	97.807	UPF0307 protein AHA_3937	2p0tA01	68.1	0.0000000000000000000066	0	cath	1803	2029
1.10.60.30	1358	38.407	Uncharacterized protein family UPF0307	G2E408	147	0.000000000000000000000000000000000000000000000015	0	uniprot	2	2
1.10.60.30	1360	79.173	UPF0307 protein SO_4079	Q8EA30	150.5	0.0000000000000000000000000000000000000000000000034	0	uniprot	21	29
1.10.60.30	1366	37.806	Uncharacterized protein	K1Y2Q3	148.8	0.0000000000000000000000000000000000000000000000034	0	uniprot	2	2
1.10.60.30	1369	36.921	Uncharacterized protein	D6Z275	175.1	0.000000000000000000000000000000000000000000000000000000013	0	uniprot	2	2
1.10.60.30	1377	42.004	Putative uncharacterized protein	D8U0Z5	144.8	0.000000000000000000000000000000000000000000000080	0	uniprot	2	2
1.10.60.30	1383	43.707	Uncharacterized protein	Q1K3Q9	154.1	0.000000000000000000000000000000000000000000000000089	0	uniprot	2	2
1.10.60.30	1384	46.209	Uncharacterized protein	Q1K3Q9	136.5	0.000000000000000000000000000000000000000000028	0	uniprot	2	2
1.10.60.30	1397	43.531	Conserved uncharacterized protein, DUF615	I5AXZ4	124.4	0.00000000000000000000000000000000000000016	0	uniprot	2	2
1.10.60.30	1399	49.758	Uncharacterized protein	I1EWN1	141.1	0.00000000000000000000000000000000000000000000082	0	uniprot	2	2
1.10.60.30	1407	82.477	Uncharacterized protein	A0A095S9B9	136.4	0.00000000000000000000000000000000000000000011	0	uniprot	10	10
1.10.60.30	1410	90.154	Uncharacterized protein	Q72DF4	181.2	0.00000000000000000000000000000000000000000000000000000000014	0	uniprot	43	45
1.10.60.30	1424	97.18	Uncharacterized protein	A0P5T2	125.2	0.00000000000000000000000000000000000000016	0	uniprot	19	21
1.10.60.30	1439	99.628	UPF0307 protein YjgA	Q5NFJ4	81.3	0.00000000000000000000000016	0	uniprot	79	96
1.10.60.30	1446	97.592	UPF0307 protein Smlt3470	Q8P7K6	68.6	0.0000000000000000000019	0	uniprot	1312	1386
1.10.60.30	1468	48.527	Uncharacterized protein	A5EWP8	138.9	0.0000000000000000000000000000000000000000000056	0	uniprot	2	2
1.10.60.30	1473	95.451	Coffea canephora DH200=94 genomic scaffold, scaffold_26	Q8VY50	59.2	0.00000000000000000074	0	uniprot	59	86
1.10.60.30	1477	94.32	UPF0307 protein YjgA	2p0tA02	50.6	0.0000000000000045	0	cath	9591	10524
1.10.60.30	1486	0	Uncharacterized protein	B6BWL0	167.9	0.0000000000000000000000000000000000000000000000000000020	0	uniprot	1	1
1.10.630.10	1311	10.584	Probable cytochrome P450 304a1	Q9VG17	1162	0.0	0	uniprot	5	5
1.10.630.10	1470	19.737	Cytochrome P450 307a1	Q9VRM7	1033.2	0.0	0	uniprot	8	13
1.10.630.10	1707	19.59	Cytochrome P450 711A1	B9DFU2	1007.6	0.00000000000000000000000000000000000000000000000000000000000000000000000000000000000000000000000000000000000000000000000000000000000000000000000000000000000000000000000000000000000000000000000000000000000000000000000000000000000000000000000000000000000000000000000000000000000000000000000000000000000000000041	0	uniprot	8	8
1.10.630.10	2354	30.127	Shade, isoform D	Q9VUF8	943.7	0.000000000000000000000000000000000000000000000000000000000000000000000000000000000000000000000000000000000000000000000000000000000000000000000000000000000000000000000000000000000000000000000000000000000000000000000000000000000000000000000000000000000000000000000000000000000000000000000016	0	uniprot	22	28
1.10.630.10	3330	54.739	Cytochrome P450 83A1	P48421	833.1	0.000000000000000000000000000000000000000000000000000000000000000000000000000000000000000000000000000000000000000000000000000000000000000000000000000000000000000000000000000000000000000000000000000000000000000000000000000000000000000000000000000000000000058	0	uniprot	25	28
1.10.630.10	5173	83.516	Cytochrome P450 76C1	Q9LQ25	29.1	0.00000000047	0	uniprot	35	54
1.10.630.10	5182	93.982	Cytochrome P450 83B1	A0A1B2ZBY5	382.7	0.000000000000000000000000000000000000000000000000000000000000000000000000000000000000000000000000000000000000000000013	0	uniprot	145	204
1.10.630.10	6623	91.515	Cytochrome P450 2D4-like protein	2f9qA00	28.2	0.0000000051	0	cath	204	453
1.10.630.10	6630	1.357	Vitamin D(3) 25-hydroxylase	O46658	1139.3	0.0	0	uniprot	2	2
1.10.630.10	6960	0	Cytochrome P450 3A	Q06884	1175.6	0.0	0	uniprot	1	1
1.10.630.10	7596	95.446	Cytochrome P450 4X1	Q86W10	79.7	0.00000000000000000000000061	0	uniprot	53	124
1.10.630.10	7926	21.015	Pisatin demethylase	C7ZC14	729.2	0.000000000000000000000000000000000000000000000000000000000000000000000000000000000000000000000000000000000000000000000000000000000000000000000000000000000000000000000000000000000000000000000000000000000000000000000000000000093	0	uniprot	8	8
1.10.630.10	8879	0	Probable cytochrome P450 316a1	Q9VS78	1141.2	0.0	0	uniprot	1	1
1.10.630.10	9541	10.177	Probable cytochrome P450 6u1	A0A0B4LET2	1095.5	0.0	0	uniprot	7	7
1.10.630.10	9542	8.318	Cytochrome P450	O08336	1129.7	0.0	0	uniprot	48	48
1.10.630.10	9992	0	Probable cytochrome P450 555A1	Q54LA8			0	uniprot	1	1
1.10.630.10	10228	12.467	Bifunctional P-450/NADPH-P450 reductase 1	O08394	1116.5	0.0	0	uniprot	49	49
1.10.630.10	10306	7.93	Cytochrome P450 315a1, mitochondrial	Q9VGH1	1121.1	0.0	0	uniprot	5	5
1.10.630.10	10918	33.217	Cytochrome P450, putative (Eurofung)	C8V7P3	1044.5	0.0	0	uniprot	4	4
1.10.630.10	11434	18.596	Probable cytochrome P450 311a1	Q9VYQ7	1040.9	0.0	0	uniprot	5	6
1.10.630.10	11987	9.867	NADPH-cytochrome P450 reductase 102A1V8	1bu7A00	1128.1	0.0	0	cath	15	95
1.10.630.10	12121	8.375	Probable cytochrome P450 317a1	C9QPG6	1103.6	0.0	0	uniprot	6	8
1.10.630.10	12169	89.461	Cytochrome P450 90A1	Q42569	698.8	0.0000000000000000000000000000000000000000000000000000000000000000000000000000000000000000000000000000000000000000000000000000000000000000000000000000000000000000000000000000000000000000000000000000000000000000000071	0	uniprot	103	125
1.10.630.10	12273	28.365	Lanosterol 14-alpha-demethylase	A0A1E1EUL0	724.3	0.000000000000000000000000000000000000000000000000000000000000000000000000000000000000000000000000000000000000000000000000000000000000000000000000000000000000000000000000000000000000000000000000000000000000000000000000000011	0	uniprot	55	55
1.10.630.10	12412	0	Cytochrome P450 708A2	F4K051	1063.4	0.0	0	uniprot	5	5
1.10.630.10	12521	64.157	Cytochrome P450 137 Cyp137	P9WPM5	856	0.0000000000000000000000000000000000000000000000000000000000000000000000000000000000000000000000000000000000000000000000000000000000000000000000000000000000000000000000000000000000000000000000000000000000000000000000000000000000000000000000000000000000000000000017	0	uniprot	144	153
1.10.630.10	13038	2.072	Cytochrome P450 monooxigenase GliC2	A0A0J5PTX4	1066.8	0.0	0	uniprot	3	4
1.10.630.10	13232	11.24	Uncharacterized protein	Q2KHG0	700.8	0.000000000000000000000000000000000000000000000000000000000000000000000000000000000000000000000000000000000000000000000000000000000000000000000000000000000000000000000000000000000000000000000000000000000000000000000081	0	uniprot	2	2
1.10.630.10	13548	30.963	Cytochrome P450 136 Cyp136	I6XG25	1023.4	0.0	0	uniprot	183	185
1.10.630.10	13774	1.55	Putative cytochrome P450 135B1 CYP135B1	P9WPM9	1019.9	0.0	0	uniprot	111	111
1.10.630.10	14258	1.605	Cytochrome P450 135A1 Cyp135A1	P9WPN1	1044.7	0.0	0	uniprot	201	201
1.10.630.10	15050	1.313	Cytochrome P450	P9WPN3	1030.7	0.0	0	uniprot	164	164
1.10.630.10	16020	8.856	Fatty acid beta-hydroxylating cytochrome P450	1izoA00	989.9	0.000000000000000000000000000000000000000000000000000000000000000000000000000000000000000000000000000000000000000000000000000000000000000000000000000000000000000000000000000000000000000000000000000000000000000000000000000000000000000000000000000000000000000000000000000000000000000000000000000000000000016	0	cath	29	38
1.10.630.10	16241	0.549	Putative cytochrome p450 138 CYP138	I6X8L5	1010	0.0	0	uniprot	257	257
1.10.630.10	17067	0.566	Cytochrome P450-like protein L532	Q5UQ90	972.1	0.0000000000000000000000000000000000000000000000000000000000000000000000000000000000000000000000000000000000000000000000000000000000000000000000000000000000000000000000000000000000000000000000000000000000000000000000000000000000000000000000000000000000000000000000000000000000000000000000000000000019	0	uniprot	17	17
1.10.630.10	17935	1.719	Prostaglandin G/H synthase 2/cyclooxygenase 2, pgh2/cox2	A2QYI1	1041.4	0.0	0	uniprot	2	2
1.10.630.10	18755	85.968	Cytochrome P450 123 Cyp123	G4HS84	588.5	0.000000000000000000000000000000000000000000000000000000000000000000000000000000000000000000000000000000000000000000000000000000000000000000000000000000000000000000000000000000000018	0	uniprot	427	485
1.10.630.10	25230	32.876	Putative uncharacterized protein F18O22_190	F4K6S3	351.6	0.000000000000000000000000000000000000000000000000000000000000000000000000000000000000000000000000000000000000018	0	uniprot	4	7
1.10.630.10	25838	0.778	Cytochrome P450 family protein	Q9LT90	368.8	0.00000000000000000000000000000000000000000000000000000000000000000000000000000000000000000000000000000000000000000023	0	uniprot	2	2
1.10.630.10	26299	0	Thromboxane-A synthase	F6SG79	283.5	0.0000000000000000000000000000000000000000000000000000000000000000000000000000000000000000076	0	uniprot	1	1
1.10.630.10	26371	0	Putative sterol 14-demethylase-like protein	Q5Y750	250	0.00000000000000000000000000000000000000000000000000000000000000000000000000000012	0	uniprot	1	1
1.10.630.10	28508	0	Cytochrome P450 family protein	Q9LT90	158	0.0000000000000000000000000000000000000000000000000028	0	uniprot	1	1
1.10.630.10	28570	0	(S)-stylopine synthase 1	Q50LH3	1079.1	0.0	0	uniprot	1	1
1.10.630.10	28625	14.241	Cheilanthifoline synthase	B1NF20	1061	0.0	0	uniprot	2	2
1.10.630.10	28666	93.717	24-hydroxycholesterol 7-alpha-hydroxylase	Q9JKJ9	157.1	0.0000000000000000000000000000000000000000000000028	0	uniprot	87	160
1.10.630.10	28708	0	(S)-stylopine synthase	B1NF19	1008.6	0.0	0	uniprot	1	1
1.10.630.10	28718	11.195	3-hydroxyphenylacetate 6 hydroxylase [Source:UniProtKB/TrEMBLAcc:Q078T0]	Q078T0	949.7	0.000000000000000000000000000000000000000000000000000000000000000000000000000000000000000000000000000000000000000000000000000000000000000000000000000000000000000000000000000000000000000000000000000000000000000000000000000000000000000000000000000000000000000000000000000000000000000000000000041	0	uniprot	4	4
1.10.630.10	28727	23.516	Probable cytochrome P450 508A2	Q556M5	1003.2	0.0000000000000000000000000000000000000000000000000000000000000000000000000000000000000000000000000000000000000000000000000000000000000000000000000000000000000000000000000000000000000000000000000000000000000000000000000000000000000000000000000000000000000000000000000000000000000000000000000000000000000000017	0	uniprot	2	2
1.10.630.10	28736	24.946	Probable cytochrome P450 514A4	Q1ZXC4	971.2	0.000000000000000000000000000000000000000000000000000000000000000000000000000000000000000000000000000000000000000000000000000000000000000000000000000000000000000000000000000000000000000000000000000000000000000000000000000000000000000000000000000000000000000000000000000000000000000000000000000000012	0	uniprot	3	3
1.10.630.10	28750	15.96	Bifunctional P-450:NADPH-P450 reductase	Q9Y8G7	860.7	0.00000000000000000000000000000000000000000000000000000000000000000000000000000000000000000000000000000000000000000000000000000000000000000000000000000000000000000000000000000000000000000000000000000000000000000000000000000000000000000000000000000000000000000000035	0	uniprot	72	72
1.10.630.10	28761	24.086	Ent-kaurene oxidase, chloroplastic	Q93ZB2	884.4	0.000000000000000000000000000000000000000000000000000000000000000000000000000000000000000000000000000000000000000000000000000000000000000000000000000000000000000000000000000000000000000000000000000000000000000000000000000000000000000000000000000000000000000000000000000011	0	uniprot	13	13
1.10.630.10	28766	28.722	Probable cytochrome P450 517A1	Q54QD0	947.3	0.00000000000000000000000000000000000000000000000000000000000000000000000000000000000000000000000000000000000000000000000000000000000000000000000000000000000000000000000000000000000000000000000000000000000000000000000000000000000000000000000000000000000000000000000000000000000000000000000021	0	uniprot	3	3
1.10.630.10	28768	0	Probable cytochrome P450 508A3	Q1ZXF5	939.2	0.000000000000000000000000000000000000000000000000000000000000000000000000000000000000000000000000000000000000000000000000000000000000000000000000000000000000000000000000000000000000000000000000000000000000000000000000000000000000000000000000000000000000000000000000000000000000000000000045	0	uniprot	1	1
1.10.630.10	28775	28.063	Cytochrome P450, putative (Eurofung)	Q5AR62	982.4	0.0000000000000000000000000000000000000000000000000000000000000000000000000000000000000000000000000000000000000000000000000000000000000000000000000000000000000000000000000000000000000000000000000000000000000000000000000000000000000000000000000000000000000000000000000000000000000000000000000000000000036	0	uniprot	2	2
1.10.630.10	28788	0	Probable cytochrome P450 519E1	Q54Q53	978.1	0.000000000000000000000000000000000000000000000000000000000000000000000000000000000000000000000000000000000000000000000000000000000000000000000000000000000000000000000000000000000000000000000000000000000000000000000000000000000000000000000000000000000000000000000000000000000000000000000000000000000078	0	uniprot	1	1
1.10.630.10	28790	0	Probable cytochrome P450 520A1	Q54D38	931.3	0.000000000000000000000000000000000000000000000000000000000000000000000000000000000000000000000000000000000000000000000000000000000000000000000000000000000000000000000000000000000000000000000000000000000000000000000000000000000000000000000000000000000000000000000000000000000000000000014	0	uniprot	1	1
1.10.630.10	28793	28.448	Probable cytochrome P450 513A3	Q1ZXG6	931.7	0.0000000000000000000000000000000000000000000000000000000000000000000000000000000000000000000000000000000000000000000000000000000000000000000000000000000000000000000000000000000000000000000000000000000000000000000000000000000000000000000000000000000000000000000000000000000000000000000076	0	uniprot	2	2
1.10.630.10	28805	28.932	Probable cytochrome P450 518B1	Q1ZXL2	928.9	0.000000000000000000000000000000000000000000000000000000000000000000000000000000000000000000000000000000000000000000000000000000000000000000000000000000000000000000000000000000000000000000000000000000000000000000000000000000000000000000000000000000000000000000000000000000000000000000054	0	uniprot	2	2
1.10.630.10	28865	84.52	Cytochrome P450 20A1	Q8BKE6	759.2	0.0000000000000000000000000000000000000000000000000000000000000000000000000000000000000000000000000000000000000000000000000000000000000000000000000000000000000000000000000000000000000000000000000000000000000000000000000000000000000050	0	uniprot	74	104
1.10.630.10	29188	31.275	Probable cytochrome P450 508B1	Q54SK0	902	0.0000000000000000000000000000000000000000000000000000000000000000000000000000000000000000000000000000000000000000000000000000000000000000000000000000000000000000000000000000000000000000000000000000000000000000000000000000000000000000000000000000000000000000000000000000000000075	0	uniprot	2	2
1.10.630.10	29189	30.636	Probable cytochrome P450 513C1	Q54SN0	898.7	0.000000000000000000000000000000000000000000000000000000000000000000000000000000000000000000000000000000000000000000000000000000000000000000000000000000000000000000000000000000000000000000000000000000000000000000000000000000000000000000000000000000000000000000000000000000000088	0	uniprot	2	2
1.10.630.10	29216	97.414	Psi-producing oxygenase A	G5EB19	179.2	0.00000000000000000000000000000000000000000000000000000050	0	uniprot	207	219
1.10.630.10	29243	56.233	Unspecific monooxygenase	P21595	716.9	0.0000000000000000000000000000000000000000000000000000000000000000000000000000000000000000000000000000000000000000000000000000000000000000000000000000000000000000000000000000000000000000000000000000000000000000000000000052	0	uniprot	43	64
1.10.630.10	29258	32.961	Probable cytochrome P450 515B1	Q54SV9	865.3	0.0000000000000000000000000000000000000000000000000000000000000000000000000000000000000000000000000000000000000000000000000000000000000000000000000000000000000000000000000000000000000000000000000000000000000000000000000000000000000000000000000000000000000000000000010	0	uniprot	2	2
1.10.630.10	29291	94.417	Probable cytochrome P450 313b1	Q9VGB5	619.4	0.0000000000000000000000000000000000000000000000000000000000000000000000000000000000000000000000000000000000000000000000000000000000000000000000000000000000000000000000000000000000000000000072	0	uniprot	50	80
1.10.630.10	29297	32.592	Probable cytochrome P450 513F1	Q1ZXI7	856.7	0.00000000000000000000000000000000000000000000000000000000000000000000000000000000000000000000000000000000000000000000000000000000000000000000000000000000000000000000000000000000000000000000000000000000000000000000000000000000000000000000000000000000000000000000051	0	uniprot	2	2
1.10.630.10	29310	94.356	Fatty acid hydroperoxide lyase	2rchA00	288.4	0.00000000000000000000000000000000000000000000000000000000000000000000000000000000000000082	0	cath	445	570
1.10.630.10	29314	86.085	Cytochrome P450 family monooxygenase	1tqnA00	6.5	4.9	0	cath	997	43307
1.10.630.10	29317	85.977	Cytochrome P450, family 51	3jusA00	4.9	3.3	0	cath	1757	10882
1.10.630.10	29337	86.587	Cytochrome P450 family protein	1og2A00	7.6	4.2	0	cath	856	55065
1.10.630.10	29353	0	Probable cytochrome P450 521A1	Q1ZXN4	843.7	0.0000000000000000000000000000000000000000000000000000000000000000000000000000000000000000000000000000000000000000000000000000000000000000000000000000000000000000000000000000000000000000000000000000000000000000000000000000000000000000000000000000000000000000049	0	uniprot	1	1
1.10.630.10	29356	0	Probable cytochrome P450 554A1	Q54NY3	1131.8	0.0	0	uniprot	1	1
1.10.630.10	29361	61.014	Cytochrome P450 family protein	F4J5G3	846.2	0.0000000000000000000000000000000000000000000000000000000000000000000000000000000000000000000000000000000000000000000000000000000000000000000000000000000000000000000000000000000000000000000000000000000000000000000000000000000000000000000000000000000000000000018	0	uniprot	10	14
1.10.630.10	29366	85.265	Cytochrome P450 97B2, chloroplastic	3dbgA00	65.9	0.000000000000000000033	0	cath	404	491
1.10.630.10	29425	84.509	Cytochrome P450 monooxygenase, putative	Q9Y7C8	2.7	3.7	0	uniprot	1139	2741
1.10.630.10	29426	81.062	Cytochrome P450, putative (Eurofung)	2q9fA00	22.1	0.000011	0	cath	1082	5752
1.10.630.10	29442	93.657	Cytochrome P450 monooxygenase PikC	2wm4A00	51.7	0.000000000000032	0	cath	1174	29444
1.10.630.10	29449	93.794	Steroid 21-hydroxylase, CYP21	4y8wA00	12	0.0013	0	cath	632	731
1.10.630.10	29452	86.483	Cytochrome P450 19A1	2iagA00	28.9	0.000000025	0	cath	764	1192
1.10.630.10	29460	36.241	Probable cytochrome P450 522A1	Q1ZXG3	1118.1	0.0	0	uniprot	10	10
1.10.630.10	29465	92.227	Cytochrome P450	A3LZM9	530.3	0.0000000000000000000000000000000000000000000000000000000000000000000000000000000000000000000000000000000000000000000000000000000000000000000000000000000000000000054	0	uniprot	23	40
1.10.630.10	29470	74.999	At4g15396	F4JK32	775.9	0.0000000000000000000000000000000000000000000000000000000000000000000000000000000000000000000000000000000000000000000000000000000000000000000000000000000000000000000000000000000000000000000000000000000000000000000000000000000000000000000097	0	uniprot	19	25
1.10.790.10	15	10.774	Major prion protein homolog	P27177	340.1	0.00000000000000000000000000000000000000000000000000000000000000000000000000000000000000000000000000000000044	0	uniprot	8	8
1.10.790.10	67	0	Shadow of prion protein 2	Q65CB0	182.9	0.000000000000000000000000000000000000000000000000000000000096	0	uniprot	2	2
1.10.790.10	74	88.993	Major prion protein	1ag2A00	123.8	0.0000000000000000000000000000000000000027	0	cath	822	913
1.10.790.10	76	73.002	Prion-like protein doppel	1i17A00	204.3	0.00000000000000000000000000000000000000000000000000000000000000060	0	cath	94	106
1.10.8.240	168	95.769	LPPG:FO 2-phospho-L-lactate transferase	3c3dA02	108.2	0.0000000000000000000000000000000016	0	cath	1178	1276
1.10.8.290	442	47.04	Uncharacterized protein	B3PDC6	75.6	0.0000000000000000000000041	0	uniprot	3	4
1.10.8.290	445	96.752	Uncharacterised protein	3c9pA00	70.9	0.0000000000000000000018	0	cath	3087	3682
1.10.8.290	448	0	Acetyltransferase, GNAT family	A6LZF3	68.1	0.0000000000000000000013	0	uniprot	1	1
1.10.8.290	451	83.363	Uncharacterized protein	H5XUJ8	45.6	0.000000000000022	0	uniprot	6	7
1.10.8.290	453	48.066	Uncharacterized protein	K6UF62	66	0.00000000000000000000030	0	uniprot	2	2
1.10.8.340	149	97.679	PF08989 domain protein	2aplA02	51.1	0.0000000000000018	0	cath	3982	4028
1.10.8.70	486	0	Glutamate--tRNA ligase	P57173	134.1	0.000000000000000000000000000000000000000000059	0	uniprot	1	1
1.10.8.70	656	2.674	Glutamate--tRNA ligase	Q2S1L8	126.8	0.000000000000000000000000000000000000000036	0	uniprot	2	3
1.10.8.70	758	14.167	Glutamate--tRNA ligase	Q5NHY6	123.6	0.00000000000000000000000000000000000000059	0	uniprot	45	45
1.10.8.70	786	20.87	Glutamate--tRNA ligase	B4UI79	120.7	0.0000000000000000000000000000000000000027	0	uniprot	7	7
1.10.8.70	862	31.347	Glutamate--tRNA ligase	A3PXR0	122.2	0.0000000000000000000000000000000000000011	0	uniprot	8	8
1.10.8.70	919	96.769	Glutamate--tRNA ligase 2	4g6zA02	46	0.000000000000093	0	cath	3937	4249
1.10.8.70	921	78.635	Glutamate--tRNA ligase	Q7MUF7	74.1	0.0000000000000000000000025	0	uniprot	9	9
1.10.8.70	936	94.619	Glutamate--tRNA ligase 1	Q2RTZ4	61.9	0.000000000000000000026	0	uniprot	13	13
1.10.8.70	938	98.232	Glutamate--tRNA ligase 1	1g59A04	29.3	0.000000014	0	cath	1697	1930
1.10.8.70	940	0	Glutamate--tRNA ligase	B5Y7R0	121.8	0.00000000000000000000000000000000000000038	0	uniprot	1	1
1.10.8.70	945	47.167	Glutamate--tRNA ligase 1	D4CYC6	78.8	0.000000000000000000000000022	0	uniprot	2	3
1.20.120.330	657	3.127	Invasin IpaB	3u0cA00	330.6	0.00000000000000000000000000000000000000000000000000000000000000000000000000000000000000000000000000000022	0	cath	12	14
1.20.120.330	933	14.082	Mannitol repressor protein	Q9KKQ5	393.7	0.000000000000000000000000000000000000000000000000000000000000000000000000000000000000000000000000000000000000000000000000010	0	uniprot	30	30
1.20.120.330	1509	78.134	Mannitol operon repressor	P0AF10	265.1	0.00000000000000000000000000000000000000000000000000000000000000000000000000000000074	0	uniprot	16967	16980
1.20.120.330	2038	3.368	Pathogenicity island 1 effector protein SipB	3tulA00	343.6	0.000000000000000000000000000000000000000000000000000000000000000000000000000000000000000000000000000000000019	0	cath	1898	1903
1.20.120.330	3559	3.065	Glutamate-ammonia-ligase adenylyltransferase	Q6A9Z4	360.3	0.00000000000000000000000000000000000000000000000000000000000000000000000000000000000000000000000000000000000000032	0	uniprot	17	17
1.20.120.330	4982	0	Glutamate-ammonia-ligase adenylyltransferase	Q92R86			0	uniprot	7	7
1.20.120.330	5847	0	Bifunctional uridylyltransferase/uridylyl-removing enzyme	Q31G41	310.3	0.000000000000000000000000000000000000000000000000000000000000000000000000000000000000000000000000076	0	uniprot	1	1
1.20.120.330	7215	0.852	Bifunctional uridylyltransferase/uridylyl-removing enzyme	Q5X4J1	326.6	0.0000000000000000000000000000000000000000000000000000000000000000000000000000000000000000000000000000030	0	uniprot	20	20
1.20.120.330	8038	5.876	Bifunctional uridylyltransferase/uridylyl-removing enzyme	Q3JCX7	326.4	0.0000000000000000000000000000000000000000000000000000000000000000000000000000000000000000000000000000016	0	uniprot	5	5
1.20.120.330	8817	27.769	Bifunctional uridylyltransferase/uridylyl-removing enzyme	Q9JUC9	290.1	0.0000000000000000000000000000000000000000000000000000000000000000000000000000000000000000039	0	uniprot	81	82
1.20.120.330	10772	0	Aminoglycoside 6-adenylyltransferase	P17585	322.7	0.000000000000000000000000000000000000000000000000000000000000000000000000000000000000000000000000000011	0	uniprot	16	16
1.20.120.330	10779	2.141	Streptomycin adenylyltransferase	A0A141RL26	264.1	0.000000000000000000000000000000000000000000000000000000000000000000000000000000000026	0	uniprot	57	57
1.20.120.330	11212	14.116	Bifunctional uridylyltransferase/uridylyl-removing enzyme	Q8EGH8	307.3	0.000000000000000000000000000000000000000000000000000000000000000000000000000000000000000000000010	0	uniprot	17	17
1.20.120.330	13240	55.67	Focal adhesion kinase 1	2l6fA00	203	0.0000000000000000000000000000000000000000000000000000000000000043	0	cath	115	139
1.20.120.330	13256	29.962	Focal adhesion kinase, isoform F	Q9U5Y2	332.5	0.00000000000000000000000000000000000000000000000000000000000000000000000000000000000000000000000000000020	0	uniprot	10	15
1.20.120.330	13607	42.556	Protein-tyrosine kinase 2-beta isoform 1	2lk4A00	304.6	0.00000000000000000000000000000000000000000000000000000000000000000000000000000000000000000000031	0	cath	54	95
1.20.120.330	16857	13.013	Tyrosine-protein kinase abl-1	P03949	229.8	0.00000000000000000000000000000000000000000000000000000000000000000000000095	0	uniprot	3	5
1.20.120.330	17981	1.933	Non-specific protein-tyrosine kinase	P00522	243.7	0.00000000000000000000000000000000000000000000000000000000000000000000000000013	0	uniprot	14	20
1.20.120.330	18056	33.914	Non-specific protein-tyrosine kinase	1zzpA00	218.6	0.000000000000000000000000000000000000000000000000000000000000000000078	0	cath	117	150
1.20.120.330	18938	29.935	Abelson tyrosine-protein kinase 2	2kk1A01	219.5	0.000000000000000000000000000000000000000000000000000000000000000000032	0	cath	93	139
1.20.120.330	22324	0	SipB protein	A0A096YWA6			0	uniprot	5	5
1.20.120.330	23382	26.435	Bifunctional uridylyltransferase/uridylyl-removing enzyme	B0VC63	133.4	0.0000000000000000000000000000000000000000042	0	uniprot	829	829
1.20.120.330	23405	36.015	Bifunctional uridylyltransferase/uridylyl-removing enzyme	Q8PAU4	198.9	0.000000000000000000000000000000000000000000000000000000000000048	0	uniprot	79	80
1.20.120.330	23433	29.733	Translocator protein BipB	Q3JL23	332.8	0.000000000000000000000000000000000000000000000000000000000000000000000000000000000000000000000000000000042	0	uniprot	118	119
1.20.120.330	23496	82.393	Bifunctional uridylyltransferase/uridylyl-removing enzyme	C1DSU8	217.5	0.00000000000000000000000000000000000000000000000000000000000000000052	0	uniprot	987	997
1.20.120.330	23503	38.534	Bifunctional uridylyltransferase/uridylyl-removing enzyme	P43919	273.4	0.00000000000000000000000000000000000000000000000000000000000000000000000000000000000032	0	uniprot	28	31
1.20.120.330	23516	91.356	Bifunctional uridylyltransferase/uridylyl-removing enzyme	P27249	193.5	0.000000000000000000000000000000000000000000000000000000000033	0	uniprot	5616	5654
1.20.120.330	23564	94.662	Bifunctional uridylyltransferase/uridylyl-removing enzyme	Q2RNG2	126.2	0.0000000000000000000000000000000000000066	0	uniprot	446	524
1.20.120.330	23582	60.088	Glutamate-ammonia ligase adenylyltransferase	Q9JX72	225.5	0.00000000000000000000000000000000000000000000000000000000000000000000033	0	uniprot	92	95
1.20.120.330	23587	95.215	Bifunctional uridylyltransferase/uridylyl-removing enzyme	Q3JR26	145.6	0.0000000000000000000000000000000000000000000062	0	uniprot	559	581
1.20.120.330	23618	60.729	Glutamate-ammonia-ligase adenylyltransferase	Q8P4V7	226.5	0.00000000000000000000000000000000000000000000000000000000000000000000013	0	uniprot	94	95
1.20.120.330	23648	94.885	Glutamate-ammonia-ligase adenylyltransferase	3k7dA03	121.9	0.0000000000000000000000000000000000015	0	cath	2294	4596
1.20.120.330	23655	97.156	Putative glutamate-ammonia-ligase adenylyltransferase	1v4aA03	50.9	0.000000000000026	0	cath	2262	11535
1.20.120.330	23958	17.07	Highly thermostable kanamycin nucleotidyltransferase	1knyA02	238.9	0.0000000000000000000000000000000000000000000000000000000000000000000000000055	0	cath	933	937
1.20.120.330	24012	45.185	Spastic ataxia of Charlevoix-Saguenay	3o10A00	260.8	0.000000000000000000000000000000000000000000000000000000000000000000000000000000014	0	cath	106	149
1.20.1220.12	820	87.115	Malate synthase G	1d8cA03	224.2	0.000000000000000000000000000000000000000000000000000000000000000000037	0	cath	2075	5206
1.20.1220.12	835	95.156	Malate synthase A AceB	3cuzA02	118.9	0.000000000000000000000000000000000014	0	cath	1874	4828
1.20.1280.10	21	95.99	Methane monooxygenase, hydrolase gamma chain	1fyzE01	79.9	0.000000000000000000000000069	0	cath	24	86
1.20.1300.10	360	0	Succinate dehydrogenase/fumarate reductase, cytochrome b558 subunit	Q74DY9	490.2	0.000000000000000000000000000000000000000000000000000000000000000000000000000000000000000000000000000000000000000000000000000000000000000000000000000000035	0	uniprot	4	4
1.20.1300.10	565	11.771	Succinate dehydrogenase cytochrome b558 subunit	A0A0U0CNH1	423.4	0.000000000000000000000000000000000000000000000000000000000000000000000000000000000000000000000000000000000000000000000000000000000030	0	uniprot	345	345
1.20.1300.10	851	11.077	Sdh3p	P33421	313.4	0.00000000000000000000000000000000000000000000000000000000000000000000000000000000000000000000000017	0	uniprot	26	34
1.20.1300.10	900	0	YMR118C-like protein	Q04487	331.1	0.00000000000000000000000000000000000000000000000000000000000000000000000000000000000000000000000000000017	0	uniprot	93	93
1.20.1300.10	1036	4.701	Succinate dehydrogenase cytochrome b556 subunit	A9KBP7	286.3	0.0000000000000000000000000000000000000000000000000000000000000000000000000000000000000000046	0	uniprot	2	3
1.20.1300.10	1277	0.957	Fumarate reductase subunit C	I6Y6V1	277.1	0.0000000000000000000000000000000000000000000000000000000000000000000000000000000000000020	0	uniprot	116	116
1.20.1300.10	1348	0	Succinate dehydrogenase cytochrome b560 subunit	P48935	269.9	0.00000000000000000000000000000000000000000000000000000000000000000000000000000000000024	0	uniprot	1	1
1.20.1300.10	1531	28.797	Succinate dehydrogenase cytochrome b-556 subunit	2wdqD00	230.1	0.0000000000000000000000000000000000000000000000000000000000000000000000041	0	cath	56381	56402
1.20.1300.10	1582	2.029	Fumarate reductase subunit D	I6XY93	260.6	0.00000000000000000000000000000000000000000000000000000000000000000000000000000000020	0	uniprot	258	259
1.20.1300.10	1920	9.16	Succinate dehydrogenase (Ubiquinone) membrane anchor subunit	A0A1D8PD61	236.8	0.0000000000000000000000000000000000000000000000000000000000000000000000000084	0	uniprot	3	6
1.20.1300.10	1953	12.2	K7_Tim18p	Q08749	240.6	0.00000000000000000000000000000000000000000000000000000000000000000000000000041	0	uniprot	172	179
1.20.1300.10	2042	24.659	GM26120	Q9VGS3	297.8	0.0000000000000000000000000000000000000000000000000000000000000000000000000000000000000000000045	0	uniprot	11	12
1.20.1300.10	2271	16.886	Sdh4p	P37298	220.4	0.0000000000000000000000000000000000000000000000000000000000000000000010	0	uniprot	73	76
1.20.1300.10	2416	52.425	Succinate dehydrogenase hydrophobic membrane anchor protein	Q9KQB0	194	0.00000000000000000000000000000000000000000000000000000000000069	0	uniprot	396	398
1.20.1300.10	2438	0	Succinate dehydrogenase membrane anchor subunit	P51057	254	0.0000000000000000000000000000000000000000000000000000000000000000000000000000000094	0	uniprot	4	4
1.20.1300.10	2440	13.741	GD18356	Q9VCI5	286.2	0.000000000000000000000000000000000000000000000000000000000000000000000000000000000000000011	0	uniprot	5	5
1.20.1300.10	2797	3.274	Succinate dehydrogenase subunit 3-1, mitochondrial	P0DKI0	230.1	0.00000000000000000000000000000000000000000000000000000000000000000000000036	0	uniprot	6	6
1.20.1300.10	2842	0	Succinate dehydrogenase subunit 4	D0R038	183.1	0.000000000000000000000000000000000000000000000000000000000051	0	uniprot	9	9
1.20.1300.10	2864	0	Succinate dehydrogenase (Ubiquinone)	Q54YN1	209.4	0.00000000000000000000000000000000000000000000000000000000000000000028	0	uniprot	1	1
1.20.1300.10	2865	53.41	Fumarate reductase cytochrome b subunit	1qlbC00	434.1	0.00000000000000000000000000000000000000000000000000000000000000000000000000000000000000000000000000000000000000000000000000000000000051	0	cath	1600	1606
1.20.1300.10	2868	29.904	Succinate dehydrogenase cytochrome b560 subunit, mitochondrial	P41956	282.1	0.00000000000000000000000000000000000000000000000000000000000000000000000000000000000000033	0	uniprot	6	6
1.20.1300.10	2879	25.407	Succinate dehydrogenase C subunit	Q5ASD7	288.2	0.0000000000000000000000000000000000000000000000000000000000000000000000000000000000000000022	0	uniprot	17	18
1.20.1300.10	2905	18.716	Succinate dehydrogenase subunit C	B0R5B8	249.8	0.00000000000000000000000000000000000000000000000000000000000000000000000000000048	0	uniprot	8	8
1.20.1300.10	2911	84.95	Succinate dehydrogenase cytochrome b556 subunit	1zoyD00	92	0.00000000000000000000000000015	0	cath	141	271
1.20.1300.10	2913	47.805	Mitochondrial inner membrane protein SHH4	Q06236	202.3	0.00000000000000000000000000000000000000000000000000000000000000062	0	uniprot	76	80
1.20.1300.10	2914	41.47	Succinate dehydrogenase, cytochrome b556 subunit	O74882	267.5	0.0000000000000000000000000000000000000000000000000000000000000000000000000000000000037	0	uniprot	6	6
1.20.1300.10	2924	45.191	CRE-SDHD-1 protein	O62215	223.8	0.00000000000000000000000000000000000000000000000000000000000000000000017	0	uniprot	9	9
1.20.1300.10	2926	98.884	Fumarate reductase subunit C	1kf6C00	130.8	0.00000000000000000000000000000000000000025	0	cath	35725	35788
1.20.1300.10	2927	42.586	WGS project CABT00000000 data, contig 2.1	Q9P7X0	200.8	0.00000000000000000000000000000000000000000000000000000000000000096	0	uniprot	8	8
1.20.1300.10	2930	56.436	Succinate dehydrogenase subunit 3	A0A0E3GNI7	218.3	0.0000000000000000000000000000000000000000000000000000000000000000000061	0	uniprot	487	487
1.20.1300.10	2933	94.079	Fumarate reductase subunit D	1kf6D00	151.7	0.000000000000000000000000000000000000000000000053	0	cath	30801	30866
1.20.1300.10	2937	76.369	Succinate dehydrogenase cytochrome b560 subunit, mitochondrial	1yq3C02	159.4	0.000000000000000000000000000000000000000000000000097	0	cath	53	137
1.20.1300.10	2941	40.138	Succinate dehydrogenase cytochrome b560 subunit	P80478	212.4	0.00000000000000000000000000000000000000000000000000000000000000000025	0	uniprot	2	2
1.20.1300.10	2944	98.231	Succinate dehydrogenase cytochrome b556 subunit	1nekC00	122	0.00000000000000000000000000000000000027	0	cath	13870	14030
1.20.1300.10	2955	45.434	Succinate dehydrogenase hydrophobic membrane anchor subunit	Q08717	192.8	0.00000000000000000000000000000000000000000000000000000000000017	0	uniprot	2	2
1.20.1300.10	2960	98.863	Succinate dehydrogenase subunit D	A1AZI6	84.2	0.000000000000000000000000024	0	uniprot	4717	4739
1.20.5.20	397	67.638	Apolipoprotein A-IV	P06728	100.1	0.0000000000000000000000000000000092	0	uniprot	6	6
1.20.5.20	399	91.578	Apolipoprotein A-IV (Predicted)	P06727	80	0.00000000000000000000000022	0	uniprot	49	85
1.20.5.20	410	100	Apolipoprotein A-IV	P06727	65.3	0.0000000000000000000098	0	uniprot	66	105
1.20.5.880	12	98.723	Photosystem II protein H	A0A0U1WP58	44	0.000000000000045	0	uniprot	36	37
1.20.5.880	27	99.598	Photosystem II reaction center protein H	A0A060D8Q6	66.5	0.0000000000000000000027	0	uniprot	27	29
1.20.5.880	175	99.255	Photosystem II protein H	1s5lH00	94.9	0.000000000000000000000000000013	0	cath	8291	8359
1.20.5.880	176	49.417	Photosystem II reaction center protein H	Q7VDT5	153.4	0.00000000000000000000000000000000000000000000000012	0	uniprot	64	64
1.20.5.880	180	60.811	Photosystem II protein H	P56780	118.8	0.00000000000000000000000000000000000012	0	uniprot	5835	5837
1.20.58.150	56	25.113	Probable clathrin assembly protein At4g32285	Q8S9J8	324.5	0.000000000000000000000000000000000000000000000000000000000000000000000000000000000000000000000000000073	0	uniprot	22	24
1.20.58.150	70	4.914	Clathrin coat assembly protein AP180	Q9ZVN6	326	0.0000000000000000000000000000000000000000000000000000000000000000000000000000000000000000000000000000020	0	uniprot	2	2
1.20.58.150	166	26.434	Putative clathrin assembly protein At5g35200	Q9LHS0	309.6	0.0000000000000000000000000000000000000000000000000000000000000000000000000000000000000000000000019	0	uniprot	10	10
1.20.58.150	225	8.546	Yap1801p	P38856	263.9	0.00000000000000000000000000000000000000000000000000000000000000000000000000000000013	0	uniprot	14	44
1.20.58.150	253	4.97	Putative clathrin assembly protein At1g33340	A0A178WBM3	324	0.0000000000000000000000000000000000000000000000000000000000000000000000000000000000000000000000000000090	0	uniprot	5	5
1.20.58.150	264	10.886	Yap1802p	P53309	267.3	0.000000000000000000000000000000000000000000000000000000000000000000000000000000000012	0	uniprot	25	27
1.20.58.150	294	12.962	Putative clathrin assembly protein At2g01920	Q9SHV5	292.8	0.000000000000000000000000000000000000000000000000000000000000000000000000000000000000000000029	0	uniprot	2	2
1.20.58.150	308	6.082	Uncharacterized protein	Q54Y50	286.6	0.0000000000000000000000000000000000000000000000000000000000000000000000000000000000000000023	0	uniprot	2	2
1.20.58.150	309	41.313	Putative clathrin assembly protein At4g02650	Q8GX47	307.5	0.000000000000000000000000000000000000000000000000000000000000000000000000000000000000000000000015	0	uniprot	18	19
1.20.58.150	314	57.449	Clathrin assembly protein, putative	B9SP68	292.3	0.0000000000000000000000000000000000000000000000000000000000000000000000000000000000000000013	0	uniprot	73	88
1.20.58.150	323	75.441	Putative clathrin assembly protein At1g68110	A0A178W675	234.7	0.00000000000000000000000000000000000000000000000000000000000000000000000034	0	uniprot	25	26
1.20.58.150	324	90.263	Phosphatidylinositol-binding clathrin assembly protein	3zymA02	47.1	0.000000000000053	0	cath	760	1353
1.20.58.60	270	2.481	Short stop, isoform Y	A1Z9J3	216.7	0.000000000000000000000000000000000000000000000000000000000000000000044	0	uniprot	26	28
1.20.58.60	403	0	Microtubule-actin cross-linking factor 1	Q9QXZ0	265.8	0.0000000000000000000000000000000000000000000000000000000000000000000000000000000000041	0	uniprot	2	2
1.20.58.60	542	0	Uncharacterized protein	F1RA35	284	0.0000000000000000000000000000000000000000000000000000000000000000000000000000000000000000046	0	uniprot	1	1
1.20.58.60	571	32.989	Spectrin beta chain, non-erythrocytic 4	Q9H254	176	0.00000000000000000000000000000000000000000000000000000043	0	uniprot	29	59
1.20.58.60	584	46.635	Dystrophin, isoforms A/C/F/G/H	Q7YU29	197.2	0.000000000000000000000000000000000000000000000000000000000000021	0	uniprot	8	9
1.20.58.60	654	67.141	Microtubule-actin cross-linking factor 1	Q9QXZ0	184.9	0.0000000000000000000000000000000000000000000000000000000010	0	uniprot	55	120
1.20.58.60	664	0	Spectrin, beta, erythrocytic	F1QQE5	232.9	0.000000000000000000000000000000000000000000000000000000000000000000000000016	0	uniprot	1	1
1.20.58.60	723	49.864	Rattus norvegicus utrophin	O08614	-1.1	4.4	0	uniprot	46	88
1.20.58.60	768	13.198	Spectrin beta chain, non-erythrocytic 5	Q7KV69	235.9	0.000000000000000000000000000000000000000000000000000000000000000000000000042	0	uniprot	31	38
1.20.58.60	916	1.848	VAB-10, isoform h	G5ECG8	260.1	0.00000000000000000000000000000000000000000000000000000000000000000000000000000000020	0	uniprot	2	2
1.20.58.60	921	27.606	Alpha spectrin, isoform C	2spcA00	207.1	0.000000000000000000000000000000000000000000000000000000000000000033	0	cath	30	33
1.20.58.60	927	0	Uncharacterized protein	H2VSP1	229.5	0.00000000000000000000000000000000000000000000000000000000000000000000000019	0	uniprot	1	1
1.20.58.60	936	28.009	LP04011p	Q7KV69	228.2	0.0000000000000000000000000000000000000000000000000000000000000000000000047	0	uniprot	17	22
1.20.58.60	1050	42.653	Microtubule-actin cross-linking factor 1	Q9QXZ0	211.1	0.000000000000000000000000000000000000000000000000000000000000000012	0	uniprot	54	73
1.20.58.60	1051	24.619	Triple functional domain protein	Q1LUA6	249.7	0.00000000000000000000000000000000000000000000000000000000000000000000000000000072	0	uniprot	24	39
1.20.58.60	1075	24.519	Trio, isoform A	Q7KVD1	250.8	0.00000000000000000000000000000000000000000000000000000000000000000000000000000088	0	uniprot	16	24
1.20.58.60	1103	41.81	Nesprin-1	Q8NF91	199.7	0.000000000000000000000000000000000000000000000000000000000000012	0	uniprot	32	57
1.20.58.60	1116	32.9	Spectrin, beta, non-erythrocytic 2	Q68FG2	227.5	0.000000000000000000000000000000000000000000000000000000000000000000000056	0	uniprot	36	44
1.20.58.60	1174	0	Spectrin beta chain, non-erythrocytic 4	G1SJQ5	196.4	0.0000000000000000000000000000000000000000000000000000000000000098	0	uniprot	1	3
1.20.58.60	1290	14.33	VAB-10, isoform c	G5EDD3	240.5	0.00000000000000000000000000000000000000000000000000000000000000000000000000058	0	uniprot	3	3
1.20.58.60	1297	15.356	SYNE1 protein	Q8NF91	218.4	0.0000000000000000000000000000000000000000000000000000000000000000000071	0	uniprot	8	9
1.20.58.60	1366	18.302	Nesprin-1 isoform 1	G5C0E1	213.4	0.000000000000000000000000000000000000000000000000000000000000000000080	0	uniprot	4	4
1.20.58.60	1382	31.669	Plectin isoform 1	F6R059	276	0.000000000000000000000000000000000000000000000000000000000000000000000000000000000000017	0	uniprot	5	11
1.20.58.60	1470	34.42	Microtubule-actin cross-linking factor 1	Q9QXZ0	227.1	0.00000000000000000000000000000000000000000000000000000000000000000000012	0	uniprot	80	222
1.20.58.60	1493	0	CGEF-1, isoform b	H2KYI7			0	uniprot	1	1
1.20.58.60	1500		GG22462		246.1	0.0000000000000000000000000000000000000000000000000000000000000000000000000000018	0		0	1
1.20.58.60	1516	87.654	Synaptic nuclear envelope 2	Q6ZWQ0	204.3	0.00000000000000000000000000000000000000000000000000000000000000079	0	uniprot	140	439
1.20.58.60	1520	72.667	Spectrin, beta, non-erythrocytic 1	Q62261	186.2	0.00000000000000000000000000000000000000000000000000000000083	0	uniprot	142	186
1.20.58.60	1666	0	VAB-10, isoform c	G5EDD3	253.4	0.000000000000000000000000000000000000000000000000000000000000000000000000000000034	0	uniprot	3	3
1.20.58.60	1705	8.845	Nesprin-2	Q8WXH0	240.4	0.00000000000000000000000000000000000000000000000000000000000000000000000000054	0	uniprot	5	6
1.20.58.60	1707	7.502	DYS-1, isoform i	Q9TW65	221.6	0.00000000000000000000000000000000000000000000000000000000000000000000040	0	uniprot	5	5
1.20.58.60	1726	31.772	Spectrin beta chain, non-erythrocytic 5	Q9NRC6	229.3	0.0000000000000000000000000000000000000000000000000000000000000000000000050	0	uniprot	8	8
1.20.58.60	1817	12.488	Short stop, isoform H	A1Z9J3	209.2	0.0000000000000000000000000000000000000000000000000000000000000000017	0	uniprot	5	6
1.20.58.60	1937	0	Spectrin beta chain, non-erythrocytic 4	M0QZQ3	262.7	0.000000000000000000000000000000000000000000000000000000000000000000000000000000000028	0	uniprot	1	1
1.20.58.60	1996	31.954	Spectrin repeat-containing domain protein	G5EG85	233.4	0.00000000000000000000000000000000000000000000000000000000000000000000000051	0	uniprot	121	122
1.20.58.60	2051	0	Spectrin beta chain, non-erythrocytic 4	S9X5W9	295.3	0.0000000000000000000000000000000000000000000000000000000000000000000000000000000000000000000020	0	uniprot	1	2
1.20.58.60	2155	7.131	Utrophin	P46939	215.4	0.000000000000000000000000000000000000000000000000000000000000000000020	0	uniprot	3	3
1.20.58.60	2420	71.901	Microtubule-actin cross-linking factor 1	Q03001	203.4	0.0000000000000000000000000000000000000000000000000000000000000019	0	uniprot	74	182
1.20.58.60	2425	56.648	Bullous pemphigoid antigen 1, isoforms 6/9/10	Q03001	213.7	0.0000000000000000000000000000000000000000000000000000000000000000022	0	uniprot	101	249
1.20.58.60	2437	5.996	Spectrin repeat-containing domain protein	E0AHA7	227	0.000000000000000000000000000000000000000000000000000000000000000000000020	0	uniprot	16	17
1.20.58.60	2439	8.293	Muscle-specific protein 300 kDa, isoform D	M9MRJ4	219.9	0.0000000000000000000000000000000000000000000000000000000000000000000026	0	uniprot	8	10
1.20.58.60	2462	3.604	Spectrin beta chain, erythrocytic	P15508	229.7	0.00000000000000000000000000000000000000000000000000000000000000000000000056	0	uniprot	4	4
1.20.58.60	2486	14.323	Nesprin-2	Q8WXH0	244.3	0.000000000000000000000000000000000000000000000000000000000000000000000000000095	0	uniprot	10	11
1.20.58.60	2546	0	Uncharacterized protein	M3VU04	232.8	0.000000000000000000000000000000000000000000000000000000000000000000000000026	0	uniprot	1	1
1.20.58.60	2568	33.914	Kalirin	A2CG49	196.9	0.00000000000000000000000000000000000000000000000000000000000027	0	uniprot	36	62
1.20.58.60	2573	0	SEC14 domain and spectrin repeat-containing protein 1	Q8AW08	270.9	0.000000000000000000000000000000000000000000000000000000000000000000000000000000000000055	0	uniprot	1	1
1.20.58.60	2576	9.037	Uncharacterized protein	H2NM62	210.9	0.00000000000000000000000000000000000000000000000000000000000000000021	0	uniprot	2	2
1.20.58.60	2592	43.495	Spectrin, beta, non-erythrocytic 1	Q62261	201.9	0.0000000000000000000000000000000000000000000000000000000000000068	0	uniprot	136	177
1.20.58.60	2605	15.631	Spectrin beta chain, non-erythrocytic 2	Q6A087	205.2	0.00000000000000000000000000000000000000000000000000000000000000036	0	uniprot	37	46
1.20.58.60	2754	10.954	Nesprin-2 isoform 5	A0A0A0MRE3	238.5	0.0000000000000000000000000000000000000000000000000000000000000000000000000030	0	uniprot	6	7
1.20.58.60	2956	14.499	Uncharacterized protein	A0A096NTQ6	209.8	0.0000000000000000000000000000000000000000000000000000000000000000015	0	uniprot	5	5
1.20.58.60	2965	5.372	VAB-10, isoform b	Q86NF7	231.2	0.00000000000000000000000000000000000000000000000000000000000000000000000013	0	uniprot	2	2
1.20.58.60	2978	0	Beta spectrin, isoform B	M9PHG4	180.9	0.00000000000000000000000000000000000000000000000000000000075	0	uniprot	4	4
1.20.58.60	2985		Protein Syne3		216.6	0.0000000000000000000000000000000000000000000000000000000000000000000018	0		0	1
1.20.58.60	2987	6.522	Short stop, isoform K	A1Z9J3	239.4	0.0000000000000000000000000000000000000000000000000000000000000000000000000070	0	uniprot	28	31
1.20.58.60	3021	5.586	SMA-1, isoform d	E3LPU9	290.4	0.00000000000000000000000000000000000000000000000000000000000000000000000000000000000000000014	0	uniprot	3	3
1.20.58.60	3043	43.952	Spectrin beta chain, brain 3	Q9H254	167.7	0.00000000000000000000000000000000000000000000000000019	0	uniprot	37	82
1.20.58.60	3074	11.27	VAB-10, isoform c	G5EDD3	208.2	0.000000000000000000000000000000000000000000000000000000000000000011	0	uniprot	15	15
1.20.58.60	3131	49.575	Spectrin beta chain, non-erythrocytic 4	G1SJQ5	235.4	0.0000000000000000000000000000000000000000000000000000000000000000000000000032	0	uniprot	6	10
1.20.58.60	3154	56.359	Short stop, isoform AC	A1Z9J3	238	0.000000000000000000000000000000000000000000000000000000000000000000000000041	0	uniprot	200	217
1.20.58.60	3188	6.063	MKIAA1011 protein	Q76KB5	264.9	0.0000000000000000000000000000000000000000000000000000000000000000000000000000000000089	0	uniprot	2	2
1.20.58.60	3226	7.034	SMA-1, isoform d	G5EFW3	215.8	0.000000000000000000000000000000000000000000000000000000000000000000018	0	uniprot	5	5
1.20.58.60	3352	51.056	Short stop, isoform L	A1Z9J3	200.6	0.000000000000000000000000000000000000000000000000000000000000012	0	uniprot	197	212
1.20.58.60	3461	0	Uncharacterized protein	F1RA35	239.6	0.00000000000000000000000000000000000000000000000000000000000000000000000000022	0	uniprot	1	1
1.20.58.60	3477	4.48	Short stop, isoform H	A1Z9J3	241.3	0.0000000000000000000000000000000000000000000000000000000000000000000000000013	0	uniprot	19	22
1.20.58.60	3480	0	Rattus norvegicus utrophin	O55147	244.1	0.0000000000000000000000000000000000000000000000000000000000000000000000000000094	0	uniprot	1	1
1.20.58.60	3508	0	Uncharacterized protein	H0WG43	304.2	0.0000000000000000000000000000000000000000000000000000000000000000000000000000000000000000000000041	0	uniprot	1	1
1.20.58.60	3544		Spectrin beta chain, non-erythrocytic 5				0		0	1
1.20.58.60	3624	0	VAB-10, isoform c	G5EDD3	227.6	0.0000000000000000000000000000000000000000000000000000000000000000000000013	0	uniprot	2	2
1.20.58.60	3720	54.947	Bullous pemphigoid antigen 1 isoform 1eA	Q03001	204.7	0.00000000000000000000000000000000000000000000000000000000000000039	0	uniprot	35	44
1.20.58.60	3723	23.937	Spectrin beta chain, non-erythrocytic 5	H2R8G5	184.6	0.00000000000000000000000000000000000000000000000000000000016	0	uniprot	8	11
1.20.58.60	3731	0	Uncharacterized protein	F1R583	260.7	0.00000000000000000000000000000000000000000000000000000000000000000000000000000000011	0	uniprot	2	2
1.20.58.60	3743	2.333	UNC-70, isoform c	G5EG85	235.2	0.000000000000000000000000000000000000000000000000000000000000000000000000037	0	uniprot	8	8
1.20.58.60	3759	32.674	Spectrin beta chain, non-erythrocytic 2	Q68FG2	195.3	0.00000000000000000000000000000000000000000000000000000000000044	0	uniprot	39	63
1.20.58.60	3766	90.766	Oncorhynchus mykiss genomic scaffold, scaffold_789	Q9QXZ0	126.4	0.0000000000000000000000000000000000000014	0	uniprot	173	453
1.20.58.60	3831	2.288	Short stop, isoform AD	A1Z9J3			0	uniprot	71	80
1.20.58.60	3887	66.046	Spectrin beta chain, erythrocytic	3lbxB02	148.2	0.00000000000000000000000000000000000000000000013	0	cath	60	118
1.20.58.60	3931	0	Uncharacterized protein	F1RA35	260	0.000000000000000000000000000000000000000000000000000000000000000000000000000000000082	0	uniprot	1	1
1.20.58.60	3938	4.48	Karst, isoform G	Q7KV69	236.8	0.000000000000000000000000000000000000000000000000000000000000000000000000015	0	uniprot	12	16
1.20.58.60	4190	28.176	SMA-1, isoform a	G5EFW3	210	0.0000000000000000000000000000000000000000000000000000000000000000022	0	uniprot	9	9
1.20.58.60	4320	9.848	Short stop, isoform E	A1Z9J3	220	0.0000000000000000000000000000000000000000000000000000000000000000000046	0	uniprot	26	27
1.20.58.60	4340	0	VAB-10, isoform g	G5ECG5	249.9	0.00000000000000000000000000000000000000000000000000000000000000000000000000000015	0	uniprot	1	1
1.20.58.60	4418	6.975	Beta spectrin, isoform B	Q00963	224.6	0.000000000000000000000000000000000000000000000000000000000000000000000079	0	uniprot	15	16
1.20.58.60	4424	22.718	Short stop, isoform H	A1Z9J3	196.5	0.000000000000000000000000000000000000000000000000000000000000019	0	uniprot	131	143
1.20.58.60	4448	7.576	Spectrin, beta, non-erythrocytic 4	Q91ZE6	276.1	0.000000000000000000000000000000000000000000000000000000000000000000000000000000000000011	0	uniprot	9	19
1.20.58.60	4505		Dystrophin, isoform I		291.6	0.000000000000000000000000000000000000000000000000000000000000000000000000000000000000000000074	0		0	2
1.20.58.60	4507	11.807	Protein CBR-DYS-1	Q9TW65	252.8	0.000000000000000000000000000000000000000000000000000000000000000000000000000000086	0	uniprot	6	7
1.20.58.60	4514	31.256	Dystrophin, isoform I	Q9VDW6	252.8	0.00000000000000000000000000000000000000000000000000000000000000000000000000000043	0	uniprot	50	73
1.20.58.60	4681	58.61	cDNA FLJ55924, highly similar to Nesprin-1	Q6ZWR6	225.2	0.000000000000000000000000000000000000000000000000000000000000000000000070	0	uniprot	120	266
1.20.58.60	4746	32.919	A-kinase anchor protein 6	Q13023	237.2	0.000000000000000000000000000000000000000000000000000000000000000000000000068	0	uniprot	59	108
1.20.58.60	4901	0	Spectrin repeat containing, nuclear envelope 1	H9F6U9	231.5	0.000000000000000000000000000000000000000000000000000000000000000000000000055	0	uniprot	1	1
1.20.58.60	4907	36.136	Plectin isoform 1c	2oduA01	255.8	0.000000000000000000000000000000000000000000000000000000000000000000000000000000093	0	cath	57	121
1.20.58.60	4947	24.697	SMA-1, isoform d	G5EFW3	215.9	0.000000000000000000000000000000000000000000000000000000000000000000025	0	uniprot	8	8
1.20.58.60	5046	7.013	Short stop, isoform K	A1Z9J3	256.5	0.000000000000000000000000000000000000000000000000000000000000000000000000000000044	0	uniprot	26	29
1.20.58.60	5100	19.307	Short stop, isoform Q	A1Z9J3	227.9	0.000000000000000000000000000000000000000000000000000000000000000000000022	0	uniprot	72	78
1.20.58.60	5169	68.412	Microtubule-actin cross-linking factor 1	Q03001	205	0.00000000000000000000000000000000000000000000000000000000000000079	0	uniprot	91	223
1.20.58.60	5364	57.004	Microtubule-actin cross-linking factor 1	Q9QXZ0	221.7	0.0000000000000000000000000000000000000000000000000000000000000000000050	0	uniprot	75	212
1.20.58.60	5415	75.791	Bullous pemphigoid antigen 1, isoforms 6/9/10	Q03001	166.8	0.00000000000000000000000000000000000000000000000000057	0	uniprot	115	257
1.20.58.60	5426	19.931	SEC14 domain and spectrin repeat-containing protein 1	I3MFN7	235.1	0.000000000000000000000000000000000000000000000000000000000000000000000000015	0	uniprot	4	5
1.20.58.60	5490	24.366	Spectrin beta chain, erythrocytic	1s35A01	206.1	0.000000000000000000000000000000000000000000000000000000000000000042	0	cath	10	17
1.20.58.60	5668	23.42	Dystrophin, isoform K	Q9VDW6	203.8	0.00000000000000000000000000000000000000000000000000000000000000034	0	uniprot	8	27
1.20.58.60	5669	17.823	Dystrophin, isoform I	Q9VDW6	209.5	0.0000000000000000000000000000000000000000000000000000000000000000033	0	uniprot	4	9
1.20.58.60	5672	5.68	SMA-1, isoform c	G5EFW3	282.1	0.00000000000000000000000000000000000000000000000000000000000000000000000000000000000000016	0	uniprot	9	9
1.20.58.60	5695	20.366	Spectrin beta chain, non-erythrocytic 5	Q9NRC6	196.8	0.000000000000000000000000000000000000000000000000000000000000030	0	uniprot	9	13
1.20.58.60	5731	36.256	Short stop, isoform C	A1Z9J3	215	0.00000000000000000000000000000000000000000000000000000000000000000033	0	uniprot	134	144
1.20.58.60	5839	31.149	Short stop, isoform P	A1Z9J3	229.5	0.0000000000000000000000000000000000000000000000000000000000000000000000086	0	uniprot	198	223
1.20.58.60	5847	23.034	Spectrin beta chain, putative	Q00963	214.5	0.00000000000000000000000000000000000000000000000000000000000000000016	0	uniprot	19	20
1.20.58.60	5935	51.852	Triple functional domain protein	O75962	193.3	0.0000000000000000000000000000000000000000000000000000000000040	0	uniprot	103	170
1.20.58.60	5988	2.43	Karst, isoform E	Q9VZQ3	222	0.00000000000000000000000000000000000000000000000000000000000000000000038	0	uniprot	7	9
1.20.58.60	6278	55.825	Dystrophin, isoforms A/C/F/G/H	Q9VDW3	213.9	0.00000000000000000000000000000000000000000000000000000000000000000061	0	uniprot	91	127
1.20.58.60	6283	0	Dystrophin	P11533	241.7	0.000000000000000000000000000000000000000000000000000000000000000000000000000039	0	uniprot	1	1
1.20.58.60	6306	5.642	Karst, isoform E	Q7KV69	221.8	0.00000000000000000000000000000000000000000000000000000000000000000000051	0	uniprot	13	17
1.20.58.60	6316	69.452	Short stop, isoform C	A1Z9J3	191.9	0.0000000000000000000000000000000000000000000000000000000000061	0	uniprot	207	224
1.20.58.60	6358	38.605	Short stop, isoform H	A1Z9J3	242	0.00000000000000000000000000000000000000000000000000000000000000000000000000040	0	uniprot	187	204
1.20.58.60	6396	8.13	Spectrin beta chain, non-erythrocytic 5	Q9NRC6	226.1	0.0000000000000000000000000000000000000000000000000000000000000000000000098	0	uniprot	4	5
1.20.58.60	6479	2.181	VAB-10, isoform g	G5EDD3	249.2	0.00000000000000000000000000000000000000000000000000000000000000000000000000000054	0	uniprot	9	9
1.20.58.60	6601	0	Spectrin beta chain, brain 1	M3ZS94	153.5	0.0000000000000000000000000000000000000000000000026	0	uniprot	1	1
1.20.58.60	6673	0	Alpha-actinin A	P05095	252.7	0.000000000000000000000000000000000000000000000000000000000000000000000000000000021	0	uniprot	1	1
1.20.58.60	6687	23.025	SMA-1, isoform d	G5EFW3	229.8	0.0000000000000000000000000000000000000000000000000000000000000000000000019	0	uniprot	9	9
1.20.58.60	6771	41.029	A-kinase anchor protein 6	Q13023	218.7	0.000000000000000000000000000000000000000000000000000000000000000000032	0	uniprot	59	106
1.20.58.60	6789	7.532	Short stop, isoform AA	A1Z9J3	244	0.00000000000000000000000000000000000000000000000000000000000000000000000000024	0	uniprot	25	28
1.20.58.60	6792	0	Putative uncharacterized protein	G0NIF2	248.7	0.00000000000000000000000000000000000000000000000000000000000000000000000000000043	0	uniprot	1	1
1.20.58.60	7053	34.591	Short stop, isoform A	A1Z9J3	227.6	0.000000000000000000000000000000000000000000000000000000000000000000000031	0	uniprot	184	198
1.20.58.60	7127	4.315	Nesprin-1	Q8NF91	230.8	0.0000000000000000000000000000000000000000000000000000000000000000000000015	0	uniprot	10	12
1.20.58.60	7133	7.658	Dystrophin-1	Q9TW65	234.9	0.000000000000000000000000000000000000000000000000000000000000000000000000011	0	uniprot	2	2
1.20.58.60	7135	10.107	Dystonin	F6X536	246.2	0.0000000000000000000000000000000000000000000000000000000000000000000000000000096	0	uniprot	6	10
1.20.58.60	7149	8.845	Karst, isoform E	Q7KV70	236.4	0.000000000000000000000000000000000000000000000000000000000000000000000000028	0	uniprot	8	14
1.20.58.60	7191	19.265	Short stop, isoform G	A1Z9J3	227.7	0.000000000000000000000000000000000000000000000000000000000000000000000037	0	uniprot	28	31
1.20.58.60	7196	0	Dystrophin, isoform K	B4GLW1	207.4	0.0000000000000000000000000000000000000000000000000000000000000000011	0	uniprot	1	1
1.20.58.60	7207	15.488	Spectrin beta chain, non-erythrocytic 5	F7HAE6	241.6	0.00000000000000000000000000000000000000000000000000000000000000000000000000040	0	uniprot	6	8
1.20.58.60	7212	0	Trio, isoform A	A0A0M3QVT2			0	uniprot	1	1
1.20.58.60	7245		Protein Sptbn5				0		0	1
1.20.58.60	7357	69.867	Spectrin, beta, non-erythrocytic 1	M7AMX7	178.5	0.00000000000000000000000000000000000000000000000000000020	0	uniprot	166	222
1.20.58.60	7599	4.48	Spectrin beta chain, brain 2	F6W8M4	234.3	0.000000000000000000000000000000000000000000000000000000000000000000000000055	0	uniprot	5	7
1.20.58.60	7620	5.49	Dystrophin	P11533	238.1	0.0000000000000000000000000000000000000000000000000000000000000000000000000015	0	uniprot	3	3
1.20.58.60	7624	87.194	Spectrin beta chain, non-erythrocytic 1	Q62261	128.4	0.00000000000000000000000000000000000000061	0	uniprot	157	203
1.20.58.60	7633	12.202	SMA-1, isoform d	G5EFW3	239.6	0.0000000000000000000000000000000000000000000000000000000000000000000000000014	0	uniprot	8	8
1.20.58.60	7656	1.608	Dystrophin	F1QXP9	300.7	0.000000000000000000000000000000000000000000000000000000000000000000000000000000000000000000000097	0	uniprot	2	2
1.20.58.60	7674	2.201	Nesprin-2	Q6ZWQ0	248.7	0.00000000000000000000000000000000000000000000000000000000000000000000000000000062	0	uniprot	8	9
1.20.58.60	7718	0	Uncharacterized protein	F1RA35	331.6	0.000000000000000000000000000000000000000000000000000000000000000000000000000000000000000000000000000000024	0	uniprot	1	1
1.20.58.60	7825		Trio, isoform A		247	0.0000000000000000000000000000000000000000000000000000000000000000000000000000021	0		0	2
1.20.58.60	8046	0	Dystrophin, isoform B	B4GLW3	304.2	0.0000000000000000000000000000000000000000000000000000000000000000000000000000000000000000000000053	0	uniprot	1	1
1.20.58.60	8175	0	Nesprin-1	Q6ZWR6	255.4	0.0000000000000000000000000000000000000000000000000000000000000000000000000000000026	0	uniprot	1	1
1.20.58.60	8193	0	SMA-1, isoform a	G5EFW3	248.3	0.0000000000000000000000000000000000000000000000000000000000000000000000000000013	0	uniprot	4	4
1.20.58.60	8228	9.866	Short stop, isoform H	A1Z9J3	187.3	0.000000000000000000000000000000000000000000000000000000000014	0	uniprot	4	5
1.20.58.60	8229	65.187	Spectrin beta chain, non-erythrocytic 4	Q9H254	197.9	0.000000000000000000000000000000000000000000000000000000000000065	0	uniprot	64	135
1.20.58.60	8430	9.947	SMA-1, isoform d	G5EFW3	245.5	0.000000000000000000000000000000000000000000000000000000000000000000000000000027	0	uniprot	10	10
1.20.58.60	8432	6.627	SMA-1, isoform d	G5EFW3	170.4	0.0000000000000000000000000000000000000000000000000000026	0	uniprot	7	7
1.20.58.60	8517	55.967	SPC-1, isoform b	Q21408	193	0.00000000000000000000000000000000000000000000000000000000000042	0	uniprot	32	32
1.20.58.60	8728	10.037	Karst, isoform G	Q7KV69	224.9	0.00000000000000000000000000000000000000000000000000000000000000000000011	0	uniprot	28	35
1.20.58.60	8997	0	VAB-10, isoform b	G5EDD3	247.8	0.0000000000000000000000000000000000000000000000000000000000000000000000000000010	0	uniprot	2	2
1.20.58.60	9144	61.455	Spectrin beta chain, erythrocytic	1s35A02	204.1	0.00000000000000000000000000000000000000000000000000000000000000086	0	cath	32	51
1.20.58.60	9240	0	Nesprin-2	Q6ZWQ0	249.6	0.00000000000000000000000000000000000000000000000000000000000000000000000000000032	0	uniprot	2	2
1.20.58.60	9251	5.867	ATN-1, isoform c	Q23158	277.4	0.0000000000000000000000000000000000000000000000000000000000000000000000000000000000000066	0	uniprot	9	9
1.20.58.60	9263	7.837	Short stop, isoform C	A1Z9J3	266.4	0.000000000000000000000000000000000000000000000000000000000000000000000000000000000040	0	uniprot	173	186
1.20.58.60	9733	30.72	Microtubule-actin cross-linking factor 1	Q9QXZ0	258.7	0.000000000000000000000000000000000000000000000000000000000000000000000000000000025	0	uniprot	75	203
1.20.58.60	9748	3.82	ATN-1, isoform d	Q23158	287.3	0.0000000000000000000000000000000000000000000000000000000000000000000000000000000000000000045	0	uniprot	9	9
1.20.58.60	9760	25.046	GJ12986	A0A0Q9WH15	222.1	0.000000000000000000000000000000000000000000000000000000000000000000000033	0	uniprot	5	6
1.20.58.60	9769	0	Spectrin, beta, erythrocytic	F1QQE5	235.2	0.0000000000000000000000000000000000000000000000000000000000000000000000000039	0	uniprot	1	1
1.20.58.60	9825	0	Uncharacterized protein	F1RA35	279.4	0.00000000000000000000000000000000000000000000000000000000000000000000000000000000000000013	0	uniprot	1	1
1.20.58.60	9889	31.722	SMA-1, isoform c	G5EFW3	189	0.0000000000000000000000000000000000000000000000000000000000072	0	uniprot	11	11
1.20.58.60	10070	0	Klarsicht, isoform A	A8JNH2	213.1	0.000000000000000000000000000000000000000000000000000000000000000000019	0	uniprot	1	1
1.20.58.60	10131	28.266	Utrophin	P46939	227.5	0.000000000000000000000000000000000000000000000000000000000000000000000017	0	uniprot	18	33
1.20.58.60	10164	16.997	DYS-1, isoform h	Q9TW65	243.1	0.00000000000000000000000000000000000000000000000000000000000000000000000000011	0	uniprot	7	7
1.20.58.60	10165	25.86	Beta spectrin, isoform B	Q00963	229.3	0.0000000000000000000000000000000000000000000000000000000000000000000000075	0	uniprot	28	29
1.20.58.60	10222	0	Muscle-specific protein 300 kDa, isoform J	B4JEH0	299.5	0.000000000000000000000000000000000000000000000000000000000000000000000000000000000000000000000093	0	uniprot	1	1
1.20.58.60	10262	0	GM20247	B4HQY4	217.2	0.0000000000000000000000000000000000000000000000000000000000000000000011	0	uniprot	1	1
1.20.58.60	10401	58.986	Short stop, isoform AA	A1Z9J3	-3.4	3.9	0	uniprot	212	230
1.20.58.60	10507	67.549	Nesprin-2 isoform 5	A0A0C4DGK3	188.3	0.000000000000000000000000000000000000000000000000000000000025	0	uniprot	19	21
1.20.58.60	10522	1.091	Dystrophin	F1R0H8	246	0.0000000000000000000000000000000000000000000000000000000000000000000000000000036	0	uniprot	2	7
1.20.58.60	10601	11.766	Uncharacterized protein	G7MWY1	160.7	0.0000000000000000000000000000000000000000000000000012	0	uniprot	4	4
1.20.58.60	10610	56.666	Spectrin beta chain, putative	E0VWK4	194.2	0.00000000000000000000000000000000000000000000000000000000000011	0	uniprot	16	20
1.20.58.60	10810	0	Dystonin	Q91ZU6	236.5	0.0000000000000000000000000000000000000000000000000000000000000000000000000050	0	uniprot	3	4
1.20.58.60	10858	0	VAB-10, isoform b	G5EDD3	225.4	0.000000000000000000000000000000000000000000000000000000000000000000000011	0	uniprot	3	3
1.20.58.60	10904	14.616	SMA-1, isoform c	G5EFW3	233.5	0.000000000000000000000000000000000000000000000000000000000000000000000000089	0	uniprot	7	7
1.20.58.60	11037	15.578	CRE-DYS-1 protein	Q9TW65	223.5	0.000000000000000000000000000000000000000000000000000000000000000000000090	0	uniprot	5	5
1.20.58.60	11061	58.313	Utrophin	P46939	178.6	0.000000000000000000000000000000000000000000000000000000029	0	uniprot	21	30
1.20.58.60	11089	30.744	Spectrin beta chain, non-erythrocytic 5	Q23980	155.2	0.00000000000000000000000000000000000000000000000012	0	uniprot	15	18
1.20.58.60	11486	34.381	Nesprin-1 isoform 1	J9P7I2	169.6	0.0000000000000000000000000000000000000000000000000000045	0	uniprot	6	7
1.20.58.60	11581	6.446	Spectrin beta chain	G5EG85	174.4	0.00000000000000000000000000000000000000000000000000000015	0	uniprot	9	9
1.20.58.60	11636	46.077	A-kinase anchor protein 6	Q13023	202.7	0.0000000000000000000000000000000000000000000000000000000000000026	0	uniprot	59	103
1.20.58.60	11870	22.639	Spectrin beta chain, non-erythrocytic 5	Q9NRC6	205.2	0.000000000000000000000000000000000000000000000000000000000000000085	0	uniprot	9	9
1.20.58.60	12131	68.831	Nesprin-1 isoform 1	Q6ZWR6	174.8	0.0000000000000000000000000000000000000000000000000000012	0	uniprot	76	165
1.20.58.60	12488	0.865	SMA-1, isoform c	G5EFW3	317.5	0.0000000000000000000000000000000000000000000000000000000000000000000000000000000000000000000000000017	0	uniprot	4	4
1.20.58.60	12497	0	Spectrin, beta, erythrocytic	F1QQE5	245.4	0.0000000000000000000000000000000000000000000000000000000000000000000000000000032	0	uniprot	1	1
1.20.58.60	12499	15.961	UNC-70, isoform d	G5EG85	234.6	0.000000000000000000000000000000000000000000000000000000000000000000000000053	0	uniprot	8	8
1.20.58.60	12649	0	Dystrophin-1	Q9TW65	264.2	0.0000000000000000000000000000000000000000000000000000000000000000000000000000000000058	0	uniprot	1	1
1.20.58.60	12666	3.031	UNC-70, isoform d	Q9U9J8	247.1	0.0000000000000000000000000000000000000000000000000000000000000000000000000000068	0	uniprot	8	8
1.20.58.60	12810	57.302	Nesprin-1 isoform 1	Q6ZWR6	205.7	0.00000000000000000000000000000000000000000000000000000000000000035	0	uniprot	66	171
1.20.58.60	12812	0	SMA-1, isoform d	G5EFW3	252.5	0.000000000000000000000000000000000000000000000000000000000000000000000000000000089	0	uniprot	4	4
1.20.58.60	12830	0	VAB-10, isoform b	G5EDD3	251.5	0.00000000000000000000000000000000000000000000000000000000000000000000000000000017	0	uniprot	3	3
1.20.58.60	12979	34.507	Nesprin-1 isoform 1	S9XZ74	221.1	0.00000000000000000000000000000000000000000000000000000000000000000000063	0	uniprot	6	6
1.20.58.60	13015	3.031	Beta spectrin, isoform B	Q00963	241.1	0.00000000000000000000000000000000000000000000000000000000000000000000000000080	0	uniprot	10	11
1.20.58.60	13186	23.322	Spectrin beta chain, non-erythrocytic 5	Q9NRC6	131	0.0000000000000000000000000000000000000000036	0	uniprot	5	5
1.20.58.60	13635	0	Muscle-specific protein 300 kDa, isoform M	M9MRJ4	246.3	0.000000000000000000000000000000000000000000000000000000000000000000000000000020	0	uniprot	9	12
1.20.58.60	13776	9.276	Nesprin-1	Q6ZWR6	212.3	0.000000000000000000000000000000000000000000000000000000000000000000033	0	uniprot	2	2
1.20.58.60	13906	0	Protein Sptbn5	F6TMY4	172.5	0.000000000000000000000000000000000000000000000000000000078	0	uniprot	1	1
1.20.58.60	15894	0	Protein Sptbn5	F6TMY4	137	0.0000000000000000000000000000000000000000000073	0	uniprot	1	1
1.20.58.60	15912	50.23	Bullous pemphigoid antigen 1 isoform 1eA	Q03001	223.4	0.0000000000000000000000000000000000000000000000000000000000000000000013	0	uniprot	42	51
1.20.58.60	15913	36.491	Nesprin-1	A0A0C4DG40	205.1	0.000000000000000000000000000000000000000000000000000000000000000069	0	uniprot	10	11
1.20.58.60	15914	6.403	Short stop, isoform G	A1Z9J3	247.8	0.000000000000000000000000000000000000000000000000000000000000000000000000000017	0	uniprot	24	27
1.20.58.60	15916	58.654	Bullous pemphigoid antigen 1, isoforms 6/9/10	Q03001	198.5	0.00000000000000000000000000000000000000000000000000000000000011	0	uniprot	101	231
1.20.58.60	15925	82.402	Nesprin-1 isoform 1	Q6ZWR6	169.4	0.00000000000000000000000000000000000000000000000000011	0	uniprot	100	263
1.20.58.60	15927		Spectrin beta chain, non-erythrocytic 2				0		0	1
1.20.58.60	15935	50.394	Spectrin beta chain, non-erythrocytic 4	Q9H254	187.8	0.000000000000000000000000000000000000000000000000000000000067	0	uniprot	30	71
1.20.58.60	15937	0	Spectrin beta chain, erythrocytic	H2R9A4			0	uniprot	1	1
1.20.58.60	15945	27.878	Spectrin beta chain, non-erythrocytic 4	Q9H254	161.5	0.0000000000000000000000000000000000000000000000000014	0	uniprot	36	97
1.20.58.60	15951		Spectrin alpha chain, non-erythrocytic 1				0		0	1
1.20.58.60	15952	56.21	Microtubule-actin cross-linking factor 1	Q9QXZ0	208	0.000000000000000000000000000000000000000000000000000000000000000096	0	uniprot	63	158
1.20.58.60	15967	53.119	Triple functional domain protein	A2CG49	197.2	0.00000000000000000000000000000000000000000000000000000000000035	0	uniprot	237	401
1.20.58.60	15973	76.922	Spectrin alpha chain, erythrocyte	P08032	223.2	0.00000000000000000000000000000000000000000000000000000000000000000000087	0	uniprot	35	80
1.20.58.60	15975	25.735	SEC14 domain and spectrin repeat-containing protein 1	Q86VW0	215.2	0.000000000000000000000000000000000000000000000000000000000000000000025	0	uniprot	53	62
1.20.58.60	15983	35.697	Rattus norvegicus utrophin	O08614	225.6	0.00000000000000000000000000000000000000000000000000000000000000000000017	0	uniprot	38	80
1.20.58.60	15988	64.734	Spectrin alpha chain, erythrocytic 1	P08032	204.7	0.00000000000000000000000000000000000000000000000000000000000000058	0	uniprot	44	90
1.20.58.60	15994	45.038	Spectrin beta chain, erythrocytic	P11277	198.8	0.000000000000000000000000000000000000000000000000000000000000018	0	uniprot	21	31
1.20.58.60	15998	49.557	Dystrophin Dp427c isoform variant	P11531	199.3	0.000000000000000000000000000000000000000000000000000000000000018	0	uniprot	33	67
1.20.58.60	16005	45.248	Microtubule-actin cross-linking factor 1	Q9QXZ0	203.6	0.0000000000000000000000000000000000000000000000000000000000000014	0	uniprot	47	104
1.20.58.60	16007	70.632	Nesprin-1 isoform 1	Q6ZWR6	205	0.00000000000000000000000000000000000000000000000000000000000000038	0	uniprot	52	129
1.20.58.60	16011	83.671	Nesprin-1 isoform 1	Q6ZWR6	118.2	0.0000000000000000000000000000000000022	0	uniprot	269	752
1.20.58.60	16012	71.615	Nesprin-1 isoform 1	Q6ZWR6	179.6	0.000000000000000000000000000000000000000000000000000000068	0	uniprot	88	182
1.20.58.60	16013	61.011	Rattus norvegicus utrophin	O08614	204.4	0.00000000000000000000000000000000000000000000000000000000000000059	0	uniprot	37	83
1.20.58.60	16023	75.954	Microtubule-actin cross-linking factor 1	Q9QXZ0	198.5	0.000000000000000000000000000000000000000000000000000000000000073	0	uniprot	28	58
1.20.58.60	16025	72.107	Spectrin alpha chain, brain	3fb2A02	157.5	0.00000000000000000000000000000000000000000000000066	0	cath	160	222
1.20.58.60	16031	82.654	Alpha actinin, isoform D	1hciA01	193.8	0.000000000000000000000000000000000000000000000000000000000018	0	cath	779	962
1.20.58.60	16038	28.756	Dystrophin Dp260-2 isoform	P11532	208.4	0.000000000000000000000000000000000000000000000000000000000000000010	0	uniprot	13	32
1.20.58.60	16040	81.398	Nesprin-1	Q6ZWR6	181.8	0.0000000000000000000000000000000000000000000000000000000094	0	uniprot	51	129
1.20.58.60	16041	57.48	Rattus norvegicus utrophin	O08614	201.4	0.0000000000000000000000000000000000000000000000000000000000000095	0	uniprot	97	165
1.20.58.60	16043	27.783	Nesprin-1	Q8NF91	231.3	0.00000000000000000000000000000000000000000000000000000000000000000000000078	0	uniprot	21	37
1.20.58.60	16048	85.368	Spectrin alpha chain, erythrocytic 1	P08032	178	0.000000000000000000000000000000000000000000000000000000091	0	uniprot	30	52
1.20.58.60	16049	74.9	Nesprin-1 isoform 1	A7E2D5	216	0.000000000000000000000000000000000000000000000000000000000000000000047	0	uniprot	22	41
1.20.58.60	16052	15.829	VAB-10, isoform g	G5EDD3	231.4	0.00000000000000000000000000000000000000000000000000000000000000000000000034	0	uniprot	11	11
1.20.58.60	16053	72.228	Chromosome 14 open reading frame 49	Q4FZC9	182.8	0.0000000000000000000000000000000000000000000000000000000014	0	uniprot	23	47
1.20.58.60	16056	70.638	Microtubule-actin cross-linking factor 1	Q9QXZ0	166.3	0.0000000000000000000000000000000000000000000000000010	0	uniprot	130	364
1.20.58.60	16059	39.559	Microtubule-actin cross-linking factor 1	Q9UPN3	182.2	0.0000000000000000000000000000000000000000000000000000000039	0	uniprot	25	47
1.20.58.60	16064	44.519	Microtubule-actin cross-linking factor 1 isoform a	G3U5N8	253.8	0.0000000000000000000000000000000000000000000000000000000000000000000000000000000089	0	uniprot	22	38
1.20.58.60	16065	42.238	Synaptic nuclear envelope protein	Q8NF91	228.5	0.0000000000000000000000000000000000000000000000000000000000000000000000063	0	uniprot	26	48
1.20.58.60	16074	37.607	Spectrin beta chain, non-erythrocytic 2	Q68FG2	186.7	0.00000000000000000000000000000000000000000000000000000000027	0	uniprot	40	69
1.20.58.60	16084	45.506	Spectrin alpha chain, erythrocytic 1	P08032	194.5	0.00000000000000000000000000000000000000000000000000000000000015	0	uniprot	13	18
1.20.58.60	16087	84.294	Triple functional domain protein	A2CG49	179.7	0.00000000000000000000000000000000000000000000000000000017	0	uniprot	238	390
1.20.58.60	16089	56.38	Nesprin-1	Q8NF91	187.9	0.000000000000000000000000000000000000000000000000000000000018	0	uniprot	18	26
1.20.58.60	16099	26.619	Spectrin alpha chain, erythrocytic 1	P08032	209.1	0.0000000000000000000000000000000000000000000000000000000000000000040	0	uniprot	8	10
1.20.58.60	16102	33.762	Microtubule-actin cross-linking factor 1	D3ZHV2	215	0.000000000000000000000000000000000000000000000000000000000000000000062	0	uniprot	5	6
1.20.58.60	16109	72.34	Spectrin alpha chain, erythrocyte	P08032	182.6	0.0000000000000000000000000000000000000000000000000000000031	0	uniprot	40	78
1.20.58.60	16113	76.915	Bullous pemphigoid antigen 1 isoform 1eA	Q03001	210.9	0.0000000000000000000000000000000000000000000000000000000000000000053	0	uniprot	53	142
1.20.58.60	16115	36.559	Bullous pemphigoid antigen 1 isoform 1eA	Q03001	237.7	0.000000000000000000000000000000000000000000000000000000000000000000000000013	0	uniprot	38	87
1.20.58.60	16119	30.507	Spectrin beta chain, non-erythrocytic 5	A0A0L0C3C9	289.6	0.00000000000000000000000000000000000000000000000000000000000000000000000000000000000000000079	0	uniprot	28	32
1.20.58.60	16124	51.842	Nesprin-3	Q4FZC9	212.4	0.00000000000000000000000000000000000000000000000000000000000000000087	0	uniprot	19	23
1.20.58.60	16131	57.767	Microtubule-actin cross-linking factor 1 isoform a	Q9QXZ0	225.7	0.000000000000000000000000000000000000000000000000000000000000000000000025	0	uniprot	57	149
1.20.58.60	16132	43.94	Plectin isoform 1c	3pe0A02	198.5	0.0000000000000000000000000000000000000000000000000000000000000015	0	cath	3	8
1.20.58.60	16134	67.564	Spectrin alpha chain, brain	E0VV65	209.5	0.000000000000000000000000000000000000000000000000000000000000000094	0	uniprot	327	412
1.20.58.60	16139	56.14	Nesprin-1 isoform 1	Q6ZWR6	185.7	0.00000000000000000000000000000000000000000000000000000000023	0	uniprot	27	28
1.20.58.60	16140	82.327	Triple functional domain protein	A2CG49	185.3	0.0000000000000000000000000000000000000000000000000000000023	0	uniprot	192	314
1.20.58.60	16142	80.959	Microtubule-actin cross-linking factor 1	Q03001	206.7	0.0000000000000000000000000000000000000000000000000000000000000012	0	uniprot	143	263
1.20.58.60	16144	59.584	Dystrophin	P11531	191	0.0000000000000000000000000000000000000000000000000000000000073	0	uniprot	21	24
1.20.58.60	16145	81.102	Microtubule-actin cross-linking factor 1	Q03001	177.7	0.00000000000000000000000000000000000000000000000000000074	0	uniprot	255	635
1.20.58.60	16146	57.364	Dystrophin	P11531	174.3	0.0000000000000000000000000000000000000000000000000000010	0	uniprot	20	55
1.20.58.60	16149	86.992	Dystrophin	P11531	166.3	0.0000000000000000000000000000000000000000000000000011	0	uniprot	107	209
1.20.58.60	16153	50.24	Microtubule-actin cross-linking factor 1	Q9QXZ0	231.2	0.0000000000000000000000000000000000000000000000000000000000000000000000029	0	uniprot	21	23
1.20.58.60	16155	84.668	Rattus norvegicus utrophin	3uunA00	164.5	0.0000000000000000000000000000000000000000000000000078	0	cath	208	422
1.20.58.60	16157	84.652	Nesprin-1 isoform 1	Q6ZWR6	188.8	0.000000000000000000000000000000000000000000000000000000000070	0	uniprot	88	228
1.20.58.60	16159	31.608	Spectrin alpha chain, erythrocyte	G3W7Y3	270.6	0.000000000000000000000000000000000000000000000000000000000000000000000000000000000000061	0	uniprot	7	10
1.20.58.60	16163	18.048	195 kDa cornified envelope protein	G1PLW9	173.6	0.00000000000000000000000000000000000000000000000000000021	0	uniprot	6	6
1.20.58.60	16168	33.748	Centrosomal protein of 68 kDa	Q76N32	198.4	0.000000000000000000000000000000000000000000000000000000000000011	0	uniprot	14	23
1.20.58.60	16169	16.797	Rattus norvegicus utrophin	O08614	207	0.0000000000000000000000000000000000000000000000000000000000000000045	0	uniprot	3	3
1.20.58.60	16174	2.161	Microtubule-actin cross-linking factor 1	Q9QXZ0	237.1	0.000000000000000000000000000000000000000000000000000000000000000000000000014	0	uniprot	9	10
1.20.58.60	16175	70.123	Spectrin alpha chain, brain	Q13813	185.5	0.0000000000000000000000000000000000000000000000000000000014	0	uniprot	157	199
1.20.58.60	16176	78.691	Triple functional domain protein	A2CG49	183.4	0.000000000000000000000000000000000000000000000000000000011	0	uniprot	166	275
1.20.58.60	16179	56.791	Spectrin alpha chain, brain	P13395	194.8	0.0000000000000000000000000000000000000000000000000000000000022	0	uniprot	179	225
1.20.58.60	16183	98.911	Microtubule-actin cross-linking factor 1	Q03001	64	0.00000000000000000015	0	uniprot	315	816
1.20.58.60	16188	13.954	Spectrin alpha chain, erythrocyte	L9JB99	227.7	0.0000000000000000000000000000000000000000000000000000000000000000000000013	0	uniprot	2	2
1.20.58.60	16192	77.024	Dystrophin	P11531	164.3	0.0000000000000000000000000000000000000000000000000034	0	uniprot	92	195
1.20.58.60	16193	0	Bullous pemphigoid antigen 1 isoform 1eA	Q91ZU6	255	0.0000000000000000000000000000000000000000000000000000000000000000000000000000000056	0	uniprot	2	2
1.20.58.60	16204	36.136	Microtubule-actin cross-linking factor 1	B1ARU1	200.8	0.0000000000000000000000000000000000000000000000000000000000000095	0	uniprot	45	126
1.20.58.60	16217	82.232	Nesprin-1	Q6ZWR6	171.7	0.000000000000000000000000000000000000000000000000000012	0	uniprot	63	149
1.20.58.60	16218	69.341	Nesprin-1	Q6ZWR6	178.8	0.000000000000000000000000000000000000000000000000000000092	0	uniprot	61	147
1.20.58.60	16220	83.162	Nesprin-1 isoform 1	Q6ZWR6	167.9	0.00000000000000000000000000000000000000000000000000013	0	uniprot	72	142
1.20.58.60	16221	50.66	Spectrin beta chain, non-erythrocytic 2	Q68FG2	145.5	0.0000000000000000000000000000000000000000000010	0	uniprot	45	73
1.20.58.60	16227	63.369	Nesprin-1 isoform 1	Q6ZWR6	213.1	0.0000000000000000000000000000000000000000000000000000000000000000013	0	uniprot	38	79
1.20.58.60	16231	42.46	Envoplakin, isoform CRA_a	Q92817	178.8	0.000000000000000000000000000000000000000000000000000000014	0	uniprot	14	14
1.20.58.60	16233	59.42	Microtubule-actin cross-linking factor 1	Q9QXZ0	209.8	0.000000000000000000000000000000000000000000000000000000000000000028	0	uniprot	79	234
1.20.58.60	16241	70.218	Nesprin-1 isoform 1	Q6ZWR6	10.5	0.0011	0	uniprot	38	109
1.20.58.60	16246	19.875	Utrophin	A8K8Z1	245.4	0.000000000000000000000000000000000000000000000000000000000000000000000000000033	0	uniprot	11	13
1.20.58.60	16250	72.82	Dystrophin Dp427c isoform variant	P11531	185.2	0.00000000000000000000000000000000000000000000000000000000091	0	uniprot	60	134
1.20.58.60	16251	29.996	Spectrin alpha chain, erythrocytic 1	P08032	191.3	0.0000000000000000000000000000000000000000000000000000000000026	0	uniprot	16	16
1.20.58.60	16254	80.706	Bullous pemphigoid antigen 1, isoforms 6/9/10	Q91ZU6	204.2	0.00000000000000000000000000000000000000000000000000000000000000046	0	uniprot	65	136
1.20.58.60	16272	27.375	Microtubule-actin cross-linking factor 1	Q9QXZ0	236.4	0.00000000000000000000000000000000000000000000000000000000000000000000000010	0	uniprot	57	153
1.20.58.60	16274	67.989	Nesprin-1 isoform 1	Q6ZWR6	203.7	0.0000000000000000000000000000000000000000000000000000000000000011	0	uniprot	34	81
1.20.58.60	16279	75.199	Microtubule-actin cross-linking factor 1	Q03001	209.9	0.0000000000000000000000000000000000000000000000000000000000000000076	0	uniprot	55	131
1.20.58.60	16281	79.621	Bullous pemphigoid antigen 1, isoforms 6/9/10	Q03001	134.5	0.0000000000000000000000000000000000000000052	0	uniprot	90	190
1.20.58.60	16290	74.817	Microtubule-actin cross-linking factor 1	H0YC82	37	0.0000000000084	0	uniprot	43	65
1.20.58.60	16292	95.272	Spectrin beta chain, erythrocytic	3lbxB01	145.3	0.0000000000000000000000000000000000000000000082	0	cath	252	364
1.20.58.60	16294	7.854	Spectrin beta chain, non-erythrocytic 5	G3R809	295.8	0.0000000000000000000000000000000000000000000000000000000000000000000000000000000000000000000035	0	uniprot	2	2
1.20.58.60	16297	57.783	195 kDa cornified envelope protein	O60437	151.4	0.000000000000000000000000000000000000000000000011	0	uniprot	32	53
1.20.58.60	16299	62.619	Nesprin-1 isoform 1	Q6ZWR6	221.7	0.0000000000000000000000000000000000000000000000000000000000000000000027	0	uniprot	47	120
1.20.58.60	16300	89.524	Microtubule-actin cross-linking factor 1	Q03001	122.7	0.000000000000000000000000000000000000079	0	uniprot	271	699
1.20.58.60	16311	25.553	Synaptic nuclear envelope 1	F1QXL4	132.3	0.0000000000000000000000000000000000000000030	0	uniprot	2	4
1.20.58.60	16312	91.676	Spectrin beta chain, erythrocytic	M7AMX7	174.1	0.000000000000000000000000000000000000000000000000000012	0	uniprot	338	543
1.20.58.60	16315	82.56	Alpha actinin, isoform D	1hciA02	145.8	0.000000000000000000000000000000000000000000013	0	cath	843	1015
1.20.58.60	16316	64.799	Spectrin, beta, non-erythrocytic 1	Q62261	155.8	0.00000000000000000000000000000000000000000000000082	0	uniprot	164	226
1.20.58.60	16318	88.715	Dystrophin	P11531	181.6	0.0000000000000000000000000000000000000000000000000000000076	0	uniprot	63	124
1.20.58.60	16319	77.238	Microtubule-actin cross-linking factor 1	Q03001	170.2	0.000000000000000000000000000000000000000000000000000092	0	uniprot	142	426
1.20.58.60	16323	70.155	Bullous pemphigoid antigen 1, isoforms 6/9/10	Q03001	197.6	0.00000000000000000000000000000000000000000000000000000000000015	0	uniprot	97	215
1.20.58.60	16331	8.772	Rattus norvegicus utrophin	G3S2D7	228.2	0.0000000000000000000000000000000000000000000000000000000000000000000000015	0	uniprot	3	3
1.20.58.60	16334	82.311	Microtubule-actin cross-linking factor 1	Q03001	168.6	0.00000000000000000000000000000000000000000000000000045	0	uniprot	261	685
1.20.58.60	16337	46.935	Synaptic nuclear envelope 1	Q6ZWR6	216.1	0.000000000000000000000000000000000000000000000000000000000000000000078	0	uniprot	19	21
1.20.58.60	16342	74.795	Nesprin-1 isoform 1	Q6ZWR6	170.5	0.000000000000000000000000000000000000000000000000000074	0	uniprot	180	495
1.20.58.60	16343	94.972	Dystrophin Dp427c isoform variant	P11531	119.5	0.00000000000000000000000000000000000057	0	uniprot	162	375
1.20.58.60	16348	73.801	Dystrophin	P11531	186.8	0.00000000000000000000000000000000000000000000000000000000028	0	uniprot	64	122
1.20.58.60	16349	37.62	Nesprin-1 isoform 1	Q8NF91	207.5	0.000000000000000000000000000000000000000000000000000000000000000037	0	uniprot	16	19
1.20.58.60	16357	84.943	Spectrin beta chain, erythrocytic	Q91ZE6	149.6	0.00000000000000000000000000000000000000000000013	0	uniprot	101	202
1.20.58.60	16359	88.201	Alpha actinin, isoform G	1hciA03	188.8	0.00000000000000000000000000000000000000000000000000000000068	0	cath	696	847
1.20.58.60	16361	97.573	Microtubule-actin cross-linking factor 1	Q03001	137.7	0.0000000000000000000000000000000000000000019	0	uniprot	210	528
1.20.58.60	16369	78.284	Microtubule-actin cross-linking factor 1	Q03001	189.3	0.000000000000000000000000000000000000000000000000000000000048	0	uniprot	204	548
1.20.58.60	16370	98.135	Microtubule-actin cross-linking factor 1	E0VIH8	92.6	0.00000000000000000000000000017	0	uniprot	592	1166
1.20.58.60	16374	90.161	Spectrin beta chain, erythrocytic	M7AMX7	171.4	0.000000000000000000000000000000000000000000000000000086	0	uniprot	331	517
1.20.58.60	16376	74.197	Spectrin alpha chain, putative	P08032	235.8	0.000000000000000000000000000000000000000000000000000000000000000000000000027	0	uniprot	9	17
1.20.58.60	16380	79.854	Dystrophin	P11531	139.6	0.00000000000000000000000000000000000000000013	0	uniprot	62	113
1.20.58.60	16386	94.015	Spectrin alpha chain, brain	3fb2A01	124.1	0.000000000000000000000000000000000000070	0	cath	374	754
1.20.58.60	16388	64.195	Nesprin-1	Q6ZWR6	9	0.00059	0	uniprot	37	106
1.20.58.60	16405	92.746	Nesprin-2 isoform 5	Q6ZWR6	135.5	0.0000000000000000000000000000000000000000052	0	uniprot	253	688
1.20.58.60	16408	57.097	Spectrin beta chain, erythrocytic	3edvA01	152.6	0.00000000000000000000000000000000000000000000000065	0	cath	2	5
1.20.58.60	16410	94.015	Microtubule-actin cross-linking factor 1	Q03001	143.7	0.000000000000000000000000000000000000000000026	0	uniprot	275	701
1.20.58.60	16428	87.8	Dystrophin Dp260-1 isoform	P11531	168.9	0.000000000000000000000000000000000000000000000000000059	0	uniprot	84	189
1.20.58.60	16440	89.124	Spectrin alpha chain, brain	1cunA01	146.3	0.0000000000000000000000000000000000000000000022	0	cath	322	391
1.20.58.60	16443	39.396	Spectrin beta chain, non-erythrocytic 5	A2AP58	189	0.0000000000000000000000000000000000000000000000000000000000068	0	uniprot	8	15
1.20.58.60	16449	22.382	Proto-oncogene DBL isoform d	P10911	320.5	0.00000000000000000000000000000000000000000000000000000000000000000000000000000000000000000000000000016	0	uniprot	20	41
1.20.58.60	16456	0	Nesprin-2	G3V5X4	204.9	0.000000000000000000000000000000000000000000000000000000000000000032	0	uniprot	1	2
1.20.58.60	16457	60.962	Spectrin beta chain, non-erythrocytic 5	A2AP58	165.8	0.00000000000000000000000000000000000000000000000000017	0	uniprot	12	23
1.20.58.60	16478	95.78	Dystrophin	P11531	159.6	0.00000000000000000000000000000000000000000000000011	0	uniprot	107	204
1.20.58.60	16482	40.631	Dystrophin, isoforms A/C/F/G/H	Q9VDW3	207.5	0.0000000000000000000000000000000000000000000000000000000000000000023	0	uniprot	79	108
1.20.58.60	16485	58.853	Nesprin-2	Q6ZWQ0	223.2	0.0000000000000000000000000000000000000000000000000000000000000000000015	0	uniprot	42	115
1.20.58.60	16491	15.147	Spectrin beta chain, non-erythrocytic 5	Q9NRC6	218	0.0000000000000000000000000000000000000000000000000000000000000000000084	0	uniprot	10	15
1.20.58.60	16499	91.065	Rattus norvegicus utrophin	P11531	115.8	0.0000000000000000000000000000000000092	0	uniprot	223	421
1.20.58.60	16504	0	Nesprin-1	Q6ZWR6	213	0.000000000000000000000000000000000000000000000000000000000000000000019	0	uniprot	1	1
1.20.58.60	16509	90.223	Dystrophin related protein 2	P11531	138.9	0.00000000000000000000000000000000000000000087	0	uniprot	303	564
1.20.58.60	16514	0	Spectrin beta chain, erythrocytic	A0A060XDM4	202.3	0.000000000000000000000000000000000000000000000000000000000000000052	0	uniprot	1	1
1.20.58.60	16517	85.909	Spectrin beta chain, putative	M7AMX7	154.5	0.0000000000000000000000000000000000000000000000038	0	uniprot	120	167
1.20.58.60	16519	92.024	Rattus norvegicus utrophin	P11531	131.3	0.00000000000000000000000000000000000000014	0	uniprot	210	415
1.20.58.60	16520	91.712	Microtubule-actin cross-linking factor 1	Q03001	168	0.00000000000000000000000000000000000000000000000000065	0	uniprot	185	503
1.20.58.60	16522	87.873	Microtubule-actin cross-linking factor 1	Q03001	147.6	0.0000000000000000000000000000000000000000000014	0	uniprot	240	562
1.20.58.60	16525	98.062	Dystrophin Dp427c isoform variant	P11531	156	0.0000000000000000000000000000000000000000000000016	0	uniprot	150	318
1.20.58.60	16528	96.253	Rattus norvegicus utrophin	P11531	106.3	0.0000000000000000000000000000000042	0	uniprot	122	234
1.20.58.60	16532	90.505	Synaptic nuclear envelope 1	Q6ZWR6	143.2	0.000000000000000000000000000000000000000000016	0	uniprot	130	287
1.20.58.60	16533	28.934	Dystrophin Dp427c isoform variant	P11533	147.7	0.000000000000000000000000000000000000000000000030	0	uniprot	8	9
1.20.58.60	16538	77.638	Spectrin beta chain, erythrocytic	F6W8M4	134.8	0.00000000000000000000000000000000000000000093	0	uniprot	18	33
1.20.58.60	16541	89.287	Spectrin alpha chain, brain	3f31A00	1.5	7.8	0	cath	558	1597
1.20.58.60	16549	91.747	Spectrin beta chain, brain	1aj3A00	2.2	4.3	0	cath	605	916
1.20.58.60	16554	77.6	Spectrin beta chain, brain	1u4qA01	9.4	0.038	0	cath	589	1462
1.20.58.60	16565	27.567	Spectrin beta chain, non-erythrocytic 5	Q9NRC6	212.1	0.00000000000000000000000000000000000000000000000000000000000000000042	0	uniprot	7	12
1.20.58.60	16584	80.463	Nesprin-1 isoform 1	Q6ZWR6	159	0.000000000000000000000000000000000000000000000000065	0	uniprot	93	192
1.20.58.60	16600	44.035	Dystrophin	A0A091G6E5	-0.5	0.91	0	uniprot	19	32
1.20.58.60	16610	78.449	Microtubule-actin cross-linking factor 1	Q9QXZ0	124.6	0.0000000000000000000000000000000000000037	0	uniprot	72	202
1.20.58.60	16611	18.677	Plectin 2	A0A0R4J221	233.8	0.00000000000000000000000000000000000000000000000000000000000000000000000019	0	uniprot	14	14
1.20.58.60	16624	88.108	Spectrin beta chain, non-erythrocytic 1	M7AMX7	122.7	0.000000000000000000000000000000000000016	0	uniprot	59	80
1.20.58.60	16643	87.277	Dystrophin Dp427p1 isoform	P11531	123.4	0.000000000000000000000000000000000000027	0	uniprot	133	275
1.20.58.60	16656	94.055	Nesprin-1 isoform 1	Q6ZWR6	176.1	0.0000000000000000000000000000000000000000000000000000011	0	uniprot	175	441
1.20.58.60	16678	91.117	Oncorhynchus mykiss genomic scaffold, scaffold_765	Q6ZWR6	135.8	0.0000000000000000000000000000000000000000042	0	uniprot	200	519
1.20.58.60	16680	75.543	Protein Utrn	P46939	202.2	0.0000000000000000000000000000000000000000000000000000000000000011	0	uniprot	37	70
1.20.58.60	16712	75.759	Oncorhynchus mykiss genomic scaffold, scaffold_64	Q6ZWR6	146.8	0.00000000000000000000000000000000000000000000056	0	uniprot	112	275
1.20.58.60	16713	93.078	Spectrin alpha chain, brain	1hciA04	84.5	0.00000000000000000000000016	0	cath	1202	1633
1.20.58.60	16730	97.228	Microtubule-actin cross-linking factor 1	Q03001	98.7	0.0000000000000000000000000000023	0	uniprot	204	471
1.20.58.60	16742	95.471	Spectrin beta chain, erythrocytic	A0A067R2J7	110.4	0.000000000000000000000000000000000053	0	uniprot	84	127
1.20.58.60	16788	93.695	Microtubule-actin cross-linking factor 1	3pe0A01	131.9	0.0000000000000000000000000000000000000000030	0	cath	11	20
1.20.58.60	16800	77.195	Nesprin-1 isoform 1	Q6ZWR6	186.6	0.00000000000000000000000000000000000000000000000000000000033	0	uniprot	80	192
1.20.58.60	16803	57.407	Synaptic nuclear envelope 2	Q6ZWQ0	174.1	0.0000000000000000000000000000000000000000000000000000013	0	uniprot	25	28
1.20.58.60	16814	0	Uncharacterized protein	F1RA35	266.5	0.0000000000000000000000000000000000000000000000000000000000000000000000000000000000014	0	uniprot	1	1
1.20.58.60	16945	81.852	Nesprin-1	Q6ZWR6	175.1	0.00000000000000000000000000000000000000000000000000000064	0	uniprot	46	136
1.20.58.60	17015	80.656	Short stop, isoform AD	A1Z9J3	177.6	0.00000000000000000000000000000000000000000000000000000017	0	uniprot	225	251
1.20.58.60	17022	6.232	Short stop, isoform C	A1Z9J3	248.5	0.000000000000000000000000000000000000000000000000000000000000000000000000000011	0	uniprot	29	32
1.20.990.10	296	12.229	Putative methionine synthase reductase	Q17574	296.5	0.0000000000000000000000000000000000000000000000000000000000000000000000000000000000000000000037	0	uniprot	4	4
1.20.990.10	1229	79.417	Nitric oxide synthase, endothelial	1f20A02	79.8	0.0000000000000000000000010	0	cath	184	265
1.20.990.10	1245	97.793	Nitric oxide synthase 2	Q27571	165.1	0.00000000000000000000000000000000000000000000000000034	0	uniprot	114	153
1.20.990.10	1275	0	Uncharacterized FAD-binding protein C12C2.03c	Q09744	306.5	0.00000000000000000000000000000000000000000000000000000000000000000000000000000000000000000000000091	0	uniprot	1	1
1.20.990.10	1278	77.714	Methionine synthase reductase	2qtlA01	151.1	0.000000000000000000000000000000000000000000000028	0	cath	75	150
1.20.990.10	1287	90.118	NADPH--cytochrome P450 reductase 1	3fjoA04	34.8	0.0000000010	0	cath	1059	3532
1.20.990.10	1294	86.217	Nitric oxide synthase 1	2bf4A02	49.5	0.000000000000033	0	cath	1515	2759
1.25.40.180	325	0	Regulator of nonsense transcripts UPF2	F4IUX6	715	0.00000000000000000000000000000000000000000000000000000000000000000000000000000000000000000000000000000000000000000000000000000000000000000000000000000000000000000000000000000000000000000000000000000000000000000000000000044	0	uniprot	4	4
1.25.40.180	344	6.643	Eukaryotic translation initiation factor 4G2, isoform A	Q9VCH1	574.8	0.0000000000000000000000000000000000000000000000000000000000000000000000000000000000000000000000000000000000000000000000000000000000000000000000000000000000000000000000000000000082	0	uniprot	7	17
1.25.40.180	441	11.357	GD16133	Q9W3L1	570.7	0.00000000000000000000000000000000000000000000000000000000000000000000000000000000000000000000000000000000000000000000000000000000000000000000000000000000000000000000000000000011	0	uniprot	5	6
1.25.40.180	535	0	Nonsense-mediated mRNA decay protein 2	O13824	788.2	0.000000000000000000000000000000000000000000000000000000000000000000000000000000000000000000000000000000000000000000000000000000000000000000000000000000000000000000000000000000000000000000000000000000000000000000000000000000000000000000000000030	0	uniprot	1	1
1.25.40.180	682	0	Nuclear cap-binding protein subunit 1	O14253	688.6	0.000000000000000000000000000000000000000000000000000000000000000000000000000000000000000000000000000000000000000000000000000000000000000000000000000000000000000000000000000000000000000000000000000000000000000000033	0	uniprot	1	1
1.25.40.180	689	0	IFG-1, isoform d	Q21531	581.5	0.000000000000000000000000000000000000000000000000000000000000000000000000000000000000000000000000000000000000000000000000000000000000000000000000000000000000000000000000000000000036	0	uniprot	5	5
1.25.40.180	867	3.466	Sgd1p	Q06132	658.2	0.00000000000000000000000000000000000000000000000000000000000000000000000000000000000000000000000000000000000000000000000000000000000000000000000000000000000000000000000000000000000000000000000000000000045	0	uniprot	19	47
1.25.40.180	934	12.531	YMR125Wp-like protein	P34160	651.1	0.000000000000000000000000000000000000000000000000000000000000000000000000000000000000000000000000000000000000000000000000000000000000000000000000000000000000000000000000000000000000000000000000000000062	0	uniprot	26	41
1.25.40.180	994	4.275	MIF4G domain and MA3 domain-containing protein	Q67Z79	623.7	0.0000000000000000000000000000000000000000000000000000000000000000000000000000000000000000000000000000000000000000000000000000000000000000000000000000000000000000000000000000000000000000000000033	0	uniprot	2	2
1.25.40.180	1080	0	Probable eukaryotic translation initiation factor 4 gamma homolog	B7XJR9	523.9	0.0000000000000000000000000000000000000000000000000000000000000000000000000000000000000000000000000000000000000000000000000000000000000000000000000000000000000000021	0	uniprot	1	1
1.25.40.180	1269	0	Yellow mounds protein A	Q23925	532.9	0.0000000000000000000000000000000000000000000000000000000000000000000000000000000000000000000000000000000000000000000000000000000000000000000000000000000000000000000032	0	uniprot	1	1
1.25.40.180	1652	8.984	CG7907, isoform B	Q4V551	458.6	0.00000000000000000000000000000000000000000000000000000000000000000000000000000000000000000000000000000000000000000000000000000000000000000000035	0	uniprot	3	3
1.25.40.180	1738	14.342	Eukaryotic translation initiation factor 4G, isoform B	O61380	413.7	0.000000000000000000000000000000000000000000000000000000000000000000000000000000000000000000000000000000000000000000000000000000020	0	uniprot	5	7
1.25.40.180	1775	4.821	Eukaryotic translation initiation factor 4G	Q76E23	435.8	0.0000000000000000000000000000000000000000000000000000000000000000000000000000000000000000000000000000000000000000000000000000000000000038	0	uniprot	3	4
1.25.40.180	1841	0.896	Pre-mRNA-splicing factor CWC22	P53333	613.9	0.000000000000000000000000000000000000000000000000000000000000000000000000000000000000000000000000000000000000000000000000000000000000000000000000000000000000000000000000000000000000000000013	0	uniprot	17	33
1.25.40.180	2139	0	Nonsense-mediated mRNA decay protein 2	P38798	733.7	0.0000000000000000000000000000000000000000000000000000000000000000000000000000000000000000000000000000000000000000000000000000000000000000000000000000000000000000000000000000000000000000000000000000000000000000000000000000000049	0	uniprot	5	5
1.25.40.180	2167	12.423	Nonsense-mediated mRNA decay protein 2	P38798	456.5	0.0000000000000000000000000000000000000000000000000000000000000000000000000000000000000000000000000000000000000000000000000000000000000000000047	0	uniprot	8	15
1.25.40.180	2190	0	Eukaryotic translation initiation factor 4 gamma	Q553R3	434.8	0.0000000000000000000000000000000000000000000000000000000000000000000000000000000000000000000000000000000000000000000000000000000000000016	0	uniprot	1	1
1.25.40.180	2219	8.521	CG8963, isoform E	A0A0B4K891	459	0.00000000000000000000000000000000000000000000000000000000000000000000000000000000000000000000000000000000000000000000000000000000000000000000052	0	uniprot	7	7
1.25.40.180	2263	11.558	NAT1, isoform D	Q0E996	371.8	0.00000000000000000000000000000000000000000000000000000000000000000000000000000000000000000000000000000000000000000014	0	uniprot	6	7
1.25.40.180	2300	24.758	SMG-3, isoform b	C2BR97	479.2	0.00000000000000000000000000000000000000000000000000000000000000000000000000000000000000000000000000000000000000000000000000000000000000000000000000053	0	uniprot	7	7
1.25.40.180	2367	24.982	Zinc finger CCCH domain-containing protein 43	Q5Z5Q3	385.8	0.0000000000000000000000000000000000000000000000000000000000000000000000000000000000000000000000000000000000000000000000059	0	uniprot	6	6
1.25.40.180	2473	1.057	Pre-mRNA-splicing factor CWC22	E7QFD2	461.8	0.000000000000000000000000000000000000000000000000000000000000000000000000000000000000000000000000000000000000000000000000000000000000000000000025	0	uniprot	2	2
1.25.40.180	2478	14.297	GA24988, isoform C	A1Z968	362.7	0.00000000000000000000000000000000000000000000000000000000000000000000000000000000000000000000000000000000000000017	0	uniprot	8	15
1.25.40.180	2645	39.902	CG10990	Q9VY91	285.5	0.000000000000000000000000000000000000000000000000000000000000000000000000000000000000000049	0	uniprot	13	14
1.25.40.180	2794	51.123	Eukaryotic translation initiation factor 4 gamma 3	O43432	280.7	0.000000000000000000000000000000000000000000000000000000000000000000000000000000000000014	0	uniprot	95	160
1.25.40.180	2914	0	Eukaryotic translation initiation factor 5	Q22918	373.2	0.000000000000000000000000000000000000000000000000000000000000000000000000000000000000000000000000000000000000000000019	0	uniprot	1	2
1.25.40.180	2969	5.321	F44A2.5, isoform b	E3MD92	481.1	0.000000000000000000000000000000000000000000000000000000000000000000000000000000000000000000000000000000000000000000000000000000000000000000000000000060	0	uniprot	3	3
1.25.40.180	3009	8.317	Eukaryotic translation initiation factor isoform 4G-1	Q93ZT6	359.9	0.00000000000000000000000000000000000000000000000000000000000000000000000000000000000000000000000000000000000000024	0	uniprot	2	3
1.25.40.180	3010	5.104	Eukaryotic translation initiation factor 5	Q9VXK6	399.1	0.00000000000000000000000000000000000000000000000000000000000000000000000000000000000000000000000000000000000000000000000000038	0	uniprot	4	4
1.25.40.180	3012	3.515	Eukaryotic translation initiation factor isoform 4G-2	Q6K641	364.1	0.000000000000000000000000000000000000000000000000000000000000000000000000000000000000000000000000000000000000000019	0	uniprot	5	5
1.25.40.180	3044	11.992	Eukaryotic translation initiation factor isoform 4G-2	O82233	355.8	0.0000000000000000000000000000000000000000000000000000000000000000000000000000000000000000000000000000000000000034	0	uniprot	5	5
1.25.40.180	3158	10.695	Eukaryotic translation initiation factor 4G, isoform B	O61380	333.9	0.000000000000000000000000000000000000000000000000000000000000000000000000000000000000000000000000000000043	0	uniprot	4	7
1.25.40.180	3223	0	Uncharacterized protein	Q8I5X8	401.4	0.000000000000000000000000000000000000000000000000000000000000000000000000000000000000000000000000000000000000000000000000000017	0	uniprot	36	36
1.25.40.180	3979	19.801	Eukaryotic initiation factor 5C	Q9VNE2	179.8	0.0000000000000000000000000000000000000000000000000000000040	0	uniprot	7	8
1.25.40.180	4049	19.036	Mextli, isoform D	Q9VR35			0	uniprot	35	39
1.25.40.180	4226	36.705	CBP80/20-dependent translation initiation factor	O43310	477.1	0.000000000000000000000000000000000000000000000000000000000000000000000000000000000000000000000000000000000000000000000000000000000000000000000000020	0	uniprot	69	103
1.25.40.180	4244	81.822	Polyadenylate-binding protein-interacting protein 1	3rk6A00	338.8	0.000000000000000000000000000000000000000000000000000000000000000000000000000000000000000000000000000000045	0	cath	99	163
1.25.40.180	4248	43.899	Regulator of nonsense transcripts 2	4cemA00	537.6	0.000000000000000000000000000000000000000000000000000000000000000000000000000000000000000000000000000000000000000000000000000000000000000000000000000000000000000000043	0	cath	87	127
1.25.40.180	4261	69.288	Eukaryotic translation initiation factor 4 gamma 2	3l6aA01	366.1	0.00000000000000000000000000000000000000000000000000000000000000000000000000000000000000000000000000000000000000029	0	cath	145	179
1.25.40.180	4265	89.163	MIF4G domain-containing protein B	2i2oA00	169.4	0.00000000000000000000000000000000000000000000000000027	0	cath	118	152
1.25.40.180	4269	51.721	Eukaryotic translation initiation factor 4G	B9FXV5	373.6	0.00000000000000000000000000000000000000000000000000000000000000000000000000000000000000000000000000000000000000000022	0	uniprot	25	26
1.25.40.180	4276	71.37	Programmed cell death protein 4	2kztA00	249.5	0.000000000000000000000000000000000000000000000000000000000000000000000000000045	0	cath	91	120
1.25.40.180	4279	78.782	Eukaryotic translation initiation factor 4 gamma 2	3d3mA00	246.6	0.00000000000000000000000000000000000000000000000000000000000000000000000000086	0	cath	165	229
1.25.40.180	4281	79.931	Eukaryotic translation initiation factor 4 gamma 1	1ug3A02	272.6	0.0000000000000000000000000000000000000000000000000000000000000000000000000000000000035	0	cath	84	115
1.25.40.180	4288	60.506	MA3 domain-containing protein	Q8W4Q4	267.8	0.000000000000000000000000000000000000000000000000000000000000000000000000000000000043	0	uniprot	58	71
1.25.40.180	4289	37.852	MA3 domain-containing protein	Q8W4Q4	301.8	0.00000000000000000000000000000000000000000000000000000000000000000000000000000000000000000000067	0	uniprot	18	18
1.25.40.180	4291	79.21	Nucleolar MIF4G domain-containing protein 1	Q5C9Z4	197.3	0.00000000000000000000000000000000000000000000000000000000000018	0	uniprot	51	112
1.25.40.180	4293	93.605	Eukaryotic translation initiation factor 4 gamma 1	1ug3A01	0.2	7.1	0	cath	294	522
1.25.40.180	4295	62.785	Eukaryotic translation initiation factor isoform 4G-1	A0A0P0WC18	268	0.000000000000000000000000000000000000000000000000000000000000000000000000000000000028	0	uniprot	34	36
1.25.40.180	4301	80.153	Eukaryotic translation initiation factor 5	2iu1A00	307.8	0.00000000000000000000000000000000000000000000000000000000000000000000000000000000000000000000010	0	cath	146	170
1.25.40.180	4302	66.567	Eukaryotic translation initiation factor 4G, isoform B	O61380	263	0.0000000000000000000000000000000000000000000000000000000000000000000000000000000024	0	uniprot	34	55
1.25.40.180	4327	72.639	Eukaryotic initiation factor 4F subunit p130	2vsoE01	342.2	0.0000000000000000000000000000000000000000000000000000000000000000000000000000000000000000000000000000000039	0	cath	102	155
1.25.40.180	4334	92.189	Regulator of nonsense transcripts UPF2	1uw4B00	328.6	0.00000000000000000000000000000000000000000000000000000000000000000000000000000000000000000000000000013	0	cath	223	265
1.25.40.180	4336	84.021	Translation initiation factor 4G	4iulA00	3.9	1.8	0	cath	1047	2383
1.25.40.180	4339	90.871	Pre-mRNA-splicing factor CWC22 homolog	B9G9F6	156.9	0.000000000000000000000000000000000000000000000011	0	uniprot	724	879
1.25.40.180	4350	0	Probable eukaryotic translation initiation factor 4 gamma homolog	C4V8K5	533.8	0.0000000000000000000000000000000000000000000000000000000000000000000000000000000000000000000000000000000000000000000000000000000000000000000000000000000000000000000023	0	uniprot	1	1
1.25.40.180	4375	94.848	Nucleolar MIF4G domain-containing protein 1	Q5C9Z4	276.8	0.00000000000000000000000000000000000000000000000000000000000000000000000000000000000087	0	uniprot	131	246
1.25.40.180	4383	48.85	Eukaryotic translation initiation factor 5	2fulA01	267.6	0.0000000000000000000000000000000000000000000000000000000000000000000000000000000000061	0	cath	172	180
1.25.40.180	4389	81.181	Nuclear cap-binding protein subunit 1	1h2tC02	158.6	0.0000000000000000000000000000000000000000000000027	0	cath	556	691
1.25.40.180	4393	91.139	Regulator of nonsense transcripts 2	A0A068XVN2	215.2	0.000000000000000000000000000000000000000000000000000000000000000019	0	uniprot	919	1077
1.25.40.180	4396	80.597	Pre-mRNA-splicing factor CWC22 homolog	4c9bB00	9.1	0.025	0	cath	1104	1505
1.25.40.180	4400	68.799	Nonsense-mediated mRNA decay protein 2	O13824	53.6	0.0000000000000000048	0	uniprot	9	9
1.25.40.180	4402	93.343	Programmed cell death protein 4	2ggfA00	158	0.0000000000000000000000000000000000000000000000015	0	cath	251	391
1.25.40.180	4407	87.3	Nuclear cap-binding protein subunit 1	1h2tC03	164.8	0.0000000000000000000000000000000000000000000000000045	0	cath	353	436
1.25.40.180	4420	90.499	eIF4-gamma/eIF5/eIF2-epsilon domain-containing protein	Q9VNE2	83.4	0.00000000000000000000000024	0	uniprot	648	767
1.25.40.180	4436	30.025	Eukaryotic translation initiation factor 5	B6T7C2	282.1	0.00000000000000000000000000000000000000000000000000000000000000000000000000000000000000012	0	uniprot	2	2
1.25.40.180	4438	81.392	Nuclear cap-binding protein subunit 1	1h2tC01	8.2	0.022	0	cath	506	635
1.25.40.180	4439	91.038	Translation initiation factor eIF-2B subunit epsilon	3juiA00	159.1	0.00000000000000000000000000000000000000000000000079	0	cath	202	276
1.25.40.180	4460	96.517	Nuclear cap-binding protein subunit 1	O14253	170.4	0.00000000000000000000000000000000000000000000000000011	0	uniprot	57	83
1.25.40.300	1	26.429	E3 ubiquitin-protein ligase SopA	2qyuA02	441.1	0.00000000000000000000000000000000000000000000000000000000000000000000000000000000000000000000000000000000000000000000000000000000000000030	0	cath	211	217
1.25.40.300	31	0	Pentapeptide	E9YRY8	211	0.000000000000000000000000000000000000000000000000000000000000000000088	0	uniprot	4	4
1.25.40.300	50	0	Uncharacterised protein	A0A1L8JPV2			0	uniprot	1	1
1.25.40.300	54	0	Pentapeptide repeat-containing protein	C4K580	226.9	0.0000000000000000000000000000000000000000000000000000000000000000000000011	0	uniprot	1	1
1.25.40.300	55	0	Uncharacterized protein	B1EH15	191.7	0.000000000000000000000000000000000000000000000000000000000000078	0	uniprot	1	1
1.25.40.300	56	0	Uncharacterised protein	A0A073GIH7	210.1	0.00000000000000000000000000000000000000000000000000000000000000000033	0	uniprot	1	2
1.25.40.300	59	18.324	Uncharacterized protein	A0A0K4GIT6	390.9	0.000000000000000000000000000000000000000000000000000000000000000000000000000000000000000000000000000000000000000000000000061	0	uniprot	7	8
1.25.40.300	80	17.822	Uncharacterized protein	A0A0E0VA15	196	0.000000000000000000000000000000000000000000000000000000000000017	0	uniprot	5	7
1.25.40.300	89	65.28	YjgL protein	I6B6E0	181.5	0.00000000000000000000000000000000000000000000000000000000062	0	uniprot	44	44
1.25.40.300	91	80.912	YjgL protein	A0A024L8K6	125.6	0.00000000000000000000000000000000000000036	0	uniprot	79	83
1.25.40.300	107	96.365	Putative secreted effector protein	3nawA02	75.2	0.000000000000000000000015	0	cath	883	923
2.10.310.10	611	0	Serine proteinase inhibitor HongrES1	G3V8X9	104.3	0.000000000000000000000000000000000089	0	uniprot	1	1
2.10.310.10	790	83.198	Serpin peptidase inhibitor, clade B , member 9	E3TC25	97.6	0.000000000000000000000000000000011	0	uniprot	54	111
2.10.310.10	796	93.732	Alpha-1-antiproteinase 1	1d5sB00	67.1	0.00000000000000000000078	0	cath	116	188
2.10.70.10	51	0	Coagulation factor XIII B chain	Q07968	178	0.0000000000000000000000000000000000000000000000000000000015	0	uniprot	1	1
2.10.70.10	75	10.495	Coagulation factor XIII B chain	P05160	171.1	0.0000000000000000000000000000000000000000000000000000013	0	uniprot	7	7
2.10.70.10	361	47.326	Coagulation factor XIII B chain	P05160	150.6	0.0000000000000000000000000000000000000000000000089	0	uniprot	17	24
2.10.70.10	512	0	Platelet complement factor H	G3V9R2	173.9	0.000000000000000000000000000000000000000000000000000000054	0	uniprot	2	2
2.10.70.10	645	12.798	Pappalysin-2	Q9BXP8	167.1	0.000000000000000000000000000000000000000000000000000032	0	uniprot	11	11
2.10.70.10	647	1.687	Complement C1s subcomponent	Q0VCX1			0	uniprot	2	2
2.10.70.10	649	0	Coagulation factor XIII B chain	Q07968	177.2	0.0000000000000000000000000000000000000000000000000000000023	0	uniprot	1	1
2.10.70.10	811	34.213	Uninflatable, isoform C	E1JHA6	147.6	0.000000000000000000000000000000000000000000000060	0	uniprot	12	15
2.10.70.10	812	0	GA21569	B4GJY5	180.2	0.00000000000000000000000000000000000000000000000000000000071	0	uniprot	1	2
2.10.70.10	981	27.834	Sushi, von Willebrand factor type A, EGF and pentraxin domain-containing protein 1	A2AVA0	129.9	0.0000000000000000000000000000000000000000042	0	uniprot	3	3
2.10.70.10	1054	40.896	Pregnancy-associated plasma protein A (Predicted)	Q13219	146	0.0000000000000000000000000000000000000000000010	0	uniprot	47	73
2.10.70.10	1056	22.956	Locomotion-related protein Hikaru genki	Q09101	147.2	0.000000000000000000000000000000000000000000000096	0	uniprot	13	15
2.10.70.10	1158	3.803	Sushi domain-containing protein 3	Q9D176	163.1	0.00000000000000000000000000000000000000000000000000022	0	uniprot	2	4
2.10.70.10	1235	10.974	LD43740p	Q9VER6	158.4	0.0000000000000000000000000000000000000000000000000090	0	uniprot	4	5
2.10.70.10	1263	32.798	Pappalysin-2	Q9BXP8	150.7	0.000000000000000000000000000000000000000000000011	0	uniprot	22	35
2.10.70.10	1275	13.619	Complement control protein	1g40A01	162	0.00000000000000000000000000000000000000000000000000050	0	cath	50	59
2.10.70.10	1336	55.09	CUB and sushi domain-containing protein 2	A0A087X0K4	148.7	0.000000000000000000000000000000000000000000000070	0	uniprot	48	80
2.10.70.10	1408	29.63	Gamma-aminobutyric acid type B receptor subunit 1	1srzA00	157.8	0.00000000000000000000000000000000000000000000000013	0	cath	48	65
2.10.70.10	1445	13.039	Complement factor H	F1MW79	174.3	0.000000000000000000000000000000000000000000000000000000078	0	uniprot	6	9
2.10.70.10	1588	42.904	GA15198, isoform D	Q09101	120.2	0.000000000000000000000000000000000000042	0	uniprot	29	37
2.10.70.10	1751	63.06	CUB and sushi domain-containing protein 3	Q7Z407	126.9	0.00000000000000000000000000000000000000088	0	uniprot	79	129
2.10.70.10	1758	0	Complement decay-accelerating factor	H0VY26	166.5	0.000000000000000000000000000000000000000000000000000067	0	uniprot	8	12
2.10.70.10	1760	4.878	Limulus clotting factor C	P28175	178.6	0.0000000000000000000000000000000000000000000000000000000030	0	uniprot	2	3
2.10.70.10	1764	28.279	Pappalysin-1	Q13219	157	0.00000000000000000000000000000000000000000000000030	0	uniprot	35	53
2.10.70.10	1765	29.146	Seizure 6-like protein	Q6P1D5	145.5	0.0000000000000000000000000000000000000000000014	0	uniprot	71	136
2.10.70.10	1767	56.983	Sushi domain-containing protein 4	Q5VX71	144.9	0.0000000000000000000000000000000000000000000026	0	uniprot	85	145
2.10.70.10	1769	0	Complement factor H	P06909	174.2	0.000000000000000000000000000000000000000000000000000000064	0	uniprot	3	3
2.10.70.10	1770	0	Inactive serine protease PAMR1	Q6DIV5	194.1	0.000000000000000000000000000000000000000000000000000000000000033	0	uniprot	2	2
2.10.70.10	1933	24.192	Sushi domain-containing protein 3	Q96L08	160.5	0.0000000000000000000000000000000000000000000000000043	0	uniprot	14	21
2.10.70.10	2038	17.396	Complement receptor type 2	P20023	180.2	0.00000000000000000000000000000000000000000000000000000000030	0	uniprot	11	14
2.10.70.10	2138	44.844	Pregnancy-associated plasma protein A (Predicted)	Q13219	154	0.0000000000000000000000000000000000000000000000024	0	uniprot	39	61
2.10.70.10	2140	0	Uncharacterized protein F26C11.3	Q09550	181	0.00000000000000000000000000000000000000000000000000000000086	0	uniprot	1	5
2.10.70.10	2142	0	C4b-binding protein alpha chain	Q63514	163.6	0.000000000000000000000000000000000000000000000000000096	0	uniprot	2	2
2.10.70.10	2147	2.674	Pappalysin-2	Q9BXP8	134.2	0.00000000000000000000000000000000000000000044	0	uniprot	7	7
2.10.70.10	2148	9.554	Complement factor H	2uwnA03	153.5	0.00000000000000000000000000000000000000000000000036	0	cath	6	10
2.10.70.10	2187	30.631	Seizure protein 6 homolog	Q7TSK2	148.2	0.00000000000000000000000000000000000000000000013	0	uniprot	39	55
2.10.70.10	2249	12.604	Protein CBR-LEV-9	Q22328	168.4	0.0000000000000000000000000000000000000000000000000000062	0	uniprot	6	6
2.10.70.10	2428	36.923	Sushi domain-containing protein 5	G3UW60	152.8	0.0000000000000000000000000000000000000000000000038	0	uniprot	27	61
2.10.70.10	2578	18.479	Complement receptor type 2	1ghqB01			0	cath	6	13
2.10.70.10	2685	28.712	Sushi domain-containing protein 1	F8WAQ1	-3.3	9.1	0	uniprot	14	28
2.10.70.10	2705	26.48	Complement receptor type 1	2mcyA01	156.7	0.000000000000000000000000000000000000000000000000093	0	cath	12	18
2.10.70.10	2709	54.143	CUB and sushi domain-containing protein 3	Q7Z407	135.2	0.0000000000000000000000000000000000000000014	0	uniprot	103	175
2.10.70.10	2710	31.006	Complement factor H-related protein 2	3zd2A01	160.8	0.0000000000000000000000000000000000000000000000000073	0	cath	24	30
2.10.70.10	2714	1.935	Complement receptor type 2	P19070			0	uniprot	5	5
2.10.70.10	2720	0	Complement component C7	F1SMJ1	148.6	0.0000000000000000000000000000000000000000000000041	0	uniprot	2	2
2.10.70.10	2736	45.954	Sushi domain-containing protein 6	Q92537	143.2	0.0000000000000000000000000000000000000000000045	0	uniprot	51	71
2.10.70.10	2743	0	Membrane cofactor protein	Q9Z0M4	175.4	0.0000000000000000000000000000000000000000000000000000000082	0	uniprot	1	1
2.10.70.10	2781	19.805	Complement control protein	1e5gA01	153.5	0.00000000000000000000000000000000000000000000000049	0	cath	52	62
2.10.70.10	2797	5.982	Uninflatable, isoform C	E1JHA6	162.5	0.0000000000000000000000000000000000000000000000000013	0	uniprot	10	13
2.10.70.10	2892	4.063	Complement factor H	E1BFN5	161.3	0.00000000000000000000000000000000000000000000000000062	0	uniprot	3	4
2.10.70.10	2918	12.576	Faulty attraction, isoform F	Q9VS89	156.1	0.000000000000000000000000000000000000000000000000069	0	uniprot	8	10
2.10.70.10	3072	48.35	Seizure 6-like protein	2yraA00	153.8	0.0000000000000000000000000000000000000000000000038	0	cath	78	146
2.10.70.10	3100	18.064	Complement factor H-related protein 4	Q92496	151.4	0.0000000000000000000000000000000000000000000000046	0	uniprot	17	39
2.10.70.10	3150	54.268	Complement decay-accelerating factor	1ojvA01	132.8	0.0000000000000000000000000000000000000000054	0	cath	26	57
2.10.70.10	3409	0	Complement component receptor 1-like protein	Q63135	166.5	0.000000000000000000000000000000000000000000000000000010	0	uniprot	1	2
2.10.70.10	3415	5.883	Membrane cofactor protein	L8HN66	159.1	0.0000000000000000000000000000000000000000000000000070	0	uniprot	6	11
2.10.70.10	3417	0	Membrane cofactor protein	O88174	173.3	0.000000000000000000000000000000000000000000000000000000083	0	uniprot	2	2
2.10.70.10	3419	22.286	Seizure 6-like protein 2	Q4V9Z5	153.9	0.0000000000000000000000000000000000000000000000024	0	uniprot	46	72
2.10.70.10	3420	19.703	Seizure protein 6 homolog	Q7TSK2	151.6	0.000000000000000000000000000000000000000000000014	0	uniprot	43	70
2.10.70.10	3421	19.706	Sushi domain-containing protein 1	F8WAQ1	146.3	0.00000000000000000000000000000000000000000000015	0	uniprot	15	29
2.10.70.10	3434	1.762	Limulus clotting factor C	Q26422	181	0.00000000000000000000000000000000000000000000000000000000034	0	uniprot	2	2
2.10.70.10	3443	12.83	Zona pellucida 3 receptor	Q60736	162.8	0.00000000000000000000000000000000000000000000000000049	0	uniprot	9	10
2.10.70.10	3479	0	Cd55 molecule	Q9Z0M0	166	0.000000000000000000000000000000000000000000000000000016	0	uniprot	2	2
2.10.70.10	3483	24.692	CG9095, isoform A	Q9VXX7	141.6	0.0000000000000000000000000000000000000000000042	0	uniprot	10	14
2.10.70.10	3512	3.453	Complement receptor type 1	P17927	162.2	0.0000000000000000000000000000000000000000000000000010	0	uniprot	7	9
2.10.70.10	3577	0	Complement receptor type 2	E9Q3S5	169.3	0.0000000000000000000000000000000000000000000000000000017	0	uniprot	2	2
2.10.70.10	3602	10.462	CG9095, isoform B	M9PHT4	151.7	0.0000000000000000000000000000000000000000000000030	0	uniprot	14	23
2.10.70.10	3734	0	Uncharacterized protein	F7D2W0	166.8	0.0000000000000000000000000000000000000000000000000000085	0	uniprot	2	2
2.10.70.10	3807	38.999	Furrowed, isoform B	Q9VYR4	136.7	0.00000000000000000000000000000000000000000011	0	uniprot	10	12
2.10.70.10	3886	52.371	CUB and sushi domain-containing protein 2	A0A087X0K4	144.1	0.0000000000000000000000000000000000000000000021	0	uniprot	40	77
2.10.70.10	4172	2.035	Complement component receptor 1-like protein	Q64735	163.8	0.00000000000000000000000000000000000000000000000000022	0	uniprot	5	6
2.10.70.10	4174	12.694	Complement receptor type 2	P20023			0	uniprot	11	13
2.10.70.10	4184	1.935	Complement receptor type 2	P19070	165.7	0.000000000000000000000000000000000000000000000000000043	0	uniprot	4	4
2.10.70.10	4194	0	Complement decay-accelerating factor transmembrane isoform	Q61475	168.2	0.0000000000000000000000000000000000000000000000000000066	0	uniprot	4	4
2.10.70.10	4208	0	P-selectin	E1BK92			0	uniprot	3	3
2.10.70.10	4299	25.587	CUB and sushi domain-containing protein 3	Q7Z407	148.7	0.00000000000000000000000000000000000000000000013	0	uniprot	41	66
2.10.70.10	4338	19.482	Protein CBR-LEV-9	Q22328	151.2	0.0000000000000000000000000000000000000000000000017	0	uniprot	7	7
2.10.70.10	4385	3.453	Complement receptor type 2	Q78EE4	158.9	0.0000000000000000000000000000000000000000000000000022	0	uniprot	2	2
2.10.70.10	4445	0	Uncharacterized protein	E7EXI2	165.9	0.000000000000000000000000000000000000000000000000000016	0	uniprot	2	2
2.10.70.10	4446	0	Uncharacterized protein	E7EXI2	165.2	0.000000000000000000000000000000000000000000000000000023	0	uniprot	2	2
2.10.70.10	4491	21.568	Furrowed, isoform B	Q9VYR4	154.2	0.00000000000000000000000000000000000000000000000044	0	uniprot	9	18
2.10.70.10	4500	17.765	Seizure 6-like protein	Q6P1D5	149.3	0.000000000000000000000000000000000000000000000090	0	uniprot	52	67
2.10.70.10	4575	3.453	Uncharacterized protein	F7D2W0	160.7	0.00000000000000000000000000000000000000000000000000064	0	uniprot	2	2
2.10.70.10	4687	26.732	Furrowed, isoform B	Q9VYR4	143.3	0.0000000000000000000000000000000000000000000013	0	uniprot	11	19
2.10.70.10	4942	6.497	Seizure 6-like protein 2	Q4V9Z5	156.6	0.00000000000000000000000000000000000000000000000033	0	uniprot	45	73
2.10.70.10	5056	0	Complement control protein homolog	Q01016	161.7	0.00000000000000000000000000000000000000000000000000015	0	uniprot	1	1
2.10.70.10	5066	13.541	Limulus clotting factor C	P28175	152.2	0.00000000000000000000000000000000000000000000000054	0	uniprot	2	3
2.10.70.10	5072	58.82	Seizure protein 6 homolog	Q7TSK2	141.7	0.000000000000000000000000000000000000000000018	0	uniprot	65	110
2.10.70.10	5074	26.387	Selectin-like protein	A0A0A0MSD0	140.2	0.0000000000000000000000000000000000000000000060	0	uniprot	8	9
2.10.70.10	5085	9.243	Complement receptor type 1	P17927	166	0.000000000000000000000000000000000000000000000000000063	0	uniprot	7	9
2.10.70.10	5100	0	Uncharacterized protein	F7BUT1	177.1	0.0000000000000000000000000000000000000000000000000000000059	0	uniprot	2	2
2.10.70.10	5104	3.995	Seizure protein 6 homolog	F6UY33	164.4	0.000000000000000000000000000000000000000000000000000065	0	uniprot	3	3
2.10.70.10	5105	10.658	Seizure protein 6 homolog	Q6AX42	166.9	0.000000000000000000000000000000000000000000000000000015	0	uniprot	5	5
2.10.70.10	5195	16.681	Uncharacterized protein	F7D2W0	155.1	0.00000000000000000000000000000000000000000000000010	0	uniprot	6	11
2.10.70.10	5196	24.531	Uninflatable, isoform B	E1JHA6	156.1	0.00000000000000000000000000000000000000000000000011	0	uniprot	11	14
2.10.70.10	5357	0	Novel protein similar to vertebrate gamma-aminobutyric acid (GABA) B receptor, 1 (GABBR1)	E9QJJ6	164.3	0.000000000000000000000000000000000000000000000000000047	0	uniprot	2	2
2.10.70.10	5411	5.883	Uncharacterized protein	E9QD14	163	0.00000000000000000000000000000000000000000000000000015	0	uniprot	2	2
2.10.70.10	5587	0	Uncharacterized protein	F7D2W0	161.7	0.00000000000000000000000000000000000000000000000000035	0	uniprot	2	2
2.10.70.10	5588	0	Uncharacterized protein	F7D2W0	168	0.0000000000000000000000000000000000000000000000000000037	0	uniprot	2	2
2.10.70.10	5589	0	Uncharacterized protein	F7D2W0	166.5	0.0000000000000000000000000000000000000000000000000000091	0	uniprot	2	2
2.10.70.10	5609	11.001	Coagulation factor XIII B chain	P05160	156.3	0.000000000000000000000000000000000000000000000000069	0	uniprot	9	12
2.10.70.10	5654	41.793	Locomotion-related protein Hikaru genki	Q09101	121.5	0.000000000000000000000000000000000000011	0	uniprot	31	39
2.10.70.10	5686	3.995	Furrowed, isoform B	P91658	162.6	0.00000000000000000000000000000000000000000000000000050	0	uniprot	6	7
2.10.70.10	6216	10.617	Complement component receptor 1-like protein	Q64735	150.6	0.0000000000000000000000000000000000000000000000023	0	uniprot	4	5
2.10.70.10	6225	55.189	Sushi repeat-containing protein SRPX	Q9R0M3	130.2	0.00000000000000000000000000000000000000011	0	uniprot	112	154
2.10.70.10	6230	17.383	Selectin-like protein	Q4LDE5	153.5	0.00000000000000000000000000000000000000000000000072	0	uniprot	11	11
2.10.70.10	6233	0	Complement receptor type 2	P19070	160.5	0.00000000000000000000000000000000000000000000000000077	0	uniprot	2	2
2.10.70.10	6238	23.796	Complement factor H-related protein 5	Q9BXR6	148.4	0.000000000000000000000000000000000000000000000024	0	uniprot	13	15
2.10.70.10	6241	2.035	C4b-binding protein beta chain	Q63515	159.9	0.0000000000000000000000000000000000000000000000000012	0	uniprot	2	2
2.10.70.10	6243	14.733	Sushi repeat-containing protein SRPX2	Q6GP28	146.3	0.000000000000000000000000000000000000000000000026	0	uniprot	2	2
2.10.70.10	6244	32.821	Sushi repeat-containing protein SRPX2	Q8R054	145.4	0.00000000000000000000000000000000000000000000091	0	uniprot	52	66
2.10.70.10	6433	14.788	CRE-LEV-9 protein	Q22328	143.4	0.00000000000000000000000000000000000000000000035	0	uniprot	4	4
2.10.70.10	6618	2.184	Seizure protein 6 homolog	F6SD26	150.9	0.0000000000000000000000000000000000000000000000011	0	uniprot	3	3
2.10.70.10	6666	23.176	Furrowed, isoform B	Q9VYR4	153.5	0.00000000000000000000000000000000000000000000000065	0	uniprot	12	18
2.10.70.10	7192	8.248	Furrowed, isoform B	Q9VYR4	159.4	0.0000000000000000000000000000000000000000000000000047	0	uniprot	5	6
2.10.70.10	7417	39.935	CUB and sushi domain-containing protein 3	Q7Z407	159.4	0.0000000000000000000000000000000000000000000000000011	0	uniprot	68	122
2.10.70.10	7420	8.099	Complement factor H-related protein 4	Q92496	154.5	0.00000000000000000000000000000000000000000000000035	0	uniprot	8	14
2.10.70.10	7421	39.554	Seizure protein 6 homolog	Q7TSK2	140.5	0.000000000000000000000000000000000000000000036	0	uniprot	38	65
2.10.70.10	7428	0	Complement receptor type 2	P19070	177.3	0.0000000000000000000000000000000000000000000000000000000079	0	uniprot	5	5
2.10.70.10	7437	19.901	Complement factor H	1hfhA01	153.9	0.00000000000000000000000000000000000000000000000059	0	cath	13	21
2.10.70.10	7446	0	Coagulation factor XIII, beta subunit	Q07968	161.1	0.00000000000000000000000000000000000000000000000000028	0	uniprot	1	1
2.10.70.10	7540	0	Uninflatable, isoform C	E1JHA6	144.9	0.00000000000000000000000000000000000000000000017	0	uniprot	5	6
2.10.70.10	7623	44.63	Seizure 6-like protein 2	Q4V9Z5	139.6	0.000000000000000000000000000000000000000000080	0	uniprot	48	75
2.10.70.10	7852	3.631	GD15948	Q9VYR4	159.1	0.0000000000000000000000000000000000000000000000000064	0	uniprot	4	5
2.10.70.10	8016	17.26	Selectin-like protein	B3KQM9	143.3	0.00000000000000000000000000000000000000000000091	0	uniprot	11	11
2.10.70.10	8072	12.107	Complement factor H	F1MC45	157.3	0.000000000000000000000000000000000000000000000000011	0	uniprot	3	3
2.10.70.10	8073	7.704	Oxidation resistance protein 1	A0A0G2K7X7	151.2	0.00000000000000000000000000000000000000000000000035	0	uniprot	2	3
2.10.70.10	8404	8.888	Furrowed, isoform B	P91658	140.7	0.0000000000000000000000000000000000000000000043	0	uniprot	6	7
2.10.70.10	8630	0	Sushi domain-containing protein 2	Q9DBX3	165	0.000000000000000000000000000000000000000000000000000033	0	uniprot	1	2
2.10.70.10	8644	12.988	Coagulation factor XIII B chain	P05160	153.7	0.00000000000000000000000000000000000000000000000032	0	uniprot	7	8
2.10.70.10	8790	6.53	Protein lev-9	Q22328	153.3	0.00000000000000000000000000000000000000000000000037	0	uniprot	5	5
2.10.70.10	8966	0	Zgc:158446 protein	F1QFT0	159.6	0.00000000000000000000000000000000000000000000000000091	0	uniprot	1	1
2.10.70.10	9159	9.066	Furrowed, isoform B	Q9VYR4	133.9	0.00000000000000000000000000000000000000000048	0	uniprot	5	6
2.10.70.10	9196	14.59	EEV complement control protein	P21115	134.6	0.00000000000000000000000000000000000000000026	0	uniprot	45	45
2.10.70.10	9569	29.734	Protein LOC680415	Q9BXP8	144.6	0.00000000000000000000000000000000000000000000057	0	uniprot	12	13
2.10.70.10	9628	17.258	Selectin-like protein	A0A0A0MSD0	151.3	0.0000000000000000000000000000000000000000000000039	0	uniprot	11	14
2.10.70.10	9639	14.001	Sushi, von Willebrand factor type A, EGF and pentraxin domain-containing protein 1	A2AVA0	147.2	0.000000000000000000000000000000000000000000000011	0	uniprot	2	2
2.10.70.10	9642	14.522	Sushi, von Willebrand factor type A, EGF and pentraxin domain-containing protein 1	A2AVA0	142.6	0.00000000000000000000000000000000000000000000033	0	uniprot	3	3
2.10.70.10	9644	12.072	Sushi, von Willebrand factor type A, EGF and pentraxin domain-containing protein 1	A2AVA0	147.4	0.000000000000000000000000000000000000000000000012	0	uniprot	4	4
2.10.70.10	9648	5.883	Sushi domain-containing protein 2	Q9UGT4	161.4	0.0000000000000000000000000000000000000000000000000020	0	uniprot	10	11
2.10.70.10	9651	0	C4b-binding protein alpha-chain	P08607	163.1	0.00000000000000000000000000000000000000000000000000012	0	uniprot	2	3
2.10.70.10	9677	34.581	Mesh, isoform E	Q0KHY3	145.8	0.00000000000000000000000000000000000000000000024	0	uniprot	20	25
2.10.70.10	9716	22.103	Selectin-like protein	A0A0A0MSD0	137.9	0.000000000000000000000000000000000000000000069	0	uniprot	14	18
2.10.70.10	9748	10.107	CRE-LEV-9 protein	Q22328	158.6	0.0000000000000000000000000000000000000000000000000054	0	uniprot	4	4
2.10.70.10	9749	2.145	CRE-LEV-9 protein	Q22328	159.2	0.0000000000000000000000000000000000000000000000000037	0	uniprot	4	4
2.10.70.10	9913	63.277	Furrowed, isoform B	Q9VYR4	104.5	0.0000000000000000000000000000000015	0	uniprot	16	24
2.10.70.10	10095	27.533	Selectin-like protein	A0A0A0MSD0	141.7	0.0000000000000000000000000000000000000000000039	0	uniprot	13	13
2.10.70.10	10301	31.347	CG9095, isoform A	M9PHT4	134.1	0.0000000000000000000000000000000000000000010	0	uniprot	22	33
2.10.70.10	10489	20.851	Complement factor H	L8HZM4	155	0.000000000000000000000000000000000000000000000000053	0	uniprot	4	6
2.10.70.10	11048	49.513	Coagulation factor XIII B chain	P05160	126.8	0.00000000000000000000000000000000000000024	0	uniprot	15	26
2.10.70.10	11405	0	Coagulation factor XIII, beta subunit	Q07968	163.9	0.000000000000000000000000000000000000000000000000000038	0	uniprot	1	1
2.10.70.10	11826	0	C4b-binding protein alpha chain	Q28065	161.4	0.00000000000000000000000000000000000000000000000000020	0	uniprot	1	1
2.10.70.10	11838	28.841	Scavenger receptor	Q9V3H7	121.9	0.0000000000000000000000000000000000000014	0	uniprot	4	4
2.10.70.10	11889	40.319	GA15198, isoform B	Q09101	145.3	0.00000000000000000000000000000000000000000000034	0	uniprot	21	28
2.10.70.10	12049	19.429	CG32373, isoform A	Q8SYF5	147.8	0.0000000000000000000000000000000000000000000000083	0	uniprot	2	2
2.10.70.10	12140	0	Uninflatable, isoform C	E1JHA6	164.1	0.00000000000000000000000000000000000000000000000000029	0	uniprot	7	9
2.10.70.10	12153	0	Complement component receptor type 1	Q29528	140	0.00000000000000000000000000000000000000000000093	0	uniprot	1	1
2.10.70.10	12251	4.134	Complement receptor type 1	P17927	162.3	0.00000000000000000000000000000000000000000000000000077	0	uniprot	5	7
2.10.70.10	12304	85.446	Protein kinase C-binding protein NELL1	Q92832	82.1	0.000000000000000000000000057	0	uniprot	76	132
2.10.70.10	12396	5.586	Uninflatable, isoform B	E1JHA6	122	0.0000000000000000000000000000000000000042	0	uniprot	10	13
2.10.70.10	12441	0	Uncharacterized protein	F7D2W0	142.3	0.00000000000000000000000000000000000000000000030	0	uniprot	2	2
2.10.70.10	12450	41.957	Gamma-aminobutyric acid type B receptor subunit 1	Q9WV18	138	0.000000000000000000000000000000000000000000061	0	uniprot	61	86
2.10.70.10	12637	77.14	Extracellular matrix protein FRAS1	Q86XX4	75.8	0.0000000000000000000000011	0	uniprot	32	89
2.10.70.10	12949	0	Complement receptor type 2	P19070	142.4	0.00000000000000000000000000000000000000000000035	0	uniprot	2	2
2.10.70.10	12981	7.381	Protein lev-9	Q22328	130.3	0.0000000000000000000000000000000000000000040	0	uniprot	5	5
2.10.70.10	13396	0	Fibronectin 1a isoform 2	B0S602	125.1	0.00000000000000000000000000000000000000011	0	uniprot	2	2
2.10.70.10	13470	9.977	Kielin/chordin-like protein	F7D608	104.5	0.00000000000000000000000000000000040	0	uniprot	4	5
2.10.70.10	13633	0	Kielin/chordin-like protein	Q3U492	101.7	0.0000000000000000000000000000000021	0	uniprot	2	3
2.10.70.10	13638	0	Kielin/chordin-like protein	Q3U492	107.4	0.000000000000000000000000000000000044	0	uniprot	3	7
2.10.70.10	13640	10.26	Kielin/chordin-like protein	F7D608	102.2	0.0000000000000000000000000000000014	0	uniprot	3	4
2.10.70.10	13643	28.185	Kielin/chordin-like protein	F7D608	77.3	0.00000000000000000000000011	0	uniprot	4	6
2.10.70.10	13646	36.596	von Willebrand factor C and EGF domains	A0A087WVD8	97.6	0.00000000000000000000000000000060	0	uniprot	46	126
2.10.70.10	13650	3.441	Kielin/chordin-like protein	A0A087WXB2	101	0.0000000000000000000000000000000041	0	uniprot	7	8
2.10.70.10	13651	16.526	Hemin uptake protein	W8U8B7	104.8	0.00000000000000000000000000000000044	0	uniprot	26	26
2.10.70.10	14055	10.559	Collagen alpha-1(I) chain	P11087	99.9	0.0000000000000000000000000000000075	0	uniprot	2	3
2.10.70.10	14062	14.033	Collagen alpha-1(I) chain preproprotein	P02452	99.4	0.000000000000000000000000000000079	0	uniprot	21	25
2.10.70.10	14065	0	Kielin/chordin-like protein	Q9IBG7	106.7	0.000000000000000000000000000000000084	0	uniprot	4	4
2.10.70.10	14066	3.542	Kielin/chordin-like protein	F7E5I7	102.2	0.0000000000000000000000000000000020	0	uniprot	4	5
2.10.70.10	14068	12.599	Kielin/chordin-like protein	F7D608	102.1	0.0000000000000000000000000000000010	0	uniprot	2	3
2.10.70.10	14077	3.542	Type I collagen alpha1	P02453	101.6	0.0000000000000000000000000000000044	0	uniprot	6	7
2.10.70.10	14170	6.861	LDL receptor-like repeat	Q9VER6	107	0.000000000000000000000000000000000098	0	uniprot	5	6
2.10.70.10	14474	3.542	Kielin/chordin-like protein	F7E5I7	106	0.00000000000000000000000000000000013	0	uniprot	4	4
2.10.70.10	14475	9.484	Kielin/chordin-like protein	F7E5I7	101.5	0.0000000000000000000000000000000033	0	uniprot	4	5
2.10.70.10	14478	25.021	Cysteine-rich motor neuron 1 protein	Q9NZV1	99.6	0.00000000000000000000000000000030	0	uniprot	88	137
2.10.70.10	14859	0	Soluble protein Jagged	Q99740	103.1	0.00000000000000000000000000000000038	0	uniprot	1	1
2.10.70.10	14941	40.932	Kielin/chordin-like protein	Q3U492	89.8	0.00000000000000000000000000014	0	uniprot	30	90
2.10.70.10	14944	6.344	Kielin/chordin-like protein	F7E5I7	93.3	0.0000000000000000000000000000012	0	uniprot	4	5
2.10.70.10	14946	7.062	Kielin/chordin-like protein	Q9IBG7	103	0.00000000000000000000000000000000058	0	uniprot	2	2
2.10.70.10	14947	10.876	Kielin/chordin-like protein	Q9IBG7	102.2	0.0000000000000000000000000000000011	0	uniprot	2	4
2.10.70.10	15019	0	Crossveinless 2	Q5D734	97	0.000000000000000000000000000000021	0	uniprot	1	1
2.10.70.10	15241	53.339	BMP-binding endothelial regulator protein	Q8CJ69	86.4	0.0000000000000000000000000029	0	uniprot	75	113
2.10.70.10	15350	18.553	von Willebrand factor C domain-containing protein 2-like	Q505H4	91.3	0.000000000000000000000000000086	0	uniprot	181	197
2.10.70.10	15352	45.647	von Willebrand factor C and EGF domains	A0A087WVD8	96.2	0.0000000000000000000000000000022	0	uniprot	44	122
2.10.70.10	15378	0	Fraser syndrome protein 1	A2BHG4	102	0.0000000000000000000000000000000019	0	uniprot	4	4
2.10.70.10	15894	3.649	Peroxidasin homolog	Q92626	100.6	0.0000000000000000000000000000000098	0	uniprot	5	5
2.10.70.10	16314	0	SCO-spondin	Q2PC93	83.6	0.00000000000000000000000000028	0	uniprot	1	1
2.10.70.10	16317	0	Extracellular matrix protein FRAS1	Q80T14	86.7	0.000000000000000000000000000036	0	uniprot	1	1
2.10.70.10	16378	66.575	Complement component 1, r subcomponent	2qy0A01	150.4	0.000000000000000000000000000000000000000000000032	0	cath	46	69
2.10.70.10	16380	59.927	Mannan-binding lectin serine protease 1	3govA01	152.7	0.0000000000000000000000000000000000000000000000077	0	cath	61	119
2.10.70.10	16381	53.354	Pregnancy-associated plasma protein A (Predicted)	Q13219	159	0.000000000000000000000000000000000000000000000000055	0	uniprot	38	53
2.10.70.10	16386	47.02	Seizure 6-like protein	Q6P1D5	140.3	0.000000000000000000000000000000000000000000017	0	uniprot	61	118
2.10.70.10	16388	40.896	CUB and sushi domain-containing protein 1	Q923L3	155.9	0.00000000000000000000000000000000000000000000000047	0	uniprot	34	46
2.10.70.10	16389	57.511	Selectin-like protein	A2AVA0	141.1	0.000000000000000000000000000000000000000000028	0	uniprot	51	95
2.10.70.10	16393	56.95	Mannan-binding lectin serine protease 2	1zjkA01	160.6	0.0000000000000000000000000000000000000000000000000066	0	cath	16	44
2.10.70.10	16398	27.993	Complement receptor type 1	2mczA01	156.1	0.00000000000000000000000000000000000000000000000010	0	cath	11	16
2.10.70.10	16402	51.341	Sushi, von Willebrand factor type A, EGF and pentraxin	A2AVA0	156.7	0.00000000000000000000000000000000000000000000000014	0	uniprot	45	90
2.10.70.10	16407	53.392	Selectin-like protein	A2AVA0	143.9	0.0000000000000000000000000000000000000000000034	0	uniprot	43	83
2.10.70.10	16423	34.165	Sushi domain-containing protein 4	Q5VX71	149.1	0.000000000000000000000000000000000000000000000045	0	uniprot	31	48
2.10.70.10	16426	66.219	Selectin-like protein	A2AVA0	128.6	0.00000000000000000000000000000000000000016	0	uniprot	44	80
2.10.70.10	16432	39.289	Selectin-like protein	A2AVA0	140.5	0.000000000000000000000000000000000000000000026	0	uniprot	35	42
2.10.70.10	16438	54.37	CUB and sushi domain-containing protein 1	Q923L3	126.7	0.00000000000000000000000000000000000000082	0	uniprot	68	117
2.10.70.10	16440	52.74	Complement factor H-related protein 3	2jgwA00	140.6	0.000000000000000000000000000000000000000000013	0	cath	18	59
2.10.70.10	16446	42.478	Selectin-like protein	A2AVA0	131.3	0.000000000000000000000000000000000000000022	0	uniprot	35	61
2.10.70.10	16448	48.176	CUB and sushi domain-containing protein 1	Q923L3	138.2	0.000000000000000000000000000000000000000000086	0	uniprot	23	26
2.10.70.10	16450	42.47	Sushi repeat-containing protein SRPX	Q9R0M3	143.8	0.0000000000000000000000000000000000000000000030	0	uniprot	49	78
2.10.70.10	16455	31.605	Complement receptor type 1	1gkgA01	151.1	0.0000000000000000000000000000000000000000000000068	0	cath	13	48
2.10.70.10	16456	35.504	Complement inhibitory factor H	P06909	144.2	0.0000000000000000000000000000000000000000000010	0	uniprot	18	19
2.10.70.10	16458	46.168	Complement factor H-related protein 1	3sw0X02	144.8	0.00000000000000000000000000000000000000000000080	0	cath	31	64
2.10.70.10	16459	71.876	Selectin-like protein	A2AVA0	109.6	0.00000000000000000000000000000000021	0	uniprot	58	110
2.10.70.10	16461	12.756	Truncated plaque-size/host range protein	Q9JF44	148.6	0.000000000000000000000000000000000000000000000017	0	uniprot	47	47
2.10.70.10	16463	50.645	Selectin-like protein	A2AVA0	123	0.000000000000000000000000000000000000012	0	uniprot	45	83
2.10.70.10	16471	73.887	Transmembrane protein 87B	Q501P1	115.3	0.0000000000000000000000000000000000030	0	uniprot	47	101
2.10.70.10	16479	29.141	Seizure 6-like protein 2	Q4V9Z5	146.6	0.00000000000000000000000000000000000000000000069	0	uniprot	78	115
2.10.70.10	16482	79.655	Beta-2-glycoprotein 1	1c1zA05	154.6	0.0000000000000000000000000000000000000000000000013	0	cath	43	99
2.10.70.10	16488	45.78	Selectin-like protein	A2AVA0	138.7	0.00000000000000000000000000000000000000000013	0	uniprot	41	68
2.10.70.10	16489	58.452	Inactive serine protease PAMR1	Q8BU25	155.2	0.00000000000000000000000000000000000000000000000084	0	uniprot	41	64
2.10.70.10	16499	71.84	Selectin-like protein	A2AVA0	132.9	0.0000000000000000000000000000000000000000075	0	uniprot	41	59
2.10.70.10	16500	55.221	Sushi domain-containing protein 4	Q5VX71	140.9	0.000000000000000000000000000000000000000000020	0	uniprot	35	51
2.10.70.10	16508	62.26	Complement factor B, isoform CRA_a	2xwbF01	140.1	0.000000000000000000000000000000000000000000012	0	cath	58	90
2.10.70.10	16514	57.518	Complement component C7	P10643	131	0.000000000000000000000000000000000000000019	0	uniprot	27	32
2.10.70.10	16521	54.955	Selectin-like protein	A2AVA0	129.9	0.000000000000000000000000000000000000000030	0	uniprot	21	22
2.10.70.10	16523	63.935	Beta-2-glycoprotein 1	1c1zA03	132.6	0.0000000000000000000000000000000000000000062	0	cath	28	59
2.10.70.10	16534	20.218	Complement inhibitory factor H	P06909	150.8	0.0000000000000000000000000000000000000000000000037	0	uniprot	8	8
2.10.70.10	16537	61.456	Complement component 2 variant	3erbA02	128	0.00000000000000000000000000000000000000026	0	cath	49	98
2.10.70.10	16539	70.823	Selectin-like protein	A2AVA0	128	0.00000000000000000000000000000000000000024	0	uniprot	38	49
2.10.70.10	16541	23.469	Decay-accelerating factor 1 ab	1h03P01	146.7	0.00000000000000000000000000000000000000000000018	0	cath	16	42
2.10.70.10	16542	61.296	Beta-2-glycoprotein 1	1c1zA01	133.6	0.0000000000000000000000000000000000000000033	0	cath	26	58
2.10.70.10	16545	49.13	Selectin-like protein	A2AVA0	136.6	0.00000000000000000000000000000000000000000037	0	uniprot	32	44
2.10.70.10	16548	68.544	Selectin-like protein	A2AVA0	124.5	0.0000000000000000000000000000000000000040	0	uniprot	41	77
2.10.70.10	16553	58.465	Selectin-like protein	A2AVA0	131.3	0.000000000000000000000000000000000000000018	0	uniprot	39	51
2.10.70.10	16554	60.249	Beta-2-glycoprotein 1	1c1zA04	129.8	0.000000000000000000000000000000000000000096	0	cath	41	95
2.10.70.10	16561	49.546	Selectin-like protein	A2AVA0	128.7	0.000000000000000000000000000000000000000075	0	uniprot	19	27
2.10.70.10	16563	45.278	Selectin-like protein	A2AVA0	133.2	0.0000000000000000000000000000000000000000031	0	uniprot	26	33
2.10.70.10	16566	35.2	Complement receptor type 2	P20023	145.5	0.00000000000000000000000000000000000000000000034	0	uniprot	20	23
2.10.70.10	16572	66.926	Selectin-like protein	A2AVA0	129.8	0.000000000000000000000000000000000000000048	0	uniprot	25	30
2.10.70.10	16574	13.909	Furrowed, isoform B	P91658	183.2	0.00000000000000000000000000000000000000000000000000000000010	0	uniprot	3	3
2.10.70.10	16588	20.974	Sushi, von Willebrand factor type A, EGF and pentraxin domain-containing protein 1	A2AVA0	149.8	0.0000000000000000000000000000000000000000000000019	0	uniprot	4	4
2.10.70.10	16609	48.127	Haptoglobin	4wjg201	131.5	0.0000000000000000000000000000000000000000099	0	cath	26	38
2.10.70.10	16613	50.25	Selectin-like protein	A2AVA0	130.8	0.000000000000000000000000000000000000000020	0	uniprot	30	46
2.10.70.10	16614	74.895	Selectin-like protein	A2AVA0	123.3	0.000000000000000000000000000000000000011	0	uniprot	53	104
2.10.70.10	16624	82.506	Complement C1s subcomponent	4losA02	148.3	0.00000000000000000000000000000000000000000000010	0	cath	45	88
2.10.70.10	16638	79.587	Complement factor H	2rlpA01	133.8	0.0000000000000000000000000000000000000000031	0	cath	42	133
2.10.70.10	16642	53.535	Selectin-like protein	A2AVA0	130.7	0.000000000000000000000000000000000000000027	0	uniprot	36	61
2.10.70.10	16658	17.607	Salivary plasminogen activator alpha 1	P98119	129.4	0.0000000000000000000000000000000000000000032	0	uniprot	2	2
2.10.70.10	16673	0	SR-CI	Q9V3H7	148.2	0.0000000000000000000000000000000000000000000000033	0	uniprot	1	1
2.10.70.10	16689	41.708	Sushi repeat-containing protein SRPX2	Q8R054	139.7	0.000000000000000000000000000000000000000000046	0	uniprot	57	64
2.10.70.10	16728	52.531	Beta-2-glycoprotein 1	1c1zA02	133.2	0.0000000000000000000000000000000000000000047	0	cath	39	66
2.10.70.10	16731	61.398	Complement component C6-like protein	3t5oA03	147.8	0.000000000000000000000000000000000000000000000072	0	cath	22	27
2.10.70.10	16734	46.822	Selectin-like protein	A2AVA0	133.9	0.0000000000000000000000000000000000000000013	0	uniprot	17	21
2.10.70.10	16742	55.302	Complement factor H	2rlqA02	134.8	0.0000000000000000000000000000000000000000012	0	cath	23	29
2.10.70.10	16746	58.757	P-selectin	P16109	134.8	0.00000000000000000000000000000000000000000097	0	uniprot	30	32
2.10.70.10	16750	68.799	CUB and sushi domain-containing protein 3	Q923L3	133	0.000000000000000000000000000000000000000027	0	uniprot	204	363
2.10.70.10	16761	55.34	Complement factor H	2rlqA01	138.5	0.00000000000000000000000000000000000000000011	0	cath	27	32
2.10.70.10	16763	49.062	Inactive serine protease PAMR1	Q8BU25	137.3	0.00000000000000000000000000000000000000000044	0	uniprot	62	86
2.10.70.10	16764	78.977	Selectin-like protein	A2AVA0	115.1	0.0000000000000000000000000000000000018	0	uniprot	40	62
2.10.70.10	16772	68.946	Selectin-like protein	A2AVA0	127.3	0.00000000000000000000000000000000000000021	0	uniprot	38	68
2.10.70.10	16774	67.046	Complement factor H-related protein	P08603	126.6	0.00000000000000000000000000000000000000046	0	uniprot	27	35
2.10.70.10	16778	72.091	Complement C2 isoform 1	3erbA01	126	0.0000000000000000000000000000000000000015	0	cath	64	104
2.10.70.10	16780	77.393	CUB and sushi domain-containing protein 1	Q923L3	108.8	0.0000000000000000000000000000000014	0	uniprot	279	510
2.10.70.10	16782	67.684	Tissue-type plasminogen activator	1tpgA01	105.9	0.0000000000000000000000000000000018	0	cath	49	77
2.10.70.10	16783	93.316	CUB and sushi domain-containing protein 3	Q923L3	99.2	0.0000000000000000000000000000011	0	uniprot	228	420
2.10.70.10	16784	58.397	P-selectin	Q01102	134.7	0.0000000000000000000000000000000000000000011	0	uniprot	30	55
2.10.70.10	16788	74.841	Complement component C6-like protein	3t5oA04	124.2	0.0000000000000000000000000000000000000041	0	cath	33	62
2.10.70.10	16796	77.719	C4b-binding protein beta chain	P20851	104.9	0.0000000000000000000000000000000026	0	uniprot	31	75
2.10.70.10	16802	80.115	CUB and sushi domain-containing protein 1	Q923L3	115.9	0.0000000000000000000000000000000000058	0	uniprot	198	358
2.10.70.10	16803	94.77	CUB and sushi domain-containing protein 1	Q7Z407	102.1	0.00000000000000000000000000000013	0	uniprot	204	350
2.10.70.10	16816	80.744	Sushi repeat-containing protein SRPX2	Q8R054	111.2	0.00000000000000000000000000000000018	0	uniprot	190	266
2.10.70.10	16827	73.909	Complement receptor type 1	1gknA01	117.3	0.00000000000000000000000000000000000045	0	cath	23	89
2.10.70.10	16838	71.994	Selectin E	P16581	120.1	0.000000000000000000000000000000000000048	0	uniprot	28	45
2.10.70.10	16845	71.817	Complement receptor type 1	2xrbA04	127.4	0.00000000000000000000000000000000000000063	0	cath	36	126
2.10.70.10	16847	68.666	Complement inhibitory factor H	4b2rA02	131.4	0.000000000000000000000000000000000000000018	0	cath	37	62
2.10.70.10	16857	85.029	CUB and sushi domain-containing protein 1	Q923L3	113.3	0.000000000000000000000000000000000042	0	uniprot	177	315
2.10.70.10	16871	86.427	Thyroid peroxidase transcript variant 3	P07202	103	0.000000000000000000000000000000019	0	uniprot	47	118
2.10.70.10	16877	95.44	Complement factor H-related protein	4k12A00	111.3	0.000000000000000000000000000000000071	0	cath	76	247
2.10.70.10	16888	95.06	C4b-binding protein alpha chain	P04003	99.1	0.00000000000000000000000000000035	0	uniprot	55	102
2.10.70.10	16894	91.827	Platelet complement factor H	2bzmA02	107.5	0.0000000000000000000000000000000011	0	cath	65	98
2.10.70.10	16896	78.137	E-selectin	4c16A04	114.2	0.0000000000000000000000000000000000057	0	cath	46	91
2.10.70.10	16898	95.126	E-selectin	P16581	90.9	0.00000000000000000000000000023	0	uniprot	55	198
2.10.70.10	16899	80.191	E-selectin	P16581	100.7	0.00000000000000000000000000000012	0	uniprot	53	94
2.10.70.10	16903	82.938	Zona pellucida 3 receptor	2a55A02	106.1	0.0000000000000000000000000000000032	0	cath	58	154
2.10.70.10	16907	94.968	Versican core protein	P13611	94.5	0.000000000000000000000000000063	0	uniprot	392	996
2.10.70.10	16921	35.411	Collagen, type V, alpha 2	Q3U962	93.8	0.000000000000000000000000000012	0	uniprot	49	77
2.10.70.10	16922	76.585	Complement factor H-related protein	P08603	104	0.0000000000000000000000000000000064	0	uniprot	35	64
2.10.70.10	16924	80.793	Complement C2 isoform 1	3erbA03	104.9	0.0000000000000000000000000000000095	0	cath	88	157
2.10.70.10	16929	72.833	Membrane cofactor protein	1cklA02	112.2	0.000000000000000000000000000000000017	0	cath	28	74
2.10.70.10	16932	67.827	Complement receptor type 1	P17927	120.7	0.000000000000000000000000000000000000026	0	uniprot	16	21
2.10.70.10	16934	64.538	Kielin/chordin-like protein	Q3U492	82.2	0.000000000000000000000000035	0	uniprot	34	105
2.10.70.10	16937	24.305	von Willebrand factor C and EGF domains	A0A087WVD8	94.8	0.0000000000000000000000000000041	0	uniprot	31	74
2.10.70.10	16955	55.155	Kielin/chordin-like protein	Q3U492	96.2	0.0000000000000000000000000000013	0	uniprot	28	87
2.10.70.10	16956	75.526	Complement decay-accelerating factor, GPI-anchored	1nwvA01	119.6	0.00000000000000000000000000000000000012	0	cath	45	94
2.10.70.10	16961	64.62	Complement factor B, isoform CRA_a	P00751	96.1	0.0000000000000000000000000000042	0	uniprot	71	114
2.10.70.10	16970	0	Kielin/chordin-like protein	D3ZGP6			0	uniprot	1	4
2.10.70.10	16982	40.78	Kielin/chordin-like protein	Q3U492	93.1	0.0000000000000000000000000000074	0	uniprot	24	53
2.10.70.10	16983	44.099	Kielin/chordin-like protein	Q3U492	91.5	0.000000000000000000000000000028	0	uniprot	27	71
2.10.70.10	16990	72.79	Coagulation factor XIII B chain	P05160	105.2	0.0000000000000000000000000000000019	0	uniprot	23	54
2.10.70.10	17000	54.91	Cysteine-rich motor neuron 1 protein	Q9NZV1	83.7	0.000000000000000000000000025	0	uniprot	77	120
2.10.70.10	17003	69.184	Extracellular matrix protein FRAS1	Q80T14	71	0.00000000000000000000011	0	uniprot	34	80
2.10.70.10	17004	9.214	Chordin isoform a variant	Q9Z0E2	113.8	0.0000000000000000000000000000000000042	0	uniprot	32	66
2.10.70.10	17019	91.622	C4b-binding protein alpha chain	P04003	111.1	0.000000000000000000000000000000000027	0	uniprot	30	71
2.10.70.10	17035	58.19	Brorin	Q8C8N3	80.8	0.00000000000000000000000018	0	uniprot	115	156
2.10.70.10	17047	37.622	Extracellular matrix protein FRAS1	Q80T14	92.7	0.000000000000000000000000000011	0	uniprot	15	67
2.10.70.10	17050	88.778	CUB and sushi domain-containing protein 1	Q923L3	77.6	0.000000000000000000000015	0	uniprot	325	1079
2.10.70.10	17052	81.163	Complement inhibitory factor H	P06909	117.2	0.00000000000000000000000000000000000020	0	uniprot	20	31
2.10.70.10	17070	81.936	C4b-binding protein beta chain	P20851	113.7	0.0000000000000000000000000000000000062	0	uniprot	32	82
2.10.70.10	17088	0	Fraser syndrome protein 1	A2BHG4	98.2	0.000000000000000000000000000000023	0	uniprot	4	7
2.10.70.10	17097	62.3	Faulty attraction, isoform F	Q9VS89	120.5	0.0000000000000000000000000000000000000084	0	uniprot	11	13
2.10.70.10	17110	97.177	CUB and sushi domain-containing protein 1	A2AVA0	71.3	0.0000000000000000000023	0	uniprot	377	1253
2.10.70.10	17113	94.597	CUB and sushi domain-containing protein 1	Q923L3	103.8	0.000000000000000000000000000000013	0	uniprot	149	264
2.10.70.10	17124	89.553	CUB and sushi domain-containing protein 1	A2AVA0	76.2	0.000000000000000000000027	0	uniprot	385	813
2.10.70.10	17127	77.767	Zona pellucida sperm-binding protein 3 receptor	O08569	113	0.0000000000000000000000000000000000031	0	uniprot	12	19
2.10.70.10	17128	81.759	CUB and sushi domain-containing protein 1	Q923L3	116.9	0.0000000000000000000000000000000000017	0	uniprot	81	136
2.10.70.10	17135	76.886	Collagen alpha-1(II) chain isoform 1	1u5mA01	76.3	0.0000000000000000000000058	0	cath	108	186
2.10.70.10	17136	95.788	Seizure 6-like protein 2	Q7TSK2	68	0.000000000000000000035	0	uniprot	953	2172
2.10.70.10	17137	90.721	Complement receptor type 1	P17927	96	0.0000000000000000000000000000070	0	uniprot	80	399
2.10.70.10	17142	92.593	Coagulation factor XIII B chain	4b2rA01	79.5	0.0000000000000000000000011	0	cath	149	374
2.10.70.10	17146	50.441	Extracellular matrix protein 2	Q5FW85	94.7	0.0000000000000000000000000000034	0	uniprot	34	88
2.10.70.10	17148	90.063	Complement factor H-related 1	2ybyA02	101.2	0.00000000000000000000000000000010	0	cath	82	240
2.10.70.10	17150	88.692	Complement receptor type 1	P17927	82	0.00000000000000000000000015	0	uniprot	70	337
2.10.70.10	17151	94.619	Membrane cofactor protein	1cklA01	93.3	0.000000000000000000000000000018	0	cath	44	118
2.10.70.10	17152	89.808	C4b-binding protein alpha chain	P04003	90	0.00000000000000000000000000019	0	uniprot	53	81
2.10.70.10	17155	68.713	Alpha-1 type III collagen	P08121	83.2	0.000000000000000000000000044	0	uniprot	127	223
2.10.70.10	17156	93.499	Complement factor H-related protein	3sw0X01	70.5	0.00000000000000000000089	0	cath	120	368
2.10.70.10	17160	51.851	Cysteine-rich motor neuron 1 protein	Q9NZV1	88.9	0.00000000000000000000000000075	0	uniprot	89	132
2.10.70.10	17185	90.874	CUB and sushi domain-containing protein 3	Q923L3	80.5	0.0000000000000000000000019	0	uniprot	321	1021
2.10.70.10	17194	67.438	Kielin/chordin-like protein	Q3U492	73.2	0.000000000000000000000027	0	uniprot	37	123
2.10.70.10	17203	79.1	Complement factor H	2wiiC04	101	0.000000000000000000000000000000039	0	cath	31	70
2.10.70.10	17205	95.359	cDNA FLJ57560, highly similar to L-selectin	4c16A03	65.8	0.00000000000000000016	0	cath	287	2649
2.10.70.10	17206	95.06	Complement receptor type 2	1h03P02	48.6	0.000000000000055	0	cath	600	3485
2.10.70.10	17212	89.723	Complement factor B, isoform CRA_a	P00751	90.7	0.00000000000000000000000000025	0	uniprot	92	140
2.10.70.10	17214	99.175	CUB and sushi domain-containing protein 1	2ehfA00	4.2	9.0	0	cath	571	4419
2.10.70.10	17220	96.919	Complement inhibitory factor H	1hccA00	70.5	0.0000000000000000000012	0	cath	207	696
2.10.70.10	17233	92.119	Complement factor H-related protein	2uwnA01	93.2	0.000000000000000000000000000059	0	cath	101	327
2.10.70.10	17234	0	Kinase C-binding protein NELL2	W5LB74			0	uniprot	1	4
2.10.70.10	17247	86.784	Zona pellucida 3 receptor	2a55A01	103.5	0.000000000000000000000000000000011	0	cath	44	106
2.10.70.10	17320	64.529	Kielin/chordin-like protein	Q3U492	75.7	0.00000000000000000000000097	0	uniprot	10	35
2.10.70.10	17347	65.59	EEV complement control protein	F7J220	96.8	0.00000000000000000000000000000020	0	uniprot	46	46
2.10.70.10	17377	86.631	Extracellular matrix protein FRAS1	Q80T14	55.8	0.000000000000000025	0	uniprot	141	282
2.10.70.10	17380	95.85	Cysteine-rich motor neuron 1 protein	P07996	53.4	0.00000000000000029	0	uniprot	373	572
2.10.70.10	17385	96.646	Kinase C-binding protein NELL2	Q92832	53.7	0.00000000000000017	0	uniprot	237	471
2.10.70.10	17400	93.607	Kinase C-binding protein NELL2	Q92832	55.6	0.000000000000000062	0	uniprot	332	600
2.10.70.10	17406	96.052	Complement component 1, r subcomponent	1gpzA04	35.2	0.00000000022	0	cath	331	660
2.10.70.10	17415	96.242	BMP-binding endothelial regulator protein	Q8N8U9	56.2	0.000000000000000013	0	uniprot	87	258
2.10.70.10	17419	94.368	Dorsal-ventral patterning protein Sog	Q24025	43.6	0.00000000000013	0	uniprot	160	404
2.10.70.10	17422	89.685	SCO-spondin protein	Q8CJ69	1.3	3.4	0	uniprot	220	493
2.10.70.10	17427	96.917	Chordin-like 2, isoform CRA_c	Q9Z0E2	35.9	0.00000000021	0	uniprot	525	1342
2.10.70.10	17431	91.419	Complement receptor type 2	P20023	80.3	0.00000000000000000000000010	0	uniprot	25	63
2.10.70.10	17439	85.714	Chordin-like 2, isoform CRA_c	Q9BU40	46.7	0.000000000000035	0	uniprot	252	597
2.10.70.10	17461	59.19	Fibronectin 1, isoform CRA_n	1e88A03	31.3	0.000000018	0	cath	253	4608
2.10.70.10	17473	92.377	Sushi domain-containing protein 4	Q5VX71	53.5	0.000000000000000077	0	uniprot	91	157
2.170.190.11	1263	0	Uncharacterized protein	M4CQU9	212.4	0.000000000000000000000000000000000000000000000000000000000000000000031	0	uniprot	1	1
2.170.190.11	1419	0	Putative molybdopterin biosynthesis protein MJ0886	Q58296	216.3	0.0000000000000000000000000000000000000000000000000000000000000000000041	0	uniprot	1	1
2.170.190.11	1936	2.342	Molybdenum cofactor biosynthesis protein A2	A0A0A8RG95	214.3	0.000000000000000000000000000000000000000000000000000000000000000000026	0	uniprot	6	6
2.170.190.11	2548	97.341	Molybdopterin biosynthesis protein MoeA	1fc5A03	89.1	0.0000000000000000000000000071	0	cath	3894	5583
2.170.190.11	2549	88.733	Molybdenum cofactor synthesis protein cinnamon	1t3eA03	121.7	0.000000000000000000000000000000000000013	0	cath	312	428
2.170.190.11	2554	96.691	Putative molybdopterin biosynthesis protein	P9WJQ7	87.9	0.0000000000000000000000000020	0	uniprot	524	536
2.20.140.10	414	1.64	ATP-dependent DNA ligase-like domain protein	Q8F7G1	182.5	0.00000000000000000000000000000000000000000000000000000000010	0	uniprot	2	2
2.20.140.10	671	82.886	Poly [ADP-ribose] polymerase 1	2cr9A01	50.9	0.00000000000000038	0	cath	1044	2285
2.30.170.40	220	48.561	50S ribosomal protein L28-2	Q9X8K8	164.9	0.00000000000000000000000000000000000000000000000000027	0	uniprot	48	54
2.30.170.40	420	0	Organelle ribosomal protein L28, putative	C0H4C3	185.9	0.0000000000000000000000000000000000000000000000000000000000052	0	uniprot	1	1
2.30.170.40	466	0	50S ribosomal protein L28	Q83GW8	183.2	0.000000000000000000000000000000000000000000000000000000000043	0	uniprot	4	4
2.30.170.40	467	0	50S ribosomal protein L28	Q8F483			0	uniprot	676	676
2.30.170.40	473	1.596	50S ribosomal protein L28	Q6A5U8	190.1	0.00000000000000000000000000000000000000000000000000000000000063	0	uniprot	145	145
2.30.170.40	578	0	50S ribosomal protein L28	B0SMJ9	180.6	0.00000000000000000000000000000000000000000000000000000000025	0	uniprot	4	4
2.30.170.40	658	0	50S ribosomal protein L28, chloroplastic	Q9MSA0	158.4	0.0000000000000000000000000000000000000000000000000023	0	uniprot	1	1
2.30.170.40	757	0	50S ribosomal protein L28	I6Y2S5	173	0.000000000000000000000000000000000000000000000000000000064	0	uniprot	289	289
2.30.170.40	780	0	50S ribosomal protein L28, chloroplastic	Q85G82	172.1	0.00000000000000000000000000000000000000000000000000000011	0	uniprot	1	1
2.30.170.40	1130	0	50S ribosomal protein L28	B4U6J5	127.4	0.0000000000000000000000000000000000000000067	0	uniprot	4	4
2.30.170.40	1360	57.16	50S ribosomal protein L28	C5C6R3	161.3	0.0000000000000000000000000000000000000000000000000068	0	uniprot	1489	1493
2.30.170.40	1367	87.424	39S ribosomal protein L28, mitochondrial	Q13084	199.6	0.00000000000000000000000000000000000000000000000000000000000000090	0	uniprot	86	143
2.30.170.40	1385	62.796	50S ribosomal protein L28	Q8NS15	155.4	0.00000000000000000000000000000000000000000000000047	0	uniprot	523	526
2.30.170.40	1391	48.131	50S ribosomal protein L28	Q93SU8	156	0.000000000000000000000000000000000000000000000000092	0	uniprot	14	14
2.30.170.40	1474	0	50S ribosomal protein L28	A9KPH7	130.3	0.00000000000000000000000000000000000000000097	0	uniprot	1	1
2.30.170.40	1537	96.786	50S ribosomal protein L28	O22795	97.9	0.0000000000000000000000000000024	0	uniprot	638	693
2.30.170.40	1543	99.233	50S ribosomal protein L28	3j7zX00	92.8	0.00000000000000000000000000031	0	cath	36167	38880
2.30.170.40	1550	80.212	50S ribosomal protein L28	Q73HZ5	99.3	0.00000000000000000000000000000046	0	uniprot	2573	2727
2.30.170.40	1584	100	50S ribosomal protein L28	P66142	35.9	0.00000000019	0	uniprot	12607	12650
2.30.170.40	1595	97.027	50S ribosomal protein L28	O84088	86.6	0.0000000000000000000000000016	0	uniprot	128	143
2.30.170.40	1596	96.918	Mitochondrial ribosomal protein L28	O60091	216.9	0.0000000000000000000000000000000000000000000000000000000000000000000091	0	uniprot	136	149
2.30.170.40	1597	95.785	50S ribosomal protein L28	2jz6A01	51.7	0.0000000000000016	0	cath	6286	7468
2.30.18.10	280	100	Transcription factor IIA alpha/beta subunit	1nvpC00	62.7	0.00000000000000000050	0	cath	978	1255
2.30.18.10	282	78.141	Transcription initiation factor IIa subunit	1nvpD02	63.1	0.00000000000000000043	0	cath	2921	3007
2.30.40.10	3	86.49	Urease	1e9yB01	205.9	0.00000000000000000000000000000000000000000000000000000000000000011	0	cath	8854	8986
2.30.40.10	7	88.906	Uncharacterised protein	Q9RYJ4			0	uniprot	634	670
2.30.40.10	12	88.526	Urease subunit alpha	1a5kC01	282.9	0.000000000000000000000000000000000000000000000000000000000000000000000000000000000000000020	0	cath	1550	2558
2.30.40.10	13	21.822	Urease	E6REX3			0	uniprot	14	17
2.30.40.10	16	85.214	Urease	B0JKA1			0	uniprot	940	981
2.30.40.10	1575	14.788	S-triazine hydrolase	Q52725			0	uniprot	5	5
2.30.40.10	2703	41.117	Phosphonate metabolism protein PhnM	I6CER3	116.4	0.00000000000000000000000000000000000016	0	uniprot	15	19
2.30.40.10	4323	0	D-amino acid aminohydrolase	P9WJH9	237.2	0.00000000000000000000000000000000000000000000000000000000000000000000000000096	0	uniprot	121	121
2.30.40.10	8733	0	Uncharacterized protein	O06418	159.9	0.0000000000000000000000000000000000000000000000000020	0	uniprot	123	123
2.30.40.10	9316	0	Amidohydrolase family protein	A0A120J2H3			0	uniprot	1	2
2.30.40.10	9321	0	D-hydantoinase	D6K638	133.6	0.000000000000000000000000000000000000000000097	0	uniprot	1	1
2.30.40.10	10461		Dihydroorotase				0		0	1
2.30.40.10	11483	0	Collapsin response mediator protein	Q5U187	137.8	0.0000000000000000000000000000000000000000000034	0	uniprot	1	1
2.30.40.10	12308	0	Dihydroorotase	F0HT52	129.9	0.0000000000000000000000000000000000000000011	0	uniprot	1	1
2.30.40.10	13454	9.961	N-isopropylammelide isopropyl amidohydrolase	2qt3A01			0	cath	20	30
2.30.40.10	13516	0	N-acetylglucosamine-6-phosphate deacetylase domain protein	I6G5U8	131.2	0.0000000000000000000000000000000000000000010	0	uniprot	2	2
2.30.40.10	14777	21.547	Guanine deaminase	P76641	168.3	0.0000000000000000000000000000000000000000000000000000014	0	uniprot	3734	3735
2.30.40.10	15640	0	Gud1p	E7KL79	182	0.000000000000000000000000000000000000000000000000000000000090	0	uniprot	1	1
2.30.40.10	16439	2.358	Isoaspartyl dipeptidase domain protein	W1API4	139	0.0000000000000000000000000000000000000000000055	0	uniprot	3	3
2.30.40.10	16503	0	Cytosine deaminase	W1EXQ7	129.9	0.0000000000000000000000000000000000000000012	0	uniprot	1	1
2.30.40.10	22521	37.962	Urease subunit alpha 2	I0CLE1	60	0.00000000000000000011	0	uniprot	14	15
2.30.40.10	23888	0	Aminodeoxyfutalosine deaminase	Q9RW45	180.2	0.00000000000000000000000000000000000000000000000000000000030	0	uniprot	1	1
2.30.40.10	24442	4.671	Isoaspartyl dipeptidase @ Asp-X dipeptidase	W1F8M8	126.3	0.000000000000000000000000000000000000000031	0	uniprot	2	2
2.30.40.10	30918	86.001	Dihydropyrimidinase-related protein 5	Q9BPU6	91.4	0.000000000000000000000000000089	0	uniprot	61	68
2.30.40.10	30920	25.591	Dihydroorotase	Q9HIM0			0	uniprot	2	2
2.30.40.10	30930	8.391	Dihydropyrimidinase	L5M2F2	127.6	0.000000000000000000000000000000000000000011	0	uniprot	2	2
2.30.40.10	31002	0	Urease subunit alpha	A0A0Z1J3Z3			0	uniprot	1	1
2.30.40.10	31008	96.498	Urease alpha subunit UreC	4z42C01	237	0.0000000000000000000000000000000000000000000000000000000000000000000000000056	0	cath	2219	3782
2.30.40.10	31155	0	Dihydropyrimidinase 1	E3NL49	130.4	0.00000000000000000000000000000000000000000079	0	uniprot	1	1
2.30.40.10	31203	87.703	Amidohydrolase domain containing 1	Q96NU7	-2.5	1.5	0	uniprot	29	38
2.30.40.10	31268	86.237	Dihydropyrimidinase-related protein 1	4bknA01	96.6	0.0000000000000000000000000000054	0	cath	507	616
2.30.40.10	31291	85.541	Imidazolonepropionase	A0A083UM78	98.1	0.0000000000000000000000000000000092	0	uniprot	540	549
2.30.40.10	31295	0	Imidazolonepropionase	U2F8B5			0	uniprot	1	1
2.30.40.10	31352	76.198	Urease subunit alpha	Q5IZL0	105.9	0.00000000000000000000000000000000062	0	uniprot	26	28
2.30.40.10	31362	95.775	Dihydropyrimidinase-like 4, isoform CRA_a	Q9EQF5	107.1	0.0000000000000000000000000000000018	0	uniprot	90	96
2.30.40.10	31384	0	Adenine deaminase	I6CBT6	95.2	0.000000000000000000000000000000063	0	uniprot	1	1
2.30.40.10	31391	91.447	Imidazolonepropionase	Q12EQ4	85.4	0.00000000000000000000000000021	0	uniprot	70	80
2.30.40.10	31427	92.869	Urease subunit alpha	A0A0B5G2K4	69.7	0.00000000000000000000019	0	uniprot	77	81
2.30.40.10	31485	96.181	Dihydroorotase, multifunctional complex type	3mpgA01	52.7	0.00000000000000017	0	cath	2426	5445
2.30.40.10	31572	71.514	Guanine deaminase, isoform CRA_b	2uz9A01	112.4	0.0000000000000000000000000000000000059	0	cath	72	103
2.30.40.10	31579	35.525	Imidazolonepropionase	Q8RFG1			0	uniprot	47	47
2.30.40.10	31581	15.394	Imidazolonepropionase	B0KCB7			0	uniprot	32	32
2.30.40.10	31609	43.266	Dihydroorotase	Q8RG88			0	uniprot	36	36
2.30.40.10	31665	4.206	Imidazolonepropionase	S5ABN2			0	uniprot	6	6
2.30.40.10	31690	98.126	Putative adenine deaminase BC_3012	O34909	145.3	0.000000000000000000000000000000000000000000000038	0	uniprot	677	752
2.30.40.10	31697	43.355	Imidazolonepropionase	W6P0M0	114.3	0.00000000000000000000000000000000000036	0	uniprot	3	3
2.30.40.10	31703	89.317	Imidazolonepropionase	A0A0W0QET7	64.8	0.0000000000000000000035	0	uniprot	15	15
2.30.40.10	31707	45.313	Dihydroorotase	A0A1F1QK09			0	uniprot	15	15
2.30.40.10	31717	98.183	Adenine deaminase 1	Q2RL95	116.7	0.000000000000000000000000000000000000092	0	uniprot	588	677
2.30.40.10	31719	59.671	Allantoinase	A0A0D6XUD0	144.8	0.000000000000000000000000000000000000000000000032	0	uniprot	3	3
2.30.40.10	31738	75.671	Adenine deaminase domain protein	P31441	136.6	0.000000000000000000000000000000000000000000037	0	uniprot	3777	3779
2.30.40.10	31742	76.365	Putative Imidazolonepropionase	Q6A5T8	107.9	0.000000000000000000000000000000000038	0	uniprot	103	107
2.30.40.10	31756	0	Imidazolonepropionase	G2RIQ5	250.9	0.000000000000000000000000000000000000000000000000000000000000000000000000000000046	0	uniprot	1	1
2.30.40.10	31772	0	Probable imidazolonepropionase	A0LKV6			0	uniprot	1	1
2.30.40.10	31783	87.43	Adenine deaminase 2	Q89QG3			0	uniprot	115	125
2.30.40.10	31795	0	Imidazolonepropionase	D0WXF2	168.3	0.0000000000000000000000000000000000000000000000000000013	0	uniprot	1	1
2.30.40.10	31798	87.794	Marine sediment metagenome DNA, contig: S01H1_S32518	2gokA01	109	0.0000000000000000000000000000000000050	0	cath	824	927
2.30.40.10	31799	0	Urease subunit alpha	Q401A7	80.8	0.00000000000000000000000017	0	uniprot	1	1
2.30.40.10	31800	88.15	Dihydroorotase, multifunctional complex type	Q9KAH8	80.3	0.000000000000000000000000019	0	uniprot	4	4
2.30.40.10	31802	93.174	Dihydroorotase	1xrfA01	100.1	0.000000000000000000000000000000017	0	cath	100	114
2.30.40.10	31814	89.89	Putative dihydroorotase	O27199			0	uniprot	15	18
2.30.40.10	31830	96.386	Probable imidazolonepropionase	Q8A4B1	81.2	0.0000000000000000000000000086	0	uniprot	620	633
2.30.40.10	31831	27.977	Pyrimidine 2 isoform 1	M8CYS2	-1.9	0.79	0	uniprot	5	5
2.30.40.10	31832	10.577	Adenine deaminase 2	Q835Z6			0	uniprot	378	378
2.30.40.10	31852	76.169	Allantoinase	P77671	-0.5	6.0	0	uniprot	5996	6000
2.30.40.10	31878	91.687	Putative dihydroorotase	Q2FZ74	26.9	0.00000013	0	uniprot	1595	1665
2.30.40.10	31879	92.928	Allantoinase Dal1, putative	K2Q9H6	94.7	0.0000000000000000000000000000011	0	uniprot	273	367
2.30.40.10	31880	65.844	5-methylthioadenosine/S-adenosylhomocysteine deaminase 1	F6D3N7	55.9	0.0000000000000000011	0	uniprot	6	6
2.30.40.10	31881	97.95	Adenine deaminase 2	3nqbA01	38.4	0.0000000000078	0	cath	1166	3029
2.30.40.10	31882	98.522	Imidazolonepropionase	Q8EKJ7	65.1	0.0000000000000000000012	0	uniprot	304	328
2.30.40.10	31898	89.007	Amidohydrolase family protein, expressed	A0A090QI07	44.8	0.000000000000021	0	uniprot	61	71
2.30.40.10	31915	96.665	5-methylthioadenosine/S-adenosylhomocysteine deaminase 1	1j6pA01	32.7	0.00000000040	0	cath	1279	7347
2.30.40.10	31934	92.073	Allantoinase, putative isoform 1	G6CEX9	4.4	0.1	0	uniprot	53	55
2.30.40.10	31938	32.974	Adenine deaminase	A0A090W3B1	97.4	0.000000000000000000000000000000050	0	uniprot	3	4
2.30.40.10	31955	0	Probable guanine deaminase	Q92342			0	uniprot	1	1
2.30.40.10	31958	0	Adenine deaminase	Q12XX8			0	uniprot	1	1
2.30.40.10	31962	0	Guanine deaminase Hydroxydechloroatrazine ethylaminohydrolase	O27075	126.2	0.000000000000000000000000000000000000000018	0	uniprot	1	1
2.30.40.10	31987	99.464	N-acyl-D-amino-acid deacylase family protein	B5YG65	21.3	0.00000081	0	uniprot	502	644
2.30.40.10	31988	38.563	Guanine deaminase	Q8BRJ7	170.3	0.00000000000000000000000000000000000000000000000000000031	0	uniprot	5	12
2.30.40.10	31989	53.706	N-acetylglucosamine-6-phosphate deacetylase	3egjA01	84.8	0.00000000000000000000000000036	0	cath	85	91
2.30.40.10	31993	42.531	Probable dihydroorotase-like protein	I9R262	152.8	0.0000000000000000000000000000000000000000000000048	0	uniprot	65	65
2.30.40.10	31998	68.086	Putative N-acetylglucosamine-6-phosphate deacetylase	F6PZ12	61.7	0.000000000000000000079	0	uniprot	32	59
2.30.40.10	32004	95.394	Putative N-acetylglucosamine-6-phosphate deacetylase	Q9Y303	46.6	0.0000000000000065	0	uniprot	127	178
2.30.40.10	32025	93.737	Formylmethanofuran dehydrogenase subunit A	A0A089NPJ8	145.9	0.000000000000000000000000000000000000000000000060	0	uniprot	30	37
2.30.40.10	32028	63.296	Isoxanthopterin deaminase	A0A0D5V662	133.2	0.0000000000000000000000000000000000000000021	0	uniprot	43	44
2.30.40.10	32034	24.198	5-methylthioadenosine/S-adenosylhomocysteine deaminase	Q46812	139	0.0000000000000000000000000000000000000000000016	0	uniprot	1036	1038
2.40.170.10	41	26.304	Cryptic outer membrane porin BglH	P26218	913.6	0.0000000000000000000000000000000000000000000000000000000000000000000000000000000000000000000000000000000000000000000000000000000000000000000000000000000000000000000000000000000000000000000000000000000000000000000000000000000000000000000000000000000000000000000000000000000000000056	0	uniprot	748	752
2.40.170.10	287	95.443	Porin LamB type	1af6A00	258.4	0.0000000000000000000000000000000000000000000000000000000000000000000000000000019	0	cath	3381	3525
2.40.30.20	324	0	Riboflavin synthase	Q01993	234.7	0.0000000000000000000000000000000000000000000000000000000000000000000000000044	0	uniprot	1	1
2.40.30.20	325	11.296	Riboflavin synthase alpha chain	Q9KPU2	227.9	0.0000000000000000000000000000000000000000000000000000000000000000000000032	0	uniprot	72	72
2.40.30.20	448	1.156	Riboflavin synthase	A7KJF5	235	0.0000000000000000000000000000000000000000000000000000000000000000000000000056	0	uniprot	5	5
2.40.30.20	739	1.179	Riboflavin synthase subunit alpha	A3MZA1	234.1	0.000000000000000000000000000000000000000000000000000000000000000000000000021	0	uniprot	124	124
2.40.30.20	740	0	Riboflavin synthase	O67604	232.1	0.000000000000000000000000000000000000000000000000000000000000000000000000031	0	uniprot	1	1
2.40.30.20	943	0	Riboflavin synthase subunit alpha	P9WK35	223.6	0.000000000000000000000000000000000000000000000000000000000000000000000011	0	uniprot	196	196
2.40.30.20	1122	0	Riboflavin synthase, alpha subunit	A6V047	226.9	0.0000000000000000000000000000000000000000000000000000000000000000000000033	0	uniprot	154	154
2.40.30.20	1514	48.051	Rib5p	P38145	185	0.00000000000000000000000000000000000000000000000000000000014	0	uniprot	60	66
2.40.30.20	2064	1.311	Riboflavin synthase	A0A0F7WQ17	212.4	0.000000000000000000000000000000000000000000000000000000000000000000039	0	uniprot	5	5
2.40.30.20	2066	11.005	Riboflavin synthase	O84410	215.9	0.0000000000000000000000000000000000000000000000000000000000000000000092	0	uniprot	17	17
2.40.30.20	2324	0	Riboflavin synthase subunit alpha	P9WK35	201.7	0.000000000000000000000000000000000000000000000000000000000000000057	0	uniprot	196	196
2.40.30.20	2763	31.946	ATP synthase subunit alpha	P55987	195.3	0.00000000000000000000000000000000000000000000000000000000000044	0	uniprot	2697	2697
2.40.30.20	3162	37.101	ATP synthase alpha chain	Q50IP7	135.2	0.0000000000000000000000000000000000000000012	0	uniprot	455	455
2.40.30.20	3590	98.531	ATP synthase subunit alpha	2wssL01	67.4	0.000000000000000000016	0	cath	557	567
2.40.30.20	3858	0	Riboflavin synthase	A7KJF5	207.5	0.0000000000000000000000000000000000000000000000000000000000000000020	0	uniprot	5	5
2.40.30.20	3860	7.498	Riboflavin synthase	Q01993	202.4	0.000000000000000000000000000000000000000000000000000000000000000091	0	uniprot	2	2
2.40.30.20	3863	37.334	Riboflavin synthase, alpha subunit	Q9KPU2	184.3	0.00000000000000000000000000000000000000000000000000000000023	0	uniprot	149	153
2.40.30.20	3872	1.373	Riboflavin synthase, alpha subunit	A0A0E1ASD6	204.6	0.000000000000000000000000000000000000000000000000000000000000000016	0	uniprot	154	154
2.40.30.20	3883	20.041	Lumazine protein	3a35A01	191.7	0.00000000000000000000000000000000000000000000000000000000000022	0	cath	3	9
2.40.30.20	4295	2.876	ATP synthase subunit alpha 2	Q3HKH9	179.8	0.0000000000000000000000000000000000000000000000000000000016	0	uniprot	4	4
2.40.30.20	4296	0	Yellow fluorescent protein	P21578	221.8	0.000000000000000000000000000000000000000000000000000000000000000000000040	0	uniprot	1	1
2.40.30.20	5039	32.387	Riboflavin synthase	P16440	216.7	0.000000000000000000000000000000000000000000000000000000000000000000027	0	uniprot	84	84
2.40.30.20	5050	15.189	Riboflavin synthase	O84410	200.5	0.00000000000000000000000000000000000000000000000000000000000000042	0	uniprot	17	17
2.40.30.20	5116	35.302	ATP synthase subunit alpha	O50288	186.4	0.00000000000000000000000000000000000000000000000000000000011	0	uniprot	55	55
2.40.30.20	5314	37.827	V-type ATP synthase alpha chain	P54647	143.2	0.00000000000000000000000000000000000000000000042	0	uniprot	5	5
2.40.30.20	5345	89.104	Riboflavin synthase subunit alpha	Q9Y7P0	137.4	0.0000000000000000000000000000000000000000012	0	uniprot	423	435
2.40.30.20	5346	93.865	Riboflavin synthase subunit alpha	1i8dA02	96	0.000000000000000000000000000023	0	cath	39877	40028
2.40.30.20	5378	97.314	Riboflavin synthase, alpha subunit	1kzlA01	83.9	0.00000000000000000000000053	0	cath	3398	6496
2.40.30.20	5387	52.631	Lumazine protein	3a35A02	142.6	0.0000000000000000000000000000000000000000000012	0	cath	5	12
2.40.30.20	5389	96.153	ATP synthase subunit alpha	3oaaA01	59.7	0.000000000000000042	0	cath	3869	19515
2.40.30.20	5393	44.656	Yellow fluorescent protein	3ddyA01	163.7	0.00000000000000000000000000000000000000000000000000012	0	cath	2	3
2.40.30.20	5395	52.338	ATP synthase subunit alpha	Q05FY3	155.3	0.000000000000000000000000000000000000000000000000034	0	uniprot	9	9
2.40.30.20	5397	79.668	ATP synthase subunit alpha 1	Q5X2Q3	132.8	0.0000000000000000000000000000000000000000012	0	uniprot	60	60
2.40.30.20	5405	97.195	ATP synthase subunit alpha	2hldA01	72.8	0.0000000000000000000012	0	cath	74	271
2.40.30.20	5406	100	ATP synthase subunit alpha	Q3JJP7	90.4	0.00000000000000000000000000017	0	uniprot	236	276
2.40.30.20	5407	95.062	ATP synthase subunit alpha	A9WGS6	70	0.0000000000000000000059	0	uniprot	32	33
2.40.30.20	5413	40.465	ATP synthase subunit alpha 1	Q8YAM8	146.2	0.00000000000000000000000000000000000000000000011	0	uniprot	25	25
2.40.33.10	340	30.609	Pyruvate kinase	A0A1A3FMF1			0	uniprot	214	214
2.40.33.10	487	0	Pyruvate kinase	A0A0F7WU51	216	0.0000000000000000000000000000000000000000000000000000000000000000000023	0	uniprot	4	4
2.40.33.10	1147	6.683	Pyruvate kinase	A0A109CLX2	214.7	0.000000000000000000000000000000000000000000000000000000000000000000019	0	uniprot	4	4
2.40.33.10	1949	25.048	Pyruvate kinase	Q94KE3	225.2	0.00000000000000000000000000000000000000000000000000000000000000000000011	0	uniprot	35	36
2.40.33.10	1951	22.984	Pyruvate kinase	P78031	214.9	0.000000000000000000000000000000000000000000000000000000000000000000014	0	uniprot	10	10
2.40.33.10	1955	23.836	Plastidial pyruvate kinase 1, chloroplastic	Q9LIK0	225.7	0.000000000000000000000000000000000000000000000000000000000000000000000040	0	uniprot	21	25
2.40.33.10	1967	79.404	Pyruvate kinase PKM	1t5aA03	183.3	0.0000000000000000000000000000000000000000000000000000000026	0	cath	181	362
2.40.33.10	1981	39.393	Pyruvate kinase	3t05A02	202.6	0.00000000000000000000000000000000000000000000000000000000000000025	0	cath	2291	2305
2.40.33.10	2014	98.04	Plastidial pyruvate kinase 2	3g2gA03	47.1	0.00000000000066	0	cath	2664	20759
2.60.120.10	175	16.288	11S globulin subunit beta, putative	B9T5E7	431.9	0.000000000000000000000000000000000000000000000000000000000000000000000000000000000000000000000000000000000000000000000000000000000000063	0	uniprot	2	2
2.60.120.10	609	52.13	Cupin domain protein	1rc6A00	530.3	0.00000000000000000000000000000000000000000000000000000000000000000000000000000000000000000000000000000000000000000000000000000000000000000000000000000000000000000031	0	cath	922	927
2.60.120.10	1313	13.414	Vicilin-like embryo storage protein	C0PGM3	361.8	0.00000000000000000000000000000000000000000000000000000000000000000000000000000000000000000000000000000000000000012	0	uniprot	4	4
2.60.120.10	1374	2.877	Putative quercetin 2,3-dioxygenase	Q9I4D3	575.8	0.0000000000000000000000000000000000000000000000000000000000000000000000000000000000000000000000000000000000000000000000000000000000000000000000000000000000000000000000000000000023	0	uniprot	41	41
2.60.120.10	1612	9.91	(S)-ureidoglycine aminohydrolase	4e2qA00	627.4	0.00000000000000000000000000000000000000000000000000000000000000000000000000000000000000000000000000000000000000000000000000000000000000000000000000000000000000000000000000000000000000000000000032	0	cath	3	35
2.60.120.10	2089	91.175	Gentisate 1,2-dioxygenase	2d40A00	497	0.000000000000000000000000000000000000000000000000000000000000000000000000000000000000000000000000000000000000000000000000000000000000000000000000000000091	0	cath	3166	3264
2.60.120.10	2984	0	Gentisate 1,2-dioxygenase	O86041	816.2	0.000000000000000000000000000000000000000000000000000000000000000000000000000000000000000000000000000000000000000000000000000000000000000000000000000000000000000000000000000000000000000000000000000000000000000000000000000000000000000000000000000000000096	0	uniprot	9	9
2.60.120.10	3118	9.462	EC1118_1M3_0650p	1xe7A00	428.8	0.00000000000000000000000000000000000000000000000000000000000000000000000000000000000000000000000000000000000000000000000000000000000035	0	cath	171	188
2.60.120.10	3194	50.967	Vicilin-like embryo storage protein	C5WQD2	261.2	0.00000000000000000000000000000000000000000000000000000000000000000000000000000000050	0	uniprot	10	12
2.60.120.10	4109	11.463	Putative glucose-6-phosphate isomerase 2	Q92UI1	424.6	0.0000000000000000000000000000000000000000000000000000000000000000000000000000000000000000000000000000000000000000000000000000000000076	0	uniprot	4	5
2.60.120.10	4367	13.175	Cupin family protein	Q9LUJ7	435.6	0.0000000000000000000000000000000000000000000000000000000000000000000000000000000000000000000000000000000000000000000000000000000000000026	0	uniprot	5	5
2.60.120.10	4395	6.388	Putative uncharacterized protein At1g19130/F14D16_18	Q8GYZ3	433.6	0.0000000000000000000000000000000000000000000000000000000000000000000000000000000000000000000000000000000000000000000000000000000000000072	0	uniprot	2	2
2.60.120.10	4448	5.746	Vicilin-like antimicrobial peptides 2-3	Q9SPL3	461.4	0.000000000000000000000000000000000000000000000000000000000000000000000000000000000000000000000000000000000000000000000000000000000000000000000038	0	uniprot	3	3
2.60.120.10	5196	0	Probable 2-aminoethanethiol dioxygenase	Q556I2	464.2	0.0000000000000000000000000000000000000000000000000000000000000000000000000000000000000000000000000000000000000000000000000000000000000000000000040	0	uniprot	1	2
2.60.120.10	5960	21.486	Sucrose binding protein homolog S-64	I1L860	367.1	0.0000000000000000000000000000000000000000000000000000000000000000000000000000000000000000000000000000000000000000056	0	uniprot	9	9
2.60.120.10	6578	0	Cupin family protein	D7LJJ6	420.3	0.000000000000000000000000000000000000000000000000000000000000000000000000000000000000000000000000000000000000000000000000000000000033	0	uniprot	1	1
2.60.120.10	6907	0	AT1G07750 protein	Q9LQQ3	376.6	0.00000000000000000000000000000000000000000000000000000000000000000000000000000000000000000000000000000000000000000000051	0	uniprot	1	1
2.60.120.10	7117	9.338	Cupin domain-containing protein	Q9SK09	391.1	0.000000000000000000000000000000000000000000000000000000000000000000000000000000000000000000000000000000000000000000000000056	0	uniprot	2	2
2.60.120.10	7748	3.538	Phaseolin, alpha-type	2phlA02	360.8	0.000000000000000000000000000000000000000000000000000000000000000000000000000000000000000000000000000000000000000060	0	cath	2	5
2.60.120.10	7756	0	Response regulator	A0A0K9USK6	330	0.000000000000000000000000000000000000000000000000000000000000000000000000000000000000000000000000000000067	0	uniprot	36	36
2.60.120.10	7909	9.557	Mannose-6-phosphate isomerase	K8BJC1	121.6	0.00000000000000000000000000000000000000046	0	uniprot	2	3
2.60.120.10	8290	10.169	Cysteine dioxygenase	4qm9A00	379.4	0.00000000000000000000000000000000000000000000000000000000000000000000000000000000000000000000000000000000000000000000021	0	cath	36	38
2.60.120.10	8343	8.924	Acireductone dioxygenase	S7U063	388.7	0.00000000000000000000000000000000000000000000000000000000000000000000000000000000000000000000000000000000000000000000000050	0	uniprot	83	83
2.60.120.10	8355	8.658	Acireductone dioxygenase	B4X1Z5	363.3	0.0000000000000000000000000000000000000000000000000000000000000000000000000000000000000000000000000000000000000000092	0	uniprot	5	5
2.60.120.10	8360	1.524	Acireductone dioxygenase	Q31QM9	364	0.0000000000000000000000000000000000000000000000000000000000000000000000000000000000000000000000000000000000000000055	0	uniprot	2	2
2.60.120.10	8598	0	Acireductone dioxygenase	A9FCY0	368.5	0.00000000000000000000000000000000000000000000000000000000000000000000000000000000000000000000000000000000000000000015	0	uniprot	1	1
2.60.120.10	8605	0	Acireductone dioxygenase	A5EES7	367.9	0.00000000000000000000000000000000000000000000000000000000000000000000000000000000000000000000000000000000000000000024	0	uniprot	1	1
2.60.120.10	8804	17.948	Acireductone dioxygenase 1	A0A093RPR1	353.4	0.000000000000000000000000000000000000000000000000000000000000000000000000000000000000000000000000000000000000062	0	uniprot	15	15
2.60.120.10	8997	24.897	Sodium/hydrogen exchanger 11	Q5TAH2	293.9	0.000000000000000000000000000000000000000000000000000000000000000000000000000000000000000000071	0	uniprot	8	8
2.60.120.10	9014	0	Acireductone dioxygenase	B0SFU6	392.6	0.0000000000000000000000000000000000000000000000000000000000000000000000000000000000000000000000000000000000000000000000000076	0	uniprot	4	4
2.60.120.10	9029	0	Acireductone dioxygenase	B4U606	356.4	0.00000000000000000000000000000000000000000000000000000000000000000000000000000000000000000000000000000000000000068	0	uniprot	1	1
2.60.120.10	9086	27.661	Sodium/hydrogen exchanger 10	Q4G0N8	320.1	0.00000000000000000000000000000000000000000000000000000000000000000000000000000000000000000000000000084	0	uniprot	9	10
2.60.120.10	9600	0	Cyclic nucleotide-gated channel 12	Q8GWD2	266.8	0.0000000000000000000000000000000000000000000000000000000000000000000000000000000000024	0	uniprot	3	3
2.60.120.10	9711	0.816	Uncharacterized protein	Q5BG53	349.9	0.000000000000000000000000000000000000000000000000000000000000000000000000000000000000000000000000000000000000099	0	uniprot	2	2
2.60.120.10	9738	4.806	Acireductone dioxygenase	A2CBN5	352.5	0.000000000000000000000000000000000000000000000000000000000000000000000000000000000000000000000000000000000000020	0	uniprot	2	2
2.60.120.10	9968	3.668	Acireductone dioxygenase	Q3M546	401.4	0.000000000000000000000000000000000000000000000000000000000000000000000000000000000000000000000000000000000000000000000000000035	0	uniprot	2	2
2.60.120.10	9976	7.535	Acireductone dioxygenase	Q063V4	349.6	0.00000000000000000000000000000000000000000000000000000000000000000000000000000000000000000000000000000000000015	0	uniprot	2	2
2.60.120.10	10270	10.846	Neuropathy target esterase sws	Q9U969	325.6	0.000000000000000000000000000000000000000000000000000000000000000000000000000000000000000000000000000020	0	uniprot	13	13
2.60.120.10	10274	19.172	Spore coat polysaccharide biosynthesis protein SpsL	A0A0K6MM99	347	0.0000000000000000000000000000000000000000000000000000000000000000000000000000000000000000000000000000000000051	0	uniprot	80	80
2.60.120.10	10618	0	Acireductone dioxygenase	A0A1B1TVY2	389.4	0.000000000000000000000000000000000000000000000000000000000000000000000000000000000000000000000000000000000000000000000000059	0	uniprot	4	4
2.60.120.10	10715	1.423	Transcriptional regulator Dnr	G3XCW6	347.6	0.00000000000000000000000000000000000000000000000000000000000000000000000000000000000000000000000000000000000077	0	uniprot	18	18
2.60.120.10	11321	26.296	Crp/Fnr family transcriptional regulator	3d0sA01	327.1	0.000000000000000000000000000000000000000000000000000000000000000000000000000000000000000000000000000012	0	cath	1969	1986
2.60.120.10	11322	0	Phaseolin	P80463	368.1	0.00000000000000000000000000000000000000000000000000000000000000000000000000000000000000000000000000000000000000000026	0	uniprot	1	1
2.60.120.10	11502	0	Salt overly sensitive 1	C7SI10	314.8	0.0000000000000000000000000000000000000000000000000000000000000000000000000000000000000000000000000026	0	uniprot	4	4
2.60.120.10	11749	0	Acireductone dioxygenase	Q0ICL5	356.8	0.00000000000000000000000000000000000000000000000000000000000000000000000000000000000000000000000000000000000000045	0	uniprot	1	1
2.60.120.10	12204	0	Acireductone dioxygenase	Q3AI20	370.3	0.000000000000000000000000000000000000000000000000000000000000000000000000000000000000000000000000000000000000000000041	0	uniprot	1	1
2.60.120.10	12622	45.943	Rap guanine nucleotide exchange factor 4	1o7fA01	281.4	0.0000000000000000000000000000000000000000000000000000000000000000000000000000000000000039	0	cath	68	100
2.60.120.10	12819	5.922	Acireductone dioxygenase	S2WL26	370.6	0.00000000000000000000000000000000000000000000000000000000000000000000000000000000000000000000000000000000000000000016	0	uniprot	15	15
2.60.120.10	13315	0	Acireductone dioxygenase	A0A0H5PPR8	349.5	0.000000000000000000000000000000000000000000000000000000000000000000000000000000000000000000000000000000000000080	0	uniprot	4	4
2.60.120.10	13660	39.546	cGMP-dependent protein kinase 2	5bv6A00	242.4	0.0000000000000000000000000000000000000000000000000000000000000000000000000033	0	cath	59	77
2.60.120.10	15361	1.504	Acireductone dioxygenase	Q6N7A6	362.3	0.000000000000000000000000000000000000000000000000000000000000000000000000000000000000000000000000000000000000000025	0	uniprot	2	2
2.60.120.10	15588	17.579	Putative mannose-6-phosphate isomerase MANA (Phosphomannose isomerase)	O05898	407.3	0.0000000000000000000000000000000000000000000000000000000000000000000000000000000000000000000000000000000000000000000000000000011	0	uniprot	185	185
2.60.120.10	15943	0	Quercetin 2,3-dioxygenase	Q7SIC2	322.8	0.0000000000000000000000000000000000000000000000000000000000000000000000000000000000000000000000000000095	0	uniprot	1	1
2.60.120.10	16193	80.638	Rap guanine nucleotide exchange factor 4	1o7fA03	251.5	0.000000000000000000000000000000000000000000000000000000000000000000000000000020	0	cath	332	472
2.60.120.10	17775	40.808	Rap guanine nucleotide exchange factor 3	O95398	322.5	0.0000000000000000000000000000000000000000000000000000000000000000000000000000000000000000000000000012	0	uniprot	44	78
2.60.120.10	17786	64.138	DNA-binding transcriptional dual regulator Crp	3iwzA01	202.9	0.0000000000000000000000000000000000000000000000000000000000000018	0	cath	453	461
2.60.120.10	17788	4.476	Protein phosphatase 2C and cyclic nucleotide-binding/kinase domain-containing protein	Q9SL76	339.7	0.00000000000000000000000000000000000000000000000000000000000000000000000000000000000000000000000000000000024	0	uniprot	3	3
2.60.120.10	18369	16.177	Protein phosphatase 2C and cyclic nucleotide-binding/kinase domain-containing protein	Q9SL76	322.2	0.00000000000000000000000000000000000000000000000000000000000000000000000000000000000000000000000000017	0	uniprot	11	13
2.60.120.10	19120	0	ABC transporter, transmembrane ATP-binding protein, putative	Q5LVX1	297.7	0.00000000000000000000000000000000000000000000000000000000000000000000000000000000000000000000042	0	uniprot	1	1
2.60.120.10	19244	0	Sodium/hydrogen exchanger 10	Q6UJY2	340.5	0.000000000000000000000000000000000000000000000000000000000000000000000000000000000000000000000000000000000035	0	uniprot	1	1
2.60.120.10	19513	81.525	cGMP-dependent protein kinase 1	4ku7A00	216	0.00000000000000000000000000000000000000000000000000000000000000000054	0	cath	112	157
2.60.120.10	19514	32.37	cGMP-dependent protein kinase	P32023	239	0.000000000000000000000000000000000000000000000000000000000000000000000000011	0	uniprot	23	30
2.60.120.10	19516	7.367	Putative potassium channel protein RPA4233	Q02006	314.8	0.0000000000000000000000000000000000000000000000000000000000000000000000000000000000000000000000000071	0	uniprot	2	2
2.60.120.10	20105	0	Putative uncharacterized protein	P9WIY7	312.7	0.000000000000000000000000000000000000000000000000000000000000000000000000000000000000000000000000011	0	uniprot	144	144
2.60.120.10	20106	0	Uncharacterized NTE family protein M110.7	Q21534	289.9	0.000000000000000000000000000000000000000000000000000000000000000000000000000000000000000000094	0	uniprot	1	1
2.60.120.10	20196	11.438	CG4839, isoform A	Q9VL34	293.2	0.000000000000000000000000000000000000000000000000000000000000000000000000000000000000000000059	0	uniprot	8	8
2.60.120.10	20288	9.739	Crp/Fnr family transcriptional regulator	P46908	302.4	0.000000000000000000000000000000000000000000000000000000000000000000000000000000000000000000000034	0	uniprot	17	17
2.60.120.10	20654	42.304	cGMP-dependent protein kinase egl-4	O76360	248.8	0.0000000000000000000000000000000000000000000000000000000000000000000000000000084	0	uniprot	20	24
2.60.120.10	21405	28.694	Popeye domain-containing protein 3	Q9ES81	291	0.0000000000000000000000000000000000000000000000000000000000000000000000000000000000000000025	0	uniprot	50	59
2.60.120.10	21476	28.952	cGMP-dependent protein kinase, isozyme 1	Q03042	262.2	0.00000000000000000000000000000000000000000000000000000000000000000000000000000000049	0	uniprot	10	13
2.60.120.10	21808	86.461	cAMP-dependent protein kinase regulatory subunit	4dinB01	162.9	0.000000000000000000000000000000000000000000000000052	0	cath	622	730
2.60.120.10	22203	5.54	Uncharacterized NTE family protein ZK370.4	Q02331	283.8	0.000000000000000000000000000000000000000000000000000000000000000000000000000000000000000025	0	uniprot	3	4
2.60.120.10	22204	17.554	Glutaminase 2	Q89KV2	292.9	0.000000000000000000000000000000000000000000000000000000000000000000000000000000000000000000067	0	uniprot	9	9
2.60.120.10	22207	0	Transcription regulator ArfM	P46910	334.2	0.0000000000000000000000000000000000000000000000000000000000000000000000000000000000000000000000000000000034	0	uniprot	36	36
2.60.120.10	22391	48.879	Predicted transcriptional regulator	Q9KMP3	238.5	0.0000000000000000000000000000000000000000000000000000000000000000000000000042	0	uniprot	224	231
2.60.120.10	23210	1.913	Transcriptional regulator, putative	Q0PB47	276.6	0.0000000000000000000000000000000000000000000000000000000000000000000000000000000000000021	0	uniprot	13	13
2.60.120.10	23401	39.75	YeiL transcriptional activator	P0A9E9	260	0.00000000000000000000000000000000000000000000000000000000000000000000000000000000091	0	uniprot	131	131
2.60.120.10	23500	76.874	Pirin domain-containing protein	2vecA02	226.8	0.00000000000000000000000000000000000000000000000000000000000000000000016	0	cath	2221	2246
2.60.120.10	23592	0	2-hydroxyethylphosphonate dioxygenase	Q5IW40	296.1	0.0000000000000000000000000000000000000000000000000000000000000000000000000000000000000000000013	0	uniprot	1	1
2.60.120.10	23645	6.532	Hypothetical transcriptional regulatory protein	P9WMH5	278.1	0.00000000000000000000000000000000000000000000000000000000000000000000000000000000000000074	0	uniprot	50	51
2.60.120.10	24141	5.348	Glutaminase 1	Q89NA7	307.5	0.00000000000000000000000000000000000000000000000000000000000000000000000000000000000000000000000098	0	uniprot	2	2
2.60.120.10	24314		HTH-type transcriptional regulator ArcR		268.5	0.00000000000000000000000000000000000000000000000000000000000000000000000000000000000024	0		0	1
2.60.120.10	24684	15.712	cGMP-dependent 3',5'-cGMP phosphodiesterase A	Q8MLZ3	278.3	0.00000000000000000000000000000000000000000000000000000000000000000000000000000000000000072	0	uniprot	2	2
2.60.120.10	24934	0	Putative dioxygenase cupin family protein	P54430	291.6	0.000000000000000000000000000000000000000000000000000000000000000000000000000000000000000000025	0	uniprot	4	4
2.60.120.10	25713	2.712	Nte1p	Q04958	283.1	0.00000000000000000000000000000000000000000000000000000000000000000000000000000000000000016	0	uniprot	12	45
2.60.120.10	25907	0	Lysophospholipase NTE1	Q8SVN8	248.1	0.00000000000000000000000000000000000000000000000000000000000000000000000000000049	0	uniprot	1	1
2.60.120.10	25911	0	Transcriptional activator protein FnrL	P51007	274.8	0.0000000000000000000000000000000000000000000000000000000000000000000000000000000000000028	0	uniprot	4	4
2.60.120.10	25992	6.609	cAMP-binding protein	Q1MFG6	264	0.000000000000000000000000000000000000000000000000000000000000000000000000000000000014	0	uniprot	10	10
2.60.120.10	26122	11.45	cGMP-dependent protein kinase, putative	Q8I719	250.8	0.00000000000000000000000000000000000000000000000000000000000000000000000000000096	0	uniprot	68	68
2.60.120.10	26661	0	Quercetin 2,3-dioxygenase	P9WI85	301.6	0.000000000000000000000000000000000000000000000000000000000000000000000000000000000000000000000046	0	uniprot	325	325
2.60.120.10	27584	0	TDP-4-oxo-6-deoxy-alpha-D-glucose-3,4-oxoisomerase	Q6T1W8	328.7	0.00000000000000000000000000000000000000000000000000000000000000000000000000000000000000000000000000000017	0	uniprot	1	1
2.60.120.10	28673	20.88	cGMP-dependent protein kinase, putative	Q8I719	271.2	0.00000000000000000000000000000000000000000000000000000000000000000000000000000000000072	0	uniprot	127	127
2.60.120.10	28957	5.222	Cyclic nucleotide binding protein	Q9KN31	315.2	0.0000000000000000000000000000000000000000000000000000000000000000000000000000000000000000000000000049	0	uniprot	37	37
2.60.120.10	29266	0.905	Histidine kinase	Q9KSE2	310.6	0.000000000000000000000000000000000000000000000000000000000000000000000000000000000000000000000000037	0	uniprot	50	50
2.60.120.10	29439	27.543	cGMP-dependent protein kinase, putative	4ofgA00	277.9	0.000000000000000000000000000000000000000000000000000000000000000000000000000000000000011	0	cath	99	100
2.60.120.10	30101	48.608	HTH-type transcriptional regulator PuuR	P0A9U6	202.9	0.00000000000000000000000000000000000000000000000000000000000000073	0	uniprot	39024	39024
2.60.120.10	30182	0	Mannose-6P isomerase	A0A159ZSQ9	276.4	0.0000000000000000000000000000000000000000000000000000000000000000000000000000000000000010	0	uniprot	49	49
2.60.120.10	30590	0	Putrescine degradation gene regulator PuuR	Q8EHF7	245.2	0.0000000000000000000000000000000000000000000000000000000000000000000000000000029	0	uniprot	1	1
2.60.120.10	32202	14.886	Endoribonuclease YbeY	Q1D375	248.4	0.0000000000000000000000000000000000000000000000000000000000000000000000000000015	0	uniprot	3	3
2.60.120.10	32632	6.232	AraC-like ligand binding domain protein, putative	Q4WL91	262.4	0.000000000000000000000000000000000000000000000000000000000000000000000000000000000096	0	uniprot	7	8
2.60.120.10	33212	20.405	Positive regulatory factor A	1omiA01	209.8	0.00000000000000000000000000000000000000000000000000000000000000000055	0	cath	26	54
2.60.120.10	33228	5.062	Acyl-CoA thioesterase family protein	F4HU51	272.5	0.000000000000000000000000000000000000000000000000000000000000000000000000000000000000042	0	uniprot	3	3
2.60.120.10	33426	0	Nucleoside-responsive transcriptional activator of nucleoside utilization DeoR	Q8EDM6	285.1	0.0000000000000000000000000000000000000000000000000000000000000000000000000000000000000000023	0	uniprot	1	1
2.60.120.10	33804	0	Nitrogen fixation regulation protein FixK	P26488	268.6	0.00000000000000000000000000000000000000000000000000000000000000000000000000000000000025	0	uniprot	1	1
2.60.120.10	33809	0	Transcriptional regulator, AraC family protein	Q32FU6	264.1	0.0000000000000000000000000000000000000000000000000000000000000000000000000000000000047	0	uniprot	9	9
2.60.120.10	34436	19.169	Isomerase component of bacilysin synthetase	3h7jA02	229.4	0.0000000000000000000000000000000000000000000000000000000000000000000000011	0	cath	168	174
2.60.120.10	35100	13.292	Protein Ves	P76214	223.8	0.000000000000000000000000000000000000000000000000000000000000000000000033	0	uniprot	1135	1137
2.60.120.10	35102	4.523	Pirin-related protein	Q9KKY1	247.5	0.0000000000000000000000000000000000000000000000000000000000000000000000000000015	0	uniprot	32	32
2.60.120.10	35808	8.401	Isomerase component of bacilysin synthetase	P39639	243.1	0.000000000000000000000000000000000000000000000000000000000000000000000000000037	0	uniprot	166	166
2.60.120.10	36505	1.216	Putative uncharacterized protein	P9WI85	223.1	0.000000000000000000000000000000000000000000000000000000000000000000000029	0	uniprot	325	325
2.60.120.10	36977	11.704	Probable S-adenosyl-L-methionine-dependent methyltransferase TehB	3m70A01	251.4	0.00000000000000000000000000000000000000000000000000000000000000000000000000000035	0	cath	14	16
2.60.120.10	37872	0	Anti-sigma-E factor ChrR	P40685	214	0.000000000000000000000000000000000000000000000000000000000000000000018	0	uniprot	1	2
2.60.120.10	37873	0	Putative quercetin 2,3-dioxygenase PA1210	A0A1D5C217	215.2	0.000000000000000000000000000000000000000000000000000000000000000000016	0	uniprot	126	127
2.60.120.10	38805	0	2-hydroxyethylphosphonate dioxygenase	Q5IW40	285.9	0.0000000000000000000000000000000000000000000000000000000000000000000000000000000000000000013	0	uniprot	1	1
2.60.120.10	39033	0	Uncharacterized protein	Q5B0J3	396.2	0.00000000000000000000000000000000000000000000000000000000000000000000000000000000000000000000000000000000000000000000000000057	0	uniprot	1	1
2.60.120.10	39341	28.935	Uncharacterized NTE family protein M110.7	Q21534	229.6	0.00000000000000000000000000000000000000000000000000000000000000000000000069	0	uniprot	4	4
2.60.120.10	39393	4.597	AT4g10280/F24G24_80	Q9SV93	224.6	0.0000000000000000000000000000000000000000000000000000000000000000000000092	0	uniprot	2	2
2.60.120.10	39973	27.004	Uncharacterized protein	P9WM61	236.3	0.000000000000000000000000000000000000000000000000000000000000000000000000020	0	uniprot	142	142
2.60.120.10	39975	0	Putative quercetin 2,3-dioxygenase ZMO1337	Q9XBR7	217	0.00000000000000000000000000000000000000000000000000000000000000000000096	0	uniprot	1	1
2.60.120.10	40157	0	Putative hemagglutinin protein	C0DYM0	256.1	0.0000000000000000000000000000000000000000000000000000000000000000000000000000000015	0	uniprot	1	1
2.60.120.10	41182	44.231	Mannose-6-phosphate isomerase domain protein	P00946	175.9	0.00000000000000000000000000000000000000000000000000000078	0	uniprot	2804	2805
2.60.120.10	41184	0	Lysophospholipase NTE1	Q8SVN8	292.3	0.000000000000000000000000000000000000000000000000000000000000000000000000000000000000000000013	0	uniprot	1	1
2.60.120.10	41185	7.231	Pirin-like protein yhaK	2vecA01	227.7	0.0000000000000000000000000000000000000000000000000000000000000000000000028	0	cath	1236	1237
2.60.120.10	41722	21.255	Mannose-6-phosphate isomerase	2wfpA01	186	0.00000000000000000000000000000000000000000000000000000000016	0	cath	820	824
2.60.120.10	41965	19.734	At4g10300	Q9SV91	220.4	0.00000000000000000000000000000000000000000000000000000000000000000000040	0	uniprot	6	7
2.60.120.10	42239	0	Uncharacterized protein	M4CSS9	299.7	0.000000000000000000000000000000000000000000000000000000000000000000000000000000000000000000000071	0	uniprot	1	1
2.60.120.10	42268	0	Mannose-6-phosphate isomerase	Q9KV87	196.3	0.0000000000000000000000000000000000000000000000000000000000000055	0	uniprot	26	26
2.60.120.10	42922	0	HTH-type transcriptional regulator chbR domain protein	E1J6N6	191.8	0.000000000000000000000000000000000000000000000000000000000000091	0	uniprot	1	1
2.60.120.10	43738	1.44	Putative mannose-6-phosphate isomerase MANA (Phosphomannose isomerase)	O05898	200.2	0.00000000000000000000000000000000000000000000000000000000000000037	0	uniprot	173	173
2.60.120.10	44192	0	Mannose-6-phosphate isomerase 2	B0FU42	172	0.00000000000000000000000000000000000000000000000000000020	0	uniprot	1	1
2.60.120.10	44729	0	Transcriptional regulator, HTH_3 family	Q9KQN0	220.4	0.00000000000000000000000000000000000000000000000000000000000000000000020	0	uniprot	49	50
2.60.120.10	44768	11.155	Mannose-6-phosphate isomerase	Q9KR20	196.6	0.000000000000000000000000000000000000000000000000000000000000012	0	uniprot	29	29
2.60.120.10	45338	6.723	FixK2 transcriptional regulator	Q92ZP2	242.2	0.000000000000000000000000000000000000000000000000000000000000000000000000000083	0	uniprot	9	10
2.60.120.10	47149	14.586	Plastid transcriptionally active 18	Q9SKY2	224.2	0.000000000000000000000000000000000000000000000000000000000000000000000088	0	uniprot	10	10
2.60.120.10	47806	75.946	DNA-damage-repair/toleration protein DRT102	A0A151TXM0	203.2	0.00000000000000000000000000000000000000000000000000000000000000065	0	uniprot	70	98
2.60.120.10	48332	10.551	Putative mannose-6-phosphate isomerase YvyI	P39841	206.4	0.000000000000000000000000000000000000000000000000000000000000000011	0	uniprot	24	24
2.60.120.10	48333	4.157	Mannose-6-phosphate isomerase	O31646	207.8	0.0000000000000000000000000000000000000000000000000000000000000000024	0	uniprot	43	43
2.60.120.10	48336	0	Mannose-6-phosphate isomerase	Q59935	199.7	0.00000000000000000000000000000000000000000000000000000000000000027	0	uniprot	1	1
2.60.120.10	48689	0	AraC family transcriptional regulator	P96245	218.4	0.00000000000000000000000000000000000000000000000000000000000000000000075	0	uniprot	11	11
2.60.120.10	48964	9.89	Phosphohexomutase (Cupin family protein)	O05511	202.5	0.00000000000000000000000000000000000000000000000000000000000000022	0	uniprot	23	23
2.60.120.10	49634	0	Probable transcriptional regulator LumQ	Q51872	170.5	0.00000000000000000000000000000000000000000000000000000033	0	uniprot	1	1
2.60.120.10	53837	0	Putative mannose-6-phosphate isomerase MANA (Phosphomannose isomerase)	A0A0T9DBN1			0	uniprot	2	2
2.60.120.10	53946	24.852	13S globulin seed storage protein 2	O23880	397.6	0.0000000000000000000000000000000000000000000000000000000000000000000000000000000000000000000000000000000000000000000000000053	0	uniprot	3	3
2.60.120.10	53972	50.587	Cysteine dioxygenase type 1	2ic1A00	403.1	0.00000000000000000000000000000000000000000000000000000000000000000000000000000000000000000000000000000000000000000000000000032	0	cath	40	101
2.60.120.10	53975	21.739	cDNA FLJ45793 fis, clone NT2RI2009233	A0A091D1W3	312.5	0.00000000000000000000000000000000000000000000000000000000000000000000000000000000000000000000000011	0	uniprot	3	5
2.60.120.10	54112	77.974	Putative mannose-6-phosphate isomerase YvyI	1qwrA01	391.2	0.0000000000000000000000000000000000000000000000000000000000000000000000000000000000000000000000000000000000000000000000031	0	cath	259	298
2.60.120.10	54119	83.624	Acireductone dioxygenase	A0A132FDT7	294.8	0.00000000000000000000000000000000000000000000000000000000000000000000000000000000000000000052	0	uniprot	909	917
2.60.120.10	54143	72.702	1,2-dihydroxy-3-keto-5-methylthiopentene dioxygenase	1zrrA00	293.6	0.0000000000000000000000000000000000000000000000000000000000000000000000000000000000000000021	0	cath	702	716
2.60.120.10	54144	10.665	Plant cysteine oxidase 1	Q8LGJ5	368	0.00000000000000000000000000000000000000000000000000000000000000000000000000000000000000000000000000000000000000000054	0	uniprot	2	2
2.60.120.10	54182	91.295	Neuropathy target esterase	Q3TRM4	213.2	0.000000000000000000000000000000000000000000000000000000000000000011	0	uniprot	197	384
2.60.120.10	54198	89.32	Mannose-6-phosphate isomerase, class I	1pmiA01	143	0.00000000000000000000000000000000000000000010	0	cath	844	990
2.60.120.10	54200	36.856	Seed storage protein vicilin B	P09801	403.3	0.000000000000000000000000000000000000000000000000000000000000000000000000000000000000000000000000000000000000000000000000000042	0	uniprot	8	10
2.60.120.10	54221	56.112	Patatin-like phospholipase domain-containing protein 7	A2AJ88	247.6	0.000000000000000000000000000000000000000000000000000000000000000000000000000030	0	uniprot	22	63
2.60.120.10	54243	45.478	Acireductone dioxygenase	Q8P9N4	318.1	0.000000000000000000000000000000000000000000000000000000000000000000000000000000000000000000000000012	0	uniprot	264	264
2.60.120.10	54283	96.293	Prepro beta-conglycinin alpha prime subunit	3smhA01	284.8	0.0000000000000000000000000000000000000000000000000000000000000000000000000000000000000012	0	cath	89	132
2.60.120.10	54284	66.095	Blood vessel epicardial substance	Q9ES83	263.1	0.0000000000000000000000000000000000000000000000000000000000000000000000000000000017	0	uniprot	103	158
2.60.120.10	54315	52.993	Cyclic nucleotide-binding domain protein	C8V8C3	266.3	0.000000000000000000000000000000000000000000000000000000000000000000000000000000000057	0	uniprot	54	58
2.60.120.10	54317	84.914	Neuropathy target esterase	Q3TRM4	185	0.0000000000000000000000000000000000000000000000000000000031	0	uniprot	149	262
2.60.120.10	54339	19.447	5-deoxy-glucuronate isomerase	Q8Y9Y3	230.7	0.00000000000000000000000000000000000000000000000000000000000000000000000090	0	uniprot	14	14
2.60.120.10	54361	92.581	Glutelin type-B 5	1fxzA01	4.7	0.34	0	cath	516	685
2.60.120.10	54375	77.1	Global nitrogen regulator Ycf28	3la2A01	178.9	0.00000000000000000000000000000000000000000000000000000012	0	cath	308	331
2.60.120.10	54378	67.541	Cyclic nucleotide-gated potassium channel mll3241	1u12A00	257.6	0.000000000000000000000000000000000000000000000000000000000000000000000000000000014	0	cath	49	72
2.60.120.10	54381	76.968	Fumarate and nitrate reduction regulatoryprotein	5cvrA01	227.4	0.00000000000000000000000000000000000000000000000000000000000000000000025	0	cath	39630	39639
2.60.120.10	54383	28.63	Acireductone dioxygenase	A5GJ71	319	0.00000000000000000000000000000000000000000000000000000000000000000000000000000000000000000000000000046	0	uniprot	2	2
2.60.120.10	54391	92.786	Prepro beta-conglycinin alpha prime subunit	1cauB00	273.6	0.0000000000000000000000000000000000000000000000000000000000000000000000000000000000018	0	cath	76	129
2.60.120.10	54401	59.508	Seed storage protein vicilin B	P09801	315.9	0.000000000000000000000000000000000000000000000000000000000000000000000000000000000000000000000000024	0	uniprot	8	11
2.60.120.10	54402	32.825	Acireductone dioxygenase	O67785	306.8	0.0000000000000000000000000000000000000000000000000000000000000000000000000000000000000000000000029	0	uniprot	2	2
2.60.120.10	54447	78.688	Acireductone dioxygenase	A1TZ35	247.2	0.000000000000000000000000000000000000000000000000000000000000000000000000000041	0	uniprot	57	59
2.60.120.10	54460	91.439	Mannose-6-phosphate isomerase, class I	2wfpA02	175.2	0.000000000000000000000000000000000000000000000000000020	0	cath	3290	3551
2.60.120.10	54471	92.769	Homogentisate 1,2-dioxygenase, putative	3zdsA02	209.7	0.00000000000000000000000000000000000000000000000000000000000000098	0	cath	1349	3645
2.60.120.10	54476	80.187	Acireductone dioxygenase 2	A0A1H5WRX0	253	0.00000000000000000000000000000000000000000000000000000000000000000000000000000064	0	uniprot	66	81
2.60.120.10	54493	92.641	3-hydroxyanthranilate 3,4-dioxygenase	2qnkA00	3.5	1.7	0	cath	1444	2538
2.60.120.10	54505	89.948	11S globulin seed storage protein	1fxzA02	181	0.00000000000000000000000000000000000000000000000000000023	0	cath	500	663
2.60.120.10	54522	55.385	Lyxose isomerase YdaE	2y0oA00	362.1	0.000000000000000000000000000000000000000000000000000000000000000000000000000000000000000000000000000000000000000072	0	cath	113	116
2.60.120.10	54523	90.715	DNA-binding transcriptional dual regulator Crp	1cgpA01	208.5	0.00000000000000000000000000000000000000000000000000000000000000019	0	cath	124508	124769
2.60.120.10	54529	66.737	Cyclic nucleotide-binding domain protein	C8V8C3	225.1	0.00000000000000000000000000000000000000000000000000000000000000000000038	0	uniprot	60	62
2.60.120.10	54554		HTH-type transcriptional regulator ArcR		236.5	0.00000000000000000000000000000000000000000000000000000000000000000000000000094	0		0	1
2.60.120.10	54555	88.457	Cysteine dioxygenase 1	Q20893	221	0.000000000000000000000000000000000000000000000000000000000000000000034	0	uniprot	197	205
2.60.120.10	54565	40.285	Sll1785 protein	2xl7A00			0	cath	9	22
2.60.120.10	54570	75.718	1,2-dihydroxy-3-keto-5-methylthiopentene dioxygenase	Q8EXC0	261.6	0.0000000000000000000000000000000000000000000000000000000000000000000000000000000057	0	uniprot	568	568
2.60.120.10	54571	95.565	Guanine nucleotide exchange factor	2d93A00	180	0.00000000000000000000000000000000000000000000000000000030	0	cath	462	632
2.60.120.10	54575	93.657	1,2-dihydroxy-3-keto-5-methylthiopentene dioxygenase	4qglA00	233.4	0.0000000000000000000000000000000000000000000000000000000000000000000000072	0	cath	1674	1712
2.60.120.10	54578	70.363	Rap guanine nucleotide exchange factor 6	Q8TEU7	188.7	0.000000000000000000000000000000000000000000000000000000000033	0	uniprot	57	74
2.60.120.10	54580	34.887	Cyclic nucleotide-binding protein	4avaA01	277.8	0.0000000000000000000000000000000000000000000000000000000000000000000000000000000000000016	0	cath	109	115
2.60.120.10	54595	37.633	Vitamin K-dependent gamma-carboxylase	P38435	154.6	0.00000000000000000000000000000000000000000000000048	0	uniprot	27	36
2.60.120.10	54599	76.404	Putative glucose-6-phosphate isomerase 1	1j3pA00	313.8	0.00000000000000000000000000000000000000000000000000000000000000000000000000000000000000000000000038	0	cath	54	89
2.60.120.10	54605	91.623	Qercetin 2,3-dioxygenase	1tq5A02	192.1	0.000000000000000000000000000000000000000000000000000000000041	0	cath	18189	18355
2.60.120.10	54623	88.567	Metal transporter CNNM1	Q3TWN3	184.5	0.000000000000000000000000000000000000000000000000000000016	0	uniprot	295	456
2.60.120.10	54625	57.085	Centromere protein C 1	Q03188	180.8	0.0000000000000000000000000000000000000000000000000000000080	0	uniprot	36	97
2.60.120.10	54662	85.708	Mannose phosphate isomerase isoform	O43014	211.4	0.000000000000000000000000000000000000000000000000000000000000000024	0	uniprot	112	167
2.60.120.10	54663	92.912	Germin-like protein subfamily 2 member 1	1fi2A00	2.7	9.4	0	cath	1268	3679
2.60.120.10	54669	82.922	1,2-dihydroxy-3-keto-5-methylthiopentene dioxygenase 2	4qgnA00	36.2	0.00000000022	0	cath	1465	2148
2.60.120.10	54671	91.73	Lysophospholipase NTE1	Q04958	57.1	0.0000000000000000046	0	uniprot	486	554
2.60.120.10	54675	88.787	CAMP-dependent kinase, regulatory protein	5k8sA00	3.3	4.7	0	cath	1675	3174
2.60.120.10	54693	90.828	Neuropathy target esterase sws	Q9U969	1.3	4.7	0	uniprot	394	679
2.60.120.10	54694	90.804	L-ectoine synthase	5bxxA00	105.3	0.000000000000000000000000000000077	0	cath	2183	3248
2.60.120.10	54695	38.788	Putative HTH-type transcriptional regulator ycf28	Q1XDE5	186.1	0.000000000000000000000000000000000000000000000000000000000017	0	uniprot	5	5
2.60.120.10	54700	77.498	Transcriptional regulator Anr	C1DEL3	186.2	0.00000000000000000000000000000000000000000000000000000000036	0	uniprot	624	632
2.60.120.10	54713	82.037	Cyclic nucleotide-gated cation channel	1wgpA01	116.2	0.000000000000000000000000000000000042	0	cath	1342	2060
2.60.120.10	54723	47.412	Transcriptional regulator Crp/Fnr family	Q8EE39	242.1	0.00000000000000000000000000000000000000000000000000000000000000000000000000022	0	uniprot	3	4
2.60.120.10	54728	60.041	3-hydroxyanthranilate 3,4-dioxygenase	G3GV35			0	uniprot	5	26
2.60.120.10	54734	80.986	Pirin family protein	Q9KKY1	189.4	0.000000000000000000000000000000000000000000000000000000000051	0	uniprot	119	122
2.60.120.10	54736	96.539	Putative mannose-1-phosphate guanylyltransferase/mannose-6-phosphate isomerase	P24174	110.4	0.0000000000000000000000000000000037	0	uniprot	4299	6900
2.60.120.10	54745	90.819	CAMP-dependent kinase, regulatory protein	3ocpA00	67.5	0.000000000000000000091	0	cath	1237	4458
2.60.120.10	54747	80.634	Putative Lysophospholipase nte1	Q04958	107.7	0.0000000000000000000000000000000040	0	uniprot	552	622
2.60.120.10	54750	88.762	Putative Lysophospholipase nte1	Q9USJ4	156.7	0.0000000000000000000000000000000000000000000000029	0	uniprot	587	637
2.60.120.10	54768	86.605	Putative quercetin 2,3-dioxygenase PM1685	1tq5A01	110.9	0.00000000000000000000000000000000013	0	cath	17200	17210
2.60.120.10	54773	96.874	5-deoxy-glucuronate isomerase IolB	P42413	102.6	0.000000000000000000000000000000054	0	uniprot	501	550
2.60.120.10	54786	87.072	Bicupin, oxalate decarboxylase family	1j58A01	56.7	0.00000000000000013	0	cath	1470	3381
2.60.120.10	54807	36.039	Nitrogen fixation protein FixK	P29286	227.9	0.0000000000000000000000000000000000000000000000000000000000000000000000028	0	uniprot	6	6
2.60.120.10	54809	82.71	Cyclic nucleotide-gated cation channel	2n7gA00	17	0.00065	0	cath	982	6901
2.60.120.10	54812	91.024	Putative anti-sigma factor, ChR family	Q9KPR5	118	0.00000000000000000000000000000000000010	0	uniprot	158	164
2.60.120.10	54818	75.223	Quercetin 2,3-dioxygenase	1y3tA01	224	0.00000000000000000000000000000000000000000000000000000000000000000000047	0	cath	37	52
2.60.120.10	54820	97.624	Probable DTDP-4-dehydrorhamnose 3,5-epimerase	1pm7A00	136.8	0.000000000000000000000000000000000000000098	0	cath	3210	12122
2.60.120.10	54838	85.495	Neuropathy target esterase sws	Q9U969	137.7	0.00000000000000000000000000000000000000000021	0	uniprot	39	45
2.60.120.10	54839	76.074	Cyclic GMP-binding protein D	Q8MVR1	193.5	0.00000000000000000000000000000000000000000000000000000000000055	0	uniprot	6	10
2.60.120.10	54864	92.407	Mannose-6-phosphate isomerase, class I	1pmiA03	50.2	0.0000000000000065	0	cath	1193	1376
2.60.120.10	54866	88.427	(S)-2-hydroxypropylphosphonic acid epoxidase	1zz6A02	139.9	0.000000000000000000000000000000000000000000010	0	cath	8	43
2.60.120.10	54894	50.999	Tetracenomycin polyketide synthesis protein TcmJ	G2GC22	200.1	0.00000000000000000000000000000000000000000000000000000000000000095	0	uniprot	12	12
2.60.120.10	54895	51.981	Centromere protein 3	2vpvA00	162.5	0.0000000000000000000000000000000000000000000000000020	0	cath	32	65
2.60.120.10	54899	96.344	cAMP/cGMP-dependent 3',5'-cAMP/cGMP phosphodiesterase B	2fmyA01	110.3	0.000000000000000000000000000000000077	0	cath	542	563
2.60.120.10	54914	89.368	Homogentisate 1,2-dioxygenase	Q9KSB4	156.1	0.0000000000000000000000000000000000000000000000019	0	uniprot	243	285
2.60.120.10	54918	96.194	Auxin-binding protein 1	1lr5A00	144	0.000000000000000000000000000000000000000000016	0	cath	151	189
2.60.120.10	54930	70.178	4-deoxy-L-threo-5-hexosulose-uronate ketol-isomerase 2	1x8mA02	93.3	0.0000000000000000000000000010	0	cath	4516	7538
2.60.120.10	54935	60.215	cGMP-dependent 3',5'-cGMP phosphodiesterase A	Q8MLZ3	190.2	0.0000000000000000000000000000000000000000000000000000000000047	0	uniprot	55	67
2.60.120.10	54945	89.507	2,4-dihydroxyacetophenone dioxygenase	3balA01	153.6	0.0000000000000000000000000000000000000000000000055	0	cath	245	280
2.60.120.10	54963	57.276	cAMP/cGMP-dependent 3',5'-cAMP/cGMP phosphodiesterase B	Q8MM62	102.7	0.0000000000000000000000000000000028	0	uniprot	3	3
2.60.120.10	55005	74.715	Putative pirin-like protein At3g59260	1j1lA02	36.2	0.0000000000036	0	cath	9	23
2.60.40.10	36	9.837	Receptor-type tyrosine-protein phosphatase delta	B3LVQ3	274.3	0.000000000000000000000000000000000000000000000000000000000000000000000000000000000000014	0	uniprot	2	2
2.60.40.10	79	0	Chaperone	Q9I1Y6	217.4	0.00000000000000000000000000000000000000000000000000000000000000000000098	0	uniprot	144	144
2.60.40.10	87	57.713	Oncorhynchus mykiss genomic scaffold, scaffold_712	5fm5M00	230.8	0.00000000000000000000000000000000000000000000000000000000000000000000000044	0	cath	41	95
2.60.40.10	119	6.178	Chaperone CupB2	3q48A02	227.5	0.00000000000000000000000000000000000000000000000000000000000000000000000053	0	cath	1	3
2.60.40.10	120	0	Chaperone CupC	Q9I4X6	214.5	0.0000000000000000000000000000000000000000000000000000000000000000000077	0	uniprot	1	1
2.60.40.10	142	81.347	Turtle, isoform H	Q967D7	117.5	0.00000000000000000000000000000000000065	0	uniprot	95	206
2.60.40.10	162	10.629	Periplasmid chaperone PapD protein	1n0lA02	212.2	0.000000000000000000000000000000000000000000000000000000000000000000071	0	cath	65	86
2.60.40.10	163	8.995	Gram-negative pili assembly chaperone domain protein	P53520	223	0.000000000000000000000000000000000000000000000000000000000000000000000037	0	uniprot	17	17
2.60.40.10	229	0	Beta-galactosidase	X5D4M1	293.7	0.0000000000000000000000000000000000000000000000000000000000000000000000000000000000000000000063	0	uniprot	4	4
2.60.40.10	280	8.743	Hydrocephalus-inducing protein	Q80W93	308.7	0.00000000000000000000000000000000000000000000000000000000000000000000000000000000000000000000000029	0	uniprot	3	5
2.60.40.10	281	0	Uncharacterized protein	Q54RJ3	225.8	0.0000000000000000000000000000000000000000000000000000000000000000000000029	0	uniprot	1	1
2.60.40.10	290	0	Chaperone protein papD	P77599	220.4	0.000000000000000000000000000000000000000000000000000000000000000000000095	0	uniprot	484	484
2.60.40.10	291	0	Chaperone protein MyfB	P33407	213.9	0.000000000000000000000000000000000000000000000000000000000000000000012	0	uniprot	1	1
2.60.40.10	354	0	Gram-negative pili assembly chaperone, C-terminal domain protein	P33128	210.5	0.00000000000000000000000000000000000000000000000000000000000000000035	0	uniprot	324	327
2.60.40.10	360	0	Chaperone CupB4	Q9HWU5	209.9	0.00000000000000000000000000000000000000000000000000000000000000000019	0	uniprot	1	1
2.60.40.10	405	3.97	Gram-negative pili assembly chaperone domain protein	P75749	213.3	0.000000000000000000000000000000000000000000000000000000000000000000033	0	uniprot	785	786
2.60.40.10	457	18.494	Type 1 pili usher pathway chaperone CsuC	J2U5R6	258.7	0.0000000000000000000000000000000000000000000000000000000000000000000000000000000016	0	uniprot	12	12
2.60.40.10	461	23.103	Usherin	O75445	256.4	0.000000000000000000000000000000000000000000000000000000000000000000000000000000014	0	uniprot	10	12
2.60.40.10	463	0	Fimbral chaperone protein	Q887H9	212.2	0.000000000000000000000000000000000000000000000000000000000000000000042	0	uniprot	9	9
2.60.40.10	465	0	Gram-negative pili assembly chaperone	A0A151PQ21	222.2	0.000000000000000000000000000000000000000000000000000000000000000000000063	0	uniprot	85	85
2.60.40.10	466	9.905	Chaperone protein MrkB	W1GBK6	190.1	0.00000000000000000000000000000000000000000000000000000000000069	0	uniprot	6	7
2.60.40.10	467	0	Chaperone protein FanE	P25402	201.8	0.000000000000000000000000000000000000000000000000000000000000000070	0	uniprot	1	1
2.60.40.10	469	1.357	Chaperone CupA5	Q9I1Y3	204.8	0.000000000000000000000000000000000000000000000000000000000000000013	0	uniprot	26	26
2.60.40.10	476	4.658	Coiled-coil domain-containing protein 108	Q6ZU64	281.1	0.00000000000000000000000000000000000000000000000000000000000000000000000000000000000000027	0	uniprot	6	13
2.60.40.10	491	0	Hydrocephalus-inducing protein	Q80W93	302.5	0.0000000000000000000000000000000000000000000000000000000000000000000000000000000000000000000000093	0	uniprot	1	1
2.60.40.10	526	33.981	Neural cell adhesion molecule 1	2e3vA00	232.7	0.00000000000000000000000000000000000000000000000000000000000000000000000049	0	cath	44	73
2.60.40.10	588		Sidekick, isoform G		292.7	0.000000000000000000000000000000000000000000000000000000000000000000000000000000000000000000015	0		0	1
2.60.40.10	598	61.316	VPS10 domain-containing receptor SorCS2	1wgoA01	190.5	0.0000000000000000000000000000000000000000000000000000000000055	0	cath	57	99
2.60.40.10	625	0	UNC-40	G5EF96	223.3	0.000000000000000000000000000000000000000000000000000000000000000000000011	0	uniprot	1	1
2.60.40.10	626	0	Chaperone protein	P33409	208.4	0.00000000000000000000000000000000000000000000000000000000000000000044	0	uniprot	27	27
2.60.40.10	627	6.967	Pili assembly chaperone	P40876	200.4	0.00000000000000000000000000000000000000000000000000000000000000087	0	uniprot	211	211
2.60.40.10	660	57.753	VPS10 domain-containing receptor SorCS1	Q8WY21	193.6	0.0000000000000000000000000000000000000000000000000000000000015	0	uniprot	88	116
2.60.40.10	661	54.331	VPS10 domain-containing receptor SorCS3	Q8VI51	200.6	0.000000000000000000000000000000000000000000000000000000000000011	0	uniprot	86	113
2.60.40.10	675	11.17	Hypothetical fimbrial chaperone yqiH	P77616	213.8	0.000000000000000000000000000000000000000000000000000000000000000000026	0	uniprot	401	404
2.60.40.10	748	1.052	Beta-galactosidase	A9MQ82	264	0.000000000000000000000000000000000000000000000000000000000000000000000000000000000020	0	uniprot	3	3
2.60.40.10	757	0	Chaperone protein CssC	P53518	193.3	0.000000000000000000000000000000000000000000000000000000000000028	0	uniprot	1	1
2.60.40.10	770	1.495	Periplasmic pilin chaperone	P42914	198.7	0.0000000000000000000000000000000000000000000000000000000000000013	0	uniprot	533	537
2.60.40.10	771	2.57	Fimbrial chaperone protein FimC	P37923	198.6	0.00000000000000000000000000000000000000000000000000000000000000050	0	uniprot	101	102
2.60.40.10	772	1.44	Periplasmic chaperone protein	P28722	206.1	0.0000000000000000000000000000000000000000000000000000000000000000026	0	uniprot	362	362
2.60.40.10	773	0	Putative F17-like fimbrial chaperone	D1NEE2	196.1	0.000000000000000000000000000000000000000000000000000000000000010	0	uniprot	3	3
2.60.40.10	817	22.744	Uncharacterized protein	Q91094			0	uniprot	15	18
2.60.40.10	836	19.509	Periplasmic chaperone	4djmA02	149.5	0.0000000000000000000000000000000000000000000000022	0	cath	5	15
2.60.40.10	859	1.495	Chaperone protein fimC	P77249	197.2	0.0000000000000000000000000000000000000000000000000000000000000031	0	uniprot	2501	2504
2.60.40.10	861	0	Chaperone protein AggD	P46004	202.7	0.000000000000000000000000000000000000000000000000000000000000000037	0	uniprot	1	1
2.60.40.10	862	2.986	Chaperone protein FocC	1l4iA02	194.6	0.0000000000000000000000000000000000000000000000000000000000000091	0	cath	4	6
2.60.40.10	867		Sidekick, isoform G		250.6	0.000000000000000000000000000000000000000000000000000000000000000000000000000000082	0		0	1
2.60.40.10	873	0	Outer capsid protein Hoc	P18056	216.9	0.0000000000000000000000000000000000000000000000000000000000000000000013	0	uniprot	16	16
2.60.40.10	896	9.453	Periplasmic chaperone, required for type 1 fimbriae	1bf8A02	200.3	0.00000000000000000000000000000000000000000000000000000000000000036	0	cath	13	52
2.60.40.10	941	2.897	Beta-galactosidase	A3FEW8	262.7	0.000000000000000000000000000000000000000000000000000000000000000000000000000000000031	0	uniprot	2	2
2.60.40.10	943	1.062	Beta-galactosidase	Q04F24	256.6	0.0000000000000000000000000000000000000000000000000000000000000000000000000000000038	0	uniprot	3	3
2.60.40.10	957	0	Chaperone protein caf1M	P26926	199.8	0.00000000000000000000000000000000000000000000000000000000000000056	0	uniprot	17	17
2.60.40.10	958	0	Long polar fimbrial chaperone LpfB	P43661	200.8	0.00000000000000000000000000000000000000000000000000000000000000014	0	uniprot	900	901
2.60.40.10	1031		Down syndrome cell adhesion molecule-like protein 1		245.8	0.0000000000000000000000000000000000000000000000000000000000000000000000000000018	0		0	1
2.60.40.10	1044	38.085	Chaperone protein HifB	A4NZE9	257	0.0000000000000000000000000000000000000000000000000000000000000000000000000000000057	0	uniprot	5	5
2.60.40.10	1047	14.219	Gram-negative pili assembly chaperone domain protein	P75749	272.1	0.000000000000000000000000000000000000000000000000000000000000000000000000000000000000079	0	uniprot	786	788
2.60.40.10	1050	0	Chaperone CupA5	Q9I1Y3	283.1	0.000000000000000000000000000000000000000000000000000000000000000000000000000000000000000012	0	uniprot	25	26
2.60.40.10	1100	0.99	Chaperone CupA2	Q9I1Y6	283.9	0.000000000000000000000000000000000000000000000000000000000000000000000000000000000000000011	0	uniprot	145	146
2.60.40.10	1125	14.849	Beta-galactosidase	A3FFK4	249.3	0.0000000000000000000000000000000000000000000000000000000000000000000000000000014	0	uniprot	10	10
2.60.40.10	1128	0	Beta-galactosidase	Q03WL0	259.5	0.00000000000000000000000000000000000000000000000000000000000000000000000000000000028	0	uniprot	2	2
2.60.40.10	1145	1.514	Predicted periplasmic pilin chaperone	P75856	197.4	0.0000000000000000000000000000000000000000000000000000000000000035	0	uniprot	286	287
2.60.40.10	1162	0	Fimbral chaperone protein	Q887H9	277.3	0.00000000000000000000000000000000000000000000000000000000000000000000000000000000000000065	0	uniprot	9	9
2.60.40.10	1170	4.902	Uncharacterized protein	A0A1D5P8Y1	231.2	0.000000000000000000000000000000000000000000000000000000000000000000000000043	0	uniprot	3	3
2.60.40.10	1171	71.76	Clp protease ClpE	3f65A02	168.3	0.000000000000000000000000000000000000000000000000000010	0	cath	13	34
2.60.40.10	1215	5.644	Putative periplasmic pilin chaperone	P33342	187	0.0000000000000000000000000000000000000000000000000000000000041	0	uniprot	150	150
2.60.40.10	1239	0	Putative fimbrial chaperone protein SefB	S4JJM9	188.7	0.00000000000000000000000000000000000000000000000000000000000063	0	uniprot	64	65
2.60.40.10	1257	6.605	Pili assembly chaperone	P40876	272	0.000000000000000000000000000000000000000000000000000000000000000000000000000000000000057	0	uniprot	210	210
2.60.40.10	1278	0	Chaperone protein CS3-1	P15483	191.3	0.000000000000000000000000000000000000000000000000000000000000087	0	uniprot	1	1
2.60.40.10	1281	9.58	CG15117, isoform A	A0A0B4LGY4	250.1	0.0000000000000000000000000000000000000000000000000000000000000000000000000000012	0	uniprot	18	18
2.60.40.10	1348	48.603	Sushi, nidogen and EGF-like domain-containing protein 1	Q70E20	195.8	0.000000000000000000000000000000000000000000000000000000000000017	0	uniprot	17	51
2.60.40.10	1482	40.037	Periplasmid chaperone PapD protein	1n0lA01	261.2	0.00000000000000000000000000000000000000000000000000000000000000000000000000000000016	0	cath	77	102
2.60.40.10	1589	32.675	Evolved beta-galactosidase subunit alpha domain protein	P06864	243.1	0.0000000000000000000000000000000000000000000000000000000000000000000000000024	0	uniprot	1461	1463
2.60.40.10	1655	0	Periplasmic pilin chaperone	P42914	267	0.0000000000000000000000000000000000000000000000000000000000000000000000000000000000014	0	uniprot	530	532
2.60.40.10	1658	0	Fimbrial chaperone protein SefB	T2QGZ7	281.5	0.000000000000000000000000000000000000000000000000000000000000000000000000000000000000000038	0	uniprot	64	65
2.60.40.10	1679	51.802	Protogenin	Q2VWP7	231.3	0.00000000000000000000000000000000000000000000000000000000000000000000000066	0	uniprot	76	106
2.60.40.10	1694	2.333	GJ22820	B4G2L9	238.8	0.00000000000000000000000000000000000000000000000000000000000000000000000000077	0	uniprot	2	3
2.60.40.10	1726	12.82	Cell wall-associated proteinase PrtP	K6PQG7	212.6	0.00000000000000000000000000000000000000000000000000000000000000000065	0	uniprot	42	42
2.60.40.10	1769	63.724	cDNA FLJ60251, highly similar to Contactin-6	Q8IWV2	163.3	0.00000000000000000000000000000000000000000000000000020	0	uniprot	40	56
2.60.40.10	1820	57.927	Interleukin-12 receptor subunit beta-2	Q99665	205.5	0.000000000000000000000000000000000000000000000000000000000000000035	0	uniprot	38	77
2.60.40.10	1838	27.574	Immunoglobulin superfamily DCC subclass member 4	Q9EQS9	227.2	0.000000000000000000000000000000000000000000000000000000000000000000000041	0	uniprot	39	89
2.60.40.10	1872	0	Hydrocephalus-inducing protein	Q80W93	280	0.000000000000000000000000000000000000000000000000000000000000000000000000000000000000000091	0	uniprot	1	1
2.60.40.10	1875	18.625	Periplasmic pilin chaperone	P77616	249.1	0.00000000000000000000000000000000000000000000000000000000000000000000000000000059	0	uniprot	402	403
2.60.40.10	1959	64.521	Leukemia inhibitory factor receptor	P42702	154.4	0.0000000000000000000000000000000000000000000000012	0	uniprot	38	72
2.60.40.10	2004	10.568	Beta-galactosidase/beta-glucuronidase	Q48727	247.9	0.0000000000000000000000000000000000000000000000000000000000000000000000000000071	0	uniprot	22	23
2.60.40.10	2023	0	Intracellular beta-galactosidase BgaD	Q5B8C9	244.2	0.000000000000000000000000000000000000000000000000000000000000000000000000000017	0	uniprot	2	2
2.60.40.10	2064	88.586	Netrin receptor DCC	2edbA01	97.8	0.00000000000000000000000000000090	0	cath	141	246
2.60.40.10	2087	0	Complement C5	P06684	245.8	0.0000000000000000000000000000000000000000000000000000000000000000000000000000017	0	uniprot	1	1
2.60.40.10	2147	0	Beta-mannosidase B	B8NW36	237.2	0.0000000000000000000000000000000000000000000000000000000000000000000000000030	0	uniprot	2	3
2.60.40.10	2149	0	Beta-mannosidase B	Q5B7W2	244	0.000000000000000000000000000000000000000000000000000000000000000000000000000017	0	uniprot	1	2
2.60.40.10	2151	0	Beta-mannosidase B	A2QYN2	241.7	0.000000000000000000000000000000000000000000000000000000000000000000000000000061	0	uniprot	2	2
2.60.40.10	2171	16.267	Tyrosine-protein phosphatase Lar	P16621	232.8	0.00000000000000000000000000000000000000000000000000000000000000000000000026	0	uniprot	23	26
2.60.40.10	2203	10.057	Complement C3	Q00685	229.3	0.00000000000000000000000000000000000000000000000000000000000000000000000075	0	uniprot	3	3
2.60.40.10	2204	6.253	Gram-negative pili assembly chaperone domain protein	P53520	267.8	0.00000000000000000000000000000000000000000000000000000000000000000000000000000000000081	0	uniprot	17	17
2.60.40.10	2205	28.933	Chaperone protein pmfD	P77599	258.2	0.0000000000000000000000000000000000000000000000000000000000000000000000000000000034	0	uniprot	978	981
2.60.40.10	2214	25.752	Polycystin-1	A0A093IN08	193.9	0.00000000000000000000000000000000000000000000000000000000000038	0	uniprot	21	31
2.60.40.10	2218	0	Chaperone CupB2	3q48A01	276	0.0000000000000000000000000000000000000000000000000000000000000000000000000000000000000013	0	cath	1	3
2.60.40.10	2246	65.833	Deleted in lung and esophageal cancer 1	Q9Y238	202.8	0.0000000000000000000000000000000000000000000000000000000000000015	0	uniprot	33	86
2.60.40.10	2293	0	Protein Hydin	Q80W93	268.8	0.00000000000000000000000000000000000000000000000000000000000000000000000000000000000019	0	uniprot	1	1
2.60.40.10	2299	6.762	Deleted in lung and esophageal cancer 1	Q9Y238	263.6	0.000000000000000000000000000000000000000000000000000000000000000000000000000000000057	0	uniprot	7	7
2.60.40.10	2328	46.167	Beta-galactosidase	P06864	197.1	0.00000000000000000000000000000000000000000000000000000000000037	0	uniprot	1460	1462
2.60.40.10	2346	13.347	Complement component 5 variant	P01031	235.8	0.000000000000000000000000000000000000000000000000000000000000000000000000030	0	uniprot	11	11
2.60.40.10	2424	2.029	Predicted periplasmic pilin chaperone	P75856	271.6	0.000000000000000000000000000000000000000000000000000000000000000000000000000000000000066	0	uniprot	281	282
2.60.40.10	2548	0	Beta-galactosidase large subunit	Q7WTB4	234.9	0.000000000000000000000000000000000000000000000000000000000000000000000000018	0	uniprot	44	44
2.60.40.10	2553	0	Beta-mannosidase B	Q0CCA0	236.4	0.0000000000000000000000000000000000000000000000000000000000000000000000000030	0	uniprot	1	2
2.60.40.10	2631	62.897	Receptor-type tyrosine-protein phosphatase T	O14522	96.7	0.0000000000000000000000000000026	0	uniprot	74	143
2.60.40.10	2650	94.816	Interleukin-11 receptor subunit alpha	L9L977	65.6	0.000000000000000000030	0	uniprot	201	511
2.60.40.10	2746	64.849	Motile sperm domain-containing protein 1	Q8VEL0	245.2	0.00000000000000000000000000000000000000000000000000000000000000000000000000033	0	uniprot	131	159
2.60.40.10	2767	17.788	CG8370, isoform B	Q9V7H4	266	0.000000000000000000000000000000000000000000000000000000000000000000000000000000000016	0	uniprot	11	16
2.60.40.10	2799	10.867	Uncharacterized protein	A0A1D5P8Y1	201.5	0.000000000000000000000000000000000000000000000000000000000000000071	0	uniprot	3	3
2.60.40.10	2828	0	Intracellular beta-galactosidase BgaD	Q5B8C9	249.8	0.00000000000000000000000000000000000000000000000000000000000000000000000000000037	0	uniprot	3	3
2.60.40.10	2872	91.687	Proto-oncogene tyrosine-protein kinase ROS	Q78DX7	74.5	0.000000000000000000000012	0	uniprot	40	99
2.60.40.10	3054	0	Beta-galactosidase	A0A061C5M8	230	0.00000000000000000000000000000000000000000000000000000000000000000000000091	0	uniprot	18	18
2.60.40.10	3057	22.405	Beta-galactosidase	C3LQB0	224.9	0.000000000000000000000000000000000000000000000000000000000000000000000027	0	uniprot	33	33
2.60.40.10	3058	0	Heterodimeric beta-galactosidase large subunit	B2LWG2	238.5	0.00000000000000000000000000000000000000000000000000000000000000000000000000061	0	uniprot	5	5
2.60.40.10	3096	2.842	Beta-galactosidase	B0K6B7	205.4	0.000000000000000000000000000000000000000000000000000000000000000019	0	uniprot	8	8
2.60.40.10	3152	21.261	Collagen, type XII, alpha 1	Q99715	206.7	0.000000000000000000000000000000000000000000000000000000000000000053	0	uniprot	38	57
2.60.40.10	3162	1.882	EG:86E4.5 protein	O46094	301.4	0.000000000000000000000000000000000000000000000000000000000000000000000000000000000000000000000049	0	uniprot	2	2
2.60.40.10	3199	7.116	Netrin receptor DCC	4ploB01	226.3	0.000000000000000000000000000000000000000000000000000000000000000000000051	0	cath	34	54
2.60.40.10	3245	4.459	Beta-galactosidase large subunit	A0A0R1JHI4	233.7	0.000000000000000000000000000000000000000000000000000000000000000000000000017	0	uniprot	5	5
2.60.40.10	3247	2.381	Beta-galactosidase	Q56307	226.5	0.0000000000000000000000000000000000000000000000000000000000000000000000074	0	uniprot	6	7
2.60.40.10	3332	16.218	Receptor-type tyrosine-protein phosphatase F	Q64604	212.6	0.00000000000000000000000000000000000000000000000000000000000000000020	0	uniprot	4	6
2.60.40.10	3399	0	Beta-galactosidase	G4FEF3	225.5	0.0000000000000000000000000000000000000000000000000000000000000000000000083	0	uniprot	5	6
2.60.40.10	3499	0	Polycystic kidney disease protein 1-like 1	Q8R526	202	0.00000000000000000000000000000000000000000000000000000000000000010	0	uniprot	2	2
2.60.40.10	3517	0	Hydrocephalus-inducing protein	Q80W93	245.4	0.0000000000000000000000000000000000000000000000000000000000000000000000000000054	0	uniprot	1	2
2.60.40.10	3633	8.001	C5a peptidase	3eifA05	227.9	0.0000000000000000000000000000000000000000000000000000000000000000000000087	0	cath	36	39
2.60.40.10	3636	3.799	Beta-galactosidase	E0FAV1	216.3	0.000000000000000000000000000000000000000000000000000000000000000000014	0	uniprot	14	14
2.60.40.10	3650	9.557	Frazzled, isoform C	B4HPK7	229.7	0.00000000000000000000000000000000000000000000000000000000000000000000000068	0	uniprot	4	4
2.60.40.10	3729	0	Potential bacterial beta-mannosidase	C4YLA1	213	0.00000000000000000000000000000000000000000000000000000000000000000018	0	uniprot	1	7
2.60.40.10	3899	0	Coiled-coil domain containing 108	Q3V0B4	287.6	0.00000000000000000000000000000000000000000000000000000000000000000000000000000000000000000045	0	uniprot	1	1
2.60.40.10	3931	20.674	Uncharacterized protein	Q86VF2	217.3	0.0000000000000000000000000000000000000000000000000000000000000000000054	0	uniprot	8	25
2.60.40.10	3934	74.479	Oncorhynchus mykiss genomic scaffold, scaffold_73984	Q810U3	218.2	0.0000000000000000000000000000000000000000000000000000000000000000000015	0	uniprot	77	187
2.60.40.10	3967	8.644	Beta-galactosidase	Q48727	222.1	0.00000000000000000000000000000000000000000000000000000000000000000000042	0	uniprot	22	23
2.60.40.10	4018	0	CS1 fimbrial subunit B	P25731	288.3	0.00000000000000000000000000000000000000000000000000000000000000000000000000000000000000000033	0	uniprot	16	16
2.60.40.10	4095	0	Protein Hydin	Q80W93	254.1	0.0000000000000000000000000000000000000000000000000000000000000000000000000000000057	0	uniprot	1	1
2.60.40.10	4096	0	Periplasmic chaperone protein	P28722	252	0.000000000000000000000000000000000000000000000000000000000000000000000000000000034	0	uniprot	361	361
2.60.40.10	4114	10.796	Cell wall-associated proteinase PrtP	I1Z733	175.1	0.00000000000000000000000000000000000000000000000000000025	0	uniprot	41	41
2.60.40.10	4158	11.227	Proto-oncogene tyrosine-protein kinase ROS	P08922	257.6	0.0000000000000000000000000000000000000000000000000000000000000000000000000000000039	0	uniprot	12	13
2.60.40.10	4186	5.397	Receptor-type tyrosine-protein phosphatase O	E9Q612	221.4	0.00000000000000000000000000000000000000000000000000000000000000000000017	0	uniprot	6	8
2.60.40.10	4367	31.926	Intimin type gamma	P19809	182.3	0.00000000000000000000000000000000000000000000000000000000089	0	uniprot	63	63
2.60.40.10	4377	88.633	Intimin type gamma	1f00I01	105	0.0000000000000000000000000000000027	0	cath	97	99
2.60.40.10	4378	90.317	Alpha-2-macroglobulin variant 20	P01023	251.2	0.00000000000000000000000000000000000000000000000000000000000000000000000000000023	0	uniprot	59	116
2.60.40.10	4381	9.643	Beta-galactosidase	E8UW73	212.4	0.00000000000000000000000000000000000000000000000000000000000000000016	0	uniprot	12	12
2.60.40.10	4384	88.128	Alpha-1-inhibitor 3	Q61838	157.2	0.000000000000000000000000000000000000000000000000012	0	uniprot	17	26
2.60.40.10	4391	0	Ras GTPase domain-containing protein	O29600			0	uniprot	9	9
2.60.40.10	4483	0	Beta-galactosidase	Q04F24	216.8	0.0000000000000000000000000000000000000000000000000000000000000000000043	0	uniprot	3	3
2.60.40.10	4574	20.906	Hydrocephalus-inducing protein	Q80W93	236.7	0.000000000000000000000000000000000000000000000000000000000000000000000000013	0	uniprot	13	27
2.60.40.10	4604	63.516	Putative periplasmic beta-glucosidase	P33363	226.4	0.00000000000000000000000000000000000000000000000000000000000000000000036	0	uniprot	2047	2056
2.60.40.10	4605	15.397	Beta-galactosidase	Q03WL0	207.5	0.0000000000000000000000000000000000000000000000000000000000000000053	0	uniprot	4	4
2.60.40.10	4684	17.401	Deleted in lung and esophageal cancer 1	Q9Y238	206.1	0.000000000000000000000000000000000000000000000000000000000000000035	0	uniprot	13	16
2.60.40.10	4766	0	Beta-galactosidase	Q59140	199.6	0.00000000000000000000000000000000000000000000000000000000000000033	0	uniprot	1	1
2.60.40.10	4851	0	Beta-galactosidase	X5D4M1	206.1	0.0000000000000000000000000000000000000000000000000000000000000000036	0	uniprot	4	4
2.60.40.10	4854	47.991	Hydrocephalus-inducing protein like protein	Q80W93	196	0.00000000000000000000000000000000000000000000000000000000000013	0	uniprot	27	83
2.60.40.10	4855	0	Protein Hydin	Q80W93	241.3	0.000000000000000000000000000000000000000000000000000000000000000000000000000045	0	uniprot	1	1
2.60.40.10	4856	0.949	CFA/I fimbrial subunit A	M9FF30	287.8	0.00000000000000000000000000000000000000000000000000000000000000000000000000000000000000000084	0	uniprot	101	101
2.60.40.10	5014	22.707	cDNA FLJ42643 fis, clone BRACE3025531, moderately similar to Mus musculus transmembrane protein 130 (Tmem130), mRNA	G5AX84	135.4	0.000000000000000000000000000000000000000000049	0	uniprot	2	4
2.60.40.10	5164	0	Hydrocephalus-inducing protein	Q80W93	238.9	0.00000000000000000000000000000000000000000000000000000000000000000000000000059	0	uniprot	1	2
2.60.40.10	5165	14.14	Sperm-associated antigen 17	Q6Q759	204.8	0.000000000000000000000000000000000000000000000000000000000000000044	0	uniprot	7	7
2.60.40.10	5167	0	Hydrocephalus-inducing protein	Q80W93	252.3	0.000000000000000000000000000000000000000000000000000000000000000000000000000000024	0	uniprot	1	1
2.60.40.10	5228	2.81	Uncharacterized protein	A0A1D5P8Y1	181.1	0.00000000000000000000000000000000000000000000000000000000017	0	uniprot	3	3
2.60.40.10	5286	80.062	Sushi, nidogen and EGF-like domains 1	Q8TER0	202	0.00000000000000000000000000000000000000000000000000000000000000012	0	uniprot	27	98
2.60.40.10	5298	13.159	VPS10 domain-containing receptor SorCS1	Q8WY21	191.9	0.0000000000000000000000000000000000000000000000000000000000041	0	uniprot	54	73
2.60.40.10	5350	0	Uncharacterized protein	G1N2X4	183.1	0.000000000000000000000000000000000000000000000000000000000031	0	uniprot	1	1
2.60.40.10	5351	0	Uncharacterized protein	G1N2X4	193.3	0.000000000000000000000000000000000000000000000000000000000000025	0	uniprot	1	1
2.60.40.10	5422	9.619	Uncharacterized protein	A0A1D5P8Y1	192.2	0.00000000000000000000000000000000000000000000000000000000000011	0	uniprot	4	4
2.60.40.10	5516	0	Hydrocephalus-inducing protein	Q80W93	246.1	0.0000000000000000000000000000000000000000000000000000000000000000000000000000015	0	uniprot	1	1
2.60.40.10	5727	64.432	Receptor-type tyrosine-protein phosphatase O	Q16827	243.5	0.000000000000000000000000000000000000000000000000000000000000000000000000000070	0	uniprot	89	124
2.60.40.10	5738	6.034	PKD domain containing protein	Q8EFX1	193.6	0.000000000000000000000000000000000000000000000000000000000000046	0	uniprot	2	2
2.60.40.10	5813	18.879	Deleted in lung and esophageal cancer 1	Q9Y238	221.1	0.00000000000000000000000000000000000000000000000000000000000000000000065	0	uniprot	7	8
2.60.40.10	5815	6.182	Hydrocephalus-inducing protein	Q80W93	227.7	0.0000000000000000000000000000000000000000000000000000000000000000000000016	0	uniprot	2	4
2.60.40.10	5897	5.941	Usherin	O75445	239.6	0.00000000000000000000000000000000000000000000000000000000000000000000000000039	0	uniprot	3	3
2.60.40.10	6122	0	Uncharacterized protein	G1N2X4	182.4	0.000000000000000000000000000000000000000000000000000000000057	0	uniprot	1	1
2.60.40.10	6125	4.09	90k-protease (Bacillopeptidase F)	P16397	187.1	0.0000000000000000000000000000000000000000000000000000000000023	0	uniprot	17	17
2.60.40.10	6228	24.974	Cell wall-associated proteinase PrtP	Q49SG9	128	0.00000000000000000000000000000000000000010	0	uniprot	41	41
2.60.40.10	6229	17.566	Beta-galactosidase	A0A0F3ZTC4	251.9	0.00000000000000000000000000000000000000000000000000000000000000000000000000000011	0	uniprot	5	5
2.60.40.10	6234	19.954	Beta-mannosidase B	A1D911	218.2	0.0000000000000000000000000000000000000000000000000000000000000000000039	0	uniprot	7	8
2.60.40.10	6235	72.685	Beta-galactosidase	1dp0A02	212.7	0.0000000000000000000000000000000000000000000000000000000000000000086	0	cath	1485	1769
2.60.40.10	6241	69.545	Mannosidase, beta A, lysosomal	O00462	202.8	0.0000000000000000000000000000000000000000000000000000000000000013	0	uniprot	27	45
2.60.40.10	6246	11.227	Polycystic kidney disease protein 1-like 1	Q8R526	199	0.00000000000000000000000000000000000000000000000000000000000000041	0	uniprot	3	3
2.60.40.10	6247	45.887	Glycoside hydrolase family 2 protein	Q75W54	229.1	0.0000000000000000000000000000000000000000000000000000000000000000000000030	0	uniprot	10	10
2.60.40.10	6262	71.413	Beta mannosidase A	Q5BCI8	206.7	0.000000000000000000000000000000000000000000000000000000000000000044	0	uniprot	20	24
2.60.40.10	6265	39.474	Beta-galactosidase	A8GGN3	220.6	0.00000000000000000000000000000000000000000000000000000000000000000000040	0	uniprot	3	3
2.60.40.10	6271	32.028	Exo-beta-D-glucosaminidase	2vzoA02	209.5	0.0000000000000000000000000000000000000000000000000000000000000000012	0	cath	2	16
2.60.40.10	6279	79.95	Beta-galactosidase 1	A6T8X0	164.9	0.00000000000000000000000000000000000000000000000000086	0	uniprot	90	91
2.60.40.10	6283	94.1	Glycoside hydrolase family 2 TIM barrel	F7YPR0	131.5	0.000000000000000000000000000000000000000065	0	uniprot	228	236
2.60.40.10	6294	11.711	Uncharacterized protein	A0A1D5P8Y1	176.5	0.0000000000000000000000000000000000000000000000000000000037	0	uniprot	3	3
2.60.40.10	6300	53.214	Beta-galactosidase	Q92XF7	168.3	0.000000000000000000000000000000000000000000000000000010	0	uniprot	10	10
2.60.40.10	6307	91.298	Beta-galactosidase large subunit	F9UUE9	129.2	0.00000000000000000000000000000000000000024	0	uniprot	144	145
2.60.40.10	6308	87.211	Glycosyl hydrolase family 20, catalytic domain protein	1c7sA04	91	0.00000000000000000000000000011	0	cath	246	266
2.60.40.10	6310	80.833	Beta-galactosidase (Eurofung)	A3N105	130.1	0.000000000000000000000000000000000000000028	0	uniprot	27	27
2.60.40.10	6315	98.301	Beta-galactosidase 1	1dp0A04	64.9	0.00000000000000000013	0	cath	1599	2271
2.60.40.10	6329	95.982	Beta-glucuronidase	1bhgA02	78.3	0.0000000000000000000000048	0	cath	4925	5069
2.60.40.10	6331	67.026	Glycosyl hydrolase, putative (AFU_orthologue AFUA_5G03830)	C0LRA7	174.7	0.00000000000000000000000000000000000000000000000000000018	0	uniprot	15	15
2.60.40.10	6332	0	Hydrocephalus-inducing protein	Q80W93	237.7	0.0000000000000000000000000000000000000000000000000000000000000000000000000013	0	uniprot	1	2
2.60.40.10	6377	31.41	Collagen alpha-1(XII) chain	Q99715			0	uniprot	40	60
2.60.40.10	6409	0	Uncharacterized protein MJ1468	Q58863	163.4	0.000000000000000000000000000000000000000000000000000050	0	uniprot	1	1
2.60.40.10	6420	7.077	Protein Hydin	Q80W93	234	0.0000000000000000000000000000000000000000000000000000000000000000000000000065	0	uniprot	3	4
2.60.40.10	6424	31.086	Hydrocephalus-inducing protein like protein	Q80W93	214.5	0.00000000000000000000000000000000000000000000000000000000000000000027	0	uniprot	30	88
2.60.40.10	6505	17.207	Polycystic kidney disease protein 1-like 1	Q8TDX9	176.8	0.000000000000000000000000000000000000000000000000000000017	0	uniprot	5	7
2.60.40.10	6583	1.514	Metalloprotease	A0A0H6XY89	201.2	0.000000000000000000000000000000000000000000000000000000000000000077	0	uniprot	43	43
2.60.40.10	6666	43.237	Transmembrane protein 131	H7BZV0	180.1	0.000000000000000000000000000000000000000000000000000000037	0	uniprot	94	167
2.60.40.10	6711	0	Uncharacterized protein	G1N2X4	187.1	0.0000000000000000000000000000000000000000000000000000000000019	0	uniprot	1	1
2.60.40.10	6776	0	Uncharacterized protein	G7PK33	228	0.0000000000000000000000000000000000000000000000000000000000000000000000011	0	uniprot	2	2
2.60.40.10	6791	9.611	Uncharacterized protein	A0A1D5P8Y1	182.3	0.000000000000000000000000000000000000000000000000000000000068	0	uniprot	3	3
2.60.40.10	6831	5.195	Uncharacterized protein	A0A1D5P8Y1	178.1	0.0000000000000000000000000000000000000000000000000000000013	0	uniprot	3	3
2.60.40.10	7106	23.076	Neuronal cell adhesion molecule	Q92823	187.8	0.000000000000000000000000000000000000000000000000000000000023	0	uniprot	18	24
2.60.40.10	7342	0	Major sperm protein	Q22622	264.7	0.0000000000000000000000000000000000000000000000000000000000000000000000000000000000036	0	uniprot	1	1
2.60.40.10	7390	0	Probable RNA helicase SDE3	Q8GYD9	251.2	0.000000000000000000000000000000000000000000000000000000000000000000000000000000041	0	uniprot	1	1
2.60.40.10	7468	47.202	Dyslexia-associated protein KIAA0319 homolog	Q5VV43	196.3	0.000000000000000000000000000000000000000000000000000000000000062	0	uniprot	21	41
2.60.40.10	7477	26.774	VPS10 domain-containing receptor SorCS3	Q8VI51	172	0.0000000000000000000000000000000000000000000000000000044	0	uniprot	37	54
2.60.40.10	7484	65.052	Polycystin 1 isoform 2 variant	P98161	169.4	0.000000000000000000000000000000000000000000000000000049	0	uniprot	73	145
2.60.40.10	7490	68.956	Polycystic kidney disease-associated protein	P98161	187.8	0.000000000000000000000000000000000000000000000000000000000061	0	uniprot	36	89
2.60.40.10	7491	64.504	Polycystic kidney disease 1	P98161	163.3	0.0000000000000000000000000000000000000000000000000021	0	uniprot	39	85
2.60.40.10	7499	71.849	Polycystic kidney disease-associated protein	P98161	134	0.0000000000000000000000000000000000000000037	0	uniprot	38	93
2.60.40.10	7500	70.498	Polycystic kidney disease 1	P98161	153.3	0.0000000000000000000000000000000000000000000000049	0	uniprot	70	145
2.60.40.10	7501	75.273	Polycystin 1 isoform 2 variant	P98161	155.5	0.00000000000000000000000000000000000000000000000036	0	uniprot	38	85
2.60.40.10	7505	67.116	Polycystin 1 isoform 2 variant	P98161	155.1	0.00000000000000000000000000000000000000000000000037	0	uniprot	18	37
2.60.40.10	7517	94.498	Polycystic kidney disease-associated protein	P98161	115.5	0.0000000000000000000000000000000000021	0	uniprot	55	133
2.60.40.10	7521	75.951	Polycystin 1 isoform 2 variant	P98161	151	0.0000000000000000000000000000000000000000000000084	0	uniprot	25	47
2.60.40.10	7522	64.668	Protein Pkd1	P98161	155.5	0.00000000000000000000000000000000000000000000000027	0	uniprot	22	56
2.60.40.10	7523	82.038	Polycystic kidney disease-associated protein	1b4rA00	149.4	0.000000000000000000000000000000000000000000000044	0	cath	34	91
2.60.40.10	7525	65.857	Polycystin 1	P98161	139.2	0.000000000000000000000000000000000000000000031	0	uniprot	17	31
2.60.40.10	7545	94.348	Transmembrane glycoprotein NMB isoform a	Q14956	71.4	0.00000000000000000000045	0	uniprot	291	574
2.60.40.10	7557	98.163	PKD domain containing protein	2c26A01	47.8	0.000000000000032	0	cath	1220	2268
2.60.40.10	7585	86.788	Dyslexia-associated protein KIAA0319 homolog	2e7mA01	36.2	0.000000000059	0	cath	224	418
2.60.40.10	7598	17.422	Cilia- and flagella-associated protein 221 homolog	A8J6X7	206.6	0.0000000000000000000000000000000000000000000000000000000000000000049	0	uniprot	2	2
2.60.40.10	7699	0	Hydrocephalus-inducing protein	Q80W93	220.9	0.000000000000000000000000000000000000000000000000000000000000000000000066	0	uniprot	1	1
2.60.40.10	7704	4.597	CG8370, isoform B	Q9V7H4	223.1	0.000000000000000000000000000000000000000000000000000000000000000000000078	0	uniprot	8	8
2.60.40.10	7707	0	Coiled-coil domain containing 108	Q3V0B4	263.7	0.0000000000000000000000000000000000000000000000000000000000000000000000000000000000066	0	uniprot	1	1
2.60.40.10	7981	18.505	Coiled-coil domain-containing protein 108	Q6ZU64	237.3	0.0000000000000000000000000000000000000000000000000000000000000000000000000088	0	uniprot	10	10
2.60.40.10	8125	6.583	Chitinase, putative	A0A0H8TB40			0	uniprot	13	13
2.60.40.10	8129	89.624	Thermostable serine protease, subtilase family	A0A0H8TB40	109.4	0.000000000000000000000000000000000029	0	uniprot	25	27
2.60.40.10	8131	84.971	Bacillopeptidase F	Q747P6	111.2	0.000000000000000000000000000000000013	0	uniprot	45	49
2.60.40.10	8132	93.325	Outer membrane adhesin like proteiin	Q8E9G6	92.9	0.000000000000000000000000000015	0	uniprot	21	67
2.60.40.10	8136	97.543	Outer membrane adhesin like proteiin	Q8E9G6	69.1	0.0000000000000000000012	0	uniprot	44	196
2.60.40.10	8138	43.805	Uncharacterized 81.3 kDa protein	A8JI62	106.8	0.000000000000000000000000000000000053	0	uniprot	2	2
2.60.40.10	8241	0	Cilia- and flagella-associated protein 221 homolog	A8J6X7	242.4	0.000000000000000000000000000000000000000000000000000000000000000000000000000038	0	uniprot	2	2
2.60.40.10	8242	0	Protein Hydin	Q80W93	228.7	0.00000000000000000000000000000000000000000000000000000000000000000000000029	0	uniprot	1	1
2.60.40.10	8571	48.946	Receptor-type tyrosine-protein phosphatase C	P08575	26.7	0.0000000011	0	uniprot	17	22
2.60.40.10	8786	4.765	Secreted trypsin-like serine protease	4lk4A03	250.9	0.000000000000000000000000000000000000000000000000000000000000000000000000000000067	0	cath	28	29
2.60.40.10	8862	0	Protein Hydin	Q80W93	256.6	0.0000000000000000000000000000000000000000000000000000000000000000000000000000000010	0	uniprot	1	1
2.60.40.10	9021	7.774	Protein abnormal spindle	Q9VC45	227.6	0.0000000000000000000000000000000000000000000000000000000000000000000000035	0	uniprot	9	9
2.60.40.10	9791	2.405	Moloney leukemia virus 10-like 1	Q99MV5	230.9	0.00000000000000000000000000000000000000000000000000000000000000000000000017	0	uniprot	3	3
2.60.40.10	9843	14.295	Abnormal spindle-like microcephaly-associated protein homolog	Q8CJ27	211.6	0.00000000000000000000000000000000000000000000000000000000000000000021	0	uniprot	4	5
2.60.40.10	9893	72.516	Receptor-type tyrosine-protein phosphatase beta	P23467	191.8	0.00000000000000000000000000000000000000000000000000000000000080	0	uniprot	36	102
2.60.40.10	9909	12.995	Hydrocephalus-inducing protein	Q80W93	195.8	0.0000000000000000000000000000000000000000000000000000000000000084	0	uniprot	2	3
2.60.40.10	9998	13.048	Receptor protein-tyrosine kinase	P13368	247	0.0000000000000000000000000000000000000000000000000000000000000000000000000000059	0	uniprot	4	5
2.60.40.10	10028	0	Putative helicase mov-10-B.2	Q1LXK5	217.9	0.00000000000000000000000000000000000000000000000000000000000000000000049	0	uniprot	1	1
2.60.40.10	10129	35.922	Protein sidekick-2	Q58EX2	244.7	0.00000000000000000000000000000000000000000000000000000000000000000000000000027	0	uniprot	39	48
2.60.40.10	10144	41.237	Motile sperm domain-containing protein 3	Q8BGG6	210.3	0.0000000000000000000000000000000000000000000000000000000000000000079	0	uniprot	52	75
2.60.40.10	10163	0	Coiled-coil domain containing 108	Q3V0B4	219.2	0.00000000000000000000000000000000000000000000000000000000000000000000019	0	uniprot	1	1
2.60.40.10	10164	24.812	Coiled-coil domain-containing protein 108	Q6ZU64	197	0.000000000000000000000000000000000000000000000000000000000000017	0	uniprot	10	23
2.60.40.10	10520	25.138	Oncorhynchus mykiss genomic scaffold, scaffold_402	Q8IWV2	227.5	0.000000000000000000000000000000000000000000000000000000000000000000000013	0	uniprot	34	44
2.60.40.10	10659	5.559	Cep192 protein	Q6P2K8	210.6	0.00000000000000000000000000000000000000000000000000000000000000000037	0	uniprot	3	4
2.60.40.10	10735	10.555	Deleted in lung and esophageal cancer 1	Q9Y238	192.9	0.00000000000000000000000000000000000000000000000000000000000034	0	uniprot	9	10
2.60.40.10	10759	52.049	Immunoglobulin superfamily member 8	Q969P0	250.8	0.0000000000000000000000000000000000000000000000000000000000000000000000000000067	0	uniprot	36	60
2.60.40.10	10846	37.824	Transmembrane protein 131-like	Q3U3D7	192.5	0.0000000000000000000000000000000000000000000000000000000000028	0	uniprot	46	112
2.60.40.10	11255	23.346	Sallimus, isoform P	Q9I7U4	233.1	0.000000000000000000000000000000000000000000000000000000000000000000000000060	0	uniprot	62	99
2.60.40.10	11269	27.673	Tyrosine-protein kinase receptor	P14616	241.7	0.00000000000000000000000000000000000000000000000000000000000000000000000000082	0	uniprot	33	59
2.60.40.10	11271	0	Putative trypsin	Q9KRJ1	220.4	0.00000000000000000000000000000000000000000000000000000000000000000000021	0	uniprot	49	50
2.60.40.10	11318	48.242	Uncharacterized protein	O15034	201.3	0.0000000000000000000000000000000000000000000000000000000000000021	0	uniprot	51	100
2.60.40.10	11386	40.364	Centrosomal protein of 192 kDa	Q6P2K8	259.6	0.0000000000000000000000000000000000000000000000000000000000000000000000000000000045	0	uniprot	22	46
2.60.40.10	11389	16.713	Deleted in lung and esophageal cancer 1	Q9Y238	244.8	0.000000000000000000000000000000000000000000000000000000000000000000000000000049	0	uniprot	11	12
2.60.40.10	11391	39.428	Coiled-coil domain-containing protein 108	Q6ZU64	244	0.00000000000000000000000000000000000000000000000000000000000000000000000000027	0	uniprot	26	65
2.60.40.10	11403	43.988	Deleted in lung and esophageal cancer 1	Q9Y238	212.2	0.0000000000000000000000000000000000000000000000000000000000000000013	0	uniprot	30	92
2.60.40.10	11404	52.289	Cilia- and flagella-associated protein 221	A9Q751	208.4	0.000000000000000000000000000000000000000000000000000000000000000013	0	uniprot	29	64
2.60.40.10	11405	67.002	Cilia- and flagella-associated protein 221	A9Q751	197.7	0.000000000000000000000000000000000000000000000000000000000000037	0	uniprot	29	79
2.60.40.10	11407	43.824	Deleted in lung and esophageal cancer 1	Q9Y238	226.3	0.000000000000000000000000000000000000000000000000000000000000000000000088	0	uniprot	21	43
2.60.40.10	11410	83.098	Transmembrane protein 131	A0A087WRG7	160	0.000000000000000000000000000000000000000000000000035	0	uniprot	41	79
2.60.40.10	11411	41.571	Sperm-specific class P protein 9/11	1rowA00	227	0.000000000000000000000000000000000000000000000000000000000000000000000028	0	cath	29	31
2.60.40.10	11412	38.8	Transmembrane protein 131-like	Q3U3D7	217.7	0.000000000000000000000000000000000000000000000000000000000000000000028	0	uniprot	31	67
2.60.40.10	11416	48.22	Transmembrane protein 131	O70472	194.6	0.00000000000000000000000000000000000000000000000000000000000026	0	uniprot	69	109
2.60.40.10	11417	28.205	Coiled-coil domain containing 108	Q6ZU64	204	0.00000000000000000000000000000000000000000000000000000000000000016	0	uniprot	13	30
2.60.40.10	11418	68.106	Coiled-coil domain-containing protein 108	Q6ZU64	194.9	0.00000000000000000000000000000000000000000000000000000000000029	0	uniprot	35	94
2.60.40.10	11419	50.672	Centrosomal protein of 192 kDa	E9Q4Y4	175.7	0.00000000000000000000000000000000000000000000000000000030	0	uniprot	30	73
2.60.40.10	11426	93.527	Transmembrane protein 131-like protein	Q3U3D7	146.2	0.00000000000000000000000000000000000000000000074	0	uniprot	79	122
2.60.40.10	11428	67.844	Coiled-coil domain-containing protein 108	Q6ZU64	165.7	0.00000000000000000000000000000000000000000000000000052	0	uniprot	40	107
2.60.40.10	11429	49.686	MYCBP-associated protein	Q8TBZ2	185.2	0.00000000000000000000000000000000000000000000000000000000024	0	uniprot	27	49
2.60.40.10	11438	55.58	Abnormal spindle-like microcephaly-associated protein	Q8IZT6	181.1	0.0000000000000000000000000000000000000000000000000000000068	0	uniprot	33	85
2.60.40.10	11455	37.268	Spindle-defective protein 2	P91870	196.2	0.0000000000000000000000000000000000000000000000000000000000000092	0	uniprot	2	2
2.60.40.10	11457	68.709	Clp protease ClpE	3f65A01	180.3	0.0000000000000000000000000000000000000000000000000000000053	0	cath	18	45
2.60.40.10	11458	92.819	Type II inositol 5-phosphatase, putative	Q84W55	211.2	0.0000000000000000000000000000000000000000000000000000000000000000047	0	uniprot	43	60
2.60.40.10	11461	41.977	Probable serine/threonine-protein kinase gdt9	Q5VJL3	187.7	0.0000000000000000000000000000000000000000000000000000000000047	0	uniprot	2	2
2.60.40.10	11465	90.159	Inositol polyphosphate 5-phosphatase OCRL-1	2qv2A01	154.7	0.000000000000000000000000000000000000000000000013	0	cath	218	370
2.60.40.10	11466	97.488	Fimbrial chaperone protein BcfB	1bf8A01	115	0.000000000000000000000000000000000090	0	cath	4847	6451
2.60.40.10	11469	89.014	Chaperone protein caf1M	1p5uA01	140.3	0.000000000000000000000000000000000000000000068	0	cath	198	261
2.60.40.10	11491	77.121	Vesicle-associated membrane protein/synaptobrevin-binding protein	3ikkA00	9.5	0.1	0	cath	1170	3678
2.60.40.10	11498	48.051	Putative fimbrial assembly protein	P74673	166.8	0.000000000000000000000000000000000000000000000000000016	0	uniprot	5	5
2.60.40.10	11501	94.786	Centrosomal protein of 192 kDa	Q6P2K8	88.9	0.0000000000000000000000000012	0	uniprot	97	236
2.60.40.10	11512	82.919	Transmembrane protein 131	O70472	106.8	0.0000000000000000000000000000000031	0	uniprot	93	156
2.60.40.10	11515	95.783	Centrosomal protein of 192 kDa	E9Q4Y4	112.9	0.000000000000000000000000000000000046	0	uniprot	112	252
2.60.40.10	11519	32.719	Coiled-coil domain containing 108	Q6ZU64	191.3	0.0000000000000000000000000000000000000000000000000000000000012	0	uniprot	11	13
2.60.40.10	11522	97.958	Coiled-coil domain-containing protein 108	Q80W93	92.8	0.000000000000000000000000000074	0	uniprot	80	326
2.60.40.10	11524	94.796	Coiled-coil domain-containing protein 108	Q80W93	83.8	0.000000000000000000000000018	0	uniprot	45	118
2.60.40.10	11555	0	Uncharacterized protein MJ0288	Q57736	211.2	0.000000000000000000000000000000000000000000000000000000000000000000060	0	uniprot	1	1
2.60.40.10	11572	97.326	Hydrocephalus-inducing protein like protein	Q80W93	86.3	0.0000000000000000000000000073	0	uniprot	84	246
2.60.40.10	11621	38.603	Myomesin (M-protein) 2, 165kDa, isoform CRA_c	O55124	239.3	0.0000000000000000000000000000000000000000000000000000000000000000000000000075	0	uniprot	24	32
2.60.40.10	11757	54.586	Putative tyrosine-protein kinase Wsck	P83097	218.2	0.0000000000000000000000000000000000000000000000000000000000000000000036	0	uniprot	8	15
2.60.40.10	11963	38.013	Immunoglobulin superfamily member 3	Q6ZQA6	256.2	0.000000000000000000000000000000000000000000000000000000000000000000000000000000081	0	uniprot	48	97
2.60.40.10	12028	6.388	Receptor-type tyrosine-protein phosphatase T	O14522	210.8	0.0000000000000000000000000000000000000000000000000000000000000000033	0	uniprot	63	103
2.60.40.10	12203	34.913	Protein sidekick-2	Q6V4S5	215.1	0.00000000000000000000000000000000000000000000000000000000000000000013	0	uniprot	16	19
2.60.40.10	12236	0	Uncharacterized protein	M3ZCE1	222	0.000000000000000000000000000000000000000000000000000000000000000000000034	0	uniprot	1	1
2.60.40.10	12629	34.717	Protein sidekick-1	Q7Z5N4	209.7	0.000000000000000000000000000000000000000000000000000000000000000014	0	uniprot	66	120
2.60.40.10	12637	77.561	Platelet receptor Gi24	Q9D659	236.3	0.00000000000000000000000000000000000000000000000000000000000000000000000022	0	uniprot	37	79
2.60.40.10	12662	16.598	Truncated prostate-specific transglutaminase 4	P49221	315.9	0.000000000000000000000000000000000000000000000000000000000000000000000000000000000000000000000000023	0	uniprot	18	18
2.60.40.10	12771	11.543	Endothelial cell-selective adhesion molecule	Q96AP7	274.5	0.000000000000000000000000000000000000000000000000000000000000000000000000000000000000036	0	uniprot	18	18
2.60.40.10	12914	55.167	Immunoglobulin superfamily member 3	Q6ZQA6	208	0.00000000000000000000000000000000000000000000000000000000000000011	0	uniprot	48	95
2.60.40.10	12919	2.754	Mcam protein	E7F1B8	303.7	0.000000000000000000000000000000000000000000000000000000000000000000000000000000000000000000000019	0	uniprot	3	3
2.60.40.10	13069	1.565	Enterochelin esterase	A1JQM9	367.5	0.00000000000000000000000000000000000000000000000000000000000000000000000000000000000000000000000000000000000000000054	0	uniprot	2	2
2.60.40.10	13112	6.958	PLX-1, isoform a	Q3V5K0	346.2	0.0000000000000000000000000000000000000000000000000000000000000000000000000000000000000000000000000000000000044	0	uniprot	8	8
2.60.40.10	13218	49.124	Cell surface A33 antigen	Q9JKA5	236.8	0.000000000000000000000000000000000000000000000000000000000000000000000000016	0	uniprot	6	6
2.60.40.10	13259	5.359	CRE-SYG-2 protein	E3MC33	235.7	0.0000000000000000000000000000000000000000000000000000000000000000000000000049	0	uniprot	2	2
2.60.40.10	13387	70.217	Poliovirus receptor-related 1	5b21A00	204.7	0.0000000000000000000000000000000000000000000000000000000000000010	0	cath	97	164
2.60.40.10	13453	25.238	V-set and transmembrane domain-containing protein 4	Q8IW00	286.9	0.000000000000000000000000000000000000000000000000000000000000000000000000000000000000000012	0	uniprot	17	24
2.60.40.10	13496	16.399	Inducible T-cell co-stimulator ligand	O75144	263.9	0.00000000000000000000000000000000000000000000000000000000000000000000000000000000012	0	uniprot	14	15
2.60.40.10	13571	74.902	HEPACAM family member 2	A8MVW5	222.7	0.0000000000000000000000000000000000000000000000000000000000000000000034	0	uniprot	79	133
2.60.40.10	13719	36.49	Receptor-type tyrosine-protein phosphatase kappa	Q15262	208.1	0.000000000000000000000000000000000000000000000000000000000000000033	0	uniprot	35	41
2.60.40.10	13843	0	Glycoside hydrolase family 28	P15922	269.1	0.00000000000000000000000000000000000000000000000000000000000000000000000000000000000018	0	uniprot	1	1
2.60.40.10	13918	0	V-set and immunoglobulin domain-containing protein 1	Q91664	271.6	0.000000000000000000000000000000000000000000000000000000000000000000000000000000000000025	0	uniprot	1	1
2.60.40.10	13947	0	SAX-7, isoform b	Q53U87	331.4	0.000000000000000000000000000000000000000000000000000000000000000000000000000000000000000000000000000000094	0	uniprot	4	4
2.60.40.10	13969	11.797	B-cell receptor CD22	P35329	274.9	0.000000000000000000000000000000000000000000000000000000000000000000000000000000000000018	0	uniprot	5	6
2.60.40.10	14040	0.957	V-set and immunoglobulin domain-containing protein 1	F1MMD6	290.9	0.00000000000000000000000000000000000000000000000000000000000000000000000000000000000000000010	0	uniprot	2	2
2.60.40.10	14120	47.363	Astrotactin-1	Q61137	252.4	0.0000000000000000000000000000000000000000000000000000000000000000000000000000036	0	uniprot	80	109
2.60.40.10	14123	0	Coxsackie virus and adenovirus receptor	Q90Y50	279.6	0.00000000000000000000000000000000000000000000000000000000000000000000000000000000000000011	0	uniprot	4	4
2.60.40.10	14371	0	Probable membrane glycoprotein	P03218	252.4	0.000000000000000000000000000000000000000000000000000000000000000000000000000000026	0	uniprot	9	9
2.60.40.10	14590	11.875	KETN-1, isoform e	Q5PY59	224.2	0.000000000000000000000000000000000000000000000000000000000000000000000061	0	uniprot	14	14
2.60.40.10	14600	9.621	Matrix-remodeling-associated protein 8	B1H1B6	315.4	0.0000000000000000000000000000000000000000000000000000000000000000000000000000000000000000000000000061	0	uniprot	6	6
2.60.40.10	14694	0	Fibroblast growth factor receptor 1	Q8MY86	280.8	0.000000000000000000000000000000000000000000000000000000000000000000000000000000000000000045	0	uniprot	1	1
2.60.40.10	14872	1.007	Interleukin-21 receptor	Q9HBE5	283.5	0.000000000000000000000000000000000000000000000000000000000000000000000000000000000000000047	0	uniprot	7	7
2.60.40.10	15173	0	Uncharacterized protein	F1RB07	276.9	0.0000000000000000000000000000000000000000000000000000000000000000000000000000000000000014	0	uniprot	2	2
2.60.40.10	15320	0	Icos ligand	Q9JHJ8	281.1	0.000000000000000000000000000000000000000000000000000000000000000000000000000000000000000031	0	uniprot	4	4
2.60.40.10	15504	54.936	Immunoglobulin superfamily member 2	Q93033	257.7	0.0000000000000000000000000000000000000000000000000000000000000000000000000000000070	0	uniprot	16	33
2.60.40.10	15638	73.576	Hepatocyte cell adhesion molecule	Q640R3	170.1	0.000000000000000000000000000000000000000000000000000073	0	uniprot	81	120
2.60.40.10	15643	0	Immunoglobulin superfamily member 3	A0JPB1	280.1	0.000000000000000000000000000000000000000000000000000000000000000000000000000000000000000086	0	uniprot	1	1
2.60.40.10	15886	21.865	T-lymphocyte surface antigen Ly-9	Q9HBG7	239.2	0.0000000000000000000000000000000000000000000000000000000000000000000000000020	0	uniprot	10	16
2.60.40.10	15921	14.91	CD48 antigen	2edoA00	261	0.00000000000000000000000000000000000000000000000000000000000000000000000000000000020	0	cath	8	9
2.60.40.10	15935	0	Putative glycerophosphocholine phosphodiesterase GPCPD1 homolog K10B3.6	Q21407	308.9	0.00000000000000000000000000000000000000000000000000000000000000000000000000000000000000000000000052	0	uniprot	1	4
2.60.40.10	15942	61.683	V-set and transmembrane domain-containing protein 2B	A6NLU5	203.5	0.0000000000000000000000000000000000000000000000000000000000000020	0	uniprot	45	95
2.60.40.10	15946	20.84	SLAM family member 6	2if7A01	229.9	0.00000000000000000000000000000000000000000000000000000000000000000000000082	0	cath	5	10
2.60.40.10	16143	5.127	Immunoglobulin superfamily member 2	Q93033	262.2	0.000000000000000000000000000000000000000000000000000000000000000000000000000000000051	0	uniprot	3	3
2.60.40.10	16204	0	Neurolin-like cell adhesion molecule	F1QE54	236.1	0.0000000000000000000000000000000000000000000000000000000000000000000000000032	0	uniprot	2	2
2.60.40.10	16275	59.438	Immunoglobulin superfamily member 3	Q6ZQA6	207.8	0.00000000000000000000000000000000000000000000000000000000000000012	0	uniprot	40	74
2.60.40.10	16332	13.167	TAP binding protein	A4F5B6	252.4	0.000000000000000000000000000000000000000000000000000000000000000000000000000000088	0	uniprot	5	5
2.60.40.10	16409	22.13	Sodium channel subunit beta-1	Q07699	271.3	0.00000000000000000000000000000000000000000000000000000000000000000000000000000000000036	0	uniprot	67	84
2.60.40.10	16540	0	T-lymphocyte surface antigen Ly-9	Q01965	254.1	0.000000000000000000000000000000000000000000000000000000000000000000000000000000016	0	uniprot	3	3
2.60.40.10	16634	9.468	C3 and PZP-like alpha-2-macroglobulin domain-containing protein 8	Q8IZJ3	291.5	0.00000000000000000000000000000000000000000000000000000000000000000000000000000000000000000018	0	uniprot	6	8
2.60.40.10	16635	62.629	Neuroplastin	P97300	240.6	0.0000000000000000000000000000000000000000000000000000000000000000000000000019	0	uniprot	124	189
2.60.40.10	16641	0.878	Vascular endothelial growth factor receptor 3	Q5MD89	330.1	0.00000000000000000000000000000000000000000000000000000000000000000000000000000000000000000000000000000012	0	uniprot	2	2
2.60.40.10	16643	0	Phosphatidylinositol phosphatase PTPRQ	O88488	218.8	0.00000000000000000000000000000000000000000000000000000000000000000000030	0	uniprot	1	1
2.60.40.10	16646	16.386	LD23292p	Q9VLT3	271.3	0.00000000000000000000000000000000000000000000000000000000000000000000000000000000000051	0	uniprot	11	12
2.60.40.10	16671	8.601	Bent, isoform I	L0MN91	231.6	0.00000000000000000000000000000000000000000000000000000000000000000000000032	0	uniprot	8	8
2.60.40.10	16759	38.902	LRFN4 protein	Q80XU8	181	0.0000000000000000000000000000000000000000000000000000000028	0	uniprot	34	45
2.60.40.10	16843	0	Basal cell adhesion molecule	Q9R069	262.8	0.000000000000000000000000000000000000000000000000000000000000000000000000000000000048	0	uniprot	4	4
2.60.40.10	16954	17.35	Cell adhesion molecule-related/down-regulated by oncogenes	Q4KMG0	272	0.00000000000000000000000000000000000000000000000000000000000000000000000000000000000024	0	uniprot	8	9
2.60.40.10	16955	0	SLAM family member 7	Q8BHK6	233.2	0.000000000000000000000000000000000000000000000000000000000000000000000000038	0	uniprot	2	3
2.60.40.10	16993	0	Uncharacterized protein	Q1MTD2	214	0.000000000000000000000000000000000000000000000000000000000000000000011	0	uniprot	1	1
2.60.40.10	17160	12.235	Immunoglobulin superfamily member 2	Q93033	247.9	0.0000000000000000000000000000000000000000000000000000000000000000000000000000044	0	uniprot	9	12
2.60.40.10	17199	0	Quinohemoprotein amine dehydrogenase, alpha subunit PeaA	Q4K966	287.3	0.00000000000000000000000000000000000000000000000000000000000000000000000000000000000000000061	0	uniprot	1	1
2.60.40.10	17334	0	Immunoglobulin superfamily member 2	A8E0Y8	251.3	0.00000000000000000000000000000000000000000000000000000000000000000000000000000011	0	uniprot	2	2
2.60.40.10	17342	0	Uncharacterized protein	G1RGM8	257.9	0.00000000000000000000000000000000000000000000000000000000000000000000000000000000032	0	uniprot	1	1
2.60.40.10	17346	8.104	Lymphocyte activation gene 3 protein	P18627	301.2	0.00000000000000000000000000000000000000000000000000000000000000000000000000000000000000000000039	0	uniprot	7	9
2.60.40.10	17381	29.658	GM15966	Q9W1Y4	231.3	0.00000000000000000000000000000000000000000000000000000000000000000000000068	0	uniprot	19	19
2.60.40.10	17830	15.612	Astrotactin 2	Q80Z10	193.2	0.0000000000000000000000000000000000000000000000000000000000023	0	uniprot	46	57
2.60.40.10	17859	14.584	Thiolester containing protein II, isoform E	Q9VLY9	237.5	0.000000000000000000000000000000000000000000000000000000000000000000000000011	0	uniprot	9	11
2.60.40.10	17860	8.802	Friend of echinoid, isoform H	Q9VQW1	254.3	0.000000000000000000000000000000000000000000000000000000000000000000000000000000065	0	uniprot	6	11
2.60.40.10	17944	11.046	Hibris, isoform A	Q8MRA3	233.5	0.000000000000000000000000000000000000000000000000000000000000000000000000089	0	uniprot	6	6
2.60.40.10	18122	16.781	TTN-1, isoform g	G4SLH0	213.9	0.000000000000000000000000000000000000000000000000000000000000000000093	0	uniprot	6	8
2.60.40.10	18155	11.142	Sticks and stones, isoform A	A1Z7J1	239.6	0.0000000000000000000000000000000000000000000000000000000000000000000000000026	0	uniprot	11	15
2.60.40.10	18250	0	Fibronectin type III domain-containing protein	P86861	267.1	0.00000000000000000000000000000000000000000000000000000000000000000000000000000000000078	0	uniprot	1	1
2.60.40.10	18342	9.936	Faint sausage, isoform A	A1Z9G5	231.8	0.00000000000000000000000000000000000000000000000000000000000000000000000059	0	uniprot	7	11
2.60.40.10	18471	0	Protein Tnxb	Q3V5L4	212.6	0.00000000000000000000000000000000000000000000000000000000000000000017	0	uniprot	6	11
2.60.40.10	18625	50.021	Vascular endothelial growth factor receptor 2	P52583	217.2	0.000000000000000000000000000000000000000000000000000000000000000000086	0	uniprot	49	52
2.60.40.10	18729	33.642	Cyclomaltodextrinase	A0A097ASQ4	224.4	0.000000000000000000000000000000000000000000000000000000000000000000000084	0	uniprot	16	16
2.60.40.10	18736	1.102	CD84-H1	A0A0R4J072	253.7	0.000000000000000000000000000000000000000000000000000000000000000000000000000000014	0	uniprot	5	5
2.60.40.10	18774	0	Uncharacterized protein	Q1MTD2	302.3	0.000000000000000000000000000000000000000000000000000000000000000000000000000000000000000000000015	0	uniprot	1	1
2.60.40.10	18804	0	FGF receptor-like protein 1b alpha	Q5K374	275	0.0000000000000000000000000000000000000000000000000000000000000000000000000000000000000041	0	uniprot	2	2
2.60.40.10	18898	0	Sticks and stones, isoform A	N6WCC8	249	0.00000000000000000000000000000000000000000000000000000000000000000000000000000074	0	uniprot	3	4
2.60.40.10	19132	13.59	CG15312, isoform E	M9NDT2	245.3	0.000000000000000000000000000000000000000000000000000000000000000000000000000059	0	uniprot	8	25
2.60.40.10	19143	36.623	Receptor-type tyrosine-protein phosphatase kappa	Q15262	216.7	0.000000000000000000000000000000000000000000000000000000000000000000051	0	uniprot	80	118
2.60.40.10	19202	35.19	T-lymphocyte surface antigen Ly-9	Q9HBG7	205.5	0.000000000000000000000000000000000000000000000000000000000000000038	0	uniprot	12	17
2.60.40.10	19214	0	Putative glycerophosphocholine phosphodiesterase GPCPD1 homolog T05H10.7	Q10003	304	0.000000000000000000000000000000000000000000000000000000000000000000000000000000000000000000000011	0	uniprot	1	2
2.60.40.10	19232	47.464	Tyrosine-protein kinase receptor	P15208	219.8	0.000000000000000000000000000000000000000000000000000000000000000000019	0	uniprot	105	131
2.60.40.10	19238	12.198	Cell adhesion molecule-related/down-regulated by oncogenes	Q90Z04	270.8	0.00000000000000000000000000000000000000000000000000000000000000000000000000000000000014	0	uniprot	2	2
2.60.40.10	19256	27.331	SLAM family member 9	Q96A28	222.5	0.00000000000000000000000000000000000000000000000000000000000000000000033	0	uniprot	13	15
2.60.40.10	19742	64.786	Kin of IRRE-like protein 3	Q8BR86	184.8	0.00000000000000000000000000000000000000000000000000000000036	0	uniprot	79	120
2.60.40.10	19758	0	T-lymphocyte surface antigen Ly-9	Q01965	245.6	0.0000000000000000000000000000000000000000000000000000000000000000000000000000038	0	uniprot	2	2
2.60.40.10	19761	12.873	Ovostatin homolog 2	Q6IE36	261.7	0.00000000000000000000000000000000000000000000000000000000000000000000000000000000023	0	uniprot	6	6
2.60.40.10	19769	4.246	Thiolester containing protein IV	M9PD73	238.6	0.0000000000000000000000000000000000000000000000000000000000000000000000000029	0	uniprot	10	10
2.60.40.10	19829	36.327	Hyaluronan and proteoglycan link protein 4	Q86UW8	259.4	0.0000000000000000000000000000000000000000000000000000000000000000000000000000000081	0	uniprot	35	73
2.60.40.10	20002	3.083	Vascular endothelial growth factor receptor 2	Q5DUF3	310.8	0.000000000000000000000000000000000000000000000000000000000000000000000000000000000000000000000000081	0	uniprot	2	2
2.60.40.10	20152	40.261	Nuclear factor NF-kappa-B subunit	1nfiB00	230.4	0.000000000000000000000000000000000000000000000000000000000000000000000017	0	cath	101	192
2.60.40.10	20190	20.072	Protein-glutamine gamma-glutamyltransferase Z	Q96PF1	256.8	0.000000000000000000000000000000000000000000000000000000000000000000000000000000010	0	uniprot	8	8
2.60.40.10	20391	1.326	Platelet-derived growth factor receptor beta	3mjgX01	215.1	0.000000000000000000000000000000000000000000000000000000000000000000030	0	cath	8	11
2.60.40.10	20420	8.884	Uncharacterized protein	Q9NQ25	238.6	0.00000000000000000000000000000000000000000000000000000000000000000000000000055	0	uniprot	4	8
2.60.40.10	20425	18.697	Uncharacterized protein	F6NTZ9	254.4	0.000000000000000000000000000000000000000000000000000000000000000000000000000000059	0	uniprot	13	21
2.60.40.10	20427	39.942	Bent, isoform F	O76281	188.2	0.000000000000000000000000000000000000000000000000000000000020	0	uniprot	19	23
2.60.40.10	20470	1.495	Bent, isoform I	L0MPZ1	194.5	0.000000000000000000000000000000000000000000000000000000000000080	0	uniprot	7	7
2.60.40.10	20501	24.545	Kirrel3	B0CM22	222.5	0.00000000000000000000000000000000000000000000000000000000000000000000029	0	uniprot	12	12
2.60.40.10	20514	0	cDNA, clone cssl:d0806	A4JYM2	289.9	0.000000000000000000000000000000000000000000000000000000000000000000000000000000000000000000071	0	uniprot	1	1
2.60.40.10	20543	6.256	TEP3 protein	Q9VLY7	247.7	0.0000000000000000000000000000000000000000000000000000000000000000000000000000016	0	uniprot	4	4
2.60.40.10	20711	0	Uncharacterized protein	E7FBW8	286.1	0.0000000000000000000000000000000000000000000000000000000000000000000000000000000000000000013	0	uniprot	1	1
2.60.40.10	20738	9.313	SLAM family member 5	Q9UIB8	246.6	0.0000000000000000000000000000000000000000000000000000000000000000000000000000091	0	uniprot	4	7
2.60.40.10	20830	52.33	Kin of IRRE-like protein 1	4ofdA01	200.9	0.0000000000000000000000000000000000000000000000000000000000000067	0	cath	46	68
2.60.40.10	21058	23.107	Embryonic polarity protein dorsal	P15330	260.1	0.0000000000000000000000000000000000000000000000000000000000000000000000000000000016	0	uniprot	19	28
2.60.40.10	21061	4.976	Poliovirus receptor-related 2	P32507	276.9	0.0000000000000000000000000000000000000000000000000000000000000000000000000000000000000025	0	uniprot	2	3
2.60.40.10	21063	40.551	Tyrosine-protein kinase transmembrane receptor	Q01973	205.9	0.00000000000000000000000000000000000000000000000000000000000000031	0	uniprot	154	189
2.60.40.10	21070	20.331	CD83 antigen	Q01151	232.9	0.00000000000000000000000000000000000000000000000000000000000000000000000033	0	uniprot	10	10
2.60.40.10	21072	0	Immunoglobulin superfamily member 2	A8E0Y8	286.9	0.0000000000000000000000000000000000000000000000000000000000000000000000000000000000000000012	0	uniprot	2	2
2.60.40.10	21078	7.35	T-cell-specific surface glycoprotein CD28 homolog	G3UTA0	276.2	0.0000000000000000000000000000000000000000000000000000000000000000000000000000000000000047	0	uniprot	4	4
2.60.40.10	21081	0	Ovostatin homolog	Q3TTY9	270.7	0.00000000000000000000000000000000000000000000000000000000000000000000000000000000000011	0	uniprot	2	2
2.60.40.10	21084	0	Ovostatin	P20740	267.1	0.00000000000000000000000000000000000000000000000000000000000000000000000000000000000060	0	uniprot	1	1
2.60.40.10	21088	1.091	Natural killer cell receptor 2B4	E9PT21	264.3	0.000000000000000000000000000000000000000000000000000000000000000000000000000000000013	0	uniprot	3	3
2.60.40.10	21097	52.735	Nuclear factor NF-kappa-B p110 subunit	Q94527	213.5	0.00000000000000000000000000000000000000000000000000000000000000000058	0	uniprot	21	31
2.60.40.10	21562	2.265	SLAM family member 5	Q18PI6	243.6	0.000000000000000000000000000000000000000000000000000000000000000000000000000049	0	uniprot	4	5
2.60.40.10	21564	11.166	IP22191p	Q9V430	262.8	0.00000000000000000000000000000000000000000000000000000000000000000000000000000000010	0	uniprot	8	9
2.60.40.10	21613	18.34	Dpr2, isoform F	Q59DZ4	250.2	0.0000000000000000000000000000000000000000000000000000000000000000000000000000011	0	uniprot	12	26
2.60.40.10	21645	13.911	Turtle, isoform G	Q967D7	269.1	0.0000000000000000000000000000000000000000000000000000000000000000000000000000000000043	0	uniprot	19	27
2.60.40.10	21767	0	Cell surface glycoprotein CD200 receptor 3	Q5UKY4	240.5	0.00000000000000000000000000000000000000000000000000000000000000000000000000062	0	uniprot	2	10
2.60.40.10	21777	0	Putative uncharacterized protein	Q6J3J6	200.6	0.00000000000000000000000000000000000000000000000000000000000000017	0	uniprot	1	1
2.60.40.10	21912	31.613	Dpr2, isoform F	Q59DZ4	266.6	0.0000000000000000000000000000000000000000000000000000000000000000000000000000000000096	0	uniprot	13	26
2.60.40.10	21916	56.531	Nephrin	Q9QZS7	173.9	0.0000000000000000000000000000000000000000000000000000013	0	uniprot	40	102
2.60.40.10	22387	9.034	Myoblast growth factor receptor egl-15	Q10656	277.6	0.0000000000000000000000000000000000000000000000000000000000000000000000000000000000000014	0	uniprot	13	17
2.60.40.10	22389	0	High affinity immunoglobulin alpha and immunoglobulin mu Fc receptor	Q2TB54	286.4	0.0000000000000000000000000000000000000000000000000000000000000000000000000000000000000000017	0	uniprot	1	2
2.60.40.10	22491	0	Uncharacterized protein	Q1MTD2	214.3	0.0000000000000000000000000000000000000000000000000000000000000000000065	0	uniprot	1	1
2.60.40.10	22586	64.07	Intercellular adhesion molecule 1	F1PB95	153.5	0.00000000000000000000000000000000000000000000000073	0	uniprot	16	48
2.60.40.10	22709	24.854	RIG-3	Q18806	213.8	0.000000000000000000000000000000000000000000000000000000000000000000061	0	uniprot	4	4
[truncated: 66,066 more rows]
