# Supplementary material for: Gene duplication is associated with gene diversification and potential neofunctionalization in lung cancer evolution
Source: Genome Res. 2026 Mar;36(3):561–77. doi: 10.1101/gr.278663.123 (PMC12951968; doi:10.1101/gr.278663.123)
Supplement: Supplement 4 [file Supplemental_Code_1.zip › funvar-tracerx-main/data/resources/benchmark/minimal/hugo_core_20240731.tsv]

status	HGNC_ID	hugo_gene_approved	hugo_gene_name_approved	previous_symbols	alias_symbols	ensembl_gene_id	external_uniprot_id
Approved	HGNC:5	A1BG	alpha-1-B glycoprotein	NA	NA	ENSG00000121410	P04217
Approved	HGNC:37133	A1BG-AS1	A1BG antisense RNA 1	NCRNA00181, A1BGAS, A1BG-AS	FLJ23569	ENSG00000268895	NA
Approved	HGNC:24086	A1CF	APOBEC1 complementation factor	NA	ACF, ASP, ACF64, ACF65, APOBEC1CF	ENSG00000148584	Q9NQ94
Symbol Withdrawn	HGNC:6	A1S9T	symbol withdrawn, see [HGNC:12469](/data/gene-symbol-report/#!/hgnc_id/HGNC:12469)	NA	NA	NA	NA
Approved	HGNC:7	A2M	alpha-2-macroglobulin	NA	FWP007, S863-7, CPAMD5	ENSG00000175899	P01023
Approved	HGNC:27057	A2M-AS1	A2M antisense RNA 1	NA	NA	ENSG00000245105	NA
Approved	HGNC:23336	A2ML1	alpha-2-macroglobulin like 1	CPAMD9	FLJ25179, p170	ENSG00000166535	A8K2U0
Approved	HGNC:41022	A2ML1-AS1	A2ML1 antisense RNA 1	NA	NA	ENSG00000256661	NA
Approved	HGNC:41523	A2ML1-AS2	A2ML1 antisense RNA 2	NA	NA	ENSG00000256904	NA
Approved	HGNC:8	A2MP1	alpha-2-macroglobulin pseudogene 1	A2MP	NA	ENSG00000256069	NA
Symbol Withdrawn	HGNC:9	A2MR	symbol withdrawn, see [HGNC:6692](/data/gene-symbol-report/#!/hgnc_id/HGNC:6692)	NA	NA	NA	NA
Symbol Withdrawn	HGNC:10	A2MRAP	symbol withdrawn, see [HGNC:6701](/data/gene-symbol-report/#!/hgnc_id/HGNC:6701)	NA	NA	NA	NA
Approved	HGNC:30005	A3GALT2	alpha 1,3-galactosyltransferase 2	A3GALT2P	IGBS3S, IGB3S	ENSG00000184389	U3KPV4
Approved	HGNC:18149	A4GALT	alpha 1,4-galactosyltransferase (P1PK blood group)	P1	A14GALT, Gb3S, P(k)	ENSG00000128274	Q9NPC4
Approved	HGNC:17968	A4GNT	alpha-1,4-N-acetylglucosaminyltransferase	NA	alpha4GnT	ENSG00000118017	Q9UNA3
Entry Withdrawn	HGNC:1	A12M1	adenovirus-12 chromosome modification site 1C	NA	NA	NA	NA
Entry Withdrawn	HGNC:2	A12M2	adenovirus-12 chromosome modification site 1A	NA	NA	NA	NA
Entry Withdrawn	HGNC:3	A12M3	adenovirus-12 chromosome modification site 1B	NA	NA	NA	NA
Entry Withdrawn	HGNC:4	A12M4	adenovirus-12 chromosome modification site 17	NA	NA	NA	NA
Symbol Withdrawn	HGNC:11	AA	symbol withdrawn, see [HGNC:11714](/data/gene-symbol-report/#!/hgnc_id/HGNC:11714)	AA	NA	NA	NA
Approved	HGNC:13666	AAAS	aladin WD repeat nucleoporin	NA	NA	ENSG00000094914	Q9NRG9
Entry Withdrawn	HGNC:12	AABT	amino acid transport, beta	NA	NA	NA	NA
Symbol Withdrawn	HGNC:13	AAC1	symbol withdrawn, see [HGNC:7645](/data/gene-symbol-report/#!/hgnc_id/HGNC:7645)	NA	NA	NA	NA
Symbol Withdrawn	HGNC:14	AAC2	symbol withdrawn, see [HGNC:7646](/data/gene-symbol-report/#!/hgnc_id/HGNC:7646)	NA	NA	NA	NA
Approved	HGNC:21298	AACS	acetoacetyl-CoA synthetase	NA	FLJ12389, SUR-5, ACSF1	ENSG00000081760	Q86V21
Approved	HGNC:18226	AACSP1	acetoacetyl-CoA synthetase pseudogene 1	AACSL	NA	ENSG00000250420	NA
Symbol Withdrawn	HGNC:13792	AACT	symbol withdrawn, see [HGNC:16](/data/gene-symbol-report/#!/hgnc_id/HGNC:16)	NA	NA	NA	NA
Approved	HGNC:17	AADAC	arylacetamide deacetylase	NA	DAC, CES5A1	ENSG00000114771	P22760
Approved	HGNC:24427	AADACL2	arylacetamide deacetylase like 2	NA	MGC72001	ENSG00000197953	Q6P093
Approved	HGNC:50301	AADACL2-AS1	AADACL2 antisense RNA 1	NA	NA	ENSG00000242908	NA
Approved	HGNC:32037	AADACL3	arylacetamide deacetylase like 3	NA	OTTHUMG00000001887	ENSG00000188984	Q5VUY0
Approved	HGNC:32038	AADACL4	arylacetamide deacetylase like 4	NA	OTTHUMG00000001889	ENSG00000204518	Q5VUY2
Approved	HGNC:50305	AADACP1	arylacetamide deacetylase pseudogene 1	NA	NA	ENSG00000240602	NA
Approved	HGNC:17929	AADAT	aminoadipate aminotransferase	NA	KATII, KAT2, KYAT2	ENSG00000109576	Q8N5Z0
Approved	HGNC:25662	AAGAB	alpha and gamma adaptin binding protein	NA	FLJ11506, p34	ENSG00000103591	Q6PD74
Approved	HGNC:19679	AAK1	AP2 associated kinase 1	NA	KIAA1048, DKFZp686K16132	ENSG00000115977	Q2M2I8
Approved	HGNC:30205	AAMDC	adipogenesis associated Mth938 domain containing	C11orf67	PTD015, FLJ21035, CK067	ENSG00000087884	Q9H7C9
Approved	HGNC:18	AAMP	angio associated migratory cell protein	NA	NA	ENSG00000127837	Q13685
Approved	HGNC:19	AANAT	aralkylamine N-acetyltransferase	NA	SNAT	ENSG00000129673	Q16613
Approved	HGNC:15886	AAR2	AAR2 splicing factor	C20orf4	bA234K24.2	ENSG00000131043	Q9Y312
Approved	HGNC:33842	AARD	alanine and arginine rich domain containing protein	C8orf85	LOC441376	ENSG00000205002	Q4LEZ3
Approved	HGNC:20	AARS1	alanyl-tRNA synthetase 1	AARS	CMT2N, AlaRS	ENSG00000090861	P49588
Approved	HGNC:49894	AARS1P1	alanyl-tRNA synthetase 1 pseudogene 1	AARSP1	NA	ENSG00000249038	NA
Approved	HGNC:21022	AARS2	alanyl-tRNA synthetase 2, mitochondrial	AARSL	KIAA1270, bA444E17.1	ENSG00000124608	Q5JTZ9
Approved	HGNC:28417	AARSD1	alanyl-tRNA synthetase domain containing 1	NA	MGC2744, AlaXp	ENSG00000266967	Q9BTE6
Approved	HGNC:54994	AARSD1P1	AARSD1 pseudogene 1	NA	NA	ENSG00000234969	NA
Approved	HGNC:23993	AASDH	aminoadipate-semialdehyde dehydrogenase	NA	NRPS998, LYS2, ACSF4	ENSG00000157426	Q4L235
Approved	HGNC:14235	AASDHPPT	aminoadipate-semialdehyde dehydrogenase-phosphopantetheinyl transferase	NA	LYS5, CGI-80, AASD-PPT, ACPS	ENSG00000149313	Q9NRN7
Approved	HGNC:17366	AASS	aminoadipate-semialdehyde synthase	NA	LORSDH, LKRSDH, LKR/SDH	ENSG00000008311	Q9UDR5
Approved	HGNC:51526	AATBC	apoptosis associated transcript in bladder cancer	NA	NA	ENSG00000215458	NA
Approved	HGNC:19235	AATF	apoptosis antagonizing transcription factor	NA	DED, CHE-1, CHE1, BFR2	ENSG00000275700	Q9NY61
Approved	HGNC:21	AATK	apoptosis associated tyrosine kinase	NA	AATYK, KIAA0641, LMTK1, LMR1, AATYK1, PPP1R77	ENSG00000181409	Q6ZMQ8
Approved	HGNC:22	AAVS1	adeno-associated virus integration site 1	NA	AAV	NA	NA
Approved	HGNC:49667	ABALON	apoptotic BCL2L1-antisense long non-coding RNA	NA	INXS	ENSG00000281376	NA
Approved	HGNC:23	ABAT	4-aminobutyrate aminotransferase	NA	GABAT, GABA-T	ENSG00000183044	P80404
Symbol Withdrawn	HGNC:24	ABC1	symbol withdrawn, see [HGNC:29](/data/gene-symbol-report/#!/hgnc_id/HGNC:29)	NA	NA	NA	NA
Symbol Withdrawn	HGNC:25	ABC2	symbol withdrawn, see [HGNC:32](/data/gene-symbol-report/#!/hgnc_id/HGNC:32)	NA	NA	NA	NA
Symbol Withdrawn	HGNC:26	ABC3	symbol withdrawn, see [HGNC:33](/data/gene-symbol-report/#!/hgnc_id/HGNC:33)	NA	NA	NA	NA
Symbol Withdrawn	HGNC:28	ABC7	symbol withdrawn, see [HGNC:48](/data/gene-symbol-report/#!/hgnc_id/HGNC:48)	NA	NA	NA	NA
Symbol Withdrawn	HGNC:27	ABC50	symbol withdrawn, see [HGNC:70](/data/gene-symbol-report/#!/hgnc_id/HGNC:70)	NA	NA	NA	NA
Approved	HGNC:29	ABCA1	ATP binding cassette subfamily A member 1	ABC1, HDLDT1	TGD	ENSG00000165029	O95477
Approved	HGNC:32	ABCA2	ATP binding cassette subfamily A member 2	ABC2	NA	ENSG00000107331	Q9BZC7
Approved	HGNC:33	ABCA3	ATP binding cassette subfamily A member 3	ABC3	ABC-C, EST111653, LBM180	ENSG00000167972	Q99758
Approved	HGNC:55707	ABCA3P1	ABCA3 pseudogene 1	NA	NA	ENSG00000257408	NA
Approved	HGNC:34	ABCA4	ATP binding cassette subfamily A member 4	STGD1, ABCR, RP19, STGD	FFM, ARMD2, CORD3	ENSG00000198691	P78363
Approved	HGNC:35	ABCA5	ATP binding cassette subfamily A member 5	NA	EST90625	ENSG00000154265	Q8WWZ7
Approved	HGNC:36	ABCA6	ATP binding cassette subfamily A member 6	NA	EST155051	ENSG00000154262	Q8N139
Approved	HGNC:37	ABCA7	ATP binding cassette subfamily A member 7	NA	ABCX	ENSG00000064687	Q8IZY2
Approved	HGNC:38	ABCA8	ATP binding cassette subfamily A member 8	NA	KIAA0822	ENSG00000141338	O94911
Approved	HGNC:39	ABCA9	ATP binding cassette subfamily A member 9	NA	EST640918	ENSG00000154258	Q8IUA7
Approved	HGNC:39983	ABCA9-AS1	ABCA9 antisense RNA 1	NA	NA	ENSG00000231749	NA
Approved	HGNC:30	ABCA10	ATP binding cassette subfamily A member 10	NA	EST698739	ENSG00000154263	Q8WWZ4
Approved	HGNC:31	ABCA11P	ATP binding cassette subfamily A member 11, pseudogene	ABCA11	EST1133530, FLJ14297	ENSG00000251595	NA
Approved	HGNC:14637	ABCA12	ATP binding cassette subfamily A member 12	ICR2B	DKFZP434G232, LI2	ENSG00000144452	Q86UK0
Approved	HGNC:14638	ABCA13	ATP binding cassette subfamily A member 13	NA	FLJ33876, FLJ33951	ENSG00000179869	Q86UQ4
Approved	HGNC:34405	ABCA15P	ATP binding cassette subfamily A member 15, pseudogene	NCRNA00169, CRYM-AS1	FLJ41766	ENSG00000189149	NA
Approved	HGNC:32972	ABCA17P	ATP binding cassette subfamily A member 17, pseudogene	NA	NA	ENSG00000238098	NA
Approved	HGNC:40	ABCB1	ATP binding cassette subfamily B member 1	PGY1, MDR1, CLCS	P-gp, CD243, GP170, ABC20, p-170, PGY1	ENSG00000085563	P08183
Symbol Withdrawn	HGNC:11563	ABCB2	symbol withdrawn, see [HGNC:43](/data/gene-symbol-report/#!/hgnc_id/HGNC:43)	NA	NA	NA	NA
Symbol Withdrawn	HGNC:11564	ABCB3	symbol withdrawn, see [HGNC:44](/data/gene-symbol-report/#!/hgnc_id/HGNC:44)	NA	NA	NA	NA
Approved	HGNC:45	ABCB4	ATP binding cassette subfamily B member 4	PGY3, MDR3	MDR2, PFIC-3, GBD1	ENSG00000005471	P21439
Approved	HGNC:46	ABCB5	ATP binding cassette subfamily B member 5	NA	EST422562, ABCB5beta, ABCB5alpha	ENSG00000004846	Q2M3G0
Approved	HGNC:47	ABCB6	ATP binding cassette subfamily B member 6 (LAN blood group)	NA	EST45597, umat, MTABC3	ENSG00000115657	Q9NP58
Approved	HGNC:48	ABCB7	ATP binding cassette subfamily B member 7	ABC7	EST140535, Atm1p, ASAT	ENSG00000131269	O75027
Approved	HGNC:49	ABCB8	ATP binding cassette subfamily B member 8	NA	EST328128, M-ABC1, MABC1, MITOSUR	ENSG00000197150	Q9NUT2
Approved	HGNC:50	ABCB9	ATP binding cassette subfamily B member 9	NA	EST122234	ENSG00000150967	Q9NP78
Approved	HGNC:41	ABCB10	ATP binding cassette subfamily B member 10	NA	EST20237, M-ABC2, MTABC2	ENSG00000135776	Q9NRK6
Approved	HGNC:14114	ABCB10P1	ABCB10 pseudogene 1	ABCB10P, ABCB10P2	M-ABC2, MABC2	ENSG00000274099	NA
Symbol Withdrawn	HGNC:31128	ABCB10P2	symbol withdrawn, see [HGNC:14114](/data/gene-symbol-report/#!/hgnc_id/HGNC:14114)	NA	NA	NA	NA
Approved	HGNC:31129	ABCB10P3	ABCB10 pseudogene 3	NA	NA	ENSG00000261524	NA
Approved	HGNC:31130	ABCB10P4	ABCB10 pseudogene 4	NA	NA	ENSG00000260053	NA
Approved	HGNC:42	ABCB11	ATP binding cassette subfamily B member 11	BSEP, PFIC2	ABC16, SPGP, PFIC-2, PGY4	ENSG00000073734	O95342
Approved	HGNC:51	ABCC1	ATP binding cassette subfamily C member 1 (ABCC1 blood group)	MRP, MRP1	GS-X	ENSG00000103222	P33527
Approved	HGNC:53	ABCC2	ATP binding cassette subfamily C member 2	CMOAT	DJS, MRP2, cMRP	ENSG00000023839	Q92887
Approved	HGNC:54	ABCC3	ATP binding cassette subfamily C member 3	NA	MRP3, cMOAT2, EST90757, MLP2, MOAT-D	ENSG00000108846	O15438
Approved	HGNC:55	ABCC4	ATP binding cassette subfamily C member 4 (PEL blood group)	NA	MRP4, EST170205, MOAT-B, MOATB	ENSG00000125257	O15439
Approved	HGNC:56	ABCC5	ATP binding cassette subfamily C member 5	NA	MRP5, SMRP, EST277145, MOAT-C	ENSG00000114770	O15440
Approved	HGNC:40055	ABCC5-AS1	ABCC5 antisense RNA 1	NA	NA	ENSG00000223882	NA
Approved	HGNC:57	ABCC6	ATP binding cassette subfamily C member 6	ARA, PXE	MRP6, EST349056, MLP1, URG7	ENSG00000091262	O95255
Approved	HGNC:33352	ABCC6P1	ATP binding cassette subfamily C member 6 pseudogene 1	NA	NA	ENSG00000256340	NA
Approved	HGNC:33353	ABCC6P2	ATP binding cassette subfamily C member 6 pseudogene 2	NA	NA	ENSG00000255277	NA
Symbol Withdrawn	HGNC:58	ABCC7	symbol withdrawn, see [HGNC:1884](/data/gene-symbol-report/#!/hgnc_id/HGNC:1884)	NA	NA	NA	NA
Approved	HGNC:59	ABCC8	ATP binding cassette subfamily C member 8	SUR, HRINS	HI, PHHI, SUR1, MRP8, ABC36, HHF1, TNDM2	ENSG00000006071	Q09428
Approved	HGNC:60	ABCC9	ATP binding cassette subfamily C member 9	NA	SUR2, CMD1O	ENSG00000069431	O60706
Approved	HGNC:52	ABCC10	ATP binding cassette subfamily C member 10	NA	EST182763, MRP7, SIMRP7	ENSG00000124574	Q5T3U5
Approved	HGNC:14639	ABCC11	ATP binding cassette subfamily C member 11	NA	MRP8	ENSG00000121270	Q96J66
Approved	HGNC:14640	ABCC12	ATP binding cassette subfamily C member 12	NA	MRP9	ENSG00000140798	Q96J65
Approved	HGNC:16022	ABCC13	ATP binding cassette subfamily C member 13 (pseudogene)	NA	PRED6, C21orf73, ABCC13P	ENSG00000243064	NA
Approved	HGNC:61	ABCD1	ATP binding cassette subfamily D member 1	ALD	AMN, ALDP, adrenoleukodystrophy	ENSG00000101986	P33897
Approved	HGNC:62	ABCD1P1	ATP binding cassette subfamily D member 1 pseudogene 1	NA	NA	NA	NA
Approved	HGNC:63	ABCD1P2	ATP binding cassette subfamily D member 1 pseudogene 2	NA	bA453N3.6	ENSG00000215151	NA
Approved	HGNC:64	ABCD1P3	ATP binding cassette subfamily D member 1 pseudogene 3	NA	NA	ENSG00000261233	NA
Approved	HGNC:65	ABCD1P4	ATP binding cassette subfamily D member 1 pseudogene 4	NA	NA	ENSG00000225293	NA
Approved	HGNC:42662	ABCD1P5	ATP binding cassette subfamily D member 1 pseudogene 5	NA	NA	ENSG00000214330	NA
Approved	HGNC:66	ABCD2	ATP binding cassette subfamily D member 2	ALDL1	ALDR, ALDRP	ENSG00000173208	Q9UBJ2
Approved	HGNC:67	ABCD3	ATP binding cassette subfamily D member 3	PXMP1	PMP70, ZWS2	ENSG00000117528	P28288
Approved	HGNC:68	ABCD4	ATP binding cassette subfamily D member 4	PXMP1L	PMP69, P70R, EST352188	ENSG00000119688	O14678
Approved	HGNC:69	ABCE1	ATP binding cassette subfamily E member 1	RNASEL1, RNASELI, RNS4I	RLI, OABP, RLI1	ENSG00000164163	P61221
Approved	HGNC:70	ABCF1	ATP binding cassette subfamily F member 1	ABC50	EST123147	ENSG00000204574	Q8NE71
Approved	HGNC:53628	ABCF1-DT	ABCF1 divergent transcript	NA	NA	NA	NA
Approved	HGNC:71	ABCF2	ATP binding cassette subfamily F member 2	NA	EST133090, ABC28, M-ABC1, HUSSY-18	ENSG00000033050	Q9UG63
Approved	HGNC:54751	ABCF2-H2BK1	ABCF2-H2BK1 readthrough	ABCF2-H2BE1	NA	ENSG00000285292	NA
Approved	HGNC:48841	ABCF2P1	ATP binding cassette subfamily F member 2 pseudogene 1	NA	NA	ENSG00000242159	NA
Approved	HGNC:48842	ABCF2P2	ATP binding cassette subfamily F member 2 pseudogene 2	NA	NA	ENSG00000228769	NA
Approved	HGNC:72	ABCF3	ATP binding cassette subfamily F member 3	NA	EST201864	ENSG00000161204	Q9NUQ8
Approved	HGNC:73	ABCG1	ATP binding cassette subfamily G member 1	NA	ABC8	ENSG00000160179	P45844
Approved	HGNC:74	ABCG2	ATP binding cassette subfamily G member 2 (JR blood group)	NA	EST157481, MXR, BCRP, ABCP, CD338	ENSG00000118777	Q9UNQ0
Approved	HGNC:13884	ABCG4	ATP binding cassette subfamily G member 4	NA	WHITE2	ENSG00000172350	Q9H172
Approved	HGNC:13886	ABCG5	ATP binding cassette subfamily G member 5	NA	STSL	ENSG00000138075	Q9H222
Approved	HGNC:13887	ABCG8	ATP binding cassette subfamily G member 8	NA	GBD4	ENSG00000143921	Q9H221
Symbol Withdrawn	HGNC:75	ABCR	symbol withdrawn, see [HGNC:34](/data/gene-symbol-report/#!/hgnc_id/HGNC:34)	NA	NA	NA	NA
Approved	HGNC:17553	ABHD1	abhydrolase domain containing 1	NA	LABH1, FLJ36128	ENSG00000143994	Q96SE0
Approved	HGNC:18717	ABHD2	abhydrolase domain containing 2, acylglycerol lipase	NA	LABH2	ENSG00000140526	P08910
Approved	HGNC:18718	ABHD3	abhydrolase domain containing 3, phospholipase	NA	LABH3	ENSG00000158201	Q8WU67
Approved	HGNC:20154	ABHD4	abhydrolase domain containing 4, N-acyl phospholipase B	NA	FLJ12816	ENSG00000100439	Q8TB40
Approved	HGNC:21396	ABHD5	abhydrolase domain containing 5, lysophosphatidic acid acyltransferase	NA	CGI-58, NCIE2	ENSG00000011198	Q8WTS1
Approved	HGNC:21398	ABHD6	abhydrolase domain containing 6, acylglycerol lipase	NA	NA	ENSG00000163686	Q9BV23
Approved	HGNC:23759	ABHD8	abhydrolase domain containing 8	NA	FLJ11743, MGC14280, MGC2512	ENSG00000127220	Q96I13
Approved	HGNC:25656	ABHD10	abhydrolase domain containing 10, depalmitoylase	NA	FLJ11342	ENSG00000144827	Q9NUJ1
Approved	HGNC:16407	ABHD11	abhydrolase domain containing 11	WBSCR21	PP1226	ENSG00000106077	Q8NFV4
Entry Withdrawn	HGNC:40012	ABHD11-AS2	ABHD11 antisense RNA 2	NA	NA	NA	NA
Approved	HGNC:15868	ABHD12	abhydrolase domain containing 12, lysophospholipase	C20orf22	DKFZP434P106, dJ965G21.2, BEM46L2, ABHD12A	ENSG00000100997	Q8N2K0
Approved	HGNC:19837	ABHD12B	abhydrolase domain containing 12B	C14orf29	BEM46L3	ENSG00000131969	Q7Z5M8
Approved	HGNC:20293	ABHD13	abhydrolase domain containing 13	C13orf6	bA153I24.2, FLJ14906, BEM46L1	ENSG00000139826	Q7L211
Approved	HGNC:24538	ABHD14A	abhydrolase domain containing 14A	NA	DKFZP564O243, DORZ1	ENSG00000248487	Q9BUJ0
Approved	HGNC:38856	ABHD14A-ACY1	ABHD14A-ACY1 readthrough	NA	NA	ENSG00000114786	NA
Approved	HGNC:28235	ABHD14B	abhydrolase domain containing 14B	NA	MGC15429, CIB	ENSG00000114779	Q96IU4
Approved	HGNC:26971	ABHD15	abhydrolase domain containing 15	NA	NA	ENSG00000168792	Q6UXT9
Approved	HGNC:49685	ABHD15-AS1	ABHD15 antisense RNA 1	NA	linc-TP53I13, lnc-TP53I13	ENSG00000264031	NA
Approved	HGNC:13921	ABHD16A	abhydrolase domain containing 16A, phospholipase	BAT5	NG26, D6S82E	ENSG00000204427	O95870
Approved	HGNC:16128	ABHD16B	abhydrolase domain containing 16B	C20orf135	dJ591C20.1	ENSG00000183260	Q9H3Z7
Approved	HGNC:28756	ABHD17A	abhydrolase domain containing 17A, depalmitoylase	C19orf27, FAM108A1	MGC5244	ENSG00000129968	Q96GS6
Approved	HGNC:28394	ABHD17AP1	ABHD17A pseudogene 1	FAM108A2, ABHD17AP2, FAM108A3, FAM108A11P, FAM108A3P	C1orf47	ENSG00000198658	NA
Symbol Withdrawn	HGNC:33538	ABHD17AP2	symbol withdrawn, see [HGNC:28394](/data/gene-symbol-report/#!/hgnc_id/HGNC:28394)	FAM108A3, FAM108A11P, FAM108A3P	NA	NA	NA
Approved	HGNC:34041	ABHD17AP3	ABHD17A pseudogene 3	FAM108A4, FAM108A4P	NA	ENSG00000250536	NA
Approved	HGNC:34042	ABHD17AP4	ABHD17A pseudogene 4	FAM108A5, FAM108A5P	NA	ENSG00000229107	NA
Approved	HGNC:34043	ABHD17AP5	ABHD17A pseudogene 5	FAM108A6, FAM108A6P	NA	ENSG00000263366	NA
Approved	HGNC:34044	ABHD17AP6	ABHD17A pseudogene 6	FAM108A7P	NA	ENSG00000226981	NA
Approved	HGNC:38508	ABHD17AP7	ABHD17A pseudogene 7	FAM108A8P	NA	ENSG00000260864	NA
Approved	HGNC:38509	ABHD17AP8	ABHD17A pseudogene 8	FAM108A9P	NA	ENSG00000260540	NA
Approved	HGNC:38510	ABHD17AP9	ABHD17A pseudogene 9	FAM108A10P	NA	ENSG00000261536	NA
Approved	HGNC:24278	ABHD17B	abhydrolase domain containing 17B, depalmitoylase	C9orf77, FAM108B1	CGI-67	ENSG00000107362	Q5VST6
Approved	HGNC:26925	ABHD17C	abhydrolase domain containing 17C, depalmitoylase	FAM108C1	NA	ENSG00000136379	Q6PCB6
Approved	HGNC:26111	ABHD18	abhydrolase domain containing 18	C4orf29	FLJ21106	ENSG00000164074	Q0P651
Approved	HGNC:11320	ABI1	abl interactor 1	SSH3BP1	E3B1, ABI-1	ENSG00000136754	Q8IZP0
Approved	HGNC:20035	ABI1P1	abl interactor 1 pseudogene 1	SSH3BP1P, ABI1P	NA	ENSG00000271484	NA
Approved	HGNC:24011	ABI2	abl interactor 2	NA	ABI-2, AIP-1, ABI2B, AblBP3, argBPIA, SSH3BP2	ENSG00000138443	Q9NYB9
Approved	HGNC:29859	ABI3	ABI family member 3	NA	NESH, SSH3BP3	ENSG00000108798	Q9P2A4
Approved	HGNC:17265	ABI3BP	ABI family member 3 binding protein	NA	NESHBP, DKFZP586L2024, TARSH	ENSG00000154175	Q7Z7G0
Approved	HGNC:1364	ABITRAM	actin binding transcription modulator	C9orf6, FAM206A	CG-8, FLJ20457, Simiate	ENSG00000119328	Q9NX38
Approved	HGNC:39851	ABITRAMP1	ABITRAM pseudogene 1	FAM206BP	NA	ENSG00000251106	NA
Approved	HGNC:76	ABL1	ABL proto-oncogene 1, non-receptor tyrosine kinase	ABL	JTK7, c-ABL, p150	ENSG00000097007	P00519
Approved	HGNC:77	ABL2	ABL proto-oncogene 2, non-receptor tyrosine kinase	ABLL	ARG	ENSG00000143322	P42684
Approved	HGNC:78	ABLIM1	actin binding LIM protein 1	LIMAB1, ABLIM	abLIM, limatin	ENSG00000099204	O14639
Approved	HGNC:19195	ABLIM2	actin binding LIM protein family member 2	NA	KIAA1808	ENSG00000163995	Q6H8Q1
Approved	HGNC:29132	ABLIM3	actin binding LIM protein family member 3	NA	KIAA0843	ENSG00000173210	O94929
Approved	HGNC:79	ABO	ABO, alpha 1-3-N-acetylgalactosaminyltransferase and alpha 1-3-galactosyltransferase	NA	A3GALNT, A3GALT1	ENSG00000175164	P16442
Approved	HGNC:81	ABR	ABR activator of RhoGEF and GTPase	NA	MDB	ENSG00000159842	Q12979
Approved	HGNC:55674	ABR-AS1	ABR antisense RNA 1	NA	NA	ENSG00000235361	NA
Approved	HGNC:30655	ABRA	actin binding Rho activating protein	NA	STARS	ENSG00000174429	Q8N0Z2
Approved	HGNC:21230	ABRACL	ABRA C-terminal like	C6orf115	PRO2013, HSPC280, Costars	ENSG00000146386	Q9P1F3
Approved	HGNC:25829	ABRAXAS1	abraxas 1, BRCA1 A complex subunit	CCDC98, FAM175A	FLJ13614, ABRA1, ABRAXAS	ENSG00000163322	Q6UWZ7
Approved	HGNC:56461	ABRAXAS1P1	ABRAXAS1 pseudogene 1	NA	NA	ENSG00000213431	NA
Approved	HGNC:56462	ABRAXAS1P2	ABRAXAS1 pseudogene 2	NA	NA	ENSG00000253384	NA
Approved	HGNC:28975	ABRAXAS2	abraxas 2, BRISC complex subunit	KIAA0157, FAM175B	Em:AC068896.4, ABRO1	ENSG00000165660	Q15018
Approved	HGNC:17369	ABT1	activator of basal transcription 1	NA	Esf2	ENSG00000146109	Q9ULW3
Approved	HGNC:39557	ABT1P1	activator of basal transcription 1 pseudogene 1	NA	NA	ENSG00000250496	NA
Approved	HGNC:18275	ABTB1	ankyrin repeat and BTB domain containing 1	NA	BPOZ, EF1ABP, Btb3, BTBD21, BPOZ-2	ENSG00000114626	Q969K4
Approved	HGNC:23842	ABTB2	ankyrin repeat and BTB domain containing 2	NA	DKFZP586C1619, BTBD22, ABTB2A	ENSG00000166016	Q8N961
Approved	HGNC:23844	ABTB3	ankyrin repeat and BTB domain containing 3	BTBD11	FLJ33957, ABTB2B	ENSG00000151136	A6QL63
Approved	HGNC:82	ACAA1	acetyl-CoA acyltransferase 1	NA	Lnc-Myd88	ENSG00000060971	P09110
Approved	HGNC:83	ACAA2	acetyl-CoA acyltransferase 2	NA	DSAEC	ENSG00000167315	P42765
Approved	HGNC:55880	ACAA2P1	ACAA2 pseudogene 1	NA	NA	ENSG00000233585	NA
Approved	HGNC:84	ACACA	acetyl-CoA carboxylase alpha	ACAC, ACC	ACC1, ACC-alpha, ACCA, ACCalpha, ACACalpha, Acac1, hACC1	ENSG00000278540	Q13085
Approved	HGNC:85	ACACB	acetyl-CoA carboxylase beta	NA	HACC275, ACC2, ACCB, ACC-beta, ACCbeta, ACACbeta	ENSG00000076555	O00763
Entry Withdrawn	HGNC:86	ACAD	acyl-Coenzyme A dehydrogenase, multiple (chr X)	NA	NA	NA	NA
Approved	HGNC:87	ACAD8	acyl-CoA dehydrogenase family member 8	NA	NA	ENSG00000151498	Q9UKU7
Approved	HGNC:21497	ACAD9	acyl-CoA dehydrogenase family member 9	NA	NPD002, MGC14452	ENSG00000177646	Q9H845
Approved	HGNC:56086	ACAD9-DT	ACAD9 divergent transcript	NA	NA	ENSG00000287110	NA
Approved	HGNC:21597	ACAD10	acyl-CoA dehydrogenase family member 10	NA	MGC5601	ENSG00000111271	Q6JQN1
Approved	HGNC:30211	ACAD11	acyl-CoA dehydrogenase family member 11	NA	FLJ12592	ENSG00000240303	Q709F0
Approved	HGNC:88	ACADL	acyl-CoA dehydrogenase long chain	NA	LCAD, ACAD4	ENSG00000115361	P28330
Approved	HGNC:89	ACADM	acyl-CoA dehydrogenase medium chain	NA	MCAD, MCADH, ACAD1	ENSG00000117054	P11310
Approved	HGNC:90	ACADS	acyl-CoA dehydrogenase short chain	NA	SCAD, ACAD3	ENSG00000122971	P16219
Approved	HGNC:91	ACADSB	acyl-CoA dehydrogenase short/branched chain	NA	SBCAD, ACAD7	ENSG00000196177	P45954
Approved	HGNC:92	ACADVL	acyl-CoA dehydrogenase very long chain	NA	VLCAD, LCACD, ACAD6	ENSG00000072778	P49748
Approved	HGNC:319	ACAN	aggrecan	MSK16, CSPG1, AGC1	CSPGCP	ENSG00000157766	P16112
Approved	HGNC:16467	ACAP1	ArfGAP with coiled-coil, ankyrin repeat and PH domains 1	CENTB1	KIAA0050	ENSG00000072818	Q15027
Approved	HGNC:16469	ACAP2	ArfGAP with coiled-coil, ankyrin repeat and PH domains 2	CENTB2	KIAA0041, CNT-B2	ENSG00000114331	Q15057
Approved	HGNC:41426	ACAP2-IT1	ACAP2 intronic transcript 1	NA	NA	ENSG00000229325	NA
Approved	HGNC:16754	ACAP3	ArfGAP with coiled-coil, ankyrin repeat and PH domains 3	CENTB5	KIAA1716	ENSG00000131584	Q96P50
Approved	HGNC:93	ACAT1	acetyl-CoA acetyltransferase 1	ACAT	THIL	ENSG00000075239	P24752
Approved	HGNC:94	ACAT2	acetyl-CoA acetyltransferase 2	NA	NA	ENSG00000120437	Q9BWD1
Approved	HGNC:15453	ACBD3	acyl-CoA binding domain containing 3	GOLPH1, GOCAP1	GCP60, PAP7	ENSG00000182827	Q9H3P7
Approved	HGNC:40701	ACBD3-AS1	ACBD3 antisense RNA 1	NA	RP11-275I14.4	ENSG00000234478	NA
Approved	HGNC:23337	ACBD4	acyl-CoA binding domain containing 4	NA	FLJ13322	ENSG00000181513	Q8NC06
Approved	HGNC:23338	ACBD5	acyl-CoA binding domain containing 5	NA	DKFZp434A2417, KIAA1996	ENSG00000107897	Q5T8D3
Approved	HGNC:23339	ACBD6	acyl-CoA binding domain containing 6	NA	MGC2404	ENSG00000230124	Q9BR61
Approved	HGNC:17715	ACBD7	acyl-CoA binding domain containing 7	NA	FLJ38219, bA455B2.2	ENSG00000176244	Q8N6N7
Symbol Withdrawn	HGNC:96	ACBP	symbol withdrawn, see [HGNC:2313](/data/gene-symbol-report/#!/hgnc_id/HGNC:2313)	NA	NA	NA	NA
Symbol Withdrawn	HGNC:97	ACC	symbol withdrawn, see [HGNC:84](/data/gene-symbol-report/#!/hgnc_id/HGNC:84)	NA	NA	NA	NA
Symbol Withdrawn	HGNC:98	ACCN	symbol withdrawn, see [HGNC:99](/data/gene-symbol-report/#!/hgnc_id/HGNC:99)	NA	NA	NA	NA
Symbol Withdrawn	HGNC:14594	ACCPN	symbol withdrawn, see [HGNC:10914](/data/gene-symbol-report/#!/hgnc_id/HGNC:10914)	NA	NA	NA	NA
Approved	HGNC:23989	ACCS	1-aminocyclopropane-1-carboxylate synthase homolog (inactive)	NA	PHACS, ACS	ENSG00000110455	Q96QU6
Approved	HGNC:34391	ACCSL	1-aminocyclopropane-1-carboxylate synthase homolog (inactive) like	NA	NA	ENSG00000205126	Q4AC99
Approved	HGNC:56899	ACCSLP1	ACCSL pseudogene 1	NA	NA	ENSG00000230570	NA
Approved	HGNC:25070	ACD	ACD shelterin complex subunit and telomerase recruitment factor	NA	Ptop, Pip1, Tpp1, Tint1	ENSG00000102977	Q96AP0
Approved	HGNC:2707	ACE	angiotensin I converting enzyme	DCP1	ACE1, CD143	ENSG00000159640	P12821
Approved	HGNC:13557	ACE2	angiotensin converting enzyme 2	NA	ACEH	ENSG00000130234	Q9BYF1
Approved	HGNC:56255	ACE2-DT	ACE2 divergent transcript	NA	GS1-594A7.3	ENSG00000225833	NA
Approved	HGNC:44365	ACE3P	angiotensin I converting enzyme 3, pseudogene	NA	NA	ENSG00000224353	NA
Approved	HGNC:18356	ACER1	alkaline ceramidase 1	ASAH3	NA	ENSG00000167769	Q8TDN7
Approved	HGNC:23675	ACER2	alkaline ceramidase 2	ASAH3L	FLJ41587, ALKCDase2	ENSG00000177076	Q5QJU3
Approved	HGNC:54674	ACER2P1	ACER2 pseudogene 1	NA	NA	ENSG00000180105	NA
Approved	HGNC:16066	ACER3	alkaline ceramidase 3	PHCA	FLJ11238, APHC	ENSG00000078124	Q9NUN7
Symbol Withdrawn	HGNC:106	ACH	symbol withdrawn, see [HGNC:3690](/data/gene-symbol-report/#!/hgnc_id/HGNC:3690)	NA	NA	NA	NA
Symbol Withdrawn	HGNC:107	ACHAP	symbol withdrawn, see [HGNC:21101](/data/gene-symbol-report/#!/hgnc_id/HGNC:21101)	NA	NA	NA	NA
Approved	HGNC:108	ACHE	acetylcholinesterase (Yt blood group)	YT	NA	ENSG00000087085	P22303
Symbol Withdrawn	HGNC:109	ACHM1	symbol withdrawn, see [HGNC:2153](/data/gene-symbol-report/#!/hgnc_id/HGNC:2153)	RMCH	NA	NA	NA
Symbol Withdrawn	HGNC:110	ACHM2	symbol withdrawn, see [HGNC:2150](/data/gene-symbol-report/#!/hgnc_id/HGNC:2150)	NA	NA	NA	NA
Symbol Withdrawn	HGNC:111	ACHM3	symbol withdrawn, see [HGNC:2153](/data/gene-symbol-report/#!/hgnc_id/HGNC:2153)	NA	NA	NA	NA
Symbol Withdrawn	HGNC:112	ACHRD	symbol withdrawn, see [HGNC:1965](/data/gene-symbol-report/#!/hgnc_id/HGNC:1965)	NA	NA	NA	NA
Symbol Withdrawn	HGNC:113	ACHRG	symbol withdrawn, see [HGNC:1967](/data/gene-symbol-report/#!/hgnc_id/HGNC:1967)	NA	NA	NA	NA
Approved	HGNC:17066	ACIN1	apoptotic chromatin condensation inducer 1	ACINUS	KIAA0670, fSAP152	ENSG00000100813	Q9UKV3
Approved	HGNC:4035	ACKR1	atypical chemokine receptor 1 (Duffy blood group)	FY, DARC	CCBP1, GPD, Dfy, CD234	ENSG00000213088	Q16570
Approved	HGNC:1565	ACKR2	atypical chemokine receptor 2	CMKBR9, CCBP2	CCR10, D6, CCR9	ENSG00000144648	O00590
Approved	HGNC:23692	ACKR3	atypical chemokine receptor 3	CMKOR1, CXCR7	RDC1, GPR159	ENSG00000144476	P25106
Approved	HGNC:1611	ACKR4	atypical chemokine receptor 4	CCRL1	CCR11, CCBP2, VSHK1, CCX-CKR, PPR1	ENSG00000129048	Q9NPB9
Approved	HGNC:21142	ACKR4P1	ACKR4 pseudogene 1	CCRL1P, CCRL1P1	dJ509I19.4	ENSG00000225415	NA
Entry Withdrawn	HGNC:114	ACLS	acrocallosal syndrome	NA	NA	NA	NA
Approved	HGNC:115	ACLY	ATP citrate lyase	NA	ATPCL, CLATP, ACL	ENSG00000131473	P53396
Entry Withdrawn	HGNC:116	ACMG	acromegaly	NA	NA	NA	NA
Approved	HGNC:19288	ACMSD	aminocarboxymuconate semialdehyde decarboxylase	NA	NA	ENSG00000153086	Q8TDX5
Approved	HGNC:34504	ACNATP	acyl-CoA:amino acid N-acyltransferase, pseudogene	BAATP1	NA	ENSG00000227411	NA
Approved	HGNC:117	ACO1	aconitase 1	IREB1	IRP1, IREBP	ENSG00000122729	P21399
Approved	HGNC:118	ACO2	aconitase 2	NA	ACONM	ENSG00000100412	Q99798
Approved	HGNC:56989	ACO2P1	ACO2 pseudogene 1	NA	NA	ENSG00000235485	NA
Approved	HGNC:56990	ACO2P2	ACO2 pseudogene 2	NA	NA	ENSG00000235371	NA
Approved	HGNC:33904	ACOD1	aconitate decarboxylase 1	IRG1	CAD	ENSG00000102794	A6NK06
Approved	HGNC:33128	ACOT1	acyl-CoA thioesterase 1	NA	ACH2, CTE-1, LACH2	ENSG00000184227	Q86TX2
Approved	HGNC:18431	ACOT2	acyl-CoA thioesterase 2	NA	Mte1, ZAP128	ENSG00000119673	P49753
Approved	HGNC:19748	ACOT4	acyl-CoA thioesterase 4	NA	FLJ31235, PTE-Ib, PTE2B	ENSG00000177465	Q8N9L9
Approved	HGNC:33159	ACOT6	acyl-CoA thioesterase 6	C14orf42	NA	ENSG00000205669	Q3I5F7
Approved	HGNC:24157	ACOT7	acyl-CoA thioesterase 7	NA	BACH, ACH1, ACT, CTE-II, LACH1, MGC1126, hBACH	ENSG00000097021	O00154
Approved	HGNC:15919	ACOT8	acyl-CoA thioesterase 8	PTE1	hACTE-III, hTE, PTE-2, NAP1	ENSG00000101473	O14734
Approved	HGNC:17152	ACOT9	acyl-CoA thioesterase 9	NA	CGI-16, MT-ACT48, ACATE2	ENSG00000123130	Q9Y305
Approved	HGNC:18156	ACOT11	acyl-CoA thioesterase 11	THEA	STARD14, BFIT, KIAA0707, BFIT1, THEM1	ENSG00000162390	Q8WXI4
Approved	HGNC:24436	ACOT12	acyl-CoA thioesterase 12	NA	Cach, THEAL, STARD15	ENSG00000172497	Q8WYK0
Approved	HGNC:20999	ACOT13	acyl-CoA thioesterase 13	THEM2	HT012	ENSG00000112304	Q9NPJ3
Approved	HGNC:119	ACOX1	acyl-CoA oxidase 1	NA	PALMCOX	ENSG00000161533	Q15067
Approved	HGNC:120	ACOX2	acyl-CoA oxidase 2	NA	BRCACOX, BRCOX, THCCox	ENSG00000168306	Q99424
Approved	HGNC:121	ACOX3	acyl-CoA oxidase 3, pristanoyl	NA	NA	ENSG00000087008	O15254
Approved	HGNC:25621	ACOXL	acyl-CoA oxidase like	NA	FLJ11042, ACOX4	ENSG00000153093	Q9NUZ1
Approved	HGNC:41112	ACOXL-AS1	ACOXL antisense RNA 1	NA	NA	ENSG00000204581	NA
Approved	HGNC:122	ACP1	acid phosphatase 1	NA	HAAP, LMW-PTP, LMWPTP	ENSG00000143727	P24666
Approved	HGNC:123	ACP2	acid phosphatase 2, lysosomal	NA	LAP	ENSG00000134575	P11117
Approved	HGNC:125	ACP3	acid phosphatase 3	ACPP	ACP-3, PAP, TM-PAP	ENSG00000014257	P15309
Approved	HGNC:14376	ACP4	acid phosphatase 4	ACPT	NA	ENSG00000142513	Q9BZG2
Approved	HGNC:124	ACP5	acid phosphatase 5, tartrate resistant	NA	TRAP, HPAP, TRAcP	ENSG00000102575	P13686
Approved	HGNC:29609	ACP6	acid phosphatase 6, lysophosphatidic	NA	LPAP, ACPL1	ENSG00000162836	Q9NPH0
Approved	HGNC:33781	ACP7	acid phosphatase 7, tartrate resistant (putative)	NA	FLJ16165, PAPL1, PAPL	ENSG00000183760	Q6ZNF0
Approved	HGNC:126	ACR	acrosin	NA	NA	ENSG00000100312	P10323
Approved	HGNC:17195	ACRBP	acrosin binding protein	NA	SP32, OY-TES-1, CT23	ENSG00000111644	Q8NEB7
Approved	HGNC:54745	ACRP1	ACR pseudogene 1	NA	NA	ENSG00000175509	NA
Approved	HGNC:127	ACRV1	acrosomal vesicle protein 1	NA	SPACA2, SP-10, D11S4365	ENSG00000134940	P26436
Symbol Withdrawn	HGNC:128	ACS3	symbol withdrawn, see [HGNC:12428](/data/gene-symbol-report/#!/hgnc_id/HGNC:12428)	NA	NA	NA	NA
Approved	HGNC:29567	ACSBG1	acyl-CoA synthetase bubblegum family member 1	NA	BGM, FLJ30320, MGC14352, BG1, KIAA0631, hBG1, hsBG	ENSG00000103740	Q96GR2
Approved	HGNC:24174	ACSBG2	acyl-CoA synthetase bubblegum family member 2	NA	BGR, PRTD-NY3, DKFZp434K1635	ENSG00000130377	Q5FVE4
Approved	HGNC:26101	ACSF2	acyl-CoA synthetase family member 2	NA	FLJ20920, ACSMW	ENSG00000167107	Q96CM8
Approved	HGNC:27288	ACSF3	acyl-CoA synthetase family member 3	NA	NA	ENSG00000176715	Q4G176
Approved	HGNC:3569	ACSL1	acyl-CoA synthetase long chain family member 1	FACL2	LACS2, LACS, ACS1, LACS1, FACL1	ENSG00000151726	P33121
Approved	HGNC:3570	ACSL3	acyl-CoA synthetase long chain family member 3	FACL3	ACS3, PRO2194	ENSG00000123983	O95573
Approved	HGNC:40227	ACSL3-AS1	ACSL3 antisense RNA 1	NA	NA	ENSG00000234193	NA
Approved	HGNC:56529	ACSL3P1	ACSL3 pseudogene 1	NA	NA	ENSG00000244062	NA
Approved	HGNC:3571	ACSL4	acyl-CoA synthetase long chain family member 4	FACL4, MRX63, MRX68	ACS4, LACS4	ENSG00000068366	O60488
Approved	HGNC:16526	ACSL5	acyl-CoA synthetase long chain family member 5	FACL5	ACS5, ACS2	ENSG00000197142	Q9ULC5
Approved	HGNC:16496	ACSL6	acyl-CoA synthetase long chain family member 6	FACL6	KIAA0837, ACS2, LACS5, LACS2	ENSG00000164398	Q9UKU0
Approved	HGNC:40772	ACSL6-AS1	ACSL6 antisense RNA 1	NA	NA	ENSG00000223548	NA
Approved	HGNC:18049	ACSM1	acyl-CoA synthetase medium chain family member 1	BUCS1	MACS1	ENSG00000166743	Q08AH1
Approved	HGNC:32017	ACSM2A	acyl-CoA synthetase medium chain family member 2A	ACSM2	A-923A4.1, MGC150530	ENSG00000183747	Q08AH3
Approved	HGNC:30931	ACSM2B	acyl-CoA synthetase medium chain family member 2B	ACSM2	HXMA, HYST1046	ENSG00000066813	Q68CK6
Approved	HGNC:10522	ACSM3	acyl-CoA synthetase medium chain family member 3	SAH	SA	ENSG00000005187	Q53FZ2
Approved	HGNC:32016	ACSM4	acyl-CoA synthetase medium chain family member 4	NA	NA	ENSG00000215009	P0C7M7
Approved	HGNC:26060	ACSM5	acyl-CoA synthetase medium chain family member 5	NA	FLJ20581	ENSG00000183549	Q6NUN0
Approved	HGNC:51295	ACSM5P1	acyl-CoA synthetase medium chain family member 5 pseudogene 1	NA	NA	ENSG00000260762	NA
Approved	HGNC:31665	ACSM6	acyl-CoA synthetase medium chain family member 6	C10orf129	bA310E22.3	ENSG00000173124	Q6P461
Approved	HGNC:16091	ACSS1	acyl-CoA synthetase short chain family member 1	ACAS2L	dJ568C11.3, AceCS2L, MGC33843	ENSG00000154930	Q9NUB1
Approved	HGNC:15814	ACSS2	acyl-CoA synthetase short chain family member 2	ACAS2	ACS, ACSA, AceCS, dJ1161H23.1	ENSG00000131069	Q9NR19
Approved	HGNC:24723	ACSS3	acyl-CoA synthetase short chain family member 3	NA	FLJ21963	ENSG00000111058	Q9H6R3
Approved	HGNC:129	ACTA1	actin alpha 1, skeletal muscle	ACTA	NEM3	ENSG00000143632	P68133
Approved	HGNC:130	ACTA2	actin alpha 2, smooth muscle	NA	ACTSA	ENSG00000107796	P62736
Approved	HGNC:45169	ACTA2-AS1	ACTA2 antisense RNA 1	NA	uc001kfo.1, ZXF1, UC001kfo	ENSG00000180139	NA
Symbol Withdrawn	HGNC:131	ACTA3	symbol withdrawn, see [HGNC:145](/data/gene-symbol-report/#!/hgnc_id/HGNC:145)	NA	NA	NA	NA
Approved	HGNC:132	ACTB	actin beta	NA	NA	ENSG00000075624	P60709
Approved	HGNC:17780	ACTBL2	actin beta like 2	NA	DKFZp686D0972	ENSG00000169067	Q562R1
Approved	HGNC:134	ACTBP1	ACTB pseudogene 1	NA	NA	ENSG00000229145	NA
Approved	HGNC:135	ACTBP2	ACTB pseudogene 2	NA	NA	ENSG00000213763	NA
Approved	HGNC:136	ACTBP3	ACTB pseudogene 3	NA	NA	NA	NA
Approved	HGNC:137	ACTBP4	ACTB pseudogene 4	NA	NA	ENSG00000286676	NA
Entry Withdrawn	HGNC:138	ACTBP5	actin, beta pseudogene 5	NA	NA	NA	NA
Approved	HGNC:139	ACTBP6	ACTB pseudogene 6	NA	NA	ENSG00000203413	NA
Approved	HGNC:140	ACTBP7	ACTB pseudogene 7	NA	NA	ENSG00000185607	NA
Approved	HGNC:141	ACTBP8	ACTB pseudogene 8	NA	ACTBP2	ENSG00000220267	NA
Approved	HGNC:142	ACTBP9	ACTB pseudogene 9	NA	NA	ENSG00000266920	NA
Approved	HGNC:31819	ACTBP10	ACTB pseudogene 10	NA	NA	NA	NA
Approved	HGNC:33971	ACTBP11	ACTB pseudogene 11	NA	NA	ENSG00000188460	NA
Approved	HGNC:150	ACTBP12	ACTB pseudogene 12	ACTGP5	NA	ENSG00000233125	NA
Approved	HGNC:45086	ACTBP14	ACTB pseudogene 14	NA	NA	ENSG00000229001	NA
Approved	HGNC:55065	ACTBP15	ACTB pseudogene 15	NA	NA	ENSG00000213857	NA
Approved	HGNC:56590	ACTBP16	ACTB pseudogene 16	NA	NA	ENSG00000241473	NA
Approved	HGNC:143	ACTC1	actin alpha cardiac muscle 1	ACTC	CMD1R	ENSG00000159251	P68032
Approved	HGNC:51491	ACTE1P	actin epsilon 1, pseudogene	NA	NA	ENSG00000172900	NA
Approved	HGNC:144	ACTG1	actin gamma 1	ACTG, DFNA20, DFNA26	NA	ENSG00000184009	P63261
Approved	HGNC:146	ACTG1P1	actin gamma 1 pseudogene 1	ACTGP1, ACT1GP1	NA	ENSG00000178631	NA
Approved	HGNC:147	ACTG1P2	actin gamma 1 pseudogene 2	ACTL2, ACTGP2	NA	ENSG00000229129	NA
Approved	HGNC:148	ACTG1P3	actin gamma 1 pseudogene 3	ACTGP3	NA	ENSG00000215388	NA
Approved	HGNC:149	ACTG1P4	actin gamma 1 pseudogene 4	ACTGP4	NA	ENSG00000236085	NA
Approved	HGNC:151	ACTG1P6	actin gamma 1 pseudogene 6	ACTGP6	NA	NA	NA
Approved	HGNC:152	ACTG1P7	actin gamma 1 pseudogene 7	ACTGP7	NA	NA	NA
Approved	HGNC:153	ACTG1P8	actin gamma 1 pseudogene 8	ACTGP8	NA	NA	NA
Approved	HGNC:154	ACTG1P9	actin gamma 1 pseudogene 9	ACTGP9	NA	ENSG00000229349	NA
Approved	HGNC:155	ACTG1P10	actin gamma 1 pseudogene 10	ACTL1, ACTGP10	NA	ENSG00000231340	NA
Approved	HGNC:37651	ACTG1P11	actin gamma 1 pseudogene 11	NA	NA	ENSG00000229465	NA
Approved	HGNC:44496	ACTG1P12	actin gamma 1 pseudogene 12	NA	NA	ENSG00000226642	NA
Approved	HGNC:49058	ACTG1P13	actin gamma 1 pseudogene 13	NA	NA	ENSG00000241305	NA
Approved	HGNC:49751	ACTG1P14	actin gamma 1 pseudogene 14	NA	NA	ENSG00000230581	NA
Approved	HGNC:51495	ACTG1P15	actin gamma 1 pseudogene 15	NA	NA	ENSG00000259904	NA
Approved	HGNC:51496	ACTG1P16	actin gamma 1 pseudogene 16	NA	NA	ENSG00000260298	NA
Approved	HGNC:51497	ACTG1P17	actin gamma 1 pseudogene 17	NA	NA	ENSG00000259315	NA
Approved	HGNC:51498	ACTG1P18	actin gamma 1 pseudogene 18	NA	NA	ENSG00000218475	NA
Approved	HGNC:51499	ACTG1P19	actin gamma 1 pseudogene 19	NA	NA	ENSG00000237999	NA
Approved	HGNC:51500	ACTG1P20	actin gamma 1 pseudogene 20	NA	NA	ENSG00000241547	NA
Approved	HGNC:51501	ACTG1P21	actin gamma 1 pseudogene 21	NA	NA	ENSG00000232672	NA
Approved	HGNC:51502	ACTG1P22	actin gamma 1 pseudogene 22	NA	NA	ENSG00000271615	NA
Approved	HGNC:51503	ACTG1P23	actin gamma 1 pseudogene 23	NA	NA	ENSG00000230362	NA
Approved	HGNC:49661	ACTG1P24	actin gamma 1 pseudogene 24	POTENP	NA	ENSG00000226359	NA
Approved	HGNC:54872	ACTG1P25	actin gamma 1 pseudogene 25	NA	AGPG	ENSG00000234996	NA
Approved	HGNC:145	ACTG2	actin gamma 2, smooth muscle	ACTL3, ACTA3	ACTSG	ENSG00000163017	P63267
Symbol Withdrawn	HGNC:156	ACTL2	symbol withdrawn, see [HGNC:147](/data/gene-symbol-report/#!/hgnc_id/HGNC:147)	NA	NA	NA	NA
Symbol Withdrawn	HGNC:157	ACTL3	symbol withdrawn, see [HGNC:145](/data/gene-symbol-report/#!/hgnc_id/HGNC:145)	NA	NA	NA	NA
Entry Withdrawn	HGNC:158	ACTL4	actin-like 4	NA	NA	NA	NA
Entry Withdrawn	HGNC:159	ACTL5	actin-like 5	NA	ACTFIB	NA	NA
Approved	HGNC:24124	ACTL6A	actin like 6A	NA	Actl6, BAF53A, Arp4, Baf53a, INO80K, SMARCN1	ENSG00000136518	O96019
Approved	HGNC:160	ACTL6B	actin like 6B	ACTL6	BAF53B, SMARCN2	ENSG00000077080	O94805
Approved	HGNC:161	ACTL7A	actin like 7A	NA	NA	ENSG00000187003	Q9Y615
Approved	HGNC:162	ACTL7B	actin like 7B	NA	Tact1	ENSG00000148156	Q9Y614
Approved	HGNC:24018	ACTL8	actin like 8	NA	CT57	ENSG00000117148	Q9H568
Approved	HGNC:28494	ACTL9	actin like 9	NA	MGC33407	ENSG00000181786	Q8TC94
Approved	HGNC:16127	ACTL10	actin like 10	C20orf134	NA	ENSG00000288649	Q5JWF8
Approved	HGNC:44626	ACTL11P	actin like 11, pseudogene	ACTBP13	NA	ENSG00000234667	NA
Approved	HGNC:24758	ACTMAP	actin maturation protease	C19orf54	FLJ41131	ENSG00000188493	Q5BKX5
Approved	HGNC:163	ACTN1	actinin alpha 1	NA	NA	ENSG00000072110	P12814
Approved	HGNC:20131	ACTN1-DT	ACTN1 divergent transcript	C14orf84, ACTN1-AS1	NA	ENSG00000259062	NA
Approved	HGNC:164	ACTN2	actinin alpha 2	NA	NA	ENSG00000077522	P35609
Approved	HGNC:165	ACTN3	actinin alpha 3	NA	NA	ENSG00000248746	Q08043
Approved	HGNC:166	ACTN4	actinin alpha 4	FSGS1	NA	ENSG00000130402	O43707
Approved	HGNC:44028	ACTN4P1	actinin alpha 4 pseudogene 1	NA	NA	ENSG00000213493	NA
Approved	HGNC:44032	ACTN4P2	actinin alpha 4 pseudogene 2	NA	NA	ENSG00000214141	NA
Approved	HGNC:51621	ACTP1	actin family pseudogene 1	NA	NA	ENSG00000229890	NA
Approved	HGNC:167	ACTR1A	actin related protein 1A	NA	ARP1, Arp1A	ENSG00000138107	P61163
Approved	HGNC:54703	ACTR1AP1	ACTR1A pseudogene 1	NA	NA	ENSG00000233370	NA
Approved	HGNC:168	ACTR1B	actin related protein 1B	CTRN2	Arp1B	ENSG00000115073	P42025
Approved	HGNC:169	ACTR2	actin related protein 2	NA	ARP2	ENSG00000138071	P61160
Approved	HGNC:56978	ACTR2P1	ACTR2 pseudogene 1	NA	NA	ENSG00000224334	NA
Approved	HGNC:57006	ACTR2P2	ACTR2 pseudogene 2	NA	NA	ENSG00000213985	NA
Approved	HGNC:170	ACTR3	actin related protein 3	NA	ARP3	ENSG00000115091	P61158
Approved	HGNC:53965	ACTR3-AS1	ACTR3 antisense RNA 1	NA	AC104653.1	NA	NA
Approved	HGNC:17256	ACTR3B	actin related protein 3B	NA	ARP11, ARP3beta	ENSG00000133627	Q9P1U1
Approved	HGNC:37724	ACTR3BP1	ACTR3B pseudogene 1	NA	NA	ENSG00000270242	NA
Approved	HGNC:38677	ACTR3BP2	ACTR3B pseudogene 2	NA	FKSG73	ENSG00000226481	NA
Approved	HGNC:38678	ACTR3BP3	ACTR3B pseudogene 3	NA	NA	ENSG00000260327	NA
Approved	HGNC:38681	ACTR3BP4	ACTR3B pseudogene 4	NA	NA	ENSG00000249283	NA
Approved	HGNC:38682	ACTR3BP5	ACTR3B pseudogene 5	NA	NA	ENSG00000227264	NA
Approved	HGNC:38683	ACTR3BP6	ACTR3B pseudogene 6	NA	NA	ENSG00000280263	NA
Approved	HGNC:54971	ACTR3BP7	ACTR3B pseudogene 7	NA	NA	ENSG00000226444	NA
Approved	HGNC:37282	ACTR3C	actin related protein 3C	NA	ARP11	ENSG00000106526	Q9C0K3
Approved	HGNC:31820	ACTR3P1	ACTR3 pseudogene 1	NA	NA	NA	NA
Approved	HGNC:38676	ACTR3P2	ACTR3 pseudogene 2	NA	NA	ENSG00000232267	NA
Approved	HGNC:38679	ACTR3P3	ACTR3 pseudogene 3	NA	NA	ENSG00000242573	NA
Approved	HGNC:14671	ACTR5	actin related protein 5	NA	FLJ12785, Arp5, INO80M	ENSG00000101442	Q9H9F9
Approved	HGNC:24025	ACTR6	actin related protein 6	NA	ARP6, FLJ13433	ENSG00000075089	Q9GZN1
Approved	HGNC:44210	ACTR6P1	ACTR6 pseudogene 1	NA	NA	ENSG00000248915	NA
Approved	HGNC:14672	ACTR8	actin related protein 8	NA	INO80N, ARP8	ENSG00000113812	Q9H981
Approved	HGNC:17372	ACTR10	actin related protein 10	NA	HARP11, ACTR11, Arp11, Arp10	ENSG00000131966	Q9NZ32
Approved	HGNC:24027	ACTRT1	actin related protein T1	NA	AIP1, KIAA0705, ARIP1, Arp-T1	ENSG00000123165	Q8TDG2
Approved	HGNC:55127	ACTRT1P1	ACTRT1 pseudogene 1	NA	NA	ENSG00000235239	NA
Approved	HGNC:24026	ACTRT2	actin related protein T2	NA	Arp-T2, ARPM2, FLJ25424	ENSG00000169717	Q8TDY3
Approved	HGNC:24022	ACTRT3	actin related protein T3	NA	ARPM1	ENSG00000184378	Q9BYD9
Approved	HGNC:171	ACVR1	activin A receptor type 1	ACVRLK2	SKR1, ALK2, ACVR1A	ENSG00000115170	Q04771
Approved	HGNC:172	ACVR1B	activin A receptor type 1B	ACVRLK4	ALK4, SKR2, ActRIB	ENSG00000135503	P36896
Approved	HGNC:18123	ACVR1C	activin A receptor type 1C	NA	ALK7, ACVRLK7	ENSG00000123612	Q8NER5
Approved	HGNC:173	ACVR2A	activin A receptor type 2A	ACVR2	ACTRII	ENSG00000121989	P27037
Approved	HGNC:174	ACVR2B	activin A receptor type 2B	NA	ActR-IIB	ENSG00000114739	Q13705
Approved	HGNC:44161	ACVR2B-AS1	ACVR2B antisense RNA 1	NA	NA	ENSG00000229589	NA
Approved	HGNC:175	ACVRL1	activin A receptor like type 1	ACVRLK1, ORW2	HHT2, ALK1, HHT	ENSG00000139567	P37023
Symbol Withdrawn	HGNC:176	ACVRLK2	symbol withdrawn, see [HGNC:171](/data/gene-symbol-report/#!/hgnc_id/HGNC:171)	NA	NA	NA	NA
Approved	HGNC:177	ACY1	aminoacylase 1	NA	NA	ENSG00000243989	Q03154
Symbol Withdrawn	HGNC:178	ACY1L	symbol withdrawn, see [HGNC:26295](/data/gene-symbol-report/#!/hgnc_id/HGNC:26295)	ACY1L	AN	NA	NA
Approved	HGNC:24104	ACY3	aminoacylase 3	NA	HCBP1, MGC9740, ACY-3, ASPA2	ENSG00000132744	Q96HD9
Approved	HGNC:179	ACYP1	acylphosphatase 1	NA	NA	ENSG00000119640	P07311
Approved	HGNC:180	ACYP2	acylphosphatase 2	NA	NA	ENSG00000170634	P14621
Symbol Withdrawn	HGNC:181	AD1	symbol withdrawn, see [HGNC:620](/data/gene-symbol-report/#!/hgnc_id/HGNC:620)	NA	NA	NA	NA
Symbol Withdrawn	HGNC:182	AD2	symbol withdrawn, see [HGNC:613](/data/gene-symbol-report/#!/hgnc_id/HGNC:613)	AD2	NA	NA	NA
Symbol Withdrawn	HGNC:183	AD3	symbol withdrawn, see [HGNC:9508](/data/gene-symbol-report/#!/hgnc_id/HGNC:9508)	NA	NA	NA	NA
Symbol Withdrawn	HGNC:184	AD4	symbol withdrawn, see [HGNC:9509](/data/gene-symbol-report/#!/hgnc_id/HGNC:9509)	NA	NA	NA	NA
Entry Withdrawn	HGNC:185	AD5	Alzheimer disease 5	NA	NA	NA	NA
Approved	HGNC:186	ADA	adenosine deaminase	NA	ADA1	ENSG00000196839	P00813
Approved	HGNC:1839	ADA2	adenosine deaminase 2	IDGFL, CECR1	ADGF	ENSG00000093072	Q9NZK5
Approved	HGNC:30713	ADAD1	adenosine deaminase domain containing 1	NA	Tenr	ENSG00000164113	Q96M93
Approved	HGNC:44550	ADAD1P1	adenosine deaminase domain containing 1 pseudogene 1	NA	NA	ENSG00000270367	NA
Approved	HGNC:44552	ADAD1P2	adenosine deaminase domain containing 1 pseudogene 2	NA	NA	ENSG00000267511	NA
Approved	HGNC:30714	ADAD2	adenosine deaminase domain containing 2	NA	TENRL, FLJ00337	ENSG00000140955	Q8NCV1
Approved	HGNC:31853	ADAL	adenosine deaminase like	NA	NA	ENSG00000168803	Q6DHV7
Approved	HGNC:187	ADAM1A	ADAM metallopeptidase domain 1A (pseudogene)	ADAM1	FTNAP, PH-30a, Ftna, ADAM1P	ENSG00000229186	NA
Approved	HGNC:44366	ADAM1B	ADAM metallopeptidase domain 1B (pseudogene)	NA	NA	ENSG00000226469	NA
Approved	HGNC:198	ADAM2	ADAM metallopeptidase domain 2	FTNB	PH-30b, PH30, CT15	ENSG00000104755	Q99965
Approved	HGNC:209	ADAM3A	ADAM metallopeptidase domain 3A (pseudogene)	CYRN1	ADAM3, tMDCI	ENSG00000197475	NA
Approved	HGNC:210	ADAM3B	ADAM metallopeptidase domain 3B (pseudogene)	CYRN2	NA	ENSG00000260089	NA
Approved	HGNC:212	ADAM5	ADAM metallopeptidase domain 5 (pseudogene)	ADAM5P	tMDCII	ENSG00000196115	Q6NVV9
Approved	HGNC:213	ADAM6	ADAM metallopeptidase domain 6 (pseudogene)	C14orf96	tMDCIV	ENSG00000271968	NA
Approved	HGNC:214	ADAM7	ADAM metallopeptidase domain 7	NA	GP-83, EAPI	ENSG00000069206	Q9H2U9
Approved	HGNC:56152	ADAM7-AS1	ADAM7, ADAMDEC1 and ADAM28 antisense RNA 1	NA	NA	ENSG00000253535	NA
Approved	HGNC:56153	ADAM7-AS2	ADAM7 antisense RNA 2	NA	NA	ENSG00000253643	NA
Approved	HGNC:215	ADAM8	ADAM metallopeptidase domain 8	NA	CD156, MS2, CD156A	ENSG00000151651	P78325
Approved	HGNC:216	ADAM9	ADAM metallopeptidase domain 9	CORD9	MDC9, KIAA0021, MCMP, Mltng	ENSG00000168615	Q13443
Approved	HGNC:188	ADAM10	ADAM metallopeptidase domain 10	NA	kuz, MADM, HsT18717, CD156C	ENSG00000137845	O14672
Approved	HGNC:189	ADAM11	ADAM metallopeptidase domain 11	MDC	NA	ENSG00000073670	O75078
Approved	HGNC:190	ADAM12	ADAM metallopeptidase domain 12	NA	MCMPMltna, MLTN	ENSG00000148848	O43184
Entry Withdrawn	HGNC:43841	ADAM12-OT1	ADAM12 overlapping transcript 1 (non-protein coding)	NA	CAR10, FLJ31066	NA	NA
Approved	HGNC:193	ADAM15	ADAM metallopeptidase domain 15	NA	MDC15	ENSG00000143537	Q13444
Approved	HGNC:195	ADAM17	ADAM metallopeptidase domain 17	TACE	cSVP, CD156B	ENSG00000151694	P78536
Approved	HGNC:196	ADAM18	ADAM metallopeptidase domain 18	NA	tMDCIII, ADAM27	ENSG00000168619	Q9Y3Q7
Approved	HGNC:197	ADAM19	ADAM metallopeptidase domain 19	NA	MLTNB	ENSG00000135074	Q9H013
Approved	HGNC:199	ADAM20	ADAM metallopeptidase domain 20	NA	NA	ENSG00000134007	O43506
Approved	HGNC:20102	ADAM20P1	ADAM metallopeptidase domain 20 pseudogene 1	C14orf55	NA	ENSG00000259158	NA
Approved	HGNC:43901	ADAM20P2	ADAM metallopeptidase domain 20 pseudogene 2	NA	NA	ENSG00000248574	NA
Approved	HGNC:43902	ADAM20P3	ADAM metallopeptidase domain 20 pseudogene 3	NA	NA	ENSG00000249162	NA
Approved	HGNC:200	ADAM21	ADAM metallopeptidase domain 21	NA	ADAM31	ENSG00000139985	Q9UKJ8
Approved	HGNC:19822	ADAM21P1	ADAM metallopeptidase domain 21 pseudogene 1	ADAM21P	NA	ENSG00000235812	NA
Approved	HGNC:201	ADAM22	ADAM metallopeptidase domain 22	NA	MDC2	ENSG00000008277	Q9P0K1
Approved	HGNC:202	ADAM23	ADAM metallopeptidase domain 23	NA	MDC3	ENSG00000114948	O75077
Approved	HGNC:203	ADAM24P	ADAM metallopeptidase domain 24, pseudogene	NA	NA	ENSG00000214607	NA
Approved	HGNC:206	ADAM28	ADAM metallopeptidase domain 28	NA	eMDCII, MDC-Lm, MDC-Ls, ADAM23	ENSG00000042980	Q9UKQ2
Approved	HGNC:207	ADAM29	ADAM metallopeptidase domain 29	NA	svph1, CT73	ENSG00000168594	Q9UKF5
Approved	HGNC:208	ADAM30	ADAM metallopeptidase domain 30	NA	svph4	ENSG00000134249	Q9UKF2
Approved	HGNC:15479	ADAM32	ADAM metallopeptidase domain 32	NA	NA	ENSG00000197140	Q8TC27
Approved	HGNC:15478	ADAM33	ADAM metallopeptidase domain 33	C20orf153	DKFZp434K0521, dJ964F7.1	ENSG00000149451	Q9BZ11
Approved	HGNC:16299	ADAMDEC1	ADAM like decysin 1	NA	M12.219	ENSG00000134028	O15204
Approved	HGNC:217	ADAMTS1	ADAM metallopeptidase with thrombospondin type 1 motif 1	NA	C3-C5, METH1, KIAA1346	ENSG00000154734	Q9UHI8
Approved	HGNC:218	ADAMTS2	ADAM metallopeptidase with thrombospondin type 1 motif 2	NA	ADAMTS-3, hPCPNI, PCINP, ADAM-TS2, NPI	ENSG00000087116	O95450
Approved	HGNC:219	ADAMTS3	ADAM metallopeptidase with thrombospondin type 1 motif 3	NA	KIAA0366, ADAMTS-4	ENSG00000156140	O15072
Approved	HGNC:220	ADAMTS4	ADAM metallopeptidase with thrombospondin type 1 motif 4	NA	KIAA0688, ADAMTS-2, ADMP-1	ENSG00000158859	O75173
Approved	HGNC:221	ADAMTS5	ADAM metallopeptidase with thrombospondin type 1 motif 5	NA	ADMP-2, ADAMTS11	ENSG00000154736	Q9UNA0
Approved	HGNC:222	ADAMTS6	ADAM metallopeptidase with thrombospondin type 1 motif 6	NA	ADAM-TS6	ENSG00000049192	Q9UKP5
Approved	HGNC:223	ADAMTS7	ADAM metallopeptidase with thrombospondin type 1 motif 7	NA	ADAM-TS7, DKFZp434H204	ENSG00000136378	Q9UKP4
Approved	HGNC:49407	ADAMTS7P1	ADAMTS7 pseudogene 1	ADAMTS7P2	NA	ENSG00000274376	NA
Symbol Withdrawn	HGNC:49408	ADAMTS7P2	symbol withdrawn, see [HGNC:49407](/data/gene-symbol-report/#!/hgnc_id/HGNC:49407)	NA	NA	NA	NA
Approved	HGNC:49409	ADAMTS7P3	ADAMTS7 pseudogene 3	NA	NA	ENSG00000261143	NA
Approved	HGNC:49410	ADAMTS7P4	ADAMTS7 pseudogene 4	NA	NA	ENSG00000218052	NA
Approved	HGNC:56992	ADAMTS7P5	ADAMTS7 pseudogene 5	NA	NA	ENSG00000274717	NA
Approved	HGNC:224	ADAMTS8	ADAM metallopeptidase with thrombospondin type 1 motif 8	NA	METH2, FLJ41712, ADAM-TS8	ENSG00000134917	Q9UP79
Approved	HGNC:13202	ADAMTS9	ADAM metallopeptidase with thrombospondin type 1 motif 9	NA	KIAA1312	ENSG00000163638	Q9P2N4
Approved	HGNC:40625	ADAMTS9-AS1	ADAMTS9 antisense RNA 1	NA	NA	ENSG00000241158	NA
Approved	HGNC:42435	ADAMTS9-AS2	ADAMTS9 antisense RNA 2	NA	NA	ENSG00000241684	NA
Approved	HGNC:13201	ADAMTS10	ADAM metallopeptidase with thrombospondin type 1 motif 10	NA	ADAM-TS10	ENSG00000142303	Q9H324
Approved	HGNC:14605	ADAMTS12	ADAM metallopeptidase with thrombospondin type 1 motif 12	NA	NA	ENSG00000151388	P58397
Approved	HGNC:1366	ADAMTS13	ADAM metallopeptidase with thrombospondin type 1 motif 13	C9orf8	VWFCP, TTP, vWF-CP, FLJ42993, MGC118899, MGC118900, DKFZp434C2322	ENSG00000160323	Q76LX8
Approved	HGNC:14899	ADAMTS14	ADAM metallopeptidase with thrombospondin type 1 motif 14	NA	NA	ENSG00000138316	Q8WXS8
Approved	HGNC:16305	ADAMTS15	ADAM metallopeptidase with thrombospondin type 1 motif 15	NA	NA	ENSG00000166106	Q8TE58
Approved	HGNC:17108	ADAMTS16	ADAM metallopeptidase with thrombospondin type 1 motif 16	NA	ADAMTS16s	ENSG00000145536	Q8TE57
Approved	HGNC:55548	ADAMTS16-DT	ADAMTS16 divergent transcript	NA	NA	ENSG00000250579	NA
Approved	HGNC:17109	ADAMTS17	ADAM metallopeptidase with thrombospondin type 1 motif 17	NA	FLJ32769, FLJ16363	ENSG00000140470	Q8TE56
Approved	HGNC:17110	ADAMTS18	ADAM metallopeptidase with thrombospondin type 1 motif 18	ADAMTS21	NA	ENSG00000140873	Q8TE60
Approved	HGNC:17111	ADAMTS19	ADAM metallopeptidase with thrombospondin type 1 motif 19	NA	NA	ENSG00000145808	Q8TE59
Approved	HGNC:40797	ADAMTS19-AS1	ADAMTS19 antisense RNA 1	NA	RP11-346A9.1	ENSG00000249421	NA
Approved	HGNC:17178	ADAMTS20	ADAM metallopeptidase with thrombospondin type 1 motif 20	NA	GON-1	ENSG00000173157	P59510
Symbol Withdrawn	HGNC:16662	ADAMTS21	symbol withdrawn, see [HGNC:17110](/data/gene-symbol-report/#!/hgnc_id/HGNC:17110)	NA	NA	NA	NA
Approved	HGNC:14632	ADAMTSL1	ADAMTS like 1	C9orf94	ADAMTSR1, FLJ35283	ENSG00000178031	Q8N6G6
Approved	HGNC:14631	ADAMTSL2	ADAMTS like 2	NA	KIAA0605	ENSG00000197859	Q86TH1
Approved	HGNC:14633	ADAMTSL3	ADAMTS like 3	NA	KIAA1233, punctin-2	ENSG00000156218	P82987
Approved	HGNC:19706	ADAMTSL4	ADAMTS like 4	TSRC1	DKFZP434K1772	ENSG00000143382	Q6UY14
Approved	HGNC:32041	ADAMTSL4-AS1	ADAMTSL4 antisense RNA 1	C1orf138	FLJ45786	ENSG00000203804	Q5T5F5
Approved	HGNC:40895	ADAMTSL4-AS2	ADAMTSL4 antisense RNA 2	NA	NA	ENSG00000237781	NA
Approved	HGNC:27912	ADAMTSL5	ADAMTS like 5	THSD6	NA	ENSG00000185761	Q6ZMM2
Approved	HGNC:16486	ADAP1	ArfGAP with dual PH domains 1	CENTA1	GCS1L	ENSG00000105963	O75689
Approved	HGNC:16487	ADAP2	ArfGAP with dual PH domains 2	CENTA2	NA	ENSG00000184060	Q9NPF8
Approved	HGNC:225	ADAR	adenosine deaminase RNA specific	IFI4, G1P1	ADAR1, DRADA	ENSG00000160710	P55265
Approved	HGNC:226	ADARB1	adenosine deaminase RNA specific B1	NA	ADAR2, DRADA2, ADAR2g, DRABA2, RED1, hRED1, ADAR2a-L1, ADAR2a-L2, ADAR2a-L3, ADAR2a, ADAR2b, ADAR2c, ADAR2d	ENSG00000197381	P78563
Approved	HGNC:227	ADARB2	adenosine deaminase RNA specific B2 (inactive)	NA	RED2, hRED2, ADAR3	ENSG00000185736	Q9NS39
Approved	HGNC:23299	ADARB2-AS1	ADARB2 antisense RNA 1	C10orf109, NCRNA00168	bA466B20.1	ENSG00000205696	A8MUL3
Approved	HGNC:228	ADAT1	adenosine deaminase tRNA specific 1	NA	NA	ENSG00000065457	Q9BUB4
Approved	HGNC:21172	ADAT2	adenosine deaminase tRNA specific 2	DEADC1	dJ20N2.1, TAD2	ENSG00000189007	Q7Z6V5
Approved	HGNC:25151	ADAT3	adenosine deaminase tRNA specific 3	NA	TAD3	ENSG00000213638	Q96EY9
Approved	HGNC:19038	ADCK1	aarF domain containing kinase 1	NA	FLJ39600	ENSG00000063761	Q86TW2
Approved	HGNC:19039	ADCK2	aarF domain containing kinase 2	NA	MGC20727	ENSG00000133597	Q7Z695
Approved	HGNC:21738	ADCK5	aarF domain containing kinase 5	NA	FLJ35454	ENSG00000173137	Q3MIX3
Approved	HGNC:229	ADCP1	adenosine deaminase complexing protein 1	NA	NA	NA	NA
Symbol Withdrawn	HGNC:230	ADCP2	symbol withdrawn, see [HGNC:3009](/data/gene-symbol-report/#!/hgnc_id/HGNC:3009)	NA	NA	NA	NA
Symbol Withdrawn	HGNC:231	ADCR	symbol withdrawn, see [HGNC:12797](/data/gene-symbol-report/#!/hgnc_id/HGNC:12797)	NA	NA	NA	NA
Approved	HGNC:232	ADCY1	adenylate cyclase 1	DFNB44	AC1	ENSG00000164742	Q08828
Approved	HGNC:233	ADCY2	adenylate cyclase 2	NA	HBAC2, KIAA1060, AC2	ENSG00000078295	Q08462
Approved	HGNC:234	ADCY3	adenylate cyclase 3	NA	AC3	ENSG00000138031	O60266
Approved	HGNC:235	ADCY4	adenylate cyclase 4	NA	AC4	ENSG00000129467	Q8NFM4
Approved	HGNC:236	ADCY5	adenylate cyclase 5	NA	AC5	ENSG00000173175	O95622
Approved	HGNC:237	ADCY6	adenylate cyclase 6	NA	AC6	ENSG00000174233	O43306
Approved	HGNC:53332	ADCY6-DT	ADCY6 divergent transcript	NA	NA	ENSG00000257660	NA
Approved	HGNC:238	ADCY7	adenylate cyclase 7	NA	KIAA0037, AC7	ENSG00000121281	P51828
Approved	HGNC:239	ADCY8	adenylate cyclase 8	ADCY3	HBAC1, AC8	ENSG00000155897	P40145
Approved	HGNC:240	ADCY9	adenylate cyclase 9	NA	AC9	ENSG00000162104	O60503
Approved	HGNC:21285	ADCY10	adenylate cyclase 10	NA	SAC, Sacy, SACI, HCA2, RP1-313L4.2	ENSG00000143199	Q96PN6
Approved	HGNC:44143	ADCY10P1	ADCY10 pseudogene 1	NA	NA	ENSG00000161912	NA
Approved	HGNC:241	ADCYAP1	adenylate cyclase activating polypeptide 1	NA	PACAP	ENSG00000141433	P18509
Approved	HGNC:242	ADCYAP1R1	ADCYAP receptor type I	NA	PAC1, PACAPR, PAC1R	ENSG00000078549	P41586
Approved	HGNC:243	ADD1	adducin 1	NA	NA	ENSG00000087274	P35611
Approved	HGNC:244	ADD2	adducin 2	NA	ADDB	ENSG00000075340	P35612
Approved	HGNC:245	ADD3	adducin 3	ADDL	NA	ENSG00000148700	Q9UEY8
Approved	HGNC:48682	ADD3-AS1	ADD3 antisense RNA 1	NA	NA	ENSG00000203876	NA
Symbol Withdrawn	HGNC:246	ADDL	symbol withdrawn, see [HGNC:245](/data/gene-symbol-report/#!/hgnc_id/HGNC:245)	NA	NA	NA	NA
Entry Withdrawn	HGNC:247	ADFN	albinism-deafness syndrome	NA	NA	NA	NA
Approved	HGNC:21212	ADGB	androglobin	C6orf103	FLJ23121, dJ408K24.1, CAPN16	ENSG00000118492	Q8N7X0
Approved	HGNC:55654	ADGB-DT	ADGB divergent transcript	NA	NA	ENSG00000237468	NA
Approved	HGNC:13838	ADGRA1	adhesion G protein-coupled receptor A1	GPR123	KIAA1828	ENSG00000197177	Q86SQ6
Approved	HGNC:49543	ADGRA1-AS1	ADGRA1 antisense RNA 1	GPR123-AS1	NA	ENSG00000256925	NA
Approved	HGNC:17849	ADGRA2	adhesion G protein-coupled receptor A2	GPR124	TEM5, DKFZp434C211, DKFZp434J0911, KIAA1531, FLJ14390	ENSG00000020181	Q96PE1
Approved	HGNC:13839	ADGRA3	adhesion G protein-coupled receptor A3	GPR125	FLJ38547, PGR21	ENSG00000152990	Q8IWK6
Approved	HGNC:55918	ADGRA3P1	ADGRA3 pseudogene 1	NA	NA	ENSG00000256616	NA
Approved	HGNC:943	ADGRB1	adhesion G protein-coupled receptor B1	BAI1	NA	ENSG00000181790	O14514
Approved	HGNC:944	ADGRB2	adhesion G protein-coupled receptor B2	BAI2	NA	ENSG00000121753	O60241
Approved	HGNC:945	ADGRB3	adhesion G protein-coupled receptor B3	BAI3	KIAA0550	ENSG00000135298	O60242
Approved	HGNC:55774	ADGRB3-DT	ADGRB3 divergent transcript	NA	AL391807.1, RP3-525N10.2	ENSG00000230910	NA
Approved	HGNC:19893	ADGRD1	adhesion G protein-coupled receptor D1	GPR133	DKFZp434B1272, PGR25	ENSG00000111452	Q6QNK2
Approved	HGNC:53314	ADGRD1-AS1	ADGRD1 antisense RNA 1	NA	LACAT8	ENSG00000256151	NA
Approved	HGNC:18651	ADGRD2	adhesion G protein-coupled receptor D2	GPR144	PGR24	ENSG00000180264	Q7Z7M1
Approved	HGNC:3336	ADGRE1	adhesion G protein-coupled receptor E1	TM7LN3, EMR1	NA	ENSG00000174837	Q14246
Approved	HGNC:3337	ADGRE2	adhesion G protein-coupled receptor E2	EMR2	CD312	ENSG00000127507	Q9UHX3
Approved	HGNC:23647	ADGRE3	adhesion G protein-coupled receptor E3	EMR3	NA	ENSG00000131355	Q9BY15
Approved	HGNC:19240	ADGRE4P	adhesion G protein-coupled receptor E4, pseudogene	GPR127, EMR4, EMR4P	PGR16	ENSG00000268758	Q86SQ3
Approved	HGNC:1711	ADGRE5	adhesion G protein-coupled receptor E5	CD97	TM7LN1	ENSG00000123146	P48960
Approved	HGNC:18990	ADGRF1	adhesion G protein-coupled receptor F1	GPR110	hGPCR36, PGR19	ENSG00000153292	Q5T601
Approved	HGNC:18991	ADGRF2P	adhesion G protein-coupled receptor F2, pseudogene	GPR111, ADGRF2	hGPCR35, PGR20	ENSG00000164393	Q8IZF7
Approved	HGNC:18989	ADGRF3	adhesion G protein-coupled receptor F3	GPR113	hGPCR37, PGR23	ENSG00000173567	Q8IZF5
Approved	HGNC:19011	ADGRF4	adhesion G protein-coupled receptor F4	GPR115	FLJ38076, PGR18	ENSG00000153294	Q8IZF3
Approved	HGNC:19030	ADGRF5	adhesion G protein-coupled receptor F5	GPR116	DKFZp564O1923, KIAA0758	ENSG00000069122	Q8IZF2
Approved	HGNC:40864	ADGRF5-AS1	ADGRF5 antisense RNA 1	NA	NA	ENSG00000225730	NA
Approved	HGNC:32922	ADGRF5P1	adhesion G protein-coupled receptor F5 pseudogene 1	GPR116P1	NA	ENSG00000227582	NA
Approved	HGNC:32921	ADGRF5P2	adhesion G protein-coupled receptor F5 pseudogene 2	GPR116P2	NA	ENSG00000204818	NA
Approved	HGNC:4512	ADGRG1	adhesion G protein-coupled receptor G1	GPR56	TM7LN4, TM7XN1	ENSG00000205336	Q9Y653
Approved	HGNC:4516	ADGRG2	adhesion G protein-coupled receptor G2	GPR64	HE6, TM7LN2, EDDM6	ENSG00000173698	Q8IZP9
Approved	HGNC:13728	ADGRG3	adhesion G protein-coupled receptor G3	GPR97	Pb99, PGR26	ENSG00000182885	Q86Y34
Approved	HGNC:18992	ADGRG4	adhesion G protein-coupled receptor G4	GPR112	RP1-299I16, PGR17	ENSG00000156920	Q8IZF6
Approved	HGNC:19010	ADGRG5	adhesion G protein-coupled receptor G5	GPR114	PGR27	ENSG00000159618	Q8IZF4
Approved	HGNC:13841	ADGRG6	adhesion G protein-coupled receptor G6	GPR126	FLJ14937	ENSG00000112414	Q86SQ4
Approved	HGNC:19241	ADGRG7	adhesion G protein-coupled receptor G7	GPR128	FLJ14454	ENSG00000144820	Q96K78
Approved	HGNC:20973	ADGRL1	adhesion G protein-coupled receptor L1	LPHN1	KIAA0821, CIRL1, LEC2	ENSG00000072071	O94910
Approved	HGNC:55309	ADGRL1-AS1	ADGRL1 antisense RNA 1	NA	NA	ENSG00000267169	NA
Approved	HGNC:18582	ADGRL2	adhesion G protein-coupled receptor L2	LPHH1, LPHN2	KIAA0786, LEC1, CIRL2	ENSG00000117114	O95490
Approved	HGNC:20974	ADGRL3	adhesion G protein-coupled receptor L3	LPHN3	KIAA0768, LEC3	ENSG00000150471	Q9HAR2
Approved	HGNC:50604	ADGRL3-AS1	ADGRL3 antisense RNA 1	LPHN3-AS1	NA	ENSG00000248692	NA
Approved	HGNC:20822	ADGRL4	adhesion G protein-coupled receptor L4	ELTD1	ETL	ENSG00000162618	Q9HBW9
Approved	HGNC:17416	ADGRV1	adhesion G protein-coupled receptor V1	USH2C, MASS1, GPR98	DKFZp761P0710, KIAA0686, FEB4, VLGR1	ENSG00000164199	Q8WXG9
Approved	HGNC:249	ADH1A	alcohol dehydrogenase 1A (class I), alpha polypeptide	ADH1	NA	ENSG00000187758	P07327
Approved	HGNC:250	ADH1B	alcohol dehydrogenase 1B (class I), beta polypeptide	ADH2	NA	ENSG00000196616	P00325
Approved	HGNC:251	ADH1C	alcohol dehydrogenase 1C (class I), gamma polypeptide	ADH3	NA	ENSG00000248144	P00326
Approved	HGNC:252	ADH4	alcohol dehydrogenase 4 (class II), pi polypeptide	NA	ADH-2	ENSG00000198099	P08319
Approved	HGNC:253	ADH5	alcohol dehydrogenase 5 (class III), chi polypeptide	FDH	ADH-3, ADHX, GSNOR	ENSG00000197894	P11766
Entry Withdrawn	HGNC:254	ADH5P1	alcohol dehydrogenase 5 (class III), chi polypeptide, pseudogene 1	NA	ADH-3P1	NA	NA
Approved	HGNC:22976	ADH5P2	ADH5 pseudogene 2	NA	NA	ENSG00000232676	NA
Approved	HGNC:22991	ADH5P3	ADH5 pseudogene 3	NA	NA	ENSG00000223694	NA
Approved	HGNC:21377	ADH5P4	ADH5 pseudogene 4	ADH5B	bA707M13.2	ENSG00000233859	NA
Approved	HGNC:54523	ADH5P5	ADH5 pseudogene 5	NA	NA	ENSG00000234865	NA
Approved	HGNC:255	ADH6	alcohol dehydrogenase 6 (class V)	NA	ADH-5	ENSG00000172955	P28332
Approved	HGNC:256	ADH7	alcohol dehydrogenase 7 (class IV), mu or sigma polypeptide	NA	ADH-4	ENSG00000196344	P40394
Approved	HGNC:16354	ADHFE1	alcohol dehydrogenase iron containing 1	NA	FLJ32430	ENSG00000147576	Q8IWW8
Approved	HGNC:30576	ADI1	acireductone dioxygenase 1	NA	SIPL, MTCBP-1, ARD, APL1, FLJ10913, HMFT1638, mtnD	ENSG00000182551	Q9BV57
Approved	HGNC:52339	ADI1P1	acireductone dioxygenase 1 pseudogene 1	NA	NA	ENSG00000235102	NA
Approved	HGNC:52340	ADI1P2	acireductone dioxygenase 1 pseudogene 2	NA	NA	ENSG00000250684	NA
Approved	HGNC:52341	ADI1P3	acireductone dioxygenase 1 pseudogene 3	NA	NA	ENSG00000258369	NA
Approved	HGNC:28606	ADIG	adipogenin	NA	MGC39724, SMAF1, RP5-1100H13.2	ENSG00000182035	Q0VDE8
Approved	HGNC:56273	ADIPINT	adipocyte associated pyruvate carboxylase interacting lncRNA	NA	NA	ENSG00000292223	NA
Approved	HGNC:13633	ADIPOQ	adiponectin, C1Q and collagen domain containing	ACDC	ACRP30, apM1, GBP28, adiponectin	ENSG00000181092	Q15848
Approved	HGNC:40648	ADIPOQ-AS1	ADIPOQ antisense RNA 1	NA	NA	ENSG00000226482	NA
Approved	HGNC:24040	ADIPOR1	adiponectin receptor 1	NA	PAQR1, ACDCR1	ENSG00000159346	Q96A54
Approved	HGNC:44910	ADIPOR1P1	adiponectin receptor 1 pseudogene 1	NA	NA	ENSG00000232497	NA
Approved	HGNC:44911	ADIPOR1P2	adiponectin receptor 1 pseudogene 2	NA	NA	ENSG00000258805	NA
Approved	HGNC:24041	ADIPOR2	adiponectin receptor 2	NA	PAQR2, ACDCR2	ENSG00000006831	Q86V24
Symbol Withdrawn	HGNC:16477	ADIR	symbol withdrawn, see [HGNC:11997](/data/gene-symbol-report/#!/hgnc_id/HGNC:11997)	NA	FLJ22345, ADIR2	NA	NA
Approved	HGNC:24043	ADIRF	adipogenesis regulatory factor	C10orf116	APM2, AFRO	ENSG00000148671	Q15847
Approved	HGNC:45127	ADIRF-AS1	ADIRF antisense RNA 1	NA	NA	ENSG00000272734	NA
Approved	HGNC:15873	ADISSP	adipose secreted signaling protein	C20orf27	FLJ20550	ENSG00000101220	Q9GZN8
Approved	HGNC:257	ADK	adenosine kinase	NA	AK	ENSG00000156110	P55263
Symbol Withdrawn	HGNC:258	ADL	symbol withdrawn, see [HGNC:10805](/data/gene-symbol-report/#!/hgnc_id/HGNC:10805)	NA	NA	NA	NA
Approved	HGNC:259	ADM	adrenomedullin	NA	AM	ENSG00000148926	P35318
Approved	HGNC:55516	ADM-DT	ADM divergent transcript	NA	NA	ENSG00000254554	NA
Approved	HGNC:28898	ADM2	adrenomedullin 2	NA	AM2, FLJ21135	ENSG00000128165	Q7Z4H4
Approved	HGNC:27293	ADM5	adrenomedullin 5 (putative)	C19orf76	AM5	ENSG00000224420	C9JUS6
Symbol Withdrawn	HGNC:260	ADMLX	symbol withdrawn, see [HGNC:6211](/data/gene-symbol-report/#!/hgnc_id/HGNC:6211)	NA	NA	NA	NA
Symbol Withdrawn	HGNC:261	ADMLY	symbol withdrawn, see [HGNC:6214](/data/gene-symbol-report/#!/hgnc_id/HGNC:6214)	NA	NA	NA	NA
Approved	HGNC:15766	ADNP	activity dependent neuroprotector homeobox	NA	KIAA0784, ADNP1	ENSG00000101126	Q9H2P0
Approved	HGNC:51227	ADNP-AS1	ADNP antisense RNA 1	NA	NA	ENSG00000259456	NA
Approved	HGNC:23803	ADNP2	ADNP homeobox 2	ZNF508	KIAA0863	ENSG00000101544	Q6IQ32
Approved	HGNC:23506	ADO	2-aminoethanethiol dioxygenase	C10orf22	FLJ14547	ENSG00000181915	Q96SZ5
Approved	HGNC:262	ADORA1	adenosine A1 receptor	NA	RDC7	ENSG00000163485	P30542
Approved	HGNC:263	ADORA2A	adenosine A2a receptor	ADORA2	RDC8	ENSG00000128271	P29274
Approved	HGNC:37122	ADORA2A-AS1	ADORA2A antisense RNA 1	C22orf45	FLJ34651, hLinfRNA1	ENSG00000178803	P86434
Approved	HGNC:264	ADORA2B	adenosine A2b receptor	NA	NA	ENSG00000170425	P29275
Approved	HGNC:265	ADORA2BP1	adenosine A2b receptor pseudogene 1	ADORA2BP	NA	ENSG00000236136	NA
Entry Withdrawn	HGNC:266	ADORA2L1	adenosine A2 receptor-like 1	ADORA2L	NA	NA	NA
Entry Withdrawn	HGNC:267	ADORA2L2	adenosine A2 receptor-like 2	NA	NA	NA	NA
Approved	HGNC:268	ADORA3	adenosine A3 receptor	NA	AD026, A3AR	ENSG00000282608	P0DMS8
Approved	HGNC:25250	ADPGK	ADP dependent glucokinase	NA	DKFZp434B195, ADP-GK	ENSG00000159322	Q9BRR6
Approved	HGNC:44144	ADPGK-AS1	ADPGK antisense RNA 1	NA	NA	ENSG00000260898	NA
Approved	HGNC:269	ADPRH	ADP-ribosylarginine hydrolase	NA	ARH1	ENSG00000144843	P54922
Approved	HGNC:21303	ADPRHL1	ADP-ribosylhydrolase like 1	NA	ARH2	ENSG00000153531	Q8NDY3
Approved	HGNC:30925	ADPRM	ADP-ribose/CDP-alcohol diphosphatase, manganese dependent	C17orf48	MDS006	ENSG00000170222	Q3LIE5
Approved	HGNC:21304	ADPRS	ADP-ribosylserine hydrolase	ADPRHL2	ARH3, FLJ20446	ENSG00000116863	Q9NX46
Approved	HGNC:277	ADRA1A	adrenoceptor alpha 1A	ADRA1C	ADRA1L1	ENSG00000120907	P35348
Approved	HGNC:278	ADRA1B	adrenoceptor alpha 1B	NA	NA	ENSG00000170214	P35368
Symbol Withdrawn	HGNC:279	ADRA1C	symbol withdrawn, see [HGNC:277](/data/gene-symbol-report/#!/hgnc_id/HGNC:277)	NA	NA	NA	NA
Approved	HGNC:280	ADRA1D	adrenoceptor alpha 1D	NA	ADRA1R, ADRA1A, ADRA1	ENSG00000171873	P25100
Approved	HGNC:281	ADRA2A	adrenoceptor alpha 2A	ADRA2, ADRA2R	ADRAR	ENSG00000150594	P08913
Approved	HGNC:282	ADRA2B	adrenoceptor alpha 2B	ADRA2L1, ADRA2RL1	ADRARL1	ENSG00000274286	P18089
Approved	HGNC:283	ADRA2C	adrenoceptor alpha 2C	ADRA2L2, ADRA2RL2	ADRARL2	ENSG00000184160	P18825
Symbol Withdrawn	HGNC:284	ADRA2L1	symbol withdrawn, see [HGNC:282](/data/gene-symbol-report/#!/hgnc_id/HGNC:282)	NA	NA	NA	NA
Approved	HGNC:285	ADRB1	adrenoceptor beta 1	ADRB1R	NA	ENSG00000043591	P08588
Approved	HGNC:286	ADRB2	adrenoceptor beta 2	ADRB2R	ADRBR, BAR, B2AR, ARB2	ENSG00000169252	P07550
Symbol Withdrawn	HGNC:287	ADRB2RL1	symbol withdrawn, see [HGNC:5286](/data/gene-symbol-report/#!/hgnc_id/HGNC:5286)	NA	NA	NA	NA
Approved	HGNC:288	ADRB3	adrenoceptor beta 3	NA	NA	ENSG00000188778	P13945
Approved	HGNC:15759	ADRM1	ADRM1 26S proteasome ubiquitin receptor	NA	GP110, Rpn13, ARM1, PSMD16	ENSG00000130706	Q16186
Approved	HGNC:291	ADSL	adenylosuccinate lyase	NA	NA	ENSG00000239900	P30566
Approved	HGNC:20093	ADSS1	adenylosuccinate synthase 1	ADSSL1	FLJ38602	ENSG00000185100	Q8N142
Approved	HGNC:292	ADSS2	adenylosuccinate synthase 2	ADSS	NA	ENSG00000035687	P30520
Entry Withdrawn	HGNC:293	ADT	ADT unknown	NA	NA	NA	NA
Symbol Withdrawn	HGNC:294	ADTAA	symbol withdrawn, see [HGNC:561](/data/gene-symbol-report/#!/hgnc_id/HGNC:561)	NA	NA	NA	NA
Symbol Withdrawn	HGNC:295	ADTAB	symbol withdrawn, see [HGNC:562](/data/gene-symbol-report/#!/hgnc_id/HGNC:562)	NA	NA	NA	NA
Symbol Withdrawn	HGNC:296	ADTB1	symbol withdrawn, see [HGNC:554](/data/gene-symbol-report/#!/hgnc_id/HGNC:554)	NA	NA	NA	NA
Symbol Withdrawn	HGNC:299	ADTB2	symbol withdrawn, see [HGNC:563](/data/gene-symbol-report/#!/hgnc_id/HGNC:563)	NA	NA	NA	NA
Symbol Withdrawn	HGNC:300	ADTG	symbol withdrawn, see [HGNC:555](/data/gene-symbol-report/#!/hgnc_id/HGNC:555)	NA	NA	NA	NA
Approved	HGNC:21214	ADTRP	androgen dependent TFPI regulating protein	C6orf105	dJ413H6.1, AIG1L	ENSG00000111863	Q96IZ2
Symbol Withdrawn	HGNC:301	AE1	symbol withdrawn, see [HGNC:11027](/data/gene-symbol-report/#!/hgnc_id/HGNC:11027)	NA	NA	NA	NA
Symbol Withdrawn	HGNC:302	AE2	symbol withdrawn, see [HGNC:11028](/data/gene-symbol-report/#!/hgnc_id/HGNC:11028)	NA	NA	NA	NA
Approved	HGNC:303	AEBP1	AE binding protein 1	NA	ACLP	ENSG00000106624	Q8IUX7
Approved	HGNC:24051	AEBP2	AE binding protein 2	NA	MGC17922	ENSG00000139154	Q6ZN18
Symbol Withdrawn	HGNC:305	AEMK	symbol withdrawn, see [HGNC:6218](/data/gene-symbol-report/#!/hgnc_id/HGNC:6218)	NA	NA	NA	NA
Approved	HGNC:25722	AEN	apoptosis enhancing nuclease	ISG20L1	FLJ12484, FLJ12562	ENSG00000181026	Q8WTP8
Symbol Withdrawn	HGNC:306	AEPLC	symbol withdrawn, see [HGNC:934](/data/gene-symbol-report/#!/hgnc_id/HGNC:934)	NA	NA	NA	NA
Symbol Withdrawn	HGNC:308	AEZ	symbol withdrawn, see [HGNC:17129](/data/gene-symbol-report/#!/hgnc_id/HGNC:17129)	NA	NA	NA	NA
Entry Withdrawn	HGNC:309	AF8T	AF8 temperature sensitivity complementing	NA	NA	NA	NA
Entry Withdrawn	HGNC:310	AFA	ankyloblepharon filiforme adnatum	NA	NA	NA	NA
Approved	HGNC:24017	AFAP1	actin filament associated protein 1	NA	AFAP-110, AFAP	ENSG00000196526	Q8N556
Approved	HGNC:28141	AFAP1-AS1	AFAP1 antisense RNA 1	AFAP1AS, AFAP1-AS	MGC10981	ENSG00000272620	NA
Approved	HGNC:26714	AFAP1L1	actin filament associated protein 1 like 1	NA	FLJ36748	ENSG00000157510	Q8TED9
Approved	HGNC:25901	AFAP1L2	actin filament associated protein 1 like 2	KIAA1914	FLJ14564, Em:AC005383.4, XB130	ENSG00000169129	Q8N4X5
Symbol Withdrawn	HGNC:311	AFCP	symbol withdrawn, see [HGNC:1474](/data/gene-symbol-report/#!/hgnc_id/HGNC:1474)	NA	NA	NA	NA
Entry Withdrawn	HGNC:312	AFD1	acrofacial dysostosis 1, Nager type	NA	NA	NA	NA
Approved	HGNC:7137	AFDN	afadin, adherens junction formation factor	MLLT4	AF-6, AF6	ENSG00000130396	P55196
Approved	HGNC:21236	AFDN-DT	AFDN divergent transcript	C6orf124, MLLT4-AS1, AFDN-AS1	HGC6.4, dJ431P23.3, XBP1SBM	ENSG00000198221	Q9Y6Z5
Approved	HGNC:7135	AFF1	ALF transcription elongation factor 1	PBM1, MLLT2	AF-4, AF4, FEL	ENSG00000172493	P51825
Approved	HGNC:53447	AFF1-AS1	AFF1 antisense RNA 1	NA	NA	NA	NA
Approved	HGNC:3776	AFF2	ALF transcription elongation factor 2	FMR2	FRAXE	ENSG00000155966	P51816
Approved	HGNC:41334	AFF2-IT1	AFF2 intronic transcript 1	NA	NA	ENSG00000223516	NA
Approved	HGNC:6473	AFF3	ALF transcription elongation factor 3	LAF4	MLLT2-like	ENSG00000144218	P51826
Approved	HGNC:17869	AFF4	ALF transcription elongation factor 4	NA	AF5Q31, MCEF	ENSG00000072364	Q9UHB7
Approved	HGNC:55235	AFF4-DT	AFF4 divergent transcript	NA	NA	ENSG00000272023	NA
Approved	HGNC:56526	AFF4P1	AFF4 pseudogene 1	NA	NA	ENSG00000249820	NA
Approved	HGNC:16411	AFG1L	AFG1 like ATPase	LACE1	AFG1	ENSG00000135537	Q8WV93
Approved	HGNC:18119	AFG2A	AFG2 AAA ATPase homolog A	SPATA5	SPAF, AFG2	ENSG00000145375	Q8NB90
Approved	HGNC:28762	AFG2B	AFG2 AAA ATPase homolog B	SPATA5L1	MGC5347, FLJ12286	ENSG00000171763	Q9BVQ7
Symbol Withdrawn	HGNC:313	AFG3	symbol withdrawn, see [HGNC:314](/data/gene-symbol-report/#!/hgnc_id/HGNC:314)	NA	NA	NA	NA
Approved	HGNC:314	AFG3L1P	AFG3 like matrix AAA peptidase subunit 1, pseudogene	AFG3, AFG3L1	NA	ENSG00000223959	NA
Approved	HGNC:315	AFG3L2	AFG3 like matrix AAA peptidase subunit 2	SCA28	SPAX5	ENSG00000141385	Q9Y4W6
Approved	HGNC:24169	AFG3L2P1	AFG3L2 pseudogene 1	AFG3L2P	NA	ENSG00000253606	NA
Approved	HGNC:316	AFM	afamin	NA	ALB2, ALBA	ENSG00000079557	P43652
Approved	HGNC:20910	AFMID	arylformamidase	NA	DKFZp686F03259, KF	ENSG00000183077	Q63HM1
Approved	HGNC:317	AFP	alpha fetoprotein	HPAFP	FETA	ENSG00000081051	P02771
Approved	HGNC:25951	AFTPH	aftiphilin	NA	MGC33965, FLJ20080, FLJ23793, Nbla10388	ENSG00000119844	Q6ULP2
Approved	HGNC:52788	AFTPH-DT	AFTPH divergent transcript	NA	NA	ENSG00000260101	NA
Approved	HGNC:318	AGA	aspartylglucosaminidase	NA	ASRG	ENSG00000038002	P20933
Approved	HGNC:27730	AGA-DT	AGA divergent transcript	NA	NA	ENSG00000250131	NA
Approved	HGNC:16922	AGAP1	ArfGAP with GTPase domain, ankyrin repeat and PH domain 1	CENTG2	KIAA1099, GGAP1	ENSG00000157985	Q9UPQ3
Approved	HGNC:41427	AGAP1-IT1	AGAP1 intronic transcript 1	NA	NA	ENSG00000235529	NA
Approved	HGNC:16921	AGAP2	ArfGAP with GTPase domain, ankyrin repeat and PH domain 2	CENTG1	NA	ENSG00000135439	Q99490
Approved	HGNC:48633	AGAP2-AS1	AGAP2 antisense RNA 1	NA	LOC100130776, PUNISHER	ENSG00000255737	NA
Approved	HGNC:16923	AGAP3	ArfGAP with GTPase domain, ankyrin repeat and PH domain 3	CENTG3	NA	ENSG00000133612	Q96P47
Approved	HGNC:23459	AGAP4	ArfGAP with GTPase domain, ankyrin repeat and PH domain 4	CTGLF1, AGAP8, CTGLF5	Em:AC012044.1, MRIP2	ENSG00000188234	Q96P64
Approved	HGNC:23467	AGAP5	ArfGAP with GTPase domain, ankyrin repeat and PH domain 5	CTGLF2	Em:AC073389.1	ENSG00000172650	A6NIR3
Approved	HGNC:23466	AGAP6	ArfGAP with GTPase domain, ankyrin repeat and PH domain 6	CTGLF3	bA324H6.1	ENSG00000204149	Q5VW22
Approved	HGNC:23465	AGAP7P	ArfGAP with GTPase domain, ankyrin repeat and PH domain 7, pseudogene	CTGLF4, AGAP7	bA109G10.1	ENSG00000264204	Q5VUJ5
Symbol Withdrawn	HGNC:23464	AGAP8	symbol withdrawn, see [HGNC:23459](/data/gene-symbol-report/#!/hgnc_id/HGNC:23459)	CTGLF5	NA	NA	NA
Approved	HGNC:23463	AGAP9	ArfGAP with GTPase domain, ankyrin repeat and PH domain 9	CTGLF6	bA301J7.2, FLJ00312	ENSG00000204172	Q5VTM2
Symbol Withdrawn	HGNC:23462	AGAP10	symbol withdrawn, see [HGNC:23659](/data/gene-symbol-report/#!/hgnc_id/HGNC:23659)	CTGLF7	bA144G6.2	NA	NA
Approved	HGNC:23659	AGAP10P	ArfGAP with GTPase domain, ankyrin repeat and PH domain 10, pseudogene	AGAP10, CTGLF7, CTGLF10P	bA358L16.1, bA144G6.2	ENSG00000230869	NA
Approved	HGNC:29421	AGAP11	ArfGAP with GTPase domain, ankyrin repeat and PH domain 11	NA	KIAA1975	ENSG00000261011	Q8TF27
Approved	HGNC:23661	AGAP12P	ArfGAP with GTPase domain, ankyrin repeat and PH domain 12, pseudogene	CTGLF12P	bA164N7.2	ENSG00000265018	NA
Approved	HGNC:23499	AGAP13P	ArfGAP with GTPase domain, ankyrin repeat and PH domain 13, pseudogene	CTGLF9P	bA548K23.1	ENSG00000243289	NA
Approved	HGNC:23660	AGAP14P	ArfGAP with GTPase domain, ankyrin repeat and PH domain 14, pseudogene	CTGLF11P, AGAP14	bA145E20.1	ENSG00000279058	NA
Approved	HGNC:26504	AGBL1	AGBL carboxypeptidase 1	NA	FLJ32310, CCP4	ENSG00000273540	Q96MI9
Approved	HGNC:48617	AGBL1-AS1	AGBL1 antisense RNA 1	NA	NA	ENSG00000260125	NA
Approved	HGNC:26296	AGBL2	AGBL carboxypeptidase 2	NA	FLJ23598, CCP2	ENSG00000165923	Q5U5Z8
Approved	HGNC:27981	AGBL3	AGBL carboxypeptidase 3	NA	MGC32955, CCP3	ENSG00000146856	Q8NEM8
Approved	HGNC:25892	AGBL4	AGBL carboxypeptidase 4	NA	FLJ14442, CCP6	ENSG00000186094	Q5VU57
Approved	HGNC:41123	AGBL4-AS1	AGBL4 antisense RNA 1	NA	NA	ENSG00000230114	NA
Approved	HGNC:41482	AGBL4-IT1	AGBL4 intronic transcript 1	NA	NA	ENSG00000225623	NA
Approved	HGNC:26147	AGBL5	AGBL carboxypeptidase 5	NA	FLJ21839, CCP5	ENSG00000084693	Q8NDL9
Approved	HGNC:41133	AGBL5-AS1	AGBL5 antisense RNA 1	NA	NA	ENSG00000231636	NA
Approved	HGNC:41484	AGBL5-IT1	AGBL5 intronic transcript 1	NA	NA	ENSG00000229122	NA
Approved	HGNC:320	AGER	advanced glycosylation end-product specific receptor	NA	RAGE, SCARJ1, sRAGE	ENSG00000204305	Q15109
Approved	HGNC:5175	AGFG1	ArfGAP with FG repeats 1	HRB	RIP, RAB	ENSG00000173744	P52594
Approved	HGNC:5177	AGFG2	ArfGAP with FG repeats 2	HRBL	RABR	ENSG00000106351	O95081
Approved	HGNC:24684	AGGF1	angiogenic factor with G-patch and FHA domains 1	NA	VG5Q, HSU84971, FLJ10283, GPATC7, GPATCH7	ENSG00000164252	Q8N302
Approved	HGNC:38051	AGGF1P1	angiogenic factor with G-patch and FHA domains 1 pseudogene 1	NA	NA	ENSG00000214273	NA
Approved	HGNC:38052	AGGF1P2	angiogenic factor with G-patch and FHA domains 1 pseudogene 2	NA	NA	ENSG00000233435	NA
Approved	HGNC:38053	AGGF1P3	angiogenic factor with G-patch and FHA domains 1 pseudogene 3	NA	NA	ENSG00000241532	NA
Approved	HGNC:38054	AGGF1P4	angiogenic factor with G-patch and FHA domains 1 pseudogene 4	NA	NA	ENSG00000261689	NA
Approved	HGNC:51741	AGGF1P5	angiogenic factor with G-patch and FHA domains 1 pseudogene 5	NA	NA	ENSG00000260680	NA
Approved	HGNC:51744	AGGF1P6	angiogenic factor with G-patch and FHA domains 1 pseudogene 6	NA	NA	ENSG00000259836	NA
Approved	HGNC:51740	AGGF1P7	angiogenic factor with G-patch and FHA domains 1 pseudogene 7	NA	NA	ENSG00000260994	NA
Approved	HGNC:51745	AGGF1P8	angiogenic factor with G-patch and FHA domains 1 pseudogene 8	NA	NA	ENSG00000261752	NA
Approved	HGNC:51746	AGGF1P9	angiogenic factor with G-patch and FHA domains 1 pseudogene 9	NA	NA	ENSG00000260427	NA
Approved	HGNC:51747	AGGF1P10	angiogenic factor with G-patch and FHA domains 1 pseudogene 10	NA	NA	ENSG00000282968	NA
Approved	HGNC:21869	AGK	acylglycerol kinase	MULK	FLJ10842	ENSG00000006530	Q53H12
Approved	HGNC:55356	AGK-DT	AGK divergent transcript	NA	NA	ENSG00000261570	NA
Approved	HGNC:37661	AGKP1	AGK pseudogene 1	NA	AGKY1	ENSG00000226555	NA
Approved	HGNC:55132	AGKP2	AGK pseudogene 2	NA	NA	ENSG00000228819	NA
Approved	HGNC:321	AGL	amylo-alpha-1, 6-glucosidase, 4-alpha-glucanotransferase	NA	GDE	ENSG00000162688	P35573
Approved	HGNC:18407	AGMAT	agmatinase (putative)	NA	FLJ23384	ENSG00000116771	Q9BSE5
Approved	HGNC:33784	AGMO	alkylglycerol monooxygenase	TMEM195	FLJ16237	ENSG00000187546	Q6ZNB7
Symbol Withdrawn	HGNC:322	AGMX1	symbol withdrawn, see [HGNC:1133](/data/gene-symbol-report/#!/hgnc_id/HGNC:1133)	NA	NA	NA	NA
Entry Withdrawn	HGNC:323	AGMX2	agammaglobulinemia, X-linked 2 (with growth hormone deficiency)	NA	NA	NA	NA
Approved	HGNC:3262	AGO1	argonaute RISC component 1	EIF2C1	hAGO1	ENSG00000092847	Q9UL18
Approved	HGNC:3263	AGO2	argonaute RISC catalytic component 2	EIF2C2, CASC7	hAGO2, Q10, LINC00980	ENSG00000123908	Q9UKV8
Approved	HGNC:18421	AGO3	argonaute RISC catalytic component 3	EIF2C3	hAGO3, FLJ12765	ENSG00000126070	Q9H9G7
Approved	HGNC:18424	AGO4	argonaute RISC component 4	EIF2C4	hAGO4, KIAA1567, FLJ20033	ENSG00000134698	Q9HCK5
Approved	HGNC:324	AGPAT1	1-acylglycerol-3-phosphate O-acyltransferase 1	NA	LPAAT-alpha, LPLAT1	ENSG00000204310	Q99943
Approved	HGNC:325	AGPAT2	1-acylglycerol-3-phosphate O-acyltransferase 2	BSCL	LPAAT-beta, LPLAT2	ENSG00000169692	O15120
Approved	HGNC:326	AGPAT3	1-acylglycerol-3-phosphate O-acyltransferase 3	NA	LPAAT-gamma, LPAAT3, LPLAT3	ENSG00000160216	Q9NRZ7
Approved	HGNC:20885	AGPAT4	1-acylglycerol-3-phosphate O-acyltransferase 4	NA	LPAAT-delta, dJ473J16.2, LPAAT4, LPLAT4	ENSG00000026652	Q9NRZ5
Approved	HGNC:20988	AGPAT4-IT1	AGPAT4 intronic transcript 1	C6orf59, NCRNA00241	FLJ23112	NA	Q9H0P7
Approved	HGNC:20886	AGPAT5	1-acylglycerol-3-phosphate O-acyltransferase 5	NA	FLJ11210, LPAAT-e, LPAAT-epsilon, LPLAT5	ENSG00000155189	Q9NUQ2
Approved	HGNC:37709	AGPAT5P1	1-acylglycerol-3-phosphate O-acyltransferase 5 pseudogene 1	NA	NA	ENSG00000234652	NA
Approved	HGNC:327	AGPS	alkylglycerone phosphate synthase	NA	ADHAPS, ADAS, ALDHPSY, ADPS, ADAP-S	ENSG00000018510	O00116
Approved	HGNC:328	AGR2	anterior gradient 2, protein disulphide isomerase family member	NA	XAG-2, HAG-2, AG2, PDIA17	ENSG00000106541	O95994
Approved	HGNC:24167	AGR3	anterior gradient 3, protein disulphide isomerase family member	NA	HAG3, hAG-3, BCMP11, PDIA18	ENSG00000173467	Q8TD06
Approved	HGNC:329	AGRN	agrin	AGRIN	NA	ENSG00000188157	O00468
Approved	HGNC:330	AGRP	agouti related neuropeptide	NA	Agrt, ART, ASIP2	ENSG00000159723	O00253
Symbol Withdrawn	HGNC:331	AGS	symbol withdrawn, see [HGNC:6188](/data/gene-symbol-report/#!/hgnc_id/HGNC:6188)	NA	NA	NA	NA
Symbol Withdrawn	HGNC:332	AGS1	symbol withdrawn, see [HGNC:12269](/data/gene-symbol-report/#!/hgnc_id/HGNC:12269)	AGS1	NA	NA	NA
Symbol Withdrawn	HGNC:31917	AGS2	symbol withdrawn, see [HGNC:25671](/data/gene-symbol-report/#!/hgnc_id/HGNC:25671)	AGS2	NA	NA	NA
Approved	HGNC:333	AGT	angiotensinogen	SERPINA8	NA	ENSG00000135744	P01019
Symbol Withdrawn	HGNC:334	AGTBP	symbol withdrawn, see [HGNC:16058](/data/gene-symbol-report/#!/hgnc_id/HGNC:16058)	NA	NA	NA	NA
Symbol Withdrawn	HGNC:335	AGTIL	symbol withdrawn, see [HGNC:745](/data/gene-symbol-report/#!/hgnc_id/HGNC:745)	NA	NA	NA	NA
Approved	HGNC:17258	AGTPBP1	ATP/GTP binding carboxypeptidase 1	NA	KIAA1035, Nna1, CCP1	ENSG00000135049	Q9UPW5
Approved	HGNC:336	AGTR1	angiotensin II receptor type 1	AGTR1B	AT1, AT2R1, AGTR1A, AT2R1A, HAT1R, AG2S, AT2R1B, AT1B, ATR1	ENSG00000144891	P30556
Symbol Withdrawn	HGNC:337	AGTR1B	symbol withdrawn, see [HGNC:336](/data/gene-symbol-report/#!/hgnc_id/HGNC:336)	NA	AT2R1B	NA	NA
Approved	HGNC:338	AGTR2	angiotensin II receptor type 2	NA	AT2, MRX88	ENSG00000180772	P50052
Approved	HGNC:13539	AGTRAP	angiotensin II receptor associated protein	NA	ATRAP	ENSG00000177674	Q6RW13
Entry Withdrawn	HGNC:340	AGTRL2	angiotensin II receptor-like 2	NA	NA	NA	NA
Approved	HGNC:341	AGXT	alanine--glyoxylate aminotransferase	SPAT	AGXT1, PH1, AGT, SPT, AGT1, TLH6, Ser-PyrAT	ENSG00000172482	P21549
Approved	HGNC:14412	AGXT2	alanine--glyoxylate aminotransferase 2	NA	AGT2	ENSG00000113492	Q9BYV1
Symbol Withdrawn	HGNC:342	AHC	symbol withdrawn, see [HGNC:7960](/data/gene-symbol-report/#!/hgnc_id/HGNC:7960)	NA	NA	NA	NA
Approved	HGNC:24618	AHCTF1	AT-hook containing transcription factor 1	NA	ELYS	ENSG00000153207	Q8WYP5
Approved	HGNC:24620	AHCTF1P1	AT-hook containing transcription factor 1 pseudogene 1	AHCTF1P	ELYS-like	ENSG00000226121	NA
Approved	HGNC:343	AHCY	adenosylhomocysteinase	NA	SAHH, AdoHcyase	ENSG00000101444	P23526
Approved	HGNC:344	AHCYL1	adenosylhomocysteinase like 1	NA	XPVKONA, IRBIT, PPP1R78	ENSG00000168710	O43865
Approved	HGNC:22204	AHCYL2	adenosylhomocysteinase like 2	NA	KIAA0828, long-IRBIT, IRBIT2, ADOHCYASE3	ENSG00000158467	Q96HN2
Approved	HGNC:44993	AHCYP1	adenosylhomocysteinase pseudogene 1	NA	NA	NA	NA
Approved	HGNC:44994	AHCYP2	adenosylhomocysteinase pseudogene 2	NA	NA	ENSG00000238181	NA
Approved	HGNC:44995	AHCYP3	adenosylhomocysteinase pseudogene 3	NA	NA	ENSG00000233955	NA
Approved	HGNC:44996	AHCYP4	adenosylhomocysteinase pseudogene 4	NA	NA	ENSG00000232992	NA
Approved	HGNC:44997	AHCYP5	adenosylhomocysteinase pseudogene 5	NA	NA	ENSG00000213107	NA
Approved	HGNC:44998	AHCYP6	adenosylhomocysteinase pseudogene 6	NA	NA	NA	NA
Approved	HGNC:44999	AHCYP7	adenosylhomocysteinase pseudogene 7	NA	NA	ENSG00000259465	NA
Approved	HGNC:45000	AHCYP8	adenosylhomocysteinase pseudogene 8	NA	NA	ENSG00000242529	NA
Approved	HGNC:25230	AHDC1	AT-hook DNA binding motif containing 1	NA	DJ159A19.3, RP1-159A19.1	ENSG00000126705	Q5TGY3
Symbol Withdrawn	HGNC:345	AHDS	symbol withdrawn, see [HGNC:10923](/data/gene-symbol-report/#!/hgnc_id/HGNC:10923)	NA	NA	NA	NA
Approved	HGNC:21575	AHI1	Abelson helper integration site 1	NA	FLJ20069, ORF1, JBTS3	ENSG00000135541	Q8N157
Approved	HGNC:32526	AHI1-DT	AHI1 divergent transcript	C6orf217, NCRNA00271, LINC00271	NA	ENSG00000231028	P0C7V0
Approved	HGNC:347	AHNAK	AHNAK nucleoprotein	NA	MGC5395, AHNAK1	ENSG00000124942	Q09666
Approved	HGNC:20125	AHNAK2	AHNAK nucleoprotein 2	C14orf78	NA	ENSG00000185567	Q8IVF2
Approved	HGNC:348	AHR	aryl hydrocarbon receptor	NA	bHLHe76	ENSG00000106546	P35869
Approved	HGNC:346	AHRR	aryl hydrocarbon receptor repressor	AHH, AHHR	KIAA1234, bHLHe77	ENSG00000063438	A9YTQ3
Approved	HGNC:1189	AHSA1	activator of HSP90 ATPase activity 1	C14orf3	p38, Aha1, hAha1	ENSG00000100591	O95433
Approved	HGNC:20437	AHSA2P	activator of HSP90 ATPase homolog 2, pseudogene	AHSA2	DKFZp564C236, Hch1, AHA1	ENSG00000173209	Q719I0
Approved	HGNC:349	AHSG	alpha 2-HS glycoprotein	NA	FETUA, A2HS, HSGA	ENSG00000145192	P02765
Approved	HGNC:18075	AHSP	alpha hemoglobin stabilizing protein	ERAF	EDRF	ENSG00000169877	Q9NZD4
Entry Withdrawn	HGNC:350	AIC	Aicardi syndrome	NA	NA	NA	NA
Approved	HGNC:13203	AICDA	activation induced cytidine deaminase	NA	HIGM2, CDA2, ARP2, AID	ENSG00000111732	Q9GZX7
Approved	HGNC:25761	AIDA	axin interactor, dorsalization associated	C1orf80	FLJ12806	ENSG00000186063	Q96BJ3
Approved	HGNC:54663	AIDAP1	AIDA pseudogene 1	NA	NA	ENSG00000230154	NA
Approved	HGNC:54664	AIDAP2	AIDA pseudogene 2	NA	NA	ENSG00000251429	NA
Approved	HGNC:54665	AIDAP3	AIDA pseudogene 3	NA	NA	ENSG00000264189	NA
Symbol Withdrawn	HGNC:351	AIED	symbol withdrawn, see [HGNC:1393](/data/gene-symbol-report/#!/hgnc_id/HGNC:1393)	NA	OA2	NA	NA
Approved	HGNC:352	AIF1	allograft inflammatory factor 1	NA	IRT-1, AIF-1, Em:AF129756.17, IBA1	ENSG00000204472	P55008
Approved	HGNC:28904	AIF1L	allograft inflammatory factor 1 like	C9orf58	IBA2, FLJ12783	ENSG00000126878	Q9BQI0
Approved	HGNC:8768	AIFM1	apoptosis inducing factor mitochondria associated 1	PDCD8, NAMSD, AUNX1	AIF, CMTX4, DFNX5	ENSG00000156709	O95831
Approved	HGNC:44884	AIFM1P1	AIFM1 pseudogene 1	NA	NA	ENSG00000225509	NA
Approved	HGNC:21411	AIFM2	apoptosis inducing factor mitochondria associated 2	AMID	FLJ14497, PRG3, FSP1	ENSG00000042286	Q9BRQ8
Approved	HGNC:26398	AIFM3	apoptosis inducing factor mitochondria associated 3	NA	AIFL, FLJ30473	ENSG00000183773	Q96NN9
Approved	HGNC:21607	AIG1	androgen induced 1	NA	dJ95L4.1, AIG-1, FLJ10485	ENSG00000146416	Q9NVV5
Approved	HGNC:43926	AIG1P1	androgen induced 1 pseudogene 1	NA	NA	ENSG00000249089	NA
Symbol Withdrawn	HGNC:353	AIH1	symbol withdrawn, see [HGNC:461](/data/gene-symbol-report/#!/hgnc_id/HGNC:461)	NA	NA	NA	NA
Symbol Withdrawn	HGNC:354	AIH2	symbol withdrawn, see [HGNC:3344](/data/gene-symbol-report/#!/hgnc_id/HGNC:3344)	NA	ADAI	NA	NA
Entry Withdrawn	HGNC:355	AIH3	amelogenesis imperfecta 3, hypomaturation or hypoplastic type	NA	NA	NA	NA
Approved	HGNC:357	AIM2	absent in melanoma 2	NA	PYHIN4	ENSG00000163568	O14862
Approved	HGNC:10648	AIMP1	aminoacyl tRNA synthetase complex interacting multifunctional protein 1	SCYE1	EMAPII, EMAP-2, p43	ENSG00000164022	Q12904
Approved	HGNC:16543	AIMP1P1	aminoacyl tRNA synthetase complex interacting multifunctional protein 1 pseudogene 1	SCYE1P	bA400P21.1	ENSG00000234187	NA
Approved	HGNC:43693	AIMP1P2	aminoacyl tRNA synthetase complex interacting multifunctional protein 1 pseudogene 2	NA	NA	ENSG00000227177	NA
Approved	HGNC:20609	AIMP2	aminoacyl tRNA synthetase complex interacting multifunctional protein 2	NA	p38, PRO0992, JTV-1, JTV1	ENSG00000106305	Q13155
Approved	HGNC:358	AIP	aryl hydrocarbon receptor interacting protein	NA	XAP2, ARA9, FKBP16, FKBP37	ENSG00000110711	O00170
Approved	HGNC:359	AIPL1	aryl hydrocarbon receptor interacting protein like 1	LCA4	NA	ENSG00000129221	Q9NZN9
Approved	HGNC:360	AIRE	autoimmune regulator	APECED	PGA1, APS1	ENSG00000160224	O43918
Approved	HGNC:26039	AIRIM	AFG2 interacting ribosome maturation factor	C1orf109	FLJ20508	ENSG00000116922	Q9NX04
Approved	HGNC:34515	AIRN	antisense of IGF2R non-protein coding RNA	NA	AIR, NCRNA00088, IGF2RAS, IGF2R-AS1	ENSG00000268257	NA
Entry Withdrawn	HGNC:16304	AIS1	autoimmune susceptibility 1	NA	NA	NA	NA
Entry Withdrawn	HGNC:23054	AIS2	autoimmune susceptibility 2	NA	NA	NA	NA
Entry Withdrawn	HGNC:23083	AIS3	autoimmune susceptibility 3 (vitiligo specific)	NA	NA	NA	NA
Approved	HGNC:30801	AJAP1	adherens junctions associated protein 1	NA	SHREW1, SHREW-1, MOT8	ENSG00000196581	Q9UKB5
Approved	HGNC:37284	AJM1	apical junction component 1 homolog	C9orf172	ajm-1	ENSG00000232434	C9J069
Approved	HGNC:20250	AJUBA	ajuba LIM protein	JUB	MGC15563	ENSG00000129474	Q96IF1
Approved	HGNC:55449	AJUBA-DT	AJUBA divergent transcript	NA	NA	ENSG00000258457	NA
Approved	HGNC:361	AK1	adenylate kinase 1	NA	NA	ENSG00000106992	P00568
Approved	HGNC:362	AK2	adenylate kinase 2	NA	NA	ENSG00000004455	P54819
Approved	HGNC:24037	AK2P1	adenylate kinase 2 pseudogene 1	NA	AK2B	NA	NA
Approved	HGNC:33542	AK2P2	adenylate kinase 2 pseudogene 2	NA	NA	ENSG00000242272	NA
Approved	HGNC:17376	AK3	adenylate kinase 3	AK6, AK3L1	AKL3L1	ENSG00000147853	Q9UIJ7
Approved	HGNC:31099	AK3P2	AK3 pseudogene 2	NA	HsT26053	ENSG00000250115	NA
Approved	HGNC:39062	AK3P3	AK3 pseudogene 3	NA	NA	ENSG00000230042	NA
Approved	HGNC:39063	AK3P4	AK3 pseudogene 4	NA	NA	ENSG00000248722	NA
Approved	HGNC:39064	AK3P5	AK3 pseudogene 5	NA	NA	ENSG00000228816	NA
Approved	HGNC:39065	AK3P6	AK3 pseudogene 6	NA	NA	ENSG00000255838	NA
Approved	HGNC:56418	AK3P7	AK3 pseudogene 7	NA	NA	ENSG00000270941	NA
Approved	HGNC:363	AK4	adenylate kinase 4	AK3, AK3L1	NA	ENSG00000162433	P27144
Approved	HGNC:364	AK4P1	adenylate kinase 4 pseudogene 1	AK3P1	NA	ENSG00000263535	NA
Approved	HGNC:39066	AK4P2	adenylate kinase 4 pseudogene 2	NA	NA	ENSG00000249410	NA
Approved	HGNC:21596	AK4P3	adenylate kinase 4 pseudogene 3	AK3L2	AK3L2P	ENSG00000233381	NA
Approved	HGNC:39067	AK4P4	adenylate kinase 4 pseudogene 4	NA	NA	ENSG00000223621	NA
Approved	HGNC:39068	AK4P5	adenylate kinase 4 pseudogene 5	NA	NA	ENSG00000217377	NA
Approved	HGNC:39069	AK4P6	adenylate kinase 4 pseudogene 6	NA	NA	ENSG00000235606	NA
Approved	HGNC:365	AK5	adenylate kinase 5	NA	NA	ENSG00000154027	Q9Y6K8
Approved	HGNC:49151	AK6	adenylate kinase 6	NA	CINAP	ENSG00000085231	Q9Y3D8
Symbol Withdrawn	HGNC:366	AK6	symbol withdrawn, see [HGNC:17376](/data/gene-symbol-report/#!/hgnc_id/HGNC:17376)	NA	NA	NA	NA
Approved	HGNC:51678	AK6P1	adenylate kinase 6 pseudogene 1	NA	NA	ENSG00000256614	NA
Approved	HGNC:51679	AK6P2	adenylate kinase 6 pseudogene 2	NA	NA	ENSG00000257173	NA
Approved	HGNC:20091	AK7	adenylate kinase 7	NA	FLJ32864, FAP75, CFAP75	ENSG00000140057	Q96M32
Approved	HGNC:26526	AK8	adenylate kinase 8	C9orf98	FLJ32704	ENSG00000165695	Q96MA6
Approved	HGNC:33814	AK9	adenylate kinase 9	C6orf224, AKD2, C6orf199, AKD1	FLJ42177, FLJ25791, dJ70A9.1, MGC26954	ENSG00000155085	Q5TCS8
Approved	HGNC:28285	AKAIN1	A-kinase anchor inhibitor 1	C18orf42	NA	ENSG00000231824	P0CW23
Approved	HGNC:367	AKAP1	A-kinase anchoring protein 1	PRKA1	AKAP121, AKAP149, SAKAP84, S-AKAP84, AKAP84, D-AKAP1, PPP1R43, TDRD17	ENSG00000121057	Q92667
Approved	HGNC:55339	AKAP1-DT	AKAP1 divergent transcript	NA	NA	ENSG00000263004	NA
Approved	HGNC:372	AKAP2	A-kinase anchoring protein 2	PRKA2	AKAP-KL, KIAA0920, DKFZp564L0716, MISP2	NA	NA
Approved	HGNC:373	AKAP3	A-kinase anchoring protein 3	NA	FSP95, SOB1, AKAP110, CT82	ENSG00000111254	O75969
Approved	HGNC:374	AKAP4	A-kinase anchoring protein 4	NA	p82, hAKAP82, AKAP82, Fsc1, HI, CT99	ENSG00000147081	Q5JQC9
Approved	HGNC:375	AKAP5	A-kinase anchoring protein 5	NA	AKAP75, AKAP79	ENSG00000179841	P24588
Approved	HGNC:376	AKAP6	A-kinase anchoring protein 6	NA	KIAA0311, mAKAP, AKAP100, PRKA6, ADAP6	ENSG00000151320	Q13023
Approved	HGNC:377	AKAP7	A-kinase anchoring protein 7	NA	AKAP18, AKAP15	ENSG00000118507	O43687, Q9P0M2
Approved	HGNC:378	AKAP8	A-kinase anchoring protein 8	NA	AKAP95, DKFZp586B1222	ENSG00000105127	O43823
Approved	HGNC:29857	AKAP8L	A-kinase anchoring protein 8 like	NA	NAKAP95, HAP95	ENSG00000011243	Q9ULX6
Approved	HGNC:49758	AKAP8P1	A-kinase anchoring protein 8 pseudogene 1	NA	NA	ENSG00000234146	NA
Approved	HGNC:379	AKAP9	A-kinase anchoring protein 9	NA	KIAA0803, AKAP350, AKAP450, CG-NAP, YOTIAO, HYPERION, PRKA9, MU-RMS-40.16A, PPP1R45, LQT11	ENSG00000127914	Q99996
Approved	HGNC:368	AKAP10	A-kinase anchoring protein 10	NA	D-AKAP2, PRKA10, MGC9414	ENSG00000108599	O43572
Approved	HGNC:369	AKAP11	A-kinase anchoring protein 11	NA	KIAA0629, AKAP220, PRKA11, FLJ11304, DKFZp781I12161, PPP1R44	ENSG00000023516	Q9UKA4
Entry Withdrawn	HGNC:39939	AKAP11-IT1	AKPA11 intronic transcript 1 (non-protein coding)	NA	NA	NA	NA
Approved	HGNC:370	AKAP12	A-kinase anchoring protein 12	NA	AKAP250, SSeCKS	ENSG00000131016	Q02952
Approved	HGNC:371	AKAP13	A-kinase anchoring protein 13	LBC	Ht31, BRX, AKAP-Lbc, c-lbc, PROTO-LB, HA-3, ARHGEF13	ENSG00000170776	Q12802
Approved	HGNC:55975	AKAP13-AS1	AKAP13 antisense RNA 1	NA	NA	ENSG00000259367	NA
Approved	HGNC:24061	AKAP14	A-kinase anchoring protein 14	NA	AKAP28	ENSG00000186471	Q86UN6
Approved	HGNC:18783	AKAP17A	A-kinase anchoring protein 17A	CXYorf3, SFRS17A	XE7, XE7Y, DXYS155E, MGC39904, 721P, CCDC133	ENSG00000197976	Q02040
Approved	HGNC:38514	AKAP17BP	A-kinase anchoring protein 17B, pseudogene	AKAP16B, AKAP16BP	NA	ENSG00000214992	NA
Symbol Withdrawn	HGNC:21618	AKD2	symbol withdrawn, see [HGNC:33814](/data/gene-symbol-report/#!/hgnc_id/HGNC:33814)	C6orf199	dJ70A9.1, MGC26954	NA	NA
Approved	HGNC:1170	AKIP1	A-kinase interacting protein 1	C11orf17	BCA3	ENSG00000166452	Q9NQ31
Approved	HGNC:25744	AKIRIN1	akirin 1	C1orf108	FLJ12666	ENSG00000174574	Q9H9L7
Approved	HGNC:50794	AKIRIN1P1	akirin 1 pseudogene 1	NA	NA	ENSG00000257786	NA
Approved	HGNC:50797	AKIRIN1P2	akirin 1 pseudogene 2	NA	NA	ENSG00000228125	NA
Approved	HGNC:21407	AKIRIN2	akirin 2	C6orf166	FLJ10342, dJ486L4.2	ENSG00000135334	Q53H80
Entry Withdrawn	HGNC:28822	AKIRIN2-AS1	AKIRIN2 antisense RNA 1	NCRNA00120	PRO2266	NA	NA
Approved	HGNC:50796	AKIRIN2P1	akirin 2 pseudogene 1	NA	NA	ENSG00000251482	NA
Approved	HGNC:24108	AKNA	AT-hook transcription factor	NA	KIAA1968	ENSG00000106948	Q7Z591
Approved	HGNC:28398	AKNAD1	AKNA domain containing 1	C1orf62	MGC26989	ENSG00000162641	Q5T1N1
Approved	HGNC:380	AKR1A1	aldo-keto reductase family 1 member A1	NA	ALR, DD3	ENSG00000117448	P14550
Approved	HGNC:381	AKR1B1	aldo-keto reductase family 1 member B	ALDR1	AR	ENSG00000085662	P15121
Approved	HGNC:420	AKR1B1P1	aldehyde reductase family 1 member B1 pseudogene 1	ALDRL1	NA	ENSG00000229991	NA
Approved	HGNC:425	AKR1B1P2	aldo-keto reductase family 1 member B1 pseudogene 2	ALDRP	NA	ENSG00000213452	NA
Approved	HGNC:422	AKR1B1P3	aldo-keto reductase family 1 member B1 pseudogene 3	ALDRL3	Coromarker	ENSG00000213785	NA
Approved	HGNC:423	AKR1B1P4	aldo-keto reductase family 1 member B1 pseudogene 4	ALDRL4	NA	ENSG00000237876	NA
Approved	HGNC:20002	AKR1B1P5	aldo-keto reductase family 1 member B1 pseudogene 5	AKR1B1P	NA	ENSG00000258685	NA
Approved	HGNC:33498	AKR1B1P6	aldo-keto reductase family 1 member B1 pseudogene 6	NA	NA	ENSG00000225212	NA
Approved	HGNC:33497	AKR1B1P7	aldo-keto reductase family 1 member B1 pseudogene 7	NA	NA	ENSG00000266899	NA
Approved	HGNC:33496	AKR1B1P8	aldo-keto reductase family 1 member B1 pseudogene 8	NA	NA	ENSG00000231371	NA
Approved	HGNC:382	AKR1B10	aldo-keto reductase family 1 member B10	AKR1B11	AKR1B12, ARL-1, HIS, ARL1, HSI, ALDRLn	ENSG00000198074	O60218
Approved	HGNC:45062	AKR1B10P1	aldo-keto reductase family 1 member B10 pseudogene 1	NA	NA	ENSG00000213606	NA
Approved	HGNC:45063	AKR1B10P2	aldo-keto reductase family 1 member B10 pseudogene 2	NA	NA	ENSG00000263355	NA
Symbol Withdrawn	HGNC:383	AKR1B11	symbol withdrawn, see [HGNC:382](/data/gene-symbol-report/#!/hgnc_id/HGNC:382)	NA	ARL-1, HIS	NA	NA
Approved	HGNC:37281	AKR1B15	aldo-keto reductase family 1 member B15	NA	NA	ENSG00000227471	C9JRZ8
Approved	HGNC:384	AKR1C1	aldo-keto reductase family 1 member C1	DDH1	DDH, MBAB, DD1, HAKRC	ENSG00000187134	Q04828
Approved	HGNC:385	AKR1C2	aldo-keto reductase family 1 member C2	DDH2, TDD	DD, BABP, DD2, HAKRD, MCDR2	ENSG00000151632	P52895
Approved	HGNC:386	AKR1C3	aldo-keto reductase family 1 member C3	HSD17B5	KIAA0119, DDX, HAKRB, PGFS	ENSG00000196139	P42330
Approved	HGNC:387	AKR1C4	aldo-keto reductase family 1 member C4	CHDR	DD4, HAKRA, C11, 3-alpha-HSD, CDR, MGC22581	ENSG00000198610	P17516
Approved	HGNC:44679	AKR1C5P	aldo-keto reductase family 1 member C5, pseudogene	NA	NA	ENSG00000225418	NA
Approved	HGNC:44680	AKR1C6P	aldo-keto reductase family 1 member C6, pseudogene	NA	TAKR	ENSG00000151631	NA
Approved	HGNC:44681	AKR1C7P	aldo-keto reductase family 1 member C7, pseudogene	NA	NA	ENSG00000215267	NA
Approved	HGNC:23469	AKR1C8	aldo-keto reductase family 1 member C8	AKR1CL1, AKR1C8P	NA	ENSG00000264006	Q5T2L2
Approved	HGNC:388	AKR1D1	aldo-keto reductase family 1 member D1	SRD5B1	NA	ENSG00000122787	P51857
Approved	HGNC:11288	AKR1D1P1	aldo-keto reductase family 1 member D1 pseudogene 1	SRD5BP1, AKR1D1P	NA	ENSG00000227776	NA
Approved	HGNC:23437	AKR1E2	aldo-keto reductase family 1 member E2	AKRDC1, AKR1CL2	MGC10612, HTSP1, htAKR	ENSG00000165568	Q96JD6
Approved	HGNC:389	AKR7A2	aldo-keto reductase family 7 member A2	NA	AFAR	ENSG00000053371	O43488
Approved	HGNC:24062	AKR7A2P1	AKR7A2 pseudogene 1	NA	AFARP1	ENSG00000229020	NA
Approved	HGNC:55059	AKR7A2P2	AKR7A2P pseudogene 1	NA	NA	ENSG00000224341	NA
Approved	HGNC:390	AKR7A3	aldo-keto reductase family 7 member A3	NA	NA	ENSG00000162482	O95154
Approved	HGNC:24056	AKR7L	aldo-keto reductase family 7 like (gene/pseudogene)	NA	AFAR3	ENSG00000211454	Q8NHP1
Approved	HGNC:391	AKT1	AKT serine/threonine kinase 1	NA	RAC, PKB, PRKBA, AKT, RAC-alpha	ENSG00000142208	P31749
Approved	HGNC:28426	AKT1S1	AKT1 substrate 1	NA	PRAS40, MGC2865, Lobe	ENSG00000204673	Q96B36
Approved	HGNC:392	AKT2	AKT serine/threonine kinase 2	NA	PKBβ	ENSG00000105221	P31751
Approved	HGNC:393	AKT3	AKT serine/threonine kinase 3	NA	PKBG, RAC-gamma, PRKBG	ENSG00000117020	Q9Y243
Approved	HGNC:41304	AKT3-IT1	AKT3 intronic transcript 1	NA	NA	ENSG00000228939	NA
Approved	HGNC:16710	AKTIP	AKT interacting protein	FTS	FLJ13258	ENSG00000166971	Q9H8T0
Approved	HGNC:56419	AKTIPP1	AKTIP pseudogene 1	NA	NA	ENSG00000271137	NA
Approved	HGNC:56420	AKTIPP2	AKTIP pseudogene 2	NA	NA	ENSG00000226432	NA
Approved	HGNC:56421	AKTIPP3	AKTIP pseudogene 3	NA	NA	ENSG00000255376	NA
Symbol Withdrawn	HGNC:394	AKU	symbol withdrawn, see [HGNC:4892](/data/gene-symbol-report/#!/hgnc_id/HGNC:4892)	NA	NA	NA	NA
Approved	HGNC:395	ALAD	aminolevulinate dehydratase	NA	ALADH, PBGS	ENSG00000148218	P13716
Approved	HGNC:396	ALAS1	5'-aminolevulinate synthase 1	ALAS3, ALAS	ALAS-H	ENSG00000023330	P13196
Approved	HGNC:397	ALAS2	5'-aminolevulinate synthase 2	ASB	ALAS-E	ENSG00000158578	P22557
Symbol Withdrawn	HGNC:398	ALAS3	symbol withdrawn, see [HGNC:396](/data/gene-symbol-report/#!/hgnc_id/HGNC:396)	NA	NA	NA	NA
Approved	HGNC:399	ALB	albumin	NA	NA	ENSG00000163631	P02768
Approved	HGNC:400	ALCAM	activated leukocyte cell adhesion molecule	NA	CD166, MEMD	ENSG00000170017	Q13740
Symbol Withdrawn	HGNC:401	ALD	symbol withdrawn, see [HGNC:61](/data/gene-symbol-report/#!/hgnc_id/HGNC:61)	NA	NA	NA	NA
Approved	HGNC:402	ALDH1A1	aldehyde dehydrogenase 1 family member A1	PUMB1, ALDH1	RALDH1	ENSG00000165092	P00352
Approved	HGNC:15472	ALDH1A2	aldehyde dehydrogenase 1 family member A2	NA	RALDH2	ENSG00000128918	O94788
Approved	HGNC:27515	ALDH1A2-AS1	ALDH1A2 antisense RNA 1	NA	NA	ENSG00000259285	NA
Approved	HGNC:409	ALDH1A3	aldehyde dehydrogenase 1 family member A3	ALDH6	RALDH3	ENSG00000184254	P47895
Approved	HGNC:55416	ALDH1A3-AS1	ALDH1A3 antisense RNA 1	NA	NA	ENSG00000259583	NA
Approved	HGNC:407	ALDH1B1	aldehyde dehydrogenase 1 family member B1	ALDH5	ALDHX	ENSG00000137124	P30837
Approved	HGNC:3978	ALDH1L1	aldehyde dehydrogenase 1 family member L1	FTHFD	10-fTHF, FDH	ENSG00000144908	O75891
Approved	HGNC:40244	ALDH1L1-AS1	ALDH1L1 antisense RNA 1	NA	NA	ENSG00000250218	NA
Approved	HGNC:42446	ALDH1L1-AS2	ALDH1L1 antisense RNA 2	NA	NA	ENSG00000246022	NA
Approved	HGNC:26777	ALDH1L2	aldehyde dehydrogenase 1 family member L2	NA	FLJ38508, mtFDH	ENSG00000136010	Q3SY69
Approved	HGNC:404	ALDH2	aldehyde dehydrogenase 2 family member	NA	NA	ENSG00000111275	P05091
Approved	HGNC:405	ALDH3A1	aldehyde dehydrogenase 3 family member A1	ALDH3	NA	ENSG00000108602	P30838
Approved	HGNC:403	ALDH3A2	aldehyde dehydrogenase 3 family member A2	SLS, ALDH10	FALDH	ENSG00000072210	P51648
Approved	HGNC:410	ALDH3B1	aldehyde dehydrogenase 3 family member B1	ALDH7	NA	ENSG00000006534	P43353
Approved	HGNC:411	ALDH3B2	aldehyde dehydrogenase 3 family member B2	ALDH8	NA	ENSG00000132746	P48448
Approved	HGNC:406	ALDH4A1	aldehyde dehydrogenase 4 family member A1	ALDH4	P5CDh	ENSG00000159423	P30038
Approved	HGNC:408	ALDH5A1	aldehyde dehydrogenase 5 family member A1	NA	SSADH, SSDH	ENSG00000112294	P51649
Approved	HGNC:7179	ALDH6A1	aldehyde dehydrogenase 6 family member A1	MMSDH	NA	ENSG00000119711	Q02252
Approved	HGNC:877	ALDH7A1	aldehyde dehydrogenase 7 family member A1	ATQ1	EPD, PDE	ENSG00000164904	P49419
Approved	HGNC:878	ALDH7A1P1	aldehyde dehydrogenase 7 family member A1 pseudogene 1	ATQL1	NA	ENSG00000251400	NA
Approved	HGNC:879	ALDH7A1P2	aldehyde dehydrogenase 7 family member A1 pseudogene 2	ATQL2	NA	ENSG00000232292	NA
Approved	HGNC:880	ALDH7A1P3	aldehyde dehydrogenase 7 family member A1 pseudogene 3	ATQL3	NA	ENSG00000243853	NA
Approved	HGNC:881	ALDH7A1P4	aldehyde dehydrogenase 7 family member A1 pseudogene 4	ATQL4	NA	ENSG00000234489	NA
Approved	HGNC:15471	ALDH8A1	aldehyde dehydrogenase 8 family member A1	NA	ALDH12	ENSG00000118514	Q9H2A2
Approved	HGNC:412	ALDH9A1	aldehyde dehydrogenase 9 family member A1	ALDH7, ALDH4, ALDH9	E3	ENSG00000143149	P49189
Approved	HGNC:28114	ALDH16A1	aldehyde dehydrogenase 16 family member A1	NA	MGC10204	ENSG00000161618	Q8IZ83
Approved	HGNC:9722	ALDH18A1	aldehyde dehydrogenase 18 family member A1	GSAS, PYCS, SPG9	P5CS	ENSG00000059573	P54886
Symbol Withdrawn	HGNC:413	ALDL1	symbol withdrawn, see [HGNC:66](/data/gene-symbol-report/#!/hgnc_id/HGNC:66)	NA	NA	NA	NA
Approved	HGNC:414	ALDOA	aldolase, fructose-bisphosphate A	NA	NA	ENSG00000149925	P04075
Approved	HGNC:415	ALDOAP1	ALDOA pseudogene 1	NA	NA	ENSG00000242849	NA
Approved	HGNC:416	ALDOAP2	ALDOA pseudogene 2	NA	NA	ENSG00000214297	NA
Approved	HGNC:417	ALDOB	aldolase, fructose-bisphosphate B	NA	NA	ENSG00000136872	P05062
Approved	HGNC:418	ALDOC	aldolase, fructose-bisphosphate C	NA	NA	ENSG00000109107	P09972
Approved	HGNC:56941	ALDOC-AS1	ALDOC antisense RNA 1	NA	NA	ENSG00000265168	NA
Symbol Withdrawn	HGNC:419	ALDR1	symbol withdrawn, see [HGNC:381](/data/gene-symbol-report/#!/hgnc_id/HGNC:381)	NA	NA	NA	NA
Entry Withdrawn	HGNC:421	ALDRL2	aldehyde reductase (aldose reductase)-like 2	NA	NA	NA	NA
Entry Withdrawn	HGNC:424	ALDRL5	aldehyde reductase (aldose reductase)-like 5	NA	NA	NA	NA
Entry Withdrawn	HGNC:426	ALFN1	activator of liver function 1 (hepatic phenotype restoration inducing sequence)	NA	HALF1	NA	NA
Approved	HGNC:18294	ALG1	ALG1 chitobiosyldiphosphodolichol beta-mannosyltransferase	NA	HMT-1, HMAT1, CDG1K, Mat-1	ENSG00000033011	Q9BT22
Approved	HGNC:33721	ALG1L1P	ALG1 like 1, pseudogene	ALG1L	ALG1L1	ENSG00000189366	NA
Approved	HGNC:37258	ALG1L2	ALG1 chitobiosyldiphosphodolichol beta-mannosyltransferase like 2	NA	NA	ENSG00000251287	C9J202
Approved	HGNC:44372	ALG1L3P	ALG1 like 3, pseudogene	NA	NA	ENSG00000251087	NA
Approved	HGNC:44374	ALG1L5P	ALG1 like 5, pseudogene	NA	NA	ENSG00000226943	NA
Approved	HGNC:44375	ALG1L6P	ALG1 like 6, pseudogene	NA	NA	ENSG00000238278	NA
Approved	HGNC:44376	ALG1L7P	ALG1 like 7, pseudogene	NA	NA	ENSG00000251271	NA
Approved	HGNC:44377	ALG1L8P	ALG1 like 8, pseudogene	NA	NA	ENSG00000227620	NA
Approved	HGNC:44378	ALG1L9P	ALG1 like 9, pseudogene	NA	NA	ENSG00000254978	NA
Approved	HGNC:44379	ALG1L10P	ALG1 like 10, pseudogene	NA	NA	ENSG00000254016	NA
Approved	HGNC:44380	ALG1L11P	ALG1 like 11, pseudogene	NA	NA	ENSG00000249889	NA
Approved	HGNC:44381	ALG1L12P	ALG1 like 12, pseudogene	NA	NA	ENSG00000250794	NA
Approved	HGNC:44382	ALG1L13P	ALG1 like 13, pseudogene	NA	NA	ENSG00000253981	NA
Approved	HGNC:44383	ALG1L14P	ALG1 like 14, pseudogene	NA	NA	ENSG00000250268	NA
Approved	HGNC:44384	ALG1L15P	ALG1 like 15, pseudogene	NA	NA	ENSG00000242017	NA
Approved	HGNC:23159	ALG2	ALG2 alpha-1,3/1,6-mannosyltransferase	NA	CDGIi, FLJ14511, hALPG2, NET38, CDG1I	ENSG00000119523	Q9H553
Approved	HGNC:23056	ALG3	ALG3 alpha-1,3- mannosyltransferase	NA	NOT56L, Not56, CDGS4, D16Ertd36e	ENSG00000214160	Q92685
Approved	HGNC:45159	ALG3P1	ALG3 pseudogene 1	NA	NA	ENSG00000251568	NA
Approved	HGNC:20266	ALG5	ALG5 dolichyl-phosphate beta-glucosyltransferase	NA	bA421P11.2	ENSG00000120697	Q9Y673
Approved	HGNC:23157	ALG6	ALG6 alpha-1,3-glucosyltransferase	NA	NA	ENSG00000088035	Q9Y672
Approved	HGNC:23161	ALG8	ALG8 alpha-1,3-glucosyltransferase	NA	MGC2840	ENSG00000159063	Q9BVK2
Approved	HGNC:15672	ALG9	ALG9 alpha-1,2-mannosyltransferase	DIBD1	NA	ENSG00000086848	Q9H6U8
Approved	HGNC:41409	ALG9-IT1	ALG9 intronic transcript 1	NA	NA	ENSG00000254450	NA
Approved	HGNC:23162	ALG10	ALG10 alpha-1,2-glucosyltransferase	NA	FLJ14751, DIE2, ALG10A	ENSG00000139133	Q5BKT4
Approved	HGNC:31088	ALG10B	ALG10 alpha-1,2-glucosyltransferase B	NA	KCR1	ENSG00000175548	Q5I7T1
Approved	HGNC:32456	ALG11	ALG11 alpha-1,2-mannosyltransferase	NA	KIAA0266, CDG1P	ENSG00000253710	Q2TAA5
Approved	HGNC:19358	ALG12	ALG12 alpha-1,6-mannosyltransferase	NA	ECM39, CDG1G	ENSG00000182858	Q9BV10
Approved	HGNC:30881	ALG13	ALG13 UDP-N-acetylglucosaminyltransferase subunit	GLT28D1, CXorf45	MDS031, YGL047W, FLJ23018, TDRD13, CDG1S	ENSG00000101901	Q9NP73
Approved	HGNC:41277	ALG13-AS1	ALG13 antisense RNA 1	NA	NA	ENSG00000229487	NA
Approved	HGNC:28287	ALG14	ALG14 UDP-N-acetylglucosaminyltransferase subunit	NA	MGC19780	ENSG00000172339	Q96F25
Approved	HGNC:41192	ALG14-AS1	ALG14 antisense RNA 1	NA	NA	ENSG00000230427	NA
Approved	HGNC:427	ALK	ALK receptor tyrosine kinase	NA	CD246, ALK1	ENSG00000171094	Q9UM73
Approved	HGNC:33775	ALKAL1	ALK and LTK ligand 1	FAM150A	UNQ9433, AUGB	ENSG00000196711	Q6UXT8
Approved	HGNC:27683	ALKAL2	ALK and LTK ligand 2	FAM150B	AUGA	ENSG00000189292	Q6UX46
Approved	HGNC:17911	ALKBH1	alkB homolog 1, histone H2A dioxygenase	ALKBH	hABH, alkB, ABH	ENSG00000100601	Q13686
Approved	HGNC:32487	ALKBH2	alkB homolog 2, alpha-ketoglutarate dependent dioxygenase	NA	MGC90512, ABH2	ENSG00000189046	Q6NS38
Approved	HGNC:30141	ALKBH3	alkB homolog 3, alpha-ketoglutarate dependent dioxygenase	NA	DEPC-1	ENSG00000166199	Q96Q83
Approved	HGNC:48670	ALKBH3-AS1	ALKBH3 antisense RNA 1	NA	NA	ENSG00000244926	NA
Approved	HGNC:21900	ALKBH4	alkB homolog 4, lysine demethylase	NA	FLJ20013	ENSG00000160993	Q9NXW9
Approved	HGNC:25996	ALKBH5	alkB homolog 5, RNA demethylase	OFOXD1	FLJ20308	ENSG00000091542	Q6P6C2
Approved	HGNC:28243	ALKBH6	alkB homolog 6	NA	MGC15677	ENSG00000239382	Q3KRA9
Approved	HGNC:21306	ALKBH7	alkB homolog 7	SPATA11	MGC10974	ENSG00000125652	Q9BT30
Approved	HGNC:25189	ALKBH8	alkB homolog 8, tRNA methyltransferase	NA	MGC10235, TRM9, TRMT9A	ENSG00000137760	Q96BT7
Approved	HGNC:17377	ALLC	allantoicase	NA	ALC	ENSG00000151360	Q8N6M5
Approved	HGNC:428	ALMS1	ALMS1 centrosome and basal body associated protein	NA	KIAA0328	ENSG00000116127	Q8TCU4
Approved	HGNC:41305	ALMS1-IT1	ALMS1 intronic transcript 1	NA	NA	ENSG00000230002	NA
Approved	HGNC:29586	ALMS1P1	ALMS1 pseudogene 1	ALMS1L, ALMS1P	NA	ENSG00000163016	NA
Approved	HGNC:435	ALOX5	arachidonate 5-lipoxygenase	NA	5-LOX	ENSG00000012779	P09917
Approved	HGNC:436	ALOX5AP	arachidonate 5-lipoxygenase activating protein	NA	FLAP	ENSG00000132965	P20292
Approved	HGNC:429	ALOX12	arachidonate 12-lipoxygenase, 12S type	NA	12S-LOX	ENSG00000108839	P18054
Approved	HGNC:51342	ALOX12-AS1	ALOX12 antisense RNA 1	NA	NA	ENSG00000215067	NA
Approved	HGNC:430	ALOX12B	arachidonate 12-lipoxygenase, 12R type	NA	12R-LOX	ENSG00000179477	O75342
Approved	HGNC:431	ALOX12P1	arachidonate 12-lipoxygenase pseudogene 1	ALOX12P	NA	ENSG00000264958	NA
Approved	HGNC:432	ALOX12P2	arachidonate 12-lipoxygenase pseudogene 2	NA	NA	ENSG00000262943	NA
Approved	HGNC:433	ALOX15	arachidonate 15-lipoxygenase	NA	15-LOX-1	ENSG00000161905	P16050
Approved	HGNC:434	ALOX15B	arachidonate 15-lipoxygenase type B	NA	15-LOX-2	ENSG00000179593	O15296
Approved	HGNC:13742	ALOX15P1	arachidonate 15-lipoxygenase pseudogene 1	ALOX15P	NA	ENSG00000274114	NA
Approved	HGNC:39027	ALOX15P2	arachidonate 15-lipoxygenase pseudogene 2	NA	NA	ENSG00000188101	NA
Approved	HGNC:13743	ALOXE3	arachidonate lipoxygenase 3	NA	eLOX3, E-LOX	ENSG00000179148	Q9BYJ1
Approved	HGNC:44238	ALOXE3P1	arachidonate lipoxygenase 3 pseudogene 1	NA	NA	ENSG00000275011	NA
Approved	HGNC:441	ALPG	alkaline phosphatase, germ cell	ALPPL2	GCAP	ENSG00000163286	P10696
Approved	HGNC:437	ALPI	alkaline phosphatase, intestinal	NA	IAP	ENSG00000163295	P09923
Approved	HGNC:20917	ALPK1	alpha kinase 1	NA	Lak, FLJ22670, KIAA1527	ENSG00000073331	Q96QP1
Approved	HGNC:20565	ALPK2	alpha kinase 2	NA	HAK	ENSG00000198796	Q86TB3
Approved	HGNC:17574	ALPK3	alpha kinase 3	NA	MAK, KIAA1330, Midori	ENSG00000136383	Q96L96
Approved	HGNC:438	ALPL	alkaline phosphatase, biomineralization associated	HOPS	TNSALP, TNALP, TNAP	ENSG00000162551	P05186
Approved	HGNC:439	ALPP	alkaline phosphatase, placental	NA	PALP, PLAP	ENSG00000163283	P05187
Entry Withdrawn	HGNC:440	ALPPL1	alkaline phosphatase, placental-like 1	NA	NA	NA	NA
Approved	HGNC:14016	ALPPP	alkaline phosphatase, pseudogene	NA	NA	NA	NA
Symbol Withdrawn	HGNC:442	ALS1	symbol withdrawn, see [HGNC:11179](/data/gene-symbol-report/#!/hgnc_id/HGNC:11179)	NA	NA	NA	NA
Approved	HGNC:443	ALS2	alsin Rho guanine nucleotide exchange factor ALS2	ALS2CR6	NA	ENSG00000003393	Q96Q42
Approved	HGNC:20605	ALS2CL	ALS2 C-terminal like	NA	FLJ36525, RN49018, DKFZp686I0110	ENSG00000178038	Q60I27
Symbol Withdrawn	HGNC:13204	ALS2CR1	symbol withdrawn, see [HGNC:13390](/data/gene-symbol-report/#!/hgnc_id/HGNC:13390)	NA	CALS-7	NA	NA
Symbol Withdrawn	HGNC:14433	ALS2CR6	symbol withdrawn, see [HGNC:443](/data/gene-symbol-report/#!/hgnc_id/HGNC:443)	NA	NA	NA	NA
Symbol Withdrawn	HGNC:14441	ALS2CR14	symbol withdrawn, see [HGNC:14442](/data/gene-symbol-report/#!/hgnc_id/HGNC:14442)	NA	NA	NA	NA
Symbol Withdrawn	HGNC:14443	ALS2CR16	symbol withdrawn, see [HGNC:20681](/data/gene-symbol-report/#!/hgnc_id/HGNC:20681)	ALS2CR16	MGC164581	NA	NA
Symbol Withdrawn	HGNC:14444	ALS2CR17	symbol withdrawn, see [HGNC:20681](/data/gene-symbol-report/#!/hgnc_id/HGNC:20681)	NA	NA	NA	NA
Symbol Withdrawn	HGNC:14445	ALS2CR18	symbol withdrawn, see [HGNC:14436](/data/gene-symbol-report/#!/hgnc_id/HGNC:14436)	NA	NA	NA	NA
Entry Withdrawn	HGNC:444	ALS3	amyotrophic lateral sclerosis 3 (autosomal dominant)	NA	NA	NA	NA
Symbol Withdrawn	HGNC:446	ALS5	symbol withdrawn, see [HGNC:11226](/data/gene-symbol-report/#!/hgnc_id/HGNC:11226)	NA	NA	NA	NA
Symbol Withdrawn	HGNC:34540	ALS6	symbol withdrawn, see [HGNC:4010](/data/gene-symbol-report/#!/hgnc_id/HGNC:4010)	NA	NA	NA	NA
Entry Withdrawn	HGNC:34539	ALS7	amyotrophic lateral sclerosis 7	NA	NA	NA	NA
Symbol Withdrawn	HGNC:448	ALUNC	symbol withdrawn, see [HGNC:5172](/data/gene-symbol-report/#!/hgnc_id/HGNC:5172)	NA	NA	NA	NA
Approved	HGNC:1494	ALX1	ALX homeobox 1	CART1	NA	ENSG00000180318	Q15699
Approved	HGNC:449	ALX3	ALX homeobox 3	FND	NA	ENSG00000156150	O95076
Approved	HGNC:450	ALX4	ALX homeobox 4	PFM2	FPP, PFM, KIAA1788	ENSG00000052850	Q9H161
Approved	HGNC:19071	ALYREF	Aly/REF export factor	THOC4	ALY, BEF, ALY/REF, REF	ENSG00000183684	Q86V81
Approved	HGNC:451	AMACR	alpha-methylacyl-CoA racemase	NA	RACE, P504S	ENSG00000242110	Q9UHK6
Approved	HGNC:55634	AMANZI	a master non-coding RNA antagonizing inflammation	NA	NA	ENSG00000280228	NA
Approved	HGNC:452	AMBN	ameloblastin	NA	NA	ENSG00000178522	Q9NP70
Approved	HGNC:453	AMBP	alpha-1-microglobulin/bikunin precursor	ITI, ITIL	UTI, HCP, EDC1, HI30, IATIL, ITILC	ENSG00000106927	P02760
Approved	HGNC:25990	AMBRA1	autophagy and beclin 1 regulator 1	NA	FLJ20294, KIAA1736, WDR94, DCAF3	ENSG00000110497	Q9C0C7
Symbol Withdrawn	HGNC:454	AMCD1	symbol withdrawn, see [HGNC:12011](/data/gene-symbol-report/#!/hgnc_id/HGNC:12011)	NA	DA1	NA	NA
Symbol Withdrawn	HGNC:455	AMCD2B	symbol withdrawn, see [HGNC:11946](/data/gene-symbol-report/#!/hgnc_id/HGNC:11946)	NA	DA2B	NA	NA
Entry Withdrawn	HGNC:456	AMCN	arthrogryposis multiplex congenita, neurogenic	NA	AMC, AMCN1, AMC1	NA	NA
Approved	HGNC:457	AMD1	adenosylmethionine decarboxylase 1	NA	SAMDC	ENSG00000123505	P17707
Approved	HGNC:44898	AMD1P1	adenosylmethionine decarboxylase 1 pseudogene 1	NA	NA	ENSG00000228339	NA
Approved	HGNC:460	AMD1P2	adenosylmethionine decarboxylase 1 pseudogene 2	AMD2, AMD, AMDP1	AMDPX, AMDPY	ENSG00000237801	NA
Approved	HGNC:51608	AMD1P3	adenosylmethionine decarboxylase 1 pseudogene 3	NA	NA	ENSG00000249286	NA
Approved	HGNC:51609	AMD1P4	adenosylmethionine decarboxylase 1 pseudogene 4	NA	NA	ENSG00000215124	NA
Symbol Withdrawn	HGNC:458	AMD2	symbol withdrawn, see [HGNC:460](/data/gene-symbol-report/#!/hgnc_id/HGNC:460)	NA	NA	NA	NA
Approved	HGNC:28577	AMDHD1	amidohydrolase domain containing 1	NA	MGC35366	ENSG00000139344	Q96NU7
Approved	HGNC:24262	AMDHD2	amidohydrolase domain containing 2	NA	CGI-14	ENSG00000162066	Q9Y303
Symbol Withdrawn	HGNC:459	AMDM	symbol withdrawn, see [HGNC:7944](/data/gene-symbol-report/#!/hgnc_id/HGNC:7944)	NA	NA	NA	NA
Approved	HGNC:461	AMELX	amelogenin X-linked	AMG, AIH1	NA	ENSG00000125363	Q99217
Approved	HGNC:462	AMELY	amelogenin Y-linked	AMGL	NA	ENSG00000099721	Q99218
Approved	HGNC:26837	AMER1	APC membrane recruitment protein 1	FAM123B	RP11-403E24.2, FLJ39827, WTX	ENSG00000184675	Q5JTC6
Approved	HGNC:26360	AMER2	APC membrane recruitment protein 2	FAM123A	FLJ25477	ENSG00000165566	Q8N7J2
Approved	HGNC:26771	AMER3	APC membrane recruitment protein 3	FAM123C	FLJ38377	ENSG00000178171	Q8N944
Approved	HGNC:463	AMFR	autocrine motility factor receptor	NA	RNF45, gp78	ENSG00000159461	Q9UKV5
Approved	HGNC:464	AMH	anti-Mullerian hormone	NA	MIF, MIS	ENSG00000104899	P03971
Approved	HGNC:465	AMHR2	anti-Mullerian hormone receptor type 2	NA	MISR2, MISRII	ENSG00000135409	Q16671
Approved	HGNC:20824	AMIGO1	adhesion molecule with Ig like domain 1	NA	AMIGO, KIAA1163	ENSG00000181754	Q86WK6
Approved	HGNC:24073	AMIGO2	adhesion molecule with Ig like domain 2	NA	ALI1, DEGA	ENSG00000139211	Q86SJ2
Approved	HGNC:24075	AMIGO3	adhesion molecule with Ig like domain 3	NA	NA	ENSG00000176020	Q86WK7
Approved	HGNC:466	AMLCR2	acute myeloid leukemia chromosome region 2	NA	NA	NA	NA
Approved	HGNC:467	AMMECR1	AMMECR nuclear protein 1	NA	NA	ENSG00000101935	Q9Y4X0
Approved	HGNC:41306	AMMECR1-IT1	AMMECR1 intronic transcript 1	NA	NA	ENSG00000224142	NA
Approved	HGNC:28658	AMMECR1L	AMMECR1 like	NA	MGC4268	ENSG00000144233	Q6DCA0
Approved	HGNC:39809	AMMECR1LP1	AMMECR1 like pseudogene 1	NA	NA	ENSG00000233273	NA
Approved	HGNC:14604	AMN	amnion associated transmembrane protein	NA	amnionless	ENSG00000166126	Q9BXJ7
Approved	HGNC:27281	AMN1	antagonist of mitotic exit network 1 homolog	NA	NA	ENSG00000151743	Q8IY45
Approved	HGNC:17810	AMOT	angiomotin	NA	KIAA1071	ENSG00000126016	Q4VCS5
Approved	HGNC:17811	AMOTL1	angiomotin like 1	NA	JEAP	ENSG00000166025	Q8IY63
Approved	HGNC:17812	AMOTL2	angiomotin like 2	NA	LCCP	ENSG00000114019	Q9Y2J4
Approved	HGNC:468	AMPD1	adenosine monophosphate deaminase 1	NA	MAD, MADA	ENSG00000116748	P23109
Approved	HGNC:469	AMPD2	adenosine monophosphate deaminase 2	NA	SPG63	ENSG00000116337	Q01433
Approved	HGNC:470	AMPD3	adenosine monophosphate deaminase 3	NA	NA	ENSG00000133805	Q01432
Approved	HGNC:471	AMPH	amphiphysin	NA	NA	ENSG00000078053	P49418
Symbol Withdrawn	HGNC:472	AMPHL	symbol withdrawn, see [HGNC:1052](/data/gene-symbol-report/#!/hgnc_id/HGNC:1052)	NA	NA	NA	NA
Approved	HGNC:473	AMT	aminomethyltransferase	NA	GCST, NKH	ENSG00000145020	P48728
Approved	HGNC:33188	AMTN	amelotin	NA	UNQ689, RSTI689	ENSG00000187689	Q6UX39
Approved	HGNC:474	AMY1A	amylase alpha 1A	AMY1	NA	ENSG00000237763	P0DUB6
Approved	HGNC:475	AMY1B	amylase alpha 1B	AMY1	NA	ENSG00000174876	P0DTE7
Approved	HGNC:476	AMY1C	amylase alpha 1C	AMY1	NA	ENSG00000187733	P0DTE8
Approved	HGNC:477	AMY2A	amylase alpha 2A	AMY2	NA	ENSG00000243480	P04746
Approved	HGNC:478	AMY2B	amylase alpha 2B	AMY2	NA	ENSG00000240038	P19961
Approved	HGNC:479	AMYP1	amylase alpha pseudogene 1	AMY2P	NA	ENSG00000227408	NA
Approved	HGNC:22231	AMZ1	archaelysin family metallopeptidase 1	NA	KIAA1950	ENSG00000174945	Q400G9
Approved	HGNC:28041	AMZ2	archaelysin family metallopeptidase 2	NA	NA	ENSG00000196704	Q86W34
Approved	HGNC:26491	AMZ2P1	AMZ2 pseudogene 1	NA	FLJ32065	ENSG00000214174	NA
Approved	HGNC:38072	AMZ2P2	AMZ2 pseudogene 2	NA	NA	ENSG00000219249	NA
Approved	HGNC:54911	AMZ2P3	AMZ2 pseudogene 3	NA	NA	ENSG00000233807	NA
Symbol Withdrawn	HGNC:480	AN1	symbol withdrawn, see [HGNC:8620](/data/gene-symbol-report/#!/hgnc_id/HGNC:8620)	NA	NA	NA	NA
Symbol Withdrawn	HGNC:481	AN2	symbol withdrawn, see [HGNC:8620](/data/gene-symbol-report/#!/hgnc_id/HGNC:8620)	NA	NA	NA	NA
Approved	HGNC:19988	ANAPC1	anaphase promoting complex subunit 1	NA	MCPR, TSG24, APC1	ENSG00000153107	Q9H1A4
Approved	HGNC:44150	ANAPC1P1	ANAPC1 pseudogene 1	NA	NA	ENSG00000233673	NA
Approved	HGNC:54708	ANAPC1P2	ANAPC1 pseudogene 2	NA	NA	ENSG00000231259	NA
Approved	HGNC:54709	ANAPC1P3	ANAPC1 pseudogene 3	NA	NA	ENSG00000230395	NA
Approved	HGNC:54710	ANAPC1P4	ANAPC1 pseudogene 4	NA	NA	ENSG00000234231	NA
Approved	HGNC:54711	ANAPC1P5	ANAPC1 pseudogene 5	NA	NA	ENSG00000275597	NA
Approved	HGNC:54712	ANAPC1P6	ANAPC1 pseudogene 6	NA	NA	ENSG00000235486	NA
Approved	HGNC:19989	ANAPC2	anaphase promoting complex subunit 2	NA	APC2, KIAA1406	ENSG00000176248	Q9UJX6
Approved	HGNC:19990	ANAPC4	anaphase promoting complex subunit 4	NA	APC4	ENSG00000053900	Q9UJX5
Approved	HGNC:15713	ANAPC5	anaphase promoting complex subunit 5	NA	APC5	ENSG00000089053	Q9UJX4
Approved	HGNC:17380	ANAPC7	anaphase promoting complex subunit 7	NA	APC7	ENSG00000196510	Q9UJX3
Approved	HGNC:24077	ANAPC10	anaphase promoting complex subunit 10	NA	APC10, DOC1, DKFZP564L0562	ENSG00000164162	Q9UM13
Approved	HGNC:33976	ANAPC10P1	anaphase promoting complex subunit 10 pseudogene 1	ANAPC10P	NA	ENSG00000213735	NA
Approved	HGNC:14452	ANAPC11	anaphase promoting complex subunit 11	NA	HSPC214, APC11, Apc11p, MGC882	ENSG00000141552	Q9NYG5
Approved	HGNC:24540	ANAPC13	anaphase promoting complex subunit 13	NA	SWM1, APC13, DKFZP566D193	ENSG00000129055	Q9BS18
Approved	HGNC:56948	ANAPC13P1	ANAPC13 pseudogene 1	NA	NA	ENSG00000271298	NA
Approved	HGNC:24531	ANAPC15	anaphase promoting complex subunit 15	C11orf51	HSPC020, DKFZP564M082, APC15	ENSG00000110200	P60006
Approved	HGNC:54888	ANAPC15P1	ANAPC15 pseudogene 1	NA	NA	ENSG00000231619	NA
Approved	HGNC:54889	ANAPC15P2	ANAPC15 pseudogene 2	NA	NA	ENSG00000232601	NA
Approved	HGNC:26976	ANAPC16	anaphase promoting complex subunit 16	C10orf104	bA570G20.3, FLJ33728, APC16, CENP-27	ENSG00000166295	Q96DE5
Approved	HGNC:482	ANCR	Angelman syndrome chromosome region	NA	NA	NA	NA
Symbol Withdrawn	HGNC:33355	ANE1	symbol withdrawn, see [HGNC:9848](/data/gene-symbol-report/#!/hgnc_id/HGNC:9848)	NA	ADANE	NA	NA
Approved	HGNC:483	ANG	angiogenin	NA	RNASE5, RAA1, HEL168	ENSG00000214274	P03950
Approved	HGNC:19961	ANGEL1	angel homolog 1	KIAA0759	Ccr4e	ENSG00000013523	Q9UNK9
Approved	HGNC:30534	ANGEL2	angel homolog 2	NA	KIAA0759L, FLJ12793, Ccr4d	ENSG00000174606	Q5VTE6
Approved	HGNC:484	ANGPT1	angiopoietin 1	NA	KIAA0003, Ang1, AGPT-1	ENSG00000154188	Q15389
Approved	HGNC:485	ANGPT2	angiopoietin 2	NA	Ang2	ENSG00000091879	O15123
Symbol Withdrawn	HGNC:486	ANGPT3	symbol withdrawn, see [HGNC:489](/data/gene-symbol-report/#!/hgnc_id/HGNC:489)	NA	NA	NA	NA
Approved	HGNC:487	ANGPT4	angiopoietin 4	NA	NA	ENSG00000101280	Q9Y264
Symbol Withdrawn	HGNC:488	ANGPT5	symbol withdrawn, see [HGNC:491](/data/gene-symbol-report/#!/hgnc_id/HGNC:491)	NA	NA	NA	NA
Approved	HGNC:489	ANGPTL1	angiopoietin like 1	ANGPT3	ANG3, AngY, ARP1	ENSG00000116194	O95841
Approved	HGNC:490	ANGPTL2	angiopoietin like 2	NA	ARP2, HARP	ENSG00000136859	Q9UKU9
Approved	HGNC:491	ANGPTL3	angiopoietin like 3	ANGPT5	NA	ENSG00000132855	Q9Y5C1
Approved	HGNC:16039	ANGPTL4	angiopoietin like 4	NA	pp1158, PGAR, ARP4, HFARP, FIAF, NL2	ENSG00000167772	Q9BY76
Approved	HGNC:19705	ANGPTL5	angiopoietin like 5	NA	NA	ENSG00000187151	Q86XS5
Approved	HGNC:23140	ANGPTL6	angiopoietin like 6	NA	ARP5, AGF	ENSG00000130812	Q8NI99
Approved	HGNC:24078	ANGPTL7	angiopoietin like 7	NA	CDT6, AngX	ENSG00000171819	O43827
Approved	HGNC:24933	ANGPTL8	angiopoietin like 8	C19orf80	TD26, RIFL	ENSG00000130173	Q6UXH0
Approved	HGNC:40024	ANHX	anomalous homeobox	NA	NA	ENSG00000227059	E9PGG2
Entry Withdrawn	HGNC:17627	ANIB1	aneurysm, intracranial berry 1	NA	NA	NA	NA
Entry Withdrawn	HGNC:31941	ANIB2	aneurysm, intracranial berry 2	NA	NA	NA	NA
Entry Withdrawn	HGNC:31942	ANIB3	aneurysm, intracranial berry 3	NA	NA	NA	NA
Entry Withdrawn	HGNC:31943	ANIB4	aneurysm, intracranial berry 4	NA	NA	NA	NA
Approved	HGNC:492	ANK1	ankyrin 1	ANK	SPH1	ENSG00000029534	P16157
Approved	HGNC:493	ANK2	ankyrin 2	LQT4	FAP87, CFAP87	ENSG00000145362	Q01484
Approved	HGNC:40076	ANK2-AS1	ANK2 antisense RNA 1	NA	NA	ENSG00000248152	NA
Approved	HGNC:494	ANK3	ankyrin 3	NA	NA	ENSG00000151150	Q12955
Approved	HGNC:54102	ANK3-DT	ANK3 divergent transcript	NA	NA	ENSG00000254271	NA
Approved	HGNC:26350	ANKAR	ankyrin and armadillo repeat containing	NA	FLJ25415	ENSG00000151687	Q7Z5J8
Approved	HGNC:28002	ANKDD1A	ankyrin repeat and death domain containing 1A	NA	FLJ25870	ENSG00000166839	Q495B1
Approved	HGNC:32525	ANKDD1B	ankyrin repeat and death domain containing 1B	NA	NA	ENSG00000189045	A6NHY2
Approved	HGNC:15803	ANKEF1	ankyrin repeat and EF-hand domain containing 1	ANKRD5	FLJ21669, dJ839B4.6	ENSG00000132623	Q9NU02
Approved	HGNC:26766	ANKFN1	ankyrin repeat and fibronectin type III domain containing 1	NA	FLJ38335	ENSG00000153930	Q8N957
Approved	HGNC:20763	ANKFY1	ankyrin repeat and FYVE domain containing 1	NA	ANKHZN, KIAA1255, ZFYVE14, BTBD23, RANK-5	ENSG00000185722	Q9P2R3
Approved	HGNC:15492	ANKH	ANKH inorganic pyrophosphate transport regulator	CCAL2, CMDJ	HANK, ANK, CPPDD, SLC62A1	ENSG00000154122	Q9HCJ1
Approved	HGNC:55234	ANKH-DT	ANKH divergent transcript	NA	NA	ENSG00000272057	NA
Approved	HGNC:24714	ANKHD1	ankyrin repeat and KH domain containing 1	NA	MASK, FLJ20288, FLJ11979, FLJ10042, FLJ14127, KIAA1085, MASK1	ENSG00000131503	Q8IWZ3
Approved	HGNC:55564	ANKHD1-DT	ANKHD1 divergent transcript	NA	NA	ENSG00000249637	NA
Approved	HGNC:33530	ANKHD1-EIF4EBP3	ANKHD1-EIF4EBP3 readthrough	NA	MASK-BP3	ENSG00000254996	NA
Approved	HGNC:22215	ANKIB1	ankyrin repeat and IBR domain containing 1	NA	DKFZP434A0225, KIAA1386	ENSG00000001629	Q9P2G1
Approved	HGNC:21027	ANKK1	ankyrin repeat and kinase domain containing 1	NA	X-kinase	ENSG00000170209	Q8NFD2
Symbol Withdrawn	HGNC:14588	ANKL1	symbol withdrawn, see [HGNC:1350](/data/gene-symbol-report/#!/hgnc_id/HGNC:1350)	NA	ALP1	NA	NA
Approved	HGNC:26812	ANKLE1	ankyrin repeat and LEM domain containing 1	ANKRD41	FLJ39369, LEMD6	ENSG00000160117	Q8NAG6
Approved	HGNC:29101	ANKLE2	ankyrin repeat and LEM domain containing 2	KIAA0692	LEMD7, Lem4	ENSG00000176915	Q86XL3
Approved	HGNC:20987	ANKMY1	ankyrin repeat and MYND domain containing 1	NA	FLJ20499, ZMYND13	ENSG00000144504	Q9P2S6
Approved	HGNC:25370	ANKMY2	ankyrin repeat and MYND domain containing 2	NA	DKFZP564O043, ZMYND20	ENSG00000106524	Q8IV38
Approved	HGNC:13208	ANKRA2	ankyrin repeat family A member 2	NA	NA	ENSG00000164331	Q9H9E1
Approved	HGNC:15819	ANKRD1	ankyrin repeat domain 1	NA	C-193, ALRP, CARP, CVARP, MCARP	ENSG00000148677	Q15327
Approved	HGNC:495	ANKRD2	ankyrin repeat domain 2	NA	ARPP	ENSG00000165887	Q9GZV1
Approved	HGNC:17280	ANKRD6	ankyrin repeat domain 6	NA	KIAA0957	ENSG00000135299	Q9Y2G4
Approved	HGNC:18588	ANKRD7	ankyrin repeat domain 7	NA	TSA806	ENSG00000106013	Q92527
Approved	HGNC:20096	ANKRD9	ankyrin repeat domain 9	NA	NA	ENSG00000156381	Q96BM1
Approved	HGNC:20265	ANKRD10	ankyrin repeat domain 10	NA	FLJ20093	ENSG00000088448	Q9NXR5
Approved	HGNC:39891	ANKRD10-IT1	ANKRD10 intronic transcript 1	NA	NA	ENSG00000229152	NA
Approved	HGNC:21316	ANKRD11	ankyrin repeat domain containing 11	NA	LZ16, T13, ANCO1, ANCO-1	ENSG00000167522	Q6UB99
Approved	HGNC:54737	ANKRD11P1	ANKRD11 pseudogene 1	NA	NA	ENSG00000234429	NA
Approved	HGNC:54738	ANKRD11P2	ANKRD11 pseudogene 2	NA	NA	ENSG00000231686	NA
Approved	HGNC:29135	ANKRD12	ankyrin repeat domain 12	NA	KIAA0874, FLJ20053, GAC-1, ANCO-2	ENSG00000101745	Q6UB98
Approved	HGNC:21268	ANKRD13A	ankyrin repeat domain 13A	ANKRD13	NY-REN-25	ENSG00000076513	Q8IZ07
Approved	HGNC:26363	ANKRD13B	ankyrin repeat domain 13B	NA	FLJ25555	ENSG00000198720	Q86YJ7
Approved	HGNC:25374	ANKRD13C	ankyrin repeat domain 13C	NA	DKFZP566D1346, dJ677H15.3	ENSG00000118454	Q8N6S4
Approved	HGNC:4906	ANKRD13C-DT	ANKRD13C divergent transcript	HHLA3	NA	ENSG00000197568	Q9XRX5
Approved	HGNC:27880	ANKRD13D	ankyrin repeat domain 13D	NA	NA	ENSG00000172932	Q6ZTN6
Symbol Withdrawn	HGNC:23431	ANKRD14	symbol withdrawn, see [HGNC:26724](/data/gene-symbol-report/#!/hgnc_id/HGNC:26724)	ANKRD14	NA	NA	NA
Approved	HGNC:23471	ANKRD16	ankyrin repeat domain 16	NA	DKFZP434N1511	ENSG00000134461	Q6P6B7
Approved	HGNC:23575	ANKRD17	ankyrin repeat domain 17	NA	GTAR, KIAA0697, FLJ22206, NY-BR-16, MASK2	ENSG00000132466	O75179
Approved	HGNC:55556	ANKRD17-DT	ANKRD17 divergent transcript	NA	NA	ENSG00000250220	NA
Approved	HGNC:23643	ANKRD18A	ankyrin repeat domain 18A	NA	KIAA2015, FLJ35740	ENSG00000180071	Q8IVF6
Approved	HGNC:23644	ANKRD18B	ankyrin repeat domain 18B	NA	bA255A11.3	ENSG00000230453	A2A2Z9
Approved	HGNC:43601	ANKRD18CP	ankyrin repeat domain 18C, pseudogene	NA	NA	ENSG00000159712	NA
Approved	HGNC:28016	ANKRD18DP	ankyrin repeat domain 18D, pseudogene	NA	NA	ENSG00000226435	NA
Approved	HGNC:43609	ANKRD18EP	ankyrin repeat domain 18E, pseudogene	NA	NA	ENSG00000217165	NA
Approved	HGNC:56404	ANKRD18FP	ankyrin repeat domain 18F, pseudogene	NA	NA	ENSG00000218577	NA
Approved	HGNC:22567	ANKRD19P	ankyrin repeat domain 19, pseudogene	ANKRD19	FLJ36178	ENSG00000187984	Q9H560
Approved	HGNC:23665	ANKRD20A1	ankyrin repeat domain 20 family member A1	ANKRD20A	DKFZp434A171	ENSG00000260691	Q5TYW2
Approved	HGNC:31979	ANKRD20A2P	ankyrin repeat domain 20 family member A2, pseudogene	ANKRD20A2	NA	ENSG00000183148	Q5SQ80
Approved	HGNC:31981	ANKRD20A3P	ankyrin repeat domain 20 family member A3, pseudogene	ANKRD20A3	NA	ENSG00000276203	Q5VUR7
Approved	HGNC:31982	ANKRD20A4P	ankyrin repeat domain 20 family member A4, pseudogene	ANKRD20A4	OTTHUMG00000066855	ENSG00000172014	Q4UJ75
Approved	HGNC:33833	ANKRD20A5P	ankyrin repeat domain 20 family member A5, pseudogene	ANKRD20A5	MGC26718	ENSG00000186481	A0PJZ0
Approved	HGNC:37714	ANKRD20A6P	ankyrin repeat domain 20 family member A6, pseudogene	NA	NA	ENSG00000274502	NA
Approved	HGNC:31980	ANKRD20A7P	ankyrin repeat domain 20 family member A7, pseudogene	NA	NA	ENSG00000236816	NA
Approved	HGNC:23666	ANKRD20A8P	ankyrin repeat domain 20 family member A8, pseudogene	ANKRD20B	NA	ENSG00000229089	Q5CZ79
Approved	HGNC:42023	ANKRD20A9P	ankyrin repeat domain 20 family member A9, pseudogene	NA	NA	ENSG00000206192	NA
Approved	HGNC:39707	ANKRD20A10P	ankyrin repeat domain 20 family member A10, pseudogene	ANKRD20A4P1	NA	ENSG00000226695	NA
Approved	HGNC:42024	ANKRD20A11P	ankyrin repeat domain 20 family member A11, pseudogene	C21orf81	NA	ENSG00000215559	NA
Approved	HGNC:43603	ANKRD20A12P	ankyrin repeat domain 20 family member A12, pseudogene	NA	NA	NA	Q8NF67
Approved	HGNC:43604	ANKRD20A13P	ankyrin repeat domain 20 family member A13, pseudogene	NA	NA	NA	NA
Approved	HGNC:43605	ANKRD20A14P	ankyrin repeat domain 20 family member A14, pseudogene	NA	NA	NA	NA
Approved	HGNC:43606	ANKRD20A15P	ankyrin repeat domain 20 family member A15, pseudogene	NA	NA	NA	NA
Approved	HGNC:43607	ANKRD20A16P	ankyrin repeat domain 20 family member A16, pseudogene	NA	NA	NA	NA
Approved	HGNC:43608	ANKRD20A17P	ankyrin repeat domain 20 family member A17, pseudogene	NA	NA	ENSG00000251056	NA
Approved	HGNC:23756	ANKRD20A18P	ankyrin repeat domain 20 family member A18, pseudogene	C21orf126	NA	ENSG00000249493	NA
Approved	HGNC:42737	ANKRD20A19P	ankyrin repeat domain 20 family member A19, pseudogene	NA	NA	ENSG00000196593	NA
Approved	HGNC:32319	ANKRD20A20P	ankyrin repeat domain 20 family member A20, pseudogene	CCDC29	NA	NA	NA
Approved	HGNC:52329	ANKRD20A21P	ankyrin repeat domain 20 family member A21, pseudogene	NA	NA	ENSG00000277112	NA
Approved	HGNC:28321	ANKRD22	ankyrin repeat domain 22	NA	MGC22805	ENSG00000152766	Q5VYY1
Approved	HGNC:24470	ANKRD23	ankyrin repeat domain 23	NA	DARP, FLJ32449, MARP3	ENSG00000163126	Q86SG2
Approved	HGNC:29424	ANKRD24	ankyrin repeat domain 24	NA	KIAA1981	ENSG00000089847	Q8TF21
Approved	HGNC:29186	ANKRD26	ankyrin repeat domain containing 26	THC2	KIAA1074	ENSG00000107890	Q9UPS8
Approved	HGNC:32955	ANKRD26P1	ankyrin repeat domain 26 pseudogene 1	NA	FLJ43980	ENSG00000261239	Q6NSI1
Approved	HGNC:39687	ANKRD26P2	ankyrin repeat domain 26 pseudogene 2	NA	NA	ENSG00000235550	NA
Approved	HGNC:39689	ANKRD26P3	ankyrin repeat domain 26 pseudogene 3	LINC00414	NA	ENSG00000237636	NA
Approved	HGNC:39690	ANKRD26P4	ankyrin repeat domain 26 pseudogene 4	NA	NA	ENSG00000229427	NA
Approved	HGNC:25310	ANKRD27	ankyrin repeat domain 27	NA	FLJ00040, DKFZp434L0718, VARP	ENSG00000105186	Q96NW4
Approved	HGNC:29024	ANKRD28	ankyrin repeat domain 28	NA	KIAA0379, PITK, PP6-ARS-A, PPP1R65, FAP79, CFAP79	ENSG00000206560	O15084
Approved	HGNC:27110	ANKRD29	ankyrin repeat domain 29	NA	FLJ25053	ENSG00000154065	Q8N6D5
Approved	HGNC:17234	ANKRD30A	ankyrin repeat domain 30A	NA	NY-BR-1	ENSG00000148513	Q9BXX3
Approved	HGNC:24165	ANKRD30B	ankyrin repeat domain 30B	NA	NY-BR-1.1	ENSG00000180777	Q9BXX2
Approved	HGNC:35167	ANKRD30BL	ankyrin repeat domain 30B like	NCRNA00164, ANKRD30BP3	NA	ENSG00000163046	A7E2S9
Approved	HGNC:19722	ANKRD30BP1	ankyrin repeat domain 30B pseudogene 1	C21orf110, ANKRD30BP	PRED4	ENSG00000175302	NA
Approved	HGNC:16620	ANKRD30BP2	ankyrin repeat domain 30B pseudogene 2	C21orf99	CT85, CTSP-1	ENSG00000224309	NA
Approved	HGNC:27873	ANKRD30BP3	ankyrin repeat domain 30B pseudogene 3	NA	NA	ENSG00000230501	NA
Approved	HGNC:26853	ANKRD31	ankyrin repeat domain 31	NA	FLJ40191	ENSG00000145700	Q8N7Z5
Approved	HGNC:13788	ANKRD33	ankyrin repeat domain 33	C12orf7	DKFZp686O1689, PANKY	ENSG00000167612	Q7Z3H0
Approved	HGNC:35240	ANKRD33B	ankyrin repeat domain 33B	NA	NA	ENSG00000164236	A6NCL7
Approved	HGNC:41298	ANKRD33B-AS1	ANKRD33B antisense RNA 1	NA	NA	ENSG00000250106	NA
Entry Withdrawn	HGNC:41506	ANKRD33B-IT1	ANKRD33B intronic transcript 1 (non-protein coding)	NA	NA	NA	NA
Approved	HGNC:56293	ANKRD33BP1	ANKRD33B pseudogene 1	NA	NA	ENSG00000229689	NA
Approved	HGNC:56294	ANKRD33BP2	ANKRD33B pseudogene 2	NA	NA	ENSG00000254728	NA
Approved	HGNC:56295	ANKRD33BP3	ANKRD33B pseudogene 3	NA	NA	ENSG00000288434	NA
Approved	HGNC:56296	ANKRD33BP4	ANKRD33B pseudogene 4	NA	NA	NA	NA
Approved	HGNC:56297	ANKRD33BP5	ANKRD33B pseudogene 5	NA	NA	ENSG00000255111	NA
Approved	HGNC:56298	ANKRD33BP6	ANKRD33B pseudogene 6	NA	NA	ENSG00000254547	NA
Approved	HGNC:56299	ANKRD33BP7	ANKRD33B pseudogene 7	NA	NA	ENSG00000255162	NA
Approved	HGNC:56300	ANKRD33BP8	ANKRD33B pseudogene 8	NA	NA	ENSG00000254558	NA
Approved	HGNC:56301	ANKRD33BP9	ANKRD33B pseudogene 9	NA	NA	ENSG00000255305	NA
Approved	HGNC:56302	ANKRD33BP10	ANKRD33B pseudogene 10	NA	NA	ENSG00000254916	NA
Approved	HGNC:27639	ANKRD34A	ankyrin repeat domain 34A	ANKRD34	NA	ENSG00000272031	Q69YU3
Approved	HGNC:33736	ANKRD34B	ankyrin repeat domain 34B	NA	DP58	ENSG00000189127	A5PLL1
Approved	HGNC:33888	ANKRD34C	ankyrin repeat domain 34C	NA	NA	ENSG00000235711	P0C6C1
Approved	HGNC:48618	ANKRD34C-AS1	ANKRD34C antisense RNA 1	NA	NA	ENSG00000259234	NA
Approved	HGNC:26323	ANKRD35	ankyrin repeat domain 35	NA	FLJ25124	ENSG00000198483	Q8N283
Approved	HGNC:24079	ANKRD36	ankyrin repeat domain 36	NA	UNQ2430	ENSG00000135976	A6QL64
Approved	HGNC:29333	ANKRD36B	ankyrin repeat domain 36B	KIAA1641	FLJ21281	ENSG00000196912	Q8N2N9
Approved	HGNC:28169	ANKRD36BP1	ankyrin repeat domain 36B pseudogene 1	ANKRD26L1, ANKRD36BL1	MGC12538	ENSG00000214262	Q96IX9
Approved	HGNC:33607	ANKRD36BP2	ankyrin repeat domain 36B pseudogene 2	NA	NA	ENSG00000230006	NA
Approved	HGNC:32946	ANKRD36C	ankyrin repeat domain 36C	NA	DKFZp667P0924	ENSG00000174501	Q5JPF3
Approved	HGNC:37759	ANKRD36P1	ankyrin repeat domain 36 pseudogene 1	NA	NA	ENSG00000188399	NA
Approved	HGNC:56921	ANKRD36P2	ANKRD36 pseudogene 2	NA	NA	ENSG00000271362	NA
Approved	HGNC:29593	ANKRD37	ankyrin repeat domain 37	NA	Lrp2bp	ENSG00000186352	Q7Z713
Approved	HGNC:28640	ANKRD39	ankyrin repeat domain 39	NA	MGC41816	ENSG00000213337	Q53RE8
Approved	HGNC:56783	ANKRD39P1	ANKRD39 pseudogene 1	NA	NA	ENSG00000218986	NA
Approved	HGNC:28233	ANKRD40	ankyrin repeat domain 40	NA	MGC15396	ENSG00000154945	Q6AI12
Approved	HGNC:26080	ANKRD40CL	ANKRD40 C-terminal like	C17orf73, LINC00483	FLJ20694	ENSG00000167117	Q53H64
Approved	HGNC:26752	ANKRD42	ankyrin repeat domain 42	NA	FLJ37874, SARP, PPP1R79	ENSG00000137494	Q8N9B4
Approved	HGNC:55590	ANKRD42-DT	ANKRD42 divergent transcript	NA	NA	ENSG00000247137	NA
Approved	HGNC:25259	ANKRD44	ankyrin repeat domain 44	NA	PP6-ARS-B	ENSG00000065413	Q8N8A2
Approved	HGNC:41090	ANKRD44-AS1	ANKRD44 antisense RNA 1	NA	NA	ENSG00000231621	NA
Approved	HGNC:55840	ANKRD44-DT	ANKRD44 divergent transcript	NA	NA	ENSG00000225979	NA
Approved	HGNC:41477	ANKRD44-IT1	ANKRD44 intronic transcript 1	NA	NA	ENSG00000236977	NA
Approved	HGNC:24786	ANKRD45	ankyrin repeat domain 45	NA	FLJ45235, CT117	ENSG00000183831	Q5TZF3
Approved	HGNC:27229	ANKRD46	ankyrin repeat domain 46	NA	NA	ENSG00000186106	Q86W74
Approved	HGNC:25970	ANKRD49	ankyrin repeat domain 49	NA	FLJ20189, FGIF, GBIF	ENSG00000168876	Q8WVL7
Approved	HGNC:54619	ANKRD49P1	ANKRD49 pseudogene 1	NA	NA	ENSG00000228446	NA
Approved	HGNC:54620	ANKRD49P2	ANKRD49 pseudogene 2	NA	NA	ENSG00000225349	NA
Approved	HGNC:54621	ANKRD49P3	ANKRD49 pseudogene 3	NA	NA	ENSG00000248616	NA
Approved	HGNC:54622	ANKRD49P4	ANKRD49 pseudogene 4	NA	NA	ENSG00000214684	NA
Approved	HGNC:29223	ANKRD50	ankyrin repeat domain containing 50	NA	KIAA1223	ENSG00000151458	Q9ULJ7
Approved	HGNC:26614	ANKRD52	ankyrin repeat domain 52	NA	FLJ34236, PP6-ARS-C	ENSG00000139645	Q8NB46
Approved	HGNC:25691	ANKRD53	ankyrin repeat domain 53	NA	FLJ12056, FLJ36160	ENSG00000144031	Q8N9V6
Approved	HGNC:25185	ANKRD54	ankyrin repeat domain 54	NA	LIAR	ENSG00000100124	Q6NXT1
Approved	HGNC:39214	ANKRD54P1	ankyrin repeat domain 54 pseudogene 1	NA	NA	ENSG00000236442	NA
Approved	HGNC:25681	ANKRD55	ankyrin repeat domain 55	NA	FLJ11795	ENSG00000164512	Q3KP44
Approved	HGNC:16217	ANKRD60	ankyrin repeat domain 60	C20orf86	bA196N14.3	ENSG00000124227	Q9BZ19
Approved	HGNC:22467	ANKRD61	ankyrin repeat domain 61	NA	NA	ENSG00000157999	A6NGH8
Approved	HGNC:35241	ANKRD62	ankyrin repeat domain 62	NA	DKFZp779B1634	ENSG00000181626	A6NC57
Approved	HGNC:42363	ANKRD62P1	ankyrin repeat domain 62 pseudogene 1	NA	NA	ENSG00000259271	NA
Approved	HGNC:42393	ANKRD62P1-PARP4P3	ANKRD62P1-PARP4P3 readthrough, transcribed pseudogene	NA	VWFP1-ANKRD62P1-PARP4P3	ENSG00000189295	NA
Approved	HGNC:40027	ANKRD63	ankyrin repeat domain 63	NA	NA	ENSG00000230778	C9JTQ0
Approved	HGNC:42950	ANKRD65	ankyrin repeat domain 65	NA	NA	ENSG00000235098	E5RJM6
Approved	HGNC:55844	ANKRD65-AS1	ANKRD65 antisense RNA 1	NA	NA	ENSG00000225905	NA
Approved	HGNC:44669	ANKRD66	ankyrin repeat domain 66	NA	NA	ENSG00000230062	B4E2M5
Approved	HGNC:20961	ANKS1A	ankyrin repeat and sterile alpha motif domain containing 1A	ANKS1	KIAA0229	ENSG00000064999	Q92625
Approved	HGNC:24600	ANKS1B	ankyrin repeat and sterile alpha motif domain containing 1B	NA	EB-1, AIDA-1, cajalin-2, ANKS2	ENSG00000185046	Q7Z6G8
Approved	HGNC:29422	ANKS3	ankyrin repeat and sterile alpha motif domain containing 3	NA	KIAA1977, FLJ32345, FLJ32767	ENSG00000168096	Q6ZW76
Approved	HGNC:26795	ANKS4B	ankyrin repeat and sterile alpha motif domain containing 4B	NA	FLJ38819, HARP	ENSG00000175311	Q8N8V4
Approved	HGNC:26724	ANKS6	ankyrin repeat and sterile alpha motif domain containing 6	SAMD6, ANKRD14	FLJ36928, NPHP16	ENSG00000165138	Q68DC2
Approved	HGNC:29642	ANKUB1	ankyrin repeat and ubiquitin domain containing 1	C3orf16	NA	ENSG00000206199	A6NFN9
Approved	HGNC:25527	ANKZF1	ankyrin repeat and zinc finger peptidyl tRNA hydrolase 1	NA	FLJ10415, ZNF744, Vms1	ENSG00000163516	Q9H8Y5
Approved	HGNC:14082	ANLN	anillin, actin binding protein	NA	ANILLIN, Scraps, scra	ENSG00000011426	Q9NQW6
Approved	HGNC:21625	ANO1	anoctamin 1	ORAOV2, TMEM16A	TAOS2, FLJ10261, DOG1	ENSG00000131620	Q5XXA6
Approved	HGNC:40016	ANO1-AS1	ANO1 antisense RNA 1	NA	NA	ENSG00000254902	NA
Approved	HGNC:1183	ANO2	anoctamin 2	C12orf3, TMEM16B	NA	ENSG00000047617	Q9NQ90
Approved	HGNC:14004	ANO3	anoctamin 3	C11orf25, TMEM16C	GENX-3947, DYT23	ENSG00000134343	Q9BYT9
Approved	HGNC:54190	ANO3-AS1	ANO3 antisense RNA 1	NA	NA	ENSG00000254819	NA
Approved	HGNC:23837	ANO4	anoctamin 4	TMEM16D	FLJ34221, FLJ34272, FLJ35277	ENSG00000151572	Q32M45
Approved	HGNC:27337	ANO5	anoctamin 5	TMEM16E, LGMD2L	GDD1	ENSG00000171714	Q75V66
Approved	HGNC:25240	ANO6	anoctamin 6	TMEM16F	DKFZp313M0720	ENSG00000177119	Q4KMQ2
Approved	HGNC:31677	ANO7	anoctamin 7	PCANAP5, TMEM16G	NGEP, PCANAP5L, IPCA-5	ENSG00000146205	Q6IWH7
Approved	HGNC:32248	ANO7L1	anoctamin 7 like 1 (pseudogene)	TMEM16M, C1orf224, ANO7P1	NA	ENSG00000237276	NA
Approved	HGNC:29329	ANO8	anoctamin 8	KIAA1623, TMEM16H	NA	ENSG00000074855	Q9HCE9
Approved	HGNC:20679	ANO9	anoctamin 9	TP53I5, TMEM16J	PIG5	ENSG00000185101	A1A5B4
Approved	HGNC:25519	ANO10	anoctamin 10	TMEM16K	FLJ10375, MGC47890, SCAR10	ENSG00000160746	Q9NW15
Entry Withdrawn	HGNC:498	ANOP1	anophthalmos 1 (with mental retardation, without limb anomalies or dental or urogenital abnormalities)	NA	MCOPS4	NA	NA
Approved	HGNC:6211	ANOS1	anosmin 1	KAL, ADMLX, KAL1	KALIG-1, WFDC19	ENSG00000011201	P23352
Approved	HGNC:6214	ANOS2P	anosmin 2, pseudogene	ADMLY, KALP	KAL-Y	ENSG00000241859	NA
Symbol Withdrawn	HGNC:499	ANP	symbol withdrawn, see [HGNC:7939](/data/gene-symbol-report/#!/hgnc_id/HGNC:7939)	NA	NA	NA	NA
Approved	HGNC:13233	ANP32A	acidic nuclear phosphoprotein 32 family member A	C15orf1	LANP, PP32, I1PP2A, PHAPI, MAPM, mapmodulin	ENSG00000140350	P39687
Approved	HGNC:25672	ANP32A-IT1	ANP32A intronic transcript 1	C15orf28, NCRNA00321	FLJ11722, HsT18971	NA	NA
Approved	HGNC:42949	ANP32AP1	acidic nuclear phosphoprotein 32 family member A pseudogene 1	NA	NA	ENSG00000259516	NA
Approved	HGNC:16677	ANP32B	acidic nuclear phosphoprotein 32 family member B	NA	SSP29, PHAPI2, APRIL	ENSG00000136938	Q92688
Approved	HGNC:24267	ANP32BP1	acidic nuclear phosphoprotein 32 family member B pseudogene 1	NA	NA	ENSG00000259790	NA
Approved	HGNC:38552	ANP32BP2	acidic nuclear phosphoprotein 32 family member B pseudogene 2	NA	NA	ENSG00000231801	NA
Approved	HGNC:44089	ANP32BP3	acidic nuclear phosphoprotein 32 family member B pseudogene 3	NA	NA	ENSG00000259461	NA
Approved	HGNC:16675	ANP32CP	acidic nuclear phosphoprotein 32 family member C, pseudogene	ANP32C	PP32R1	ENSG00000248546	O43423
Approved	HGNC:16676	ANP32D	acidic nuclear phosphoprotein 32 family member D	NA	PP32R2	ENSG00000139223	O95626
Approved	HGNC:16673	ANP32E	acidic nuclear phosphoprotein 32 family member E	NA	LANPL, MGC5350, LANP-L	ENSG00000143401	Q9BTT0
Approved	HGNC:500	ANPEP	alanyl aminopeptidase, membrane	CD13, PEPN	LAP1, gp150, p150, AP-N, hAPN	ENSG00000166825	P15144
Symbol Withdrawn	HGNC:501	ANPRA	symbol withdrawn, see [HGNC:7943](/data/gene-symbol-report/#!/hgnc_id/HGNC:7943)	NA	NA	NA	NA
Symbol Withdrawn	HGNC:502	ANPRB	symbol withdrawn, see [HGNC:7944](/data/gene-symbol-report/#!/hgnc_id/HGNC:7944)	NA	NA	NA	NA
Symbol Withdrawn	HGNC:503	ANPRC	symbol withdrawn, see [HGNC:7945](/data/gene-symbol-report/#!/hgnc_id/HGNC:7945)	NA	NA	NA	NA
Symbol Withdrawn	HGNC:504	ANT1	symbol withdrawn, see [HGNC:10990](/data/gene-symbol-report/#!/hgnc_id/HGNC:10990)	NA	NA	NA	NA
Symbol Withdrawn	HGNC:505	ANT2	symbol withdrawn, see [HGNC:10991](/data/gene-symbol-report/#!/hgnc_id/HGNC:10991)	NA	NA	NA	NA
Symbol Withdrawn	HGNC:506	ANT3	symbol withdrawn, see [HGNC:10992](/data/gene-symbol-report/#!/hgnc_id/HGNC:10992)	NA	NA	NA	NA
Approved	HGNC:14152	ANTKMT	adenine nucleotide translocase lysine methyltransferase	C16orf24, FAM173A	MGC2494	ENSG00000103254	Q9BQD7
Entry Withdrawn	HGNC:508	ANTP2	adenine nucleotide translocator pseudogene 2 (clone 7)	NA	NA	NA	NA
Symbol Withdrawn	HGNC:509	ANTP3	symbol withdrawn, see [HGNC:19250](/data/gene-symbol-report/#!/hgnc_id/HGNC:19250)	NA	NA	NA	NA
Entry Withdrawn	HGNC:510	ANTP4	adenine nucleotide translocator pseudogene 4 (clone 9)	NA	NA	NA	NA
Approved	HGNC:21014	ANTXR1	ANTXR cell adhesion molecule 1	NA	TEM8, FLJ21776, FLJ10601, ATR	ENSG00000169604	Q9H6X2
Approved	HGNC:21732	ANTXR2	ANTXR cell adhesion molecule 2	NA	CMG2, CMG-2, FLJ31074	ENSG00000163297	P58335
Approved	HGNC:27277	ANTXRL	ANTXR like	NA	NA	ENSG00000274209	A6NF34
Approved	HGNC:45004	ANTXRLP1	ANTXR like pseudogene 1	NA	NA	ENSG00000263482	NA
Symbol Withdrawn	HGNC:514	ANX1	symbol withdrawn, see [HGNC:533](/data/gene-symbol-report/#!/hgnc_id/HGNC:533)	NA	NA	NA	NA
Symbol Withdrawn	HGNC:517	ANX2	symbol withdrawn, see [HGNC:537](/data/gene-symbol-report/#!/hgnc_id/HGNC:537)	NA	NA	NA	NA
Symbol Withdrawn	HGNC:518	ANX2L1	symbol withdrawn, see [HGNC:538](/data/gene-symbol-report/#!/hgnc_id/HGNC:538)	NA	NA	NA	NA
Symbol Withdrawn	HGNC:519	ANX2L2	symbol withdrawn, see [HGNC:539](/data/gene-symbol-report/#!/hgnc_id/HGNC:539)	NA	NA	NA	NA
Symbol Withdrawn	HGNC:520	ANX2L3	symbol withdrawn, see [HGNC:540](/data/gene-symbol-report/#!/hgnc_id/HGNC:540)	NA	NA	NA	NA
Symbol Withdrawn	HGNC:521	ANX2L4	symbol withdrawn, see [HGNC:537](/data/gene-symbol-report/#!/hgnc_id/HGNC:537)	NA	NA	NA	NA
Symbol Withdrawn	HGNC:522	ANX2LG	symbol withdrawn, see [HGNC:10487](/data/gene-symbol-report/#!/hgnc_id/HGNC:10487)	NA	NA	NA	NA
Symbol Withdrawn	HGNC:523	ANX2P1	symbol withdrawn, see [HGNC:538](/data/gene-symbol-report/#!/hgnc_id/HGNC:538)	NA	NA	NA	NA
Symbol Withdrawn	HGNC:524	ANX2P2	symbol withdrawn, see [HGNC:539](/data/gene-symbol-report/#!/hgnc_id/HGNC:539)	NA	NA	NA	NA
Symbol Withdrawn	HGNC:525	ANX2P3	symbol withdrawn, see [HGNC:540](/data/gene-symbol-report/#!/hgnc_id/HGNC:540)	NA	NA	NA	NA
Symbol Withdrawn	HGNC:526	ANX3	symbol withdrawn, see [HGNC:541](/data/gene-symbol-report/#!/hgnc_id/HGNC:541)	NA	NA	NA	NA
Symbol Withdrawn	HGNC:528	ANX4	symbol withdrawn, see [HGNC:542](/data/gene-symbol-report/#!/hgnc_id/HGNC:542)	NA	NA	NA	NA
Symbol Withdrawn	HGNC:529	ANX5	symbol withdrawn, see [HGNC:543](/data/gene-symbol-report/#!/hgnc_id/HGNC:543)	NA	NA	NA	NA
Symbol Withdrawn	HGNC:530	ANX6	symbol withdrawn, see [HGNC:544](/data/gene-symbol-report/#!/hgnc_id/HGNC:544)	NA	NA	NA	NA
Symbol Withdrawn	HGNC:531	ANX7	symbol withdrawn, see [HGNC:545](/data/gene-symbol-report/#!/hgnc_id/HGNC:545)	NA	NA	NA	NA
Symbol Withdrawn	HGNC:532	ANX8	symbol withdrawn, see [HGNC:546](/data/gene-symbol-report/#!/hgnc_id/HGNC:546)	NA	NA	NA	NA
Symbol Withdrawn	HGNC:515	ANX11	symbol withdrawn, see [HGNC:535](/data/gene-symbol-report/#!/hgnc_id/HGNC:535)	NA	NA	NA	NA
Symbol Withdrawn	HGNC:516	ANX13	symbol withdrawn, see [HGNC:536](/data/gene-symbol-report/#!/hgnc_id/HGNC:536)	NA	NA	NA	NA
Symbol Withdrawn	HGNC:527	ANX31	symbol withdrawn, see [HGNC:547](/data/gene-symbol-report/#!/hgnc_id/HGNC:547)	NA	NA	NA	NA
Approved	HGNC:533	ANXA1	annexin A1	ANX1, LPC1	NA	ENSG00000135046	P04083
Approved	HGNC:537	ANXA2	annexin A2	ANX2, ANX2L4, CAL1H, LPC2D	LIP2	ENSG00000182718	P07355
Approved	HGNC:538	ANXA2P1	annexin A2 pseudogene 1	LPC2A, ANX2P1, ANX2L1	NA	ENSG00000213406	NA
Approved	HGNC:539	ANXA2P2	annexin A2 pseudogene 2	ANX2P2, ANX2L2, LPC2B	NA	ENSG00000231991	A6NMY6
Approved	HGNC:540	ANXA2P3	annexin A2 pseudogene 3	ANX2P3, ANX2L3, LPC2C	LIP2	ENSG00000216740	NA
Approved	HGNC:33463	ANXA2R	annexin A2 receptor	C5orf39	AXIIR	ENSG00000177721	Q3ZCQ2
Approved	HGNC:27208	ANXA2R-AS1	ANXA2R antisense RNA 1	NA	NA	ENSG00000215068	NA
Approved	HGNC:48996	ANXA2R-OT1	ANXA2R overlapping transcript 1	NA	NA	ENSG00000177738	NA
Approved	HGNC:541	ANXA3	annexin A3	ANX3	NA	ENSG00000138772	P12429
Approved	HGNC:542	ANXA4	annexin A4	ANX4	NA	ENSG00000196975	P09525
Approved	HGNC:543	ANXA5	annexin A5	ENX2, ANX5	CPB-I, PAP-I, VAC-alph, RPRGL3	ENSG00000164111	P08758
Approved	HGNC:544	ANXA6	annexin A6	ANX6	NA	ENSG00000197043	P08133
Approved	HGNC:545	ANXA7	annexin A7	ANX7	NA	ENSG00000138279	P20073
Approved	HGNC:546	ANXA8	annexin A8	ANX8	NA	ENSG00000265190	P13928
Approved	HGNC:23334	ANXA8L1	annexin A8 like 1	ANXA8L2	bA301J7.3, bA145E20.2	ENSG00000264230	Q5VT79
Symbol Withdrawn	HGNC:23335	ANXA8L2	symbol withdrawn, see [HGNC:23334](/data/gene-symbol-report/#!/hgnc_id/HGNC:23334)	NA	bA145E20.2	NA	NA
Approved	HGNC:547	ANXA9	annexin A9	ANX31	NA	ENSG00000143412	O76027
Approved	HGNC:534	ANXA10	annexin A10	NA	ANX14	ENSG00000109511	Q9UJ72
Approved	HGNC:535	ANXA11	annexin A11	ANX11	NA	ENSG00000122359	P50995
Approved	HGNC:536	ANXA13	annexin A13	ANX13	NA	ENSG00000104537	P27216
Approved	HGNC:548	AOAH	acyloxyacyl hydrolase	NA	NA	ENSG00000136250	P28039
Approved	HGNC:41307	AOAH-IT1	AOAH intronic transcript 1	NA	NA	ENSG00000230539	NA
Approved	HGNC:80	AOC1	amine oxidase copper containing 1	ABP1, ABP	DAO	ENSG00000002726	P19801
Approved	HGNC:549	AOC2	amine oxidase copper containing 2	NA	RAO, DAO2	ENSG00000131480	O75106
Approved	HGNC:550	AOC3	amine oxidase copper containing 3	NA	VAP1, HPAO, VAP-1	ENSG00000131471	Q16853
Approved	HGNC:48869	AOC4P	amine oxidase copper containing 4, pseudogene	NA	UPAT	ENSG00000260105	NA
Symbol Withdrawn	HGNC:551	AOM	symbol withdrawn, see [HGNC:2200](/data/gene-symbol-report/#!/hgnc_id/HGNC:2200)	NA	STL1	NA	NA
Symbol Withdrawn	HGNC:552	AOP1	symbol withdrawn, see [HGNC:9354](/data/gene-symbol-report/#!/hgnc_id/HGNC:9354)	NA	NA	NA	NA
Approved	HGNC:1361	AOPEP	aminopeptidase O (putative)	C9orf3	C90RF3, FLJ14675, APO, AP-O	ENSG00000148120	Q8N6M6
Approved	HGNC:553	AOX1	aldehyde oxidase 1	NA	AO, AOH1	ENSG00000138356	Q06278
Approved	HGNC:18450	AOX2P	aldehyde oxidase 2, pseudogene	AOX2	AOH2	ENSG00000243478	NA
Approved	HGNC:19049	AOX3P	aldehyde oxidase 3, pseudogene	NA	AOH1	ENSG00000244301	NA
Approved	HGNC:53766	AOX3P-AOX2P	AOX3P-AOX2P readthrough, transcribed pseudogene	NA	NA	ENSG00000284084	NA
Approved	HGNC:28808	AP1AR	adaptor related protein complex 1 associated regulatory protein	C4orf16	PRO0971, 2C18, gamma-BAR	ENSG00000138660	Q63HQ0
Approved	HGNC:55391	AP1AR-DT	AP1AR divergent transcript	NA	NA	ENSG00000260526	NA
Approved	HGNC:554	AP1B1	adaptor related protein complex 1 subunit beta 1	ADTB1, CLAPB2	BAM22, AP105A	ENSG00000100280	Q10567
Approved	HGNC:297	AP1B1P1	AP1B1 pseudogene 1	ADTB1L1	dJ127L4.2	ENSG00000234479	NA
Approved	HGNC:298	AP1B1P2	AP1B1 pseudogene 2	ADTB1L2	dJ127L4.3	ENSG00000232707	NA
Approved	HGNC:555	AP1G1	adaptor related protein complex 1 subunit gamma 1	CLAPG1, ADTG	NA	ENSG00000166747	O43747
Approved	HGNC:556	AP1G2	adaptor related protein complex 1 subunit gamma 2	NA	G2AD	ENSG00000213983	O75843
Approved	HGNC:55442	AP1G2-AS1	AP1G2 antisense RNA 1	NA	NA	ENSG00000258727	NA
Approved	HGNC:13667	AP1M1	adaptor related protein complex 1 subunit mu 1	NA	AP47, CLAPM2, mu1A	ENSG00000072958	Q9BXS5
Approved	HGNC:558	AP1M2	adaptor related protein complex 1 subunit mu 2	NA	HSMU1B, mu2, AP1-mu2	ENSG00000129354	Q9Y6Q5
Approved	HGNC:54978	AP1M2P1	AP1M2 pseudogene 1	NA	NA	ENSG00000227534	NA
Approved	HGNC:559	AP1S1	adaptor related protein complex 1 subunit sigma 1	CLAPS1, EKV3	AP19, SIGMA1A, WUGSC:H_DJ0747G18.2	ENSG00000106367	P61966
Approved	HGNC:560	AP1S2	adaptor related protein complex 1 subunit sigma 2	MRX59, MRXS5, PGS	SIGMA1B	ENSG00000182287	P56377
Approved	HGNC:50752	AP1S2P1	AP1S2 pseudogene 1	NA	NA	ENSG00000226046	NA
Approved	HGNC:18971	AP1S3	adaptor related protein complex 1 subunit sigma 3	NA	sigma1C	ENSG00000152056	Q96PC3
Approved	HGNC:561	AP2A1	adaptor related protein complex 2 subunit alpha 1	CLAPA1, ADTAA	NA	ENSG00000196961	O95782
Approved	HGNC:562	AP2A2	adaptor related protein complex 2 subunit alpha 2	CLAPA2, ADTAB	DKFZP564D1864, HYPJ, KIAA0899, HIP9	ENSG00000183020	O94973
Approved	HGNC:563	AP2B1	adaptor related protein complex 2 subunit beta 1	ADTB2, CLAPB1	NA	ENSG00000006125	P63010
Approved	HGNC:55017	AP2B1P1	AP2B1 pseudogene 1	NA	NA	ENSG00000234130	NA
Approved	HGNC:564	AP2M1	adaptor related protein complex 2 subunit mu 1	CLAPM1	AP50, mu2	ENSG00000161203	Q96CW1
Approved	HGNC:565	AP2S1	adaptor related protein complex 2 subunit sigma 1	CLAPS2, HHC3	FBHOk, FBH3	ENSG00000042753	P53680
Approved	HGNC:566	AP3B1	adaptor related protein complex 3 subunit beta 1	NA	ADTB3A, HPS2	ENSG00000132842	O00203
Approved	HGNC:567	AP3B2	adaptor related protein complex 3 subunit beta 2	NA	NAPTB	ENSG00000103723	Q13367
Approved	HGNC:568	AP3D1	adaptor related protein complex 3 subunit delta 1	NA	ADTD	ENSG00000065000	O14617
Approved	HGNC:569	AP3M1	adaptor related protein complex 3 subunit mu 1	NA	NA	ENSG00000185009	Q9Y2T2
Approved	HGNC:570	AP3M2	adaptor related protein complex 3 subunit mu 2	NA	CLA20, AP47B	ENSG00000070718	P53677
Approved	HGNC:2013	AP3S1	adaptor related protein complex 3 subunit sigma 1	CLAPS3	NA	ENSG00000177879	Q92572
Approved	HGNC:56914	AP3S1P1	AP3S1 pseudogene 1	NA	NA	ENSG00000218806	NA
Approved	HGNC:571	AP3S2	adaptor related protein complex 3 subunit sigma 2	NA	sigma3b	ENSG00000157823	P59780
Approved	HGNC:572	AP4B1	adaptor related protein complex 4 subunit beta 1	SPG47	BETA-4	ENSG00000134262	Q9Y6B7
Approved	HGNC:44114	AP4B1-AS1	AP4B1 antisense RNA 1	NA	NA	ENSG00000226167	NA
Approved	HGNC:573	AP4E1	adaptor related protein complex 4 subunit epsilon 1	NA	AP-4-EPSILON, SPG51	ENSG00000081014	Q9UPM8
Approved	HGNC:574	AP4M1	adaptor related protein complex 4 subunit mu 1	NA	MU-ARP2, MU-4, SPG50	ENSG00000221838	O00189
Approved	HGNC:575	AP4S1	adaptor related protein complex 4 subunit sigma 1	NA	CLA20, AP47B, SPG52	ENSG00000100478	Q9Y587
Approved	HGNC:25104	AP5B1	adaptor related protein complex 5 subunit beta 1	NA	PP1030, AP-5, DKFZp761E198	ENSG00000254470	Q2VPB7
Approved	HGNC:20192	AP5M1	adaptor related protein complex 5 subunit mu 1	C14orf108, MUDENG	FLJ10813, MuD, mu5	ENSG00000053770	Q9H0R1
Approved	HGNC:15875	AP5S1	adaptor related protein complex 5 subunit sigma 1	C20orf29	FLJ11168	ENSG00000125843	Q9NUS5
Approved	HGNC:22197	AP5Z1	adaptor related protein complex 5 subunit zeta 1	KIAA0415	SPG48, zeta	ENSG00000242802	O43299
Approved	HGNC:576	APAF1	apoptotic peptidase activating factor 1	NA	CED4, APAF-1	ENSG00000120868	O14727
Symbol Withdrawn	HGNC:577	APAH1	symbol withdrawn, see [HGNC:8049](/data/gene-symbol-report/#!/hgnc_id/HGNC:8049)	NA	NA	NA	NA
Approved	HGNC:578	APBA1	amyloid beta precursor protein binding family A member 1	MINT1	D9S411E, X11	ENSG00000107282	Q02410
Approved	HGNC:579	APBA2	amyloid beta precursor protein binding family A member 2	X11L, MINT2	D15S1518E, LIN-10, MGC:14091, HsT16821	ENSG00000034053	Q99767
Approved	HGNC:580	APBA3	amyloid beta precursor protein binding family A member 3	NA	X11L2, mint3	ENSG00000011132	O96018
Approved	HGNC:581	APBB1	amyloid beta precursor protein binding family B member 1	RIR	Fe65	ENSG00000166313	O00213
Approved	HGNC:17379	APBB1IP	amyloid beta precursor protein binding family B member 1 interacting protein	NA	INAG1, RIAM	ENSG00000077420	Q7Z5R6
Approved	HGNC:582	APBB2	amyloid beta precursor protein binding family B member 2	NA	FE65L, FE65L1, MGC35575	ENSG00000163697	Q92870
Approved	HGNC:20708	APBB3	amyloid beta precursor protein binding family B member 3	NA	FE65L2	ENSG00000113108	O95704
Approved	HGNC:583	APC	APC regulator of WNT signaling pathway	NA	DP2, DP3, DP2.5, PPP1R46	ENSG00000134982	P25054
Approved	HGNC:24036	APC2	APC regulator of WNT signaling pathway 2	NA	APCL	ENSG00000115266	O95996
Approved	HGNC:15718	APCDD1	APC down-regulated 1	NA	B7323	ENSG00000154856	Q8J025
Approved	HGNC:26892	APCDD1L	APC down-regulated 1 like	NA	FLJ90166	ENSG00000198768	Q8NCL9
Approved	HGNC:27152	APCDD1L-DT	APCDD1L divergent transcript	APCDD1L-AS1	NA	ENSG00000231290	NA
Approved	HGNC:584	APCS	amyloid P component, serum	NA	SAP, PTX2, MGC88159	ENSG00000132703	P02743
Symbol Withdrawn	HGNC:585	APECED	symbol withdrawn, see [HGNC:360](/data/gene-symbol-report/#!/hgnc_id/HGNC:360)	NA	NA	NA	NA
Approved	HGNC:586	APEH	acylaminoacyl-peptide hydrolase	D3F15S2, DNF15S2, D3S48E	NA	ENSG00000164062	P13798
Approved	HGNC:48925	APELA	apelin receptor early endogenous ligand	NA	Ende, ELA, tdl	ENSG00000248329	P0DMC3
Approved	HGNC:587	APEX1	apurinic/apyrimidinic endodeoxyribonuclease 1	APEX	APE, REF1, HAP1, APX, APEN, REF-1, APE-1	ENSG00000100823	P27695
Approved	HGNC:17889	APEX2	apurinic/apyrimidinic endodeoxyribonuclease 2	NA	APEXL2, APE2, XTH2, ZGRF2	ENSG00000169188	Q9UBZ4
Approved	HGNC:29509	APH1A	aph-1 homolog A, gamma-secretase subunit	NA	APH-1A, CGI-78	ENSG00000117362	Q96BI3
Approved	HGNC:24080	APH1B	aph-1 homolog B, gamma-secretase subunit	NA	PSFL, APH-1B, DKFZp564D0372	ENSG00000138613	Q8WW43
Symbol Withdrawn	HGNC:13511	API1	symbol withdrawn, see [HGNC:590](/data/gene-symbol-report/#!/hgnc_id/HGNC:590)	NA	NA	NA	NA
Symbol Withdrawn	HGNC:13512	API2	symbol withdrawn, see [HGNC:591](/data/gene-symbol-report/#!/hgnc_id/HGNC:591)	NA	NA	NA	NA
Symbol Withdrawn	HGNC:13513	API3	symbol withdrawn, see [HGNC:592](/data/gene-symbol-report/#!/hgnc_id/HGNC:592)	NA	NA	NA	NA
Symbol Withdrawn	HGNC:13514	API4	symbol withdrawn, see [HGNC:593](/data/gene-symbol-report/#!/hgnc_id/HGNC:593)	NA	NA	NA	NA
Approved	HGNC:594	API5	apoptosis inhibitor 5	NA	AAC-11, API5L1, AAC11	ENSG00000166181	Q9BZZ5
Approved	HGNC:595	API5P1	apoptosis inhibitor 5 pseudogene 1	API5L1	NA	ENSG00000234558	NA
Approved	HGNC:39070	API5P2	apoptosis inhibitor 5 pseudogene 2	NA	NA	ENSG00000213962	NA
Symbol Withdrawn	HGNC:596	API6	symbol withdrawn, see [HGNC:1690](/data/gene-symbol-report/#!/hgnc_id/HGNC:1690)	NA	NA	NA	NA
Approved	HGNC:17581	APIP	APAF1 interacting protein	NA	CGI-29, Mmrp19, APIP2	ENSG00000149089	Q96GX9
Approved	HGNC:28724	APLF	aprataxin and PNKP like factor	C2orf13	MGC47799, Xip1, ZCCHH1	ENSG00000169621	Q8IW19
Approved	HGNC:16665	APLN	apelin	NA	apelin, XNPEP2	ENSG00000171388	Q9ULZ1
Approved	HGNC:339	APLNR	apelin receptor	AGTRL1	FLJ90771, APJ, APJR	ENSG00000134817	P35414
Approved	HGNC:597	APLP1	amyloid beta precursor like protein 1	NA	APLP	ENSG00000105290	P51693
Approved	HGNC:598	APLP2	amyloid beta precursor like protein 2	APPL2	APPH	ENSG00000084234	Q06481
Approved	HGNC:13238	APMAP	adipocyte plasma membrane associated protein	C20orf3	BSCv	ENSG00000101474	Q9HDC9
Symbol Withdrawn	HGNC:599	APNH	symbol withdrawn, see [HGNC:11071](/data/gene-symbol-report/#!/hgnc_id/HGNC:11071)	NA	NA	NA	NA
Approved	HGNC:600	APOA1	apolipoprotein A1	NA	NA	ENSG00000118137	P02647
Approved	HGNC:40079	APOA1-AS	APOA1 antisense RNA	NA	NA	ENSG00000235910	NA
Approved	HGNC:601	APOA2	apolipoprotein A2	NA	NA	ENSG00000158874	P02652
Approved	HGNC:602	APOA4	apolipoprotein A4	NA	NA	ENSG00000110244	P06727
Approved	HGNC:17288	APOA5	apolipoprotein A5	NA	RAP3, APOA-V	ENSG00000110243	Q6Q788
Symbol Withdrawn	HGNC:6669	APOAL	symbol withdrawn, see [HGNC:21210](/data/gene-symbol-report/#!/hgnc_id/HGNC:21210)	NA	APOARGC	NA	NA
Approved	HGNC:603	APOB	apolipoprotein B	NA	ApoB-100	ENSG00000084674	P04114
Approved	HGNC:604	APOBEC1	apolipoprotein B mRNA editing enzyme catalytic subunit 1	NA	BEDP, CDAR1, APOBEC-1, HEPR	ENSG00000111701	P41238
Approved	HGNC:605	APOBEC2	apolipoprotein B mRNA editing enzyme catalytic subunit 2	NA	ARCD1, ARP1	ENSG00000124701	Q9Y235
Approved	HGNC:17343	APOBEC3A	apolipoprotein B mRNA editing enzyme catalytic subunit 3A	NA	ARP3, PHRBN	ENSG00000128383	P31941
Approved	HGNC:44196	APOBEC3A_B	APOBEC3A and APOBEC3B deletion hybrid	NA	NA	NA	NA
Approved	HGNC:43835	APOBEC3AP1	apolipoprotein B mRNA editing enzyme catalytic subunit 3A pseudogene 1	NA	NA	ENSG00000248822	NA
Approved	HGNC:17352	APOBEC3B	apolipoprotein B mRNA editing enzyme catalytic subunit 3B	NA	PHRBNL, FLJ21201	ENSG00000179750	Q9UH17
Approved	HGNC:43836	APOBEC3B-AS1	APOBEC3B antisense RNA 1	NA	NA	ENSG00000249310	NA
Approved	HGNC:17353	APOBEC3C	apolipoprotein B mRNA editing enzyme catalytic subunit 3C	NA	APOBEC1L, PBI, bK150C2.3, ARDC2, ARDC4, ARP5	ENSG00000244509	Q9NRW3
Approved	HGNC:17354	APOBEC3D	apolipoprotein B mRNA editing enzyme catalytic subunit 3D	APOBEC3E	ARP6, APOBEC3DE	ENSG00000243811	Q96AK3
Symbol Withdrawn	HGNC:17355	APOBEC3E	symbol withdrawn, see [HGNC:17354](/data/gene-symbol-report/#!/hgnc_id/HGNC:17354)	APOBEC3E	NA	NA	NA
Approved	HGNC:17356	APOBEC3F	apolipoprotein B mRNA editing enzyme catalytic subunit 3F	NA	ARP8, BK150C2.4.MRNA, KA6	ENSG00000128394	Q8IUX4
Approved	HGNC:17357	APOBEC3G	apolipoprotein B mRNA editing enzyme catalytic subunit 3G	NA	CEM15, MDS019, dJ494G10.1, FLJ12740, bK150C2.7	ENSG00000239713	Q9HC16
Approved	HGNC:24100	APOBEC3H	apolipoprotein B mRNA editing enzyme catalytic subunit 3H	NA	ARP10	ENSG00000100298	Q6NTF7
Approved	HGNC:32152	APOBEC4	apolipoprotein B mRNA editing enzyme catalytic polypeptide like 4	C1orf169	MGC26594, FLJ25691, RP1-127C7.4	ENSG00000173627	Q8WW27
Entry Withdrawn	HGNC:606	APOBER1	apolipoprotein B mRNA editing enzyme regulator	NA	NA	NA	NA
Approved	HGNC:24087	APOBR	apolipoprotein B receptor	NA	APOB48R, APOB100R	ENSG00000184730	Q0VD83
Approved	HGNC:607	APOC1	apolipoprotein C1	NA	Apo-CI, ApoC-I, apo-CIB, apoC-IB, APOC1B	ENSG00000130208	P02654
Approved	HGNC:608	APOC1P1	apolipoprotein C1 pseudogene 1	NA	lincRNA-APOC1P1-3, ApoC-IA, APOC1P	ENSG00000214855	NA
Approved	HGNC:609	APOC2	apolipoprotein C2	NA	NA	ENSG00000234906	P02655
Approved	HGNC:610	APOC3	apolipoprotein C3	NA	Apo-CIII, ApoC-III, APOCIII, Apo-C3, ApoC-3	ENSG00000110245	P02656
Approved	HGNC:611	APOC4	apolipoprotein C4	NA	NA	ENSG00000267467	P55056
Approved	HGNC:44426	APOC4-APOC2	APOC4-APOC2 readthrough (NMD candidate)	NA	NA	ENSG00000224916	NA
Approved	HGNC:612	APOD	apolipoprotein D	NA	Apo-D	ENSG00000189058	P05090
Approved	HGNC:613	APOE	apolipoprotein E	AD2	NA	ENSG00000130203	P02649
Entry Withdrawn	HGNC:614	APOEL1	apolipoprotein E-like 1	NA	NA	NA	NA
Approved	HGNC:615	APOF	apolipoprotein F	NA	NA	ENSG00000175336	Q13790
Approved	HGNC:616	APOH	apolipoprotein H	B2G1	BG	ENSG00000091583	P02749
Symbol Withdrawn	HGNC:617	APOJ	symbol withdrawn, see [HGNC:2095](/data/gene-symbol-report/#!/hgnc_id/HGNC:2095)	NA	NA	NA	NA
Approved	HGNC:618	APOL1	apolipoprotein L1	APOL	NA	ENSG00000100342	O14791
Approved	HGNC:619	APOL2	apolipoprotein L2	NA	APOL-II	ENSG00000128335	Q9BQE5
Approved	HGNC:14868	APOL3	apolipoprotein L3	NA	CG12-1, APOLIII	ENSG00000128284	O95236
Approved	HGNC:14867	APOL4	apolipoprotein L4	NA	APOLIV	ENSG00000100336	Q9BPW4
Approved	HGNC:14869	APOL5	apolipoprotein L5	NA	APOLV	ENSG00000128313	Q9BWW9
Approved	HGNC:14870	APOL6	apolipoprotein L6	NA	APOL-VI, APOLVI	ENSG00000221963	Q9BWW8
Approved	HGNC:25268	APOLD1	apolipoprotein L domain containing 1	NA	FLJ25138, DKFZP434F0318	ENSG00000178878	Q96LR9
Approved	HGNC:13916	APOM	apolipoprotein M	NA	G3a, NG20, Apo-M	ENSG00000204444	O95445
Approved	HGNC:53942	APONP	apolipoprotein N, pseudogene	NA	NA	ENSG00000274823	NA
Approved	HGNC:28727	APOO	apolipoprotein O	FAM121B	MGC4825, My025, Mic23, MIC26, MICOS26	ENSG00000184831	Q9BUR5
Approved	HGNC:24009	APOOL	apolipoprotein O like	CXorf33, FAM121A	UNQ8193, AAIR8193, Mic27, MICOS27	ENSG00000155008	Q6UXV4
Approved	HGNC:48739	APOOP1	apolipoprotein O pseudogene 1	NA	NA	ENSG00000270560	NA
Approved	HGNC:48740	APOOP2	apolipoprotein O pseudogene 2	NA	NA	ENSG00000240902	NA
Approved	HGNC:48741	APOOP3	apolipoprotein O pseudogene 3	NA	NA	ENSG00000255700	NA
Approved	HGNC:48742	APOOP4	apolipoprotein O pseudogene 4	NA	NA	ENSG00000248122	NA
Approved	HGNC:48743	APOOP5	apolipoprotein O pseudogene 5	NA	NA	ENSG00000260240	NA
Approved	HGNC:620	APP	amyloid beta precursor protein	AD1	alpha-sAPP	ENSG00000142192	P05067
Approved	HGNC:55075	APP-DT	APP divergent transcript	NA	NA	ENSG00000273492	NA
Approved	HGNC:56009	APPAT	atherosclerotic plaque pathogenesis associated transcript	LINC02969	AC092683.1	ENSG00000230606	NA
Approved	HGNC:622	APPBP2	amyloid beta precursor protein binding protein 2	NA	KIAA0228, Hs.84084, PAT1	ENSG00000062725	Q92624
Approved	HGNC:55423	APPBP2-DT	APPBP2 divergent transcript	NA	NA	ENSG00000259349	NA
Entry Withdrawn	HGNC:623	APPL	amyloid beta (A4) precursor protein-like	APPL1	NA	NA	NA
Approved	HGNC:24035	APPL1	adaptor protein, phosphotyrosine interacting with PH domain and leucine zipper 1	NA	APPL	ENSG00000157500	Q9UKG1
Symbol Withdrawn	HGNC:624	APPL2	symbol withdrawn, see [HGNC:598](/data/gene-symbol-report/#!/hgnc_id/HGNC:598)	NA	NA	NA	NA
Approved	HGNC:18242	APPL2	adaptor protein, phosphotyrosine interacting with PH domain and leucine zipper 2	NA	FLJ10659, DIP13B	ENSG00000136044	Q8NEU8
Symbol Withdrawn	HGNC:625	APR	symbol withdrawn, see [HGNC:6692](/data/gene-symbol-report/#!/hgnc_id/HGNC:6692)	NA	NA	NA	NA
Approved	HGNC:24082	APRG1	APRG1 tumor suppressor candidate	C3orf35	NA	ENSG00000198590	Q8IVJ8
Approved	HGNC:626	APRT	adenine phosphoribosyltransferase	NA	NA	ENSG00000198931	P07741
Symbol Withdrawn	HGNC:627	APS	symbol withdrawn, see [HGNC:6364](/data/gene-symbol-report/#!/hgnc_id/HGNC:6364)	NA	NA	NA	NA
Symbol Withdrawn	HGNC:628	APT1	symbol withdrawn, see [HGNC:11920](/data/gene-symbol-report/#!/hgnc_id/HGNC:11920)	NA	NA	NA	NA
Symbol Withdrawn	HGNC:629	APT1LG1	symbol withdrawn, see [HGNC:11936](/data/gene-symbol-report/#!/hgnc_id/HGNC:11936)	NA	NA	NA	NA
Approved	HGNC:44173	APTR	Alu-mediated CDKN1A/p21 transcriptional regulator	RSBN1L-AS1	NA	ENSG00000214293	NA
Approved	HGNC:15984	APTX	aprataxin	AXA1	FLJ20157, AOA, AOA1, EAOH, EOAHA	ENSG00000137074	Q7Z2E3
Symbol Withdrawn	HGNC:632	APY	symbol withdrawn, see [HGNC:7316](/data/gene-symbol-report/#!/hgnc_id/HGNC:7316)	NA	NA	NA	NA
Approved	HGNC:633	AQP1	aquaporin 1 (Colton blood group)	CO	CHIP28	ENSG00000240583	P29972
Approved	HGNC:634	AQP2	aquaporin 2	NA	NA	ENSG00000167580	P41181
Symbol Withdrawn	HGNC:635	AQP2L	symbol withdrawn, see [HGNC:639](/data/gene-symbol-report/#!/hgnc_id/HGNC:639)	NA	NA	NA	NA
Approved	HGNC:636	AQP3	aquaporin 3 (Gill blood group)	NA	GIL	ENSG00000165272	Q92482
Approved	HGNC:637	AQP4	aquaporin 4	NA	MIWC, AQP-4, hAQP4	ENSG00000171885	P55087
Approved	HGNC:26399	AQP4-AS1	AQP4 antisense RNA 1	C18orf16, CHST9-AS1	FLJ30507	ENSG00000260372	NA
Approved	HGNC:638	AQP5	aquaporin 5	NA	NA	ENSG00000161798	P55064
Approved	HGNC:55474	AQP5-AS1	AQP5 and AQP2 antisense RNA 2	NA	AC025154.2, MIAC	ENSG00000257588	A0A7L8Y648
Approved	HGNC:639	AQP6	aquaporin 6	AQP2L	NA	ENSG00000086159	Q13520
Approved	HGNC:640	AQP7	aquaporin 7	AQP7L	AQP9, AQPap	ENSG00000165269	O14520
Approved	HGNC:53895	AQP7B	aquaporin 7B	NA	NA	ENSG00000259916	A0A075B734
Symbol Withdrawn	HGNC:641	AQP7L	symbol withdrawn, see [HGNC:640](/data/gene-symbol-report/#!/hgnc_id/HGNC:640)	NA	NA	NA	NA
Approved	HGNC:32048	AQP7P1	aquaporin 7 pseudogene 1	NA	NA	ENSG00000186466	NA
Approved	HGNC:32049	AQP7P2	aquaporin 7 pseudogene 2	NA	NA	ENSG00000181997	NA
Approved	HGNC:31976	AQP7P3	aquaporin 7 pseudogene 3	NA	AQPap-3	ENSG00000279688	A6NL99
Approved	HGNC:32056	AQP7P4	aquaporin 7 pseudogene 4	NA	NA	ENSG00000176115	NA
Approved	HGNC:51836	AQP7P5	aquaporin 7 pseudogene 5	NA	NA	ENSG00000278122	NA
Approved	HGNC:642	AQP8	aquaporin 8	NA	NA	ENSG00000103375	O94778
Approved	HGNC:643	AQP9	aquaporin 9	NA	SSC1, HsT17287	ENSG00000103569	O43315
Approved	HGNC:16029	AQP10	aquaporin 10	NA	NA	ENSG00000143595	Q96PS8
Approved	HGNC:19940	AQP11	aquaporin 11	NA	AQPX1	ENSG00000178301	Q8NBQ7
Approved	HGNC:19941	AQP12A	aquaporin 12A	AQP12	NA	ENSG00000184945	Q8IXF9
Approved	HGNC:6096	AQP12B	aquaporin 12B	INSSA3	NA	ENSG00000185176	A6NM10
Approved	HGNC:29513	AQR	aquarius intron-binding spliceosomal factor	NA	KIAA0560, fSAP164, IBP160	ENSG00000021776	O60306
Approved	HGNC:644	AR	androgen receptor	DHTR, SBMA	AIS, NR3C4, SMAX1, HUMARA	ENSG00000169083	P10275
Symbol Withdrawn	HGNC:645	ARA	symbol withdrawn, see [HGNC:57](/data/gene-symbol-report/#!/hgnc_id/HGNC:57)	NA	NA	NA	NA
Approved	HGNC:646	ARAF	A-Raf proto-oncogene, serine/threonine kinase	ARAF1	A-Raf	ENSG00000078061	P10398
Approved	HGNC:50824	ARAFP1	ARAF pseudogene 1	NA	NA	ENSG00000231264	NA
Approved	HGNC:647	ARAFP2	ARAF pseudogene 2	ARAF2, ARAFPS, ARAF2P	PKS1	ENSG00000224368	NA
Approved	HGNC:35474	ARAFP3	ARAF pseudogene 3	ARAF3P	NA	ENSG00000227298	NA
Approved	HGNC:16925	ARAP1	ArfGAP with RhoGAP domain, ankyrin repeat and PH domain 1	CENTD2	NA	ENSG00000186635	Q96P48
Approved	HGNC:39993	ARAP1-AS1	ARAP1 antisense RNA 1	NA	NA	ENSG00000256007	NA
Approved	HGNC:39994	ARAP1-AS2	ARAP1 antisense RNA 2	NA	NA	ENSG00000245148	NA
Approved	HGNC:16924	ARAP2	ArfGAP with RhoGAP domain, ankyrin repeat and PH domain 2	CENTD1	PARX	ENSG00000047365	Q8WZ64
Approved	HGNC:24097	ARAP3	ArfGAP with RhoGAP domain, ankyrin repeat and PH domain 3	CENTD3	FLJ21065, DRAG1	ENSG00000120318	Q8WWN8
Approved	HGNC:25365	ARB2A	ARB2 cotranscriptional regulator A	C5orf21, FAM172A	DKFZP564D172, Toupee	ENSG00000113391	Q8WUF8
Approved	HGNC:34336	ARB2BP	ARB2 family member B, pseudogene	FAM172B, FAM172BP	LOC131909, FLJ45679	ENSG00000175841	A6NC97
Approved	HGNC:648	ARC	activity regulated cytoskeleton associated protein	NA	KIAA0278, Arg3.1	ENSG00000198576	Q7LC44
Approved	HGNC:649	ARCN1	archain 1	COPD	NA	ENSG00000095139	P48444
Entry Withdrawn	HGNC:650	ARCN2	archain 2	NA	NA	NA	NA
Approved	HGNC:651	AREG	amphiregulin	SDGF, AREGB	AR, CRDGF	ENSG00000109321	P15514
Symbol Withdrawn	HGNC:34509	AREGB	symbol withdrawn, see [HGNC:651](/data/gene-symbol-report/#!/hgnc_id/HGNC:651)	NA	NA	NA	NA
Approved	HGNC:20363	AREL1	apoptosis resistant E3 ubiquitin protein ligase 1	KIAA0317	FIEL1	ENSG00000119682	O15033
Approved	HGNC:652	ARF1	ADP ribosylation factor 1	NA	NA	ENSG00000143761	P84077
Approved	HGNC:22500	ARF1P1	ADP ribosylation factor 1 pseudogene 1	NA	NA	ENSG00000219807	NA
Approved	HGNC:39883	ARF1P2	ADP ribosylation factor 1 pseudogene 2	NA	NA	ENSG00000213137	NA
Approved	HGNC:39884	ARF1P3	ADP ribosylation factor 1 pseudogene 3	NA	NA	ENSG00000253885	NA
Symbol Withdrawn	HGNC:653	ARF2	symbol withdrawn, see [HGNC:655](/data/gene-symbol-report/#!/hgnc_id/HGNC:655)	ARF2	NA	NA	NA
Approved	HGNC:44341	ARF2P	ADP ribosylation factor 2, pseudogene	NA	MGC57346	NA	NA
Approved	HGNC:654	ARF3	ADP ribosylation factor 3	NA	NA	ENSG00000134287	P61204
Approved	HGNC:655	ARF4	ADP ribosylation factor 4	ARF2	NA	ENSG00000168374	P18085
Approved	HGNC:51593	ARF4-AS1	ARF4 antisense RNA 1	NA	NA	ENSG00000272146	NA
Approved	HGNC:657	ARF4P1	ADP ribosylation factor 4 pseudogene 1	ARF4P	NA	ENSG00000271525	NA
Approved	HGNC:16599	ARF4P2	ADP ribosylation factor 4 pseudogene 2	NA	dJ885L7.7	ENSG00000236527	NA
Approved	HGNC:32380	ARF4P3	ADP ribosylation factor 4 pseudogene 3	NA	NA	ENSG00000214051	NA
Approved	HGNC:37628	ARF4P4	ADP ribosylation factor 4 pseudogene 4	NA	NA	ENSG00000231222	NA
Approved	HGNC:37629	ARF4P5	ADP ribosylation factor 4 pseudogene 5	NA	NA	NA	NA
Approved	HGNC:658	ARF5	ADP ribosylation factor 5	NA	NA	ENSG00000004059	P84085
Approved	HGNC:659	ARF6	ADP ribosylation factor 6	NA	NA	ENSG00000165527	P62330
Approved	HGNC:15852	ARFGAP1	ADP ribosylation factor GTPase activating protein 1	ARF1GAP	FLJ10767, bA261N11.3	ENSG00000101199	Q8N6T3
Approved	HGNC:13504	ARFGAP2	ADP ribosylation factor GTPase activating protein 2	ZNF289	IRZ, Zfp289, FLJ14576	ENSG00000149182	Q8N6H7
Approved	HGNC:661	ARFGAP3	ADP ribosylation factor GTPase activating protein 3	ARFGAP1	NA	ENSG00000242247	Q9NP61
Approved	HGNC:15772	ARFGEF1	ADP ribosylation factor guanine nucleotide exchange factor 1	NA	DKFZP434L057, BIG1, ARFGEP1, p200	ENSG00000066777	Q9Y6D6
Approved	HGNC:55237	ARFGEF1-DT	ARFGEF1 divergent transcript	NA	AC021321.1	ENSG00000271966	NA
Approved	HGNC:15853	ARFGEF2	ADP ribosylation factor guanine nucleotide exchange factor 2	NA	BIG2	ENSG00000124198	Q9Y6D5
Approved	HGNC:21213	ARFGEF3	ARFGEF family member 3	C6orf92, KIAA1244	dJ171N11.1, BIG3, PPP1R33	ENSG00000112379	Q5TH69
Approved	HGNC:21496	ARFIP1	ADP ribosylation factor interacting protein 1	NA	HSU52521	ENSG00000164144	P53367
Approved	HGNC:17160	ARFIP2	ADP ribosylation factor interacting protein 2	NA	POR1	ENSG00000132254	P53365
Approved	HGNC:662	ARFRP1	ADP ribosylation factor related protein 1	NA	ARP, Arp1, ARL18	ENSG00000101246	Q13795
Approved	HGNC:663	ARG1	arginase 1	NA	NA	ENSG00000118520	P05089
Approved	HGNC:664	ARG2	arginase 2	NA	NA	ENSG00000081181	P78540
Approved	HGNC:30146	ARGFX	arginine-fifty homeobox	NA	NA	ENSG00000186103	A6NJG6
Approved	HGNC:17252	ARGFXP1	arginine-fifty homeobox pseudogene 1	NA	NA	ENSG00000240058	NA
Approved	HGNC:23977	ARGFXP2	arginine-fifty homeobox pseudogene 2	NA	NA	ENSG00000265293	NA
Approved	HGNC:25482	ARGLU1	arginine and glutamate rich 1	NA	FLJ10154	ENSG00000134884	Q9NWB6
Approved	HGNC:43691	ARGLU1-DT	ARGLU1 divergent transcript	LINC00551	NA	ENSG00000272274	NA
Symbol Withdrawn	HGNC:666	ARH6	symbol withdrawn, see [HGNC:668](/data/gene-symbol-report/#!/hgnc_id/HGNC:668)	NA	NA	NA	NA
Symbol Withdrawn	HGNC:665	ARH12	symbol withdrawn, see [HGNC:667](/data/gene-symbol-report/#!/hgnc_id/HGNC:667)	NA	NA	NA	NA
Approved	HGNC:673	ARHGAP1	Rho GTPase activating protein 1	NA	RhoGAP, p50rhoGAP, CDC42GAP, Cdc42GAP	ENSG00000175220	Q07960
Approved	HGNC:674	ARHGAP4	Rho GTPase activating protein 4	NA	KIAA0131, C1, p115, RhoGAP4, SrGAP4	ENSG00000089820	P98171
Approved	HGNC:675	ARHGAP5	Rho GTPase activating protein 5	GFI2	RhoGAP5, p190-B, p190BRhoGAP	ENSG00000100852	Q13017
Approved	HGNC:20279	ARHGAP5-AS1	ARHGAP5 antisense RNA 1 (head to head)	C14orf128	MGC15504	ENSG00000258655	Q96IT6
Approved	HGNC:676	ARHGAP6	Rho GTPase activating protein 6	NA	rhoGAPX-1	ENSG00000047648	O43182
Approved	HGNC:677	ARHGAP8	Rho GTPase activating protein 8	NA	FLJ20185, BPGAP1	ENSG00000241484	P85298
Approved	HGNC:14130	ARHGAP9	Rho GTPase activating protein 9	NA	MGC1295, 10C	ENSG00000123329	Q9BRR9
Approved	HGNC:26099	ARHGAP10	Rho GTPase activating protein 10	NA	FLJ20896, FLJ41791, GRAF2	ENSG00000071205	A1A4S6
Approved	HGNC:15783	ARHGAP11A	Rho GTPase activating protein 11A	NA	KIAA0013	ENSG00000198826	Q6P4F7
Approved	HGNC:56188	ARHGAP11A-DT	ARHGAP11A divergent transcript	NA	NA	ENSG00000262728	NA
Approved	HGNC:56310	ARHGAP11A-SCG5	ARHGAP11A-SCG5 readthrough	NA	NA	ENSG00000288864	NA
Approved	HGNC:15782	ARHGAP11B	Rho GTPase activating protein 11B	FAM7B1	B'-T	ENSG00000285077	Q3KRB8
Approved	HGNC:55586	ARHGAP11B-DT	ARHGAP11B divergent transcript	NA	NA	ENSG00000247728	NA
Approved	HGNC:16348	ARHGAP12	Rho GTPase activating protein 12	NA	FLJ20737, FLJ10971, FLJ21785	ENSG00000165322	Q8IWW6
Approved	HGNC:21030	ARHGAP15	Rho GTPase activating protein 15	NA	BM046	ENSG00000075884	Q53QZ3
Approved	HGNC:40949	ARHGAP15-AS1	ARHGAP15 antisense RNA 1	NA	NA	ENSG00000231758	NA
Approved	HGNC:19921	ARHGAP16P	Rho GTPase activating protein 16, pseudogene	ARHGAP15P	NA	ENSG00000258894	NA
Approved	HGNC:18239	ARHGAP17	Rho GTPase activating protein 17	NA	RICH1, FLJ10308, NADRIN, FLJ13219, WBP15	ENSG00000140750	Q68EM7
Approved	HGNC:21035	ARHGAP18	Rho GTPase activating protein 18	NA	MacGAP, bA307O14.2, SENEX	ENSG00000146376	Q8N392
Approved	HGNC:23724	ARHGAP19	Rho GTPase activating protein 19	NA	FLJ00194, MGC14258	ENSG00000213390	Q14CB8
Approved	HGNC:48348	ARHGAP19-SLIT1	ARHGAP19-SLIT1 readthrough (NMD candidate)	NA	NA	ENSG00000269891	NA
Approved	HGNC:18357	ARHGAP20	Rho GTPase activating protein 20	NA	KIAA1391	ENSG00000137727	Q9P2F6
Approved	HGNC:23725	ARHGAP21	Rho GTPase activating protein 21	NA	KIAA1424, ARHGAP10	ENSG00000107863	Q5T5U3
Approved	HGNC:30320	ARHGAP22	Rho GTPase activating protein 22	NA	RhoGAP2	ENSG00000128805	Q7Z5H3
Approved	HGNC:42944	ARHGAP22-IT1	ARHGAP22 intronic transcript 1	NA	FLJ35752	ENSG00000248682	NA
Approved	HGNC:29293	ARHGAP23	Rho GTPase activating protein 23	NA	KIAA1501	ENSG00000275832	Q9P227
Approved	HGNC:45039	ARHGAP23P1	Rho GTPase activating protein 23 pseudogene 1	NA	NA	ENSG00000260781	NA
Approved	HGNC:25361	ARHGAP24	Rho GTPase activating protein 24	NA	DKFZP564B1162, FLJ33877, FilGAP	ENSG00000138639	Q8N264
Approved	HGNC:28951	ARHGAP25	Rho GTPase activating protein 25	NA	KIAA0053	ENSG00000163219	P42331
Approved	HGNC:17073	ARHGAP26	Rho GTPase activating protein 26	NA	GRAF, KIAA0621, OPHN1L, OPHN1L1	ENSG00000145819	Q9UNA1
Approved	HGNC:40792	ARHGAP26-AS1	ARHGAP26 antisense RNA 1	NA	NA	ENSG00000226272	NA
Approved	HGNC:41429	ARHGAP26-IT1	ARHGAP26 intronic transcript 1	NA	NA	ENSG00000230789	NA
Approved	HGNC:31813	ARHGAP27	Rho GTPase activating protein 27	SH3D20	CAMGAP1, FLJ43547, SH3P20	ENSG00000159314	Q6ZUM4
Approved	HGNC:28630	ARHGAP27P1	Rho GTPase activating protein 27 pseudogene 1	NA	loc146880	NA	NA
Approved	HGNC:52873	ARHGAP27P1-BPTFP1-KPNA2P3	ARHGAP27P1-BPTFP1-KPNA2P3 readthrough, transcribed pseudogene	NA	NA	ENSG00000215769	NA
Approved	HGNC:53771	ARHGAP27P2	Rho GTPase activating protein 27 pseudogene 2	NA	NA	ENSG00000267472	NA
Approved	HGNC:25509	ARHGAP28	Rho GTPase activating protein 28	NA	KIAA1314, FLJ10312	ENSG00000088756	Q9P2N2
Approved	HGNC:55320	ARHGAP28-AS1	ARHGAP28 antisense RNA 1	NA	NA	ENSG00000266441	NA
Approved	HGNC:30207	ARHGAP29	Rho GTPase activating protein 29	NA	PARG1	ENSG00000137962	Q52LW3
Approved	HGNC:54311	ARHGAP29-AS1	ARHGAP29 antisense RNA 1	NA	NA	ENSG00000226835	NA
Approved	HGNC:27414	ARHGAP30	Rho GTPase activating protein 30	NA	FLJ00267	ENSG00000186517	Q7Z6I6
Approved	HGNC:29216	ARHGAP31	Rho GTPase activating protein 31	NA	CDGAP	ENSG00000031081	Q2M1Z3
Approved	HGNC:41235	ARHGAP31-AS1	ARHGAP31 antisense RNA 1	NA	NA	ENSG00000241155	NA
Approved	HGNC:17399	ARHGAP32	Rho GTPase activating protein 32	NA	GRIT, KIAA0712, MGC1892, RICS, GC-GAP	ENSG00000134909	A7KAX9
Approved	HGNC:23085	ARHGAP33	Rho GTPase activating protein 33	SNX26	FLJ39019, TCGAP	ENSG00000004777	O14559
Approved	HGNC:4591	ARHGAP35	Rho GTPase activating protein 35	GRLF1	GRF-1, p190ARhoGAP, P190A, KIAA1722, p190RhoGAP	ENSG00000160007	Q9NRY4
Approved	HGNC:26388	ARHGAP36	Rho GTPase activating protein 36	NA	FLJ30058	ENSG00000147256	Q6ZRI8
Approved	HGNC:29351	ARHGAP39	Rho GTPase activating protein 39	NA	KIAA1688, Vilse, CrGAP	ENSG00000147799	Q9C0H5
Approved	HGNC:16226	ARHGAP40	Rho GTPase activating protein 40	C20orf95	dJ1100H13.4	ENSG00000124143	Q5TG30
Approved	HGNC:26545	ARHGAP42	Rho GTPase activating protein 42	TMEM133	FLJ32810, GRAF3, AD031	ENSG00000165895	A6NI28
Approved	HGNC:54801	ARHGAP42-AS1	ARHGAP42 antisense RNA 1	NA	AK124326	ENSG00000248027	NA
Approved	HGNC:43940	ARHGAP42P1	ARHGAP42 pseudogene 1	NA	NA	ENSG00000227817	NA
Approved	HGNC:43939	ARHGAP42P2	ARHGAP42 pseudogene 2	NA	NA	ENSG00000231147	NA
Approved	HGNC:19327	ARHGAP42P3	ARHGAP42 pseudogene 3	OPHN1P1	NA	ENSG00000235759	NA
Approved	HGNC:43941	ARHGAP42P4	ARHGAP42 pseudogene 4	NA	NA	ENSG00000258080	NA
Approved	HGNC:43942	ARHGAP42P5	ARHGAP42 pseudogene 5	NA	NA	ENSG00000258233	NA
Approved	HGNC:29096	ARHGAP44	Rho GTPase activating protein 44	NA	KIAA0672, RICH-2, RICH2	ENSG00000006740	Q17R89
Approved	HGNC:55326	ARHGAP44-AS1	ARHGAP44 and MYOCD antisense RNA 1	NA	NA	ENSG00000265489	NA
Approved	HGNC:17102	ARHGAP45	Rho GTPase activating protein 45	HMHA1	KIAA0223, HA-1	ENSG00000180448	Q92619
Approved	HGNC:678	ARHGDIA	Rho GDP dissociation inhibitor alpha	GDIA1	RHOGDI	ENSG00000141522	P52565
Approved	HGNC:679	ARHGDIB	Rho GDP dissociation inhibitor beta	RAP1GN1, GDIA2, GDID4	Ly-GDI, RhoGDI2	ENSG00000111348	P52566
Approved	HGNC:680	ARHGDIG	Rho GDP dissociation inhibitor gamma	NA	RHOGDI-3	ENSG00000242173	Q99819
Approved	HGNC:681	ARHGEF1	Rho guanine nucleotide exchange factor 1	NA	P115-RHOGEF, SUB1.5, LBCL2	ENSG00000076928	Q92888
Approved	HGNC:682	ARHGEF2	Rho/Rac guanine nucleotide exchange factor 2	NA	LFP40, GEF-H1, KIAA0651, P40, Lfc, GEFH1	ENSG00000116584	Q92974
Approved	HGNC:40082	ARHGEF2-AS1	ARHGEF2 antisense RNA 1	NA	NA	ENSG00000224276	NA
Approved	HGNC:55175	ARHGEF2-AS2	ARHGEF2 antisense RNA 2	NA	NA	ENSG00000273002	NA
Approved	HGNC:683	ARHGEF3	Rho guanine nucleotide exchange factor 3	NA	STA3, XPLN, GEF3, DKFZP434F2429	ENSG00000163947	Q9NR81
Approved	HGNC:40083	ARHGEF3-AS1	ARHGEF3 antisense RNA 1	NA	NA	ENSG00000240198	NA
Approved	HGNC:684	ARHGEF4	Rho guanine nucleotide exchange factor 4	NA	STM6, KIAA1112, ASEF, ASEF1	ENSG00000136002	Q9NR80
Approved	HGNC:55716	ARHGEF4-AS1	ARHGEF4 antisense RNA 1	NA	NA	ENSG00000233221	NA
Approved	HGNC:13209	ARHGEF5	Rho guanine nucleotide exchange factor 5	NA	TIM, TIM1, GEF5, P60	ENSG00000050327	Q12774
Approved	HGNC:685	ARHGEF6	Rac/Cdc42 guanine nucleotide exchange factor 6	MRX46	alphaPIX, Cool-2, KIAA0006, alpha-PIX, Cool2, αPix	ENSG00000129675	Q15052
Approved	HGNC:15607	ARHGEF7	Rho guanine nucleotide exchange factor 7	NA	KIAA0142, PIXB, DKFZp761K1021, Nbla10314, DKFZp686C12170, BETA-PIX, COOL1, P85SPR, P85, P85COOL1, P50BP, PAK3, P50	ENSG00000102606	Q14155
Approved	HGNC:39816	ARHGEF7-AS1	ARHGEF7 antisense RNA 1	NA	NA	ENSG00000227352	NA
Approved	HGNC:40717	ARHGEF7-AS2	ARHGEF7 antisense RNA 2	NA	NA	ENSG00000235875	NA
Approved	HGNC:41408	ARHGEF7-IT1	ARHGEF7 intronic transcript 1	NA	NA	ENSG00000233644	NA
Approved	HGNC:14561	ARHGEF9	Cdc42 guanine nucleotide exchange factor 9	NA	KIAA0424, PEM-2	ENSG00000131089	O43307
Approved	HGNC:41401	ARHGEF9-IT1	ARHGEF9 intronic transcript 1	NA	NA	ENSG00000231729	NA
Approved	HGNC:14103	ARHGEF10	Rho guanine nucleotide exchange factor 10	NA	KIAA0294, Gef10	ENSG00000104728	O15013
Approved	HGNC:25540	ARHGEF10L	Rho guanine nucleotide exchange factor 10 like	NA	FLJ10521, KIAA1626	ENSG00000074964	Q9HCE6
Approved	HGNC:14580	ARHGEF11	Rho guanine nucleotide exchange factor 11	NA	KIAA0380, GTRAP48, PDZ-RHOGEF	ENSG00000132694	O15085
Approved	HGNC:14193	ARHGEF12	Rho guanine nucleotide exchange factor 12	NA	KIAA0382, LARG	ENSG00000196914	Q9NZN5
Approved	HGNC:15590	ARHGEF15	Rho guanine nucleotide exchange factor 15	NA	KIAA0915, Vsm-RhoGEF, ARGEF15, FLJ13791, MGC44868	ENSG00000198844	O94989
Approved	HGNC:15515	ARHGEF16	Rho guanine nucleotide exchange factor 16	NA	NBR, GEF16	ENSG00000130762	Q5VV41
Approved	HGNC:21726	ARHGEF17	Rho guanine nucleotide exchange factor 17	NA	TEM4, KIAA0337, p164-RhoGEF	ENSG00000110237	Q96PE2
Approved	HGNC:55485	ARHGEF17-AS1	ARHGEF17 antisense RNA 1	NA	NA	ENSG00000257038	NA
Approved	HGNC:17090	ARHGEF18	Rho/Rac guanine nucleotide exchange factor 18	NA	P114-RhoGEF, KIAA0521, MGC15913, p114RhoGEF	ENSG00000104880	Q6ZSZ5
Approved	HGNC:55284	ARHGEF18-AS1	ARHGEF18 antisense RNA 1	NA	NA	ENSG00000267852	NA
Approved	HGNC:26604	ARHGEF19	Rho guanine nucleotide exchange factor 19	NA	FLJ33962, WGEF	ENSG00000142632	Q8IW93
Entry Withdrawn	HGNC:39996	ARHGEF19-AS1	ARHGEF19 antisense RNA 1	NA	NA	NA	NA
Approved	HGNC:30275	ARHGEF25	Rho guanine nucleotide exchange factor 25	NA	GEFT, p63RhoGEF	ENSG00000240771	Q86VW2
Approved	HGNC:24490	ARHGEF26	Rho guanine nucleotide exchange factor 26	NA	DKFZP434D146, SGEF	ENSG00000114790	Q96DR7
Approved	HGNC:41048	ARHGEF26-AS1	ARHGEF26 antisense RNA 1	NA	NA	ENSG00000243069	NA
Approved	HGNC:30322	ARHGEF28	Rho guanine nucleotide exchange factor 28	NA	RGNEF, p190RhoGEF, RIP2	ENSG00000214944	Q8N1W1
Approved	HGNC:56460	ARHGEF28P1	ARHGEF28 pseudogene 1	NA	NA	ENSG00000240572	NA
Approved	HGNC:37252	ARHGEF33	Rho guanine nucleotide exchange factor 33	NA	NA	ENSG00000214694	A8MVX0
Approved	HGNC:38086	ARHGEF34P	Rho guanine nucleotide exchange factor 34, pseudogene	NA	NA	ENSG00000204959	NA
Approved	HGNC:33846	ARHGEF35	Rho guanine nucleotide exchange factor 35	ARHGEF5L	FLJ43692, CTAGE4	ENSG00000213214	A5YM69
Approved	HGNC:41292	ARHGEF35-AS1	ARHGEF35 antisense RNA 1	NA	NA	ENSG00000244198	NA
Approved	HGNC:34430	ARHGEF37	Rho guanine nucleotide exchange factor 37	NA	FLJ41603	ENSG00000183111	A1IGU5
Approved	HGNC:25968	ARHGEF38	Rho guanine nucleotide exchange factor 38	NA	FLJ20184	ENSG00000236699	Q9NXL2
Approved	HGNC:41483	ARHGEF38-IT1	ARHGEF38 intronic transcript 1	NA	NA	ENSG00000249885	NA
Approved	HGNC:25909	ARHGEF39	Rho guanine nucleotide exchange factor 39	C9orf100	FLJ14642	ENSG00000137135	Q8N4T4
Approved	HGNC:25516	ARHGEF40	Rho guanine nucleotide exchange factor 40	NA	solo, FLJ10357	ENSG00000165801	Q8TER5
Approved	HGNC:11110	ARID1A	AT-rich interaction domain 1A	C1orf4, SMARCF1	B120, P270, C10rf4, BAF250, BAF250a	ENSG00000117713	O14497
Approved	HGNC:18040	ARID1B	AT-rich interaction domain 1B	NA	KIAA1235, ELD/OSA1, p250R, BAF250b, DAN15, 6A3-5, SMARCF2	ENSG00000049618	Q8NFD5
Approved	HGNC:18037	ARID2	AT-rich interaction domain 2	NA	KIAA1557, DKFZp686G052, FLJ30619, BAF200, SMARCF3, ZIPZAP, p200	ENSG00000189079	Q68CP9
Approved	HGNC:3031	ARID3A	AT-rich interaction domain 3A	DRIL1	BRIGHT	ENSG00000116017	Q99856
Approved	HGNC:14350	ARID3B	AT-rich interaction domain 3B	NA	BDP, DRIL2	ENSG00000179361	Q8IVW6
Approved	HGNC:54553	ARID3BP1	ARID3B pseudogene 1	NA	NA	ENSG00000227288	NA
Approved	HGNC:21209	ARID3C	AT-rich interaction domain 3C	NA	NA	ENSG00000205143	A6NKF2
Approved	HGNC:9885	ARID4A	AT-rich interaction domain 4A	RBBP1	RBP1, RBP-1	ENSG00000032219	P29374
Approved	HGNC:15550	ARID4B	AT-rich interaction domain 4B	RBP1L1	BCAA, BRCAA1, SAP180	ENSG00000054267	Q4LE39
Entry Withdrawn	HGNC:41407	ARID4B-IT1	ARID4B intronic transcript 1	NA	NA	NA	NA
Approved	HGNC:17361	ARID5A	AT-rich interaction domain 5A	NA	MRF-1, RP11-363D14	ENSG00000196843	Q03989
Approved	HGNC:17362	ARID5B	AT-rich interaction domain 5B	NA	FLJ21150, MRF2	ENSG00000150347	Q14865
Approved	HGNC:689	ARIH1	ariadne RBR E3 ubiquitin protein ligase 1	NA	HARI, HHARI, UBCH7BP, ARI	ENSG00000166233	Q9Y4X5
Approved	HGNC:690	ARIH2	ariadne RBR E3 ubiquitin protein ligase 2	NA	TRIAD1	ENSG00000177479	O95376
Approved	HGNC:34425	ARIH2OS	ARIH2 opposite strand lncRNA	C3orf71	NA	ENSG00000221883	Q8N7S6
Approved	HGNC:31732	ARIH2P1	ariadne RBR E3 ubiquitin protein ligase 2 pseudogene 1	ARIH2P	NA	ENSG00000266296	NA
Approved	HGNC:31696	ARK2C	arkadia (RNF111) C-terminal like ring finger ubiquitin ligase 2C	RNF165	ARKL2, RNF111L2, Ark2C, lncAMPC	ENSG00000141622	Q6ZSG1
Approved	HGNC:28172	ARK2N	arkadia (RNF111) N-terminal like PKA signaling regulator 2N	C18orf25	MGC12909, ARKL1, RNF111L1, Ark2N	ENSG00000152242	Q96B23
Approved	HGNC:692	ARL1	ADP ribosylation factor like GTPase 1	NA	ARFL1	ENSG00000120805	P40616
Approved	HGNC:693	ARL2	ADP ribosylation factor like GTPase 2	NA	ARFL2	ENSG00000213465	P36404
Approved	HGNC:49197	ARL2-SNX15	ARL2-SNX15 readthrough (NMD candidate)	NA	NA	ENSG00000273003	NA
Approved	HGNC:17146	ARL2BP	ADP ribosylation factor like GTPase 2 binding protein	RP66	BART1, BART	ENSG00000102931	Q9Y2Y0
Approved	HGNC:17742	ARL2BPP1	ADP ribosylation factor like GTPase 2 binding protein pseudogene 1	NA	HsT2883	ENSG00000265934	NA
Approved	HGNC:31036	ARL2BPP2	ADP ribosylation factor like GTPase 2 binding protein pseudogene 2	ARL2BPL	bcm1040	ENSG00000258071	NA
Approved	HGNC:39447	ARL2BPP3	ADP ribosylation factor like GTPase 2 binding protein pseudogene 3	NA	NA	ENSG00000215486	NA
Approved	HGNC:39448	ARL2BPP4	ADP ribosylation factor like GTPase 2 binding protein pseudogene 4	NA	NA	ENSG00000249312	NA
Approved	HGNC:39449	ARL2BPP5	ADP ribosylation factor like GTPase 2 binding protein pseudogene 5	NA	NA	ENSG00000254351	NA
Approved	HGNC:39450	ARL2BPP6	ADP ribosylation factor like GTPase 2 binding protein pseudogene 6	NA	NA	ENSG00000248355	NA
Approved	HGNC:39451	ARL2BPP7	ADP ribosylation factor like GTPase 2 binding protein pseudogene 7	NA	NA	ENSG00000230418	NA
Approved	HGNC:39452	ARL2BPP8	ADP ribosylation factor like GTPase 2 binding protein pseudogene 8	NA	NA	ENSG00000263125	NA
Approved	HGNC:39453	ARL2BPP9	ADP ribosylation factor like GTPase 2 binding protein pseudogene 9	NA	NA	NA	NA
Approved	HGNC:39454	ARL2BPP10	ADP ribosylation factor like GTPase 2 binding protein pseudogene 10	NA	NA	ENSG00000225225	NA
Approved	HGNC:694	ARL3	ADP ribosylation factor like GTPase 3	NA	ARFL3	ENSG00000138175	P36405
Approved	HGNC:695	ARL4A	ADP ribosylation factor like GTPase 4A	ARL4	NA	ENSG00000122644	P40617
Approved	HGNC:17741	ARL4AP1	ADP ribosylation factor like GTPase 4A pseudogene 1	ARL4B, ARL4P	Em:AC022390.2	ENSG00000122872	NA
Approved	HGNC:32379	ARL4AP2	ADP ribosylation factor like GTPase 4A pseudogene 2	ARL4P2	NA	ENSG00000248780	NA
Approved	HGNC:52372	ARL4AP3	ADP ribosylation factor like GTPase 4A pseudogene 3	NA	NA	ENSG00000228291	NA
Approved	HGNC:52373	ARL4AP4	ADP ribosylation factor like GTPase 4A pseudogene 4	NA	NA	ENSG00000231395	NA
Approved	HGNC:52374	ARL4AP5	ADP ribosylation factor like GTPase 4A pseudogene 5	NA	NA	ENSG00000218996	NA
Approved	HGNC:698	ARL4C	ADP ribosylation factor like GTPase 4C	ARL7	LAK	ENSG00000188042	P56559
Approved	HGNC:656	ARL4D	ADP ribosylation factor like GTPase 4D	ARF4L	NA	ENSG00000175906	P49703
Approved	HGNC:696	ARL5A	ADP ribosylation factor like GTPase 5A	ARL5	NA	ENSG00000162980	Q9Y689
Approved	HGNC:43933	ARL5AP1	ARL5A pseudogene 1	NA	NA	ENSG00000227864	NA
Approved	HGNC:43937	ARL5AP2	ARL5A pseudogene 2	NA	NA	ENSG00000236818	NA
Approved	HGNC:43935	ARL5AP3	ARL5A pseudogene 3	NA	NA	ENSG00000228431	NA
Approved	HGNC:43936	ARL5AP4	ARL5A pseudogene 4	NA	NA	ENSG00000224806	NA
Approved	HGNC:55001	ARL5AP5	ARL5A pseudogene 5	NA	NA	ENSG00000232332	NA
Approved	HGNC:23052	ARL5B	ADP ribosylation factor like GTPase 5B	ARL8	NA	ENSG00000165997	Q96KC2
Symbol Withdrawn	HGNC:44882	ARL5B-AS1	symbol withdrawn, see [HGNC:23529](/data/gene-symbol-report/#!/hgnc_id/HGNC:23529)	NA	NA	NA	NA
Approved	HGNC:31111	ARL5C	ADP ribosylation factor like GTPase 5C	ARL12	NA	ENSG00000141748	A6NH57
Approved	HGNC:13210	ARL6	ADP ribosylation factor like GTPase 6	BBS3	RP55	ENSG00000113966	Q9H0F7
Approved	HGNC:697	ARL6IP1	ADP ribosylation factor like GTPase 6 interacting protein 1	ARL6IP	AIP1, ARMER, KIAA0069, SPG61	ENSG00000170540	Q15041
Approved	HGNC:23178	ARL6IP1P1	ADP ribosylation factor like GTPase 6 interacting protein 1 pseudogene 1	ARL6IPP1	NA	ENSG00000255664	NA
Approved	HGNC:44971	ARL6IP1P2	ADP ribosylation factor like GTPase 6 interacting protein 1 pseudogene 2	NA	NA	ENSG00000225355	NA
Approved	HGNC:44972	ARL6IP1P3	ADP ribosylation factor like GTPase 6 interacting protein 1 pseudogene 3	NA	NA	ENSG00000255014	NA
Approved	HGNC:18076	ARL6IP4	ADP ribosylation factor like GTPase 6 interacting protein 4	NA	SR-25, SRp25, SFRS20, SRrp37	ENSG00000182196	Q66PJ3
Approved	HGNC:16937	ARL6IP5	ADP ribosylation factor like GTPase 6 interacting protein 5	NA	PRAF3, JWA, GTRAP3-18, DERP11, HSPC127, Yip6b	ENSG00000144746	O75915
Approved	HGNC:24048	ARL6IP6	ADP ribosylation factor like GTPase 6 interacting protein 6	NA	MGC33864	ENSG00000177917	Q8N6S5
Approved	HGNC:25192	ARL8A	ADP ribosylation factor like GTPase 8A	ARL10B	FLJ45195, Gie2	ENSG00000143862	Q96BM9
Approved	HGNC:25564	ARL8B	ADP ribosylation factor like GTPase 8B	ARL10C	FLJ10702, Gie1	ENSG00000134108	Q9NVJ2
Approved	HGNC:56628	ARL8BP1	ARL8B pseudogene 1	NA	NA	ENSG00000228413	NA
Approved	HGNC:56629	ARL8BP2	ARL8B pseudogene 2	NA	NA	ENSG00000214812	NA
Approved	HGNC:23592	ARL9	ADP ribosylation factor like GTPase 9	NA	NA	ENSG00000196503	Q6T311
Approved	HGNC:22042	ARL10	ADP ribosylation factor like GTPase 10	ARL10A	NA	ENSG00000175414	Q8N8L6
Approved	HGNC:24046	ARL11	ADP ribosylation factor like GTPase 11	NA	ARLTS1, FLJ33930	ENSG00000152213	Q969Q4
Approved	HGNC:31709	ARL13A	ADP ribosylation factor like GTPase 13A	ARL13	NA	ENSG00000174225	Q5H913
Approved	HGNC:25419	ARL13B	ADP ribosylation factor like GTPase 13B	ARL2L1	DKFZp761H079, JBTS8	ENSG00000169379	Q3SXY8
Approved	HGNC:22974	ARL14	ADP ribosylation factor like GTPase 14	ARF7	FLJ22595	ENSG00000179674	Q8N4G2
Approved	HGNC:26798	ARL14EP	ADP ribosylation factor like GTPase 14 effector protein	C11orf46	FLJ38968, ARF7EP	ENSG00000152219	Q8N8R7
Approved	HGNC:55517	ARL14EP-DT	ARL14EP divergent transcript	NA	NA	ENSG00000254532	NA
Approved	HGNC:44201	ARL14EPL	ADP ribosylation factor like GTPase 14 effector protein like	NA	NA	ENSG00000268223	P0DKL9
Approved	HGNC:54676	ARL14EPP1	ARL14EP pseudogene 1	NA	NA	ENSG00000224891	NA
Approved	HGNC:25945	ARL15	ADP ribosylation factor like GTPase 15	ARFRP2	FLJ20051	ENSG00000185305	Q9NXU5
Approved	HGNC:27902	ARL16	ADP ribosylation factor like GTPase 16	NA	NA	ENSG00000214087	Q0P5N6
Approved	HGNC:24096	ARL17A	ADP ribosylation factor like GTPase 17A	ARF1P2, ARL17P1	NA	ENSG00000185829	Q8IVW1
Approved	HGNC:32387	ARL17B	ADP ribosylation factor like GTPase 17B	ARL17	NA	ENSG00000228696	Q8IVW1
Approved	HGNC:53032	ARLNC1	androgen receptor regulated long noncoding RNA 1	LINC02170	PRCAT47	ENSG00000260896	NA
Approved	HGNC:17684	ARMC1	armadillo repeat containing 1	NA	FLJ10511, Arcp	ENSG00000104442	Q9NVT9
Approved	HGNC:23045	ARMC2	armadillo repeat containing 2	NA	DKFZp434P0714, bA787I22.1	ENSG00000118690	Q8NEN0
Approved	HGNC:41008	ARMC2-AS1	ARMC2 antisense RNA 1	NA	NA	ENSG00000230290	NA
Approved	HGNC:30964	ARMC3	armadillo repeat containing 3	NA	FLJ32827, CT81, VAC8	ENSG00000165309	Q5W041
Approved	HGNC:25781	ARMC5	armadillo repeat containing 5	NA	FLJ13063	ENSG00000140691	Q96C12
Approved	HGNC:25049	ARMC6	armadillo repeat containing 6	NA	MGC19595	ENSG00000105676	Q6NXE6
Approved	HGNC:26168	ARMC7	armadillo repeat containing 7	NA	FLJ22160	ENSG00000125449	Q9H6L4
Approved	HGNC:24999	ARMC8	armadillo repeat containing 8	NA	HSPC056, DKFZP434A043, GID5, VID28	ENSG00000114098	Q8IUR7
Approved	HGNC:49918	ARMC8P1	armadillo repeat containing 8 pseudogene 1	NA	NA	ENSG00000225254	NA
Approved	HGNC:20730	ARMC9	armadillo repeat containing 9	NA	FLJ12584, KIAA1868, ARM, KU-MEL-1	ENSG00000135931	Q7Z3E5
Approved	HGNC:21706	ARMC10	armadillo repeat containing 10	NA	MGC3195, SVH	ENSG00000170632	Q8N2F6
Approved	HGNC:43646	ARMC10P1	armadillo repeat containing 10 pseudogene 1	NA	NA	ENSG00000178660	NA
Approved	HGNC:21099	ARMC12	armadillo repeat containing 12	C6orf81	FLJ25390	ENSG00000157343	Q5T9G4
Approved	HGNC:18073	ARMCX1	armadillo repeat containing X-linked 1	NA	ALEX1, GASP7	ENSG00000126947	Q9P291
Approved	HGNC:16869	ARMCX2	armadillo repeat containing X-linked 2	NA	ALEX2, KIAA0512, GASP9	ENSG00000184867	Q7L311
Approved	HGNC:24065	ARMCX3	armadillo repeat containing X-linked 3	NA	ALEX3, GASP6	ENSG00000102401	Q9UH62
Approved	HGNC:41038	ARMCX3-AS1	ARMCX3 antisense RNA 1	NA	NA	ENSG00000228275	NA
Approved	HGNC:28615	ARMCX4	armadillo repeat containing X-linked 4	CXorf35	MGC40053, GASP4	ENSG00000196440	Q5H9R4
Approved	HGNC:25772	ARMCX5	armadillo repeat containing X-linked 5	NA	FLJ12969, GASP5	ENSG00000125962	Q6P1M9
Approved	HGNC:42000	ARMCX5-GPRASP2	ARMCX5-GPRASP2 readthrough	NA	NA	ENSG00000286237	NA
Approved	HGNC:26094	ARMCX6	armadillo repeat containing X-linked 6	NA	FLJ20811, GASP10	ENSG00000198960	Q7L4S7
Approved	HGNC:49917	ARMCX7P	armadillo repeat containing X-linked 7, pseudogene	NA	ARMCX6-ps, GASP10ps	ENSG00000204072	NA
Symbol Withdrawn	HGNC:699	ARMD1	symbol withdrawn, see [HGNC:19194](/data/gene-symbol-report/#!/hgnc_id/HGNC:19194)	ARMD1	NA	NA	NA
Approved	HGNC:34345	ARMH1	armadillo like helical domain containing 1	NCRNA00082, C1orf228	MGC33556, p40	ENSG00000198520	Q6PIY5
Approved	HGNC:49394	ARMH2	armadillo like helical domain containing 2	C6orf229	NA	ENSG00000260286	H3BNL8
Approved	HGNC:25788	ARMH3	armadillo like helical domain containing 3	C10orf76	FLJ13114, DGARM	ENSG00000120029	Q5T2E6
Approved	HGNC:19846	ARMH4	armadillo like helical domain containing 4	C14orf37	UT2	ENSG00000139971	Q86TY3
Approved	HGNC:32685	ARMS2	age-related maculopathy susceptibility 2	NA	LOC387715, ARMD8	ENSG00000254636	P0C7Q2
Approved	HGNC:17872	ARMT1	acidic residue methyltransferase 1	C6orf211	FLJ12910	ENSG00000146476	Q9H993
Approved	HGNC:54484	ARNILA	androgen receptor negatively regulated lncRNA	NA	NA	ENSG00000235072	NA
Approved	HGNC:700	ARNT	aryl hydrocarbon receptor nuclear translocator	NA	HIF-1beta, bHLHe2, ARNT1	ENSG00000143437	P27540
Approved	HGNC:16876	ARNT2	aryl hydrocarbon receptor nuclear translocator 2	NA	KIAA0307, bHLHe1	ENSG00000172379	Q9HBZ2
Approved	HGNC:56077	ARNT2-DT	ARNT2 divergent transcript	NA	NA	ENSG00000259495	NA
Symbol Withdrawn	HGNC:702	ARP1	symbol withdrawn, see [HGNC:7976](/data/gene-symbol-report/#!/hgnc_id/HGNC:7976)	NA	NA	NA	NA
Approved	HGNC:703	ARPC1A	actin related protein 2/3 complex subunit 1A	NA	SOP2Hs, SOP2L, Arc40	ENSG00000241685	Q92747
Approved	HGNC:56494	ARPC1AP1	ARPC1A pseudogene 1	NA	NA	ENSG00000242103	NA
Approved	HGNC:56495	ARPC1AP2	ARPC1A pseudogene 2	NA	NA	ENSG00000268282	NA
Approved	HGNC:56496	ARPC1AP3	ARPC1A pseudogene 3	NA	NA	ENSG00000250071	NA
Approved	HGNC:56497	ARPC1AP4	ARPC1A pseudogene 4	NA	NA	ENSG00000251411	NA
Approved	HGNC:704	ARPC1B	actin related protein 2/3 complex subunit 1B	NA	ARC41, p40-ARC, p41-ARC	ENSG00000130429	O15143
Approved	HGNC:54638	ARPC1BP1	ARPC1B pseudogene 1	NA	NA	ENSG00000213081	NA
Approved	HGNC:705	ARPC2	actin related protein 2/3 complex subunit 2	NA	p34-Arc, ARC34	ENSG00000163466	O15144
Approved	HGNC:706	ARPC3	actin related protein 2/3 complex subunit 3	NA	p21-Arc, ARC21	ENSG00000111229	O15145
Approved	HGNC:16092	ARPC3P1	actin related protein 2/3 complex subunit 3 pseudogene 1	ARPC3B	dJ470L14.3	ENSG00000226284	NA
Approved	HGNC:39431	ARPC3P2	actin related protein 2/3 complex subunit 3 pseudogene 2	NA	NA	ENSG00000238137	NA
Approved	HGNC:39432	ARPC3P3	actin related protein 2/3 complex subunit 3 pseudogene 3	NA	NA	ENSG00000256745	NA
Approved	HGNC:39434	ARPC3P4	actin related protein 2/3 complex subunit 3 pseudogene 4	NA	NA	ENSG00000256898	NA
Approved	HGNC:39435	ARPC3P5	actin related protein 2/3 complex subunit 3 pseudogene 5	NA	NA	ENSG00000214027	NA
Approved	HGNC:707	ARPC4	actin related protein 2/3 complex subunit 4	NA	p20-Arc, ARC20	ENSG00000241553	P59998
Approved	HGNC:38830	ARPC4-TTLL3	ARPC4-TTLL3 readthrough	NA	NA	ENSG00000250151	NA
Approved	HGNC:708	ARPC5	actin related protein 2/3 complex subunit 5	NA	p16-Arc, ARC16, dJ127C7.3	ENSG00000162704	O15511
Approved	HGNC:23366	ARPC5L	actin related protein 2/3 complex subunit 5 like	NA	MGC3038, ARC16-2	ENSG00000136950	Q9BPX5
Approved	HGNC:28782	ARPIN	actin related protein 2/3 complex inhibitor	C15orf38	MGC61550	ENSG00000242498	Q7Z6K5
Approved	HGNC:38824	ARPIN-AP3S2	ARPIN-AP3S2 readthrough	C15orf38-AP3S2	NA	ENSG00000250021	NA
Approved	HGNC:16967	ARPP19	cAMP regulated phosphoprotein 19	NA	ARPP-19, ARPP-16, ARPP16, ENSAL	ENSG00000128989	P56211
Approved	HGNC:54698	ARPP19P1	ARPP19 pseudogene 1	NA	NA	ENSG00000231228	NA
Approved	HGNC:54699	ARPP19P2	ARPP19 pseudogene 2	NA	NA	ENSG00000204637	NA
Approved	HGNC:16968	ARPP21	cAMP regulated phosphoprotein 21	NA	ARPP-21, TARPP, R3HDM3	ENSG00000172995	Q9UBL0
Approved	HGNC:40785	ARPP21-AS1	ARPP21 antisense RNA 1	NA	NA	ENSG00000230830	NA
Symbol Withdrawn	HGNC:709	ARR1	symbol withdrawn, see [HGNC:711](/data/gene-symbol-report/#!/hgnc_id/HGNC:711)	NA	NA	NA	NA
Approved	HGNC:710	ARR3	arrestin 3	NA	ARRX	ENSG00000120500	P36575
Approved	HGNC:711	ARRB1	arrestin beta 1	ARR1	NA	ENSG00000137486	P49407
Approved	HGNC:712	ARRB2	arrestin beta 2	ARR2	BARR2, DKFZp686L0365	ENSG00000141480	P32121
Approved	HGNC:28633	ARRDC1	arrestin domain containing 1	NA	MGC40555	ENSG00000197070	Q8N5I2
Approved	HGNC:23395	ARRDC1-AS1	ARRDC1 antisense RNA 1	C9orf37	NA	ENSG00000203993	Q9H2J1
Approved	HGNC:25225	ARRDC2	arrestin domain containing 2	NA	CLONE24945, PP2703	ENSG00000105643	Q8TBH0
Approved	HGNC:29263	ARRDC3	arrestin domain containing 3	NA	KIAA1376, TLIMP	ENSG00000113369	Q96B67
Approved	HGNC:44145	ARRDC3-AS1	ARRDC3 antisense RNA 1	NA	NA	ENSG00000281357	NA
Approved	HGNC:28087	ARRDC4	arrestin domain containing 4	NA	FLJ36045	ENSG00000140450	Q8NCT1
Approved	HGNC:31407	ARRDC5	arrestin domain containing 5	NA	NA	ENSG00000205784	A6NEK1
Approved	HGNC:713	ARSA	arylsulfatase A	NA	ASA	ENSG00000100299	P15289
Approved	HGNC:714	ARSB	arylsulfatase B	NA	ASB	ENSG00000113273	P15848
Symbol Withdrawn	HGNC:715	ARSC1	symbol withdrawn, see [HGNC:11425](/data/gene-symbol-report/#!/hgnc_id/HGNC:11425)	NA	NA	NA	NA
Approved	HGNC:716	ARSC2	arylsulfatase C, isozyme F	ARSC	NA	NA	NA
Approved	HGNC:717	ARSD	arylsulfatase D	NA	ASD	ENSG00000006756	P51689
Approved	HGNC:40085	ARSD-AS1	ARSD antisense RNA 1	NA	NA	ENSG00000229851	NA
Approved	HGNC:718	ARSDP1	arylsulfatase D pseudogene 1	ARSDP	ARSDY1	ENSG00000225117	NA
Approved	HGNC:721	ARSF	arylsulfatase F	NA	ASF	ENSG00000062096	P54793
Approved	HGNC:722	ARSFP1	arylsulfatase F pseudogene 1	ARSFP	NA	ENSG00000232226	NA
Approved	HGNC:24102	ARSG	arylsulfatase G	NA	KIAA1001	ENSG00000141337	Q96EG1
Approved	HGNC:32488	ARSH	arylsulfatase family member H	NA	NA	ENSG00000205667	Q5FYA8
Approved	HGNC:32521	ARSI	arylsulfatase family member I	NA	FLJ16069, SPG66	ENSG00000183876	Q5FYB1
Approved	HGNC:26286	ARSJ	arylsulfatase family member J	NA	FLJ23548	ENSG00000180801	Q5FYB0
Approved	HGNC:25239	ARSK	arylsulfatase family member K	NA	DKFZp313G1735, TSULF	ENSG00000164291	Q6UWY0
Approved	HGNC:719	ARSL	arylsulfatase L	CDPX, CDPX1, ARSE	NA	ENSG00000157399	P51690
Approved	HGNC:720	ARSLP1	arylsulfatase L pseudogene 1	ARSEP, ARSEP1	NA	ENSG00000224060	NA
Approved	HGNC:723	ART1	ADP-ribosyltransferase 1	NA	ART2, CD296, ARTC1	ENSG00000129744	P52961
Approved	HGNC:51489	ART2BP	ADP-ribosyltransferase 2B, pseudogene	NA	ARTC2BP	ENSG00000237408	NA
Approved	HGNC:724	ART2P	ADP-ribosyltransferase 2, pseudogene	RT6	ART1P, ARTC2AP	ENSG00000238048	NA
Approved	HGNC:725	ART3	ADP-ribosyltransferase 3 (inactive)	NA	ARTC3	ENSG00000156219	Q13508
Approved	HGNC:726	ART4	ADP-ribosyltransferase 4 (inactive) (Dombrock blood group)	DO	DOK1, CD297, ARTC4	ENSG00000111339	Q93070
Approved	HGNC:24049	ART5	ADP-ribosyltransferase 5	NA	ARTC5	ENSG00000167311	Q96L15
Approved	HGNC:727	ARTN	artemin	NA	NBN, EVN, ENOVIN	ENSG00000117407	Q5T4W7
Approved	HGNC:29561	ARV1	ARV1 homolog, fatty acid homeostasis modulator	NA	NA	ENSG00000173409	Q9H2C2
Approved	HGNC:728	ARVCF	ARVCF delta catenin family member	NA	NA	ENSG00000099889	O00192
Symbol Withdrawn	HGNC:729	ARVD1	symbol withdrawn, see [HGNC:11769](/data/gene-symbol-report/#!/hgnc_id/HGNC:11769)	ARVD	NA	NA	NA
Symbol Withdrawn	HGNC:730	ARVD2	symbol withdrawn, see [HGNC:10484](/data/gene-symbol-report/#!/hgnc_id/HGNC:10484)	ARVD2	NA	NA	NA
Entry Withdrawn	HGNC:731	ARVD3	arrhythmogenic right ventricular dysplasia 3	NA	NA	NA	NA
Entry Withdrawn	HGNC:732	ARVD4	arrhythmogenic right ventricular dysplasia 4	NA	NA	NA	NA
Symbol Withdrawn	HGNC:733	ARVD5	symbol withdrawn, see [HGNC:28472](/data/gene-symbol-report/#!/hgnc_id/HGNC:28472)	NA	NA	NA	NA
Approved	HGNC:18060	ARX	aristaless related homeobox	MRXS1, PRTS, MRX76, MRX54, MRX43, MRX36, MRX29, MRX32, MRX33, MRX38, MRX87	ISSX, CT121, EIEE1	ENSG00000004848	Q96QS3
Symbol Withdrawn	HGNC:734	AS	symbol withdrawn, see [HGNC:4932](/data/gene-symbol-report/#!/hgnc_id/HGNC:4932)	AS	NA	NA	NA
Approved	HGNC:17452	AS3MT	arsenite methyltransferase	NA	CYT19	ENSG00000214435	Q9HBK9
Approved	HGNC:735	ASAH1	N-acylsphingosine amidohydrolase 1	ASAH	AC, PHP32, FLJ21558, ACDase	ENSG00000104763	Q13510
Approved	HGNC:55603	ASAH1-AS1	ASAH1 antisense RNA 1	NA	NA	ENSG00000245281	NA
Approved	HGNC:18860	ASAH2	N-acylsphingosine amidohydrolase 2	NA	NA	ENSG00000188611	Q9NR71
Approved	HGNC:23456	ASAH2B	N-acylsphingosine amidohydrolase 2B	ASAH2C	bA449O16.3, ASAH2L, bA98I6.3	ENSG00000204147	P0C7U1
Symbol Withdrawn	HGNC:23457	ASAH2C	symbol withdrawn, see [HGNC:23456](/data/gene-symbol-report/#!/hgnc_id/HGNC:23456)	NA	bA98I6.3	NA	NA
Approved	HGNC:2720	ASAP1	ArfGAP with SH3 domain, ankyrin repeat and PH domain 1	DDEF1	PAP, KIAA1249, ZG14P, CENTB4	ENSG00000153317	Q9ULH1
Approved	HGNC:24998	ASAP1-IT1	ASAP1 intronic transcript 1	DDEF1IT1	HSPC054, NCRNA00050, ASAP1IT, ASAP1-IT	NA	NA
Approved	HGNC:48917	ASAP1-IT2	ASAP1 intronic transcript 2	NA	NA	ENSG00000280543	NA
Approved	HGNC:2721	ASAP2	ArfGAP with SH3 domain, ankyrin repeat and PH domain 2	DDEF2	KIAA0400, PAP, SHAG1, CENTB3	ENSG00000151693	O43150
Approved	HGNC:14987	ASAP3	ArfGAP with SH3 domain, ankyrin repeat and PH domain 3	DDEFL1	FLJ20199, UPLC1, CENTB6	ENSG00000088280	Q8TDY4
Approved	HGNC:57016	ASAR1-1	asynchronous replication autosomal RNA 1-1	NA	ASAR1-187	NA	NA
Approved	HGNC:38875	ASAR6-1	asynchronous replication autosomal RNA 6-1	NA	ASAR6	NA	NA
Approved	HGNC:57017	ASAR6-2	asynchronous replication autosomal RNA 6-2	NA	ASAR6-141	NA	NA
Approved	HGNC:57018	ASAR8-1	asynchronous replication autosomal RNA 8-1	NA	ASAR8-2.7	NA	NA
Approved	HGNC:57019	ASAR9-1	asynchronous replication autosomal RNA 9-1	NA	ASAR9-23	NA	NA
Approved	HGNC:57020	ASAR9-2	asynchronous replication autosomal RNA 9-2	NA	ASAR9-24	NA	NA
Approved	HGNC:57021	ASAR9-3	asynchronous replication autosomal RNA 9-3	NA	ASAR9-30	NA	NA
Approved	HGNC:54861	ASAR15-1	asynchronous replication autosomal RNA 15-1	NA	ASAR15	NA	NA
Symbol Withdrawn	HGNC:737	ASB	symbol withdrawn, see [HGNC:397](/data/gene-symbol-report/#!/hgnc_id/HGNC:397)	NA	NA	NA	NA
Approved	HGNC:16011	ASB1	ankyrin repeat and SOCS box containing 1	NA	ASB-1	ENSG00000065802	Q9Y576
Approved	HGNC:16012	ASB2	ankyrin repeat and SOCS box containing 2	NA	ASB-2	ENSG00000100628	Q96Q27
Approved	HGNC:16013	ASB3	ankyrin repeat and SOCS box containing 3	NA	ASB-3	ENSG00000115239	Q9Y575
Approved	HGNC:16009	ASB4	ankyrin repeat and SOCS box containing 4	NA	ASB-4	ENSG00000005981	Q9Y574
Approved	HGNC:17180	ASB5	ankyrin repeat and SOCS box containing 5	NA	NA	ENSG00000164122	Q8WWX0
Approved	HGNC:17181	ASB6	ankyrin repeat and SOCS box containing 6	NA	NA	ENSG00000148331	Q9NWX5
Approved	HGNC:17182	ASB7	ankyrin repeat and SOCS box containing 7	NA	NA	ENSG00000183475	Q9H672
Approved	HGNC:17183	ASB8	ankyrin repeat and SOCS box containing 8	NA	MGC5540, FLJ21255	ENSG00000177981	Q9H765
Approved	HGNC:17184	ASB9	ankyrin repeat and SOCS box containing 9	NA	DKFZP564L0862, MGC4954, FLJ20636	ENSG00000102048	Q96DX5
Approved	HGNC:20972	ASB9P1	ankyrin repeat and SOCS box containing 9 pseudogene 1	NA	NA	ENSG00000258527	NA
Approved	HGNC:17185	ASB10	ankyrin repeat and SOCS box containing 10	GLC1F	NA	ENSG00000146926	Q8WXI3
Approved	HGNC:17186	ASB11	ankyrin repeat and SOCS box containing 11	NA	DKFZp779E2460	ENSG00000165192	Q8WXH4
Approved	HGNC:19763	ASB12	ankyrin repeat and SOCS box containing 12	NA	FLJ39577	ENSG00000198881	Q8WXK4
Approved	HGNC:19765	ASB13	ankyrin repeat and SOCS box containing 13	NA	FLJ13134, MGC19879	ENSG00000196372	Q8WXK3
Approved	HGNC:19766	ASB14	ankyrin repeat and SOCS box containing 14	NA	DKFZp313L0121	ENSG00000239388	A6NK59
Approved	HGNC:19767	ASB15	ankyrin repeat and SOCS box containing 15	NA	FLJ43370	ENSG00000146809	Q8WXK1
Approved	HGNC:40904	ASB15-AS1	ASB15 antisense RNA 1	NA	NA	ENSG00000230442	NA
Approved	HGNC:19768	ASB16	ankyrin repeat and SOCS box containing 16	NA	FLJ30165	ENSG00000161664	Q96NS5
Approved	HGNC:25442	ASB16-AS1	ASB16 antisense RNA 1	C17orf65	DKFZp762C2414	ENSG00000267080	Q495Z4
Approved	HGNC:19769	ASB17	ankyrin repeat and SOCS box containing 17	NA	NA	ENSG00000154007	Q8WXJ9
Approved	HGNC:19770	ASB18	ankyrin repeat and SOCS box containing 18	NA	NA	ENSG00000182177	Q6ZVZ8
Approved	HGNC:24268	ASCC1	activating signal cointegrator 1 complex subunit 1	NA	CGI-18, ASC1p50, Em:AC022392.3, p50	ENSG00000138303	Q8N9N2
Approved	HGNC:24103	ASCC2	activating signal cointegrator 1 complex subunit 2	NA	ASC1p100, FLJ21588, DKFZp586O0223	ENSG00000100325	Q9H1I8
Approved	HGNC:18697	ASCC3	activating signal cointegrator 1 complex subunit 3	HELIC1	RNAH, ASC1p200, dJ121G13.4, dJ467N11.1	ENSG00000112249	Q8N3C0
Approved	HGNC:738	ASCL1	achaete-scute family bHLH transcription factor 1	NA	ASH1, HASH1, bHLHa46	ENSG00000139352	P50553
Approved	HGNC:739	ASCL2	achaete-scute family bHLH transcription factor 2	NA	ASH2, HASH2, bHLHa45	ENSG00000183734	Q99929
Approved	HGNC:740	ASCL3	achaete-scute family bHLH transcription factor 3	NA	bHLHa42, HASH3, Sgn1	ENSG00000176009	Q9NQ33
Approved	HGNC:24311	ASCL4	achaete-scute family bHLH transcription factor 4	NA	HASH4, bHLHa44	ENSG00000187855	Q6XD76
Approved	HGNC:33169	ASCL5	achaete-scute family bHLH transcription factor 5	NA	bHLHa47, ASH-5, AmeloD	ENSG00000232237	Q7RTU5
Entry Withdrawn	HGNC:741	ASD1	atrial septal defect 1	NA	NA	NA	NA
Approved	HGNC:53619	ASDURF	ASNSD1 upstream open reading frame	NA	NA	ENSG00000286053	L0R819
Approved	HGNC:20995	ASF1A	anti-silencing function 1A histone chaperone	NA	DKFZP547E2110, CIA	ENSG00000111875	Q9Y294
Approved	HGNC:20996	ASF1B	anti-silencing function 1B histone chaperone	NA	FLJ10604	ENSG00000105011	Q9NVP2
Approved	HGNC:742	ASGR1	asialoglycoprotein receptor 1	NA	CLEC4H1	ENSG00000141505	P07306
Approved	HGNC:743	ASGR2	asialoglycoprotein receptor 2	NA	CLEC4H2	ENSG00000161944	P07307
Approved	HGNC:19088	ASH1L	ASH1 like histone lysine methyltransferase	NA	huASH1, ASH1, ASH1L1, KMT2H	ENSG00000116539	Q9NR48
Approved	HGNC:44146	ASH1L-AS1	ASH1L antisense RNA 1	NA	APPLE	ENSG00000235919	NA
Approved	HGNC:41449	ASH1L-IT1	ASH1L intronic transcript 1	NA	NA	ENSG00000227773	NA
Approved	HGNC:744	ASH2L	ASH2 like, histone lysine methyltransferase complex subunit	ASH2L1	ASH2L2, ASH2, Bre2	ENSG00000129691	Q9UBL3
Approved	HGNC:19332	ASH2LP1	ASH2L pseudogene 1	NA	NA	ENSG00000224144	NA
Approved	HGNC:53059	ASH2LP2	ASH2L pseudogene 2	NA	NA	ENSG00000237428	NA
Approved	HGNC:53060	ASH2LP3	ASH2L pseudogene 3	NA	NA	ENSG00000225724	NA
Approved	HGNC:56973	ASH2LP4	ASH2L pseudogene 4	NA	NA	ENSG00000230821	NA
Approved	HGNC:100	ASIC1	acid sensing ion channel subunit 1	ACCN2	BNaC2, hBNaC2	ENSG00000110881	P78348
Approved	HGNC:99	ASIC2	acid sensing ion channel subunit 2	ACCN, ACCN1	ASIC2a, BNC1, BNaC1, hBNaC1, MDEG	ENSG00000108684	Q16515
Approved	HGNC:101	ASIC3	acid sensing ion channel subunit 3	ACCN3	TNaC1, DRASIC	ENSG00000213199	Q9UHC3
Approved	HGNC:21263	ASIC4	acid sensing ion channel subunit family member 4	ACCN4	BNAC4	ENSG00000072182	Q96FT7
Approved	HGNC:40960	ASIC4-AS1	ASIC4 antisense RNA 1	NA	NA	ENSG00000227432	NA
Approved	HGNC:17537	ASIC5	acid sensing ion channel subunit family member 5	ACCN5	INAC, HINAC	ENSG00000256394	Q9NY37
Approved	HGNC:745	ASIP	agouti signaling protein	AGTIL	ASP	ENSG00000101440	P42127
Approved	HGNC:746	ASL	argininosuccinate lyase	NA	ASAL	ENSG00000126522	P04424
[truncated: 47,039 more rows]
