# Supplementary material for: Gene duplication is associated with gene diversification and potential neofunctionalization in lung cancer evolution
Source: Genome Res. 2026 Mar;36(3):561–77. doi: 10.1101/gr.278663.123 (PMC12951968; doi:10.1101/gr.278663.123)
Supplement: Supplement 4 [file Supplemental_Code_1.zip › funvar-tracerx-main/data/resources/benchmark/minimal/hugo_core_exp_20240731.tsv]

status	HGNC_ID	hugo_gene_approved	hugo_gene_name_approved	ensembl_gene_id	external_uniprot_id	hugo_gene_map_type	hugo_gene_map_name
Approved	HGNC:5	A1BG	alpha-1-B glycoprotein	ENSG00000121410	P04217	hugo_gene	A1BG
Approved	HGNC:37133	A1BG-AS1	A1BG antisense RNA 1	ENSG00000268895	NA	hugo_gene	A1BG-AS1
Approved	HGNC:37133	A1BG-AS1	A1BG antisense RNA 1	ENSG00000268895	NA	previous_symbols	NCRNA00181
Approved	HGNC:37133	A1BG-AS1	A1BG antisense RNA 1	ENSG00000268895	NA	alias_symbols	FLJ23569
Approved	HGNC:37133	A1BG-AS1	A1BG antisense RNA 1	ENSG00000268895	NA	previous_symbols	A1BGAS
Approved	HGNC:37133	A1BG-AS1	A1BG antisense RNA 1	ENSG00000268895	NA	previous_symbols	A1BG-AS
Approved	HGNC:24086	A1CF	APOBEC1 complementation factor	ENSG00000148584	Q9NQ94	hugo_gene	A1CF
Approved	HGNC:24086	A1CF	APOBEC1 complementation factor	ENSG00000148584	Q9NQ94	alias_symbols	ACF
Approved	HGNC:24086	A1CF	APOBEC1 complementation factor	ENSG00000148584	Q9NQ94	alias_symbols	ASP
Approved	HGNC:24086	A1CF	APOBEC1 complementation factor	ENSG00000148584	Q9NQ94	alias_symbols	ACF64
Approved	HGNC:24086	A1CF	APOBEC1 complementation factor	ENSG00000148584	Q9NQ94	alias_symbols	ACF65
Approved	HGNC:24086	A1CF	APOBEC1 complementation factor	ENSG00000148584	Q9NQ94	alias_symbols	APOBEC1CF
Symbol Withdrawn	HGNC:6	A1S9T	symbol withdrawn, see [HGNC:12469](/data/gene-symbol-report/#!/hgnc_id/HGNC:12469)	NA	NA	hugo_gene	A1S9T
Approved	HGNC:7	A2M	alpha-2-macroglobulin	ENSG00000175899	P01023	hugo_gene	A2M
Approved	HGNC:7	A2M	alpha-2-macroglobulin	ENSG00000175899	P01023	alias_symbols	FWP007
Approved	HGNC:7	A2M	alpha-2-macroglobulin	ENSG00000175899	P01023	alias_symbols	S863-7
Approved	HGNC:7	A2M	alpha-2-macroglobulin	ENSG00000175899	P01023	alias_symbols	CPAMD5
Approved	HGNC:27057	A2M-AS1	A2M antisense RNA 1	ENSG00000245105	NA	hugo_gene	A2M-AS1
Approved	HGNC:23336	A2ML1	alpha-2-macroglobulin like 1	ENSG00000166535	A8K2U0	hugo_gene	A2ML1
Approved	HGNC:23336	A2ML1	alpha-2-macroglobulin like 1	ENSG00000166535	A8K2U0	previous_symbols	CPAMD9
Approved	HGNC:23336	A2ML1	alpha-2-macroglobulin like 1	ENSG00000166535	A8K2U0	alias_symbols	FLJ25179
Approved	HGNC:23336	A2ML1	alpha-2-macroglobulin like 1	ENSG00000166535	A8K2U0	alias_symbols	p170
Approved	HGNC:41022	A2ML1-AS1	A2ML1 antisense RNA 1	ENSG00000256661	NA	hugo_gene	A2ML1-AS1
Approved	HGNC:41523	A2ML1-AS2	A2ML1 antisense RNA 2	ENSG00000256904	NA	hugo_gene	A2ML1-AS2
Approved	HGNC:8	A2MP1	alpha-2-macroglobulin pseudogene 1	ENSG00000256069	NA	hugo_gene	A2MP1
Approved	HGNC:8	A2MP1	alpha-2-macroglobulin pseudogene 1	ENSG00000256069	NA	previous_symbols	A2MP
Symbol Withdrawn	HGNC:9	A2MR	symbol withdrawn, see [HGNC:6692](/data/gene-symbol-report/#!/hgnc_id/HGNC:6692)	NA	NA	hugo_gene	A2MR
Symbol Withdrawn	HGNC:10	A2MRAP	symbol withdrawn, see [HGNC:6701](/data/gene-symbol-report/#!/hgnc_id/HGNC:6701)	NA	NA	hugo_gene	A2MRAP
Approved	HGNC:30005	A3GALT2	alpha 1,3-galactosyltransferase 2	ENSG00000184389	U3KPV4	hugo_gene	A3GALT2
Approved	HGNC:30005	A3GALT2	alpha 1,3-galactosyltransferase 2	ENSG00000184389	U3KPV4	previous_symbols	A3GALT2P
Approved	HGNC:30005	A3GALT2	alpha 1,3-galactosyltransferase 2	ENSG00000184389	U3KPV4	alias_symbols	IGBS3S
Approved	HGNC:30005	A3GALT2	alpha 1,3-galactosyltransferase 2	ENSG00000184389	U3KPV4	alias_symbols	IGB3S
Approved	HGNC:18149	A4GALT	alpha 1,4-galactosyltransferase (P1PK blood group)	ENSG00000128274	Q9NPC4	hugo_gene	A4GALT
Approved	HGNC:18149	A4GALT	alpha 1,4-galactosyltransferase (P1PK blood group)	ENSG00000128274	Q9NPC4	previous_symbols	P1
Approved	HGNC:18149	A4GALT	alpha 1,4-galactosyltransferase (P1PK blood group)	ENSG00000128274	Q9NPC4	alias_symbols	A14GALT
Approved	HGNC:18149	A4GALT	alpha 1,4-galactosyltransferase (P1PK blood group)	ENSG00000128274	Q9NPC4	alias_symbols	Gb3S
Approved	HGNC:18149	A4GALT	alpha 1,4-galactosyltransferase (P1PK blood group)	ENSG00000128274	Q9NPC4	alias_symbols	P(k)
Approved	HGNC:17968	A4GNT	alpha-1,4-N-acetylglucosaminyltransferase	ENSG00000118017	Q9UNA3	hugo_gene	A4GNT
Approved	HGNC:17968	A4GNT	alpha-1,4-N-acetylglucosaminyltransferase	ENSG00000118017	Q9UNA3	alias_symbols	alpha4GnT
Entry Withdrawn	HGNC:1	A12M1	adenovirus-12 chromosome modification site 1C	NA	NA	hugo_gene	A12M1
Entry Withdrawn	HGNC:2	A12M2	adenovirus-12 chromosome modification site 1A	NA	NA	hugo_gene	A12M2
Entry Withdrawn	HGNC:3	A12M3	adenovirus-12 chromosome modification site 1B	NA	NA	hugo_gene	A12M3
Entry Withdrawn	HGNC:4	A12M4	adenovirus-12 chromosome modification site 17	NA	NA	hugo_gene	A12M4
Symbol Withdrawn	HGNC:11	AA	symbol withdrawn, see [HGNC:11714](/data/gene-symbol-report/#!/hgnc_id/HGNC:11714)	NA	NA	hugo_gene	AA
Symbol Withdrawn	HGNC:11	AA	symbol withdrawn, see [HGNC:11714](/data/gene-symbol-report/#!/hgnc_id/HGNC:11714)	NA	NA	previous_symbols	AA
Approved	HGNC:13666	AAAS	aladin WD repeat nucleoporin	ENSG00000094914	Q9NRG9	hugo_gene	AAAS
Entry Withdrawn	HGNC:12	AABT	amino acid transport, beta	NA	NA	hugo_gene	AABT
Symbol Withdrawn	HGNC:13	AAC1	symbol withdrawn, see [HGNC:7645](/data/gene-symbol-report/#!/hgnc_id/HGNC:7645)	NA	NA	hugo_gene	AAC1
Symbol Withdrawn	HGNC:14	AAC2	symbol withdrawn, see [HGNC:7646](/data/gene-symbol-report/#!/hgnc_id/HGNC:7646)	NA	NA	hugo_gene	AAC2
Approved	HGNC:21298	AACS	acetoacetyl-CoA synthetase	ENSG00000081760	Q86V21	hugo_gene	AACS
Approved	HGNC:21298	AACS	acetoacetyl-CoA synthetase	ENSG00000081760	Q86V21	alias_symbols	FLJ12389
Approved	HGNC:21298	AACS	acetoacetyl-CoA synthetase	ENSG00000081760	Q86V21	alias_symbols	SUR-5
Approved	HGNC:21298	AACS	acetoacetyl-CoA synthetase	ENSG00000081760	Q86V21	alias_symbols	ACSF1
Approved	HGNC:18226	AACSP1	acetoacetyl-CoA synthetase pseudogene 1	ENSG00000250420	NA	hugo_gene	AACSP1
Approved	HGNC:18226	AACSP1	acetoacetyl-CoA synthetase pseudogene 1	ENSG00000250420	NA	previous_symbols	AACSL
Symbol Withdrawn	HGNC:13792	AACT	symbol withdrawn, see [HGNC:16](/data/gene-symbol-report/#!/hgnc_id/HGNC:16)	NA	NA	hugo_gene	AACT
Approved	HGNC:17	AADAC	arylacetamide deacetylase	ENSG00000114771	P22760	hugo_gene	AADAC
Approved	HGNC:17	AADAC	arylacetamide deacetylase	ENSG00000114771	P22760	alias_symbols	DAC
Approved	HGNC:17	AADAC	arylacetamide deacetylase	ENSG00000114771	P22760	alias_symbols	CES5A1
Approved	HGNC:24427	AADACL2	arylacetamide deacetylase like 2	ENSG00000197953	Q6P093	hugo_gene	AADACL2
Approved	HGNC:24427	AADACL2	arylacetamide deacetylase like 2	ENSG00000197953	Q6P093	alias_symbols	MGC72001
Approved	HGNC:50301	AADACL2-AS1	AADACL2 antisense RNA 1	ENSG00000242908	NA	hugo_gene	AADACL2-AS1
Approved	HGNC:32037	AADACL3	arylacetamide deacetylase like 3	ENSG00000188984	Q5VUY0	hugo_gene	AADACL3
Approved	HGNC:32037	AADACL3	arylacetamide deacetylase like 3	ENSG00000188984	Q5VUY0	alias_symbols	OTTHUMG00000001887
Approved	HGNC:32038	AADACL4	arylacetamide deacetylase like 4	ENSG00000204518	Q5VUY2	hugo_gene	AADACL4
Approved	HGNC:32038	AADACL4	arylacetamide deacetylase like 4	ENSG00000204518	Q5VUY2	alias_symbols	OTTHUMG00000001889
Approved	HGNC:50305	AADACP1	arylacetamide deacetylase pseudogene 1	ENSG00000240602	NA	hugo_gene	AADACP1
Approved	HGNC:17929	AADAT	aminoadipate aminotransferase	ENSG00000109576	Q8N5Z0	hugo_gene	AADAT
Approved	HGNC:17929	AADAT	aminoadipate aminotransferase	ENSG00000109576	Q8N5Z0	alias_symbols	KATII
Approved	HGNC:17929	AADAT	aminoadipate aminotransferase	ENSG00000109576	Q8N5Z0	alias_symbols	KAT2
Approved	HGNC:17929	AADAT	aminoadipate aminotransferase	ENSG00000109576	Q8N5Z0	alias_symbols	KYAT2
Approved	HGNC:25662	AAGAB	alpha and gamma adaptin binding protein	ENSG00000103591	Q6PD74	hugo_gene	AAGAB
Approved	HGNC:25662	AAGAB	alpha and gamma adaptin binding protein	ENSG00000103591	Q6PD74	alias_symbols	FLJ11506
Approved	HGNC:25662	AAGAB	alpha and gamma adaptin binding protein	ENSG00000103591	Q6PD74	alias_symbols	p34
Approved	HGNC:19679	AAK1	AP2 associated kinase 1	ENSG00000115977	Q2M2I8	hugo_gene	AAK1
Approved	HGNC:19679	AAK1	AP2 associated kinase 1	ENSG00000115977	Q2M2I8	alias_symbols	KIAA1048
Approved	HGNC:19679	AAK1	AP2 associated kinase 1	ENSG00000115977	Q2M2I8	alias_symbols	DKFZp686K16132
Approved	HGNC:30205	AAMDC	adipogenesis associated Mth938 domain containing	ENSG00000087884	Q9H7C9	hugo_gene	AAMDC
Approved	HGNC:30205	AAMDC	adipogenesis associated Mth938 domain containing	ENSG00000087884	Q9H7C9	previous_symbols	C11orf67
Approved	HGNC:30205	AAMDC	adipogenesis associated Mth938 domain containing	ENSG00000087884	Q9H7C9	alias_symbols	PTD015
Approved	HGNC:30205	AAMDC	adipogenesis associated Mth938 domain containing	ENSG00000087884	Q9H7C9	alias_symbols	FLJ21035
Approved	HGNC:30205	AAMDC	adipogenesis associated Mth938 domain containing	ENSG00000087884	Q9H7C9	alias_symbols	CK067
Approved	HGNC:18	AAMP	angio associated migratory cell protein	ENSG00000127837	Q13685	hugo_gene	AAMP
Approved	HGNC:19	AANAT	aralkylamine N-acetyltransferase	ENSG00000129673	Q16613	hugo_gene	AANAT
Approved	HGNC:19	AANAT	aralkylamine N-acetyltransferase	ENSG00000129673	Q16613	alias_symbols	SNAT
Approved	HGNC:15886	AAR2	AAR2 splicing factor	ENSG00000131043	Q9Y312	hugo_gene	AAR2
Approved	HGNC:15886	AAR2	AAR2 splicing factor	ENSG00000131043	Q9Y312	previous_symbols	C20orf4
Approved	HGNC:15886	AAR2	AAR2 splicing factor	ENSG00000131043	Q9Y312	alias_symbols	bA234K24.2
Approved	HGNC:33842	AARD	alanine and arginine rich domain containing protein	ENSG00000205002	Q4LEZ3	hugo_gene	AARD
Approved	HGNC:33842	AARD	alanine and arginine rich domain containing protein	ENSG00000205002	Q4LEZ3	previous_symbols	C8orf85
Approved	HGNC:33842	AARD	alanine and arginine rich domain containing protein	ENSG00000205002	Q4LEZ3	alias_symbols	LOC441376
Approved	HGNC:20	AARS1	alanyl-tRNA synthetase 1	ENSG00000090861	P49588	hugo_gene	AARS1
Approved	HGNC:20	AARS1	alanyl-tRNA synthetase 1	ENSG00000090861	P49588	previous_symbols	AARS
Approved	HGNC:20	AARS1	alanyl-tRNA synthetase 1	ENSG00000090861	P49588	alias_symbols	CMT2N
Approved	HGNC:20	AARS1	alanyl-tRNA synthetase 1	ENSG00000090861	P49588	alias_symbols	AlaRS
Approved	HGNC:49894	AARS1P1	alanyl-tRNA synthetase 1 pseudogene 1	ENSG00000249038	NA	hugo_gene	AARS1P1
Approved	HGNC:49894	AARS1P1	alanyl-tRNA synthetase 1 pseudogene 1	ENSG00000249038	NA	previous_symbols	AARSP1
Approved	HGNC:21022	AARS2	alanyl-tRNA synthetase 2, mitochondrial	ENSG00000124608	Q5JTZ9	hugo_gene	AARS2
Approved	HGNC:21022	AARS2	alanyl-tRNA synthetase 2, mitochondrial	ENSG00000124608	Q5JTZ9	previous_symbols	AARSL
Approved	HGNC:21022	AARS2	alanyl-tRNA synthetase 2, mitochondrial	ENSG00000124608	Q5JTZ9	alias_symbols	KIAA1270
Approved	HGNC:21022	AARS2	alanyl-tRNA synthetase 2, mitochondrial	ENSG00000124608	Q5JTZ9	alias_symbols	bA444E17.1
Approved	HGNC:28417	AARSD1	alanyl-tRNA synthetase domain containing 1	ENSG00000266967	Q9BTE6	hugo_gene	AARSD1
Approved	HGNC:28417	AARSD1	alanyl-tRNA synthetase domain containing 1	ENSG00000266967	Q9BTE6	alias_symbols	MGC2744
Approved	HGNC:28417	AARSD1	alanyl-tRNA synthetase domain containing 1	ENSG00000266967	Q9BTE6	alias_symbols	AlaXp
Approved	HGNC:54994	AARSD1P1	AARSD1 pseudogene 1	ENSG00000234969	NA	hugo_gene	AARSD1P1
Approved	HGNC:23993	AASDH	aminoadipate-semialdehyde dehydrogenase	ENSG00000157426	Q4L235	hugo_gene	AASDH
Approved	HGNC:23993	AASDH	aminoadipate-semialdehyde dehydrogenase	ENSG00000157426	Q4L235	alias_symbols	NRPS998
Approved	HGNC:23993	AASDH	aminoadipate-semialdehyde dehydrogenase	ENSG00000157426	Q4L235	alias_symbols	LYS2
Approved	HGNC:23993	AASDH	aminoadipate-semialdehyde dehydrogenase	ENSG00000157426	Q4L235	alias_symbols	ACSF4
Approved	HGNC:14235	AASDHPPT	aminoadipate-semialdehyde dehydrogenase-phosphopantetheinyl transferase	ENSG00000149313	Q9NRN7	hugo_gene	AASDHPPT
Approved	HGNC:14235	AASDHPPT	aminoadipate-semialdehyde dehydrogenase-phosphopantetheinyl transferase	ENSG00000149313	Q9NRN7	alias_symbols	LYS5
Approved	HGNC:14235	AASDHPPT	aminoadipate-semialdehyde dehydrogenase-phosphopantetheinyl transferase	ENSG00000149313	Q9NRN7	alias_symbols	CGI-80
Approved	HGNC:14235	AASDHPPT	aminoadipate-semialdehyde dehydrogenase-phosphopantetheinyl transferase	ENSG00000149313	Q9NRN7	alias_symbols	AASD-PPT
Approved	HGNC:14235	AASDHPPT	aminoadipate-semialdehyde dehydrogenase-phosphopantetheinyl transferase	ENSG00000149313	Q9NRN7	alias_symbols	ACPS
Approved	HGNC:17366	AASS	aminoadipate-semialdehyde synthase	ENSG00000008311	Q9UDR5	hugo_gene	AASS
Approved	HGNC:17366	AASS	aminoadipate-semialdehyde synthase	ENSG00000008311	Q9UDR5	alias_symbols	LORSDH
Approved	HGNC:17366	AASS	aminoadipate-semialdehyde synthase	ENSG00000008311	Q9UDR5	alias_symbols	LKRSDH
Approved	HGNC:17366	AASS	aminoadipate-semialdehyde synthase	ENSG00000008311	Q9UDR5	alias_symbols	LKR/SDH
Approved	HGNC:51526	AATBC	apoptosis associated transcript in bladder cancer	ENSG00000215458	NA	hugo_gene	AATBC
Approved	HGNC:19235	AATF	apoptosis antagonizing transcription factor	ENSG00000275700	Q9NY61	hugo_gene	AATF
Approved	HGNC:19235	AATF	apoptosis antagonizing transcription factor	ENSG00000275700	Q9NY61	alias_symbols	DED
Approved	HGNC:19235	AATF	apoptosis antagonizing transcription factor	ENSG00000275700	Q9NY61	alias_symbols	CHE-1
Approved	HGNC:19235	AATF	apoptosis antagonizing transcription factor	ENSG00000275700	Q9NY61	alias_symbols	CHE1
Approved	HGNC:19235	AATF	apoptosis antagonizing transcription factor	ENSG00000275700	Q9NY61	alias_symbols	BFR2
Approved	HGNC:21	AATK	apoptosis associated tyrosine kinase	ENSG00000181409	Q6ZMQ8	hugo_gene	AATK
Approved	HGNC:21	AATK	apoptosis associated tyrosine kinase	ENSG00000181409	Q6ZMQ8	alias_symbols	AATYK
Approved	HGNC:21	AATK	apoptosis associated tyrosine kinase	ENSG00000181409	Q6ZMQ8	alias_symbols	KIAA0641
Approved	HGNC:21	AATK	apoptosis associated tyrosine kinase	ENSG00000181409	Q6ZMQ8	alias_symbols	LMTK1
Approved	HGNC:21	AATK	apoptosis associated tyrosine kinase	ENSG00000181409	Q6ZMQ8	alias_symbols	LMR1
Approved	HGNC:21	AATK	apoptosis associated tyrosine kinase	ENSG00000181409	Q6ZMQ8	alias_symbols	AATYK1
Approved	HGNC:21	AATK	apoptosis associated tyrosine kinase	ENSG00000181409	Q6ZMQ8	alias_symbols	PPP1R77
Approved	HGNC:22	AAVS1	adeno-associated virus integration site 1	NA	NA	hugo_gene	AAVS1
Approved	HGNC:22	AAVS1	adeno-associated virus integration site 1	NA	NA	alias_symbols	AAV
Approved	HGNC:49667	ABALON	apoptotic BCL2L1-antisense long non-coding RNA	ENSG00000281376	NA	hugo_gene	ABALON
Approved	HGNC:49667	ABALON	apoptotic BCL2L1-antisense long non-coding RNA	ENSG00000281376	NA	alias_symbols	INXS
Approved	HGNC:23	ABAT	4-aminobutyrate aminotransferase	ENSG00000183044	P80404	hugo_gene	ABAT
Approved	HGNC:23	ABAT	4-aminobutyrate aminotransferase	ENSG00000183044	P80404	alias_symbols	GABAT
Approved	HGNC:23	ABAT	4-aminobutyrate aminotransferase	ENSG00000183044	P80404	alias_symbols	GABA-T
Symbol Withdrawn	HGNC:24	ABC1	symbol withdrawn, see [HGNC:29](/data/gene-symbol-report/#!/hgnc_id/HGNC:29)	NA	NA	hugo_gene	ABC1
Symbol Withdrawn	HGNC:25	ABC2	symbol withdrawn, see [HGNC:32](/data/gene-symbol-report/#!/hgnc_id/HGNC:32)	NA	NA	hugo_gene	ABC2
Symbol Withdrawn	HGNC:26	ABC3	symbol withdrawn, see [HGNC:33](/data/gene-symbol-report/#!/hgnc_id/HGNC:33)	NA	NA	hugo_gene	ABC3
Symbol Withdrawn	HGNC:28	ABC7	symbol withdrawn, see [HGNC:48](/data/gene-symbol-report/#!/hgnc_id/HGNC:48)	NA	NA	hugo_gene	ABC7
Symbol Withdrawn	HGNC:27	ABC50	symbol withdrawn, see [HGNC:70](/data/gene-symbol-report/#!/hgnc_id/HGNC:70)	NA	NA	hugo_gene	ABC50
Approved	HGNC:29	ABCA1	ATP binding cassette subfamily A member 1	ENSG00000165029	O95477	hugo_gene	ABCA1
Approved	HGNC:29	ABCA1	ATP binding cassette subfamily A member 1	ENSG00000165029	O95477	previous_symbols	ABC1
Approved	HGNC:29	ABCA1	ATP binding cassette subfamily A member 1	ENSG00000165029	O95477	alias_symbols	TGD
Approved	HGNC:29	ABCA1	ATP binding cassette subfamily A member 1	ENSG00000165029	O95477	previous_symbols	HDLDT1
Approved	HGNC:32	ABCA2	ATP binding cassette subfamily A member 2	ENSG00000107331	Q9BZC7	hugo_gene	ABCA2
Approved	HGNC:32	ABCA2	ATP binding cassette subfamily A member 2	ENSG00000107331	Q9BZC7	previous_symbols	ABC2
Approved	HGNC:33	ABCA3	ATP binding cassette subfamily A member 3	ENSG00000167972	Q99758	hugo_gene	ABCA3
Approved	HGNC:33	ABCA3	ATP binding cassette subfamily A member 3	ENSG00000167972	Q99758	previous_symbols	ABC3
Approved	HGNC:33	ABCA3	ATP binding cassette subfamily A member 3	ENSG00000167972	Q99758	alias_symbols	ABC-C
Approved	HGNC:33	ABCA3	ATP binding cassette subfamily A member 3	ENSG00000167972	Q99758	alias_symbols	EST111653
Approved	HGNC:33	ABCA3	ATP binding cassette subfamily A member 3	ENSG00000167972	Q99758	alias_symbols	LBM180
Approved	HGNC:55707	ABCA3P1	ABCA3 pseudogene 1	ENSG00000257408	NA	hugo_gene	ABCA3P1
Approved	HGNC:34	ABCA4	ATP binding cassette subfamily A member 4	ENSG00000198691	P78363	hugo_gene	ABCA4
Approved	HGNC:34	ABCA4	ATP binding cassette subfamily A member 4	ENSG00000198691	P78363	previous_symbols	STGD1
Approved	HGNC:34	ABCA4	ATP binding cassette subfamily A member 4	ENSG00000198691	P78363	alias_symbols	FFM
Approved	HGNC:34	ABCA4	ATP binding cassette subfamily A member 4	ENSG00000198691	P78363	alias_symbols	ARMD2
Approved	HGNC:34	ABCA4	ATP binding cassette subfamily A member 4	ENSG00000198691	P78363	alias_symbols	CORD3
Approved	HGNC:34	ABCA4	ATP binding cassette subfamily A member 4	ENSG00000198691	P78363	previous_symbols	ABCR
Approved	HGNC:34	ABCA4	ATP binding cassette subfamily A member 4	ENSG00000198691	P78363	previous_symbols	RP19
Approved	HGNC:34	ABCA4	ATP binding cassette subfamily A member 4	ENSG00000198691	P78363	previous_symbols	STGD
Approved	HGNC:35	ABCA5	ATP binding cassette subfamily A member 5	ENSG00000154265	Q8WWZ7	hugo_gene	ABCA5
Approved	HGNC:35	ABCA5	ATP binding cassette subfamily A member 5	ENSG00000154265	Q8WWZ7	alias_symbols	EST90625
Approved	HGNC:36	ABCA6	ATP binding cassette subfamily A member 6	ENSG00000154262	Q8N139	hugo_gene	ABCA6
Approved	HGNC:36	ABCA6	ATP binding cassette subfamily A member 6	ENSG00000154262	Q8N139	alias_symbols	EST155051
Approved	HGNC:37	ABCA7	ATP binding cassette subfamily A member 7	ENSG00000064687	Q8IZY2	hugo_gene	ABCA7
Approved	HGNC:37	ABCA7	ATP binding cassette subfamily A member 7	ENSG00000064687	Q8IZY2	alias_symbols	ABCX
Approved	HGNC:38	ABCA8	ATP binding cassette subfamily A member 8	ENSG00000141338	O94911	hugo_gene	ABCA8
Approved	HGNC:38	ABCA8	ATP binding cassette subfamily A member 8	ENSG00000141338	O94911	alias_symbols	KIAA0822
Approved	HGNC:39	ABCA9	ATP binding cassette subfamily A member 9	ENSG00000154258	Q8IUA7	hugo_gene	ABCA9
Approved	HGNC:39	ABCA9	ATP binding cassette subfamily A member 9	ENSG00000154258	Q8IUA7	alias_symbols	EST640918
Approved	HGNC:39983	ABCA9-AS1	ABCA9 antisense RNA 1	ENSG00000231749	NA	hugo_gene	ABCA9-AS1
Approved	HGNC:30	ABCA10	ATP binding cassette subfamily A member 10	ENSG00000154263	Q8WWZ4	hugo_gene	ABCA10
Approved	HGNC:30	ABCA10	ATP binding cassette subfamily A member 10	ENSG00000154263	Q8WWZ4	alias_symbols	EST698739
Approved	HGNC:31	ABCA11P	ATP binding cassette subfamily A member 11, pseudogene	ENSG00000251595	NA	hugo_gene	ABCA11P
Approved	HGNC:31	ABCA11P	ATP binding cassette subfamily A member 11, pseudogene	ENSG00000251595	NA	previous_symbols	ABCA11
Approved	HGNC:31	ABCA11P	ATP binding cassette subfamily A member 11, pseudogene	ENSG00000251595	NA	alias_symbols	EST1133530
Approved	HGNC:31	ABCA11P	ATP binding cassette subfamily A member 11, pseudogene	ENSG00000251595	NA	alias_symbols	FLJ14297
Approved	HGNC:14637	ABCA12	ATP binding cassette subfamily A member 12	ENSG00000144452	Q86UK0	hugo_gene	ABCA12
Approved	HGNC:14637	ABCA12	ATP binding cassette subfamily A member 12	ENSG00000144452	Q86UK0	previous_symbols	ICR2B
Approved	HGNC:14637	ABCA12	ATP binding cassette subfamily A member 12	ENSG00000144452	Q86UK0	alias_symbols	DKFZP434G232
Approved	HGNC:14637	ABCA12	ATP binding cassette subfamily A member 12	ENSG00000144452	Q86UK0	alias_symbols	LI2
Approved	HGNC:14638	ABCA13	ATP binding cassette subfamily A member 13	ENSG00000179869	Q86UQ4	hugo_gene	ABCA13
Approved	HGNC:14638	ABCA13	ATP binding cassette subfamily A member 13	ENSG00000179869	Q86UQ4	alias_symbols	FLJ33876
Approved	HGNC:14638	ABCA13	ATP binding cassette subfamily A member 13	ENSG00000179869	Q86UQ4	alias_symbols	FLJ33951
Approved	HGNC:34405	ABCA15P	ATP binding cassette subfamily A member 15, pseudogene	ENSG00000189149	NA	hugo_gene	ABCA15P
Approved	HGNC:34405	ABCA15P	ATP binding cassette subfamily A member 15, pseudogene	ENSG00000189149	NA	previous_symbols	NCRNA00169
Approved	HGNC:34405	ABCA15P	ATP binding cassette subfamily A member 15, pseudogene	ENSG00000189149	NA	alias_symbols	FLJ41766
Approved	HGNC:34405	ABCA15P	ATP binding cassette subfamily A member 15, pseudogene	ENSG00000189149	NA	previous_symbols	CRYM-AS1
Approved	HGNC:32972	ABCA17P	ATP binding cassette subfamily A member 17, pseudogene	ENSG00000238098	NA	hugo_gene	ABCA17P
Approved	HGNC:40	ABCB1	ATP binding cassette subfamily B member 1	ENSG00000085563	P08183	hugo_gene	ABCB1
Approved	HGNC:40	ABCB1	ATP binding cassette subfamily B member 1	ENSG00000085563	P08183	previous_symbols	PGY1
Approved	HGNC:40	ABCB1	ATP binding cassette subfamily B member 1	ENSG00000085563	P08183	alias_symbols	P-gp
Approved	HGNC:40	ABCB1	ATP binding cassette subfamily B member 1	ENSG00000085563	P08183	alias_symbols	CD243
Approved	HGNC:40	ABCB1	ATP binding cassette subfamily B member 1	ENSG00000085563	P08183	alias_symbols	GP170
Approved	HGNC:40	ABCB1	ATP binding cassette subfamily B member 1	ENSG00000085563	P08183	alias_symbols	ABC20
Approved	HGNC:40	ABCB1	ATP binding cassette subfamily B member 1	ENSG00000085563	P08183	alias_symbols	p-170
Approved	HGNC:40	ABCB1	ATP binding cassette subfamily B member 1	ENSG00000085563	P08183	alias_symbols	PGY1
Approved	HGNC:40	ABCB1	ATP binding cassette subfamily B member 1	ENSG00000085563	P08183	previous_symbols	MDR1
Approved	HGNC:40	ABCB1	ATP binding cassette subfamily B member 1	ENSG00000085563	P08183	previous_symbols	CLCS
Symbol Withdrawn	HGNC:11563	ABCB2	symbol withdrawn, see [HGNC:43](/data/gene-symbol-report/#!/hgnc_id/HGNC:43)	NA	NA	hugo_gene	ABCB2
Symbol Withdrawn	HGNC:11564	ABCB3	symbol withdrawn, see [HGNC:44](/data/gene-symbol-report/#!/hgnc_id/HGNC:44)	NA	NA	hugo_gene	ABCB3
Approved	HGNC:45	ABCB4	ATP binding cassette subfamily B member 4	ENSG00000005471	P21439	hugo_gene	ABCB4
Approved	HGNC:45	ABCB4	ATP binding cassette subfamily B member 4	ENSG00000005471	P21439	previous_symbols	PGY3
Approved	HGNC:45	ABCB4	ATP binding cassette subfamily B member 4	ENSG00000005471	P21439	alias_symbols	MDR2
Approved	HGNC:45	ABCB4	ATP binding cassette subfamily B member 4	ENSG00000005471	P21439	alias_symbols	PFIC-3
Approved	HGNC:45	ABCB4	ATP binding cassette subfamily B member 4	ENSG00000005471	P21439	alias_symbols	GBD1
Approved	HGNC:45	ABCB4	ATP binding cassette subfamily B member 4	ENSG00000005471	P21439	previous_symbols	MDR3
Approved	HGNC:46	ABCB5	ATP binding cassette subfamily B member 5	ENSG00000004846	Q2M3G0	hugo_gene	ABCB5
Approved	HGNC:46	ABCB5	ATP binding cassette subfamily B member 5	ENSG00000004846	Q2M3G0	alias_symbols	EST422562
Approved	HGNC:46	ABCB5	ATP binding cassette subfamily B member 5	ENSG00000004846	Q2M3G0	alias_symbols	ABCB5beta
Approved	HGNC:46	ABCB5	ATP binding cassette subfamily B member 5	ENSG00000004846	Q2M3G0	alias_symbols	ABCB5alpha
Approved	HGNC:47	ABCB6	ATP binding cassette subfamily B member 6 (LAN blood group)	ENSG00000115657	Q9NP58	hugo_gene	ABCB6
Approved	HGNC:47	ABCB6	ATP binding cassette subfamily B member 6 (LAN blood group)	ENSG00000115657	Q9NP58	alias_symbols	EST45597
Approved	HGNC:47	ABCB6	ATP binding cassette subfamily B member 6 (LAN blood group)	ENSG00000115657	Q9NP58	alias_symbols	umat
Approved	HGNC:47	ABCB6	ATP binding cassette subfamily B member 6 (LAN blood group)	ENSG00000115657	Q9NP58	alias_symbols	MTABC3
Approved	HGNC:48	ABCB7	ATP binding cassette subfamily B member 7	ENSG00000131269	O75027	hugo_gene	ABCB7
Approved	HGNC:48	ABCB7	ATP binding cassette subfamily B member 7	ENSG00000131269	O75027	previous_symbols	ABC7
Approved	HGNC:48	ABCB7	ATP binding cassette subfamily B member 7	ENSG00000131269	O75027	alias_symbols	EST140535
Approved	HGNC:48	ABCB7	ATP binding cassette subfamily B member 7	ENSG00000131269	O75027	alias_symbols	Atm1p
Approved	HGNC:48	ABCB7	ATP binding cassette subfamily B member 7	ENSG00000131269	O75027	alias_symbols	ASAT
Approved	HGNC:49	ABCB8	ATP binding cassette subfamily B member 8	ENSG00000197150	Q9NUT2	hugo_gene	ABCB8
Approved	HGNC:49	ABCB8	ATP binding cassette subfamily B member 8	ENSG00000197150	Q9NUT2	alias_symbols	EST328128
Approved	HGNC:49	ABCB8	ATP binding cassette subfamily B member 8	ENSG00000197150	Q9NUT2	alias_symbols	M-ABC1
Approved	HGNC:49	ABCB8	ATP binding cassette subfamily B member 8	ENSG00000197150	Q9NUT2	alias_symbols	MABC1
Approved	HGNC:49	ABCB8	ATP binding cassette subfamily B member 8	ENSG00000197150	Q9NUT2	alias_symbols	MITOSUR
Approved	HGNC:50	ABCB9	ATP binding cassette subfamily B member 9	ENSG00000150967	Q9NP78	hugo_gene	ABCB9
Approved	HGNC:50	ABCB9	ATP binding cassette subfamily B member 9	ENSG00000150967	Q9NP78	alias_symbols	EST122234
Approved	HGNC:41	ABCB10	ATP binding cassette subfamily B member 10	ENSG00000135776	Q9NRK6	hugo_gene	ABCB10
Approved	HGNC:41	ABCB10	ATP binding cassette subfamily B member 10	ENSG00000135776	Q9NRK6	alias_symbols	EST20237
Approved	HGNC:41	ABCB10	ATP binding cassette subfamily B member 10	ENSG00000135776	Q9NRK6	alias_symbols	M-ABC2
Approved	HGNC:41	ABCB10	ATP binding cassette subfamily B member 10	ENSG00000135776	Q9NRK6	alias_symbols	MTABC2
Approved	HGNC:14114	ABCB10P1	ABCB10 pseudogene 1	ENSG00000274099	NA	hugo_gene	ABCB10P1
Approved	HGNC:14114	ABCB10P1	ABCB10 pseudogene 1	ENSG00000274099	NA	previous_symbols	ABCB10P
Approved	HGNC:14114	ABCB10P1	ABCB10 pseudogene 1	ENSG00000274099	NA	alias_symbols	M-ABC2
Approved	HGNC:14114	ABCB10P1	ABCB10 pseudogene 1	ENSG00000274099	NA	alias_symbols	MABC2
Approved	HGNC:14114	ABCB10P1	ABCB10 pseudogene 1	ENSG00000274099	NA	previous_symbols	ABCB10P2
Symbol Withdrawn	HGNC:31128	ABCB10P2	symbol withdrawn, see [HGNC:14114](/data/gene-symbol-report/#!/hgnc_id/HGNC:14114)	NA	NA	hugo_gene	ABCB10P2
Approved	HGNC:31129	ABCB10P3	ABCB10 pseudogene 3	ENSG00000261524	NA	hugo_gene	ABCB10P3
Approved	HGNC:31130	ABCB10P4	ABCB10 pseudogene 4	ENSG00000260053	NA	hugo_gene	ABCB10P4
Approved	HGNC:42	ABCB11	ATP binding cassette subfamily B member 11	ENSG00000073734	O95342	hugo_gene	ABCB11
Approved	HGNC:42	ABCB11	ATP binding cassette subfamily B member 11	ENSG00000073734	O95342	previous_symbols	BSEP
Approved	HGNC:42	ABCB11	ATP binding cassette subfamily B member 11	ENSG00000073734	O95342	alias_symbols	ABC16
Approved	HGNC:42	ABCB11	ATP binding cassette subfamily B member 11	ENSG00000073734	O95342	alias_symbols	SPGP
Approved	HGNC:42	ABCB11	ATP binding cassette subfamily B member 11	ENSG00000073734	O95342	alias_symbols	PFIC-2
Approved	HGNC:42	ABCB11	ATP binding cassette subfamily B member 11	ENSG00000073734	O95342	alias_symbols	PGY4
Approved	HGNC:42	ABCB11	ATP binding cassette subfamily B member 11	ENSG00000073734	O95342	previous_symbols	PFIC2
Approved	HGNC:51	ABCC1	ATP binding cassette subfamily C member 1 (ABCC1 blood group)	ENSG00000103222	P33527	hugo_gene	ABCC1
Approved	HGNC:51	ABCC1	ATP binding cassette subfamily C member 1 (ABCC1 blood group)	ENSG00000103222	P33527	previous_symbols	MRP
Approved	HGNC:51	ABCC1	ATP binding cassette subfamily C member 1 (ABCC1 blood group)	ENSG00000103222	P33527	alias_symbols	GS-X
Approved	HGNC:51	ABCC1	ATP binding cassette subfamily C member 1 (ABCC1 blood group)	ENSG00000103222	P33527	previous_symbols	MRP1
Approved	HGNC:53	ABCC2	ATP binding cassette subfamily C member 2	ENSG00000023839	Q92887	hugo_gene	ABCC2
Approved	HGNC:53	ABCC2	ATP binding cassette subfamily C member 2	ENSG00000023839	Q92887	previous_symbols	CMOAT
Approved	HGNC:53	ABCC2	ATP binding cassette subfamily C member 2	ENSG00000023839	Q92887	alias_symbols	DJS
Approved	HGNC:53	ABCC2	ATP binding cassette subfamily C member 2	ENSG00000023839	Q92887	alias_symbols	MRP2
Approved	HGNC:53	ABCC2	ATP binding cassette subfamily C member 2	ENSG00000023839	Q92887	alias_symbols	cMRP
Approved	HGNC:54	ABCC3	ATP binding cassette subfamily C member 3	ENSG00000108846	O15438	hugo_gene	ABCC3
Approved	HGNC:54	ABCC3	ATP binding cassette subfamily C member 3	ENSG00000108846	O15438	alias_symbols	MRP3
Approved	HGNC:54	ABCC3	ATP binding cassette subfamily C member 3	ENSG00000108846	O15438	alias_symbols	cMOAT2
Approved	HGNC:54	ABCC3	ATP binding cassette subfamily C member 3	ENSG00000108846	O15438	alias_symbols	EST90757
Approved	HGNC:54	ABCC3	ATP binding cassette subfamily C member 3	ENSG00000108846	O15438	alias_symbols	MLP2
Approved	HGNC:54	ABCC3	ATP binding cassette subfamily C member 3	ENSG00000108846	O15438	alias_symbols	MOAT-D
Approved	HGNC:55	ABCC4	ATP binding cassette subfamily C member 4 (PEL blood group)	ENSG00000125257	O15439	hugo_gene	ABCC4
Approved	HGNC:55	ABCC4	ATP binding cassette subfamily C member 4 (PEL blood group)	ENSG00000125257	O15439	alias_symbols	MRP4
Approved	HGNC:55	ABCC4	ATP binding cassette subfamily C member 4 (PEL blood group)	ENSG00000125257	O15439	alias_symbols	EST170205
Approved	HGNC:55	ABCC4	ATP binding cassette subfamily C member 4 (PEL blood group)	ENSG00000125257	O15439	alias_symbols	MOAT-B
Approved	HGNC:55	ABCC4	ATP binding cassette subfamily C member 4 (PEL blood group)	ENSG00000125257	O15439	alias_symbols	MOATB
Approved	HGNC:56	ABCC5	ATP binding cassette subfamily C member 5	ENSG00000114770	O15440	hugo_gene	ABCC5
Approved	HGNC:56	ABCC5	ATP binding cassette subfamily C member 5	ENSG00000114770	O15440	alias_symbols	MRP5
Approved	HGNC:56	ABCC5	ATP binding cassette subfamily C member 5	ENSG00000114770	O15440	alias_symbols	SMRP
Approved	HGNC:56	ABCC5	ATP binding cassette subfamily C member 5	ENSG00000114770	O15440	alias_symbols	EST277145
Approved	HGNC:56	ABCC5	ATP binding cassette subfamily C member 5	ENSG00000114770	O15440	alias_symbols	MOAT-C
Approved	HGNC:40055	ABCC5-AS1	ABCC5 antisense RNA 1	ENSG00000223882	NA	hugo_gene	ABCC5-AS1
Approved	HGNC:57	ABCC6	ATP binding cassette subfamily C member 6	ENSG00000091262	O95255	hugo_gene	ABCC6
Approved	HGNC:57	ABCC6	ATP binding cassette subfamily C member 6	ENSG00000091262	O95255	previous_symbols	ARA
Approved	HGNC:57	ABCC6	ATP binding cassette subfamily C member 6	ENSG00000091262	O95255	alias_symbols	MRP6
Approved	HGNC:57	ABCC6	ATP binding cassette subfamily C member 6	ENSG00000091262	O95255	alias_symbols	EST349056
Approved	HGNC:57	ABCC6	ATP binding cassette subfamily C member 6	ENSG00000091262	O95255	alias_symbols	MLP1
Approved	HGNC:57	ABCC6	ATP binding cassette subfamily C member 6	ENSG00000091262	O95255	alias_symbols	URG7
Approved	HGNC:57	ABCC6	ATP binding cassette subfamily C member 6	ENSG00000091262	O95255	previous_symbols	PXE
Approved	HGNC:33352	ABCC6P1	ATP binding cassette subfamily C member 6 pseudogene 1	ENSG00000256340	NA	hugo_gene	ABCC6P1
Approved	HGNC:33353	ABCC6P2	ATP binding cassette subfamily C member 6 pseudogene 2	ENSG00000255277	NA	hugo_gene	ABCC6P2
Symbol Withdrawn	HGNC:58	ABCC7	symbol withdrawn, see [HGNC:1884](/data/gene-symbol-report/#!/hgnc_id/HGNC:1884)	NA	NA	hugo_gene	ABCC7
Approved	HGNC:59	ABCC8	ATP binding cassette subfamily C member 8	ENSG00000006071	Q09428	hugo_gene	ABCC8
Approved	HGNC:59	ABCC8	ATP binding cassette subfamily C member 8	ENSG00000006071	Q09428	previous_symbols	SUR
Approved	HGNC:59	ABCC8	ATP binding cassette subfamily C member 8	ENSG00000006071	Q09428	alias_symbols	HI
Approved	HGNC:59	ABCC8	ATP binding cassette subfamily C member 8	ENSG00000006071	Q09428	alias_symbols	PHHI
Approved	HGNC:59	ABCC8	ATP binding cassette subfamily C member 8	ENSG00000006071	Q09428	alias_symbols	SUR1
Approved	HGNC:59	ABCC8	ATP binding cassette subfamily C member 8	ENSG00000006071	Q09428	alias_symbols	MRP8
Approved	HGNC:59	ABCC8	ATP binding cassette subfamily C member 8	ENSG00000006071	Q09428	alias_symbols	ABC36
Approved	HGNC:59	ABCC8	ATP binding cassette subfamily C member 8	ENSG00000006071	Q09428	alias_symbols	HHF1
Approved	HGNC:59	ABCC8	ATP binding cassette subfamily C member 8	ENSG00000006071	Q09428	alias_symbols	TNDM2
Approved	HGNC:59	ABCC8	ATP binding cassette subfamily C member 8	ENSG00000006071	Q09428	previous_symbols	HRINS
Approved	HGNC:60	ABCC9	ATP binding cassette subfamily C member 9	ENSG00000069431	O60706	hugo_gene	ABCC9
Approved	HGNC:60	ABCC9	ATP binding cassette subfamily C member 9	ENSG00000069431	O60706	alias_symbols	SUR2
Approved	HGNC:60	ABCC9	ATP binding cassette subfamily C member 9	ENSG00000069431	O60706	alias_symbols	CMD1O
Approved	HGNC:52	ABCC10	ATP binding cassette subfamily C member 10	ENSG00000124574	Q5T3U5	hugo_gene	ABCC10
Approved	HGNC:52	ABCC10	ATP binding cassette subfamily C member 10	ENSG00000124574	Q5T3U5	alias_symbols	EST182763
Approved	HGNC:52	ABCC10	ATP binding cassette subfamily C member 10	ENSG00000124574	Q5T3U5	alias_symbols	MRP7
Approved	HGNC:52	ABCC10	ATP binding cassette subfamily C member 10	ENSG00000124574	Q5T3U5	alias_symbols	SIMRP7
Approved	HGNC:14639	ABCC11	ATP binding cassette subfamily C member 11	ENSG00000121270	Q96J66	hugo_gene	ABCC11
Approved	HGNC:14639	ABCC11	ATP binding cassette subfamily C member 11	ENSG00000121270	Q96J66	alias_symbols	MRP8
Approved	HGNC:14640	ABCC12	ATP binding cassette subfamily C member 12	ENSG00000140798	Q96J65	hugo_gene	ABCC12
Approved	HGNC:14640	ABCC12	ATP binding cassette subfamily C member 12	ENSG00000140798	Q96J65	alias_symbols	MRP9
Approved	HGNC:16022	ABCC13	ATP binding cassette subfamily C member 13 (pseudogene)	ENSG00000243064	NA	hugo_gene	ABCC13
Approved	HGNC:16022	ABCC13	ATP binding cassette subfamily C member 13 (pseudogene)	ENSG00000243064	NA	alias_symbols	PRED6
Approved	HGNC:16022	ABCC13	ATP binding cassette subfamily C member 13 (pseudogene)	ENSG00000243064	NA	alias_symbols	C21orf73
Approved	HGNC:16022	ABCC13	ATP binding cassette subfamily C member 13 (pseudogene)	ENSG00000243064	NA	alias_symbols	ABCC13P
Approved	HGNC:61	ABCD1	ATP binding cassette subfamily D member 1	ENSG00000101986	P33897	hugo_gene	ABCD1
Approved	HGNC:61	ABCD1	ATP binding cassette subfamily D member 1	ENSG00000101986	P33897	previous_symbols	ALD
Approved	HGNC:61	ABCD1	ATP binding cassette subfamily D member 1	ENSG00000101986	P33897	alias_symbols	AMN
Approved	HGNC:61	ABCD1	ATP binding cassette subfamily D member 1	ENSG00000101986	P33897	alias_symbols	ALDP
Approved	HGNC:61	ABCD1	ATP binding cassette subfamily D member 1	ENSG00000101986	P33897	alias_symbols	adrenoleukodystrophy
Approved	HGNC:62	ABCD1P1	ATP binding cassette subfamily D member 1 pseudogene 1	NA	NA	hugo_gene	ABCD1P1
Approved	HGNC:63	ABCD1P2	ATP binding cassette subfamily D member 1 pseudogene 2	ENSG00000215151	NA	hugo_gene	ABCD1P2
Approved	HGNC:63	ABCD1P2	ATP binding cassette subfamily D member 1 pseudogene 2	ENSG00000215151	NA	alias_symbols	bA453N3.6
Approved	HGNC:64	ABCD1P3	ATP binding cassette subfamily D member 1 pseudogene 3	ENSG00000261233	NA	hugo_gene	ABCD1P3
Approved	HGNC:65	ABCD1P4	ATP binding cassette subfamily D member 1 pseudogene 4	ENSG00000225293	NA	hugo_gene	ABCD1P4
Approved	HGNC:42662	ABCD1P5	ATP binding cassette subfamily D member 1 pseudogene 5	ENSG00000214330	NA	hugo_gene	ABCD1P5
Approved	HGNC:66	ABCD2	ATP binding cassette subfamily D member 2	ENSG00000173208	Q9UBJ2	hugo_gene	ABCD2
Approved	HGNC:66	ABCD2	ATP binding cassette subfamily D member 2	ENSG00000173208	Q9UBJ2	previous_symbols	ALDL1
Approved	HGNC:66	ABCD2	ATP binding cassette subfamily D member 2	ENSG00000173208	Q9UBJ2	alias_symbols	ALDR
Approved	HGNC:66	ABCD2	ATP binding cassette subfamily D member 2	ENSG00000173208	Q9UBJ2	alias_symbols	ALDRP
Approved	HGNC:67	ABCD3	ATP binding cassette subfamily D member 3	ENSG00000117528	P28288	hugo_gene	ABCD3
Approved	HGNC:67	ABCD3	ATP binding cassette subfamily D member 3	ENSG00000117528	P28288	previous_symbols	PXMP1
Approved	HGNC:67	ABCD3	ATP binding cassette subfamily D member 3	ENSG00000117528	P28288	alias_symbols	PMP70
Approved	HGNC:67	ABCD3	ATP binding cassette subfamily D member 3	ENSG00000117528	P28288	alias_symbols	ZWS2
Approved	HGNC:68	ABCD4	ATP binding cassette subfamily D member 4	ENSG00000119688	O14678	hugo_gene	ABCD4
Approved	HGNC:68	ABCD4	ATP binding cassette subfamily D member 4	ENSG00000119688	O14678	previous_symbols	PXMP1L
Approved	HGNC:68	ABCD4	ATP binding cassette subfamily D member 4	ENSG00000119688	O14678	alias_symbols	PMP69
Approved	HGNC:68	ABCD4	ATP binding cassette subfamily D member 4	ENSG00000119688	O14678	alias_symbols	P70R
Approved	HGNC:68	ABCD4	ATP binding cassette subfamily D member 4	ENSG00000119688	O14678	alias_symbols	EST352188
Approved	HGNC:69	ABCE1	ATP binding cassette subfamily E member 1	ENSG00000164163	P61221	hugo_gene	ABCE1
Approved	HGNC:69	ABCE1	ATP binding cassette subfamily E member 1	ENSG00000164163	P61221	previous_symbols	RNASEL1
Approved	HGNC:69	ABCE1	ATP binding cassette subfamily E member 1	ENSG00000164163	P61221	alias_symbols	RLI
Approved	HGNC:69	ABCE1	ATP binding cassette subfamily E member 1	ENSG00000164163	P61221	alias_symbols	OABP
Approved	HGNC:69	ABCE1	ATP binding cassette subfamily E member 1	ENSG00000164163	P61221	alias_symbols	RLI1
Approved	HGNC:69	ABCE1	ATP binding cassette subfamily E member 1	ENSG00000164163	P61221	previous_symbols	RNASELI
Approved	HGNC:69	ABCE1	ATP binding cassette subfamily E member 1	ENSG00000164163	P61221	previous_symbols	RNS4I
Approved	HGNC:70	ABCF1	ATP binding cassette subfamily F member 1	ENSG00000204574	Q8NE71	hugo_gene	ABCF1
Approved	HGNC:70	ABCF1	ATP binding cassette subfamily F member 1	ENSG00000204574	Q8NE71	previous_symbols	ABC50
Approved	HGNC:70	ABCF1	ATP binding cassette subfamily F member 1	ENSG00000204574	Q8NE71	alias_symbols	EST123147
Approved	HGNC:53628	ABCF1-DT	ABCF1 divergent transcript	NA	NA	hugo_gene	ABCF1-DT
Approved	HGNC:71	ABCF2	ATP binding cassette subfamily F member 2	ENSG00000033050	Q9UG63	hugo_gene	ABCF2
Approved	HGNC:71	ABCF2	ATP binding cassette subfamily F member 2	ENSG00000033050	Q9UG63	alias_symbols	EST133090
Approved	HGNC:71	ABCF2	ATP binding cassette subfamily F member 2	ENSG00000033050	Q9UG63	alias_symbols	ABC28
Approved	HGNC:71	ABCF2	ATP binding cassette subfamily F member 2	ENSG00000033050	Q9UG63	alias_symbols	M-ABC1
Approved	HGNC:71	ABCF2	ATP binding cassette subfamily F member 2	ENSG00000033050	Q9UG63	alias_symbols	HUSSY-18
Approved	HGNC:54751	ABCF2-H2BK1	ABCF2-H2BK1 readthrough	ENSG00000285292	NA	hugo_gene	ABCF2-H2BK1
Approved	HGNC:54751	ABCF2-H2BK1	ABCF2-H2BK1 readthrough	ENSG00000285292	NA	previous_symbols	ABCF2-H2BE1
Approved	HGNC:48841	ABCF2P1	ATP binding cassette subfamily F member 2 pseudogene 1	ENSG00000242159	NA	hugo_gene	ABCF2P1
Approved	HGNC:48842	ABCF2P2	ATP binding cassette subfamily F member 2 pseudogene 2	ENSG00000228769	NA	hugo_gene	ABCF2P2
Approved	HGNC:72	ABCF3	ATP binding cassette subfamily F member 3	ENSG00000161204	Q9NUQ8	hugo_gene	ABCF3
Approved	HGNC:72	ABCF3	ATP binding cassette subfamily F member 3	ENSG00000161204	Q9NUQ8	alias_symbols	EST201864
Approved	HGNC:73	ABCG1	ATP binding cassette subfamily G member 1	ENSG00000160179	P45844	hugo_gene	ABCG1
Approved	HGNC:73	ABCG1	ATP binding cassette subfamily G member 1	ENSG00000160179	P45844	alias_symbols	ABC8
Approved	HGNC:74	ABCG2	ATP binding cassette subfamily G member 2 (JR blood group)	ENSG00000118777	Q9UNQ0	hugo_gene	ABCG2
Approved	HGNC:74	ABCG2	ATP binding cassette subfamily G member 2 (JR blood group)	ENSG00000118777	Q9UNQ0	alias_symbols	EST157481
Approved	HGNC:74	ABCG2	ATP binding cassette subfamily G member 2 (JR blood group)	ENSG00000118777	Q9UNQ0	alias_symbols	MXR
Approved	HGNC:74	ABCG2	ATP binding cassette subfamily G member 2 (JR blood group)	ENSG00000118777	Q9UNQ0	alias_symbols	BCRP
Approved	HGNC:74	ABCG2	ATP binding cassette subfamily G member 2 (JR blood group)	ENSG00000118777	Q9UNQ0	alias_symbols	ABCP
Approved	HGNC:74	ABCG2	ATP binding cassette subfamily G member 2 (JR blood group)	ENSG00000118777	Q9UNQ0	alias_symbols	CD338
Approved	HGNC:13884	ABCG4	ATP binding cassette subfamily G member 4	ENSG00000172350	Q9H172	hugo_gene	ABCG4
Approved	HGNC:13884	ABCG4	ATP binding cassette subfamily G member 4	ENSG00000172350	Q9H172	alias_symbols	WHITE2
Approved	HGNC:13886	ABCG5	ATP binding cassette subfamily G member 5	ENSG00000138075	Q9H222	hugo_gene	ABCG5
Approved	HGNC:13886	ABCG5	ATP binding cassette subfamily G member 5	ENSG00000138075	Q9H222	alias_symbols	STSL
Approved	HGNC:13887	ABCG8	ATP binding cassette subfamily G member 8	ENSG00000143921	Q9H221	hugo_gene	ABCG8
Approved	HGNC:13887	ABCG8	ATP binding cassette subfamily G member 8	ENSG00000143921	Q9H221	alias_symbols	GBD4
Symbol Withdrawn	HGNC:75	ABCR	symbol withdrawn, see [HGNC:34](/data/gene-symbol-report/#!/hgnc_id/HGNC:34)	NA	NA	hugo_gene	ABCR
Approved	HGNC:17553	ABHD1	abhydrolase domain containing 1	ENSG00000143994	Q96SE0	hugo_gene	ABHD1
Approved	HGNC:17553	ABHD1	abhydrolase domain containing 1	ENSG00000143994	Q96SE0	alias_symbols	LABH1
Approved	HGNC:17553	ABHD1	abhydrolase domain containing 1	ENSG00000143994	Q96SE0	alias_symbols	FLJ36128
Approved	HGNC:18717	ABHD2	abhydrolase domain containing 2, acylglycerol lipase	ENSG00000140526	P08910	hugo_gene	ABHD2
Approved	HGNC:18717	ABHD2	abhydrolase domain containing 2, acylglycerol lipase	ENSG00000140526	P08910	alias_symbols	LABH2
Approved	HGNC:18718	ABHD3	abhydrolase domain containing 3, phospholipase	ENSG00000158201	Q8WU67	hugo_gene	ABHD3
Approved	HGNC:18718	ABHD3	abhydrolase domain containing 3, phospholipase	ENSG00000158201	Q8WU67	alias_symbols	LABH3
Approved	HGNC:20154	ABHD4	abhydrolase domain containing 4, N-acyl phospholipase B	ENSG00000100439	Q8TB40	hugo_gene	ABHD4
Approved	HGNC:20154	ABHD4	abhydrolase domain containing 4, N-acyl phospholipase B	ENSG00000100439	Q8TB40	alias_symbols	FLJ12816
Approved	HGNC:21396	ABHD5	abhydrolase domain containing 5, lysophosphatidic acid acyltransferase	ENSG00000011198	Q8WTS1	hugo_gene	ABHD5
Approved	HGNC:21396	ABHD5	abhydrolase domain containing 5, lysophosphatidic acid acyltransferase	ENSG00000011198	Q8WTS1	alias_symbols	CGI-58
Approved	HGNC:21396	ABHD5	abhydrolase domain containing 5, lysophosphatidic acid acyltransferase	ENSG00000011198	Q8WTS1	alias_symbols	NCIE2
Approved	HGNC:21398	ABHD6	abhydrolase domain containing 6, acylglycerol lipase	ENSG00000163686	Q9BV23	hugo_gene	ABHD6
Approved	HGNC:23759	ABHD8	abhydrolase domain containing 8	ENSG00000127220	Q96I13	hugo_gene	ABHD8
Approved	HGNC:23759	ABHD8	abhydrolase domain containing 8	ENSG00000127220	Q96I13	alias_symbols	FLJ11743
Approved	HGNC:23759	ABHD8	abhydrolase domain containing 8	ENSG00000127220	Q96I13	alias_symbols	MGC14280
Approved	HGNC:23759	ABHD8	abhydrolase domain containing 8	ENSG00000127220	Q96I13	alias_symbols	MGC2512
Approved	HGNC:25656	ABHD10	abhydrolase domain containing 10, depalmitoylase	ENSG00000144827	Q9NUJ1	hugo_gene	ABHD10
Approved	HGNC:25656	ABHD10	abhydrolase domain containing 10, depalmitoylase	ENSG00000144827	Q9NUJ1	alias_symbols	FLJ11342
Approved	HGNC:16407	ABHD11	abhydrolase domain containing 11	ENSG00000106077	Q8NFV4	hugo_gene	ABHD11
Approved	HGNC:16407	ABHD11	abhydrolase domain containing 11	ENSG00000106077	Q8NFV4	previous_symbols	WBSCR21
Approved	HGNC:16407	ABHD11	abhydrolase domain containing 11	ENSG00000106077	Q8NFV4	alias_symbols	PP1226
Entry Withdrawn	HGNC:40012	ABHD11-AS2	ABHD11 antisense RNA 2	NA	NA	hugo_gene	ABHD11-AS2
Approved	HGNC:15868	ABHD12	abhydrolase domain containing 12, lysophospholipase	ENSG00000100997	Q8N2K0	hugo_gene	ABHD12
Approved	HGNC:15868	ABHD12	abhydrolase domain containing 12, lysophospholipase	ENSG00000100997	Q8N2K0	previous_symbols	C20orf22
Approved	HGNC:15868	ABHD12	abhydrolase domain containing 12, lysophospholipase	ENSG00000100997	Q8N2K0	alias_symbols	DKFZP434P106
Approved	HGNC:15868	ABHD12	abhydrolase domain containing 12, lysophospholipase	ENSG00000100997	Q8N2K0	alias_symbols	dJ965G21.2
Approved	HGNC:15868	ABHD12	abhydrolase domain containing 12, lysophospholipase	ENSG00000100997	Q8N2K0	alias_symbols	BEM46L2
Approved	HGNC:15868	ABHD12	abhydrolase domain containing 12, lysophospholipase	ENSG00000100997	Q8N2K0	alias_symbols	ABHD12A
Approved	HGNC:19837	ABHD12B	abhydrolase domain containing 12B	ENSG00000131969	Q7Z5M8	hugo_gene	ABHD12B
Approved	HGNC:19837	ABHD12B	abhydrolase domain containing 12B	ENSG00000131969	Q7Z5M8	previous_symbols	C14orf29
Approved	HGNC:19837	ABHD12B	abhydrolase domain containing 12B	ENSG00000131969	Q7Z5M8	alias_symbols	BEM46L3
Approved	HGNC:20293	ABHD13	abhydrolase domain containing 13	ENSG00000139826	Q7L211	hugo_gene	ABHD13
Approved	HGNC:20293	ABHD13	abhydrolase domain containing 13	ENSG00000139826	Q7L211	previous_symbols	C13orf6
Approved	HGNC:20293	ABHD13	abhydrolase domain containing 13	ENSG00000139826	Q7L211	alias_symbols	bA153I24.2
Approved	HGNC:20293	ABHD13	abhydrolase domain containing 13	ENSG00000139826	Q7L211	alias_symbols	FLJ14906
Approved	HGNC:20293	ABHD13	abhydrolase domain containing 13	ENSG00000139826	Q7L211	alias_symbols	BEM46L1
Approved	HGNC:24538	ABHD14A	abhydrolase domain containing 14A	ENSG00000248487	Q9BUJ0	hugo_gene	ABHD14A
Approved	HGNC:24538	ABHD14A	abhydrolase domain containing 14A	ENSG00000248487	Q9BUJ0	alias_symbols	DKFZP564O243
Approved	HGNC:24538	ABHD14A	abhydrolase domain containing 14A	ENSG00000248487	Q9BUJ0	alias_symbols	DORZ1
Approved	HGNC:38856	ABHD14A-ACY1	ABHD14A-ACY1 readthrough	ENSG00000114786	NA	hugo_gene	ABHD14A-ACY1
Approved	HGNC:28235	ABHD14B	abhydrolase domain containing 14B	ENSG00000114779	Q96IU4	hugo_gene	ABHD14B
Approved	HGNC:28235	ABHD14B	abhydrolase domain containing 14B	ENSG00000114779	Q96IU4	alias_symbols	MGC15429
Approved	HGNC:28235	ABHD14B	abhydrolase domain containing 14B	ENSG00000114779	Q96IU4	alias_symbols	CIB
Approved	HGNC:26971	ABHD15	abhydrolase domain containing 15	ENSG00000168792	Q6UXT9	hugo_gene	ABHD15
Approved	HGNC:49685	ABHD15-AS1	ABHD15 antisense RNA 1	ENSG00000264031	NA	hugo_gene	ABHD15-AS1
Approved	HGNC:49685	ABHD15-AS1	ABHD15 antisense RNA 1	ENSG00000264031	NA	alias_symbols	linc-TP53I13
Approved	HGNC:49685	ABHD15-AS1	ABHD15 antisense RNA 1	ENSG00000264031	NA	alias_symbols	lnc-TP53I13
Approved	HGNC:13921	ABHD16A	abhydrolase domain containing 16A, phospholipase	ENSG00000204427	O95870	hugo_gene	ABHD16A
Approved	HGNC:13921	ABHD16A	abhydrolase domain containing 16A, phospholipase	ENSG00000204427	O95870	previous_symbols	BAT5
Approved	HGNC:13921	ABHD16A	abhydrolase domain containing 16A, phospholipase	ENSG00000204427	O95870	alias_symbols	NG26
Approved	HGNC:13921	ABHD16A	abhydrolase domain containing 16A, phospholipase	ENSG00000204427	O95870	alias_symbols	D6S82E
Approved	HGNC:16128	ABHD16B	abhydrolase domain containing 16B	ENSG00000183260	Q9H3Z7	hugo_gene	ABHD16B
Approved	HGNC:16128	ABHD16B	abhydrolase domain containing 16B	ENSG00000183260	Q9H3Z7	previous_symbols	C20orf135
Approved	HGNC:16128	ABHD16B	abhydrolase domain containing 16B	ENSG00000183260	Q9H3Z7	alias_symbols	dJ591C20.1
Approved	HGNC:28756	ABHD17A	abhydrolase domain containing 17A, depalmitoylase	ENSG00000129968	Q96GS6	hugo_gene	ABHD17A
Approved	HGNC:28756	ABHD17A	abhydrolase domain containing 17A, depalmitoylase	ENSG00000129968	Q96GS6	previous_symbols	C19orf27
Approved	HGNC:28756	ABHD17A	abhydrolase domain containing 17A, depalmitoylase	ENSG00000129968	Q96GS6	alias_symbols	MGC5244
Approved	HGNC:28756	ABHD17A	abhydrolase domain containing 17A, depalmitoylase	ENSG00000129968	Q96GS6	previous_symbols	FAM108A1
Approved	HGNC:28394	ABHD17AP1	ABHD17A pseudogene 1	ENSG00000198658	NA	hugo_gene	ABHD17AP1
Approved	HGNC:28394	ABHD17AP1	ABHD17A pseudogene 1	ENSG00000198658	NA	previous_symbols	FAM108A2
Approved	HGNC:28394	ABHD17AP1	ABHD17A pseudogene 1	ENSG00000198658	NA	alias_symbols	C1orf47
Approved	HGNC:28394	ABHD17AP1	ABHD17A pseudogene 1	ENSG00000198658	NA	previous_symbols	ABHD17AP2
Approved	HGNC:28394	ABHD17AP1	ABHD17A pseudogene 1	ENSG00000198658	NA	previous_symbols	FAM108A3
Approved	HGNC:28394	ABHD17AP1	ABHD17A pseudogene 1	ENSG00000198658	NA	previous_symbols	FAM108A11P
Approved	HGNC:28394	ABHD17AP1	ABHD17A pseudogene 1	ENSG00000198658	NA	previous_symbols	FAM108A3P
Symbol Withdrawn	HGNC:33538	ABHD17AP2	symbol withdrawn, see [HGNC:28394](/data/gene-symbol-report/#!/hgnc_id/HGNC:28394)	NA	NA	hugo_gene	ABHD17AP2
Symbol Withdrawn	HGNC:33538	ABHD17AP2	symbol withdrawn, see [HGNC:28394](/data/gene-symbol-report/#!/hgnc_id/HGNC:28394)	NA	NA	previous_symbols	FAM108A3
Symbol Withdrawn	HGNC:33538	ABHD17AP2	symbol withdrawn, see [HGNC:28394](/data/gene-symbol-report/#!/hgnc_id/HGNC:28394)	NA	NA	previous_symbols	FAM108A11P
Symbol Withdrawn	HGNC:33538	ABHD17AP2	symbol withdrawn, see [HGNC:28394](/data/gene-symbol-report/#!/hgnc_id/HGNC:28394)	NA	NA	previous_symbols	FAM108A3P
Approved	HGNC:34041	ABHD17AP3	ABHD17A pseudogene 3	ENSG00000250536	NA	hugo_gene	ABHD17AP3
Approved	HGNC:34041	ABHD17AP3	ABHD17A pseudogene 3	ENSG00000250536	NA	previous_symbols	FAM108A4
Approved	HGNC:34041	ABHD17AP3	ABHD17A pseudogene 3	ENSG00000250536	NA	previous_symbols	FAM108A4P
Approved	HGNC:34042	ABHD17AP4	ABHD17A pseudogene 4	ENSG00000229107	NA	hugo_gene	ABHD17AP4
Approved	HGNC:34042	ABHD17AP4	ABHD17A pseudogene 4	ENSG00000229107	NA	previous_symbols	FAM108A5
Approved	HGNC:34042	ABHD17AP4	ABHD17A pseudogene 4	ENSG00000229107	NA	previous_symbols	FAM108A5P
Approved	HGNC:34043	ABHD17AP5	ABHD17A pseudogene 5	ENSG00000263366	NA	hugo_gene	ABHD17AP5
Approved	HGNC:34043	ABHD17AP5	ABHD17A pseudogene 5	ENSG00000263366	NA	previous_symbols	FAM108A6
Approved	HGNC:34043	ABHD17AP5	ABHD17A pseudogene 5	ENSG00000263366	NA	previous_symbols	FAM108A6P
Approved	HGNC:34044	ABHD17AP6	ABHD17A pseudogene 6	ENSG00000226981	NA	hugo_gene	ABHD17AP6
Approved	HGNC:34044	ABHD17AP6	ABHD17A pseudogene 6	ENSG00000226981	NA	previous_symbols	FAM108A7P
Approved	HGNC:38508	ABHD17AP7	ABHD17A pseudogene 7	ENSG00000260864	NA	hugo_gene	ABHD17AP7
Approved	HGNC:38508	ABHD17AP7	ABHD17A pseudogene 7	ENSG00000260864	NA	previous_symbols	FAM108A8P
Approved	HGNC:38509	ABHD17AP8	ABHD17A pseudogene 8	ENSG00000260540	NA	hugo_gene	ABHD17AP8
Approved	HGNC:38509	ABHD17AP8	ABHD17A pseudogene 8	ENSG00000260540	NA	previous_symbols	FAM108A9P
Approved	HGNC:38510	ABHD17AP9	ABHD17A pseudogene 9	ENSG00000261536	NA	hugo_gene	ABHD17AP9
Approved	HGNC:38510	ABHD17AP9	ABHD17A pseudogene 9	ENSG00000261536	NA	previous_symbols	FAM108A10P
Approved	HGNC:24278	ABHD17B	abhydrolase domain containing 17B, depalmitoylase	ENSG00000107362	Q5VST6	hugo_gene	ABHD17B
Approved	HGNC:24278	ABHD17B	abhydrolase domain containing 17B, depalmitoylase	ENSG00000107362	Q5VST6	previous_symbols	C9orf77
Approved	HGNC:24278	ABHD17B	abhydrolase domain containing 17B, depalmitoylase	ENSG00000107362	Q5VST6	alias_symbols	CGI-67
Approved	HGNC:24278	ABHD17B	abhydrolase domain containing 17B, depalmitoylase	ENSG00000107362	Q5VST6	previous_symbols	FAM108B1
Approved	HGNC:26925	ABHD17C	abhydrolase domain containing 17C, depalmitoylase	ENSG00000136379	Q6PCB6	hugo_gene	ABHD17C
Approved	HGNC:26925	ABHD17C	abhydrolase domain containing 17C, depalmitoylase	ENSG00000136379	Q6PCB6	previous_symbols	FAM108C1
Approved	HGNC:26111	ABHD18	abhydrolase domain containing 18	ENSG00000164074	Q0P651	hugo_gene	ABHD18
Approved	HGNC:26111	ABHD18	abhydrolase domain containing 18	ENSG00000164074	Q0P651	previous_symbols	C4orf29
Approved	HGNC:26111	ABHD18	abhydrolase domain containing 18	ENSG00000164074	Q0P651	alias_symbols	FLJ21106
Approved	HGNC:11320	ABI1	abl interactor 1	ENSG00000136754	Q8IZP0	hugo_gene	ABI1
Approved	HGNC:11320	ABI1	abl interactor 1	ENSG00000136754	Q8IZP0	previous_symbols	SSH3BP1
Approved	HGNC:11320	ABI1	abl interactor 1	ENSG00000136754	Q8IZP0	alias_symbols	E3B1
Approved	HGNC:11320	ABI1	abl interactor 1	ENSG00000136754	Q8IZP0	alias_symbols	ABI-1
Approved	HGNC:20035	ABI1P1	abl interactor 1 pseudogene 1	ENSG00000271484	NA	hugo_gene	ABI1P1
Approved	HGNC:20035	ABI1P1	abl interactor 1 pseudogene 1	ENSG00000271484	NA	previous_symbols	SSH3BP1P
Approved	HGNC:20035	ABI1P1	abl interactor 1 pseudogene 1	ENSG00000271484	NA	previous_symbols	ABI1P
Approved	HGNC:24011	ABI2	abl interactor 2	ENSG00000138443	Q9NYB9	hugo_gene	ABI2
Approved	HGNC:24011	ABI2	abl interactor 2	ENSG00000138443	Q9NYB9	alias_symbols	ABI-2
Approved	HGNC:24011	ABI2	abl interactor 2	ENSG00000138443	Q9NYB9	alias_symbols	AIP-1
Approved	HGNC:24011	ABI2	abl interactor 2	ENSG00000138443	Q9NYB9	alias_symbols	ABI2B
Approved	HGNC:24011	ABI2	abl interactor 2	ENSG00000138443	Q9NYB9	alias_symbols	AblBP3
Approved	HGNC:24011	ABI2	abl interactor 2	ENSG00000138443	Q9NYB9	alias_symbols	argBPIA
Approved	HGNC:24011	ABI2	abl interactor 2	ENSG00000138443	Q9NYB9	alias_symbols	SSH3BP2
Approved	HGNC:29859	ABI3	ABI family member 3	ENSG00000108798	Q9P2A4	hugo_gene	ABI3
Approved	HGNC:29859	ABI3	ABI family member 3	ENSG00000108798	Q9P2A4	alias_symbols	NESH
Approved	HGNC:29859	ABI3	ABI family member 3	ENSG00000108798	Q9P2A4	alias_symbols	SSH3BP3
Approved	HGNC:17265	ABI3BP	ABI family member 3 binding protein	ENSG00000154175	Q7Z7G0	hugo_gene	ABI3BP
Approved	HGNC:17265	ABI3BP	ABI family member 3 binding protein	ENSG00000154175	Q7Z7G0	alias_symbols	NESHBP
Approved	HGNC:17265	ABI3BP	ABI family member 3 binding protein	ENSG00000154175	Q7Z7G0	alias_symbols	DKFZP586L2024
Approved	HGNC:17265	ABI3BP	ABI family member 3 binding protein	ENSG00000154175	Q7Z7G0	alias_symbols	TARSH
Approved	HGNC:1364	ABITRAM	actin binding transcription modulator	ENSG00000119328	Q9NX38	hugo_gene	ABITRAM
Approved	HGNC:1364	ABITRAM	actin binding transcription modulator	ENSG00000119328	Q9NX38	previous_symbols	C9orf6
Approved	HGNC:1364	ABITRAM	actin binding transcription modulator	ENSG00000119328	Q9NX38	alias_symbols	CG-8
Approved	HGNC:1364	ABITRAM	actin binding transcription modulator	ENSG00000119328	Q9NX38	alias_symbols	FLJ20457
Approved	HGNC:1364	ABITRAM	actin binding transcription modulator	ENSG00000119328	Q9NX38	alias_symbols	Simiate
Approved	HGNC:1364	ABITRAM	actin binding transcription modulator	ENSG00000119328	Q9NX38	previous_symbols	FAM206A
Approved	HGNC:39851	ABITRAMP1	ABITRAM pseudogene 1	ENSG00000251106	NA	hugo_gene	ABITRAMP1
Approved	HGNC:39851	ABITRAMP1	ABITRAM pseudogene 1	ENSG00000251106	NA	previous_symbols	FAM206BP
Approved	HGNC:76	ABL1	ABL proto-oncogene 1, non-receptor tyrosine kinase	ENSG00000097007	P00519	hugo_gene	ABL1
Approved	HGNC:76	ABL1	ABL proto-oncogene 1, non-receptor tyrosine kinase	ENSG00000097007	P00519	previous_symbols	ABL
Approved	HGNC:76	ABL1	ABL proto-oncogene 1, non-receptor tyrosine kinase	ENSG00000097007	P00519	alias_symbols	JTK7
Approved	HGNC:76	ABL1	ABL proto-oncogene 1, non-receptor tyrosine kinase	ENSG00000097007	P00519	alias_symbols	c-ABL
Approved	HGNC:76	ABL1	ABL proto-oncogene 1, non-receptor tyrosine kinase	ENSG00000097007	P00519	alias_symbols	p150
Approved	HGNC:77	ABL2	ABL proto-oncogene 2, non-receptor tyrosine kinase	ENSG00000143322	P42684	hugo_gene	ABL2
Approved	HGNC:77	ABL2	ABL proto-oncogene 2, non-receptor tyrosine kinase	ENSG00000143322	P42684	previous_symbols	ABLL
Approved	HGNC:77	ABL2	ABL proto-oncogene 2, non-receptor tyrosine kinase	ENSG00000143322	P42684	alias_symbols	ARG
Approved	HGNC:78	ABLIM1	actin binding LIM protein 1	ENSG00000099204	O14639	hugo_gene	ABLIM1
Approved	HGNC:78	ABLIM1	actin binding LIM protein 1	ENSG00000099204	O14639	previous_symbols	LIMAB1
Approved	HGNC:78	ABLIM1	actin binding LIM protein 1	ENSG00000099204	O14639	alias_symbols	abLIM
Approved	HGNC:78	ABLIM1	actin binding LIM protein 1	ENSG00000099204	O14639	alias_symbols	limatin
Approved	HGNC:78	ABLIM1	actin binding LIM protein 1	ENSG00000099204	O14639	previous_symbols	ABLIM
Approved	HGNC:19195	ABLIM2	actin binding LIM protein family member 2	ENSG00000163995	Q6H8Q1	hugo_gene	ABLIM2
Approved	HGNC:19195	ABLIM2	actin binding LIM protein family member 2	ENSG00000163995	Q6H8Q1	alias_symbols	KIAA1808
Approved	HGNC:29132	ABLIM3	actin binding LIM protein family member 3	ENSG00000173210	O94929	hugo_gene	ABLIM3
Approved	HGNC:29132	ABLIM3	actin binding LIM protein family member 3	ENSG00000173210	O94929	alias_symbols	KIAA0843
Approved	HGNC:79	ABO	ABO, alpha 1-3-N-acetylgalactosaminyltransferase and alpha 1-3-galactosyltransferase	ENSG00000175164	P16442	hugo_gene	ABO
Approved	HGNC:79	ABO	ABO, alpha 1-3-N-acetylgalactosaminyltransferase and alpha 1-3-galactosyltransferase	ENSG00000175164	P16442	alias_symbols	A3GALNT
Approved	HGNC:79	ABO	ABO, alpha 1-3-N-acetylgalactosaminyltransferase and alpha 1-3-galactosyltransferase	ENSG00000175164	P16442	alias_symbols	A3GALT1
Approved	HGNC:81	ABR	ABR activator of RhoGEF and GTPase	ENSG00000159842	Q12979	hugo_gene	ABR
Approved	HGNC:81	ABR	ABR activator of RhoGEF and GTPase	ENSG00000159842	Q12979	alias_symbols	MDB
Approved	HGNC:55674	ABR-AS1	ABR antisense RNA 1	ENSG00000235361	NA	hugo_gene	ABR-AS1
Approved	HGNC:30655	ABRA	actin binding Rho activating protein	ENSG00000174429	Q8N0Z2	hugo_gene	ABRA
Approved	HGNC:30655	ABRA	actin binding Rho activating protein	ENSG00000174429	Q8N0Z2	alias_symbols	STARS
Approved	HGNC:21230	ABRACL	ABRA C-terminal like	ENSG00000146386	Q9P1F3	hugo_gene	ABRACL
Approved	HGNC:21230	ABRACL	ABRA C-terminal like	ENSG00000146386	Q9P1F3	previous_symbols	C6orf115
Approved	HGNC:21230	ABRACL	ABRA C-terminal like	ENSG00000146386	Q9P1F3	alias_symbols	PRO2013
Approved	HGNC:21230	ABRACL	ABRA C-terminal like	ENSG00000146386	Q9P1F3	alias_symbols	HSPC280
Approved	HGNC:21230	ABRACL	ABRA C-terminal like	ENSG00000146386	Q9P1F3	alias_symbols	Costars
Approved	HGNC:25829	ABRAXAS1	abraxas 1, BRCA1 A complex subunit	ENSG00000163322	Q6UWZ7	hugo_gene	ABRAXAS1
Approved	HGNC:25829	ABRAXAS1	abraxas 1, BRCA1 A complex subunit	ENSG00000163322	Q6UWZ7	previous_symbols	CCDC98
Approved	HGNC:25829	ABRAXAS1	abraxas 1, BRCA1 A complex subunit	ENSG00000163322	Q6UWZ7	alias_symbols	FLJ13614
Approved	HGNC:25829	ABRAXAS1	abraxas 1, BRCA1 A complex subunit	ENSG00000163322	Q6UWZ7	alias_symbols	ABRA1
Approved	HGNC:25829	ABRAXAS1	abraxas 1, BRCA1 A complex subunit	ENSG00000163322	Q6UWZ7	alias_symbols	ABRAXAS
Approved	HGNC:25829	ABRAXAS1	abraxas 1, BRCA1 A complex subunit	ENSG00000163322	Q6UWZ7	previous_symbols	FAM175A
Approved	HGNC:56461	ABRAXAS1P1	ABRAXAS1 pseudogene 1	ENSG00000213431	NA	hugo_gene	ABRAXAS1P1
Approved	HGNC:56462	ABRAXAS1P2	ABRAXAS1 pseudogene 2	ENSG00000253384	NA	hugo_gene	ABRAXAS1P2
Approved	HGNC:28975	ABRAXAS2	abraxas 2, BRISC complex subunit	ENSG00000165660	Q15018	hugo_gene	ABRAXAS2
Approved	HGNC:28975	ABRAXAS2	abraxas 2, BRISC complex subunit	ENSG00000165660	Q15018	previous_symbols	KIAA0157
Approved	HGNC:28975	ABRAXAS2	abraxas 2, BRISC complex subunit	ENSG00000165660	Q15018	alias_symbols	Em:AC068896.4
Approved	HGNC:28975	ABRAXAS2	abraxas 2, BRISC complex subunit	ENSG00000165660	Q15018	alias_symbols	ABRO1
Approved	HGNC:28975	ABRAXAS2	abraxas 2, BRISC complex subunit	ENSG00000165660	Q15018	previous_symbols	FAM175B
Approved	HGNC:17369	ABT1	activator of basal transcription 1	ENSG00000146109	Q9ULW3	hugo_gene	ABT1
Approved	HGNC:17369	ABT1	activator of basal transcription 1	ENSG00000146109	Q9ULW3	alias_symbols	Esf2
Approved	HGNC:39557	ABT1P1	activator of basal transcription 1 pseudogene 1	ENSG00000250496	NA	hugo_gene	ABT1P1
Approved	HGNC:18275	ABTB1	ankyrin repeat and BTB domain containing 1	ENSG00000114626	Q969K4	hugo_gene	ABTB1
Approved	HGNC:18275	ABTB1	ankyrin repeat and BTB domain containing 1	ENSG00000114626	Q969K4	alias_symbols	BPOZ
Approved	HGNC:18275	ABTB1	ankyrin repeat and BTB domain containing 1	ENSG00000114626	Q969K4	alias_symbols	EF1ABP
Approved	HGNC:18275	ABTB1	ankyrin repeat and BTB domain containing 1	ENSG00000114626	Q969K4	alias_symbols	Btb3
Approved	HGNC:18275	ABTB1	ankyrin repeat and BTB domain containing 1	ENSG00000114626	Q969K4	alias_symbols	BTBD21
Approved	HGNC:18275	ABTB1	ankyrin repeat and BTB domain containing 1	ENSG00000114626	Q969K4	alias_symbols	BPOZ-2
Approved	HGNC:23842	ABTB2	ankyrin repeat and BTB domain containing 2	ENSG00000166016	Q8N961	hugo_gene	ABTB2
Approved	HGNC:23842	ABTB2	ankyrin repeat and BTB domain containing 2	ENSG00000166016	Q8N961	alias_symbols	DKFZP586C1619
Approved	HGNC:23842	ABTB2	ankyrin repeat and BTB domain containing 2	ENSG00000166016	Q8N961	alias_symbols	BTBD22
Approved	HGNC:23842	ABTB2	ankyrin repeat and BTB domain containing 2	ENSG00000166016	Q8N961	alias_symbols	ABTB2A
Approved	HGNC:23844	ABTB3	ankyrin repeat and BTB domain containing 3	ENSG00000151136	A6QL63	hugo_gene	ABTB3
Approved	HGNC:23844	ABTB3	ankyrin repeat and BTB domain containing 3	ENSG00000151136	A6QL63	previous_symbols	BTBD11
Approved	HGNC:23844	ABTB3	ankyrin repeat and BTB domain containing 3	ENSG00000151136	A6QL63	alias_symbols	FLJ33957
Approved	HGNC:23844	ABTB3	ankyrin repeat and BTB domain containing 3	ENSG00000151136	A6QL63	alias_symbols	ABTB2B
Approved	HGNC:82	ACAA1	acetyl-CoA acyltransferase 1	ENSG00000060971	P09110	hugo_gene	ACAA1
Approved	HGNC:82	ACAA1	acetyl-CoA acyltransferase 1	ENSG00000060971	P09110	alias_symbols	Lnc-Myd88
Approved	HGNC:83	ACAA2	acetyl-CoA acyltransferase 2	ENSG00000167315	P42765	hugo_gene	ACAA2
Approved	HGNC:83	ACAA2	acetyl-CoA acyltransferase 2	ENSG00000167315	P42765	alias_symbols	DSAEC
Approved	HGNC:55880	ACAA2P1	ACAA2 pseudogene 1	ENSG00000233585	NA	hugo_gene	ACAA2P1
Approved	HGNC:84	ACACA	acetyl-CoA carboxylase alpha	ENSG00000278540	Q13085	hugo_gene	ACACA
Approved	HGNC:84	ACACA	acetyl-CoA carboxylase alpha	ENSG00000278540	Q13085	previous_symbols	ACAC
Approved	HGNC:84	ACACA	acetyl-CoA carboxylase alpha	ENSG00000278540	Q13085	alias_symbols	ACC1
Approved	HGNC:84	ACACA	acetyl-CoA carboxylase alpha	ENSG00000278540	Q13085	alias_symbols	ACC-alpha
Approved	HGNC:84	ACACA	acetyl-CoA carboxylase alpha	ENSG00000278540	Q13085	alias_symbols	ACCA
Approved	HGNC:84	ACACA	acetyl-CoA carboxylase alpha	ENSG00000278540	Q13085	alias_symbols	ACCalpha
Approved	HGNC:84	ACACA	acetyl-CoA carboxylase alpha	ENSG00000278540	Q13085	alias_symbols	ACACalpha
Approved	HGNC:84	ACACA	acetyl-CoA carboxylase alpha	ENSG00000278540	Q13085	alias_symbols	Acac1
Approved	HGNC:84	ACACA	acetyl-CoA carboxylase alpha	ENSG00000278540	Q13085	alias_symbols	hACC1
Approved	HGNC:84	ACACA	acetyl-CoA carboxylase alpha	ENSG00000278540	Q13085	previous_symbols	ACC
Approved	HGNC:85	ACACB	acetyl-CoA carboxylase beta	ENSG00000076555	O00763	hugo_gene	ACACB
Approved	HGNC:85	ACACB	acetyl-CoA carboxylase beta	ENSG00000076555	O00763	alias_symbols	HACC275
Approved	HGNC:85	ACACB	acetyl-CoA carboxylase beta	ENSG00000076555	O00763	alias_symbols	ACC2
Approved	HGNC:85	ACACB	acetyl-CoA carboxylase beta	ENSG00000076555	O00763	alias_symbols	ACCB
Approved	HGNC:85	ACACB	acetyl-CoA carboxylase beta	ENSG00000076555	O00763	alias_symbols	ACC-beta
Approved	HGNC:85	ACACB	acetyl-CoA carboxylase beta	ENSG00000076555	O00763	alias_symbols	ACCbeta
Approved	HGNC:85	ACACB	acetyl-CoA carboxylase beta	ENSG00000076555	O00763	alias_symbols	ACACbeta
Entry Withdrawn	HGNC:86	ACAD	acyl-Coenzyme A dehydrogenase, multiple (chr X)	NA	NA	hugo_gene	ACAD
Approved	HGNC:87	ACAD8	acyl-CoA dehydrogenase family member 8	ENSG00000151498	Q9UKU7	hugo_gene	ACAD8
Approved	HGNC:21497	ACAD9	acyl-CoA dehydrogenase family member 9	ENSG00000177646	Q9H845	hugo_gene	ACAD9
Approved	HGNC:21497	ACAD9	acyl-CoA dehydrogenase family member 9	ENSG00000177646	Q9H845	alias_symbols	NPD002
Approved	HGNC:21497	ACAD9	acyl-CoA dehydrogenase family member 9	ENSG00000177646	Q9H845	alias_symbols	MGC14452
Approved	HGNC:56086	ACAD9-DT	ACAD9 divergent transcript	ENSG00000287110	NA	hugo_gene	ACAD9-DT
Approved	HGNC:21597	ACAD10	acyl-CoA dehydrogenase family member 10	ENSG00000111271	Q6JQN1	hugo_gene	ACAD10
Approved	HGNC:21597	ACAD10	acyl-CoA dehydrogenase family member 10	ENSG00000111271	Q6JQN1	alias_symbols	MGC5601
Approved	HGNC:30211	ACAD11	acyl-CoA dehydrogenase family member 11	ENSG00000240303	Q709F0	hugo_gene	ACAD11
Approved	HGNC:30211	ACAD11	acyl-CoA dehydrogenase family member 11	ENSG00000240303	Q709F0	alias_symbols	FLJ12592
Approved	HGNC:88	ACADL	acyl-CoA dehydrogenase long chain	ENSG00000115361	P28330	hugo_gene	ACADL
Approved	HGNC:88	ACADL	acyl-CoA dehydrogenase long chain	ENSG00000115361	P28330	alias_symbols	LCAD
Approved	HGNC:88	ACADL	acyl-CoA dehydrogenase long chain	ENSG00000115361	P28330	alias_symbols	ACAD4
Approved	HGNC:89	ACADM	acyl-CoA dehydrogenase medium chain	ENSG00000117054	P11310	hugo_gene	ACADM
Approved	HGNC:89	ACADM	acyl-CoA dehydrogenase medium chain	ENSG00000117054	P11310	alias_symbols	MCAD
Approved	HGNC:89	ACADM	acyl-CoA dehydrogenase medium chain	ENSG00000117054	P11310	alias_symbols	MCADH
Approved	HGNC:89	ACADM	acyl-CoA dehydrogenase medium chain	ENSG00000117054	P11310	alias_symbols	ACAD1
Approved	HGNC:90	ACADS	acyl-CoA dehydrogenase short chain	ENSG00000122971	P16219	hugo_gene	ACADS
Approved	HGNC:90	ACADS	acyl-CoA dehydrogenase short chain	ENSG00000122971	P16219	alias_symbols	SCAD
Approved	HGNC:90	ACADS	acyl-CoA dehydrogenase short chain	ENSG00000122971	P16219	alias_symbols	ACAD3
Approved	HGNC:91	ACADSB	acyl-CoA dehydrogenase short/branched chain	ENSG00000196177	P45954	hugo_gene	ACADSB
Approved	HGNC:91	ACADSB	acyl-CoA dehydrogenase short/branched chain	ENSG00000196177	P45954	alias_symbols	SBCAD
Approved	HGNC:91	ACADSB	acyl-CoA dehydrogenase short/branched chain	ENSG00000196177	P45954	alias_symbols	ACAD7
Approved	HGNC:92	ACADVL	acyl-CoA dehydrogenase very long chain	ENSG00000072778	P49748	hugo_gene	ACADVL
Approved	HGNC:92	ACADVL	acyl-CoA dehydrogenase very long chain	ENSG00000072778	P49748	alias_symbols	VLCAD
Approved	HGNC:92	ACADVL	acyl-CoA dehydrogenase very long chain	ENSG00000072778	P49748	alias_symbols	LCACD
Approved	HGNC:92	ACADVL	acyl-CoA dehydrogenase very long chain	ENSG00000072778	P49748	alias_symbols	ACAD6
Approved	HGNC:319	ACAN	aggrecan	ENSG00000157766	P16112	hugo_gene	ACAN
Approved	HGNC:319	ACAN	aggrecan	ENSG00000157766	P16112	previous_symbols	MSK16
Approved	HGNC:319	ACAN	aggrecan	ENSG00000157766	P16112	alias_symbols	CSPGCP
Approved	HGNC:319	ACAN	aggrecan	ENSG00000157766	P16112	previous_symbols	CSPG1
Approved	HGNC:319	ACAN	aggrecan	ENSG00000157766	P16112	previous_symbols	AGC1
Approved	HGNC:16467	ACAP1	ArfGAP with coiled-coil, ankyrin repeat and PH domains 1	ENSG00000072818	Q15027	hugo_gene	ACAP1
Approved	HGNC:16467	ACAP1	ArfGAP with coiled-coil, ankyrin repeat and PH domains 1	ENSG00000072818	Q15027	previous_symbols	CENTB1
Approved	HGNC:16467	ACAP1	ArfGAP with coiled-coil, ankyrin repeat and PH domains 1	ENSG00000072818	Q15027	alias_symbols	KIAA0050
Approved	HGNC:16469	ACAP2	ArfGAP with coiled-coil, ankyrin repeat and PH domains 2	ENSG00000114331	Q15057	hugo_gene	ACAP2
Approved	HGNC:16469	ACAP2	ArfGAP with coiled-coil, ankyrin repeat and PH domains 2	ENSG00000114331	Q15057	previous_symbols	CENTB2
Approved	HGNC:16469	ACAP2	ArfGAP with coiled-coil, ankyrin repeat and PH domains 2	ENSG00000114331	Q15057	alias_symbols	KIAA0041
Approved	HGNC:16469	ACAP2	ArfGAP with coiled-coil, ankyrin repeat and PH domains 2	ENSG00000114331	Q15057	alias_symbols	CNT-B2
Approved	HGNC:41426	ACAP2-IT1	ACAP2 intronic transcript 1	ENSG00000229325	NA	hugo_gene	ACAP2-IT1
Approved	HGNC:16754	ACAP3	ArfGAP with coiled-coil, ankyrin repeat and PH domains 3	ENSG00000131584	Q96P50	hugo_gene	ACAP3
Approved	HGNC:16754	ACAP3	ArfGAP with coiled-coil, ankyrin repeat and PH domains 3	ENSG00000131584	Q96P50	previous_symbols	CENTB5
Approved	HGNC:16754	ACAP3	ArfGAP with coiled-coil, ankyrin repeat and PH domains 3	ENSG00000131584	Q96P50	alias_symbols	KIAA1716
Approved	HGNC:93	ACAT1	acetyl-CoA acetyltransferase 1	ENSG00000075239	P24752	hugo_gene	ACAT1
Approved	HGNC:93	ACAT1	acetyl-CoA acetyltransferase 1	ENSG00000075239	P24752	previous_symbols	ACAT
Approved	HGNC:93	ACAT1	acetyl-CoA acetyltransferase 1	ENSG00000075239	P24752	alias_symbols	THIL
Approved	HGNC:94	ACAT2	acetyl-CoA acetyltransferase 2	ENSG00000120437	Q9BWD1	hugo_gene	ACAT2
Approved	HGNC:15453	ACBD3	acyl-CoA binding domain containing 3	ENSG00000182827	Q9H3P7	hugo_gene	ACBD3
Approved	HGNC:15453	ACBD3	acyl-CoA binding domain containing 3	ENSG00000182827	Q9H3P7	previous_symbols	GOLPH1
Approved	HGNC:15453	ACBD3	acyl-CoA binding domain containing 3	ENSG00000182827	Q9H3P7	alias_symbols	GCP60
Approved	HGNC:15453	ACBD3	acyl-CoA binding domain containing 3	ENSG00000182827	Q9H3P7	alias_symbols	PAP7
Approved	HGNC:15453	ACBD3	acyl-CoA binding domain containing 3	ENSG00000182827	Q9H3P7	previous_symbols	GOCAP1
Approved	HGNC:40701	ACBD3-AS1	ACBD3 antisense RNA 1	ENSG00000234478	NA	hugo_gene	ACBD3-AS1
Approved	HGNC:40701	ACBD3-AS1	ACBD3 antisense RNA 1	ENSG00000234478	NA	alias_symbols	RP11-275I14.4
Approved	HGNC:23337	ACBD4	acyl-CoA binding domain containing 4	ENSG00000181513	Q8NC06	hugo_gene	ACBD4
Approved	HGNC:23337	ACBD4	acyl-CoA binding domain containing 4	ENSG00000181513	Q8NC06	alias_symbols	FLJ13322
Approved	HGNC:23338	ACBD5	acyl-CoA binding domain containing 5	ENSG00000107897	Q5T8D3	hugo_gene	ACBD5
Approved	HGNC:23338	ACBD5	acyl-CoA binding domain containing 5	ENSG00000107897	Q5T8D3	alias_symbols	DKFZp434A2417
Approved	HGNC:23338	ACBD5	acyl-CoA binding domain containing 5	ENSG00000107897	Q5T8D3	alias_symbols	KIAA1996
Approved	HGNC:23339	ACBD6	acyl-CoA binding domain containing 6	ENSG00000230124	Q9BR61	hugo_gene	ACBD6
Approved	HGNC:23339	ACBD6	acyl-CoA binding domain containing 6	ENSG00000230124	Q9BR61	alias_symbols	MGC2404
Approved	HGNC:17715	ACBD7	acyl-CoA binding domain containing 7	ENSG00000176244	Q8N6N7	hugo_gene	ACBD7
Approved	HGNC:17715	ACBD7	acyl-CoA binding domain containing 7	ENSG00000176244	Q8N6N7	alias_symbols	FLJ38219
Approved	HGNC:17715	ACBD7	acyl-CoA binding domain containing 7	ENSG00000176244	Q8N6N7	alias_symbols	bA455B2.2
Symbol Withdrawn	HGNC:96	ACBP	symbol withdrawn, see [HGNC:2313](/data/gene-symbol-report/#!/hgnc_id/HGNC:2313)	NA	NA	hugo_gene	ACBP
Symbol Withdrawn	HGNC:97	ACC	symbol withdrawn, see [HGNC:84](/data/gene-symbol-report/#!/hgnc_id/HGNC:84)	NA	NA	hugo_gene	ACC
Symbol Withdrawn	HGNC:98	ACCN	symbol withdrawn, see [HGNC:99](/data/gene-symbol-report/#!/hgnc_id/HGNC:99)	NA	NA	hugo_gene	ACCN
Symbol Withdrawn	HGNC:14594	ACCPN	symbol withdrawn, see [HGNC:10914](/data/gene-symbol-report/#!/hgnc_id/HGNC:10914)	NA	NA	hugo_gene	ACCPN
Approved	HGNC:23989	ACCS	1-aminocyclopropane-1-carboxylate synthase homolog (inactive)	ENSG00000110455	Q96QU6	hugo_gene	ACCS
Approved	HGNC:23989	ACCS	1-aminocyclopropane-1-carboxylate synthase homolog (inactive)	ENSG00000110455	Q96QU6	alias_symbols	PHACS
Approved	HGNC:23989	ACCS	1-aminocyclopropane-1-carboxylate synthase homolog (inactive)	ENSG00000110455	Q96QU6	alias_symbols	ACS
Approved	HGNC:34391	ACCSL	1-aminocyclopropane-1-carboxylate synthase homolog (inactive) like	ENSG00000205126	Q4AC99	hugo_gene	ACCSL
Approved	HGNC:56899	ACCSLP1	ACCSL pseudogene 1	ENSG00000230570	NA	hugo_gene	ACCSLP1
Approved	HGNC:25070	ACD	ACD shelterin complex subunit and telomerase recruitment factor	ENSG00000102977	Q96AP0	hugo_gene	ACD
Approved	HGNC:25070	ACD	ACD shelterin complex subunit and telomerase recruitment factor	ENSG00000102977	Q96AP0	alias_symbols	Ptop
Approved	HGNC:25070	ACD	ACD shelterin complex subunit and telomerase recruitment factor	ENSG00000102977	Q96AP0	alias_symbols	Pip1
Approved	HGNC:25070	ACD	ACD shelterin complex subunit and telomerase recruitment factor	ENSG00000102977	Q96AP0	alias_symbols	Tpp1
Approved	HGNC:25070	ACD	ACD shelterin complex subunit and telomerase recruitment factor	ENSG00000102977	Q96AP0	alias_symbols	Tint1
Approved	HGNC:2707	ACE	angiotensin I converting enzyme	ENSG00000159640	P12821	hugo_gene	ACE
Approved	HGNC:2707	ACE	angiotensin I converting enzyme	ENSG00000159640	P12821	previous_symbols	DCP1
Approved	HGNC:2707	ACE	angiotensin I converting enzyme	ENSG00000159640	P12821	alias_symbols	ACE1
Approved	HGNC:2707	ACE	angiotensin I converting enzyme	ENSG00000159640	P12821	alias_symbols	CD143
Approved	HGNC:13557	ACE2	angiotensin converting enzyme 2	ENSG00000130234	Q9BYF1	hugo_gene	ACE2
Approved	HGNC:13557	ACE2	angiotensin converting enzyme 2	ENSG00000130234	Q9BYF1	alias_symbols	ACEH
Approved	HGNC:56255	ACE2-DT	ACE2 divergent transcript	ENSG00000225833	NA	hugo_gene	ACE2-DT
Approved	HGNC:56255	ACE2-DT	ACE2 divergent transcript	ENSG00000225833	NA	alias_symbols	GS1-594A7.3
Approved	HGNC:44365	ACE3P	angiotensin I converting enzyme 3, pseudogene	ENSG00000224353	NA	hugo_gene	ACE3P
Approved	HGNC:18356	ACER1	alkaline ceramidase 1	ENSG00000167769	Q8TDN7	hugo_gene	ACER1
Approved	HGNC:18356	ACER1	alkaline ceramidase 1	ENSG00000167769	Q8TDN7	previous_symbols	ASAH3
Approved	HGNC:23675	ACER2	alkaline ceramidase 2	ENSG00000177076	Q5QJU3	hugo_gene	ACER2
Approved	HGNC:23675	ACER2	alkaline ceramidase 2	ENSG00000177076	Q5QJU3	previous_symbols	ASAH3L
Approved	HGNC:23675	ACER2	alkaline ceramidase 2	ENSG00000177076	Q5QJU3	alias_symbols	FLJ41587
Approved	HGNC:23675	ACER2	alkaline ceramidase 2	ENSG00000177076	Q5QJU3	alias_symbols	ALKCDase2
Approved	HGNC:54674	ACER2P1	ACER2 pseudogene 1	ENSG00000180105	NA	hugo_gene	ACER2P1
Approved	HGNC:16066	ACER3	alkaline ceramidase 3	ENSG00000078124	Q9NUN7	hugo_gene	ACER3
Approved	HGNC:16066	ACER3	alkaline ceramidase 3	ENSG00000078124	Q9NUN7	previous_symbols	PHCA
Approved	HGNC:16066	ACER3	alkaline ceramidase 3	ENSG00000078124	Q9NUN7	alias_symbols	FLJ11238
Approved	HGNC:16066	ACER3	alkaline ceramidase 3	ENSG00000078124	Q9NUN7	alias_symbols	APHC
Symbol Withdrawn	HGNC:106	ACH	symbol withdrawn, see [HGNC:3690](/data/gene-symbol-report/#!/hgnc_id/HGNC:3690)	NA	NA	hugo_gene	ACH
Symbol Withdrawn	HGNC:107	ACHAP	symbol withdrawn, see [HGNC:21101](/data/gene-symbol-report/#!/hgnc_id/HGNC:21101)	NA	NA	hugo_gene	ACHAP
Approved	HGNC:108	ACHE	acetylcholinesterase (Yt blood group)	ENSG00000087085	P22303	hugo_gene	ACHE
Approved	HGNC:108	ACHE	acetylcholinesterase (Yt blood group)	ENSG00000087085	P22303	previous_symbols	YT
Symbol Withdrawn	HGNC:109	ACHM1	symbol withdrawn, see [HGNC:2153](/data/gene-symbol-report/#!/hgnc_id/HGNC:2153)	NA	NA	hugo_gene	ACHM1
Symbol Withdrawn	HGNC:109	ACHM1	symbol withdrawn, see [HGNC:2153](/data/gene-symbol-report/#!/hgnc_id/HGNC:2153)	NA	NA	previous_symbols	RMCH
Symbol Withdrawn	HGNC:110	ACHM2	symbol withdrawn, see [HGNC:2150](/data/gene-symbol-report/#!/hgnc_id/HGNC:2150)	NA	NA	hugo_gene	ACHM2
Symbol Withdrawn	HGNC:111	ACHM3	symbol withdrawn, see [HGNC:2153](/data/gene-symbol-report/#!/hgnc_id/HGNC:2153)	NA	NA	hugo_gene	ACHM3
Symbol Withdrawn	HGNC:112	ACHRD	symbol withdrawn, see [HGNC:1965](/data/gene-symbol-report/#!/hgnc_id/HGNC:1965)	NA	NA	hugo_gene	ACHRD
Symbol Withdrawn	HGNC:113	ACHRG	symbol withdrawn, see [HGNC:1967](/data/gene-symbol-report/#!/hgnc_id/HGNC:1967)	NA	NA	hugo_gene	ACHRG
Approved	HGNC:17066	ACIN1	apoptotic chromatin condensation inducer 1	ENSG00000100813	Q9UKV3	hugo_gene	ACIN1
Approved	HGNC:17066	ACIN1	apoptotic chromatin condensation inducer 1	ENSG00000100813	Q9UKV3	previous_symbols	ACINUS
Approved	HGNC:17066	ACIN1	apoptotic chromatin condensation inducer 1	ENSG00000100813	Q9UKV3	alias_symbols	KIAA0670
Approved	HGNC:17066	ACIN1	apoptotic chromatin condensation inducer 1	ENSG00000100813	Q9UKV3	alias_symbols	fSAP152
Approved	HGNC:4035	ACKR1	atypical chemokine receptor 1 (Duffy blood group)	ENSG00000213088	Q16570	hugo_gene	ACKR1
Approved	HGNC:4035	ACKR1	atypical chemokine receptor 1 (Duffy blood group)	ENSG00000213088	Q16570	previous_symbols	FY
Approved	HGNC:4035	ACKR1	atypical chemokine receptor 1 (Duffy blood group)	ENSG00000213088	Q16570	alias_symbols	CCBP1
Approved	HGNC:4035	ACKR1	atypical chemokine receptor 1 (Duffy blood group)	ENSG00000213088	Q16570	alias_symbols	GPD
Approved	HGNC:4035	ACKR1	atypical chemokine receptor 1 (Duffy blood group)	ENSG00000213088	Q16570	alias_symbols	Dfy
Approved	HGNC:4035	ACKR1	atypical chemokine receptor 1 (Duffy blood group)	ENSG00000213088	Q16570	alias_symbols	CD234
Approved	HGNC:4035	ACKR1	atypical chemokine receptor 1 (Duffy blood group)	ENSG00000213088	Q16570	previous_symbols	DARC
Approved	HGNC:1565	ACKR2	atypical chemokine receptor 2	ENSG00000144648	O00590	hugo_gene	ACKR2
Approved	HGNC:1565	ACKR2	atypical chemokine receptor 2	ENSG00000144648	O00590	previous_symbols	CMKBR9
Approved	HGNC:1565	ACKR2	atypical chemokine receptor 2	ENSG00000144648	O00590	alias_symbols	CCR10
Approved	HGNC:1565	ACKR2	atypical chemokine receptor 2	ENSG00000144648	O00590	alias_symbols	D6
Approved	HGNC:1565	ACKR2	atypical chemokine receptor 2	ENSG00000144648	O00590	alias_symbols	CCR9
Approved	HGNC:1565	ACKR2	atypical chemokine receptor 2	ENSG00000144648	O00590	previous_symbols	CCBP2
Approved	HGNC:23692	ACKR3	atypical chemokine receptor 3	ENSG00000144476	P25106	hugo_gene	ACKR3
Approved	HGNC:23692	ACKR3	atypical chemokine receptor 3	ENSG00000144476	P25106	previous_symbols	CMKOR1
Approved	HGNC:23692	ACKR3	atypical chemokine receptor 3	ENSG00000144476	P25106	alias_symbols	RDC1
Approved	HGNC:23692	ACKR3	atypical chemokine receptor 3	ENSG00000144476	P25106	alias_symbols	GPR159
Approved	HGNC:23692	ACKR3	atypical chemokine receptor 3	ENSG00000144476	P25106	previous_symbols	CXCR7
Approved	HGNC:1611	ACKR4	atypical chemokine receptor 4	ENSG00000129048	Q9NPB9	hugo_gene	ACKR4
Approved	HGNC:1611	ACKR4	atypical chemokine receptor 4	ENSG00000129048	Q9NPB9	previous_symbols	CCRL1
Approved	HGNC:1611	ACKR4	atypical chemokine receptor 4	ENSG00000129048	Q9NPB9	alias_symbols	CCR11
Approved	HGNC:1611	ACKR4	atypical chemokine receptor 4	ENSG00000129048	Q9NPB9	alias_symbols	CCBP2
Approved	HGNC:1611	ACKR4	atypical chemokine receptor 4	ENSG00000129048	Q9NPB9	alias_symbols	VSHK1
Approved	HGNC:1611	ACKR4	atypical chemokine receptor 4	ENSG00000129048	Q9NPB9	alias_symbols	CCX-CKR
Approved	HGNC:1611	ACKR4	atypical chemokine receptor 4	ENSG00000129048	Q9NPB9	alias_symbols	PPR1
Approved	HGNC:21142	ACKR4P1	ACKR4 pseudogene 1	ENSG00000225415	NA	hugo_gene	ACKR4P1
Approved	HGNC:21142	ACKR4P1	ACKR4 pseudogene 1	ENSG00000225415	NA	previous_symbols	CCRL1P
Approved	HGNC:21142	ACKR4P1	ACKR4 pseudogene 1	ENSG00000225415	NA	alias_symbols	dJ509I19.4
Approved	HGNC:21142	ACKR4P1	ACKR4 pseudogene 1	ENSG00000225415	NA	previous_symbols	CCRL1P1
Entry Withdrawn	HGNC:114	ACLS	acrocallosal syndrome	NA	NA	hugo_gene	ACLS
Approved	HGNC:115	ACLY	ATP citrate lyase	ENSG00000131473	P53396	hugo_gene	ACLY
Approved	HGNC:115	ACLY	ATP citrate lyase	ENSG00000131473	P53396	alias_symbols	ATPCL
Approved	HGNC:115	ACLY	ATP citrate lyase	ENSG00000131473	P53396	alias_symbols	CLATP
Approved	HGNC:115	ACLY	ATP citrate lyase	ENSG00000131473	P53396	alias_symbols	ACL
Entry Withdrawn	HGNC:116	ACMG	acromegaly	NA	NA	hugo_gene	ACMG
Approved	HGNC:19288	ACMSD	aminocarboxymuconate semialdehyde decarboxylase	ENSG00000153086	Q8TDX5	hugo_gene	ACMSD
Approved	HGNC:34504	ACNATP	acyl-CoA:amino acid N-acyltransferase, pseudogene	ENSG00000227411	NA	hugo_gene	ACNATP
Approved	HGNC:34504	ACNATP	acyl-CoA:amino acid N-acyltransferase, pseudogene	ENSG00000227411	NA	previous_symbols	BAATP1
Approved	HGNC:117	ACO1	aconitase 1	ENSG00000122729	P21399	hugo_gene	ACO1
Approved	HGNC:117	ACO1	aconitase 1	ENSG00000122729	P21399	previous_symbols	IREB1
Approved	HGNC:117	ACO1	aconitase 1	ENSG00000122729	P21399	alias_symbols	IRP1
Approved	HGNC:117	ACO1	aconitase 1	ENSG00000122729	P21399	alias_symbols	IREBP
Approved	HGNC:118	ACO2	aconitase 2	ENSG00000100412	Q99798	hugo_gene	ACO2
Approved	HGNC:118	ACO2	aconitase 2	ENSG00000100412	Q99798	alias_symbols	ACONM
Approved	HGNC:56989	ACO2P1	ACO2 pseudogene 1	ENSG00000235485	NA	hugo_gene	ACO2P1
Approved	HGNC:56990	ACO2P2	ACO2 pseudogene 2	ENSG00000235371	NA	hugo_gene	ACO2P2
Approved	HGNC:33904	ACOD1	aconitate decarboxylase 1	ENSG00000102794	A6NK06	hugo_gene	ACOD1
Approved	HGNC:33904	ACOD1	aconitate decarboxylase 1	ENSG00000102794	A6NK06	previous_symbols	IRG1
Approved	HGNC:33904	ACOD1	aconitate decarboxylase 1	ENSG00000102794	A6NK06	alias_symbols	CAD
Approved	HGNC:33128	ACOT1	acyl-CoA thioesterase 1	ENSG00000184227	Q86TX2	hugo_gene	ACOT1
Approved	HGNC:33128	ACOT1	acyl-CoA thioesterase 1	ENSG00000184227	Q86TX2	alias_symbols	ACH2
Approved	HGNC:33128	ACOT1	acyl-CoA thioesterase 1	ENSG00000184227	Q86TX2	alias_symbols	CTE-1
Approved	HGNC:33128	ACOT1	acyl-CoA thioesterase 1	ENSG00000184227	Q86TX2	alias_symbols	LACH2
Approved	HGNC:18431	ACOT2	acyl-CoA thioesterase 2	ENSG00000119673	P49753	hugo_gene	ACOT2
Approved	HGNC:18431	ACOT2	acyl-CoA thioesterase 2	ENSG00000119673	P49753	alias_symbols	Mte1
Approved	HGNC:18431	ACOT2	acyl-CoA thioesterase 2	ENSG00000119673	P49753	alias_symbols	ZAP128
Approved	HGNC:19748	ACOT4	acyl-CoA thioesterase 4	ENSG00000177465	Q8N9L9	hugo_gene	ACOT4
Approved	HGNC:19748	ACOT4	acyl-CoA thioesterase 4	ENSG00000177465	Q8N9L9	alias_symbols	FLJ31235
Approved	HGNC:19748	ACOT4	acyl-CoA thioesterase 4	ENSG00000177465	Q8N9L9	alias_symbols	PTE-Ib
Approved	HGNC:19748	ACOT4	acyl-CoA thioesterase 4	ENSG00000177465	Q8N9L9	alias_symbols	PTE2B
Approved	HGNC:33159	ACOT6	acyl-CoA thioesterase 6	ENSG00000205669	Q3I5F7	hugo_gene	ACOT6
Approved	HGNC:33159	ACOT6	acyl-CoA thioesterase 6	ENSG00000205669	Q3I5F7	previous_symbols	C14orf42
Approved	HGNC:24157	ACOT7	acyl-CoA thioesterase 7	ENSG00000097021	O00154	hugo_gene	ACOT7
Approved	HGNC:24157	ACOT7	acyl-CoA thioesterase 7	ENSG00000097021	O00154	alias_symbols	BACH
Approved	HGNC:24157	ACOT7	acyl-CoA thioesterase 7	ENSG00000097021	O00154	alias_symbols	ACH1
Approved	HGNC:24157	ACOT7	acyl-CoA thioesterase 7	ENSG00000097021	O00154	alias_symbols	ACT
Approved	HGNC:24157	ACOT7	acyl-CoA thioesterase 7	ENSG00000097021	O00154	alias_symbols	CTE-II
Approved	HGNC:24157	ACOT7	acyl-CoA thioesterase 7	ENSG00000097021	O00154	alias_symbols	LACH1
Approved	HGNC:24157	ACOT7	acyl-CoA thioesterase 7	ENSG00000097021	O00154	alias_symbols	MGC1126
Approved	HGNC:24157	ACOT7	acyl-CoA thioesterase 7	ENSG00000097021	O00154	alias_symbols	hBACH
Approved	HGNC:15919	ACOT8	acyl-CoA thioesterase 8	ENSG00000101473	O14734	hugo_gene	ACOT8
Approved	HGNC:15919	ACOT8	acyl-CoA thioesterase 8	ENSG00000101473	O14734	previous_symbols	PTE1
Approved	HGNC:15919	ACOT8	acyl-CoA thioesterase 8	ENSG00000101473	O14734	alias_symbols	hACTE-III
Approved	HGNC:15919	ACOT8	acyl-CoA thioesterase 8	ENSG00000101473	O14734	alias_symbols	hTE
Approved	HGNC:15919	ACOT8	acyl-CoA thioesterase 8	ENSG00000101473	O14734	alias_symbols	PTE-2
Approved	HGNC:15919	ACOT8	acyl-CoA thioesterase 8	ENSG00000101473	O14734	alias_symbols	NAP1
Approved	HGNC:17152	ACOT9	acyl-CoA thioesterase 9	ENSG00000123130	Q9Y305	hugo_gene	ACOT9
Approved	HGNC:17152	ACOT9	acyl-CoA thioesterase 9	ENSG00000123130	Q9Y305	alias_symbols	CGI-16
Approved	HGNC:17152	ACOT9	acyl-CoA thioesterase 9	ENSG00000123130	Q9Y305	alias_symbols	MT-ACT48
Approved	HGNC:17152	ACOT9	acyl-CoA thioesterase 9	ENSG00000123130	Q9Y305	alias_symbols	ACATE2
Approved	HGNC:18156	ACOT11	acyl-CoA thioesterase 11	ENSG00000162390	Q8WXI4	hugo_gene	ACOT11
Approved	HGNC:18156	ACOT11	acyl-CoA thioesterase 11	ENSG00000162390	Q8WXI4	previous_symbols	THEA
Approved	HGNC:18156	ACOT11	acyl-CoA thioesterase 11	ENSG00000162390	Q8WXI4	alias_symbols	STARD14
Approved	HGNC:18156	ACOT11	acyl-CoA thioesterase 11	ENSG00000162390	Q8WXI4	alias_symbols	BFIT
Approved	HGNC:18156	ACOT11	acyl-CoA thioesterase 11	ENSG00000162390	Q8WXI4	alias_symbols	KIAA0707
Approved	HGNC:18156	ACOT11	acyl-CoA thioesterase 11	ENSG00000162390	Q8WXI4	alias_symbols	BFIT1
Approved	HGNC:18156	ACOT11	acyl-CoA thioesterase 11	ENSG00000162390	Q8WXI4	alias_symbols	THEM1
Approved	HGNC:24436	ACOT12	acyl-CoA thioesterase 12	ENSG00000172497	Q8WYK0	hugo_gene	ACOT12
Approved	HGNC:24436	ACOT12	acyl-CoA thioesterase 12	ENSG00000172497	Q8WYK0	alias_symbols	Cach
Approved	HGNC:24436	ACOT12	acyl-CoA thioesterase 12	ENSG00000172497	Q8WYK0	alias_symbols	THEAL
Approved	HGNC:24436	ACOT12	acyl-CoA thioesterase 12	ENSG00000172497	Q8WYK0	alias_symbols	STARD15
Approved	HGNC:20999	ACOT13	acyl-CoA thioesterase 13	ENSG00000112304	Q9NPJ3	hugo_gene	ACOT13
Approved	HGNC:20999	ACOT13	acyl-CoA thioesterase 13	ENSG00000112304	Q9NPJ3	previous_symbols	THEM2
Approved	HGNC:20999	ACOT13	acyl-CoA thioesterase 13	ENSG00000112304	Q9NPJ3	alias_symbols	HT012
Approved	HGNC:119	ACOX1	acyl-CoA oxidase 1	ENSG00000161533	Q15067	hugo_gene	ACOX1
Approved	HGNC:119	ACOX1	acyl-CoA oxidase 1	ENSG00000161533	Q15067	alias_symbols	PALMCOX
Approved	HGNC:120	ACOX2	acyl-CoA oxidase 2	ENSG00000168306	Q99424	hugo_gene	ACOX2
Approved	HGNC:120	ACOX2	acyl-CoA oxidase 2	ENSG00000168306	Q99424	alias_symbols	BRCACOX
Approved	HGNC:120	ACOX2	acyl-CoA oxidase 2	ENSG00000168306	Q99424	alias_symbols	BRCOX
Approved	HGNC:120	ACOX2	acyl-CoA oxidase 2	ENSG00000168306	Q99424	alias_symbols	THCCox
Approved	HGNC:121	ACOX3	acyl-CoA oxidase 3, pristanoyl	ENSG00000087008	O15254	hugo_gene	ACOX3
Approved	HGNC:25621	ACOXL	acyl-CoA oxidase like	ENSG00000153093	Q9NUZ1	hugo_gene	ACOXL
Approved	HGNC:25621	ACOXL	acyl-CoA oxidase like	ENSG00000153093	Q9NUZ1	alias_symbols	FLJ11042
Approved	HGNC:25621	ACOXL	acyl-CoA oxidase like	ENSG00000153093	Q9NUZ1	alias_symbols	ACOX4
Approved	HGNC:41112	ACOXL-AS1	ACOXL antisense RNA 1	ENSG00000204581	NA	hugo_gene	ACOXL-AS1
Approved	HGNC:122	ACP1	acid phosphatase 1	ENSG00000143727	P24666	hugo_gene	ACP1
Approved	HGNC:122	ACP1	acid phosphatase 1	ENSG00000143727	P24666	alias_symbols	HAAP
Approved	HGNC:122	ACP1	acid phosphatase 1	ENSG00000143727	P24666	alias_symbols	LMW-PTP
Approved	HGNC:122	ACP1	acid phosphatase 1	ENSG00000143727	P24666	alias_symbols	LMWPTP
Approved	HGNC:123	ACP2	acid phosphatase 2, lysosomal	ENSG00000134575	P11117	hugo_gene	ACP2
Approved	HGNC:123	ACP2	acid phosphatase 2, lysosomal	ENSG00000134575	P11117	alias_symbols	LAP
Approved	HGNC:125	ACP3	acid phosphatase 3	ENSG00000014257	P15309	hugo_gene	ACP3
Approved	HGNC:125	ACP3	acid phosphatase 3	ENSG00000014257	P15309	previous_symbols	ACPP
Approved	HGNC:125	ACP3	acid phosphatase 3	ENSG00000014257	P15309	alias_symbols	ACP-3
Approved	HGNC:125	ACP3	acid phosphatase 3	ENSG00000014257	P15309	alias_symbols	PAP
Approved	HGNC:125	ACP3	acid phosphatase 3	ENSG00000014257	P15309	alias_symbols	TM-PAP
Approved	HGNC:14376	ACP4	acid phosphatase 4	ENSG00000142513	Q9BZG2	hugo_gene	ACP4
Approved	HGNC:14376	ACP4	acid phosphatase 4	ENSG00000142513	Q9BZG2	previous_symbols	ACPT
Approved	HGNC:124	ACP5	acid phosphatase 5, tartrate resistant	ENSG00000102575	P13686	hugo_gene	ACP5
Approved	HGNC:124	ACP5	acid phosphatase 5, tartrate resistant	ENSG00000102575	P13686	alias_symbols	TRAP
Approved	HGNC:124	ACP5	acid phosphatase 5, tartrate resistant	ENSG00000102575	P13686	alias_symbols	HPAP
Approved	HGNC:124	ACP5	acid phosphatase 5, tartrate resistant	ENSG00000102575	P13686	alias_symbols	TRAcP
Approved	HGNC:29609	ACP6	acid phosphatase 6, lysophosphatidic	ENSG00000162836	Q9NPH0	hugo_gene	ACP6
Approved	HGNC:29609	ACP6	acid phosphatase 6, lysophosphatidic	ENSG00000162836	Q9NPH0	alias_symbols	LPAP
Approved	HGNC:29609	ACP6	acid phosphatase 6, lysophosphatidic	ENSG00000162836	Q9NPH0	alias_symbols	ACPL1
Approved	HGNC:33781	ACP7	acid phosphatase 7, tartrate resistant (putative)	ENSG00000183760	Q6ZNF0	hugo_gene	ACP7
Approved	HGNC:33781	ACP7	acid phosphatase 7, tartrate resistant (putative)	ENSG00000183760	Q6ZNF0	alias_symbols	FLJ16165
Approved	HGNC:33781	ACP7	acid phosphatase 7, tartrate resistant (putative)	ENSG00000183760	Q6ZNF0	alias_symbols	PAPL1
Approved	HGNC:33781	ACP7	acid phosphatase 7, tartrate resistant (putative)	ENSG00000183760	Q6ZNF0	alias_symbols	PAPL
Approved	HGNC:126	ACR	acrosin	ENSG00000100312	P10323	hugo_gene	ACR
Approved	HGNC:17195	ACRBP	acrosin binding protein	ENSG00000111644	Q8NEB7	hugo_gene	ACRBP
Approved	HGNC:17195	ACRBP	acrosin binding protein	ENSG00000111644	Q8NEB7	alias_symbols	SP32
Approved	HGNC:17195	ACRBP	acrosin binding protein	ENSG00000111644	Q8NEB7	alias_symbols	OY-TES-1
Approved	HGNC:17195	ACRBP	acrosin binding protein	ENSG00000111644	Q8NEB7	alias_symbols	CT23
Approved	HGNC:54745	ACRP1	ACR pseudogene 1	ENSG00000175509	NA	hugo_gene	ACRP1
Approved	HGNC:127	ACRV1	acrosomal vesicle protein 1	ENSG00000134940	P26436	hugo_gene	ACRV1
Approved	HGNC:127	ACRV1	acrosomal vesicle protein 1	ENSG00000134940	P26436	alias_symbols	SPACA2
Approved	HGNC:127	ACRV1	acrosomal vesicle protein 1	ENSG00000134940	P26436	alias_symbols	SP-10
Approved	HGNC:127	ACRV1	acrosomal vesicle protein 1	ENSG00000134940	P26436	alias_symbols	D11S4365
Symbol Withdrawn	HGNC:128	ACS3	symbol withdrawn, see [HGNC:12428](/data/gene-symbol-report/#!/hgnc_id/HGNC:12428)	NA	NA	hugo_gene	ACS3
Approved	HGNC:29567	ACSBG1	acyl-CoA synthetase bubblegum family member 1	ENSG00000103740	Q96GR2	hugo_gene	ACSBG1
Approved	HGNC:29567	ACSBG1	acyl-CoA synthetase bubblegum family member 1	ENSG00000103740	Q96GR2	alias_symbols	BGM
Approved	HGNC:29567	ACSBG1	acyl-CoA synthetase bubblegum family member 1	ENSG00000103740	Q96GR2	alias_symbols	FLJ30320
Approved	HGNC:29567	ACSBG1	acyl-CoA synthetase bubblegum family member 1	ENSG00000103740	Q96GR2	alias_symbols	MGC14352
Approved	HGNC:29567	ACSBG1	acyl-CoA synthetase bubblegum family member 1	ENSG00000103740	Q96GR2	alias_symbols	BG1
Approved	HGNC:29567	ACSBG1	acyl-CoA synthetase bubblegum family member 1	ENSG00000103740	Q96GR2	alias_symbols	KIAA0631
Approved	HGNC:29567	ACSBG1	acyl-CoA synthetase bubblegum family member 1	ENSG00000103740	Q96GR2	alias_symbols	hBG1
Approved	HGNC:29567	ACSBG1	acyl-CoA synthetase bubblegum family member 1	ENSG00000103740	Q96GR2	alias_symbols	hsBG
Approved	HGNC:24174	ACSBG2	acyl-CoA synthetase bubblegum family member 2	ENSG00000130377	Q5FVE4	hugo_gene	ACSBG2
Approved	HGNC:24174	ACSBG2	acyl-CoA synthetase bubblegum family member 2	ENSG00000130377	Q5FVE4	alias_symbols	BGR
Approved	HGNC:24174	ACSBG2	acyl-CoA synthetase bubblegum family member 2	ENSG00000130377	Q5FVE4	alias_symbols	PRTD-NY3
Approved	HGNC:24174	ACSBG2	acyl-CoA synthetase bubblegum family member 2	ENSG00000130377	Q5FVE4	alias_symbols	DKFZp434K1635
Approved	HGNC:26101	ACSF2	acyl-CoA synthetase family member 2	ENSG00000167107	Q96CM8	hugo_gene	ACSF2
Approved	HGNC:26101	ACSF2	acyl-CoA synthetase family member 2	ENSG00000167107	Q96CM8	alias_symbols	FLJ20920
Approved	HGNC:26101	ACSF2	acyl-CoA synthetase family member 2	ENSG00000167107	Q96CM8	alias_symbols	ACSMW
Approved	HGNC:27288	ACSF3	acyl-CoA synthetase family member 3	ENSG00000176715	Q4G176	hugo_gene	ACSF3
Approved	HGNC:3569	ACSL1	acyl-CoA synthetase long chain family member 1	ENSG00000151726	P33121	hugo_gene	ACSL1
Approved	HGNC:3569	ACSL1	acyl-CoA synthetase long chain family member 1	ENSG00000151726	P33121	previous_symbols	FACL2
Approved	HGNC:3569	ACSL1	acyl-CoA synthetase long chain family member 1	ENSG00000151726	P33121	alias_symbols	LACS2
Approved	HGNC:3569	ACSL1	acyl-CoA synthetase long chain family member 1	ENSG00000151726	P33121	alias_symbols	LACS
Approved	HGNC:3569	ACSL1	acyl-CoA synthetase long chain family member 1	ENSG00000151726	P33121	alias_symbols	ACS1
Approved	HGNC:3569	ACSL1	acyl-CoA synthetase long chain family member 1	ENSG00000151726	P33121	alias_symbols	LACS1
Approved	HGNC:3569	ACSL1	acyl-CoA synthetase long chain family member 1	ENSG00000151726	P33121	alias_symbols	FACL1
Approved	HGNC:3570	ACSL3	acyl-CoA synthetase long chain family member 3	ENSG00000123983	O95573	hugo_gene	ACSL3
Approved	HGNC:3570	ACSL3	acyl-CoA synthetase long chain family member 3	ENSG00000123983	O95573	previous_symbols	FACL3
Approved	HGNC:3570	ACSL3	acyl-CoA synthetase long chain family member 3	ENSG00000123983	O95573	alias_symbols	ACS3
Approved	HGNC:3570	ACSL3	acyl-CoA synthetase long chain family member 3	ENSG00000123983	O95573	alias_symbols	PRO2194
Approved	HGNC:40227	ACSL3-AS1	ACSL3 antisense RNA 1	ENSG00000234193	NA	hugo_gene	ACSL3-AS1
Approved	HGNC:56529	ACSL3P1	ACSL3 pseudogene 1	ENSG00000244062	NA	hugo_gene	ACSL3P1
Approved	HGNC:3571	ACSL4	acyl-CoA synthetase long chain family member 4	ENSG00000068366	O60488	hugo_gene	ACSL4
Approved	HGNC:3571	ACSL4	acyl-CoA synthetase long chain family member 4	ENSG00000068366	O60488	previous_symbols	FACL4
Approved	HGNC:3571	ACSL4	acyl-CoA synthetase long chain family member 4	ENSG00000068366	O60488	alias_symbols	ACS4
Approved	HGNC:3571	ACSL4	acyl-CoA synthetase long chain family member 4	ENSG00000068366	O60488	alias_symbols	LACS4
Approved	HGNC:3571	ACSL4	acyl-CoA synthetase long chain family member 4	ENSG00000068366	O60488	previous_symbols	MRX63
Approved	HGNC:3571	ACSL4	acyl-CoA synthetase long chain family member 4	ENSG00000068366	O60488	previous_symbols	MRX68
Approved	HGNC:16526	ACSL5	acyl-CoA synthetase long chain family member 5	ENSG00000197142	Q9ULC5	hugo_gene	ACSL5
Approved	HGNC:16526	ACSL5	acyl-CoA synthetase long chain family member 5	ENSG00000197142	Q9ULC5	previous_symbols	FACL5
Approved	HGNC:16526	ACSL5	acyl-CoA synthetase long chain family member 5	ENSG00000197142	Q9ULC5	alias_symbols	ACS5
Approved	HGNC:16526	ACSL5	acyl-CoA synthetase long chain family member 5	ENSG00000197142	Q9ULC5	alias_symbols	ACS2
Approved	HGNC:16496	ACSL6	acyl-CoA synthetase long chain family member 6	ENSG00000164398	Q9UKU0	hugo_gene	ACSL6
Approved	HGNC:16496	ACSL6	acyl-CoA synthetase long chain family member 6	ENSG00000164398	Q9UKU0	previous_symbols	FACL6
Approved	HGNC:16496	ACSL6	acyl-CoA synthetase long chain family member 6	ENSG00000164398	Q9UKU0	alias_symbols	KIAA0837
Approved	HGNC:16496	ACSL6	acyl-CoA synthetase long chain family member 6	ENSG00000164398	Q9UKU0	alias_symbols	ACS2
Approved	HGNC:16496	ACSL6	acyl-CoA synthetase long chain family member 6	ENSG00000164398	Q9UKU0	alias_symbols	LACS5
Approved	HGNC:16496	ACSL6	acyl-CoA synthetase long chain family member 6	ENSG00000164398	Q9UKU0	alias_symbols	LACS2
Approved	HGNC:40772	ACSL6-AS1	ACSL6 antisense RNA 1	ENSG00000223548	NA	hugo_gene	ACSL6-AS1
Approved	HGNC:18049	ACSM1	acyl-CoA synthetase medium chain family member 1	ENSG00000166743	Q08AH1	hugo_gene	ACSM1
Approved	HGNC:18049	ACSM1	acyl-CoA synthetase medium chain family member 1	ENSG00000166743	Q08AH1	previous_symbols	BUCS1
Approved	HGNC:18049	ACSM1	acyl-CoA synthetase medium chain family member 1	ENSG00000166743	Q08AH1	alias_symbols	MACS1
Approved	HGNC:32017	ACSM2A	acyl-CoA synthetase medium chain family member 2A	ENSG00000183747	Q08AH3	hugo_gene	ACSM2A
Approved	HGNC:32017	ACSM2A	acyl-CoA synthetase medium chain family member 2A	ENSG00000183747	Q08AH3	previous_symbols	ACSM2
Approved	HGNC:32017	ACSM2A	acyl-CoA synthetase medium chain family member 2A	ENSG00000183747	Q08AH3	alias_symbols	A-923A4.1
Approved	HGNC:32017	ACSM2A	acyl-CoA synthetase medium chain family member 2A	ENSG00000183747	Q08AH3	alias_symbols	MGC150530
Approved	HGNC:30931	ACSM2B	acyl-CoA synthetase medium chain family member 2B	ENSG00000066813	Q68CK6	hugo_gene	ACSM2B
Approved	HGNC:30931	ACSM2B	acyl-CoA synthetase medium chain family member 2B	ENSG00000066813	Q68CK6	previous_symbols	ACSM2
Approved	HGNC:30931	ACSM2B	acyl-CoA synthetase medium chain family member 2B	ENSG00000066813	Q68CK6	alias_symbols	HXMA
Approved	HGNC:30931	ACSM2B	acyl-CoA synthetase medium chain family member 2B	ENSG00000066813	Q68CK6	alias_symbols	HYST1046
Approved	HGNC:10522	ACSM3	acyl-CoA synthetase medium chain family member 3	ENSG00000005187	Q53FZ2	hugo_gene	ACSM3
Approved	HGNC:10522	ACSM3	acyl-CoA synthetase medium chain family member 3	ENSG00000005187	Q53FZ2	previous_symbols	SAH
Approved	HGNC:10522	ACSM3	acyl-CoA synthetase medium chain family member 3	ENSG00000005187	Q53FZ2	alias_symbols	SA
Approved	HGNC:32016	ACSM4	acyl-CoA synthetase medium chain family member 4	ENSG00000215009	P0C7M7	hugo_gene	ACSM4
Approved	HGNC:26060	ACSM5	acyl-CoA synthetase medium chain family member 5	ENSG00000183549	Q6NUN0	hugo_gene	ACSM5
Approved	HGNC:26060	ACSM5	acyl-CoA synthetase medium chain family member 5	ENSG00000183549	Q6NUN0	alias_symbols	FLJ20581
Approved	HGNC:51295	ACSM5P1	acyl-CoA synthetase medium chain family member 5 pseudogene 1	ENSG00000260762	NA	hugo_gene	ACSM5P1
Approved	HGNC:31665	ACSM6	acyl-CoA synthetase medium chain family member 6	ENSG00000173124	Q6P461	hugo_gene	ACSM6
Approved	HGNC:31665	ACSM6	acyl-CoA synthetase medium chain family member 6	ENSG00000173124	Q6P461	previous_symbols	C10orf129
Approved	HGNC:31665	ACSM6	acyl-CoA synthetase medium chain family member 6	ENSG00000173124	Q6P461	alias_symbols	bA310E22.3
Approved	HGNC:16091	ACSS1	acyl-CoA synthetase short chain family member 1	ENSG00000154930	Q9NUB1	hugo_gene	ACSS1
Approved	HGNC:16091	ACSS1	acyl-CoA synthetase short chain family member 1	ENSG00000154930	Q9NUB1	previous_symbols	ACAS2L
Approved	HGNC:16091	ACSS1	acyl-CoA synthetase short chain family member 1	ENSG00000154930	Q9NUB1	alias_symbols	dJ568C11.3
Approved	HGNC:16091	ACSS1	acyl-CoA synthetase short chain family member 1	ENSG00000154930	Q9NUB1	alias_symbols	AceCS2L
Approved	HGNC:16091	ACSS1	acyl-CoA synthetase short chain family member 1	ENSG00000154930	Q9NUB1	alias_symbols	MGC33843
Approved	HGNC:15814	ACSS2	acyl-CoA synthetase short chain family member 2	ENSG00000131069	Q9NR19	hugo_gene	ACSS2
Approved	HGNC:15814	ACSS2	acyl-CoA synthetase short chain family member 2	ENSG00000131069	Q9NR19	previous_symbols	ACAS2
Approved	HGNC:15814	ACSS2	acyl-CoA synthetase short chain family member 2	ENSG00000131069	Q9NR19	alias_symbols	ACS
Approved	HGNC:15814	ACSS2	acyl-CoA synthetase short chain family member 2	ENSG00000131069	Q9NR19	alias_symbols	ACSA
Approved	HGNC:15814	ACSS2	acyl-CoA synthetase short chain family member 2	ENSG00000131069	Q9NR19	alias_symbols	AceCS
Approved	HGNC:15814	ACSS2	acyl-CoA synthetase short chain family member 2	ENSG00000131069	Q9NR19	alias_symbols	dJ1161H23.1
Approved	HGNC:24723	ACSS3	acyl-CoA synthetase short chain family member 3	ENSG00000111058	Q9H6R3	hugo_gene	ACSS3
Approved	HGNC:24723	ACSS3	acyl-CoA synthetase short chain family member 3	ENSG00000111058	Q9H6R3	alias_symbols	FLJ21963
Approved	HGNC:129	ACTA1	actin alpha 1, skeletal muscle	ENSG00000143632	P68133	hugo_gene	ACTA1
Approved	HGNC:129	ACTA1	actin alpha 1, skeletal muscle	ENSG00000143632	P68133	previous_symbols	ACTA
Approved	HGNC:129	ACTA1	actin alpha 1, skeletal muscle	ENSG00000143632	P68133	alias_symbols	NEM3
Approved	HGNC:130	ACTA2	actin alpha 2, smooth muscle	ENSG00000107796	P62736	hugo_gene	ACTA2
Approved	HGNC:130	ACTA2	actin alpha 2, smooth muscle	ENSG00000107796	P62736	alias_symbols	ACTSA
Approved	HGNC:45169	ACTA2-AS1	ACTA2 antisense RNA 1	ENSG00000180139	NA	hugo_gene	ACTA2-AS1
Approved	HGNC:45169	ACTA2-AS1	ACTA2 antisense RNA 1	ENSG00000180139	NA	alias_symbols	uc001kfo.1
Approved	HGNC:45169	ACTA2-AS1	ACTA2 antisense RNA 1	ENSG00000180139	NA	alias_symbols	ZXF1
Approved	HGNC:45169	ACTA2-AS1	ACTA2 antisense RNA 1	ENSG00000180139	NA	alias_symbols	UC001kfo
Symbol Withdrawn	HGNC:131	ACTA3	symbol withdrawn, see [HGNC:145](/data/gene-symbol-report/#!/hgnc_id/HGNC:145)	NA	NA	hugo_gene	ACTA3
Approved	HGNC:132	ACTB	actin beta	ENSG00000075624	P60709	hugo_gene	ACTB
Approved	HGNC:17780	ACTBL2	actin beta like 2	ENSG00000169067	Q562R1	hugo_gene	ACTBL2
Approved	HGNC:17780	ACTBL2	actin beta like 2	ENSG00000169067	Q562R1	alias_symbols	DKFZp686D0972
Approved	HGNC:134	ACTBP1	ACTB pseudogene 1	ENSG00000229145	NA	hugo_gene	ACTBP1
Approved	HGNC:135	ACTBP2	ACTB pseudogene 2	ENSG00000213763	NA	hugo_gene	ACTBP2
Approved	HGNC:136	ACTBP3	ACTB pseudogene 3	NA	NA	hugo_gene	ACTBP3
Approved	HGNC:137	ACTBP4	ACTB pseudogene 4	ENSG00000286676	NA	hugo_gene	ACTBP4
Entry Withdrawn	HGNC:138	ACTBP5	actin, beta pseudogene 5	NA	NA	hugo_gene	ACTBP5
Approved	HGNC:139	ACTBP6	ACTB pseudogene 6	ENSG00000203413	NA	hugo_gene	ACTBP6
Approved	HGNC:140	ACTBP7	ACTB pseudogene 7	ENSG00000185607	NA	hugo_gene	ACTBP7
Approved	HGNC:141	ACTBP8	ACTB pseudogene 8	ENSG00000220267	NA	hugo_gene	ACTBP8
Approved	HGNC:141	ACTBP8	ACTB pseudogene 8	ENSG00000220267	NA	alias_symbols	ACTBP2
Approved	HGNC:142	ACTBP9	ACTB pseudogene 9	ENSG00000266920	NA	hugo_gene	ACTBP9
Approved	HGNC:31819	ACTBP10	ACTB pseudogene 10	NA	NA	hugo_gene	ACTBP10
Approved	HGNC:33971	ACTBP11	ACTB pseudogene 11	ENSG00000188460	NA	hugo_gene	ACTBP11
Approved	HGNC:150	ACTBP12	ACTB pseudogene 12	ENSG00000233125	NA	hugo_gene	ACTBP12
Approved	HGNC:150	ACTBP12	ACTB pseudogene 12	ENSG00000233125	NA	previous_symbols	ACTGP5
Approved	HGNC:45086	ACTBP14	ACTB pseudogene 14	ENSG00000229001	NA	hugo_gene	ACTBP14
Approved	HGNC:55065	ACTBP15	ACTB pseudogene 15	ENSG00000213857	NA	hugo_gene	ACTBP15
Approved	HGNC:56590	ACTBP16	ACTB pseudogene 16	ENSG00000241473	NA	hugo_gene	ACTBP16
Approved	HGNC:143	ACTC1	actin alpha cardiac muscle 1	ENSG00000159251	P68032	hugo_gene	ACTC1
Approved	HGNC:143	ACTC1	actin alpha cardiac muscle 1	ENSG00000159251	P68032	previous_symbols	ACTC
Approved	HGNC:143	ACTC1	actin alpha cardiac muscle 1	ENSG00000159251	P68032	alias_symbols	CMD1R
Approved	HGNC:51491	ACTE1P	actin epsilon 1, pseudogene	ENSG00000172900	NA	hugo_gene	ACTE1P
Approved	HGNC:144	ACTG1	actin gamma 1	ENSG00000184009	P63261	hugo_gene	ACTG1
Approved	HGNC:144	ACTG1	actin gamma 1	ENSG00000184009	P63261	previous_symbols	ACTG
Approved	HGNC:144	ACTG1	actin gamma 1	ENSG00000184009	P63261	previous_symbols	DFNA20
Approved	HGNC:144	ACTG1	actin gamma 1	ENSG00000184009	P63261	previous_symbols	DFNA26
Approved	HGNC:146	ACTG1P1	actin gamma 1 pseudogene 1	ENSG00000178631	NA	hugo_gene	ACTG1P1
Approved	HGNC:146	ACTG1P1	actin gamma 1 pseudogene 1	ENSG00000178631	NA	previous_symbols	ACTGP1
Approved	HGNC:146	ACTG1P1	actin gamma 1 pseudogene 1	ENSG00000178631	NA	previous_symbols	ACT1GP1
Approved	HGNC:147	ACTG1P2	actin gamma 1 pseudogene 2	ENSG00000229129	NA	hugo_gene	ACTG1P2
Approved	HGNC:147	ACTG1P2	actin gamma 1 pseudogene 2	ENSG00000229129	NA	previous_symbols	ACTL2
Approved	HGNC:147	ACTG1P2	actin gamma 1 pseudogene 2	ENSG00000229129	NA	previous_symbols	ACTGP2
Approved	HGNC:148	ACTG1P3	actin gamma 1 pseudogene 3	ENSG00000215388	NA	hugo_gene	ACTG1P3
Approved	HGNC:148	ACTG1P3	actin gamma 1 pseudogene 3	ENSG00000215388	NA	previous_symbols	ACTGP3
Approved	HGNC:149	ACTG1P4	actin gamma 1 pseudogene 4	ENSG00000236085	NA	hugo_gene	ACTG1P4
Approved	HGNC:149	ACTG1P4	actin gamma 1 pseudogene 4	ENSG00000236085	NA	previous_symbols	ACTGP4
Approved	HGNC:151	ACTG1P6	actin gamma 1 pseudogene 6	NA	NA	hugo_gene	ACTG1P6
Approved	HGNC:151	ACTG1P6	actin gamma 1 pseudogene 6	NA	NA	previous_symbols	ACTGP6
Approved	HGNC:152	ACTG1P7	actin gamma 1 pseudogene 7	NA	NA	hugo_gene	ACTG1P7
Approved	HGNC:152	ACTG1P7	actin gamma 1 pseudogene 7	NA	NA	previous_symbols	ACTGP7
Approved	HGNC:153	ACTG1P8	actin gamma 1 pseudogene 8	NA	NA	hugo_gene	ACTG1P8
Approved	HGNC:153	ACTG1P8	actin gamma 1 pseudogene 8	NA	NA	previous_symbols	ACTGP8
Approved	HGNC:154	ACTG1P9	actin gamma 1 pseudogene 9	ENSG00000229349	NA	hugo_gene	ACTG1P9
Approved	HGNC:154	ACTG1P9	actin gamma 1 pseudogene 9	ENSG00000229349	NA	previous_symbols	ACTGP9
Approved	HGNC:155	ACTG1P10	actin gamma 1 pseudogene 10	ENSG00000231340	NA	hugo_gene	ACTG1P10
Approved	HGNC:155	ACTG1P10	actin gamma 1 pseudogene 10	ENSG00000231340	NA	previous_symbols	ACTL1
Approved	HGNC:155	ACTG1P10	actin gamma 1 pseudogene 10	ENSG00000231340	NA	previous_symbols	ACTGP10
Approved	HGNC:37651	ACTG1P11	actin gamma 1 pseudogene 11	ENSG00000229465	NA	hugo_gene	ACTG1P11
Approved	HGNC:44496	ACTG1P12	actin gamma 1 pseudogene 12	ENSG00000226642	NA	hugo_gene	ACTG1P12
Approved	HGNC:49058	ACTG1P13	actin gamma 1 pseudogene 13	ENSG00000241305	NA	hugo_gene	ACTG1P13
Approved	HGNC:49751	ACTG1P14	actin gamma 1 pseudogene 14	ENSG00000230581	NA	hugo_gene	ACTG1P14
Approved	HGNC:51495	ACTG1P15	actin gamma 1 pseudogene 15	ENSG00000259904	NA	hugo_gene	ACTG1P15
Approved	HGNC:51496	ACTG1P16	actin gamma 1 pseudogene 16	ENSG00000260298	NA	hugo_gene	ACTG1P16
Approved	HGNC:51497	ACTG1P17	actin gamma 1 pseudogene 17	ENSG00000259315	NA	hugo_gene	ACTG1P17
Approved	HGNC:51498	ACTG1P18	actin gamma 1 pseudogene 18	ENSG00000218475	NA	hugo_gene	ACTG1P18
Approved	HGNC:51499	ACTG1P19	actin gamma 1 pseudogene 19	ENSG00000237999	NA	hugo_gene	ACTG1P19
Approved	HGNC:51500	ACTG1P20	actin gamma 1 pseudogene 20	ENSG00000241547	NA	hugo_gene	ACTG1P20
Approved	HGNC:51501	ACTG1P21	actin gamma 1 pseudogene 21	ENSG00000232672	NA	hugo_gene	ACTG1P21
Approved	HGNC:51502	ACTG1P22	actin gamma 1 pseudogene 22	ENSG00000271615	NA	hugo_gene	ACTG1P22
Approved	HGNC:51503	ACTG1P23	actin gamma 1 pseudogene 23	ENSG00000230362	NA	hugo_gene	ACTG1P23
Approved	HGNC:49661	ACTG1P24	actin gamma 1 pseudogene 24	ENSG00000226359	NA	hugo_gene	ACTG1P24
Approved	HGNC:49661	ACTG1P24	actin gamma 1 pseudogene 24	ENSG00000226359	NA	previous_symbols	POTENP
Approved	HGNC:54872	ACTG1P25	actin gamma 1 pseudogene 25	ENSG00000234996	NA	hugo_gene	ACTG1P25
Approved	HGNC:54872	ACTG1P25	actin gamma 1 pseudogene 25	ENSG00000234996	NA	alias_symbols	AGPG
Approved	HGNC:145	ACTG2	actin gamma 2, smooth muscle	ENSG00000163017	P63267	hugo_gene	ACTG2
Approved	HGNC:145	ACTG2	actin gamma 2, smooth muscle	ENSG00000163017	P63267	previous_symbols	ACTL3
Approved	HGNC:145	ACTG2	actin gamma 2, smooth muscle	ENSG00000163017	P63267	alias_symbols	ACTSG
Approved	HGNC:145	ACTG2	actin gamma 2, smooth muscle	ENSG00000163017	P63267	previous_symbols	ACTA3
Symbol Withdrawn	HGNC:156	ACTL2	symbol withdrawn, see [HGNC:147](/data/gene-symbol-report/#!/hgnc_id/HGNC:147)	NA	NA	hugo_gene	ACTL2
Symbol Withdrawn	HGNC:157	ACTL3	symbol withdrawn, see [HGNC:145](/data/gene-symbol-report/#!/hgnc_id/HGNC:145)	NA	NA	hugo_gene	ACTL3
Entry Withdrawn	HGNC:158	ACTL4	actin-like 4	NA	NA	hugo_gene	ACTL4
Entry Withdrawn	HGNC:159	ACTL5	actin-like 5	NA	NA	hugo_gene	ACTL5
Entry Withdrawn	HGNC:159	ACTL5	actin-like 5	NA	NA	alias_symbols	ACTFIB
Approved	HGNC:24124	ACTL6A	actin like 6A	ENSG00000136518	O96019	hugo_gene	ACTL6A
Approved	HGNC:24124	ACTL6A	actin like 6A	ENSG00000136518	O96019	alias_symbols	Actl6
Approved	HGNC:24124	ACTL6A	actin like 6A	ENSG00000136518	O96019	alias_symbols	BAF53A
Approved	HGNC:24124	ACTL6A	actin like 6A	ENSG00000136518	O96019	alias_symbols	Arp4
Approved	HGNC:24124	ACTL6A	actin like 6A	ENSG00000136518	O96019	alias_symbols	Baf53a
Approved	HGNC:24124	ACTL6A	actin like 6A	ENSG00000136518	O96019	alias_symbols	INO80K
Approved	HGNC:24124	ACTL6A	actin like 6A	ENSG00000136518	O96019	alias_symbols	SMARCN1
Approved	HGNC:160	ACTL6B	actin like 6B	ENSG00000077080	O94805	hugo_gene	ACTL6B
Approved	HGNC:160	ACTL6B	actin like 6B	ENSG00000077080	O94805	previous_symbols	ACTL6
Approved	HGNC:160	ACTL6B	actin like 6B	ENSG00000077080	O94805	alias_symbols	BAF53B
Approved	HGNC:160	ACTL6B	actin like 6B	ENSG00000077080	O94805	alias_symbols	SMARCN2
Approved	HGNC:161	ACTL7A	actin like 7A	ENSG00000187003	Q9Y615	hugo_gene	ACTL7A
Approved	HGNC:162	ACTL7B	actin like 7B	ENSG00000148156	Q9Y614	hugo_gene	ACTL7B
Approved	HGNC:162	ACTL7B	actin like 7B	ENSG00000148156	Q9Y614	alias_symbols	Tact1
Approved	HGNC:24018	ACTL8	actin like 8	ENSG00000117148	Q9H568	hugo_gene	ACTL8
Approved	HGNC:24018	ACTL8	actin like 8	ENSG00000117148	Q9H568	alias_symbols	CT57
Approved	HGNC:28494	ACTL9	actin like 9	ENSG00000181786	Q8TC94	hugo_gene	ACTL9
Approved	HGNC:28494	ACTL9	actin like 9	ENSG00000181786	Q8TC94	alias_symbols	MGC33407
Approved	HGNC:16127	ACTL10	actin like 10	ENSG00000288649	Q5JWF8	hugo_gene	ACTL10
Approved	HGNC:16127	ACTL10	actin like 10	ENSG00000288649	Q5JWF8	previous_symbols	C20orf134
Approved	HGNC:44626	ACTL11P	actin like 11, pseudogene	ENSG00000234667	NA	hugo_gene	ACTL11P
Approved	HGNC:44626	ACTL11P	actin like 11, pseudogene	ENSG00000234667	NA	previous_symbols	ACTBP13
Approved	HGNC:24758	ACTMAP	actin maturation protease	ENSG00000188493	Q5BKX5	hugo_gene	ACTMAP
Approved	HGNC:24758	ACTMAP	actin maturation protease	ENSG00000188493	Q5BKX5	previous_symbols	C19orf54
Approved	HGNC:24758	ACTMAP	actin maturation protease	ENSG00000188493	Q5BKX5	alias_symbols	FLJ41131
Approved	HGNC:163	ACTN1	actinin alpha 1	ENSG00000072110	P12814	hugo_gene	ACTN1
Approved	HGNC:20131	ACTN1-DT	ACTN1 divergent transcript	ENSG00000259062	NA	hugo_gene	ACTN1-DT
Approved	HGNC:20131	ACTN1-DT	ACTN1 divergent transcript	ENSG00000259062	NA	previous_symbols	C14orf84
Approved	HGNC:20131	ACTN1-DT	ACTN1 divergent transcript	ENSG00000259062	NA	previous_symbols	ACTN1-AS1
Approved	HGNC:164	ACTN2	actinin alpha 2	ENSG00000077522	P35609	hugo_gene	ACTN2
Approved	HGNC:165	ACTN3	actinin alpha 3	ENSG00000248746	Q08043	hugo_gene	ACTN3
Approved	HGNC:166	ACTN4	actinin alpha 4	ENSG00000130402	O43707	hugo_gene	ACTN4
Approved	HGNC:166	ACTN4	actinin alpha 4	ENSG00000130402	O43707	previous_symbols	FSGS1
Approved	HGNC:44028	ACTN4P1	actinin alpha 4 pseudogene 1	ENSG00000213493	NA	hugo_gene	ACTN4P1
Approved	HGNC:44032	ACTN4P2	actinin alpha 4 pseudogene 2	ENSG00000214141	NA	hugo_gene	ACTN4P2
Approved	HGNC:51621	ACTP1	actin family pseudogene 1	ENSG00000229890	NA	hugo_gene	ACTP1
Approved	HGNC:167	ACTR1A	actin related protein 1A	ENSG00000138107	P61163	hugo_gene	ACTR1A
Approved	HGNC:167	ACTR1A	actin related protein 1A	ENSG00000138107	P61163	alias_symbols	ARP1
Approved	HGNC:167	ACTR1A	actin related protein 1A	ENSG00000138107	P61163	alias_symbols	Arp1A
Approved	HGNC:54703	ACTR1AP1	ACTR1A pseudogene 1	ENSG00000233370	NA	hugo_gene	ACTR1AP1
Approved	HGNC:168	ACTR1B	actin related protein 1B	ENSG00000115073	P42025	hugo_gene	ACTR1B
Approved	HGNC:168	ACTR1B	actin related protein 1B	ENSG00000115073	P42025	previous_symbols	CTRN2
Approved	HGNC:168	ACTR1B	actin related protein 1B	ENSG00000115073	P42025	alias_symbols	Arp1B
Approved	HGNC:169	ACTR2	actin related protein 2	ENSG00000138071	P61160	hugo_gene	ACTR2
Approved	HGNC:169	ACTR2	actin related protein 2	ENSG00000138071	P61160	alias_symbols	ARP2
Approved	HGNC:56978	ACTR2P1	ACTR2 pseudogene 1	ENSG00000224334	NA	hugo_gene	ACTR2P1
Approved	HGNC:57006	ACTR2P2	ACTR2 pseudogene 2	ENSG00000213985	NA	hugo_gene	ACTR2P2
Approved	HGNC:170	ACTR3	actin related protein 3	ENSG00000115091	P61158	hugo_gene	ACTR3
Approved	HGNC:170	ACTR3	actin related protein 3	ENSG00000115091	P61158	alias_symbols	ARP3
Approved	HGNC:53965	ACTR3-AS1	ACTR3 antisense RNA 1	NA	NA	hugo_gene	ACTR3-AS1
Approved	HGNC:53965	ACTR3-AS1	ACTR3 antisense RNA 1	NA	NA	alias_symbols	AC104653.1
Approved	HGNC:17256	ACTR3B	actin related protein 3B	ENSG00000133627	Q9P1U1	hugo_gene	ACTR3B
Approved	HGNC:17256	ACTR3B	actin related protein 3B	ENSG00000133627	Q9P1U1	alias_symbols	ARP11
Approved	HGNC:17256	ACTR3B	actin related protein 3B	ENSG00000133627	Q9P1U1	alias_symbols	ARP3beta
Approved	HGNC:37724	ACTR3BP1	ACTR3B pseudogene 1	ENSG00000270242	NA	hugo_gene	ACTR3BP1
Approved	HGNC:38677	ACTR3BP2	ACTR3B pseudogene 2	ENSG00000226481	NA	hugo_gene	ACTR3BP2
Approved	HGNC:38677	ACTR3BP2	ACTR3B pseudogene 2	ENSG00000226481	NA	alias_symbols	FKSG73
Approved	HGNC:38678	ACTR3BP3	ACTR3B pseudogene 3	ENSG00000260327	NA	hugo_gene	ACTR3BP3
Approved	HGNC:38681	ACTR3BP4	ACTR3B pseudogene 4	ENSG00000249283	NA	hugo_gene	ACTR3BP4
Approved	HGNC:38682	ACTR3BP5	ACTR3B pseudogene 5	ENSG00000227264	NA	hugo_gene	ACTR3BP5
Approved	HGNC:38683	ACTR3BP6	ACTR3B pseudogene 6	ENSG00000280263	NA	hugo_gene	ACTR3BP6
Approved	HGNC:54971	ACTR3BP7	ACTR3B pseudogene 7	ENSG00000226444	NA	hugo_gene	ACTR3BP7
Approved	HGNC:37282	ACTR3C	actin related protein 3C	ENSG00000106526	Q9C0K3	hugo_gene	ACTR3C
Approved	HGNC:37282	ACTR3C	actin related protein 3C	ENSG00000106526	Q9C0K3	alias_symbols	ARP11
Approved	HGNC:31820	ACTR3P1	ACTR3 pseudogene 1	NA	NA	hugo_gene	ACTR3P1
Approved	HGNC:38676	ACTR3P2	ACTR3 pseudogene 2	ENSG00000232267	NA	hugo_gene	ACTR3P2
Approved	HGNC:38679	ACTR3P3	ACTR3 pseudogene 3	ENSG00000242573	NA	hugo_gene	ACTR3P3
Approved	HGNC:14671	ACTR5	actin related protein 5	ENSG00000101442	Q9H9F9	hugo_gene	ACTR5
Approved	HGNC:14671	ACTR5	actin related protein 5	ENSG00000101442	Q9H9F9	alias_symbols	FLJ12785
Approved	HGNC:14671	ACTR5	actin related protein 5	ENSG00000101442	Q9H9F9	alias_symbols	Arp5
Approved	HGNC:14671	ACTR5	actin related protein 5	ENSG00000101442	Q9H9F9	alias_symbols	INO80M
Approved	HGNC:24025	ACTR6	actin related protein 6	ENSG00000075089	Q9GZN1	hugo_gene	ACTR6
Approved	HGNC:24025	ACTR6	actin related protein 6	ENSG00000075089	Q9GZN1	alias_symbols	ARP6
Approved	HGNC:24025	ACTR6	actin related protein 6	ENSG00000075089	Q9GZN1	alias_symbols	FLJ13433
Approved	HGNC:44210	ACTR6P1	ACTR6 pseudogene 1	ENSG00000248915	NA	hugo_gene	ACTR6P1
Approved	HGNC:14672	ACTR8	actin related protein 8	ENSG00000113812	Q9H981	hugo_gene	ACTR8
Approved	HGNC:14672	ACTR8	actin related protein 8	ENSG00000113812	Q9H981	alias_symbols	INO80N
Approved	HGNC:14672	ACTR8	actin related protein 8	ENSG00000113812	Q9H981	alias_symbols	ARP8
Approved	HGNC:17372	ACTR10	actin related protein 10	ENSG00000131966	Q9NZ32	hugo_gene	ACTR10
Approved	HGNC:17372	ACTR10	actin related protein 10	ENSG00000131966	Q9NZ32	alias_symbols	HARP11
Approved	HGNC:17372	ACTR10	actin related protein 10	ENSG00000131966	Q9NZ32	alias_symbols	ACTR11
Approved	HGNC:17372	ACTR10	actin related protein 10	ENSG00000131966	Q9NZ32	alias_symbols	Arp11
Approved	HGNC:17372	ACTR10	actin related protein 10	ENSG00000131966	Q9NZ32	alias_symbols	Arp10
Approved	HGNC:24027	ACTRT1	actin related protein T1	ENSG00000123165	Q8TDG2	hugo_gene	ACTRT1
Approved	HGNC:24027	ACTRT1	actin related protein T1	ENSG00000123165	Q8TDG2	alias_symbols	AIP1
Approved	HGNC:24027	ACTRT1	actin related protein T1	ENSG00000123165	Q8TDG2	alias_symbols	KIAA0705
Approved	HGNC:24027	ACTRT1	actin related protein T1	ENSG00000123165	Q8TDG2	alias_symbols	ARIP1
Approved	HGNC:24027	ACTRT1	actin related protein T1	ENSG00000123165	Q8TDG2	alias_symbols	Arp-T1
Approved	HGNC:55127	ACTRT1P1	ACTRT1 pseudogene 1	ENSG00000235239	NA	hugo_gene	ACTRT1P1
Approved	HGNC:24026	ACTRT2	actin related protein T2	ENSG00000169717	Q8TDY3	hugo_gene	ACTRT2
Approved	HGNC:24026	ACTRT2	actin related protein T2	ENSG00000169717	Q8TDY3	alias_symbols	Arp-T2
Approved	HGNC:24026	ACTRT2	actin related protein T2	ENSG00000169717	Q8TDY3	alias_symbols	ARPM2
Approved	HGNC:24026	ACTRT2	actin related protein T2	ENSG00000169717	Q8TDY3	alias_symbols	FLJ25424
Approved	HGNC:24022	ACTRT3	actin related protein T3	ENSG00000184378	Q9BYD9	hugo_gene	ACTRT3
Approved	HGNC:24022	ACTRT3	actin related protein T3	ENSG00000184378	Q9BYD9	alias_symbols	ARPM1
Approved	HGNC:171	ACVR1	activin A receptor type 1	ENSG00000115170	Q04771	hugo_gene	ACVR1
Approved	HGNC:171	ACVR1	activin A receptor type 1	ENSG00000115170	Q04771	previous_symbols	ACVRLK2
Approved	HGNC:171	ACVR1	activin A receptor type 1	ENSG00000115170	Q04771	alias_symbols	SKR1
Approved	HGNC:171	ACVR1	activin A receptor type 1	ENSG00000115170	Q04771	alias_symbols	ALK2
Approved	HGNC:171	ACVR1	activin A receptor type 1	ENSG00000115170	Q04771	alias_symbols	ACVR1A
Approved	HGNC:172	ACVR1B	activin A receptor type 1B	ENSG00000135503	P36896	hugo_gene	ACVR1B
Approved	HGNC:172	ACVR1B	activin A receptor type 1B	ENSG00000135503	P36896	previous_symbols	ACVRLK4
Approved	HGNC:172	ACVR1B	activin A receptor type 1B	ENSG00000135503	P36896	alias_symbols	ALK4
Approved	HGNC:172	ACVR1B	activin A receptor type 1B	ENSG00000135503	P36896	alias_symbols	SKR2
Approved	HGNC:172	ACVR1B	activin A receptor type 1B	ENSG00000135503	P36896	alias_symbols	ActRIB
Approved	HGNC:18123	ACVR1C	activin A receptor type 1C	ENSG00000123612	Q8NER5	hugo_gene	ACVR1C
Approved	HGNC:18123	ACVR1C	activin A receptor type 1C	ENSG00000123612	Q8NER5	alias_symbols	ALK7
Approved	HGNC:18123	ACVR1C	activin A receptor type 1C	ENSG00000123612	Q8NER5	alias_symbols	ACVRLK7
Approved	HGNC:173	ACVR2A	activin A receptor type 2A	ENSG00000121989	P27037	hugo_gene	ACVR2A
Approved	HGNC:173	ACVR2A	activin A receptor type 2A	ENSG00000121989	P27037	previous_symbols	ACVR2
Approved	HGNC:173	ACVR2A	activin A receptor type 2A	ENSG00000121989	P27037	alias_symbols	ACTRII
Approved	HGNC:174	ACVR2B	activin A receptor type 2B	ENSG00000114739	Q13705	hugo_gene	ACVR2B
Approved	HGNC:174	ACVR2B	activin A receptor type 2B	ENSG00000114739	Q13705	alias_symbols	ActR-IIB
Approved	HGNC:44161	ACVR2B-AS1	ACVR2B antisense RNA 1	ENSG00000229589	NA	hugo_gene	ACVR2B-AS1
Approved	HGNC:175	ACVRL1	activin A receptor like type 1	ENSG00000139567	P37023	hugo_gene	ACVRL1
Approved	HGNC:175	ACVRL1	activin A receptor like type 1	ENSG00000139567	P37023	previous_symbols	ACVRLK1
Approved	HGNC:175	ACVRL1	activin A receptor like type 1	ENSG00000139567	P37023	alias_symbols	HHT2
Approved	HGNC:175	ACVRL1	activin A receptor like type 1	ENSG00000139567	P37023	alias_symbols	ALK1
Approved	HGNC:175	ACVRL1	activin A receptor like type 1	ENSG00000139567	P37023	alias_symbols	HHT
Approved	HGNC:175	ACVRL1	activin A receptor like type 1	ENSG00000139567	P37023	previous_symbols	ORW2
Symbol Withdrawn	HGNC:176	ACVRLK2	symbol withdrawn, see [HGNC:171](/data/gene-symbol-report/#!/hgnc_id/HGNC:171)	NA	NA	hugo_gene	ACVRLK2
Approved	HGNC:177	ACY1	aminoacylase 1	ENSG00000243989	Q03154	hugo_gene	ACY1
Symbol Withdrawn	HGNC:178	ACY1L	symbol withdrawn, see [HGNC:26295](/data/gene-symbol-report/#!/hgnc_id/HGNC:26295)	NA	NA	hugo_gene	ACY1L
Symbol Withdrawn	HGNC:178	ACY1L	symbol withdrawn, see [HGNC:26295](/data/gene-symbol-report/#!/hgnc_id/HGNC:26295)	NA	NA	previous_symbols	ACY1L
Symbol Withdrawn	HGNC:178	ACY1L	symbol withdrawn, see [HGNC:26295](/data/gene-symbol-report/#!/hgnc_id/HGNC:26295)	NA	NA	alias_symbols	AN
Approved	HGNC:24104	ACY3	aminoacylase 3	ENSG00000132744	Q96HD9	hugo_gene	ACY3
Approved	HGNC:24104	ACY3	aminoacylase 3	ENSG00000132744	Q96HD9	alias_symbols	HCBP1
Approved	HGNC:24104	ACY3	aminoacylase 3	ENSG00000132744	Q96HD9	alias_symbols	MGC9740
Approved	HGNC:24104	ACY3	aminoacylase 3	ENSG00000132744	Q96HD9	alias_symbols	ACY-3
Approved	HGNC:24104	ACY3	aminoacylase 3	ENSG00000132744	Q96HD9	alias_symbols	ASPA2
Approved	HGNC:179	ACYP1	acylphosphatase 1	ENSG00000119640	P07311	hugo_gene	ACYP1
Approved	HGNC:180	ACYP2	acylphosphatase 2	ENSG00000170634	P14621	hugo_gene	ACYP2
Symbol Withdrawn	HGNC:181	AD1	symbol withdrawn, see [HGNC:620](/data/gene-symbol-report/#!/hgnc_id/HGNC:620)	NA	NA	hugo_gene	AD1
Symbol Withdrawn	HGNC:182	AD2	symbol withdrawn, see [HGNC:613](/data/gene-symbol-report/#!/hgnc_id/HGNC:613)	NA	NA	hugo_gene	AD2
Symbol Withdrawn	HGNC:182	AD2	symbol withdrawn, see [HGNC:613](/data/gene-symbol-report/#!/hgnc_id/HGNC:613)	NA	NA	previous_symbols	AD2
Symbol Withdrawn	HGNC:183	AD3	symbol withdrawn, see [HGNC:9508](/data/gene-symbol-report/#!/hgnc_id/HGNC:9508)	NA	NA	hugo_gene	AD3
Symbol Withdrawn	HGNC:184	AD4	symbol withdrawn, see [HGNC:9509](/data/gene-symbol-report/#!/hgnc_id/HGNC:9509)	NA	NA	hugo_gene	AD4
Entry Withdrawn	HGNC:185	AD5	Alzheimer disease 5	NA	NA	hugo_gene	AD5
Approved	HGNC:186	ADA	adenosine deaminase	ENSG00000196839	P00813	hugo_gene	ADA
Approved	HGNC:186	ADA	adenosine deaminase	ENSG00000196839	P00813	alias_symbols	ADA1
Approved	HGNC:1839	ADA2	adenosine deaminase 2	ENSG00000093072	Q9NZK5	hugo_gene	ADA2
Approved	HGNC:1839	ADA2	adenosine deaminase 2	ENSG00000093072	Q9NZK5	previous_symbols	IDGFL
Approved	HGNC:1839	ADA2	adenosine deaminase 2	ENSG00000093072	Q9NZK5	alias_symbols	ADGF
Approved	HGNC:1839	ADA2	adenosine deaminase 2	ENSG00000093072	Q9NZK5	previous_symbols	CECR1
Approved	HGNC:30713	ADAD1	adenosine deaminase domain containing 1	ENSG00000164113	Q96M93	hugo_gene	ADAD1
Approved	HGNC:30713	ADAD1	adenosine deaminase domain containing 1	ENSG00000164113	Q96M93	alias_symbols	Tenr
Approved	HGNC:44550	ADAD1P1	adenosine deaminase domain containing 1 pseudogene 1	ENSG00000270367	NA	hugo_gene	ADAD1P1
Approved	HGNC:44552	ADAD1P2	adenosine deaminase domain containing 1 pseudogene 2	ENSG00000267511	NA	hugo_gene	ADAD1P2
Approved	HGNC:30714	ADAD2	adenosine deaminase domain containing 2	ENSG00000140955	Q8NCV1	hugo_gene	ADAD2
Approved	HGNC:30714	ADAD2	adenosine deaminase domain containing 2	ENSG00000140955	Q8NCV1	alias_symbols	TENRL
Approved	HGNC:30714	ADAD2	adenosine deaminase domain containing 2	ENSG00000140955	Q8NCV1	alias_symbols	FLJ00337
Approved	HGNC:31853	ADAL	adenosine deaminase like	ENSG00000168803	Q6DHV7	hugo_gene	ADAL
Approved	HGNC:187	ADAM1A	ADAM metallopeptidase domain 1A (pseudogene)	ENSG00000229186	NA	hugo_gene	ADAM1A
Approved	HGNC:187	ADAM1A	ADAM metallopeptidase domain 1A (pseudogene)	ENSG00000229186	NA	previous_symbols	ADAM1
Approved	HGNC:187	ADAM1A	ADAM metallopeptidase domain 1A (pseudogene)	ENSG00000229186	NA	alias_symbols	FTNAP
Approved	HGNC:187	ADAM1A	ADAM metallopeptidase domain 1A (pseudogene)	ENSG00000229186	NA	alias_symbols	PH-30a
Approved	HGNC:187	ADAM1A	ADAM metallopeptidase domain 1A (pseudogene)	ENSG00000229186	NA	alias_symbols	Ftna
Approved	HGNC:187	ADAM1A	ADAM metallopeptidase domain 1A (pseudogene)	ENSG00000229186	NA	alias_symbols	ADAM1P
Approved	HGNC:44366	ADAM1B	ADAM metallopeptidase domain 1B (pseudogene)	ENSG00000226469	NA	hugo_gene	ADAM1B
Approved	HGNC:198	ADAM2	ADAM metallopeptidase domain 2	ENSG00000104755	Q99965	hugo_gene	ADAM2
Approved	HGNC:198	ADAM2	ADAM metallopeptidase domain 2	ENSG00000104755	Q99965	previous_symbols	FTNB
Approved	HGNC:198	ADAM2	ADAM metallopeptidase domain 2	ENSG00000104755	Q99965	alias_symbols	PH-30b
Approved	HGNC:198	ADAM2	ADAM metallopeptidase domain 2	ENSG00000104755	Q99965	alias_symbols	PH30
Approved	HGNC:198	ADAM2	ADAM metallopeptidase domain 2	ENSG00000104755	Q99965	alias_symbols	CT15
Approved	HGNC:209	ADAM3A	ADAM metallopeptidase domain 3A (pseudogene)	ENSG00000197475	NA	hugo_gene	ADAM3A
Approved	HGNC:209	ADAM3A	ADAM metallopeptidase domain 3A (pseudogene)	ENSG00000197475	NA	previous_symbols	CYRN1
Approved	HGNC:209	ADAM3A	ADAM metallopeptidase domain 3A (pseudogene)	ENSG00000197475	NA	alias_symbols	ADAM3
Approved	HGNC:209	ADAM3A	ADAM metallopeptidase domain 3A (pseudogene)	ENSG00000197475	NA	alias_symbols	tMDCI
Approved	HGNC:210	ADAM3B	ADAM metallopeptidase domain 3B (pseudogene)	ENSG00000260089	NA	hugo_gene	ADAM3B
Approved	HGNC:210	ADAM3B	ADAM metallopeptidase domain 3B (pseudogene)	ENSG00000260089	NA	previous_symbols	CYRN2
Approved	HGNC:212	ADAM5	ADAM metallopeptidase domain 5 (pseudogene)	ENSG00000196115	Q6NVV9	hugo_gene	ADAM5
Approved	HGNC:212	ADAM5	ADAM metallopeptidase domain 5 (pseudogene)	ENSG00000196115	Q6NVV9	previous_symbols	ADAM5P
Approved	HGNC:212	ADAM5	ADAM metallopeptidase domain 5 (pseudogene)	ENSG00000196115	Q6NVV9	alias_symbols	tMDCII
Approved	HGNC:213	ADAM6	ADAM metallopeptidase domain 6 (pseudogene)	ENSG00000271968	NA	hugo_gene	ADAM6
Approved	HGNC:213	ADAM6	ADAM metallopeptidase domain 6 (pseudogene)	ENSG00000271968	NA	previous_symbols	C14orf96
Approved	HGNC:213	ADAM6	ADAM metallopeptidase domain 6 (pseudogene)	ENSG00000271968	NA	alias_symbols	tMDCIV
Approved	HGNC:214	ADAM7	ADAM metallopeptidase domain 7	ENSG00000069206	Q9H2U9	hugo_gene	ADAM7
Approved	HGNC:214	ADAM7	ADAM metallopeptidase domain 7	ENSG00000069206	Q9H2U9	alias_symbols	GP-83
Approved	HGNC:214	ADAM7	ADAM metallopeptidase domain 7	ENSG00000069206	Q9H2U9	alias_symbols	EAPI
Approved	HGNC:56152	ADAM7-AS1	ADAM7, ADAMDEC1 and ADAM28 antisense RNA 1	ENSG00000253535	NA	hugo_gene	ADAM7-AS1
Approved	HGNC:56153	ADAM7-AS2	ADAM7 antisense RNA 2	ENSG00000253643	NA	hugo_gene	ADAM7-AS2
Approved	HGNC:215	ADAM8	ADAM metallopeptidase domain 8	ENSG00000151651	P78325	hugo_gene	ADAM8
Approved	HGNC:215	ADAM8	ADAM metallopeptidase domain 8	ENSG00000151651	P78325	alias_symbols	CD156
Approved	HGNC:215	ADAM8	ADAM metallopeptidase domain 8	ENSG00000151651	P78325	alias_symbols	MS2
Approved	HGNC:215	ADAM8	ADAM metallopeptidase domain 8	ENSG00000151651	P78325	alias_symbols	CD156A
Approved	HGNC:216	ADAM9	ADAM metallopeptidase domain 9	ENSG00000168615	Q13443	hugo_gene	ADAM9
Approved	HGNC:216	ADAM9	ADAM metallopeptidase domain 9	ENSG00000168615	Q13443	previous_symbols	CORD9
Approved	HGNC:216	ADAM9	ADAM metallopeptidase domain 9	ENSG00000168615	Q13443	alias_symbols	MDC9
Approved	HGNC:216	ADAM9	ADAM metallopeptidase domain 9	ENSG00000168615	Q13443	alias_symbols	KIAA0021
Approved	HGNC:216	ADAM9	ADAM metallopeptidase domain 9	ENSG00000168615	Q13443	alias_symbols	MCMP
Approved	HGNC:216	ADAM9	ADAM metallopeptidase domain 9	ENSG00000168615	Q13443	alias_symbols	Mltng
Approved	HGNC:188	ADAM10	ADAM metallopeptidase domain 10	ENSG00000137845	O14672	hugo_gene	ADAM10
Approved	HGNC:188	ADAM10	ADAM metallopeptidase domain 10	ENSG00000137845	O14672	alias_symbols	kuz
Approved	HGNC:188	ADAM10	ADAM metallopeptidase domain 10	ENSG00000137845	O14672	alias_symbols	MADM
Approved	HGNC:188	ADAM10	ADAM metallopeptidase domain 10	ENSG00000137845	O14672	alias_symbols	HsT18717
Approved	HGNC:188	ADAM10	ADAM metallopeptidase domain 10	ENSG00000137845	O14672	alias_symbols	CD156C
Approved	HGNC:189	ADAM11	ADAM metallopeptidase domain 11	ENSG00000073670	O75078	hugo_gene	ADAM11
Approved	HGNC:189	ADAM11	ADAM metallopeptidase domain 11	ENSG00000073670	O75078	previous_symbols	MDC
Approved	HGNC:190	ADAM12	ADAM metallopeptidase domain 12	ENSG00000148848	O43184	hugo_gene	ADAM12
Approved	HGNC:190	ADAM12	ADAM metallopeptidase domain 12	ENSG00000148848	O43184	alias_symbols	MCMPMltna
Approved	HGNC:190	ADAM12	ADAM metallopeptidase domain 12	ENSG00000148848	O43184	alias_symbols	MLTN
Entry Withdrawn	HGNC:43841	ADAM12-OT1	ADAM12 overlapping transcript 1 (non-protein coding)	NA	NA	hugo_gene	ADAM12-OT1
Entry Withdrawn	HGNC:43841	ADAM12-OT1	ADAM12 overlapping transcript 1 (non-protein coding)	NA	NA	alias_symbols	CAR10
Entry Withdrawn	HGNC:43841	ADAM12-OT1	ADAM12 overlapping transcript 1 (non-protein coding)	NA	NA	alias_symbols	FLJ31066
Approved	HGNC:193	ADAM15	ADAM metallopeptidase domain 15	ENSG00000143537	Q13444	hugo_gene	ADAM15
Approved	HGNC:193	ADAM15	ADAM metallopeptidase domain 15	ENSG00000143537	Q13444	alias_symbols	MDC15
Approved	HGNC:195	ADAM17	ADAM metallopeptidase domain 17	ENSG00000151694	P78536	hugo_gene	ADAM17
Approved	HGNC:195	ADAM17	ADAM metallopeptidase domain 17	ENSG00000151694	P78536	previous_symbols	TACE
Approved	HGNC:195	ADAM17	ADAM metallopeptidase domain 17	ENSG00000151694	P78536	alias_symbols	cSVP
Approved	HGNC:195	ADAM17	ADAM metallopeptidase domain 17	ENSG00000151694	P78536	alias_symbols	CD156B
Approved	HGNC:196	ADAM18	ADAM metallopeptidase domain 18	ENSG00000168619	Q9Y3Q7	hugo_gene	ADAM18
Approved	HGNC:196	ADAM18	ADAM metallopeptidase domain 18	ENSG00000168619	Q9Y3Q7	alias_symbols	tMDCIII
Approved	HGNC:196	ADAM18	ADAM metallopeptidase domain 18	ENSG00000168619	Q9Y3Q7	alias_symbols	ADAM27
Approved	HGNC:197	ADAM19	ADAM metallopeptidase domain 19	ENSG00000135074	Q9H013	hugo_gene	ADAM19
Approved	HGNC:197	ADAM19	ADAM metallopeptidase domain 19	ENSG00000135074	Q9H013	alias_symbols	MLTNB
Approved	HGNC:199	ADAM20	ADAM metallopeptidase domain 20	ENSG00000134007	O43506	hugo_gene	ADAM20
Approved	HGNC:20102	ADAM20P1	ADAM metallopeptidase domain 20 pseudogene 1	ENSG00000259158	NA	hugo_gene	ADAM20P1
Approved	HGNC:20102	ADAM20P1	ADAM metallopeptidase domain 20 pseudogene 1	ENSG00000259158	NA	previous_symbols	C14orf55
Approved	HGNC:43901	ADAM20P2	ADAM metallopeptidase domain 20 pseudogene 2	ENSG00000248574	NA	hugo_gene	ADAM20P2
Approved	HGNC:43902	ADAM20P3	ADAM metallopeptidase domain 20 pseudogene 3	ENSG00000249162	NA	hugo_gene	ADAM20P3
Approved	HGNC:200	ADAM21	ADAM metallopeptidase domain 21	ENSG00000139985	Q9UKJ8	hugo_gene	ADAM21
Approved	HGNC:200	ADAM21	ADAM metallopeptidase domain 21	ENSG00000139985	Q9UKJ8	alias_symbols	ADAM31
Approved	HGNC:19822	ADAM21P1	ADAM metallopeptidase domain 21 pseudogene 1	ENSG00000235812	NA	hugo_gene	ADAM21P1
Approved	HGNC:19822	ADAM21P1	ADAM metallopeptidase domain 21 pseudogene 1	ENSG00000235812	NA	previous_symbols	ADAM21P
Approved	HGNC:201	ADAM22	ADAM metallopeptidase domain 22	ENSG00000008277	Q9P0K1	hugo_gene	ADAM22
Approved	HGNC:201	ADAM22	ADAM metallopeptidase domain 22	ENSG00000008277	Q9P0K1	alias_symbols	MDC2
Approved	HGNC:202	ADAM23	ADAM metallopeptidase domain 23	ENSG00000114948	O75077	hugo_gene	ADAM23
Approved	HGNC:202	ADAM23	ADAM metallopeptidase domain 23	ENSG00000114948	O75077	alias_symbols	MDC3
Approved	HGNC:203	ADAM24P	ADAM metallopeptidase domain 24, pseudogene	ENSG00000214607	NA	hugo_gene	ADAM24P
Approved	HGNC:206	ADAM28	ADAM metallopeptidase domain 28	ENSG00000042980	Q9UKQ2	hugo_gene	ADAM28
Approved	HGNC:206	ADAM28	ADAM metallopeptidase domain 28	ENSG00000042980	Q9UKQ2	alias_symbols	eMDCII
Approved	HGNC:206	ADAM28	ADAM metallopeptidase domain 28	ENSG00000042980	Q9UKQ2	alias_symbols	MDC-Lm
Approved	HGNC:206	ADAM28	ADAM metallopeptidase domain 28	ENSG00000042980	Q9UKQ2	alias_symbols	MDC-Ls
Approved	HGNC:206	ADAM28	ADAM metallopeptidase domain 28	ENSG00000042980	Q9UKQ2	alias_symbols	ADAM23
Approved	HGNC:207	ADAM29	ADAM metallopeptidase domain 29	ENSG00000168594	Q9UKF5	hugo_gene	ADAM29
Approved	HGNC:207	ADAM29	ADAM metallopeptidase domain 29	ENSG00000168594	Q9UKF5	alias_symbols	svph1
Approved	HGNC:207	ADAM29	ADAM metallopeptidase domain 29	ENSG00000168594	Q9UKF5	alias_symbols	CT73
Approved	HGNC:208	ADAM30	ADAM metallopeptidase domain 30	ENSG00000134249	Q9UKF2	hugo_gene	ADAM30
Approved	HGNC:208	ADAM30	ADAM metallopeptidase domain 30	ENSG00000134249	Q9UKF2	alias_symbols	svph4
Approved	HGNC:15479	ADAM32	ADAM metallopeptidase domain 32	ENSG00000197140	Q8TC27	hugo_gene	ADAM32
Approved	HGNC:15478	ADAM33	ADAM metallopeptidase domain 33	ENSG00000149451	Q9BZ11	hugo_gene	ADAM33
Approved	HGNC:15478	ADAM33	ADAM metallopeptidase domain 33	ENSG00000149451	Q9BZ11	previous_symbols	C20orf153
Approved	HGNC:15478	ADAM33	ADAM metallopeptidase domain 33	ENSG00000149451	Q9BZ11	alias_symbols	DKFZp434K0521
Approved	HGNC:15478	ADAM33	ADAM metallopeptidase domain 33	ENSG00000149451	Q9BZ11	alias_symbols	dJ964F7.1
Approved	HGNC:16299	ADAMDEC1	ADAM like decysin 1	ENSG00000134028	O15204	hugo_gene	ADAMDEC1
Approved	HGNC:16299	ADAMDEC1	ADAM like decysin 1	ENSG00000134028	O15204	alias_symbols	M12.219
Approved	HGNC:217	ADAMTS1	ADAM metallopeptidase with thrombospondin type 1 motif 1	ENSG00000154734	Q9UHI8	hugo_gene	ADAMTS1
Approved	HGNC:217	ADAMTS1	ADAM metallopeptidase with thrombospondin type 1 motif 1	ENSG00000154734	Q9UHI8	alias_symbols	C3-C5
Approved	HGNC:217	ADAMTS1	ADAM metallopeptidase with thrombospondin type 1 motif 1	ENSG00000154734	Q9UHI8	alias_symbols	METH1
Approved	HGNC:217	ADAMTS1	ADAM metallopeptidase with thrombospondin type 1 motif 1	ENSG00000154734	Q9UHI8	alias_symbols	KIAA1346
Approved	HGNC:218	ADAMTS2	ADAM metallopeptidase with thrombospondin type 1 motif 2	ENSG00000087116	O95450	hugo_gene	ADAMTS2
Approved	HGNC:218	ADAMTS2	ADAM metallopeptidase with thrombospondin type 1 motif 2	ENSG00000087116	O95450	alias_symbols	ADAMTS-3
Approved	HGNC:218	ADAMTS2	ADAM metallopeptidase with thrombospondin type 1 motif 2	ENSG00000087116	O95450	alias_symbols	hPCPNI
Approved	HGNC:218	ADAMTS2	ADAM metallopeptidase with thrombospondin type 1 motif 2	ENSG00000087116	O95450	alias_symbols	PCINP
Approved	HGNC:218	ADAMTS2	ADAM metallopeptidase with thrombospondin type 1 motif 2	ENSG00000087116	O95450	alias_symbols	ADAM-TS2
Approved	HGNC:218	ADAMTS2	ADAM metallopeptidase with thrombospondin type 1 motif 2	ENSG00000087116	O95450	alias_symbols	NPI
Approved	HGNC:219	ADAMTS3	ADAM metallopeptidase with thrombospondin type 1 motif 3	ENSG00000156140	O15072	hugo_gene	ADAMTS3
Approved	HGNC:219	ADAMTS3	ADAM metallopeptidase with thrombospondin type 1 motif 3	ENSG00000156140	O15072	alias_symbols	KIAA0366
Approved	HGNC:219	ADAMTS3	ADAM metallopeptidase with thrombospondin type 1 motif 3	ENSG00000156140	O15072	alias_symbols	ADAMTS-4
Approved	HGNC:220	ADAMTS4	ADAM metallopeptidase with thrombospondin type 1 motif 4	ENSG00000158859	O75173	hugo_gene	ADAMTS4
Approved	HGNC:220	ADAMTS4	ADAM metallopeptidase with thrombospondin type 1 motif 4	ENSG00000158859	O75173	alias_symbols	KIAA0688
Approved	HGNC:220	ADAMTS4	ADAM metallopeptidase with thrombospondin type 1 motif 4	ENSG00000158859	O75173	alias_symbols	ADAMTS-2
Approved	HGNC:220	ADAMTS4	ADAM metallopeptidase with thrombospondin type 1 motif 4	ENSG00000158859	O75173	alias_symbols	ADMP-1
Approved	HGNC:221	ADAMTS5	ADAM metallopeptidase with thrombospondin type 1 motif 5	ENSG00000154736	Q9UNA0	hugo_gene	ADAMTS5
Approved	HGNC:221	ADAMTS5	ADAM metallopeptidase with thrombospondin type 1 motif 5	ENSG00000154736	Q9UNA0	alias_symbols	ADMP-2
Approved	HGNC:221	ADAMTS5	ADAM metallopeptidase with thrombospondin type 1 motif 5	ENSG00000154736	Q9UNA0	alias_symbols	ADAMTS11
Approved	HGNC:222	ADAMTS6	ADAM metallopeptidase with thrombospondin type 1 motif 6	ENSG00000049192	Q9UKP5	hugo_gene	ADAMTS6
Approved	HGNC:222	ADAMTS6	ADAM metallopeptidase with thrombospondin type 1 motif 6	ENSG00000049192	Q9UKP5	alias_symbols	ADAM-TS6
Approved	HGNC:223	ADAMTS7	ADAM metallopeptidase with thrombospondin type 1 motif 7	ENSG00000136378	Q9UKP4	hugo_gene	ADAMTS7
Approved	HGNC:223	ADAMTS7	ADAM metallopeptidase with thrombospondin type 1 motif 7	ENSG00000136378	Q9UKP4	alias_symbols	ADAM-TS7
Approved	HGNC:223	ADAMTS7	ADAM metallopeptidase with thrombospondin type 1 motif 7	ENSG00000136378	Q9UKP4	alias_symbols	DKFZp434H204
Approved	HGNC:49407	ADAMTS7P1	ADAMTS7 pseudogene 1	ENSG00000274376	NA	hugo_gene	ADAMTS7P1
Approved	HGNC:49407	ADAMTS7P1	ADAMTS7 pseudogene 1	ENSG00000274376	NA	previous_symbols	ADAMTS7P2
Symbol Withdrawn	HGNC:49408	ADAMTS7P2	symbol withdrawn, see [HGNC:49407](/data/gene-symbol-report/#!/hgnc_id/HGNC:49407)	NA	NA	hugo_gene	ADAMTS7P2
Approved	HGNC:49409	ADAMTS7P3	ADAMTS7 pseudogene 3	ENSG00000261143	NA	hugo_gene	ADAMTS7P3
Approved	HGNC:49410	ADAMTS7P4	ADAMTS7 pseudogene 4	ENSG00000218052	NA	hugo_gene	ADAMTS7P4
Approved	HGNC:56992	ADAMTS7P5	ADAMTS7 pseudogene 5	ENSG00000274717	NA	hugo_gene	ADAMTS7P5
Approved	HGNC:224	ADAMTS8	ADAM metallopeptidase with thrombospondin type 1 motif 8	ENSG00000134917	Q9UP79	hugo_gene	ADAMTS8
Approved	HGNC:224	ADAMTS8	ADAM metallopeptidase with thrombospondin type 1 motif 8	ENSG00000134917	Q9UP79	alias_symbols	METH2
Approved	HGNC:224	ADAMTS8	ADAM metallopeptidase with thrombospondin type 1 motif 8	ENSG00000134917	Q9UP79	alias_symbols	FLJ41712
Approved	HGNC:224	ADAMTS8	ADAM metallopeptidase with thrombospondin type 1 motif 8	ENSG00000134917	Q9UP79	alias_symbols	ADAM-TS8
Approved	HGNC:13202	ADAMTS9	ADAM metallopeptidase with thrombospondin type 1 motif 9	ENSG00000163638	Q9P2N4	hugo_gene	ADAMTS9
Approved	HGNC:13202	ADAMTS9	ADAM metallopeptidase with thrombospondin type 1 motif 9	ENSG00000163638	Q9P2N4	alias_symbols	KIAA1312
Approved	HGNC:40625	ADAMTS9-AS1	ADAMTS9 antisense RNA 1	ENSG00000241158	NA	hugo_gene	ADAMTS9-AS1
Approved	HGNC:42435	ADAMTS9-AS2	ADAMTS9 antisense RNA 2	ENSG00000241684	NA	hugo_gene	ADAMTS9-AS2
Approved	HGNC:13201	ADAMTS10	ADAM metallopeptidase with thrombospondin type 1 motif 10	ENSG00000142303	Q9H324	hugo_gene	ADAMTS10
Approved	HGNC:13201	ADAMTS10	ADAM metallopeptidase with thrombospondin type 1 motif 10	ENSG00000142303	Q9H324	alias_symbols	ADAM-TS10
Approved	HGNC:14605	ADAMTS12	ADAM metallopeptidase with thrombospondin type 1 motif 12	ENSG00000151388	P58397	hugo_gene	ADAMTS12
Approved	HGNC:1366	ADAMTS13	ADAM metallopeptidase with thrombospondin type 1 motif 13	ENSG00000160323	Q76LX8	hugo_gene	ADAMTS13
Approved	HGNC:1366	ADAMTS13	ADAM metallopeptidase with thrombospondin type 1 motif 13	ENSG00000160323	Q76LX8	previous_symbols	C9orf8
Approved	HGNC:1366	ADAMTS13	ADAM metallopeptidase with thrombospondin type 1 motif 13	ENSG00000160323	Q76LX8	alias_symbols	VWFCP
Approved	HGNC:1366	ADAMTS13	ADAM metallopeptidase with thrombospondin type 1 motif 13	ENSG00000160323	Q76LX8	alias_symbols	TTP
Approved	HGNC:1366	ADAMTS13	ADAM metallopeptidase with thrombospondin type 1 motif 13	ENSG00000160323	Q76LX8	alias_symbols	vWF-CP
Approved	HGNC:1366	ADAMTS13	ADAM metallopeptidase with thrombospondin type 1 motif 13	ENSG00000160323	Q76LX8	alias_symbols	FLJ42993
Approved	HGNC:1366	ADAMTS13	ADAM metallopeptidase with thrombospondin type 1 motif 13	ENSG00000160323	Q76LX8	alias_symbols	MGC118899
Approved	HGNC:1366	ADAMTS13	ADAM metallopeptidase with thrombospondin type 1 motif 13	ENSG00000160323	Q76LX8	alias_symbols	MGC118900
Approved	HGNC:1366	ADAMTS13	ADAM metallopeptidase with thrombospondin type 1 motif 13	ENSG00000160323	Q76LX8	alias_symbols	DKFZp434C2322
Approved	HGNC:14899	ADAMTS14	ADAM metallopeptidase with thrombospondin type 1 motif 14	ENSG00000138316	Q8WXS8	hugo_gene	ADAMTS14
Approved	HGNC:16305	ADAMTS15	ADAM metallopeptidase with thrombospondin type 1 motif 15	ENSG00000166106	Q8TE58	hugo_gene	ADAMTS15
Approved	HGNC:17108	ADAMTS16	ADAM metallopeptidase with thrombospondin type 1 motif 16	ENSG00000145536	Q8TE57	hugo_gene	ADAMTS16
Approved	HGNC:17108	ADAMTS16	ADAM metallopeptidase with thrombospondin type 1 motif 16	ENSG00000145536	Q8TE57	alias_symbols	ADAMTS16s
Approved	HGNC:55548	ADAMTS16-DT	ADAMTS16 divergent transcript	ENSG00000250579	NA	hugo_gene	ADAMTS16-DT
Approved	HGNC:17109	ADAMTS17	ADAM metallopeptidase with thrombospondin type 1 motif 17	ENSG00000140470	Q8TE56	hugo_gene	ADAMTS17
Approved	HGNC:17109	ADAMTS17	ADAM metallopeptidase with thrombospondin type 1 motif 17	ENSG00000140470	Q8TE56	alias_symbols	FLJ32769
Approved	HGNC:17109	ADAMTS17	ADAM metallopeptidase with thrombospondin type 1 motif 17	ENSG00000140470	Q8TE56	alias_symbols	FLJ16363
Approved	HGNC:17110	ADAMTS18	ADAM metallopeptidase with thrombospondin type 1 motif 18	ENSG00000140873	Q8TE60	hugo_gene	ADAMTS18
Approved	HGNC:17110	ADAMTS18	ADAM metallopeptidase with thrombospondin type 1 motif 18	ENSG00000140873	Q8TE60	previous_symbols	ADAMTS21
Approved	HGNC:17111	ADAMTS19	ADAM metallopeptidase with thrombospondin type 1 motif 19	ENSG00000145808	Q8TE59	hugo_gene	ADAMTS19
Approved	HGNC:40797	ADAMTS19-AS1	ADAMTS19 antisense RNA 1	ENSG00000249421	NA	hugo_gene	ADAMTS19-AS1
Approved	HGNC:40797	ADAMTS19-AS1	ADAMTS19 antisense RNA 1	ENSG00000249421	NA	alias_symbols	RP11-346A9.1
Approved	HGNC:17178	ADAMTS20	ADAM metallopeptidase with thrombospondin type 1 motif 20	ENSG00000173157	P59510	hugo_gene	ADAMTS20
Approved	HGNC:17178	ADAMTS20	ADAM metallopeptidase with thrombospondin type 1 motif 20	ENSG00000173157	P59510	alias_symbols	GON-1
Symbol Withdrawn	HGNC:16662	ADAMTS21	symbol withdrawn, see [HGNC:17110](/data/gene-symbol-report/#!/hgnc_id/HGNC:17110)	NA	NA	hugo_gene	ADAMTS21
Approved	HGNC:14632	ADAMTSL1	ADAMTS like 1	ENSG00000178031	Q8N6G6	hugo_gene	ADAMTSL1
Approved	HGNC:14632	ADAMTSL1	ADAMTS like 1	ENSG00000178031	Q8N6G6	previous_symbols	C9orf94
Approved	HGNC:14632	ADAMTSL1	ADAMTS like 1	ENSG00000178031	Q8N6G6	alias_symbols	ADAMTSR1
Approved	HGNC:14632	ADAMTSL1	ADAMTS like 1	ENSG00000178031	Q8N6G6	alias_symbols	FLJ35283
Approved	HGNC:14631	ADAMTSL2	ADAMTS like 2	ENSG00000197859	Q86TH1	hugo_gene	ADAMTSL2
Approved	HGNC:14631	ADAMTSL2	ADAMTS like 2	ENSG00000197859	Q86TH1	alias_symbols	KIAA0605
Approved	HGNC:14633	ADAMTSL3	ADAMTS like 3	ENSG00000156218	P82987	hugo_gene	ADAMTSL3
Approved	HGNC:14633	ADAMTSL3	ADAMTS like 3	ENSG00000156218	P82987	alias_symbols	KIAA1233
Approved	HGNC:14633	ADAMTSL3	ADAMTS like 3	ENSG00000156218	P82987	alias_symbols	punctin-2
Approved	HGNC:19706	ADAMTSL4	ADAMTS like 4	ENSG00000143382	Q6UY14	hugo_gene	ADAMTSL4
Approved	HGNC:19706	ADAMTSL4	ADAMTS like 4	ENSG00000143382	Q6UY14	previous_symbols	TSRC1
Approved	HGNC:19706	ADAMTSL4	ADAMTS like 4	ENSG00000143382	Q6UY14	alias_symbols	DKFZP434K1772
Approved	HGNC:32041	ADAMTSL4-AS1	ADAMTSL4 antisense RNA 1	ENSG00000203804	Q5T5F5	hugo_gene	ADAMTSL4-AS1
Approved	HGNC:32041	ADAMTSL4-AS1	ADAMTSL4 antisense RNA 1	ENSG00000203804	Q5T5F5	previous_symbols	C1orf138
Approved	HGNC:32041	ADAMTSL4-AS1	ADAMTSL4 antisense RNA 1	ENSG00000203804	Q5T5F5	alias_symbols	FLJ45786
Approved	HGNC:40895	ADAMTSL4-AS2	ADAMTSL4 antisense RNA 2	ENSG00000237781	NA	hugo_gene	ADAMTSL4-AS2
Approved	HGNC:27912	ADAMTSL5	ADAMTS like 5	ENSG00000185761	Q6ZMM2	hugo_gene	ADAMTSL5
Approved	HGNC:27912	ADAMTSL5	ADAMTS like 5	ENSG00000185761	Q6ZMM2	previous_symbols	THSD6
Approved	HGNC:16486	ADAP1	ArfGAP with dual PH domains 1	ENSG00000105963	O75689	hugo_gene	ADAP1
Approved	HGNC:16486	ADAP1	ArfGAP with dual PH domains 1	ENSG00000105963	O75689	previous_symbols	CENTA1
Approved	HGNC:16486	ADAP1	ArfGAP with dual PH domains 1	ENSG00000105963	O75689	alias_symbols	GCS1L
Approved	HGNC:16487	ADAP2	ArfGAP with dual PH domains 2	ENSG00000184060	Q9NPF8	hugo_gene	ADAP2
Approved	HGNC:16487	ADAP2	ArfGAP with dual PH domains 2	ENSG00000184060	Q9NPF8	previous_symbols	CENTA2
Approved	HGNC:225	ADAR	adenosine deaminase RNA specific	ENSG00000160710	P55265	hugo_gene	ADAR
Approved	HGNC:225	ADAR	adenosine deaminase RNA specific	ENSG00000160710	P55265	previous_symbols	IFI4
Approved	HGNC:225	ADAR	adenosine deaminase RNA specific	ENSG00000160710	P55265	alias_symbols	ADAR1
Approved	HGNC:225	ADAR	adenosine deaminase RNA specific	ENSG00000160710	P55265	alias_symbols	DRADA
Approved	HGNC:225	ADAR	adenosine deaminase RNA specific	ENSG00000160710	P55265	previous_symbols	G1P1
Approved	HGNC:226	ADARB1	adenosine deaminase RNA specific B1	ENSG00000197381	P78563	hugo_gene	ADARB1
Approved	HGNC:226	ADARB1	adenosine deaminase RNA specific B1	ENSG00000197381	P78563	alias_symbols	ADAR2
Approved	HGNC:226	ADARB1	adenosine deaminase RNA specific B1	ENSG00000197381	P78563	alias_symbols	DRADA2
Approved	HGNC:226	ADARB1	adenosine deaminase RNA specific B1	ENSG00000197381	P78563	alias_symbols	ADAR2g
Approved	HGNC:226	ADARB1	adenosine deaminase RNA specific B1	ENSG00000197381	P78563	alias_symbols	DRABA2
Approved	HGNC:226	ADARB1	adenosine deaminase RNA specific B1	ENSG00000197381	P78563	alias_symbols	RED1
Approved	HGNC:226	ADARB1	adenosine deaminase RNA specific B1	ENSG00000197381	P78563	alias_symbols	hRED1
Approved	HGNC:226	ADARB1	adenosine deaminase RNA specific B1	ENSG00000197381	P78563	alias_symbols	ADAR2a-L1
Approved	HGNC:226	ADARB1	adenosine deaminase RNA specific B1	ENSG00000197381	P78563	alias_symbols	ADAR2a-L2
Approved	HGNC:226	ADARB1	adenosine deaminase RNA specific B1	ENSG00000197381	P78563	alias_symbols	ADAR2a-L3
Approved	HGNC:226	ADARB1	adenosine deaminase RNA specific B1	ENSG00000197381	P78563	alias_symbols	ADAR2a
Approved	HGNC:226	ADARB1	adenosine deaminase RNA specific B1	ENSG00000197381	P78563	alias_symbols	ADAR2b
Approved	HGNC:226	ADARB1	adenosine deaminase RNA specific B1	ENSG00000197381	P78563	alias_symbols	ADAR2c
Approved	HGNC:226	ADARB1	adenosine deaminase RNA specific B1	ENSG00000197381	P78563	alias_symbols	ADAR2d
Approved	HGNC:227	ADARB2	adenosine deaminase RNA specific B2 (inactive)	ENSG00000185736	Q9NS39	hugo_gene	ADARB2
Approved	HGNC:227	ADARB2	adenosine deaminase RNA specific B2 (inactive)	ENSG00000185736	Q9NS39	alias_symbols	RED2
Approved	HGNC:227	ADARB2	adenosine deaminase RNA specific B2 (inactive)	ENSG00000185736	Q9NS39	alias_symbols	hRED2
Approved	HGNC:227	ADARB2	adenosine deaminase RNA specific B2 (inactive)	ENSG00000185736	Q9NS39	alias_symbols	ADAR3
Approved	HGNC:23299	ADARB2-AS1	ADARB2 antisense RNA 1	ENSG00000205696	A8MUL3	hugo_gene	ADARB2-AS1
Approved	HGNC:23299	ADARB2-AS1	ADARB2 antisense RNA 1	ENSG00000205696	A8MUL3	previous_symbols	C10orf109
Approved	HGNC:23299	ADARB2-AS1	ADARB2 antisense RNA 1	ENSG00000205696	A8MUL3	alias_symbols	bA466B20.1
Approved	HGNC:23299	ADARB2-AS1	ADARB2 antisense RNA 1	ENSG00000205696	A8MUL3	previous_symbols	NCRNA00168
Approved	HGNC:228	ADAT1	adenosine deaminase tRNA specific 1	ENSG00000065457	Q9BUB4	hugo_gene	ADAT1
Approved	HGNC:21172	ADAT2	adenosine deaminase tRNA specific 2	ENSG00000189007	Q7Z6V5	hugo_gene	ADAT2
Approved	HGNC:21172	ADAT2	adenosine deaminase tRNA specific 2	ENSG00000189007	Q7Z6V5	previous_symbols	DEADC1
Approved	HGNC:21172	ADAT2	adenosine deaminase tRNA specific 2	ENSG00000189007	Q7Z6V5	alias_symbols	dJ20N2.1
Approved	HGNC:21172	ADAT2	adenosine deaminase tRNA specific 2	ENSG00000189007	Q7Z6V5	alias_symbols	TAD2
Approved	HGNC:25151	ADAT3	adenosine deaminase tRNA specific 3	ENSG00000213638	Q96EY9	hugo_gene	ADAT3
Approved	HGNC:25151	ADAT3	adenosine deaminase tRNA specific 3	ENSG00000213638	Q96EY9	alias_symbols	TAD3
Approved	HGNC:19038	ADCK1	aarF domain containing kinase 1	ENSG00000063761	Q86TW2	hugo_gene	ADCK1
Approved	HGNC:19038	ADCK1	aarF domain containing kinase 1	ENSG00000063761	Q86TW2	alias_symbols	FLJ39600
Approved	HGNC:19039	ADCK2	aarF domain containing kinase 2	ENSG00000133597	Q7Z695	hugo_gene	ADCK2
Approved	HGNC:19039	ADCK2	aarF domain containing kinase 2	ENSG00000133597	Q7Z695	alias_symbols	MGC20727
Approved	HGNC:21738	ADCK5	aarF domain containing kinase 5	ENSG00000173137	Q3MIX3	hugo_gene	ADCK5
Approved	HGNC:21738	ADCK5	aarF domain containing kinase 5	ENSG00000173137	Q3MIX3	alias_symbols	FLJ35454
Approved	HGNC:229	ADCP1	adenosine deaminase complexing protein 1	NA	NA	hugo_gene	ADCP1
Symbol Withdrawn	HGNC:230	ADCP2	symbol withdrawn, see [HGNC:3009](/data/gene-symbol-report/#!/hgnc_id/HGNC:3009)	NA	NA	hugo_gene	ADCP2
Symbol Withdrawn	HGNC:231	ADCR	symbol withdrawn, see [HGNC:12797](/data/gene-symbol-report/#!/hgnc_id/HGNC:12797)	NA	NA	hugo_gene	ADCR
Approved	HGNC:232	ADCY1	adenylate cyclase 1	ENSG00000164742	Q08828	hugo_gene	ADCY1
Approved	HGNC:232	ADCY1	adenylate cyclase 1	ENSG00000164742	Q08828	previous_symbols	DFNB44
Approved	HGNC:232	ADCY1	adenylate cyclase 1	ENSG00000164742	Q08828	alias_symbols	AC1
Approved	HGNC:233	ADCY2	adenylate cyclase 2	ENSG00000078295	Q08462	hugo_gene	ADCY2
Approved	HGNC:233	ADCY2	adenylate cyclase 2	ENSG00000078295	Q08462	alias_symbols	HBAC2
Approved	HGNC:233	ADCY2	adenylate cyclase 2	ENSG00000078295	Q08462	alias_symbols	KIAA1060
Approved	HGNC:233	ADCY2	adenylate cyclase 2	ENSG00000078295	Q08462	alias_symbols	AC2
Approved	HGNC:234	ADCY3	adenylate cyclase 3	ENSG00000138031	O60266	hugo_gene	ADCY3
Approved	HGNC:234	ADCY3	adenylate cyclase 3	ENSG00000138031	O60266	alias_symbols	AC3
Approved	HGNC:235	ADCY4	adenylate cyclase 4	ENSG00000129467	Q8NFM4	hugo_gene	ADCY4
Approved	HGNC:235	ADCY4	adenylate cyclase 4	ENSG00000129467	Q8NFM4	alias_symbols	AC4
Approved	HGNC:236	ADCY5	adenylate cyclase 5	ENSG00000173175	O95622	hugo_gene	ADCY5
Approved	HGNC:236	ADCY5	adenylate cyclase 5	ENSG00000173175	O95622	alias_symbols	AC5
Approved	HGNC:237	ADCY6	adenylate cyclase 6	ENSG00000174233	O43306	hugo_gene	ADCY6
Approved	HGNC:237	ADCY6	adenylate cyclase 6	ENSG00000174233	O43306	alias_symbols	AC6
Approved	HGNC:53332	ADCY6-DT	ADCY6 divergent transcript	ENSG00000257660	NA	hugo_gene	ADCY6-DT
Approved	HGNC:238	ADCY7	adenylate cyclase 7	ENSG00000121281	P51828	hugo_gene	ADCY7
Approved	HGNC:238	ADCY7	adenylate cyclase 7	ENSG00000121281	P51828	alias_symbols	KIAA0037
Approved	HGNC:238	ADCY7	adenylate cyclase 7	ENSG00000121281	P51828	alias_symbols	AC7
Approved	HGNC:239	ADCY8	adenylate cyclase 8	ENSG00000155897	P40145	hugo_gene	ADCY8
Approved	HGNC:239	ADCY8	adenylate cyclase 8	ENSG00000155897	P40145	previous_symbols	ADCY3
Approved	HGNC:239	ADCY8	adenylate cyclase 8	ENSG00000155897	P40145	alias_symbols	HBAC1
Approved	HGNC:239	ADCY8	adenylate cyclase 8	ENSG00000155897	P40145	alias_symbols	AC8
Approved	HGNC:240	ADCY9	adenylate cyclase 9	ENSG00000162104	O60503	hugo_gene	ADCY9
Approved	HGNC:240	ADCY9	adenylate cyclase 9	ENSG00000162104	O60503	alias_symbols	AC9
Approved	HGNC:21285	ADCY10	adenylate cyclase 10	ENSG00000143199	Q96PN6	hugo_gene	ADCY10
Approved	HGNC:21285	ADCY10	adenylate cyclase 10	ENSG00000143199	Q96PN6	alias_symbols	SAC
Approved	HGNC:21285	ADCY10	adenylate cyclase 10	ENSG00000143199	Q96PN6	alias_symbols	Sacy
Approved	HGNC:21285	ADCY10	adenylate cyclase 10	ENSG00000143199	Q96PN6	alias_symbols	SACI
Approved	HGNC:21285	ADCY10	adenylate cyclase 10	ENSG00000143199	Q96PN6	alias_symbols	HCA2
Approved	HGNC:21285	ADCY10	adenylate cyclase 10	ENSG00000143199	Q96PN6	alias_symbols	RP1-313L4.2
Approved	HGNC:44143	ADCY10P1	ADCY10 pseudogene 1	ENSG00000161912	NA	hugo_gene	ADCY10P1
Approved	HGNC:241	ADCYAP1	adenylate cyclase activating polypeptide 1	ENSG00000141433	P18509	hugo_gene	ADCYAP1
Approved	HGNC:241	ADCYAP1	adenylate cyclase activating polypeptide 1	ENSG00000141433	P18509	alias_symbols	PACAP
Approved	HGNC:242	ADCYAP1R1	ADCYAP receptor type I	ENSG00000078549	P41586	hugo_gene	ADCYAP1R1
Approved	HGNC:242	ADCYAP1R1	ADCYAP receptor type I	ENSG00000078549	P41586	alias_symbols	PAC1
Approved	HGNC:242	ADCYAP1R1	ADCYAP receptor type I	ENSG00000078549	P41586	alias_symbols	PACAPR
Approved	HGNC:242	ADCYAP1R1	ADCYAP receptor type I	ENSG00000078549	P41586	alias_symbols	PAC1R
Approved	HGNC:243	ADD1	adducin 1	ENSG00000087274	P35611	hugo_gene	ADD1
Approved	HGNC:244	ADD2	adducin 2	ENSG00000075340	P35612	hugo_gene	ADD2
Approved	HGNC:244	ADD2	adducin 2	ENSG00000075340	P35612	alias_symbols	ADDB
Approved	HGNC:245	ADD3	adducin 3	ENSG00000148700	Q9UEY8	hugo_gene	ADD3
Approved	HGNC:245	ADD3	adducin 3	ENSG00000148700	Q9UEY8	previous_symbols	ADDL
Approved	HGNC:48682	ADD3-AS1	ADD3 antisense RNA 1	ENSG00000203876	NA	hugo_gene	ADD3-AS1
Symbol Withdrawn	HGNC:246	ADDL	symbol withdrawn, see [HGNC:245](/data/gene-symbol-report/#!/hgnc_id/HGNC:245)	NA	NA	hugo_gene	ADDL
Entry Withdrawn	HGNC:247	ADFN	albinism-deafness syndrome	NA	NA	hugo_gene	ADFN
Approved	HGNC:21212	ADGB	androglobin	ENSG00000118492	Q8N7X0	hugo_gene	ADGB
Approved	HGNC:21212	ADGB	androglobin	ENSG00000118492	Q8N7X0	previous_symbols	C6orf103
Approved	HGNC:21212	ADGB	androglobin	ENSG00000118492	Q8N7X0	alias_symbols	FLJ23121
Approved	HGNC:21212	ADGB	androglobin	ENSG00000118492	Q8N7X0	alias_symbols	dJ408K24.1
Approved	HGNC:21212	ADGB	androglobin	ENSG00000118492	Q8N7X0	alias_symbols	CAPN16
Approved	HGNC:55654	ADGB-DT	ADGB divergent transcript	ENSG00000237468	NA	hugo_gene	ADGB-DT
Approved	HGNC:13838	ADGRA1	adhesion G protein-coupled receptor A1	ENSG00000197177	Q86SQ6	hugo_gene	ADGRA1
Approved	HGNC:13838	ADGRA1	adhesion G protein-coupled receptor A1	ENSG00000197177	Q86SQ6	previous_symbols	GPR123
Approved	HGNC:13838	ADGRA1	adhesion G protein-coupled receptor A1	ENSG00000197177	Q86SQ6	alias_symbols	KIAA1828
Approved	HGNC:49543	ADGRA1-AS1	ADGRA1 antisense RNA 1	ENSG00000256925	NA	hugo_gene	ADGRA1-AS1
Approved	HGNC:49543	ADGRA1-AS1	ADGRA1 antisense RNA 1	ENSG00000256925	NA	previous_symbols	GPR123-AS1
Approved	HGNC:17849	ADGRA2	adhesion G protein-coupled receptor A2	ENSG00000020181	Q96PE1	hugo_gene	ADGRA2
Approved	HGNC:17849	ADGRA2	adhesion G protein-coupled receptor A2	ENSG00000020181	Q96PE1	previous_symbols	GPR124
Approved	HGNC:17849	ADGRA2	adhesion G protein-coupled receptor A2	ENSG00000020181	Q96PE1	alias_symbols	TEM5
Approved	HGNC:17849	ADGRA2	adhesion G protein-coupled receptor A2	ENSG00000020181	Q96PE1	alias_symbols	DKFZp434C211
Approved	HGNC:17849	ADGRA2	adhesion G protein-coupled receptor A2	ENSG00000020181	Q96PE1	alias_symbols	DKFZp434J0911
Approved	HGNC:17849	ADGRA2	adhesion G protein-coupled receptor A2	ENSG00000020181	Q96PE1	alias_symbols	KIAA1531
Approved	HGNC:17849	ADGRA2	adhesion G protein-coupled receptor A2	ENSG00000020181	Q96PE1	alias_symbols	FLJ14390
Approved	HGNC:13839	ADGRA3	adhesion G protein-coupled receptor A3	ENSG00000152990	Q8IWK6	hugo_gene	ADGRA3
Approved	HGNC:13839	ADGRA3	adhesion G protein-coupled receptor A3	ENSG00000152990	Q8IWK6	previous_symbols	GPR125
Approved	HGNC:13839	ADGRA3	adhesion G protein-coupled receptor A3	ENSG00000152990	Q8IWK6	alias_symbols	FLJ38547
Approved	HGNC:13839	ADGRA3	adhesion G protein-coupled receptor A3	ENSG00000152990	Q8IWK6	alias_symbols	PGR21
Approved	HGNC:55918	ADGRA3P1	ADGRA3 pseudogene 1	ENSG00000256616	NA	hugo_gene	ADGRA3P1
Approved	HGNC:943	ADGRB1	adhesion G protein-coupled receptor B1	ENSG00000181790	O14514	hugo_gene	ADGRB1
Approved	HGNC:943	ADGRB1	adhesion G protein-coupled receptor B1	ENSG00000181790	O14514	previous_symbols	BAI1
Approved	HGNC:944	ADGRB2	adhesion G protein-coupled receptor B2	ENSG00000121753	O60241	hugo_gene	ADGRB2
Approved	HGNC:944	ADGRB2	adhesion G protein-coupled receptor B2	ENSG00000121753	O60241	previous_symbols	BAI2
Approved	HGNC:945	ADGRB3	adhesion G protein-coupled receptor B3	ENSG00000135298	O60242	hugo_gene	ADGRB3
Approved	HGNC:945	ADGRB3	adhesion G protein-coupled receptor B3	ENSG00000135298	O60242	previous_symbols	BAI3
Approved	HGNC:945	ADGRB3	adhesion G protein-coupled receptor B3	ENSG00000135298	O60242	alias_symbols	KIAA0550
Approved	HGNC:55774	ADGRB3-DT	ADGRB3 divergent transcript	ENSG00000230910	NA	hugo_gene	ADGRB3-DT
Approved	HGNC:55774	ADGRB3-DT	ADGRB3 divergent transcript	ENSG00000230910	NA	alias_symbols	AL391807.1
Approved	HGNC:55774	ADGRB3-DT	ADGRB3 divergent transcript	ENSG00000230910	NA	alias_symbols	RP3-525N10.2
Approved	HGNC:19893	ADGRD1	adhesion G protein-coupled receptor D1	ENSG00000111452	Q6QNK2	hugo_gene	ADGRD1
Approved	HGNC:19893	ADGRD1	adhesion G protein-coupled receptor D1	ENSG00000111452	Q6QNK2	previous_symbols	GPR133
Approved	HGNC:19893	ADGRD1	adhesion G protein-coupled receptor D1	ENSG00000111452	Q6QNK2	alias_symbols	DKFZp434B1272
Approved	HGNC:19893	ADGRD1	adhesion G protein-coupled receptor D1	ENSG00000111452	Q6QNK2	alias_symbols	PGR25
Approved	HGNC:53314	ADGRD1-AS1	ADGRD1 antisense RNA 1	ENSG00000256151	NA	hugo_gene	ADGRD1-AS1
Approved	HGNC:53314	ADGRD1-AS1	ADGRD1 antisense RNA 1	ENSG00000256151	NA	alias_symbols	LACAT8
Approved	HGNC:18651	ADGRD2	adhesion G protein-coupled receptor D2	ENSG00000180264	Q7Z7M1	hugo_gene	ADGRD2
Approved	HGNC:18651	ADGRD2	adhesion G protein-coupled receptor D2	ENSG00000180264	Q7Z7M1	previous_symbols	GPR144
Approved	HGNC:18651	ADGRD2	adhesion G protein-coupled receptor D2	ENSG00000180264	Q7Z7M1	alias_symbols	PGR24
Approved	HGNC:3336	ADGRE1	adhesion G protein-coupled receptor E1	ENSG00000174837	Q14246	hugo_gene	ADGRE1
Approved	HGNC:3336	ADGRE1	adhesion G protein-coupled receptor E1	ENSG00000174837	Q14246	previous_symbols	TM7LN3
Approved	HGNC:3336	ADGRE1	adhesion G protein-coupled receptor E1	ENSG00000174837	Q14246	previous_symbols	EMR1
Approved	HGNC:3337	ADGRE2	adhesion G protein-coupled receptor E2	ENSG00000127507	Q9UHX3	hugo_gene	ADGRE2
Approved	HGNC:3337	ADGRE2	adhesion G protein-coupled receptor E2	ENSG00000127507	Q9UHX3	previous_symbols	EMR2
Approved	HGNC:3337	ADGRE2	adhesion G protein-coupled receptor E2	ENSG00000127507	Q9UHX3	alias_symbols	CD312
Approved	HGNC:23647	ADGRE3	adhesion G protein-coupled receptor E3	ENSG00000131355	Q9BY15	hugo_gene	ADGRE3
Approved	HGNC:23647	ADGRE3	adhesion G protein-coupled receptor E3	ENSG00000131355	Q9BY15	previous_symbols	EMR3
Approved	HGNC:19240	ADGRE4P	adhesion G protein-coupled receptor E4, pseudogene	ENSG00000268758	Q86SQ3	hugo_gene	ADGRE4P
Approved	HGNC:19240	ADGRE4P	adhesion G protein-coupled receptor E4, pseudogene	ENSG00000268758	Q86SQ3	previous_symbols	GPR127
Approved	HGNC:19240	ADGRE4P	adhesion G protein-coupled receptor E4, pseudogene	ENSG00000268758	Q86SQ3	alias_symbols	PGR16
Approved	HGNC:19240	ADGRE4P	adhesion G protein-coupled receptor E4, pseudogene	ENSG00000268758	Q86SQ3	previous_symbols	EMR4
Approved	HGNC:19240	ADGRE4P	adhesion G protein-coupled receptor E4, pseudogene	ENSG00000268758	Q86SQ3	previous_symbols	EMR4P
Approved	HGNC:1711	ADGRE5	adhesion G protein-coupled receptor E5	ENSG00000123146	P48960	hugo_gene	ADGRE5
Approved	HGNC:1711	ADGRE5	adhesion G protein-coupled receptor E5	ENSG00000123146	P48960	previous_symbols	CD97
Approved	HGNC:1711	ADGRE5	adhesion G protein-coupled receptor E5	ENSG00000123146	P48960	alias_symbols	TM7LN1
Approved	HGNC:18990	ADGRF1	adhesion G protein-coupled receptor F1	ENSG00000153292	Q5T601	hugo_gene	ADGRF1
Approved	HGNC:18990	ADGRF1	adhesion G protein-coupled receptor F1	ENSG00000153292	Q5T601	previous_symbols	GPR110
Approved	HGNC:18990	ADGRF1	adhesion G protein-coupled receptor F1	ENSG00000153292	Q5T601	alias_symbols	hGPCR36
Approved	HGNC:18990	ADGRF1	adhesion G protein-coupled receptor F1	ENSG00000153292	Q5T601	alias_symbols	PGR19
Approved	HGNC:18991	ADGRF2P	adhesion G protein-coupled receptor F2, pseudogene	ENSG00000164393	Q8IZF7	hugo_gene	ADGRF2P
Approved	HGNC:18991	ADGRF2P	adhesion G protein-coupled receptor F2, pseudogene	ENSG00000164393	Q8IZF7	previous_symbols	GPR111
Approved	HGNC:18991	ADGRF2P	adhesion G protein-coupled receptor F2, pseudogene	ENSG00000164393	Q8IZF7	alias_symbols	hGPCR35
Approved	HGNC:18991	ADGRF2P	adhesion G protein-coupled receptor F2, pseudogene	ENSG00000164393	Q8IZF7	alias_symbols	PGR20
Approved	HGNC:18991	ADGRF2P	adhesion G protein-coupled receptor F2, pseudogene	ENSG00000164393	Q8IZF7	previous_symbols	ADGRF2
Approved	HGNC:18989	ADGRF3	adhesion G protein-coupled receptor F3	ENSG00000173567	Q8IZF5	hugo_gene	ADGRF3
Approved	HGNC:18989	ADGRF3	adhesion G protein-coupled receptor F3	ENSG00000173567	Q8IZF5	previous_symbols	GPR113
Approved	HGNC:18989	ADGRF3	adhesion G protein-coupled receptor F3	ENSG00000173567	Q8IZF5	alias_symbols	hGPCR37
Approved	HGNC:18989	ADGRF3	adhesion G protein-coupled receptor F3	ENSG00000173567	Q8IZF5	alias_symbols	PGR23
Approved	HGNC:19011	ADGRF4	adhesion G protein-coupled receptor F4	ENSG00000153294	Q8IZF3	hugo_gene	ADGRF4
Approved	HGNC:19011	ADGRF4	adhesion G protein-coupled receptor F4	ENSG00000153294	Q8IZF3	previous_symbols	GPR115
Approved	HGNC:19011	ADGRF4	adhesion G protein-coupled receptor F4	ENSG00000153294	Q8IZF3	alias_symbols	FLJ38076
Approved	HGNC:19011	ADGRF4	adhesion G protein-coupled receptor F4	ENSG00000153294	Q8IZF3	alias_symbols	PGR18
Approved	HGNC:19030	ADGRF5	adhesion G protein-coupled receptor F5	ENSG00000069122	Q8IZF2	hugo_gene	ADGRF5
Approved	HGNC:19030	ADGRF5	adhesion G protein-coupled receptor F5	ENSG00000069122	Q8IZF2	previous_symbols	GPR116
Approved	HGNC:19030	ADGRF5	adhesion G protein-coupled receptor F5	ENSG00000069122	Q8IZF2	alias_symbols	DKFZp564O1923
Approved	HGNC:19030	ADGRF5	adhesion G protein-coupled receptor F5	ENSG00000069122	Q8IZF2	alias_symbols	KIAA0758
Approved	HGNC:40864	ADGRF5-AS1	ADGRF5 antisense RNA 1	ENSG00000225730	NA	hugo_gene	ADGRF5-AS1
Approved	HGNC:32922	ADGRF5P1	adhesion G protein-coupled receptor F5 pseudogene 1	ENSG00000227582	NA	hugo_gene	ADGRF5P1
Approved	HGNC:32922	ADGRF5P1	adhesion G protein-coupled receptor F5 pseudogene 1	ENSG00000227582	NA	previous_symbols	GPR116P1
Approved	HGNC:32921	ADGRF5P2	adhesion G protein-coupled receptor F5 pseudogene 2	ENSG00000204818	NA	hugo_gene	ADGRF5P2
Approved	HGNC:32921	ADGRF5P2	adhesion G protein-coupled receptor F5 pseudogene 2	ENSG00000204818	NA	previous_symbols	GPR116P2
Approved	HGNC:4512	ADGRG1	adhesion G protein-coupled receptor G1	ENSG00000205336	Q9Y653	hugo_gene	ADGRG1
Approved	HGNC:4512	ADGRG1	adhesion G protein-coupled receptor G1	ENSG00000205336	Q9Y653	previous_symbols	GPR56
Approved	HGNC:4512	ADGRG1	adhesion G protein-coupled receptor G1	ENSG00000205336	Q9Y653	alias_symbols	TM7LN4
Approved	HGNC:4512	ADGRG1	adhesion G protein-coupled receptor G1	ENSG00000205336	Q9Y653	alias_symbols	TM7XN1
Approved	HGNC:4516	ADGRG2	adhesion G protein-coupled receptor G2	ENSG00000173698	Q8IZP9	hugo_gene	ADGRG2
Approved	HGNC:4516	ADGRG2	adhesion G protein-coupled receptor G2	ENSG00000173698	Q8IZP9	previous_symbols	GPR64
Approved	HGNC:4516	ADGRG2	adhesion G protein-coupled receptor G2	ENSG00000173698	Q8IZP9	alias_symbols	HE6
Approved	HGNC:4516	ADGRG2	adhesion G protein-coupled receptor G2	ENSG00000173698	Q8IZP9	alias_symbols	TM7LN2
Approved	HGNC:4516	ADGRG2	adhesion G protein-coupled receptor G2	ENSG00000173698	Q8IZP9	alias_symbols	EDDM6
Approved	HGNC:13728	ADGRG3	adhesion G protein-coupled receptor G3	ENSG00000182885	Q86Y34	hugo_gene	ADGRG3
Approved	HGNC:13728	ADGRG3	adhesion G protein-coupled receptor G3	ENSG00000182885	Q86Y34	previous_symbols	GPR97
Approved	HGNC:13728	ADGRG3	adhesion G protein-coupled receptor G3	ENSG00000182885	Q86Y34	alias_symbols	Pb99
Approved	HGNC:13728	ADGRG3	adhesion G protein-coupled receptor G3	ENSG00000182885	Q86Y34	alias_symbols	PGR26
Approved	HGNC:18992	ADGRG4	adhesion G protein-coupled receptor G4	ENSG00000156920	Q8IZF6	hugo_gene	ADGRG4
Approved	HGNC:18992	ADGRG4	adhesion G protein-coupled receptor G4	ENSG00000156920	Q8IZF6	previous_symbols	GPR112
Approved	HGNC:18992	ADGRG4	adhesion G protein-coupled receptor G4	ENSG00000156920	Q8IZF6	alias_symbols	RP1-299I16
Approved	HGNC:18992	ADGRG4	adhesion G protein-coupled receptor G4	ENSG00000156920	Q8IZF6	alias_symbols	PGR17
Approved	HGNC:19010	ADGRG5	adhesion G protein-coupled receptor G5	ENSG00000159618	Q8IZF4	hugo_gene	ADGRG5
Approved	HGNC:19010	ADGRG5	adhesion G protein-coupled receptor G5	ENSG00000159618	Q8IZF4	previous_symbols	GPR114
Approved	HGNC:19010	ADGRG5	adhesion G protein-coupled receptor G5	ENSG00000159618	Q8IZF4	alias_symbols	PGR27
Approved	HGNC:13841	ADGRG6	adhesion G protein-coupled receptor G6	ENSG00000112414	Q86SQ4	hugo_gene	ADGRG6
Approved	HGNC:13841	ADGRG6	adhesion G protein-coupled receptor G6	ENSG00000112414	Q86SQ4	previous_symbols	GPR126
Approved	HGNC:13841	ADGRG6	adhesion G protein-coupled receptor G6	ENSG00000112414	Q86SQ4	alias_symbols	FLJ14937
Approved	HGNC:19241	ADGRG7	adhesion G protein-coupled receptor G7	ENSG00000144820	Q96K78	hugo_gene	ADGRG7
Approved	HGNC:19241	ADGRG7	adhesion G protein-coupled receptor G7	ENSG00000144820	Q96K78	previous_symbols	GPR128
Approved	HGNC:19241	ADGRG7	adhesion G protein-coupled receptor G7	ENSG00000144820	Q96K78	alias_symbols	FLJ14454
Approved	HGNC:20973	ADGRL1	adhesion G protein-coupled receptor L1	ENSG00000072071	O94910	hugo_gene	ADGRL1
Approved	HGNC:20973	ADGRL1	adhesion G protein-coupled receptor L1	ENSG00000072071	O94910	previous_symbols	LPHN1
Approved	HGNC:20973	ADGRL1	adhesion G protein-coupled receptor L1	ENSG00000072071	O94910	alias_symbols	KIAA0821
Approved	HGNC:20973	ADGRL1	adhesion G protein-coupled receptor L1	ENSG00000072071	O94910	alias_symbols	CIRL1
Approved	HGNC:20973	ADGRL1	adhesion G protein-coupled receptor L1	ENSG00000072071	O94910	alias_symbols	LEC2
Approved	HGNC:55309	ADGRL1-AS1	ADGRL1 antisense RNA 1	ENSG00000267169	NA	hugo_gene	ADGRL1-AS1
Approved	HGNC:18582	ADGRL2	adhesion G protein-coupled receptor L2	ENSG00000117114	O95490	hugo_gene	ADGRL2
Approved	HGNC:18582	ADGRL2	adhesion G protein-coupled receptor L2	ENSG00000117114	O95490	previous_symbols	LPHH1
Approved	HGNC:18582	ADGRL2	adhesion G protein-coupled receptor L2	ENSG00000117114	O95490	alias_symbols	KIAA0786
Approved	HGNC:18582	ADGRL2	adhesion G protein-coupled receptor L2	ENSG00000117114	O95490	alias_symbols	LEC1
Approved	HGNC:18582	ADGRL2	adhesion G protein-coupled receptor L2	ENSG00000117114	O95490	alias_symbols	CIRL2
Approved	HGNC:18582	ADGRL2	adhesion G protein-coupled receptor L2	ENSG00000117114	O95490	previous_symbols	LPHN2
Approved	HGNC:20974	ADGRL3	adhesion G protein-coupled receptor L3	ENSG00000150471	Q9HAR2	hugo_gene	ADGRL3
Approved	HGNC:20974	ADGRL3	adhesion G protein-coupled receptor L3	ENSG00000150471	Q9HAR2	previous_symbols	LPHN3
Approved	HGNC:20974	ADGRL3	adhesion G protein-coupled receptor L3	ENSG00000150471	Q9HAR2	alias_symbols	KIAA0768
Approved	HGNC:20974	ADGRL3	adhesion G protein-coupled receptor L3	ENSG00000150471	Q9HAR2	alias_symbols	LEC3
Approved	HGNC:50604	ADGRL3-AS1	ADGRL3 antisense RNA 1	ENSG00000248692	NA	hugo_gene	ADGRL3-AS1
Approved	HGNC:50604	ADGRL3-AS1	ADGRL3 antisense RNA 1	ENSG00000248692	NA	previous_symbols	LPHN3-AS1
Approved	HGNC:20822	ADGRL4	adhesion G protein-coupled receptor L4	ENSG00000162618	Q9HBW9	hugo_gene	ADGRL4
Approved	HGNC:20822	ADGRL4	adhesion G protein-coupled receptor L4	ENSG00000162618	Q9HBW9	previous_symbols	ELTD1
Approved	HGNC:20822	ADGRL4	adhesion G protein-coupled receptor L4	ENSG00000162618	Q9HBW9	alias_symbols	ETL
Approved	HGNC:17416	ADGRV1	adhesion G protein-coupled receptor V1	ENSG00000164199	Q8WXG9	hugo_gene	ADGRV1
Approved	HGNC:17416	ADGRV1	adhesion G protein-coupled receptor V1	ENSG00000164199	Q8WXG9	previous_symbols	USH2C
Approved	HGNC:17416	ADGRV1	adhesion G protein-coupled receptor V1	ENSG00000164199	Q8WXG9	alias_symbols	DKFZp761P0710
Approved	HGNC:17416	ADGRV1	adhesion G protein-coupled receptor V1	ENSG00000164199	Q8WXG9	alias_symbols	KIAA0686
Approved	HGNC:17416	ADGRV1	adhesion G protein-coupled receptor V1	ENSG00000164199	Q8WXG9	alias_symbols	FEB4
Approved	HGNC:17416	ADGRV1	adhesion G protein-coupled receptor V1	ENSG00000164199	Q8WXG9	alias_symbols	VLGR1
Approved	HGNC:17416	ADGRV1	adhesion G protein-coupled receptor V1	ENSG00000164199	Q8WXG9	previous_symbols	MASS1
Approved	HGNC:17416	ADGRV1	adhesion G protein-coupled receptor V1	ENSG00000164199	Q8WXG9	previous_symbols	GPR98
Approved	HGNC:249	ADH1A	alcohol dehydrogenase 1A (class I), alpha polypeptide	ENSG00000187758	P07327	hugo_gene	ADH1A
Approved	HGNC:249	ADH1A	alcohol dehydrogenase 1A (class I), alpha polypeptide	ENSG00000187758	P07327	previous_symbols	ADH1
Approved	HGNC:250	ADH1B	alcohol dehydrogenase 1B (class I), beta polypeptide	ENSG00000196616	P00325	hugo_gene	ADH1B
Approved	HGNC:250	ADH1B	alcohol dehydrogenase 1B (class I), beta polypeptide	ENSG00000196616	P00325	previous_symbols	ADH2
Approved	HGNC:251	ADH1C	alcohol dehydrogenase 1C (class I), gamma polypeptide	ENSG00000248144	P00326	hugo_gene	ADH1C
Approved	HGNC:251	ADH1C	alcohol dehydrogenase 1C (class I), gamma polypeptide	ENSG00000248144	P00326	previous_symbols	ADH3
Approved	HGNC:252	ADH4	alcohol dehydrogenase 4 (class II), pi polypeptide	ENSG00000198099	P08319	hugo_gene	ADH4
Approved	HGNC:252	ADH4	alcohol dehydrogenase 4 (class II), pi polypeptide	ENSG00000198099	P08319	alias_symbols	ADH-2
Approved	HGNC:253	ADH5	alcohol dehydrogenase 5 (class III), chi polypeptide	ENSG00000197894	P11766	hugo_gene	ADH5
Approved	HGNC:253	ADH5	alcohol dehydrogenase 5 (class III), chi polypeptide	ENSG00000197894	P11766	previous_symbols	FDH
Approved	HGNC:253	ADH5	alcohol dehydrogenase 5 (class III), chi polypeptide	ENSG00000197894	P11766	alias_symbols	ADH-3
Approved	HGNC:253	ADH5	alcohol dehydrogenase 5 (class III), chi polypeptide	ENSG00000197894	P11766	alias_symbols	ADHX
Approved	HGNC:253	ADH5	alcohol dehydrogenase 5 (class III), chi polypeptide	ENSG00000197894	P11766	alias_symbols	GSNOR
Entry Withdrawn	HGNC:254	ADH5P1	alcohol dehydrogenase 5 (class III), chi polypeptide, pseudogene 1	NA	NA	hugo_gene	ADH5P1
Entry Withdrawn	HGNC:254	ADH5P1	alcohol dehydrogenase 5 (class III), chi polypeptide, pseudogene 1	NA	NA	alias_symbols	ADH-3P1
Approved	HGNC:22976	ADH5P2	ADH5 pseudogene 2	ENSG00000232676	NA	hugo_gene	ADH5P2
Approved	HGNC:22991	ADH5P3	ADH5 pseudogene 3	ENSG00000223694	NA	hugo_gene	ADH5P3
Approved	HGNC:21377	ADH5P4	ADH5 pseudogene 4	ENSG00000233859	NA	hugo_gene	ADH5P4
Approved	HGNC:21377	ADH5P4	ADH5 pseudogene 4	ENSG00000233859	NA	previous_symbols	ADH5B
Approved	HGNC:21377	ADH5P4	ADH5 pseudogene 4	ENSG00000233859	NA	alias_symbols	bA707M13.2
Approved	HGNC:54523	ADH5P5	ADH5 pseudogene 5	ENSG00000234865	NA	hugo_gene	ADH5P5
Approved	HGNC:255	ADH6	alcohol dehydrogenase 6 (class V)	ENSG00000172955	P28332	hugo_gene	ADH6
Approved	HGNC:255	ADH6	alcohol dehydrogenase 6 (class V)	ENSG00000172955	P28332	alias_symbols	ADH-5
Approved	HGNC:256	ADH7	alcohol dehydrogenase 7 (class IV), mu or sigma polypeptide	ENSG00000196344	P40394	hugo_gene	ADH7
Approved	HGNC:256	ADH7	alcohol dehydrogenase 7 (class IV), mu or sigma polypeptide	ENSG00000196344	P40394	alias_symbols	ADH-4
Approved	HGNC:16354	ADHFE1	alcohol dehydrogenase iron containing 1	ENSG00000147576	Q8IWW8	hugo_gene	ADHFE1
Approved	HGNC:16354	ADHFE1	alcohol dehydrogenase iron containing 1	ENSG00000147576	Q8IWW8	alias_symbols	FLJ32430
Approved	HGNC:30576	ADI1	acireductone dioxygenase 1	ENSG00000182551	Q9BV57	hugo_gene	ADI1
Approved	HGNC:30576	ADI1	acireductone dioxygenase 1	ENSG00000182551	Q9BV57	alias_symbols	SIPL
Approved	HGNC:30576	ADI1	acireductone dioxygenase 1	ENSG00000182551	Q9BV57	alias_symbols	MTCBP-1
Approved	HGNC:30576	ADI1	acireductone dioxygenase 1	ENSG00000182551	Q9BV57	alias_symbols	ARD
Approved	HGNC:30576	ADI1	acireductone dioxygenase 1	ENSG00000182551	Q9BV57	alias_symbols	APL1
Approved	HGNC:30576	ADI1	acireductone dioxygenase 1	ENSG00000182551	Q9BV57	alias_symbols	FLJ10913
Approved	HGNC:30576	ADI1	acireductone dioxygenase 1	ENSG00000182551	Q9BV57	alias_symbols	HMFT1638
Approved	HGNC:30576	ADI1	acireductone dioxygenase 1	ENSG00000182551	Q9BV57	alias_symbols	mtnD
Approved	HGNC:52339	ADI1P1	acireductone dioxygenase 1 pseudogene 1	ENSG00000235102	NA	hugo_gene	ADI1P1
Approved	HGNC:52340	ADI1P2	acireductone dioxygenase 1 pseudogene 2	ENSG00000250684	NA	hugo_gene	ADI1P2
Approved	HGNC:52341	ADI1P3	acireductone dioxygenase 1 pseudogene 3	ENSG00000258369	NA	hugo_gene	ADI1P3
Approved	HGNC:28606	ADIG	adipogenin	ENSG00000182035	Q0VDE8	hugo_gene	ADIG
Approved	HGNC:28606	ADIG	adipogenin	ENSG00000182035	Q0VDE8	alias_symbols	MGC39724
Approved	HGNC:28606	ADIG	adipogenin	ENSG00000182035	Q0VDE8	alias_symbols	SMAF1
Approved	HGNC:28606	ADIG	adipogenin	ENSG00000182035	Q0VDE8	alias_symbols	RP5-1100H13.2
Approved	HGNC:56273	ADIPINT	adipocyte associated pyruvate carboxylase interacting lncRNA	ENSG00000292223	NA	hugo_gene	ADIPINT
Approved	HGNC:13633	ADIPOQ	adiponectin, C1Q and collagen domain containing	ENSG00000181092	Q15848	hugo_gene	ADIPOQ
Approved	HGNC:13633	ADIPOQ	adiponectin, C1Q and collagen domain containing	ENSG00000181092	Q15848	previous_symbols	ACDC
Approved	HGNC:13633	ADIPOQ	adiponectin, C1Q and collagen domain containing	ENSG00000181092	Q15848	alias_symbols	ACRP30
Approved	HGNC:13633	ADIPOQ	adiponectin, C1Q and collagen domain containing	ENSG00000181092	Q15848	alias_symbols	apM1
Approved	HGNC:13633	ADIPOQ	adiponectin, C1Q and collagen domain containing	ENSG00000181092	Q15848	alias_symbols	GBP28
Approved	HGNC:13633	ADIPOQ	adiponectin, C1Q and collagen domain containing	ENSG00000181092	Q15848	alias_symbols	adiponectin
Approved	HGNC:40648	ADIPOQ-AS1	ADIPOQ antisense RNA 1	ENSG00000226482	NA	hugo_gene	ADIPOQ-AS1
Approved	HGNC:24040	ADIPOR1	adiponectin receptor 1	ENSG00000159346	Q96A54	hugo_gene	ADIPOR1
Approved	HGNC:24040	ADIPOR1	adiponectin receptor 1	ENSG00000159346	Q96A54	alias_symbols	PAQR1
Approved	HGNC:24040	ADIPOR1	adiponectin receptor 1	ENSG00000159346	Q96A54	alias_symbols	ACDCR1
Approved	HGNC:44910	ADIPOR1P1	adiponectin receptor 1 pseudogene 1	ENSG00000232497	NA	hugo_gene	ADIPOR1P1
Approved	HGNC:44911	ADIPOR1P2	adiponectin receptor 1 pseudogene 2	ENSG00000258805	NA	hugo_gene	ADIPOR1P2
Approved	HGNC:24041	ADIPOR2	adiponectin receptor 2	ENSG00000006831	Q86V24	hugo_gene	ADIPOR2
Approved	HGNC:24041	ADIPOR2	adiponectin receptor 2	ENSG00000006831	Q86V24	alias_symbols	PAQR2
Approved	HGNC:24041	ADIPOR2	adiponectin receptor 2	ENSG00000006831	Q86V24	alias_symbols	ACDCR2
Symbol Withdrawn	HGNC:16477	ADIR	symbol withdrawn, see [HGNC:11997](/data/gene-symbol-report/#!/hgnc_id/HGNC:11997)	NA	NA	hugo_gene	ADIR
Symbol Withdrawn	HGNC:16477	ADIR	symbol withdrawn, see [HGNC:11997](/data/gene-symbol-report/#!/hgnc_id/HGNC:11997)	NA	NA	alias_symbols	FLJ22345
Symbol Withdrawn	HGNC:16477	ADIR	symbol withdrawn, see [HGNC:11997](/data/gene-symbol-report/#!/hgnc_id/HGNC:11997)	NA	NA	alias_symbols	ADIR2
Approved	HGNC:24043	ADIRF	adipogenesis regulatory factor	ENSG00000148671	Q15847	hugo_gene	ADIRF
Approved	HGNC:24043	ADIRF	adipogenesis regulatory factor	ENSG00000148671	Q15847	previous_symbols	C10orf116
Approved	HGNC:24043	ADIRF	adipogenesis regulatory factor	ENSG00000148671	Q15847	alias_symbols	APM2
Approved	HGNC:24043	ADIRF	adipogenesis regulatory factor	ENSG00000148671	Q15847	alias_symbols	AFRO
Approved	HGNC:45127	ADIRF-AS1	ADIRF antisense RNA 1	ENSG00000272734	NA	hugo_gene	ADIRF-AS1
Approved	HGNC:15873	ADISSP	adipose secreted signaling protein	ENSG00000101220	Q9GZN8	hugo_gene	ADISSP
Approved	HGNC:15873	ADISSP	adipose secreted signaling protein	ENSG00000101220	Q9GZN8	previous_symbols	C20orf27
Approved	HGNC:15873	ADISSP	adipose secreted signaling protein	ENSG00000101220	Q9GZN8	alias_symbols	FLJ20550
Approved	HGNC:257	ADK	adenosine kinase	ENSG00000156110	P55263	hugo_gene	ADK
Approved	HGNC:257	ADK	adenosine kinase	ENSG00000156110	P55263	alias_symbols	AK
Symbol Withdrawn	HGNC:258	ADL	symbol withdrawn, see [HGNC:10805](/data/gene-symbol-report/#!/hgnc_id/HGNC:10805)	NA	NA	hugo_gene	ADL
Approved	HGNC:259	ADM	adrenomedullin	ENSG00000148926	P35318	hugo_gene	ADM
Approved	HGNC:259	ADM	adrenomedullin	ENSG00000148926	P35318	alias_symbols	AM
Approved	HGNC:55516	ADM-DT	ADM divergent transcript	ENSG00000254554	NA	hugo_gene	ADM-DT
Approved	HGNC:28898	ADM2	adrenomedullin 2	ENSG00000128165	Q7Z4H4	hugo_gene	ADM2
Approved	HGNC:28898	ADM2	adrenomedullin 2	ENSG00000128165	Q7Z4H4	alias_symbols	AM2
Approved	HGNC:28898	ADM2	adrenomedullin 2	ENSG00000128165	Q7Z4H4	alias_symbols	FLJ21135
Approved	HGNC:27293	ADM5	adrenomedullin 5 (putative)	ENSG00000224420	C9JUS6	hugo_gene	ADM5
Approved	HGNC:27293	ADM5	adrenomedullin 5 (putative)	ENSG00000224420	C9JUS6	previous_symbols	C19orf76
Approved	HGNC:27293	ADM5	adrenomedullin 5 (putative)	ENSG00000224420	C9JUS6	alias_symbols	AM5
Symbol Withdrawn	HGNC:260	ADMLX	symbol withdrawn, see [HGNC:6211](/data/gene-symbol-report/#!/hgnc_id/HGNC:6211)	NA	NA	hugo_gene	ADMLX
Symbol Withdrawn	HGNC:261	ADMLY	symbol withdrawn, see [HGNC:6214](/data/gene-symbol-report/#!/hgnc_id/HGNC:6214)	NA	NA	hugo_gene	ADMLY
Approved	HGNC:15766	ADNP	activity dependent neuroprotector homeobox	ENSG00000101126	Q9H2P0	hugo_gene	ADNP
Approved	HGNC:15766	ADNP	activity dependent neuroprotector homeobox	ENSG00000101126	Q9H2P0	alias_symbols	KIAA0784
Approved	HGNC:15766	ADNP	activity dependent neuroprotector homeobox	ENSG00000101126	Q9H2P0	alias_symbols	ADNP1
Approved	HGNC:51227	ADNP-AS1	ADNP antisense RNA 1	ENSG00000259456	NA	hugo_gene	ADNP-AS1
Approved	HGNC:23803	ADNP2	ADNP homeobox 2	ENSG00000101544	Q6IQ32	hugo_gene	ADNP2
Approved	HGNC:23803	ADNP2	ADNP homeobox 2	ENSG00000101544	Q6IQ32	previous_symbols	ZNF508
Approved	HGNC:23803	ADNP2	ADNP homeobox 2	ENSG00000101544	Q6IQ32	alias_symbols	KIAA0863
Approved	HGNC:23506	ADO	2-aminoethanethiol dioxygenase	ENSG00000181915	Q96SZ5	hugo_gene	ADO
Approved	HGNC:23506	ADO	2-aminoethanethiol dioxygenase	ENSG00000181915	Q96SZ5	previous_symbols	C10orf22
Approved	HGNC:23506	ADO	2-aminoethanethiol dioxygenase	ENSG00000181915	Q96SZ5	alias_symbols	FLJ14547
Approved	HGNC:262	ADORA1	adenosine A1 receptor	ENSG00000163485	P30542	hugo_gene	ADORA1
Approved	HGNC:262	ADORA1	adenosine A1 receptor	ENSG00000163485	P30542	alias_symbols	RDC7
Approved	HGNC:263	ADORA2A	adenosine A2a receptor	ENSG00000128271	P29274	hugo_gene	ADORA2A
Approved	HGNC:263	ADORA2A	adenosine A2a receptor	ENSG00000128271	P29274	previous_symbols	ADORA2
Approved	HGNC:263	ADORA2A	adenosine A2a receptor	ENSG00000128271	P29274	alias_symbols	RDC8
Approved	HGNC:37122	ADORA2A-AS1	ADORA2A antisense RNA 1	ENSG00000178803	P86434	hugo_gene	ADORA2A-AS1
Approved	HGNC:37122	ADORA2A-AS1	ADORA2A antisense RNA 1	ENSG00000178803	P86434	previous_symbols	C22orf45
Approved	HGNC:37122	ADORA2A-AS1	ADORA2A antisense RNA 1	ENSG00000178803	P86434	alias_symbols	FLJ34651
Approved	HGNC:37122	ADORA2A-AS1	ADORA2A antisense RNA 1	ENSG00000178803	P86434	alias_symbols	hLinfRNA1
Approved	HGNC:264	ADORA2B	adenosine A2b receptor	ENSG00000170425	P29275	hugo_gene	ADORA2B
Approved	HGNC:265	ADORA2BP1	adenosine A2b receptor pseudogene 1	ENSG00000236136	NA	hugo_gene	ADORA2BP1
Approved	HGNC:265	ADORA2BP1	adenosine A2b receptor pseudogene 1	ENSG00000236136	NA	previous_symbols	ADORA2BP
Entry Withdrawn	HGNC:266	ADORA2L1	adenosine A2 receptor-like 1	NA	NA	hugo_gene	ADORA2L1
Entry Withdrawn	HGNC:266	ADORA2L1	adenosine A2 receptor-like 1	NA	NA	previous_symbols	ADORA2L
Entry Withdrawn	HGNC:267	ADORA2L2	adenosine A2 receptor-like 2	NA	NA	hugo_gene	ADORA2L2
Approved	HGNC:268	ADORA3	adenosine A3 receptor	ENSG00000282608	P0DMS8	hugo_gene	ADORA3
Approved	HGNC:268	ADORA3	adenosine A3 receptor	ENSG00000282608	P0DMS8	alias_symbols	AD026
Approved	HGNC:268	ADORA3	adenosine A3 receptor	ENSG00000282608	P0DMS8	alias_symbols	A3AR
Approved	HGNC:25250	ADPGK	ADP dependent glucokinase	ENSG00000159322	Q9BRR6	hugo_gene	ADPGK
Approved	HGNC:25250	ADPGK	ADP dependent glucokinase	ENSG00000159322	Q9BRR6	alias_symbols	DKFZp434B195
Approved	HGNC:25250	ADPGK	ADP dependent glucokinase	ENSG00000159322	Q9BRR6	alias_symbols	ADP-GK
Approved	HGNC:44144	ADPGK-AS1	ADPGK antisense RNA 1	ENSG00000260898	NA	hugo_gene	ADPGK-AS1
Approved	HGNC:269	ADPRH	ADP-ribosylarginine hydrolase	ENSG00000144843	P54922	hugo_gene	ADPRH
Approved	HGNC:269	ADPRH	ADP-ribosylarginine hydrolase	ENSG00000144843	P54922	alias_symbols	ARH1
Approved	HGNC:21303	ADPRHL1	ADP-ribosylhydrolase like 1	ENSG00000153531	Q8NDY3	hugo_gene	ADPRHL1
Approved	HGNC:21303	ADPRHL1	ADP-ribosylhydrolase like 1	ENSG00000153531	Q8NDY3	alias_symbols	ARH2
Approved	HGNC:30925	ADPRM	ADP-ribose/CDP-alcohol diphosphatase, manganese dependent	ENSG00000170222	Q3LIE5	hugo_gene	ADPRM
Approved	HGNC:30925	ADPRM	ADP-ribose/CDP-alcohol diphosphatase, manganese dependent	ENSG00000170222	Q3LIE5	previous_symbols	C17orf48
Approved	HGNC:30925	ADPRM	ADP-ribose/CDP-alcohol diphosphatase, manganese dependent	ENSG00000170222	Q3LIE5	alias_symbols	MDS006
Approved	HGNC:21304	ADPRS	ADP-ribosylserine hydrolase	ENSG00000116863	Q9NX46	hugo_gene	ADPRS
Approved	HGNC:21304	ADPRS	ADP-ribosylserine hydrolase	ENSG00000116863	Q9NX46	previous_symbols	ADPRHL2
Approved	HGNC:21304	ADPRS	ADP-ribosylserine hydrolase	ENSG00000116863	Q9NX46	alias_symbols	ARH3
Approved	HGNC:21304	ADPRS	ADP-ribosylserine hydrolase	ENSG00000116863	Q9NX46	alias_symbols	FLJ20446
Approved	HGNC:277	ADRA1A	adrenoceptor alpha 1A	ENSG00000120907	P35348	hugo_gene	ADRA1A
Approved	HGNC:277	ADRA1A	adrenoceptor alpha 1A	ENSG00000120907	P35348	previous_symbols	ADRA1C
Approved	HGNC:277	ADRA1A	adrenoceptor alpha 1A	ENSG00000120907	P35348	alias_symbols	ADRA1L1
Approved	HGNC:278	ADRA1B	adrenoceptor alpha 1B	ENSG00000170214	P35368	hugo_gene	ADRA1B
Symbol Withdrawn	HGNC:279	ADRA1C	symbol withdrawn, see [HGNC:277](/data/gene-symbol-report/#!/hgnc_id/HGNC:277)	NA	NA	hugo_gene	ADRA1C
Approved	HGNC:280	ADRA1D	adrenoceptor alpha 1D	ENSG00000171873	P25100	hugo_gene	ADRA1D
Approved	HGNC:280	ADRA1D	adrenoceptor alpha 1D	ENSG00000171873	P25100	alias_symbols	ADRA1R
Approved	HGNC:280	ADRA1D	adrenoceptor alpha 1D	ENSG00000171873	P25100	alias_symbols	ADRA1A
Approved	HGNC:280	ADRA1D	adrenoceptor alpha 1D	ENSG00000171873	P25100	alias_symbols	ADRA1
Approved	HGNC:281	ADRA2A	adrenoceptor alpha 2A	ENSG00000150594	P08913	hugo_gene	ADRA2A
Approved	HGNC:281	ADRA2A	adrenoceptor alpha 2A	ENSG00000150594	P08913	previous_symbols	ADRA2
Approved	HGNC:281	ADRA2A	adrenoceptor alpha 2A	ENSG00000150594	P08913	alias_symbols	ADRAR
Approved	HGNC:281	ADRA2A	adrenoceptor alpha 2A	ENSG00000150594	P08913	previous_symbols	ADRA2R
Approved	HGNC:282	ADRA2B	adrenoceptor alpha 2B	ENSG00000274286	P18089	hugo_gene	ADRA2B
Approved	HGNC:282	ADRA2B	adrenoceptor alpha 2B	ENSG00000274286	P18089	previous_symbols	ADRA2L1
Approved	HGNC:282	ADRA2B	adrenoceptor alpha 2B	ENSG00000274286	P18089	alias_symbols	ADRARL1
Approved	HGNC:282	ADRA2B	adrenoceptor alpha 2B	ENSG00000274286	P18089	previous_symbols	ADRA2RL1
Approved	HGNC:283	ADRA2C	adrenoceptor alpha 2C	ENSG00000184160	P18825	hugo_gene	ADRA2C
Approved	HGNC:283	ADRA2C	adrenoceptor alpha 2C	ENSG00000184160	P18825	previous_symbols	ADRA2L2
Approved	HGNC:283	ADRA2C	adrenoceptor alpha 2C	ENSG00000184160	P18825	alias_symbols	ADRARL2
Approved	HGNC:283	ADRA2C	adrenoceptor alpha 2C	ENSG00000184160	P18825	previous_symbols	ADRA2RL2
Symbol Withdrawn	HGNC:284	ADRA2L1	symbol withdrawn, see [HGNC:282](/data/gene-symbol-report/#!/hgnc_id/HGNC:282)	NA	NA	hugo_gene	ADRA2L1
Approved	HGNC:285	ADRB1	adrenoceptor beta 1	ENSG00000043591	P08588	hugo_gene	ADRB1
Approved	HGNC:285	ADRB1	adrenoceptor beta 1	ENSG00000043591	P08588	previous_symbols	ADRB1R
Approved	HGNC:286	ADRB2	adrenoceptor beta 2	ENSG00000169252	P07550	hugo_gene	ADRB2
Approved	HGNC:286	ADRB2	adrenoceptor beta 2	ENSG00000169252	P07550	previous_symbols	ADRB2R
Approved	HGNC:286	ADRB2	adrenoceptor beta 2	ENSG00000169252	P07550	alias_symbols	ADRBR
Approved	HGNC:286	ADRB2	adrenoceptor beta 2	ENSG00000169252	P07550	alias_symbols	BAR
Approved	HGNC:286	ADRB2	adrenoceptor beta 2	ENSG00000169252	P07550	alias_symbols	B2AR
Approved	HGNC:286	ADRB2	adrenoceptor beta 2	ENSG00000169252	P07550	alias_symbols	ARB2
Symbol Withdrawn	HGNC:287	ADRB2RL1	symbol withdrawn, see [HGNC:5286](/data/gene-symbol-report/#!/hgnc_id/HGNC:5286)	NA	NA	hugo_gene	ADRB2RL1
Approved	HGNC:288	ADRB3	adrenoceptor beta 3	ENSG00000188778	P13945	hugo_gene	ADRB3
Approved	HGNC:15759	ADRM1	ADRM1 26S proteasome ubiquitin receptor	ENSG00000130706	Q16186	hugo_gene	ADRM1
Approved	HGNC:15759	ADRM1	ADRM1 26S proteasome ubiquitin receptor	ENSG00000130706	Q16186	alias_symbols	GP110
Approved	HGNC:15759	ADRM1	ADRM1 26S proteasome ubiquitin receptor	ENSG00000130706	Q16186	alias_symbols	Rpn13
Approved	HGNC:15759	ADRM1	ADRM1 26S proteasome ubiquitin receptor	ENSG00000130706	Q16186	alias_symbols	ARM1
Approved	HGNC:15759	ADRM1	ADRM1 26S proteasome ubiquitin receptor	ENSG00000130706	Q16186	alias_symbols	PSMD16
Approved	HGNC:291	ADSL	adenylosuccinate lyase	ENSG00000239900	P30566	hugo_gene	ADSL
Approved	HGNC:20093	ADSS1	adenylosuccinate synthase 1	ENSG00000185100	Q8N142	hugo_gene	ADSS1
Approved	HGNC:20093	ADSS1	adenylosuccinate synthase 1	ENSG00000185100	Q8N142	previous_symbols	ADSSL1
Approved	HGNC:20093	ADSS1	adenylosuccinate synthase 1	ENSG00000185100	Q8N142	alias_symbols	FLJ38602
Approved	HGNC:292	ADSS2	adenylosuccinate synthase 2	ENSG00000035687	P30520	hugo_gene	ADSS2
Approved	HGNC:292	ADSS2	adenylosuccinate synthase 2	ENSG00000035687	P30520	previous_symbols	ADSS
Entry Withdrawn	HGNC:293	ADT	ADT unknown	NA	NA	hugo_gene	ADT
Symbol Withdrawn	HGNC:294	ADTAA	symbol withdrawn, see [HGNC:561](/data/gene-symbol-report/#!/hgnc_id/HGNC:561)	NA	NA	hugo_gene	ADTAA
Symbol Withdrawn	HGNC:295	ADTAB	symbol withdrawn, see [HGNC:562](/data/gene-symbol-report/#!/hgnc_id/HGNC:562)	NA	NA	hugo_gene	ADTAB
Symbol Withdrawn	HGNC:296	ADTB1	symbol withdrawn, see [HGNC:554](/data/gene-symbol-report/#!/hgnc_id/HGNC:554)	NA	NA	hugo_gene	ADTB1
Symbol Withdrawn	HGNC:299	ADTB2	symbol withdrawn, see [HGNC:563](/data/gene-symbol-report/#!/hgnc_id/HGNC:563)	NA	NA	hugo_gene	ADTB2
Symbol Withdrawn	HGNC:300	ADTG	symbol withdrawn, see [HGNC:555](/data/gene-symbol-report/#!/hgnc_id/HGNC:555)	NA	NA	hugo_gene	ADTG
Approved	HGNC:21214	ADTRP	androgen dependent TFPI regulating protein	ENSG00000111863	Q96IZ2	hugo_gene	ADTRP
Approved	HGNC:21214	ADTRP	androgen dependent TFPI regulating protein	ENSG00000111863	Q96IZ2	previous_symbols	C6orf105
Approved	HGNC:21214	ADTRP	androgen dependent TFPI regulating protein	ENSG00000111863	Q96IZ2	alias_symbols	dJ413H6.1
Approved	HGNC:21214	ADTRP	androgen dependent TFPI regulating protein	ENSG00000111863	Q96IZ2	alias_symbols	AIG1L
Symbol Withdrawn	HGNC:301	AE1	symbol withdrawn, see [HGNC:11027](/data/gene-symbol-report/#!/hgnc_id/HGNC:11027)	NA	NA	hugo_gene	AE1
Symbol Withdrawn	HGNC:302	AE2	symbol withdrawn, see [HGNC:11028](/data/gene-symbol-report/#!/hgnc_id/HGNC:11028)	NA	NA	hugo_gene	AE2
Approved	HGNC:303	AEBP1	AE binding protein 1	ENSG00000106624	Q8IUX7	hugo_gene	AEBP1
Approved	HGNC:303	AEBP1	AE binding protein 1	ENSG00000106624	Q8IUX7	alias_symbols	ACLP
Approved	HGNC:24051	AEBP2	AE binding protein 2	ENSG00000139154	Q6ZN18	hugo_gene	AEBP2
Approved	HGNC:24051	AEBP2	AE binding protein 2	ENSG00000139154	Q6ZN18	alias_symbols	MGC17922
Symbol Withdrawn	HGNC:305	AEMK	symbol withdrawn, see [HGNC:6218](/data/gene-symbol-report/#!/hgnc_id/HGNC:6218)	NA	NA	hugo_gene	AEMK
Approved	HGNC:25722	AEN	apoptosis enhancing nuclease	ENSG00000181026	Q8WTP8	hugo_gene	AEN
Approved	HGNC:25722	AEN	apoptosis enhancing nuclease	ENSG00000181026	Q8WTP8	previous_symbols	ISG20L1
Approved	HGNC:25722	AEN	apoptosis enhancing nuclease	ENSG00000181026	Q8WTP8	alias_symbols	FLJ12484
Approved	HGNC:25722	AEN	apoptosis enhancing nuclease	ENSG00000181026	Q8WTP8	alias_symbols	FLJ12562
Symbol Withdrawn	HGNC:306	AEPLC	symbol withdrawn, see [HGNC:934](/data/gene-symbol-report/#!/hgnc_id/HGNC:934)	NA	NA	hugo_gene	AEPLC
Symbol Withdrawn	HGNC:308	AEZ	symbol withdrawn, see [HGNC:17129](/data/gene-symbol-report/#!/hgnc_id/HGNC:17129)	NA	NA	hugo_gene	AEZ
Entry Withdrawn	HGNC:309	AF8T	AF8 temperature sensitivity complementing	NA	NA	hugo_gene	AF8T
Entry Withdrawn	HGNC:310	AFA	ankyloblepharon filiforme adnatum	NA	NA	hugo_gene	AFA
Approved	HGNC:24017	AFAP1	actin filament associated protein 1	ENSG00000196526	Q8N556	hugo_gene	AFAP1
Approved	HGNC:24017	AFAP1	actin filament associated protein 1	ENSG00000196526	Q8N556	alias_symbols	AFAP-110
Approved	HGNC:24017	AFAP1	actin filament associated protein 1	ENSG00000196526	Q8N556	alias_symbols	AFAP
Approved	HGNC:28141	AFAP1-AS1	AFAP1 antisense RNA 1	ENSG00000272620	NA	hugo_gene	AFAP1-AS1
Approved	HGNC:28141	AFAP1-AS1	AFAP1 antisense RNA 1	ENSG00000272620	NA	previous_symbols	AFAP1AS
Approved	HGNC:28141	AFAP1-AS1	AFAP1 antisense RNA 1	ENSG00000272620	NA	alias_symbols	MGC10981
Approved	HGNC:28141	AFAP1-AS1	AFAP1 antisense RNA 1	ENSG00000272620	NA	previous_symbols	AFAP1-AS
Approved	HGNC:26714	AFAP1L1	actin filament associated protein 1 like 1	ENSG00000157510	Q8TED9	hugo_gene	AFAP1L1
Approved	HGNC:26714	AFAP1L1	actin filament associated protein 1 like 1	ENSG00000157510	Q8TED9	alias_symbols	FLJ36748
Approved	HGNC:25901	AFAP1L2	actin filament associated protein 1 like 2	ENSG00000169129	Q8N4X5	hugo_gene	AFAP1L2
Approved	HGNC:25901	AFAP1L2	actin filament associated protein 1 like 2	ENSG00000169129	Q8N4X5	previous_symbols	KIAA1914
Approved	HGNC:25901	AFAP1L2	actin filament associated protein 1 like 2	ENSG00000169129	Q8N4X5	alias_symbols	FLJ14564
Approved	HGNC:25901	AFAP1L2	actin filament associated protein 1 like 2	ENSG00000169129	Q8N4X5	alias_symbols	Em:AC005383.4
Approved	HGNC:25901	AFAP1L2	actin filament associated protein 1 like 2	ENSG00000169129	Q8N4X5	alias_symbols	XB130
Symbol Withdrawn	HGNC:311	AFCP	symbol withdrawn, see [HGNC:1474](/data/gene-symbol-report/#!/hgnc_id/HGNC:1474)	NA	NA	hugo_gene	AFCP
Entry Withdrawn	HGNC:312	AFD1	acrofacial dysostosis 1, Nager type	NA	NA	hugo_gene	AFD1
Approved	HGNC:7137	AFDN	afadin, adherens junction formation factor	ENSG00000130396	P55196	hugo_gene	AFDN
Approved	HGNC:7137	AFDN	afadin, adherens junction formation factor	ENSG00000130396	P55196	previous_symbols	MLLT4
Approved	HGNC:7137	AFDN	afadin, adherens junction formation factor	ENSG00000130396	P55196	alias_symbols	AF-6
Approved	HGNC:7137	AFDN	afadin, adherens junction formation factor	ENSG00000130396	P55196	alias_symbols	AF6
Approved	HGNC:21236	AFDN-DT	AFDN divergent transcript	ENSG00000198221	Q9Y6Z5	hugo_gene	AFDN-DT
Approved	HGNC:21236	AFDN-DT	AFDN divergent transcript	ENSG00000198221	Q9Y6Z5	previous_symbols	C6orf124
Approved	HGNC:21236	AFDN-DT	AFDN divergent transcript	ENSG00000198221	Q9Y6Z5	alias_symbols	HGC6.4
Approved	HGNC:21236	AFDN-DT	AFDN divergent transcript	ENSG00000198221	Q9Y6Z5	alias_symbols	dJ431P23.3
Approved	HGNC:21236	AFDN-DT	AFDN divergent transcript	ENSG00000198221	Q9Y6Z5	alias_symbols	XBP1SBM
Approved	HGNC:21236	AFDN-DT	AFDN divergent transcript	ENSG00000198221	Q9Y6Z5	previous_symbols	MLLT4-AS1
Approved	HGNC:21236	AFDN-DT	AFDN divergent transcript	ENSG00000198221	Q9Y6Z5	previous_symbols	AFDN-AS1
Approved	HGNC:7135	AFF1	ALF transcription elongation factor 1	ENSG00000172493	P51825	hugo_gene	AFF1
Approved	HGNC:7135	AFF1	ALF transcription elongation factor 1	ENSG00000172493	P51825	previous_symbols	PBM1
Approved	HGNC:7135	AFF1	ALF transcription elongation factor 1	ENSG00000172493	P51825	alias_symbols	AF-4
Approved	HGNC:7135	AFF1	ALF transcription elongation factor 1	ENSG00000172493	P51825	alias_symbols	AF4
Approved	HGNC:7135	AFF1	ALF transcription elongation factor 1	ENSG00000172493	P51825	alias_symbols	FEL
Approved	HGNC:7135	AFF1	ALF transcription elongation factor 1	ENSG00000172493	P51825	previous_symbols	MLLT2
Approved	HGNC:53447	AFF1-AS1	AFF1 antisense RNA 1	NA	NA	hugo_gene	AFF1-AS1
Approved	HGNC:3776	AFF2	ALF transcription elongation factor 2	ENSG00000155966	P51816	hugo_gene	AFF2
Approved	HGNC:3776	AFF2	ALF transcription elongation factor 2	ENSG00000155966	P51816	previous_symbols	FMR2
Approved	HGNC:3776	AFF2	ALF transcription elongation factor 2	ENSG00000155966	P51816	alias_symbols	FRAXE
Approved	HGNC:41334	AFF2-IT1	AFF2 intronic transcript 1	ENSG00000223516	NA	hugo_gene	AFF2-IT1
Approved	HGNC:6473	AFF3	ALF transcription elongation factor 3	ENSG00000144218	P51826	hugo_gene	AFF3
Approved	HGNC:6473	AFF3	ALF transcription elongation factor 3	ENSG00000144218	P51826	previous_symbols	LAF4
Approved	HGNC:6473	AFF3	ALF transcription elongation factor 3	ENSG00000144218	P51826	alias_symbols	MLLT2-like
Approved	HGNC:17869	AFF4	ALF transcription elongation factor 4	ENSG00000072364	Q9UHB7	hugo_gene	AFF4
Approved	HGNC:17869	AFF4	ALF transcription elongation factor 4	ENSG00000072364	Q9UHB7	alias_symbols	AF5Q31
Approved	HGNC:17869	AFF4	ALF transcription elongation factor 4	ENSG00000072364	Q9UHB7	alias_symbols	MCEF
Approved	HGNC:55235	AFF4-DT	AFF4 divergent transcript	ENSG00000272023	NA	hugo_gene	AFF4-DT
Approved	HGNC:56526	AFF4P1	AFF4 pseudogene 1	ENSG00000249820	NA	hugo_gene	AFF4P1
Approved	HGNC:16411	AFG1L	AFG1 like ATPase	ENSG00000135537	Q8WV93	hugo_gene	AFG1L
Approved	HGNC:16411	AFG1L	AFG1 like ATPase	ENSG00000135537	Q8WV93	previous_symbols	LACE1
Approved	HGNC:16411	AFG1L	AFG1 like ATPase	ENSG00000135537	Q8WV93	alias_symbols	AFG1
Approved	HGNC:18119	AFG2A	AFG2 AAA ATPase homolog A	ENSG00000145375	Q8NB90	hugo_gene	AFG2A
Approved	HGNC:18119	AFG2A	AFG2 AAA ATPase homolog A	ENSG00000145375	Q8NB90	previous_symbols	SPATA5
Approved	HGNC:18119	AFG2A	AFG2 AAA ATPase homolog A	ENSG00000145375	Q8NB90	alias_symbols	SPAF
Approved	HGNC:18119	AFG2A	AFG2 AAA ATPase homolog A	ENSG00000145375	Q8NB90	alias_symbols	AFG2
Approved	HGNC:28762	AFG2B	AFG2 AAA ATPase homolog B	ENSG00000171763	Q9BVQ7	hugo_gene	AFG2B
Approved	HGNC:28762	AFG2B	AFG2 AAA ATPase homolog B	ENSG00000171763	Q9BVQ7	previous_symbols	SPATA5L1
Approved	HGNC:28762	AFG2B	AFG2 AAA ATPase homolog B	ENSG00000171763	Q9BVQ7	alias_symbols	MGC5347
Approved	HGNC:28762	AFG2B	AFG2 AAA ATPase homolog B	ENSG00000171763	Q9BVQ7	alias_symbols	FLJ12286
Symbol Withdrawn	HGNC:313	AFG3	symbol withdrawn, see [HGNC:314](/data/gene-symbol-report/#!/hgnc_id/HGNC:314)	NA	NA	hugo_gene	AFG3
Approved	HGNC:314	AFG3L1P	AFG3 like matrix AAA peptidase subunit 1, pseudogene	ENSG00000223959	NA	hugo_gene	AFG3L1P
Approved	HGNC:314	AFG3L1P	AFG3 like matrix AAA peptidase subunit 1, pseudogene	ENSG00000223959	NA	previous_symbols	AFG3
Approved	HGNC:314	AFG3L1P	AFG3 like matrix AAA peptidase subunit 1, pseudogene	ENSG00000223959	NA	previous_symbols	AFG3L1
Approved	HGNC:315	AFG3L2	AFG3 like matrix AAA peptidase subunit 2	ENSG00000141385	Q9Y4W6	hugo_gene	AFG3L2
Approved	HGNC:315	AFG3L2	AFG3 like matrix AAA peptidase subunit 2	ENSG00000141385	Q9Y4W6	previous_symbols	SCA28
Approved	HGNC:315	AFG3L2	AFG3 like matrix AAA peptidase subunit 2	ENSG00000141385	Q9Y4W6	alias_symbols	SPAX5
Approved	HGNC:24169	AFG3L2P1	AFG3L2 pseudogene 1	ENSG00000253606	NA	hugo_gene	AFG3L2P1
Approved	HGNC:24169	AFG3L2P1	AFG3L2 pseudogene 1	ENSG00000253606	NA	previous_symbols	AFG3L2P
Approved	HGNC:316	AFM	afamin	ENSG00000079557	P43652	hugo_gene	AFM
Approved	HGNC:316	AFM	afamin	ENSG00000079557	P43652	alias_symbols	ALB2
Approved	HGNC:316	AFM	afamin	ENSG00000079557	P43652	alias_symbols	ALBA
Approved	HGNC:20910	AFMID	arylformamidase	ENSG00000183077	Q63HM1	hugo_gene	AFMID
Approved	HGNC:20910	AFMID	arylformamidase	ENSG00000183077	Q63HM1	alias_symbols	DKFZp686F03259
Approved	HGNC:20910	AFMID	arylformamidase	ENSG00000183077	Q63HM1	alias_symbols	KF
Approved	HGNC:317	AFP	alpha fetoprotein	ENSG00000081051	P02771	hugo_gene	AFP
Approved	HGNC:317	AFP	alpha fetoprotein	ENSG00000081051	P02771	previous_symbols	HPAFP
Approved	HGNC:317	AFP	alpha fetoprotein	ENSG00000081051	P02771	alias_symbols	FETA
Approved	HGNC:25951	AFTPH	aftiphilin	ENSG00000119844	Q6ULP2	hugo_gene	AFTPH
Approved	HGNC:25951	AFTPH	aftiphilin	ENSG00000119844	Q6ULP2	alias_symbols	MGC33965
Approved	HGNC:25951	AFTPH	aftiphilin	ENSG00000119844	Q6ULP2	alias_symbols	FLJ20080
Approved	HGNC:25951	AFTPH	aftiphilin	ENSG00000119844	Q6ULP2	alias_symbols	FLJ23793
Approved	HGNC:25951	AFTPH	aftiphilin	ENSG00000119844	Q6ULP2	alias_symbols	Nbla10388
Approved	HGNC:52788	AFTPH-DT	AFTPH divergent transcript	ENSG00000260101	NA	hugo_gene	AFTPH-DT
Approved	HGNC:318	AGA	aspartylglucosaminidase	ENSG00000038002	P20933	hugo_gene	AGA
Approved	HGNC:318	AGA	aspartylglucosaminidase	ENSG00000038002	P20933	alias_symbols	ASRG
Approved	HGNC:27730	AGA-DT	AGA divergent transcript	ENSG00000250131	NA	hugo_gene	AGA-DT
Approved	HGNC:16922	AGAP1	ArfGAP with GTPase domain, ankyrin repeat and PH domain 1	ENSG00000157985	Q9UPQ3	hugo_gene	AGAP1
Approved	HGNC:16922	AGAP1	ArfGAP with GTPase domain, ankyrin repeat and PH domain 1	ENSG00000157985	Q9UPQ3	previous_symbols	CENTG2
Approved	HGNC:16922	AGAP1	ArfGAP with GTPase domain, ankyrin repeat and PH domain 1	ENSG00000157985	Q9UPQ3	alias_symbols	KIAA1099
Approved	HGNC:16922	AGAP1	ArfGAP with GTPase domain, ankyrin repeat and PH domain 1	ENSG00000157985	Q9UPQ3	alias_symbols	GGAP1
Approved	HGNC:41427	AGAP1-IT1	AGAP1 intronic transcript 1	ENSG00000235529	NA	hugo_gene	AGAP1-IT1
Approved	HGNC:16921	AGAP2	ArfGAP with GTPase domain, ankyrin repeat and PH domain 2	ENSG00000135439	Q99490	hugo_gene	AGAP2
Approved	HGNC:16921	AGAP2	ArfGAP with GTPase domain, ankyrin repeat and PH domain 2	ENSG00000135439	Q99490	previous_symbols	CENTG1
Approved	HGNC:48633	AGAP2-AS1	AGAP2 antisense RNA 1	ENSG00000255737	NA	hugo_gene	AGAP2-AS1
Approved	HGNC:48633	AGAP2-AS1	AGAP2 antisense RNA 1	ENSG00000255737	NA	alias_symbols	LOC100130776
Approved	HGNC:48633	AGAP2-AS1	AGAP2 antisense RNA 1	ENSG00000255737	NA	alias_symbols	PUNISHER
Approved	HGNC:16923	AGAP3	ArfGAP with GTPase domain, ankyrin repeat and PH domain 3	ENSG00000133612	Q96P47	hugo_gene	AGAP3
Approved	HGNC:16923	AGAP3	ArfGAP with GTPase domain, ankyrin repeat and PH domain 3	ENSG00000133612	Q96P47	previous_symbols	CENTG3
Approved	HGNC:23459	AGAP4	ArfGAP with GTPase domain, ankyrin repeat and PH domain 4	ENSG00000188234	Q96P64	hugo_gene	AGAP4
Approved	HGNC:23459	AGAP4	ArfGAP with GTPase domain, ankyrin repeat and PH domain 4	ENSG00000188234	Q96P64	previous_symbols	CTGLF1
Approved	HGNC:23459	AGAP4	ArfGAP with GTPase domain, ankyrin repeat and PH domain 4	ENSG00000188234	Q96P64	alias_symbols	Em:AC012044.1
Approved	HGNC:23459	AGAP4	ArfGAP with GTPase domain, ankyrin repeat and PH domain 4	ENSG00000188234	Q96P64	alias_symbols	MRIP2
Approved	HGNC:23459	AGAP4	ArfGAP with GTPase domain, ankyrin repeat and PH domain 4	ENSG00000188234	Q96P64	previous_symbols	AGAP8
Approved	HGNC:23459	AGAP4	ArfGAP with GTPase domain, ankyrin repeat and PH domain 4	ENSG00000188234	Q96P64	previous_symbols	CTGLF5
Approved	HGNC:23467	AGAP5	ArfGAP with GTPase domain, ankyrin repeat and PH domain 5	ENSG00000172650	A6NIR3	hugo_gene	AGAP5
Approved	HGNC:23467	AGAP5	ArfGAP with GTPase domain, ankyrin repeat and PH domain 5	ENSG00000172650	A6NIR3	previous_symbols	CTGLF2
Approved	HGNC:23467	AGAP5	ArfGAP with GTPase domain, ankyrin repeat and PH domain 5	ENSG00000172650	A6NIR3	alias_symbols	Em:AC073389.1
Approved	HGNC:23466	AGAP6	ArfGAP with GTPase domain, ankyrin repeat and PH domain 6	ENSG00000204149	Q5VW22	hugo_gene	AGAP6
Approved	HGNC:23466	AGAP6	ArfGAP with GTPase domain, ankyrin repeat and PH domain 6	ENSG00000204149	Q5VW22	previous_symbols	CTGLF3
Approved	HGNC:23466	AGAP6	ArfGAP with GTPase domain, ankyrin repeat and PH domain 6	ENSG00000204149	Q5VW22	alias_symbols	bA324H6.1
Approved	HGNC:23465	AGAP7P	ArfGAP with GTPase domain, ankyrin repeat and PH domain 7, pseudogene	ENSG00000264204	Q5VUJ5	hugo_gene	AGAP7P
Approved	HGNC:23465	AGAP7P	ArfGAP with GTPase domain, ankyrin repeat and PH domain 7, pseudogene	ENSG00000264204	Q5VUJ5	previous_symbols	CTGLF4
Approved	HGNC:23465	AGAP7P	ArfGAP with GTPase domain, ankyrin repeat and PH domain 7, pseudogene	ENSG00000264204	Q5VUJ5	alias_symbols	bA109G10.1
Approved	HGNC:23465	AGAP7P	ArfGAP with GTPase domain, ankyrin repeat and PH domain 7, pseudogene	ENSG00000264204	Q5VUJ5	previous_symbols	AGAP7
Symbol Withdrawn	HGNC:23464	AGAP8	symbol withdrawn, see [HGNC:23459](/data/gene-symbol-report/#!/hgnc_id/HGNC:23459)	NA	NA	hugo_gene	AGAP8
Symbol Withdrawn	HGNC:23464	AGAP8	symbol withdrawn, see [HGNC:23459](/data/gene-symbol-report/#!/hgnc_id/HGNC:23459)	NA	NA	previous_symbols	CTGLF5
Approved	HGNC:23463	AGAP9	ArfGAP with GTPase domain, ankyrin repeat and PH domain 9	ENSG00000204172	Q5VTM2	hugo_gene	AGAP9
Approved	HGNC:23463	AGAP9	ArfGAP with GTPase domain, ankyrin repeat and PH domain 9	ENSG00000204172	Q5VTM2	previous_symbols	CTGLF6
Approved	HGNC:23463	AGAP9	ArfGAP with GTPase domain, ankyrin repeat and PH domain 9	ENSG00000204172	Q5VTM2	alias_symbols	bA301J7.2
Approved	HGNC:23463	AGAP9	ArfGAP with GTPase domain, ankyrin repeat and PH domain 9	ENSG00000204172	Q5VTM2	alias_symbols	FLJ00312
Symbol Withdrawn	HGNC:23462	AGAP10	symbol withdrawn, see [HGNC:23659](/data/gene-symbol-report/#!/hgnc_id/HGNC:23659)	NA	NA	hugo_gene	AGAP10
Symbol Withdrawn	HGNC:23462	AGAP10	symbol withdrawn, see [HGNC:23659](/data/gene-symbol-report/#!/hgnc_id/HGNC:23659)	NA	NA	previous_symbols	CTGLF7
Symbol Withdrawn	HGNC:23462	AGAP10	symbol withdrawn, see [HGNC:23659](/data/gene-symbol-report/#!/hgnc_id/HGNC:23659)	NA	NA	alias_symbols	bA144G6.2
Approved	HGNC:23659	AGAP10P	ArfGAP with GTPase domain, ankyrin repeat and PH domain 10, pseudogene	ENSG00000230869	NA	hugo_gene	AGAP10P
Approved	HGNC:23659	AGAP10P	ArfGAP with GTPase domain, ankyrin repeat and PH domain 10, pseudogene	ENSG00000230869	NA	previous_symbols	AGAP10
Approved	HGNC:23659	AGAP10P	ArfGAP with GTPase domain, ankyrin repeat and PH domain 10, pseudogene	ENSG00000230869	NA	alias_symbols	bA358L16.1
Approved	HGNC:23659	AGAP10P	ArfGAP with GTPase domain, ankyrin repeat and PH domain 10, pseudogene	ENSG00000230869	NA	alias_symbols	bA144G6.2
Approved	HGNC:23659	AGAP10P	ArfGAP with GTPase domain, ankyrin repeat and PH domain 10, pseudogene	ENSG00000230869	NA	previous_symbols	CTGLF7
Approved	HGNC:23659	AGAP10P	ArfGAP with GTPase domain, ankyrin repeat and PH domain 10, pseudogene	ENSG00000230869	NA	previous_symbols	CTGLF10P
Approved	HGNC:29421	AGAP11	ArfGAP with GTPase domain, ankyrin repeat and PH domain 11	ENSG00000261011	Q8TF27	hugo_gene	AGAP11
Approved	HGNC:29421	AGAP11	ArfGAP with GTPase domain, ankyrin repeat and PH domain 11	ENSG00000261011	Q8TF27	alias_symbols	KIAA1975
Approved	HGNC:23661	AGAP12P	ArfGAP with GTPase domain, ankyrin repeat and PH domain 12, pseudogene	ENSG00000265018	NA	hugo_gene	AGAP12P
Approved	HGNC:23661	AGAP12P	ArfGAP with GTPase domain, ankyrin repeat and PH domain 12, pseudogene	ENSG00000265018	NA	previous_symbols	CTGLF12P
Approved	HGNC:23661	AGAP12P	ArfGAP with GTPase domain, ankyrin repeat and PH domain 12, pseudogene	ENSG00000265018	NA	alias_symbols	bA164N7.2
Approved	HGNC:23499	AGAP13P	ArfGAP with GTPase domain, ankyrin repeat and PH domain 13, pseudogene	ENSG00000243289	NA	hugo_gene	AGAP13P
Approved	HGNC:23499	AGAP13P	ArfGAP with GTPase domain, ankyrin repeat and PH domain 13, pseudogene	ENSG00000243289	NA	previous_symbols	CTGLF9P
Approved	HGNC:23499	AGAP13P	ArfGAP with GTPase domain, ankyrin repeat and PH domain 13, pseudogene	ENSG00000243289	NA	alias_symbols	bA548K23.1
Approved	HGNC:23660	AGAP14P	ArfGAP with GTPase domain, ankyrin repeat and PH domain 14, pseudogene	ENSG00000279058	NA	hugo_gene	AGAP14P
Approved	HGNC:23660	AGAP14P	ArfGAP with GTPase domain, ankyrin repeat and PH domain 14, pseudogene	ENSG00000279058	NA	previous_symbols	CTGLF11P
Approved	HGNC:23660	AGAP14P	ArfGAP with GTPase domain, ankyrin repeat and PH domain 14, pseudogene	ENSG00000279058	NA	alias_symbols	bA145E20.1
Approved	HGNC:23660	AGAP14P	ArfGAP with GTPase domain, ankyrin repeat and PH domain 14, pseudogene	ENSG00000279058	NA	previous_symbols	AGAP14
Approved	HGNC:26504	AGBL1	AGBL carboxypeptidase 1	ENSG00000273540	Q96MI9	hugo_gene	AGBL1
Approved	HGNC:26504	AGBL1	AGBL carboxypeptidase 1	ENSG00000273540	Q96MI9	alias_symbols	FLJ32310
Approved	HGNC:26504	AGBL1	AGBL carboxypeptidase 1	ENSG00000273540	Q96MI9	alias_symbols	CCP4
Approved	HGNC:48617	AGBL1-AS1	AGBL1 antisense RNA 1	ENSG00000260125	NA	hugo_gene	AGBL1-AS1
Approved	HGNC:26296	AGBL2	AGBL carboxypeptidase 2	ENSG00000165923	Q5U5Z8	hugo_gene	AGBL2
Approved	HGNC:26296	AGBL2	AGBL carboxypeptidase 2	ENSG00000165923	Q5U5Z8	alias_symbols	FLJ23598
Approved	HGNC:26296	AGBL2	AGBL carboxypeptidase 2	ENSG00000165923	Q5U5Z8	alias_symbols	CCP2
Approved	HGNC:27981	AGBL3	AGBL carboxypeptidase 3	ENSG00000146856	Q8NEM8	hugo_gene	AGBL3
Approved	HGNC:27981	AGBL3	AGBL carboxypeptidase 3	ENSG00000146856	Q8NEM8	alias_symbols	MGC32955
Approved	HGNC:27981	AGBL3	AGBL carboxypeptidase 3	ENSG00000146856	Q8NEM8	alias_symbols	CCP3
Approved	HGNC:25892	AGBL4	AGBL carboxypeptidase 4	ENSG00000186094	Q5VU57	hugo_gene	AGBL4
Approved	HGNC:25892	AGBL4	AGBL carboxypeptidase 4	ENSG00000186094	Q5VU57	alias_symbols	FLJ14442
Approved	HGNC:25892	AGBL4	AGBL carboxypeptidase 4	ENSG00000186094	Q5VU57	alias_symbols	CCP6
Approved	HGNC:41123	AGBL4-AS1	AGBL4 antisense RNA 1	ENSG00000230114	NA	hugo_gene	AGBL4-AS1
Approved	HGNC:41482	AGBL4-IT1	AGBL4 intronic transcript 1	ENSG00000225623	NA	hugo_gene	AGBL4-IT1
Approved	HGNC:26147	AGBL5	AGBL carboxypeptidase 5	ENSG00000084693	Q8NDL9	hugo_gene	AGBL5
Approved	HGNC:26147	AGBL5	AGBL carboxypeptidase 5	ENSG00000084693	Q8NDL9	alias_symbols	FLJ21839
Approved	HGNC:26147	AGBL5	AGBL carboxypeptidase 5	ENSG00000084693	Q8NDL9	alias_symbols	CCP5
Approved	HGNC:41133	AGBL5-AS1	AGBL5 antisense RNA 1	ENSG00000231636	NA	hugo_gene	AGBL5-AS1
Approved	HGNC:41484	AGBL5-IT1	AGBL5 intronic transcript 1	ENSG00000229122	NA	hugo_gene	AGBL5-IT1
Approved	HGNC:320	AGER	advanced glycosylation end-product specific receptor	ENSG00000204305	Q15109	hugo_gene	AGER
Approved	HGNC:320	AGER	advanced glycosylation end-product specific receptor	ENSG00000204305	Q15109	alias_symbols	RAGE
Approved	HGNC:320	AGER	advanced glycosylation end-product specific receptor	ENSG00000204305	Q15109	alias_symbols	SCARJ1
Approved	HGNC:320	AGER	advanced glycosylation end-product specific receptor	ENSG00000204305	Q15109	alias_symbols	sRAGE
Approved	HGNC:5175	AGFG1	ArfGAP with FG repeats 1	ENSG00000173744	P52594	hugo_gene	AGFG1
Approved	HGNC:5175	AGFG1	ArfGAP with FG repeats 1	ENSG00000173744	P52594	previous_symbols	HRB
Approved	HGNC:5175	AGFG1	ArfGAP with FG repeats 1	ENSG00000173744	P52594	alias_symbols	RIP
Approved	HGNC:5175	AGFG1	ArfGAP with FG repeats 1	ENSG00000173744	P52594	alias_symbols	RAB
Approved	HGNC:5177	AGFG2	ArfGAP with FG repeats 2	ENSG00000106351	O95081	hugo_gene	AGFG2
Approved	HGNC:5177	AGFG2	ArfGAP with FG repeats 2	ENSG00000106351	O95081	previous_symbols	HRBL
Approved	HGNC:5177	AGFG2	ArfGAP with FG repeats 2	ENSG00000106351	O95081	alias_symbols	RABR
Approved	HGNC:24684	AGGF1	angiogenic factor with G-patch and FHA domains 1	ENSG00000164252	Q8N302	hugo_gene	AGGF1
Approved	HGNC:24684	AGGF1	angiogenic factor with G-patch and FHA domains 1	ENSG00000164252	Q8N302	alias_symbols	VG5Q
Approved	HGNC:24684	AGGF1	angiogenic factor with G-patch and FHA domains 1	ENSG00000164252	Q8N302	alias_symbols	HSU84971
Approved	HGNC:24684	AGGF1	angiogenic factor with G-patch and FHA domains 1	ENSG00000164252	Q8N302	alias_symbols	FLJ10283
Approved	HGNC:24684	AGGF1	angiogenic factor with G-patch and FHA domains 1	ENSG00000164252	Q8N302	alias_symbols	GPATC7
Approved	HGNC:24684	AGGF1	angiogenic factor with G-patch and FHA domains 1	ENSG00000164252	Q8N302	alias_symbols	GPATCH7
Approved	HGNC:38051	AGGF1P1	angiogenic factor with G-patch and FHA domains 1 pseudogene 1	ENSG00000214273	NA	hugo_gene	AGGF1P1
Approved	HGNC:38052	AGGF1P2	angiogenic factor with G-patch and FHA domains 1 pseudogene 2	ENSG00000233435	NA	hugo_gene	AGGF1P2
Approved	HGNC:38053	AGGF1P3	angiogenic factor with G-patch and FHA domains 1 pseudogene 3	ENSG00000241532	NA	hugo_gene	AGGF1P3
Approved	HGNC:38054	AGGF1P4	angiogenic factor with G-patch and FHA domains 1 pseudogene 4	ENSG00000261689	NA	hugo_gene	AGGF1P4
Approved	HGNC:51741	AGGF1P5	angiogenic factor with G-patch and FHA domains 1 pseudogene 5	ENSG00000260680	NA	hugo_gene	AGGF1P5
Approved	HGNC:51744	AGGF1P6	angiogenic factor with G-patch and FHA domains 1 pseudogene 6	ENSG00000259836	NA	hugo_gene	AGGF1P6
Approved	HGNC:51740	AGGF1P7	angiogenic factor with G-patch and FHA domains 1 pseudogene 7	ENSG00000260994	NA	hugo_gene	AGGF1P7
Approved	HGNC:51745	AGGF1P8	angiogenic factor with G-patch and FHA domains 1 pseudogene 8	ENSG00000261752	NA	hugo_gene	AGGF1P8
Approved	HGNC:51746	AGGF1P9	angiogenic factor with G-patch and FHA domains 1 pseudogene 9	ENSG00000260427	NA	hugo_gene	AGGF1P9
Approved	HGNC:51747	AGGF1P10	angiogenic factor with G-patch and FHA domains 1 pseudogene 10	ENSG00000282968	NA	hugo_gene	AGGF1P10
Approved	HGNC:21869	AGK	acylglycerol kinase	ENSG00000006530	Q53H12	hugo_gene	AGK
Approved	HGNC:21869	AGK	acylglycerol kinase	ENSG00000006530	Q53H12	previous_symbols	MULK
Approved	HGNC:21869	AGK	acylglycerol kinase	ENSG00000006530	Q53H12	alias_symbols	FLJ10842
Approved	HGNC:55356	AGK-DT	AGK divergent transcript	ENSG00000261570	NA	hugo_gene	AGK-DT
Approved	HGNC:37661	AGKP1	AGK pseudogene 1	ENSG00000226555	NA	hugo_gene	AGKP1
Approved	HGNC:37661	AGKP1	AGK pseudogene 1	ENSG00000226555	NA	alias_symbols	AGKY1
Approved	HGNC:55132	AGKP2	AGK pseudogene 2	ENSG00000228819	NA	hugo_gene	AGKP2
Approved	HGNC:321	AGL	amylo-alpha-1, 6-glucosidase, 4-alpha-glucanotransferase	ENSG00000162688	P35573	hugo_gene	AGL
Approved	HGNC:321	AGL	amylo-alpha-1, 6-glucosidase, 4-alpha-glucanotransferase	ENSG00000162688	P35573	alias_symbols	GDE
Approved	HGNC:18407	AGMAT	agmatinase (putative)	ENSG00000116771	Q9BSE5	hugo_gene	AGMAT
Approved	HGNC:18407	AGMAT	agmatinase (putative)	ENSG00000116771	Q9BSE5	alias_symbols	FLJ23384
Approved	HGNC:33784	AGMO	alkylglycerol monooxygenase	ENSG00000187546	Q6ZNB7	hugo_gene	AGMO
Approved	HGNC:33784	AGMO	alkylglycerol monooxygenase	ENSG00000187546	Q6ZNB7	previous_symbols	TMEM195
Approved	HGNC:33784	AGMO	alkylglycerol monooxygenase	ENSG00000187546	Q6ZNB7	alias_symbols	FLJ16237
Symbol Withdrawn	HGNC:322	AGMX1	symbol withdrawn, see [HGNC:1133](/data/gene-symbol-report/#!/hgnc_id/HGNC:1133)	NA	NA	hugo_gene	AGMX1
Entry Withdrawn	HGNC:323	AGMX2	agammaglobulinemia, X-linked 2 (with growth hormone deficiency)	NA	NA	hugo_gene	AGMX2
Approved	HGNC:3262	AGO1	argonaute RISC component 1	ENSG00000092847	Q9UL18	hugo_gene	AGO1
Approved	HGNC:3262	AGO1	argonaute RISC component 1	ENSG00000092847	Q9UL18	previous_symbols	EIF2C1
Approved	HGNC:3262	AGO1	argonaute RISC component 1	ENSG00000092847	Q9UL18	alias_symbols	hAGO1
Approved	HGNC:3263	AGO2	argonaute RISC catalytic component 2	ENSG00000123908	Q9UKV8	hugo_gene	AGO2
Approved	HGNC:3263	AGO2	argonaute RISC catalytic component 2	ENSG00000123908	Q9UKV8	previous_symbols	EIF2C2
Approved	HGNC:3263	AGO2	argonaute RISC catalytic component 2	ENSG00000123908	Q9UKV8	alias_symbols	hAGO2
Approved	HGNC:3263	AGO2	argonaute RISC catalytic component 2	ENSG00000123908	Q9UKV8	alias_symbols	Q10
Approved	HGNC:3263	AGO2	argonaute RISC catalytic component 2	ENSG00000123908	Q9UKV8	alias_symbols	LINC00980
Approved	HGNC:3263	AGO2	argonaute RISC catalytic component 2	ENSG00000123908	Q9UKV8	previous_symbols	CASC7
Approved	HGNC:18421	AGO3	argonaute RISC catalytic component 3	ENSG00000126070	Q9H9G7	hugo_gene	AGO3
Approved	HGNC:18421	AGO3	argonaute RISC catalytic component 3	ENSG00000126070	Q9H9G7	previous_symbols	EIF2C3
Approved	HGNC:18421	AGO3	argonaute RISC catalytic component 3	ENSG00000126070	Q9H9G7	alias_symbols	hAGO3
Approved	HGNC:18421	AGO3	argonaute RISC catalytic component 3	ENSG00000126070	Q9H9G7	alias_symbols	FLJ12765
Approved	HGNC:18424	AGO4	argonaute RISC component 4	ENSG00000134698	Q9HCK5	hugo_gene	AGO4
Approved	HGNC:18424	AGO4	argonaute RISC component 4	ENSG00000134698	Q9HCK5	previous_symbols	EIF2C4
Approved	HGNC:18424	AGO4	argonaute RISC component 4	ENSG00000134698	Q9HCK5	alias_symbols	hAGO4
Approved	HGNC:18424	AGO4	argonaute RISC component 4	ENSG00000134698	Q9HCK5	alias_symbols	KIAA1567
Approved	HGNC:18424	AGO4	argonaute RISC component 4	ENSG00000134698	Q9HCK5	alias_symbols	FLJ20033
Approved	HGNC:324	AGPAT1	1-acylglycerol-3-phosphate O-acyltransferase 1	ENSG00000204310	Q99943	hugo_gene	AGPAT1
Approved	HGNC:324	AGPAT1	1-acylglycerol-3-phosphate O-acyltransferase 1	ENSG00000204310	Q99943	alias_symbols	LPAAT-alpha
Approved	HGNC:324	AGPAT1	1-acylglycerol-3-phosphate O-acyltransferase 1	ENSG00000204310	Q99943	alias_symbols	LPLAT1
Approved	HGNC:325	AGPAT2	1-acylglycerol-3-phosphate O-acyltransferase 2	ENSG00000169692	O15120	hugo_gene	AGPAT2
Approved	HGNC:325	AGPAT2	1-acylglycerol-3-phosphate O-acyltransferase 2	ENSG00000169692	O15120	previous_symbols	BSCL
Approved	HGNC:325	AGPAT2	1-acylglycerol-3-phosphate O-acyltransferase 2	ENSG00000169692	O15120	alias_symbols	LPAAT-beta
Approved	HGNC:325	AGPAT2	1-acylglycerol-3-phosphate O-acyltransferase 2	ENSG00000169692	O15120	alias_symbols	LPLAT2
Approved	HGNC:326	AGPAT3	1-acylglycerol-3-phosphate O-acyltransferase 3	ENSG00000160216	Q9NRZ7	hugo_gene	AGPAT3
Approved	HGNC:326	AGPAT3	1-acylglycerol-3-phosphate O-acyltransferase 3	ENSG00000160216	Q9NRZ7	alias_symbols	LPAAT-gamma
Approved	HGNC:326	AGPAT3	1-acylglycerol-3-phosphate O-acyltransferase 3	ENSG00000160216	Q9NRZ7	alias_symbols	LPAAT3
Approved	HGNC:326	AGPAT3	1-acylglycerol-3-phosphate O-acyltransferase 3	ENSG00000160216	Q9NRZ7	alias_symbols	LPLAT3
Approved	HGNC:20885	AGPAT4	1-acylglycerol-3-phosphate O-acyltransferase 4	ENSG00000026652	Q9NRZ5	hugo_gene	AGPAT4
Approved	HGNC:20885	AGPAT4	1-acylglycerol-3-phosphate O-acyltransferase 4	ENSG00000026652	Q9NRZ5	alias_symbols	LPAAT-delta
Approved	HGNC:20885	AGPAT4	1-acylglycerol-3-phosphate O-acyltransferase 4	ENSG00000026652	Q9NRZ5	alias_symbols	dJ473J16.2
Approved	HGNC:20885	AGPAT4	1-acylglycerol-3-phosphate O-acyltransferase 4	ENSG00000026652	Q9NRZ5	alias_symbols	LPAAT4
Approved	HGNC:20885	AGPAT4	1-acylglycerol-3-phosphate O-acyltransferase 4	ENSG00000026652	Q9NRZ5	alias_symbols	LPLAT4
Approved	HGNC:20988	AGPAT4-IT1	AGPAT4 intronic transcript 1	NA	Q9H0P7	hugo_gene	AGPAT4-IT1
Approved	HGNC:20988	AGPAT4-IT1	AGPAT4 intronic transcript 1	NA	Q9H0P7	previous_symbols	C6orf59
Approved	HGNC:20988	AGPAT4-IT1	AGPAT4 intronic transcript 1	NA	Q9H0P7	alias_symbols	FLJ23112
Approved	HGNC:20988	AGPAT4-IT1	AGPAT4 intronic transcript 1	NA	Q9H0P7	previous_symbols	NCRNA00241
Approved	HGNC:20886	AGPAT5	1-acylglycerol-3-phosphate O-acyltransferase 5	ENSG00000155189	Q9NUQ2	hugo_gene	AGPAT5
Approved	HGNC:20886	AGPAT5	1-acylglycerol-3-phosphate O-acyltransferase 5	ENSG00000155189	Q9NUQ2	alias_symbols	FLJ11210
Approved	HGNC:20886	AGPAT5	1-acylglycerol-3-phosphate O-acyltransferase 5	ENSG00000155189	Q9NUQ2	alias_symbols	LPAAT-e
Approved	HGNC:20886	AGPAT5	1-acylglycerol-3-phosphate O-acyltransferase 5	ENSG00000155189	Q9NUQ2	alias_symbols	LPAAT-epsilon
Approved	HGNC:20886	AGPAT5	1-acylglycerol-3-phosphate O-acyltransferase 5	ENSG00000155189	Q9NUQ2	alias_symbols	LPLAT5
Approved	HGNC:37709	AGPAT5P1	1-acylglycerol-3-phosphate O-acyltransferase 5 pseudogene 1	ENSG00000234652	NA	hugo_gene	AGPAT5P1
[truncated: 108,770 more rows]
