# Supplementary material for: Gene duplication is associated with gene diversification and potential neofunctionalization in lung cancer evolution
Source: Genome Res. 2026 Mar;36(3):561–77. doi: 10.1101/gr.278663.123 (PMC12951968; doi:10.1101/gr.278663.123)
Supplement: Supplement 4 [file Supplemental_Code_1.zip › funvar-tracerx-main/data/resources/benchmark/minimal/human_funfam_member_ranges_v4_2.tsv]

SUPERFAMILY_ID	FUNFAM_NUMBER	MEMBER_ID	AA_RANGES	AA_RANGE	NUM_FUNFAM_RANGES	UNIPROT_ACC	GENE_ID	GENE_NAME	SWISSPROT
3.30.1680.10	1388	0001c4ad0f86ec74101011fe302e765c/516-584	516-584	516-584	1	Q99985	SEM3C_HUMAN	SEMA3C	1
1.20.1270.60	4553	0003dfb264c224f4ab1c0f99f1ad710d/1-218	1-218	1-218	1	M0R3E5	M0R3E5_HUMAN	FCHO1	1
1.10.150.20	27024	0019301d982d75651223284c668ebb67/23-79	23-79	23-79	1	H0YBJ0	H0YBJ0_HUMAN	POLB	1
2.60.40.10	57828	0026dc4a3bfe07c8d2f0ebb94e113217/63-163	63-163	63-163	1	Q01974	ROR2_HUMAN	ROR2	1
2.60.40.10	133171	002839491b295268b4e8579ae513a211/233-331	233-331	233-331	1	Q4G138	Q4G138_HUMAN	LEPR	1
2.60.40.10	135823	0032b8e5349a407e1d4303125eb0460c/575-662	575-662	575-662	1	B7Z6A6	B7Z6A6_HUMAN		1
2.60.40.10	137723	0034a323e6ebbe168734f36feb1dbcd5/1023-1129	1023-1129	1023-1129	1	P51805	PLXA3_HUMAN	PLXNA3	1
3.10.20.90	15968	0034a323e6ebbe168734f36feb1dbcd5/1475-1578_1625-1634	1475-1578_1625-1634	1475-1578	2	P51805	PLXA3_HUMAN	PLXNA3	1
2.10.25.10	44059	0042414d7c40b94d503cd7222e7f62ae/1013-1058	1013-1058	1013-1058	1	A0A087WX80	A0A087WX80_HUMAN	LAMA2	1
2.60.120.200	24341	0042414d7c40b94d503cd7222e7f62ae/2523-2710	2523-2710	2523-2710	1	A0A087WX80	A0A087WX80_HUMAN	LAMA2	1
2.10.25.10	2902	0042414d7c40b94d503cd7222e7f62ae/310-417	310-417	310-417	1	A0A087WX80	A0A087WX80_HUMAN	LAMA2	1
2.10.25.10	44103	0042414d7c40b94d503cd7222e7f62ae/418-469	418-469	418-469	1	A0A087WX80	A0A087WX80_HUMAN	LAMA2	1
2.10.25.10	45470	0042414d7c40b94d503cd7222e7f62ae/918-965	918-965	918-965	1	A0A087WX80	A0A087WX80_HUMAN	LAMA2	1
2.10.25.10	45855	0042414d7c40b94d503cd7222e7f62ae/966-1012	966-1012	966-1012	1	A0A087WX80	A0A087WX80_HUMAN	LAMA2	1
3.40.50.170	5900	004e8e304ec9bbabfbea4821e4a36106/808-1010	808-1010	808-1010	1	P22102	PUR2_HUMAN	GART	1
3.50.4.10	2966	005286685395853c046e4dc903fa23d5/342-435	342-435	342-435	1	H0YAC1	H0YAC1_HUMAN	KLKB1	1
3.50.4.10	2966	005286685395853c046e4dc903fa23d5/70-157	70-157	70-157	1	H0YAC1	H0YAC1_HUMAN	KLKB1	1
1.10.510.10	79013	0052a2c988f38e5121e7a942f34bf296/98-185	98-185	98-185	1	F8WCQ3	F8WCQ3_HUMAN	DAPK1	1
3.90.70.10	17093	0052f0e89db5ac0a43660b207c0c360d/76-377	76-377	76-377	1	D6RCP7	U17LJ_HUMAN	USP17L19	1
1.20.210.10	830	00530e31957467f1e9b32eedea0f6742/1-513	1-513	1-513	1	H9LNZ7	H9LNZ7_HUMAN	COX1	1
1.20.1690.10	949	005a8d38bdff3f45020cfabbdc795c4c/14-118	14-118	14-118	1	B7Z788	B7Z788_HUMAN		1
2.30.30.40	19031	00718825aef7214920cf726a2ce6e7d6/46-115	46-115	46-115	1	Q05D26	Q05D26_HUMAN	BLK	1
2.30.30.40	19227	0078ee71203136c8696e3eed12af23f1/1-73	1-73	1-73	1	Q9H7D0	DOCK5_HUMAN	DOCK5	1
1.10.238.10	407	0082735d41aea724eba11885c1377b1f/41-256	41-256	41-256	1	Q9Y2W7	CSEN_HUMAN	KCNIP3	1
1.10.630.10	6623	008604a2be7e1836b6958ee6008262fe/24-496	24-496	24-496	1	A0A0U1RRD3	A0A0U1RRD3_HUMAN		1
1.10.135.10	370	00911bcca1e00ba37ba2662aca868d7a/42-137	42-137	42-137	1	A0A024RAK5	A0A024RAK5_HUMAN	CKMT2	1
1.10.135.10	370	00911bcca1e00ba37ba2662aca868d7a/42-137	42-137	42-137	1	P17540	KCRS_HUMAN	CKMT2	1
1.20.5.170	18531	0094ea77582d9d124af378e60f68bad5/108-146	108-146	108-146	1	U3KPR5	U3KPR5_HUMAN	JUND	1
1.10.3260.10	1336	00afcde800026581661b6cbe2d08c898/1-240	1-240	1-240	1	A0A024RE06	A0A024RE06_HUMAN	LIG4	1
2.30.29.30	7608	00b08630bf374faec61f8ed20e6b9ade/2-100	2-100	2-100	1	H3BSK0	H3BSK0_HUMAN	DOK4	1
2.10.90.10	2663	00b8c51701c0c1e5b89b2d36639eaa5f/74-197	74-197	74-197	1	Q9P0M4	IL17C_HUMAN	IL17C	1
1.10.472.10	9792	00bca7ff13147b76faa3eb010e10e83f/1-88_190-207	1-88_190-207	1-88	2	D6RG18	D6RG18_HUMAN	CCNH	1
1.10.238.10	407	00dd0befd460cd3abd294818d782c451/70-270	70-270	70-270	1	Q9NS61	KCIP2_HUMAN	KCNIP2	1
2.60.40.60	18813	00e0e3f4f4900ba01973243043124a21/166-269	166-269	166-269	1	P55286	CADH8_HUMAN	CDH8	1
2.60.40.60	18327	00e0e3f4f4900ba01973243043124a21/495-613	495-613	495-613	1	P55286	CADH8_HUMAN	CDH8	1
1.20.1070.10	45636	00e5d78847df84cca3f691fad841b47a/33-329	33-329	33-329	1	P47900	P2RY1_HUMAN	P2RY1	1
3.40.30.10	79634	00e9272eef23737a9611e582f3df88e2/1-95	1-95	1-95	1	O95833	CLIC3_HUMAN	CLIC3	1
3.30.497.10	4990	00f63244d225232b56caf52e54e0a348/56-216_314-367	56-216_314-367	314-367	2	P01011	AACT_HUMAN	SERPINA3	1
3.30.497.10	4990	00f63244d225232b56caf52e54e0a348/56-216_314-367	56-216_314-367	56-216	2	P01011	AACT_HUMAN	SERPINA3	1
1.10.540.10	15764	00feaa67f92bc9216c47b253be4caf42/99-191	99-191	99-191	1	A0A087WVD3	A0A087WVD3_HUMAN	IVD	1
1.10.510.10	78758	0107b6d36ecf75652c37edc89e9d939c/173-368	173-368	173-368	1	J3KR66	J3KR66_HUMAN	EPHA6	1
1.25.40.20	61996	0107d19c25faa0f92f348afb8cbc093e/277-510	277-510	277-510	1	Q9Y6H5	SNCAP_HUMAN	SNCAIP	1
3.90.1170.10	1938	010fce487db7b1c7d1cfff6e3f9c44d6/1-127	1-127	1-127	1	F8W7C6	F8W7C6_HUMAN	RPL10	1
3.40.50.300	623439	011183a6b4a7960725b270621f85e189/2-149	2-149	2-149	1	C9J2Z4	C9J2Z4_HUMAN	EHD1	1
1.10.2000.10	1020	0112668b0139b055b186a4313c48b1fb/32-157	32-157	32-157	1	D9ZGF6	D9ZGF6_HUMAN	FRZB	1
1.10.220.10	3846	01126abde22e59b2bd97241f189cc446/2-65	2-65	2-65	1	B4DL19	B4DL19_HUMAN		1
1.10.10.60	124791	0119fc2760fefee008aadb1d747d4daa/39-89	39-89	39-89	1	E9PKZ3	E9PKZ3_HUMAN	MYB	1
2.60.40.10	136203	012043d02ec77eba4cc2984d5071b2bb/23-107	23-107	23-107	1	O75015	FCG3B_HUMAN	FCGR3B	1
3.40.640.10	63395	01237f91d83ee77bfa8e1ceffc1e0be3/126-371	126-371	126-371	1	P24298	ALAT1_HUMAN	GPT	1
1.10.510.10	78745	012f910e1f44c7dd178e449d61299d77/1199-1388	1199-1388	1199-1388	1	B6D4Y7	B6D4Y7_HUMAN	ALK	1
3.30.160.60	23446	01340efb2191eea76dbdc3c1f62c4e92/282-309	282-309	282-309	1	Q8N9M3	Q8N9M3_HUMAN	ZNF135	1
3.30.160.60	23451	01340efb2191eea76dbdc3c1f62c4e92/422-448	422-448	422-448	1	Q8N9M3	Q8N9M3_HUMAN	ZNF135	1
3.40.50.300	628823	013e6da5b416997c8644aa64a5fb3afc/46-292	46-292	46-292	1	B4DX12	B4DX12_HUMAN		1
2.60.40.10	137685	013e8f493900be035eb5ef2574a9dd09/148-251	148-251	148-251	1	S6BAN1	S6BAN1_HUMAN		1
1.10.238.10	32897	014234d3ac2c68091c494508013abbac/1-131	1-131	1-131	1	H3BS77	H3BS77_HUMAN	CAPN3	1
2.60.40.150	15615	0146e3b5c5698b9216fabc2a24f6eb85/11-140	11-140	11-140	1	Q9HCE7	SMUF1_HUMAN	SMURF1	1
3.30.2410.10	1877	0146e3b5c5698b9216fabc2a24f6eb85/635-757	635-757	635-757	1	Q9HCE7	SMUF1_HUMAN	SMURF1	1
1.10.20.10	5613	014a0f4cc9fb4ab1b61d3d968ff7086f/1-120	1-120	1-120	1	D6RCF2	D6RCF2_HUMAN	H2AFY	1
1.10.150.50	4805	014a54e30449eb6973458ac3a891076f/339-413	339-413	339-413	1	Q8N228	SCML4_HUMAN	SCML4	1
3.30.1330.30	6728	0156ab5723a5d1a77cc39f0bdb60ac9f/268-385	268-385	268-385	1	A0A024QZR3	A0A024QZR3_HUMAN		1
3.40.605.10	21169	015ca65559fbe1d8ea1de25844bcbc13/63-298_492-516	63-298_492-516	63-298	2	A0A1B0GUA1	A0A1B0GUA1_HUMAN	ALDH7A1	1
1.10.418.10	4782	0170763def6a9be53820ec51681330ea/156-273	156-273	156-273	1	Q08043	ACTN3_HUMAN	ACTN3	1
3.40.50.300	633236	0171db11e14d7b03f4bf917a35673d14/836-866_903-1160	836-866_903-1160	836-866	2	A0A024R0F1	A0A024R0F1_HUMAN	TTF2	1
1.25.40.20	3759	01739b9a293dcbf795a03283c3b232dd/23-170	23-170	23-170	1	A0A0C4DG46	A0A0C4DG46_HUMAN	ASB15	1
3.40.50.300	634947	017ebb6a8c6a0e214e578332e756caec/5-205	5-205	5-205	1	P62820	RAB1A_HUMAN	RAB1A	1
3.20.20.80	5442	018357e31b7d2d4d3aafe34a00a748a0/117-216_290-558	117-216_290-558	290-558	2	A0A0S2Z4E1	A0A0S2Z4E1_HUMAN	SLC3A1	1
3.30.470.20	31395	018c09ab88e2d7fac6f3c1b21b6187c9/46-88_349-402	46-88_349-402	349-402	2	B7Z1C5	B7Z1C5_HUMAN		1
3.30.70.270	50324	0197b8da992c96732827a89b97013146/100-120_162-232	100-120_162-232	162-232	2	Q8NFP1	Q8NFP1_HUMAN		1
3.80.10.10	105975	019e4cf1fbf429888aae2004a981edbe/2-153	2-153	2-153	1	Q5T0G3	Q5T0G3_HUMAN	LRRC1	1
1.20.1070.10	45749	01abde93450b2565258c74c629022bd1/382-678	382-678	382-678	1	A0A0C4DH10	A0A0C4DH10_HUMAN	ADGRF1	1
3.30.160.60	23451	01b5b45ad39d5a393f1e11141aa23323/148-178	148-178	148-178	1	Q9UEG4	ZN629_HUMAN	ZNF629	1
3.30.160.60	23451	01b5b45ad39d5a393f1e11141aa23323/428-454	428-454	428-454	1	Q9UEG4	ZN629_HUMAN	ZNF629	1
4.10.400.10	11976	01bbd72a2288e19e7032a7a141a9f8dc/358-404	358-404	358-404	1	E9PPB3	E9PPB3_HUMAN	SORL1	1
2.60.40.10	137654	01c59e427f5dca18bf53cb8969c14e4b/22-122	22-122	22-122	1	A0A0G2JLQ3	A0A0G2JLQ3_HUMAN	KIR2DS5	1
3.30.70.330	43380	01da4b6e1747e8a593d852707a3b8743/7-100	7-100	7-100	1	A0A087WV68	A0A087WV68_HUMAN	TARDBP	1
4.10.400.10	1508	01da503cd48bc33aa418500c87abbf1f/210-251	210-251	210-251	1	O75074	LRP3_HUMAN	LRP3	1
2.60.120.290	1943	01da503cd48bc33aa418500c87abbf1f/40-159	40-159	40-159	1	O75074	LRP3_HUMAN	LRP3	1
2.80.10.50	13207	01e8d0fd07f7a72d2d1c7a39d7e52422/333-527	333-527	333-527	1	Q9UKY4	POMT2_HUMAN	POMT2	1
3.40.50.720	286287	01eab47e5c55913647db7dbad571d960/6-244	6-244	6-244	1	A0A140VKA9	A0A140VKA9_HUMAN		1
2.60.40.10	134890	01ef613b1bc3b43ef5caf844a9846b14/1-97	1-97	1-97	1	A2NWX4	A2NWX4_HUMAN	VH-7 family (N54P3)D/J	1
3.30.60.20	5551	01fa8b8940432e259446335794e3b347/116-172	116-172	116-172	1	E9KL49	E9KL49_HUMAN		1
4.10.910.10	1041	01ffdd076d93257aff264585a04c1bf0/22-73	22-73	22-73	1	J3JS69	J3JS69_HUMAN	RPS18	1
2.60.20.10	2534	0205d7cf99f72931bc9a93d6422d664d/7-101	7-101	7-101	1	A0A097PIJ6	A0A097PIJ6_HUMAN	CRYBA4	1
2.30.29.30	21755	021ac728cf50b1b5da8b45caa0c5a27f/139-249	139-249	139-249	1	H0Y3G5	H0Y3G5_HUMAN	ITSN1	1
3.30.200.20	1846	0220adddc82732262d70ab3ebd45488f/3-73_154-265_477-533	3-73_154-265_477-533	477-533	3	Q96AD6	Q96AD6_HUMAN	GRK6	1
2.60.40.10	136041	022cd8e4e948d72355b00a5b9686ee4a/1-81	1-81	1-81	1	F5H5G1	F5H5G1_HUMAN	LSAMP	1
2.60.40.10	135012	022cd8e4e948d72355b00a5b9686ee4a/82-164	82-164	82-164	1	F5H5G1	F5H5G1_HUMAN	LSAMP	1
3.90.1460.10	79	023256e519b01ff7723a2bb3860a8cbf/95-202	95-202	95-202	1	A8K9W7	A8K9W7_HUMAN		1
2.30.29.30	22597	02376177788ff86e6a7424ba96c77e0c/208-324	208-324	208-324	1	Q86TR8	Q86TR8_HUMAN		1
1.20.920.10	4360	023fd57fc852e9af3039c1455598e02e/335-460	335-460	335-460	1	A0A0G2JK44	A0A0G2JK44_HUMAN	BRD2	1
1.10.150.50	3092	0262cff169cd3dddc4bf6d5c113b2ecd/1-61	1-61	1-61	1	J3KSG7	J3KSG7_HUMAN	SARM1	1
3.30.1120.10	4900	0263e8e142d8b2465b6bd0bd3c86685c/389-507	389-507	389-507	1	P15848	ARSB_HUMAN	ARSB	1
3.40.720.10	19079	0263e8e142d8b2465b6bd0bd3c86685c/45-388	45-388	45-388	1	A0A024RAJ9	A0A024RAJ9_HUMAN	ARSB	1
3.80.10.10	9995	02655324d2373dd0fe64edfc8bbffc27/324-526	324-526	324-526	1	E9PK39	E9PK39_HUMAN	LRRK1	1
2.60.120.680	800	02828ac5cda8b41f1f4086b7b3ac417b/202-311	202-311	202-311	1	B3KRD8	B3KRD8_HUMAN	SEC14L2	1
2.60.40.10	57417	028ff72951e96b1109a4331df91652e1/34-140	34-140	34-140	1	Q8TDY8	IGDC4_HUMAN	IGDCC4	1
3.40.50.300	630704	0293f9183b5269f637224412793457f5/40-180	40-180	40-180	1	A0A087WYD2	A0A087WYD2_HUMAN	CBWD3	1
2.60.40.60	18598	02aaf51e867ae0ebabd858f61e0a57f2/137-252	137-252	137-252	1	H3BUU9	H3BUU9_HUMAN	CDH11	1
1.10.532.10	137	02bba0bab5ca1b06112413aebe5e3f51/1-117	1-117	1-117	1	G3V5K5	G3V5K5_HUMAN	STAT6	1
2.20.100.10	9944	02c18a189ff3bc169e325d5c71acc3ff/793-849	793-849	793-849	1	C9JKR3	C9JKR3_HUMAN	SEMA5B	1
2.130.10.10	103366	02d5c26200546065e69e6a793e51c952/106-485	106-485	106-485	1	Q9NVX2	NLE1_HUMAN	NLE1	1
1.20.920.10	4314	02e3f1513ef9e18f2c8f794592d20908/126-240	126-240	126-240	1	A0A087WV57	A0A087WV57_HUMAN	ZMYND8	1
3.30.200.20	1717	02ec70e44fe4135eac56b56c921a2ccb/186-275_500-512	186-275_500-512	186-275	2	A0A0S2Z392	A0A0S2Z392_HUMAN	ADRBK1	1
2.30.29.30	21977	02ec70e44fe4135eac56b56c921a2ccb/554-660	554-660	554-660	1	A0A0S2Z392	A0A0S2Z392_HUMAN	ADRBK1	1
1.10.533.10	3311	03086ffec45b8d8597fd217558e077a9/1-94	1-94	1-94	1	Q7Z434	MAVS_HUMAN	MAVS	1
1.10.10.10	265583	031f25db24c6349f999f0bdb9b32bc33/66-146	66-146	66-146	1	P29084	T2EB_HUMAN	GTF2E2	1
2.30.42.10	23811	0334521d1a9cde152ef46186d635a817/1133-1248	1133-1248	1133-1248	1	Q86UL8	MAGI2_HUMAN	MAGI2	1
1.10.238.10	9572	033b4301fed707f58cdc4c37f97c5b52/102-230	102-230	102-230	1	E9PQV6	E9PQV6_HUMAN	MICU1	1
1.25.10.10	68789	033cc808bd1b3ac4f0fd8a569d07a036/2-212	2-212	2-212	1	A0A0A0MRT8	A0A0A0MRT8_HUMAN	SPAG6	1
1.25.10.10	44093	033cc808bd1b3ac4f0fd8a569d07a036/213-456	213-456	213-456	1	A0A0A0MRT8	A0A0A0MRT8_HUMAN	SPAG6	1
3.30.160.60	23451	033d72bfb993b1d2c6814f535cce661d/662-689	662-689	662-689	1	O43345	ZN208_HUMAN	ZNF208	1
1.20.1070.10	45745	0345c486a8a117757409ae16d2e478b1/35-369	35-369	35-369	1	G4XH66	G4XH66_HUMAN	GPR61	1
2.30.30.390	220	034e2e3e8fb5ab0eb313fc5cd4d3f5da/493-591	493-591	493-591	1	A0A024RBL8	A0A024RBL8_HUMAN	FBXO21	1
2.130.10.10	103697	035a19bed398acc1cbf53c8df0e52eb1/33-283	33-283	33-283	1	P49754	VPS41_HUMAN	VPS41	1
2.60.40.10	134890	036677329cfd1f1ef67a683e06cc6151/17-117	17-117	17-117	1	A0A0C4DH33	HV124_HUMAN	IGHV1-24	1
2.60.40.10	137984	0369c0a7f7e5bf06ca691a815a86d37b/31-127	31-127	31-127	1	C9J8P3	C9J8P3_HUMAN	PILRB	1
4.10.70.10	729	0372ccd4ae5b64b188b66cc0ae9503c6/318-377	318-377	318-377	1	E7EPX8	E7EPX8_HUMAN	ADAM32	1
4.10.950.10	1440	0373770040eb7ec9869e19a58d1dde2e/61-139	61-139	61-139	1	E9PP36	E9PP36_HUMAN	RPL8	1
3.90.180.10	33816	0378e9433895aed21cb0d03584bb5355/31-190_330-381	31-190_330-381	330-381	2	P40394	ADH7_HUMAN	ADH7	1
3.40.50.1820	115660	0382746f306a4f276c1c50956ddba38f/145-421	145-421	145-421	1	Q6UXT9	ABH15_HUMAN	ABHD15	1
3.80.10.10	105911	0387e8cd30e39fe5dabe55e0ebd13070/34-183	34-183	34-183	1	C9JPM9	C9JPM9_HUMAN	LRRTM1	1
3.10.100.10	3038	039102b38fc4d390a2e0a848cc8806fc/215-378	215-378	215-378	1	Q6ZS10	CL17A_HUMAN	CLEC17A	1
3.40.220.10	4885	039b97a431bbdc2eadb1fda4a54b487b/716-886	716-886	716-886	1	Q86WJ1	CHD1L_HUMAN	CHD1L	1
3.40.605.10	21376	03a2ea523ddd4cd91481d48406faba2d/1-222	1-222	1-222	1	Q8N3W7	Q8N3W7_HUMAN	ALDH5A1	1
2.60.470.10	1216	03a56b61079cdf35598a1ced1eab5360/2-34_49-85_180-240	2-34_49-85_180-240	2-34	3	F5GXE6	F5GXE6_HUMAN	SCNN1A	1
1.25.40.20	21119	03aee58a56c15390cb1a19df3683a065/5-122	5-122	5-122	1	H0YJK7	H0YJK7_HUMAN	CAMTA1	1
4.10.400.10	12064	03b8da87569b51d449feb24223341225/527-563	527-563	527-563	1	B2RAF9	B2RAF9_HUMAN		1
4.10.400.10	2753	03b8da87569b51d449feb24223341225/564-603	564-603	564-603	1	B2RAF9	B2RAF9_HUMAN		1
2.60.40.10	137654	03be3528dfa5954a3f1abb27cd67d4e0/125-225	125-225	125-225	1	P43627	KI2L2_HUMAN	KIR2DL2	1
3.50.50.60	113477	03c60f88491179775a61339fb55bea10/187-269_294-339	187-269_294-339	187-269	2	Q8IWF2	FXRD2_HUMAN	FOXRED2	1
3.30.63.10	202	03db31cf9b8e2b3c9be816c486f09d1c/35-96	35-96	35-96	1	Q658U3	Q658U3_HUMAN	DKFZp666D023	1
2.60.210.10	2360	03e56e54a8c62bf5d782b00a92a0e5a0/377-567	377-567	377-567	1	Q13114	TRAF3_HUMAN	TRAF3	1
2.60.120.290	8077	03f67d763d6a976ad8d16d5b94935480/1764-1870	1764-1870	1764-1870	1	Q7Z407	CSMD3_HUMAN	CSMD3	1
2.60.120.290	8067	03f67d763d6a976ad8d16d5b94935480/2108-2216	2108-2216	2108-2216	1	Q7Z407	CSMD3_HUMAN	CSMD3	1
2.10.70.10	17214	03f67d763d6a976ad8d16d5b94935480/2217-2281	2217-2281	2217-2281	1	Q7Z407	CSMD3_HUMAN	CSMD3	1
2.10.70.10	17124	03f67d763d6a976ad8d16d5b94935480/2813-2871	2813-2871	2813-2871	1	Q7Z407	CSMD3_HUMAN	CSMD3	1
2.10.70.10	16803	03f67d763d6a976ad8d16d5b94935480/2996-3049	2996-3049	2996-3049	1	Q7Z407	CSMD3_HUMAN	CSMD3	1
2.10.70.10	16857	03f67d763d6a976ad8d16d5b94935480/3230-3287	3230-3287	3230-3287	1	Q7Z407	CSMD3_HUMAN	CSMD3	1
2.60.120.290	8182	03f67d763d6a976ad8d16d5b94935480/61-172	61-172	61-172	1	Q7Z407	CSMD3_HUMAN	CSMD3	1
3.90.550.10	1227	0402edf06b87296e26660438086755ec/1-367	1-367	1-367	1	Q05BM8	Q05BM8_HUMAN	GALNT1	1
2.40.10.10	47573	04056c9333fd7d5f39dd7e18026a6b4e/44-143_260-264	44-143_260-264	44-143	2	P09093	CEL3A_HUMAN	CELA3A	1
2.40.10.10	47573	04056c9333fd7d5f39dd7e18026a6b4e/44-143_260-264	44-143_260-264	260-264	2	P09093	CEL3A_HUMAN	CELA3A	1
3.30.160.60	23753	040c1086cab576c50528de22ea0f4343/87-116	87-116	87-116	1	Q8NCC0	Q8NCC0_HUMAN		1
1.25.10.10	69631	040c36096542b0e77e96c19aa29959ad/59-497	59-497	59-497	1	A8K7D9	A8K7D9_HUMAN		1
1.10.220.10	3846	041508bc098359cbf53b480be073d3ea/1-65	1-65	1-65	1	B3KRQ1	B3KRQ1_HUMAN		1
3.30.1370.10	8264	042662df6382f89ff620844b0b74b079/74-137	74-137	74-137	1	A8E632	A8E632_HUMAN		1
2.60.40.10	137654	042668d0bd357261cab799f48ea486d7/26-118	26-118	26-118	1	A0A0G2JPW2	A0A0G2JPW2_HUMAN	LILRA6	1
1.10.565.10	5076	04298a0c81fe7b5fe6502ed72c2c065e/142-434	142-434	142-434	1	J3KPQ3	J3KPQ3_HUMAN	NR1I2	1
3.30.200.20	1547	04415d261f65d218aae95eefd30e3453/1-94	1-94	1-94	1	C9JIG9	C9JIG9_HUMAN	OXSR1	1
3.30.70.100	17795	0445c1c3904af9d82a07bf5b72f3666a/325-407	325-407	325-407	1	B4DYL3	B4DYL3_HUMAN		1
2.10.25.10	45828	044a0404f214b92f08c104e1ad105b71/295-325	295-325	295-325	1	Q92752	TENR_HUMAN	TNR	1
1.20.5.170	18272	044a1c7d794aba256f756c2430cbcb72/86-141	86-141	86-141	1	C9JCN8	C9JCN8_HUMAN	FOSL2	1
2.60.40.10	137654	044baf6a780db7ec2b1eed94211eb10d/119-218	119-218	119-218	1	A0A0G2JP05	A0A0G2JP05_HUMAN	KIR2DP1	1
2.60.40.1450	91	04610a7ad40212da30beb68082055d47/1-95_253-273	1-95_253-273	253-273	2	Q14663	Q14663_HUMAN	KBF2	1
3.10.250.10	5990	0461dee3b40efc38e9f31e774d1c01d3/157-290	157-290	157-290	1	Q96JB6	LOXL4_HUMAN	LOXL4	1
2.60.40.10	10144	04749a63a7568113062a60c2680f80a7/33-134	33-134	33-134	1	C9J3M4	C9J3M4_HUMAN	MOSPD3	1
3.40.718.10	5154	0475718a7e0cb9ebd24421341f14543f/1-316	1-316	1-316	1	B4DJB4	B4DJB4_HUMAN		1
3.40.30.10	80093	0476768e16deb64a9b22bdd523df26fc/6-79_188-195	6-79_188-195	6-79	2	V9HWE9	V9HWE9_HUMAN	HEL-S-22	1
1.20.5.990	585	04816c4c0b9379127e441759f86edfd6/72-161	72-161	72-161	1	D3DWY2	D3DWY2_HUMAN	IKBKG	1
2.60.40.10	136116	048517f256630e758b774c33b0b2b5ad/28-151	28-151	28-151	1	O60939	SCN2B_HUMAN	SCN2B	1
1.10.418.10	4782	048b6fff449538727ccf3d6d77cad903/142-259	142-259	142-259	1	P12814	ACTN1_HUMAN	ACTN1	1
1.10.418.10	4604	048b6fff449538727ccf3d6d77cad903/22-141	22-141	22-141	1	A0A024R694	A0A024R694_HUMAN	ACTN1	1
1.20.58.60	16359	048b6fff449538727ccf3d6d77cad903/503-626	503-626	503-626	1	P12814	ACTN1_HUMAN	ACTN1	1
2.60.40.10	136068	04950036ea355f6ed8a73162b11b789d/1-112	1-112	1-112	1	A2NYV4	A2NYV4_HUMAN		1
4.10.1250.10	2016	04994738888c8a1bd5f74a51be1022f2/221-266	221-266	221-266	1	H0Y695	H0Y695_HUMAN	AMT	1
1.20.144.10	7222	049bc48064a9032da22ad2784e4eeea8/5-228	5-228	5-228	1	A0A0J9YYG5	A0A0J9YYG5_HUMAN	PLPPR1	1
2.60.40.10	134890	04a30f96b5ca0c838af3451e8a9e7cb0/1-123	1-123	1-123	1	A2NXP8	A2NXP8_HUMAN		1
1.20.1070.10	45522	04abfacd738c0af933d9586d41be1228/15-313	15-313	15-313	1	A0A126GV76	A0A126GV76_HUMAN	OR2B3	1
1.20.1070.10	45522	04abfacd738c0af933d9586d41be1228/15-313	15-313	15-313	1	O76000	OR2B3_HUMAN	OR2B3	1
1.10.150.110	1051	04ad637cd39acd2a59d073775df7f51e/1-55	1-55	1-55	1	H0YDE3	H0YDE3_HUMAN	MUS81	1
1.10.40.30	5364	04c514fea103f03f4e71a16ad6412667/455-510	455-510	455-510	1	A0A0S2Z4C3	A0A0S2Z4C3_HUMAN	FH	1
3.60.20.10	15827	04d044ed2955f846114d1f4d8df2945d/3-182	3-182	3-182	1	C9IYZ1	C9IYZ1_HUMAN	ASNSD1	1
1.10.238.10	3512	04e3640709b488c6661ea3d3fa2c4ddb/749-899	749-899	749-899	1	Q8IY85	EFC13_HUMAN	EFCAB13	1
3.30.870.10	12624	04fe9f147f70163e521e2797b5835e1a/301-496	301-496	301-496	1	Q96BZ4	PLD4_HUMAN	PLD4	1
1.20.1560.10	26403	05012e96e983a24fd3b5fafe1aa406a4/978-1325	978-1325	978-1325	1	Q09428	ABCC8_HUMAN	ABCC8	1
1.10.720.40	436	0508a02c9542b6cc9fb9e6967ff79eb5/1-46	1-46	1-46	1	D6RBV0	D6RBV0_HUMAN	LEMD2	1
3.40.50.300	628017	0515aa9ba03025a6ad86b2ab3c266f6e/168-404	168-404	168-404	1	B5BTY4	B5BTY4_HUMAN	DDX3X	1
2.60.40.10	137654	0517d454fa7493cacd8e14af92bfba76/221-317	221-317	221-317	1	A0A0G2JPA2	A0A0G2JPA2_HUMAN	LILRA6	1
2.10.25.10	44300	0532109cd69d6ab9ff725b337baf450b/42-81	42-81	42-81	1	B4DTB2	B4DTB2_HUMAN		1
2.10.70.10	17206	0533bb3617bac1a288cb4cdb26b0486a/1065-1133	1065-1133	1065-1133	1	E9PDY4	E9PDY4_HUMAN	CR1	1
2.10.70.10	16455	0533bb3617bac1a288cb4cdb26b0486a/1452-1513	1452-1513	1452-1513	1	E9PDY4	E9PDY4_HUMAN	CR1	1
2.10.70.10	17150	0533bb3617bac1a288cb4cdb26b0486a/1708-1768	1708-1768	1708-1768	1	E9PDY4	E9PDY4_HUMAN	CR1	1
2.10.70.10	16932	0533bb3617bac1a288cb4cdb26b0486a/2290-2352	2290-2352	2290-2352	1	E9PDY4	E9PDY4_HUMAN	CR1	1
2.10.70.10	16398	0533bb3617bac1a288cb4cdb26b0486a/38-99	38-99	38-99	1	E9PDY4	E9PDY4_HUMAN	CR1	1
2.10.70.10	17137	0533bb3617bac1a288cb4cdb26b0486a/745-808	745-808	745-808	1	E9PDY4	E9PDY4_HUMAN	CR1	1
2.10.70.10	17150	0533bb3617bac1a288cb4cdb26b0486a/809-867	809-867	809-867	1	E9PDY4	E9PDY4_HUMAN	CR1	1
1.20.1070.10	45689	053c751548176996052d1223368591c3/8-313	8-313	8-313	1	A0A024R7M9	A0A024R7M9_HUMAN	EDG4	1
3.10.110.10	6053	0550c2af993798f2407764d635876e2c/33-207	33-207	33-207	1	Q969T4	UB2E3_HUMAN	UBE2E3	1
3.30.710.10	13380	0556b83983e9b0a0bf90062d87cfcd15/44-176	44-176	44-176	1	B7ZB44	B7ZB44_HUMAN		1
2.10.25.10	45630	055a84061077a9a454d0f60a69be7f0d/1555-1596	1555-1596	1555-1596	1	Q8WWQ8	STAB2_HUMAN	STAB2	1
2.30.180.10	3865	055a84061077a9a454d0f60a69be7f0d/1598-1730	1598-1730	1598-1730	1	Q8WWQ8	STAB2_HUMAN	STAB2	1
1.10.238.10	32787	0566ca43dd75ad82b878f07bc52bf46a/4072-4136	4072-4136	4072-4136	1	P21817	RYR1_HUMAN	RYR1	1
1.20.870.10	670	056770864543a2976e6fe7936c90c339/596-709	596-709	596-709	1	O14827	RGRF2_HUMAN	RASGRF2	1
1.10.30.10	4473	05adfb98e3df34917d942baee7ad67e4/566-654	566-654	566-654	1	P54277	PMS1_HUMAN	PMS1	1
2.60.40.1180	13804	05b341635a3bf42cb966093b2ec2ac24/159-201_556-617	159-201_556-617	556-617	2	B7Z6S9	B7Z6S9_HUMAN		1
3.30.930.10	32016	05c0a3bd22af214e6db7c9c7798b19c1/4-137_290-444	4-137_290-444	4-137	2	Q9NVT8	Q9NVT8_HUMAN		1
1.10.840.10	1407	05c5f3f8ff87d81035393b857cec9019/415-661	415-661	415-661	1	A0A087WVW6	A0A087WVW6_HUMAN	RAPGEFL1	1
2.60.40.720	7	05cb9695dc3e48cb0645c6f58357346d/94-175	94-175	94-175	1	H6U5S5	H6U5S5_HUMAN		1
2.10.25.10	46345	05df0a0dda257f1905de32779433e14f/1185-1223	1185-1223	1185-1223	1	Q07954	LRP1_HUMAN	LRP1	1
2.120.10.30	33068	05df0a0dda257f1905de32779433e14f/1890-2183	1890-2183	1890-2183	1	Q07954	LRP1_HUMAN	LRP1	1
4.10.400.10	11898	05df0a0dda257f1905de32779433e14f/2522-2564	2522-2564	2522-2564	1	Q07954	LRP1_HUMAN	LRP1	1
4.10.400.10	11944	05df0a0dda257f1905de32779433e14f/2770-2814	2770-2814	2770-2814	1	Q07954	LRP1_HUMAN	LRP1	1
4.10.400.10	12054	05df0a0dda257f1905de32779433e14f/3335-3377	3335-3377	3335-3377	1	Q07954	LRP1_HUMAN	LRP1	1
4.10.400.10	395	05df0a0dda257f1905de32779433e14f/3491-3532	3491-3532	3491-3532	1	Q07954	LRP1_HUMAN	LRP1	1
4.10.400.10	12137	05df0a0dda257f1905de32779433e14f/3736-3776	3736-3776	3736-3776	1	Q07954	LRP1_HUMAN	LRP1	1
3.20.20.100	15056	05eee1cf1645b907701d65854579d36c/1-323	1-323	1-323	1	P17516	AK1C4_HUMAN	AKR1C4	1
2.40.33.10	1967	05fb1f48689b90031f0ec69dfe2bcfb1/117-219	117-219	117-219	1	A0A024R609	A0A024R609_HUMAN	PKM2	1
3.20.20.60	8940	05fb1f48689b90031f0ec69dfe2bcfb1/46-116_220-331	46-116_220-331	46-116	2	A0A024R609	A0A024R609_HUMAN	PKM2	1
2.60.120.260	35658	05fed52658a7a78e724051bba968e802/521-717	521-717	521-717	1	A0A024R1P7	A0A024R1P7_HUMAN	UNC84B	1
3.30.470.20	30849	0616ff643a158cacf8405f058a3971a3/215-247_308-393	215-247_308-393	215-247	2	P17600	SYN1_HUMAN	SYN1	1
3.30.160.60	23451	0624f6e6ae3c32be23b6de71216abac9/133-161	133-161	133-161	1	A0A1B3TN79	A0A1B3TN79_HUMAN	PRDM9	1
4.10.91.10	188	0638b46a25c82bb06a0eedde72e09a8b/57-114	57-114	57-114	1	O14548	COX7R_HUMAN	COX7A2L	1
2.60.40.10	134674	0638c9bed200bc504ea8cf82c2a72076/22-120	22-120	22-120	1	D6RBN8	D6RBN8_HUMAN	FGFRL1	1
1.20.5.190	682	064348d641f9a8afbc01864f882811cb/4-62	4-62	4-62	1	Q5U058	Q5U058_HUMAN	GAP43	1
3.30.160.60	23451	0643d09fe6244c64108b5ef6c29dd571/504-531	504-531	504-531	1	B4DLZ7	B4DLZ7_HUMAN		1
3.90.176.10	792	06467bf92698d36d4595c0d78e80fe36/49-282	49-282	49-282	1	A8K6J7	A8K6J7_HUMAN		1
2.60.120.590	2393	06472c26a83e15e8aba71f131371a7b5/30-330	30-330	30-330	1	A0A1B0GV98	A0A1B0GV98_HUMAN	FTO	1
3.20.20.190	7559	064d20484b8b5696ecbe71b66f1499a8/314-516	314-516	314-516	1	Q01970	PLCB3_HUMAN	PLCB3	1
3.30.160.60	23366	0658dca085da4777e341eea5594bcab4/254-283	254-283	254-283	1	Q99612	KLF6_HUMAN	KLF6	1
3.90.79.10	21445	0659b79420ca79866391f7ee05cb4d18/43-197	43-197	43-197	1	P36639	8ODP_HUMAN	NUDT1	1
2.60.40.60	18813	065e215259131d45adcbcd1dbf3f85ec/167-270	167-270	167-270	1	Q9UJ99	CAD22_HUMAN	CDH22	1
2.60.40.60	3691	065e215259131d45adcbcd1dbf3f85ec/497-617	497-617	497-617	1	Q9UJ99	CAD22_HUMAN	CDH22	1
3.30.60.30	4373	06625ea99650a5a00900a1b62cf56759/42-87	42-87	42-87	1	B3KMM7	B3KMM7_HUMAN		1
1.10.1450.10	2091	066cb7b88e47572767efcf8b52d55d51/116-202	116-202	116-202	1	Q96FV3	TSN17_HUMAN	TSPAN17	1
2.20.100.10	10131	06712cec225b6c9572c05be9cd0b4d01/354-407	354-407	354-407	1	E5RG74	E5RG74_HUMAN	ADGRB1	1
3.30.420.40	78298	0679e7fd5670e4d43840e126f80a5fba/97-132_222-302	97-132_222-302	97-132	2	B4DHK9	B4DHK9_HUMAN		1
3.30.500.10	3468	067a019ac95d51f56a2e8d5fe97f908e/23-204	23-204	23-204	1	Q6B0J5	Q6B0J5_HUMAN	HFE	1
1.10.533.10	5155	067c8be8437a5885fd68b0d88041cdc4/97-193	97-193	97-193	1	Q7Z2I8	Q7Z2I8_HUMAN	DKFZp686A24188	1
2.10.60.10	1891	067c96504c9d928ed2f9f0c859f4a95f/31-106	31-106	31-106	1	P36896	ACV1B_HUMAN	ACVR1B	1
3.40.50.720	284469	0681281a1898d2e104cb3519015d3e6a/70-329	70-329	70-329	1	Q9GZZ9	UBA5_HUMAN	UBA5	1
4.10.280.10	5729	0686a93ad56da0fdca0ba3d5397e8abb/2-63	2-63	2-63	1	J3KSH6	J3KSH6_HUMAN	HES7	1
3.30.40.10	60863	069c8d087e319678adc6d87b427e6438/173-283	173-283	173-283	1	P45974	UBP5_HUMAN	USP5	1
1.10.8.10	15084	069c8d087e319678adc6d87b427e6438/704-773	704-773	704-773	1	P45974	UBP5_HUMAN	USP5	1
2.10.25.10	44316	069f5284bf90beb33a73d6ddf9433590/496-534	496-534	496-534	1	Q2VP98	Q2VP98_HUMAN	ITGB4	1
1.10.510.10	79007	06a47ffcc300b3340ae364cbdaf040be/933-1128	933-1128	933-1128	1	O60674	JAK2_HUMAN	JAK2	1
3.30.160.60	23451	06a89339dc3c56dd5298726bc33f91d3/783-809	783-809	783-809	1	A0A024QZI1	A0A024QZI1_HUMAN	ZNF473	1
2.60.40.790	7693	06bb52d49e303ced1cdbbdbe1a11ccb1/14-135	14-135	14-135	1	E9PHE4	E9PHE4_HUMAN	CRYAA	1
2.60.40.10	136068	06be086698268f3f8d98b0adc9f02107/1-85	1-85	1-85	1	A2N2W8	A2N2W8_HUMAN	VL6	1
1.10.437.10	621	06c73d362626341d0a06bc9695c96306/1-151	1-151	1-151	1	Q16548	B2LA1_HUMAN	BCL2A1	1
3.60.20.10	15827	06d330e4f47a69e2e96645efdae6116a/3-182	3-182	3-182	1	Q9NWL6	ASND1_HUMAN	ASNSD1	1
1.20.1070.10	45522	06d638825141c954e7564921ae9f1d84/15-310	15-310	15-310	1	P34982	OR1D2_HUMAN	OR1D2	1
3.40.50.2300	150751	06e3ff122fb7761bb9f88b030d307397/187-320_453-467	187-320_453-467	187-320	2	C9JL63	C9JL63_HUMAN	GRM2	1
3.40.50.2300	150824	06e3ff122fb7761bb9f88b030d307397/30-110_134-186_321-452	30-110_134-186_321-452	321-452	3	C9JL63	C9JL63_HUMAN	GRM2	1
1.25.40.20	3759	06e69cf0af136d4a94120fd4ee3ec757/67-291	67-291	67-291	1	Q8WWX0	ASB5_HUMAN	ASB5	1
3.30.70.330	43574	06eb8d9281a0199a87ba077ef2db374d/140-223	140-223	140-223	1	C9J9B2	C9J9B2_HUMAN	RBMS3	1
3.30.70.330	42372	06eb8d9281a0199a87ba077ef2db374d/57-139	57-139	57-139	1	C9J9B2	C9J9B2_HUMAN	RBMS3	1
2.60.40.1170	1053	06f2bded3ad773328c4b005322e66a4c/275-381_418-421	275-381_418-421	275-381	2	Q9BXS5	AP1M1_HUMAN	AP1M1	1
3.10.10.10	2539	06fc50d7bba9137bce84cfb56a1eeddc/565-638	565-638	565-638	1	A0A087WUL4	A0A087WUL4_HUMAN	PEG10	1
1.25.40.20	4190	0702024c59d7671e9549d9831e5b3aa6/285-371	285-371	285-371	1	A6NC16	A6NC16_HUMAN	POTEF	1
3.40.50.300	628823	070966d325c3f34ea54cd082403f9217/2038-2293	2038-2293	2038-2293	1	Q9BZC7	ABCA2_HUMAN	ABCA2	1
3.10.320.10	10	0719b0ddcbda23bf6d038fa1830f9cd1/20-110	20-110	20-110	1	A0A0G2JIJ2	A0A0G2JIJ2_HUMAN	HLA-DMB	1
3.20.20.190	7559	071db477775d97cb4991b6fdeb15211d/211-403	211-403	211-403	1	B3KXN8	B3KXN8_HUMAN		1
3.30.160.60	23451	071fb392086c5dfc301ee7219d944f96/398-425	398-425	398-425	1	H0Y3T8	H0Y3T8_HUMAN	ZNF211	1
2.60.210.10	909	0723e91b1529da7aecf1882a5f49548b/29-166	29-166	29-166	1	D6RGZ4	D6RGZ4_HUMAN	SPOP	1
1.10.10.10	266788	0734eebebf7691b44566e3c68f04daf9/23-98	23-98	23-98	1	K7EQA0	K7EQA0_HUMAN	RFX2	1
2.60.120.260	35597	073683add947727b2b6eba0b7d3a7387/1-186	1-186	1-186	1	B4DY77	B4DY77_HUMAN	ALLC	1
1.10.10.60	124411	0740f96285cf16a85ccd0214ca36635d/303-406	303-406	303-406	1	A0A0G2JNU3	A0A0G2JNU3_HUMAN	BDP1	1
3.40.50.300	633449	074733a9826c0cb549d0a19d828cbcd7/312-570	312-570	312-570	1	Q9H078	CLPB_HUMAN	CLPB	1
2.60.120.260	35189	0748fb66ad13b55af5c062117554c428/5-128	5-128	5-128	1	M0R1U8	M0R1U8_HUMAN	XRCC1	1
3.10.450.40	4049	074b5eabfe2bf6c39ce67ccddde1a963/21-137	21-137	21-137	1	B4DKM7	B4DKM7_HUMAN		1
3.40.50.2000	97231	074c6659e3570a3c9f7b1049190b76a8/1-131	1-131	1-131	1	A0A096LNJ4	A0A096LNJ4_HUMAN	ALG13	1
3.30.160.60	23446	075abfa78bb57f2f1a2299ded889ab04/347-373	347-373	347-373	1	Q9BRH9	ZN251_HUMAN	ZNF251	1
3.30.160.60	23451	075abfa78bb57f2f1a2299ded889ab04/374-402	374-402	374-402	1	Q9BRH9	ZN251_HUMAN	ZNF251	1
3.30.890.10	688	076ad957eb276687a9be395fe2650906/1-75	1-75	1-75	1	A0A0A0MS90	A0A0A0MS90_HUMAN	MBD1	1
3.30.1220.10	2005	076b0f30a9c1ed7afbe66b43811b8c63/241-357	241-357	241-357	1	Q5RIB0	Q5RIB0_HUMAN	CBWD5	1
3.40.525.10	3454	077139c05565ac8216163aebf87fa99e/1-203	1-203	1-203	1	C9JZI9	C9JZI9_HUMAN	SEC14L2	1
2.130.10.10	102735	077d073c87212e6d5f02ef658a886fbc/3-93	3-93	3-93	1	J3KRG6	J3KRG6_HUMAN	WSB1	1
1.10.10.60	124590	078236b33bcecb4864c47cf66e0de61e/290-337	290-337	290-337	1	A0A0C4DG88	A0A0C4DG88_HUMAN	POU2F1	1
3.40.50.300	7773	0786cbb1f7921bc6a9e3dd82c4805449/149-439	149-439	149-439	1	Q8NFH9	Q8NFH9_HUMAN		1
2.60.40.10	137654	0787fcbcd2d895bcde6c6fa0725188bf/22-119	22-119	22-119	1	A0A0G2JNM4	A0A0G2JNM4_HUMAN	KIR3DL1	1
3.30.160.60	23446	07970378d4e6592d13449bfccba07b08/350-376	350-376	350-376	1	P19544	WT1_HUMAN	WT1	1
3.30.450.20	60012	079ad3f2ad47b4b23fdf3ee51fddebe0/1-143	1-143	1-143	1	Q96L42	KCNH8_HUMAN	KCNH8	1
2.30.29.30	12932	07a1be33dbe87747fc73263847a9696f/1-95	1-95	1-95	1	H0YJD0	H0YJD0_HUMAN	PLEK2	1
1.10.720.40	436	07a3dc61cf9fae16c5b491977f51c93d/1-45	1-45	1-45	1	Q8NC56	LEMD2_HUMAN	LEMD2	1
1.20.1070.10	45636	07a3efc44e27147e0738222ba8e00078/25-333	25-333	25-333	1	P25090	FPR2_HUMAN	FPR2	1
2.60.40.720	7	07ae58adc8d69f12dcb6eba9b83faedf/1-134	1-134	1-134	1	A0A087WT22	A0A087WT22_HUMAN	TP53	1
2.60.40.150	15367	07aef92813ebeedc9c643cf7118c4726/254-405	254-405	254-405	1	Q14184	DOC2B_HUMAN	DOC2B	1
4.10.95.10	244	07ba18cfc12407f24b19012be2ad2137/1-61	1-61	1-61	1	H0YIV9	H0YIV9_HUMAN		1
2.40.110.10	14373	07bbe752ac43611bd7ed3fbee36a9708/131-236	131-236	131-236	1	B4DK85	B4DK85_HUMAN		1
1.10.540.10	15764	07bbe752ac43611bd7ed3fbee36a9708/62-129	62-129	62-129	1	B4DK85	B4DK85_HUMAN		1
1.20.1070.10	45459	07c21a1405dbdf5208bb4eb9fe48ac0e/33-240_274-368	33-240_274-368	33-240	2	A8KAG8	A8KAG8_HUMAN	ADRB3	1
3.30.200.20	4065	07c2359b9fd749c3545da504929738f4/260-342	260-342	260-342	1	B7Z8T0	B7Z8T0_HUMAN		1
3.40.50.7700	1774	07c352033c97dd0f3e68ad68e9934da4/265-394	265-394	265-394	1	E9PBS1	E9PBS1_HUMAN	PAICS	1
3.30.497.10	4739	07d06fd58d1eab7dd89b019edd40cc71/11-169_278-329	11-169_278-329	11-169	2	A0A024R2B6	A0A024R2B6_HUMAN	SERPINB5	1
3.30.497.10	4739	07d06fd58d1eab7dd89b019edd40cc71/11-169_278-329	11-169_278-329	11-169	2	P36952	SPB5_HUMAN	SERPINB5	1
2.60.120.40	2597	07d0c67247e5dccbe5227b8939fd1826/859-1016	859-1016	859-1016	1	Q9Y6C2	EMIL1_HUMAN	EMILIN1	1
3.40.630.10	34828	07d390c3bdf75259449a06491475a8c0/126-194_380-609	126-194_380-609	126-194	2	P02786	TFR1_HUMAN	TFRC	1
3.40.630.10	34828	07d390c3bdf75259449a06491475a8c0/126-194_380-609	126-194_380-609	380-609	2	P02786	TFR1_HUMAN	TFRC	1
1.20.210.10	830	07eb194eaf9218e8d0a2d5ddd7ab6b8c/1-513	1-513	1-513	1	A0A023Q7P2	A0A023Q7P2_HUMAN	COX1	1
3.30.160.60	23451	07ebc54fab2b2b700b143e629e623d59/769-796	769-796	769-796	1	B7Z6K7	ZN814_HUMAN	ZNF814	1
3.30.160.60	23451	07ebc54fab2b2b700b143e629e623d59/797-823	797-823	797-823	1	B7Z6K7	ZN814_HUMAN	ZNF814	1
2.60.40.60	18232	07ee3170136b56350c093f6552215f5b/479-589	479-589	479-589	1	A0A087WT05	A0A087WT05_HUMAN	PCDHGA4	1
2.60.40.10	96150	07ee8b8e283405234237478d77a2de38/141-233	141-233	141-233	1	A0N0L8	A0N0L8_HUMAN	ICOSLG	1
3.40.50.2000	97231	07f4c94813ec3e580656cd2860ae2fbe/1-159	1-159	1-159	1	A0A096LP10	A0A096LP10_HUMAN	ALG13	1
1.25.40.10	144964	07fb12f8b31487a6f3a0b2c53215d79a/289-450	289-450	289-450	1	Q6PD62	CTR9_HUMAN	CTR9	1
3.40.33.10	4765	080ea216e5d0e2ce131f0d86b08cb1d1/39-225	39-225	39-225	1	Q8NCF0	CL18C_HUMAN	CLEC18C	1
4.10.81.10	83	0812393cb9ce16bda1ade2774be42ef9/26-68	26-68	26-68	1	P10176	COX8A_HUMAN	COX8A	1
1.20.920.10	4387	081599d6d735182373b12f5e33ca2d39/958-1087	958-1087	958-1087	1	Q9UPN9	TRI33_HUMAN	TRIM33	1
3.40.50.300	7773	0819d2442f2c3e2c7433cad381638f52/17-307	17-307	17-307	1	Q541S4	Q541S4_HUMAN	SEPT6	1
1.20.5.50	14031	08233656af8b675e0ea32895570b1aa0/119-233	119-233	119-233	1	Q9C019	TRI15_HUMAN	TRIM15	1
1.10.287.140	92	0824454ae6528753e8d48bf36dd3e15c/54-113	54-113	54-113	1	P00367	DHE3_HUMAN	GLUD1	1
2.10.50.10	7726	082733ec36ca987254bade830380935e/372-419	372-419	372-419	1	Q6UXG2	K1324_HUMAN	KIAA1324	1
2.30.29.30	21753	0829d285cfa622e49cf62f9ed826bd31/24-138	24-138	24-138	1	D6RBL6	D6RBL6_HUMAN	SH3BP2	1
4.10.280.10	5747	082dda8216399385a395abab31de6fe0/328-407	328-407	328-407	1	Q12772	SRBP2_HUMAN	SREBF2	1
1.20.5.170	18190	0832d41b257a20f75c1fcc6019397252/402-481	402-481	402-481	1	P13647	K2C5_HUMAN	KRT5	1
1.10.245.10	883	083e215be6ce4055249940651e0d7f7c/244-327	244-327	244-327	1	A0A090N8Z9	A0A090N8Z9_HUMAN	SMARCD3	1
2.170.270.10	5044	083f91da393360031ed332269e29abcc/102-246	102-246	102-246	1	Q86Y97	KMT5C_HUMAN	KMT5C	1
3.30.1370.10	8264	0840005a119f1051f10de14489c13315/37-100	37-100	37-100	1	B3KTW5	B3KTW5_HUMAN		1
3.40.390.10	13277	0841c05ffe3d6e14dd3563b507212438/148-344	148-344	148-344	1	E9PD25	E9PD25_HUMAN	TLL1	1
1.10.10.60	125023	084fa41a217d923e6a56cf58b4ddc4bf/442-507	442-507	442-507	1	Q7Z353	HDX_HUMAN	HDX	1
1.10.260.40	46950	085075dca74aaf775d60206b72c007ed/424-467_504-540	424-467_504-540	504-540	2	H0YK27	H0YK27_HUMAN	POU6F2	1
2.40.30.10	37186	085556fa4557cf4b606c9a11392e1333/240-332	240-332	240-332	1	P68104	EF1A1_HUMAN	EEF1A1	1
3.40.720.10	19105	0857e95b6b461fff9321d65a4109ae9e/1-337	1-337	1-337	1	B3KWA1	B3KWA1_HUMAN	IDS	1
1.10.565.10	4999	08683cab40dcd3a2a206d1f5d94a6bfe/55-254	55-254	55-254	1	Q6GZ75	Q6GZ75_HUMAN	NR1I3	1
3.40.50.300	628382	0870df45372bdf214e0dec10a69ffd08/202-380_469-484	202-380_469-484	469-484	2	B3KUK7	B3KUK7_HUMAN	KATNA1	1
2.10.25.10	45072	087169b07510c7a1ad5b71316f8f6a7b/508-554	508-554	508-554	1	P07942	LAMB1_HUMAN	LAMB1	1
3.40.850.10	4688	0872bafed3438bf84dce4ad27d8808b1/4-385	4-385	4-385	1	Q7Z4S6	KI21A_HUMAN	KIF21A	1
2.60.40.10	137585	087a14728360ca3887246a3573fff451/30-121	30-121	30-121	1	Q13308	PTK7_HUMAN	PTK7	1
3.30.200.20	856	087a14728360ca3887246a3573fff451/765-877	765-877	765-877	1	Q13308	PTK7_HUMAN	PTK7	1
1.10.1070.11	1687	087bbfb2cee1c7979b043f8fb274b013/628-827	628-827	628-827	1	A0A0B4J1S8	A0A0B4J1S8_HUMAN	PI4KB	1
2.10.25.10	43725	087cc518e8a1bc499b1a07722628af7d/1113-1226	1113-1226	1113-1226	1	A0A0G2JR65	A0A0G2JR65_HUMAN	MUC2	1
3.30.930.10	32071	0884f464ae26dba426c9fafeff9aa887/137-476	137-476	137-476	1	P49591	SYSC_HUMAN	SARS	1
3.30.420.40	27294	08868493dfe0228e93f17e19939fadb0/1-53	1-53	1-53	1	Q562T7	Q562T7_HUMAN	ACT	1
3.30.710.10	13497	088c8e7e358073fba647dd2c2adb6ecf/664-796	664-796	664-796	1	Q8IY92	SLX4_HUMAN	SLX4	1
1.20.1270.60	854	088ceeb6cd2599602a414e9670f5d0a1/50-250	50-250	50-250	1	A0A024RA29	A0A024RA29_HUMAN	ICA1	1
3.30.160.60	23446	089914a2370f87cc8de10a489aa2ba3d/424-454	424-454	424-454	1	Q9NYW8	RBAK_HUMAN	RBAK	1
3.30.160.60	13545	089d6adeef29805f1be96bffa510dde9/163-196	163-196	163-196	1	Q7RTV3	ZN367_HUMAN	ZNF367	1
1.10.3860.10	3171	08a1d399806a7130f0f85ae4cc83856e/174-400	174-400	174-400	1	A0A087X0U3	A0A087X0U3_HUMAN	SLC1A3	1
2.10.90.10	2838	08ab2fb780ed43626ecff071999914df/295-408	295-408	295-408	1	Q53XC5	Q53XC5_HUMAN	BMP4	1
2.60.40.10	30032	08ab7205ca753d67fbd14e7c069817e6/129-239	129-239	129-239	1	P16871	IL7RA_HUMAN	IL7R	1
2.60.260.20	10738	08b3725c5add9ac1a45596f4b98da7f1/204-235_300-326	204-235_300-326	204-235	2	Q53G26	Q53G26_HUMAN	DNAJA3	1
2.60.260.20	10416	08b3725c5add9ac1a45596f4b98da7f1/335-438	335-438	335-438	1	Q53G26	Q53G26_HUMAN	DNAJA3	1
3.30.70.1230	5693	08bb033f8b26e10736d0c533239d5e67/508-702	508-702	508-702	1	P33402	GCYA2_HUMAN	GUCY1A2	1
3.40.50.300	623439	08c77bfb71317d09db6c399f3d2b0ce2/75-299	75-299	75-299	1	A0A024R571	A0A024R571_HUMAN	EHD1	1
1.25.40.20	62041	08c984f58b0b2b2b3eb7c0cc61eb0d00/1414-1549	1414-1549	1414-1549	1	Q5H9F3	BCORL_HUMAN	BCORL1	1
2.30.29.30	22631	08ca7077078a40dcdaf069d6ac4b1deb/68-172	68-172	68-172	1	Q32Q31	Q32Q31_HUMAN	LOC728377	1
3.40.50.300	157181	08cd82d4442dff8d7d7a54f38c4dcb77/35-199	35-199	35-199	1	K7EL62	K7EL62_HUMAN	GNA11	1
1.10.30.10	4346	08d1e1e34d33dc8289f13ad369f752fe/43-152	43-152	43-152	1	Q00059	TFAM_HUMAN	TFAM	1
1.10.20.10	5462	08e0ef63b09b48d8abff332a926cc9ca/15-169	15-169	15-169	1	G5E9C8	G5E9C8_HUMAN	SOS1	1
1.10.840.10	1403	08e0ef63b09b48d8abff332a926cc9ca/754-957	754-957	754-957	1	G5E9C8	G5E9C8_HUMAN	SOS1	1
3.30.60.20	2173	08f3c7a83d1ff9a7239dbc46fc3ce629/62-119	62-119	62-119	1	B7Z8F6	B7Z8F6_HUMAN		1
2.130.10.10	103486	090a1ad80ff28d6b39e309b6cda47c7e/6-460	6-460	6-460	1	Q5TCJ5	Q5TCJ5_HUMAN	SEMA4A	1
1.10.238.10	243	090e8c0cebe873b93a0b4320c173589c/3-211	3-211	3-211	1	Q96BS2	CHP3_HUMAN	TESC	1
2.60.120.340	523	09112e5056174b30c061ab1d68cec572/9-124	9-124	9-124	1	A0A0S2Z491	A0A0S2Z491_HUMAN	NPM1	1
3.30.710.10	13459	091984ee9c91237942b9f71a694cc79e/1-138	1-138	1-138	1	B0QYR1	B0QYR1_HUMAN	BTBD3	1
2.60.120.260	35445	091bdef4e887b5acf9ed7471129f08ef/595-722	595-722	595-722	1	H0YJP0	H0YJP0_HUMAN	HECTD1	1
3.30.60.20	5518	092461d2e13ad54ee72be3459cc73d02/1226-1269	1226-1269	1226-1269	1	Q13464	ROCK1_HUMAN	ROCK1	1
3.50.50.60	112428	092d76e9bc45a52e22adc12123c79581/65-204_334-391	65-204_334-391	334-391	2	V9HW90	V9HW90_HUMAN	HEL-75	1
1.10.510.10	78946	092ddc60cd051dfc46de654c56f0466b/162-368	162-368	162-368	1	Q9HBH9	MKNK2_HUMAN	MKNK2	1
1.20.1070.10	45629	093389d5a929b3241bc16798e02e3e0c/36-368	36-368	36-368	1	A0A090N8Z1	A0A090N8Z1_HUMAN	GPR154	1
3.10.100.10	12382	0937af329e7e1830e35b4a722aba97c9/251-350	251-350	251-350	1	D6RGZ6	D6RGZ6_HUMAN	VCAN	1
3.30.1680.10	1437	0942316bdd3cd4bf99b7f10fbfe572cb/521-590	521-590	521-590	1	Q9NPR2	SEM4B_HUMAN	SEMA4B	1
4.10.280.10	5761	094eacd81fa611d570df5f30718d9665/75-136	75-136	75-136	1	Q7RTU1	TCF23_HUMAN	TCF23	1
2.60.120.10	54693	095759531dae373597f52c894a1cc294/632-741	632-741	632-741	1	Q8IY17	PLPL6_HUMAN	PNPLA6	1
2.30.30.40	19226	0960166ed49488e02b78918e43c3ba04/17-91	17-91	17-91	1	Q9H6Q3	SLAP2_HUMAN	SLA2	1
2.10.25.10	45768	0969c4277de2520bb78532272807521d/3128-3164	3128-3164	3128-3164	1	A0A024RAQ9	A0A024RAQ9_HUMAN	CSPG2	1
2.10.70.10	16907	0969c4277de2520bb78532272807521d/3293-3353	3293-3353	3293-3353	1	P13611	CSPG2_HUMAN	VCAN	1
3.30.160.60	23451	0969d373009261c26492fbec63a8dc8a/264-291	264-291	264-291	1	Q96LW9	ZSC31_HUMAN	ZSCAN31	1
3.30.160.60	23446	0969d373009261c26492fbec63a8dc8a/375-406	375-406	375-406	1	A0A024RCL4	A0A024RCL4_HUMAN	ZNF323	1
3.20.110.10	2810	09723b3334631a41bd9eec28a756e936/59-342	59-342	59-342	1	Q59E90	Q59E90_HUMAN		1
3.30.160.60	23451	09735bd4707e05c87f8350594549daff/105-132	105-132	105-132	1	D9IWL6	D9IWL6_HUMAN	PRMD9	1
3.30.160.60	23451	09735bd4707e05c87f8350594549daff/190-217	190-217	190-217	1	D9IWL6	D9IWL6_HUMAN	PRMD9	1
3.30.160.60	23451	09735bd4707e05c87f8350594549daff/246-272	246-272	246-272	1	D9IWL6	D9IWL6_HUMAN	PRMD9	1
3.40.50.300	354761	0977a64911c60b5bc9434cfe68a2ee65/3-168	3-168	3-168	1	E9PMJ1	E9PMJ1_HUMAN	RAB30	1
1.10.10.10	264994	097a37998110b71b83ebf4702e61c391/245-353	245-353	245-353	1	Q01167	FOXK2_HUMAN	FOXK2	1
2.30.29.30	21887	097dbc36824c3b6c3848638a051a1426/1-100	1-100	1-100	1	Q9HB20	PKHA3_HUMAN	PLEKHA3	1
3.30.470.20	30962	097f1d162524e43a255a026ee23b1f30/245-473	245-473	245-473	1	H3BLT7	H3BLT7_HUMAN	TTLL3	1
3.10.320.10	2577	0984db6957287c6f335245dd734fd142/13-123	13-123	13-123	1	A2AAZ0	A2AAZ0_HUMAN	HLA-DQB1	1
1.20.210.10	830	098c6dc67fbb10bf170f6dde754e9974/1-513	1-513	1-513	1	B0Z6V0	B0Z6V0_HUMAN	COX1	1
1.25.40.90	2998	098cd7b660d569233270d96121c0a886/1-144	1-144	1-144	1	O95208	EPN2_HUMAN	EPN2	1
3.30.230.10	28330	09a0a35e8c16879d4d864f7f7a5f4909/112-200	112-200	112-200	1	E9PQD7	E9PQD7_HUMAN	RPS2	1
2.60.40.10	24787	09a571e256ba5d0c9c7170490ba379ab/304-418	304-418	304-418	1	P23471	PTPRZ_HUMAN	PTPRZ1	1
1.10.533.10	5038	09c2c7df0fa09725672e17eebaeca93b/842-928	842-928	842-928	1	Q9P0V3	SH3B4_HUMAN	SH3BP4	1
3.30.160.60	23451	09c55d2039aad53048432c1ff3623d21/59-86	59-86	59-86	1	D2KI87	D2KI87_HUMAN	PRDM9	1
3.10.50.10	1756	09d76bd32bf195e3536a72a0d2f5fe55/105-175	105-175	105-175	1	Q1M0P4	Q1M0P4_HUMAN		1
3.30.200.20	1846	09d923d1e7463b6a6482ce04d72e405e/20-43_124-235_447-503	20-43_124-235_447-503	20-43	3	B3KPS5	B3KPS5_HUMAN		1
3.30.200.20	1846	09d923d1e7463b6a6482ce04d72e405e/20-43_124-235_447-503	20-43_124-235_447-503	124-235	3	B3KPS5	B3KPS5_HUMAN		1
2.30.42.10	24207	09e113d085c47c698982c03b6bd7456a/415-526	415-526	415-526	1	H7C5T8	H7C5T8_HUMAN	MAGI1	1
4.10.1060.10	1873	09e867d7813f30030dd6b6b7def6eb06/139-174	139-174	139-174	1	H3BR03	H3BR03_HUMAN	CAPN15	1
3.40.390.10	13199	09eabfbdd78630ec2744b67aaad6172d/233-439	233-439	233-439	1	D6W5P7	D6W5P7_HUMAN	ADAM22	1
1.20.5.1160	46	09f8e87f97ed73af298bc380d23cff7a/373-415	373-415	373-415	1	A0A024R6K5	A0A024R6K5_HUMAN	EVL	1
1.20.5.1160	46	09f8e87f97ed73af298bc380d23cff7a/373-415	373-415	373-415	1	Q9UI08	EVL_HUMAN	EVL	1
2.10.25.10	46389	09fd5c181d79596d56de1528749d5b08/1383-1422	1383-1422	1383-1422	1	X6R3P0	X6R3P0_HUMAN	SLIT2	1
2.10.25.10	45188	09fd5c181d79596d56de1528749d5b08/1423-1464	1423-1464	1423-1464	1	X6R3P0	X6R3P0_HUMAN	SLIT2	1
3.80.10.10	105515	09fd5c181d79596d56de1528749d5b08/147-261	147-261	147-261	1	X6R3P0	X6R3P0_HUMAN	SLIT2	1
2.30.30.40	19366	0a03058f85c7ddbd7e2ba6a552497959/311-372	311-372	311-372	1	Q5VSN0	Q5VSN0_HUMAN	SH3KBP1	1
1.10.220.10	3807	0a040f539fd913fb12d13a73330df855/248-318	248-318	248-318	1	P08758	ANXA5_HUMAN	ANXA5	1
2.60.40.150	15615	0a0612724530c648418acc711ec8b73a/15-107	15-107	15-107	1	H3BRX8	H3BRX8_HUMAN	WWP2	1
1.25.40.180	4293	0a111a2de77aa66d2fb140047b4c0832/1147-1351	1147-1351	1147-1351	1	E9PGM1	E9PGM1_HUMAN	EIF4G1	1
1.25.40.180	4281	0a111a2de77aa66d2fb140047b4c0832/1356-1506	1356-1506	1356-1506	1	E9PGM1	E9PGM1_HUMAN	EIF4G1	1
2.60.40.60	17982	0a1d94f73607cfa27a66a63fdcb65f86/889-995	889-995	889-995	1	A0A0A0MQS6	A0A0A0MQS6_HUMAN	CDH23	1
1.10.10.10	265832	0a27db9c6d9c1235c7f79fbfdf3e2e8c/36-123	36-123	36-123	1	B4DQ48	B4DQ48_HUMAN	EIF3K	1
2.60.40.420	23518	0a2feb43b5f47553e7a8554eab82a926/1-190	1-190	1-190	1	D5H408	D5H408_HUMAN	F8	1
3.60.60.10	1945	0a38fc7dee506d1e7142e9a3c9e4257f/119-371	119-371	119-371	1	A0A1B0GTM3	A0A1B0GTM3_HUMAN	ASAH1	1
3.30.420.40	77117	0a3d78a7267aacc5e67f7281eb300992/8-137_339-371	8-137_339-371	8-137	2	Q1KLZ0	Q1KLZ0_HUMAN	PS1TP5BP1	1
1.10.8.270	2932	0a5ef57df128f80384979676522b09fb/116-236	116-236	116-236	1	Q6IPX1	TBC3C_HUMAN	TBC1D3C	1
1.10.555.10	3968	0a6003351447b8769aa55391b97b4629/368-577	368-577	368-577	1	A7KAX9	RHG32_HUMAN	ARHGAP32	1
1.10.287.450	168	0a6400f1a47decb6ff0c980ccfce4f6f/126-250	126-250	126-250	1	E9PFT7	E9PFT7_HUMAN	APC	1
3.30.200.20	4591	0a640e578c843367d2c59e8330450818/565-662	565-662	565-662	1	Q1KKQ2	Q1KKQ2_HUMAN	PRKD1	1
2.170.130.20	592	0a65dc7b74dddc3636bd80fe537807ca/283-383	283-383	283-383	1	H3BTI0	H3BTI0_HUMAN	CRISPLD2	1
3.30.160.60	15082	0a66a5de54208fc51cf31da360d7ec2c/184-210	184-210	184-210	1	Q9H2S9	IKZF4_HUMAN	IKZF4	1
3.10.250.10	6012	0a6814d5c139537b1c04835fc6ce85c9/359-465	359-465	359-465	1	F5GZZ9	F5GZZ9_HUMAN	CD163	1
3.10.250.10	5998	0a6814d5c139537b1c04835fc6ce85c9/37-145	37-145	37-145	1	F5GZZ9	F5GZZ9_HUMAN	CD163	1
3.10.250.10	5998	0a6814d5c139537b1c04835fc6ce85c9/916-1025	916-1025	916-1025	1	F5GZZ9	F5GZZ9_HUMAN	CD163	1
1.10.287.70	16891	0a7996574147d9aaf3b5daba228266ba/134-295	134-295	134-295	1	A9LNM6	A9LNM6_HUMAN	KCNT2	1
1.10.30.10	299	0a7a8e21585da63afce115171aba552e/46-151	46-151	46-151	1	J3QKS7	J3QKS7_HUMAN	SMARCE1	1
3.90.190.10	11775	0a7b723fccf0b769733c45a4acd5af26/155-305	155-305	155-305	1	A0A024R4L1	A0A024R4L1_HUMAN	STYXL1	1
3.90.110.10	4224	0a84cd8f3c1dbedb1c2df007ea48c141/319-471	319-471	319-471	1	Q8IX04	UEVLD_HUMAN	UEVLD	1
1.20.1070.10	45522	0a85db291cebde29eaf23db5dd821d1b/24-310	24-310	24-310	1	A6NM03	O2AG2_HUMAN	OR2AG2	1
3.30.56.30	411	0a8f6b923f741cfb1305ee5e93589a96/1-126	1-126	1-126	1	P09132	SRP19_HUMAN	SRP19	1
1.20.1110.10	14658	0aa24e9f4f50be43f5c34bb0162cdf88/356-469_841-1053	356-469_841-1053	356-469	2	P20020	AT2B1_HUMAN	ATP2B1	1
2.60.40.10	133288	0aa76b4ffd0da5010b459466bfac3d5c/138-236	138-236	138-236	1	A0A0G2JM99	A0A0G2JM99_HUMAN	LILRA3	1
3.30.1520.10	4048	0aac7e1ad3de868d74674b74f06cc8f2/7-125	7-125	7-125	1	Q96BR1	SGK3_HUMAN	SGK3	1
3.40.50.1820	115192	0aacee0488f43deb83ba717ddf9fde69/28-273	28-273	28-273	1	Q6P2H8	TMM53_HUMAN	TMEM53	1
3.30.70.1470	602	0ad1a24b99722f09438da47f5d4fcaa0/317-404	317-404	317-404	1	P29466	CASP1_HUMAN	CASP1	1
2.10.230.10	4085	0ad4b8110bbbb2db233efc6d763292da/3-43	3-43	3-43	1	B7Z5C0	B7Z5C0_HUMAN		1
3.40.50.300	616232	0ae3008a9ec156b78a5532a7fc862bde/103-225_345-483	103-225_345-483	103-225	2	G3V529	G3V529_HUMAN	DDX24	1
3.40.50.300	630392	0ae3008a9ec156b78a5532a7fc862bde/516-756	516-756	516-756	1	G3V529	G3V529_HUMAN	DDX24	1
2.70.50.30	320	0b00c37e379cdd294950362bb523aead/23-173	23-173	23-173	1	J3KTF8	J3KTF8_HUMAN	ARHGDIA	1
3.90.226.10	33896	0b02671d73f73df8fb13f11721bf88e5/50-265	50-265	50-265	1	Q13011	ECH1_HUMAN	ECH1	1
2.60.120.650	3375	0b08b6ea5efb6a99231b3b62ff86a723/25-263	25-263	25-263	1	Q8IUF8	MINA_HUMAN	MINA	1
3.30.1010.10	1748	0b0936a215d89540ca87c5716c61b5aa/325-445	325-445	325-445	1	B1AKP8	B1AKP8_HUMAN	MTOR	1
3.30.160.60	23446	0b173cc839462ae172e313be0a058377/296-323	296-323	296-323	1	Q6ZN06	ZN813_HUMAN	ZNF813	1
1.10.472.10	9900	0b25d8a263a0cb27eda55f90a31cad61/4-19_152-256	4-19_152-256	152-256	2	J3KP90	J3KP90_HUMAN	CCNC	1
2.60.40.150	15515	0b32c01e5996c5ef32588ea39f198e8e/626-756	626-756	626-756	1	P51178	PLCD1_HUMAN	PLCD1	1
2.60.40.150	15312	0b386d20a0c7a7ec0744137a334cf87e/245-334	245-334	245-334	1	A0A087X1N4	A0A087X1N4_HUMAN	SYTL1	1
2.10.25.10	5390	0b55a10df01ed18a889a00c2eec0f8ad/25-71	25-71	25-71	1	M0R0K5	M0R0K5_HUMAN	ADGRE2	1
3.30.420.40	37218	0b5f734839b3e418a1992c6eadc874fb/5-127	5-127	5-127	1	F8W057	F8W057_HUMAN	ACTR6	1
1.10.238.10	33253	0b68cb91200ac92a819ee2c4b667aace/70-142	70-142	70-142	1	Q99674	CGRE1_HUMAN	CGREF1	1
1.20.1230.10	117	0b6dac113655578201d2ab275c3446f0/945-1155	945-1155	945-1155	1	Q00722	PLCB2_HUMAN	PLCB2	1
1.20.1070.10	44189	0b932506521a760bd48dfe673d8cd2da/38-331	38-331	38-331	1	Q8TDU9	RL3R2_HUMAN	RXFP4	1
3.30.360.10	23990	0b9a27d919658d2052c83610a27c34fd/200-432_454-495	200-432_454-495	454-495	2	P11413	G6PD_HUMAN	G6PD	1
2.20.100.10	10061	0b9cc494758c7fee9cad9a20aa8e838a/500-554	500-554	500-554	1	Q9HCB6	SPON1_HUMAN	SPON1	1
3.30.70.1230	5693	0ba9469ec25f58ef98f51e78520856cb/468-662	468-662	468-662	1	Q02108	GCYA3_HUMAN	GUCY1A3	1
2.60.40.10	133330	0ba9717760b57171d9c958b97617e83a/49-158	49-158	49-158	1	Q6UXZ4	UNC5D_HUMAN	UNC5D	1
1.20.1560.10	25276	0baa42eadb744e606b9a3089f1d91610/84-225	84-225	84-225	1	Q9NSE7	ABCCD_HUMAN	ABCC13	1
1.20.1270.60	4667	0baf8806cb1f730478b444e3d223b72a/1-300	1-300	1-300	1	B7ZL14	B7ZL14_HUMAN	FNBP1	1
1.10.533.10	5022	0bc487a845bc4ce20422c89ba5b0b37e/182-276	182-276	182-276	1	H7C3Z1	H7C3Z1_HUMAN	TTC3	1
3.60.15.10	29126	0bca69c15cfd999fb70779d3b879be82/9-212_394-427	9-212_394-427	9-212	2	Q5TA45	INT11_HUMAN	CPSF3L	1
3.10.50.40	14272	0bcffda2faf6aba3d155de1f3dca2ade/1-90	1-90	1-90	1	K7EN45	K7EN45_HUMAN	PIN1	1
3.30.70.330	43840	0bd25e0255a86122ba79cb29c92f829d/118-216	118-216	118-216	1	J3KNN7	J3KNN7_HUMAN	BRAP	1
1.10.10.10	264742	0bd6446d2d93c4e982a4cce1e0c7d91c/18-129	18-129	18-129	1	F2Z3D5	F2Z3D5_HUMAN	IRF4	1
2.130.10.10	102735	0be53b30755f7d8545938385491d7469/46-119_170-394	46-119_170-394	170-394	2	V9GY54	V9GY54_HUMAN	DCAF8	1
3.20.20.190	7559	0be572e54b945a18abf3f6d921f7e3c4/211-403	211-403	211-403	1	B4DRC6	B4DRC6_HUMAN		1
1.10.287.90	4767	0bea029a4919008d3594026761db011e/1-91	1-91	1-91	1	P00403	COX2_HUMAN	MT-CO2	1
3.40.50.300	626241	0beecc772b84ab624cc8df03dbdfe6f0/55-235	55-235	55-235	1	Q9UPQ3	AGAP1_HUMAN	AGAP1	1
2.10.70.10	17461	0c11c96cd8874da054a33a34d4e51826/1013-1050	1013-1050	1013-1050	1	H0Y7Z1	H0Y7Z1_HUMAN	FN1	1
1.20.120.230	1373	0c1309c0e84a9d6ffea08badf2219798/137-262	137-262	137-262	1	F6KRI5	F6KRI5_HUMAN	CTNNA2	1
1.20.120.230	1351	0c1309c0e84a9d6ffea08badf2219798/294-493	294-493	294-493	1	F6KRI5	F6KRI5_HUMAN	CTNNA2	1
3.10.390.10	1124	0c13f10ca3014690bacf3813eaa7b455/255-328	255-328	255-328	1	U5Y1J8	U5Y1J8_HUMAN	SP140L	1
1.20.920.10	4462	0c13f10ca3014690bacf3813eaa7b455/343-510	343-510	343-510	1	U5Y1J8	U5Y1J8_HUMAN	SP140L	1
1.20.1070.10	45689	0c17ebaa15fc6b73f10275d6230f55f0/99-306	99-306	99-306	1	P21554	CNR1_HUMAN	CNR1	1
2.10.25.10	45200	0c2b68bc0a397475cb7bbd50584b2b50/1648-1688	1648-1688	1648-1688	1	P35555	FBN1_HUMAN	FBN1	1
2.10.25.10	45609	0c2b68bc0a397475cb7bbd50584b2b50/246-287	246-287	246-287	1	P35555	FBN1_HUMAN	FBN1	1
1.20.1250.20	180870	0c3673f0b0e17da3d708147a88a34470/241-450	241-450	241-450	1	Q6UXD7	MFSD7_HUMAN	MFSD7	1
1.10.238.10	4326	0c4831ded9a7c4083b6c4bc02310eec6/35-101	35-101	35-101	1	I3L4B1	I3L4B1_HUMAN	MYL4	1
3.40.50.300	625434	0c4f1729226de0f58fc028d1ea0df2fe/397-610	397-610	397-610	1	D3DX46	D3DX46_HUMAN	MPP3	1
3.90.260.10	390	0c5f36a45043a5214be2a695c21f436b/148-465	148-465	148-465	1	A0A087WVW4	A0A087WVW4_HUMAN	TGM5	1
1.10.10.10	265468	0c600ed0c447816f99b138582faf04d3/11-85	11-85	11-85	1	H3BTM3	H3BTM3_HUMAN	E2F4	1
2.60.40.10	135730	0c62d071d09302dc50d4597349de3c30/38-125	38-125	38-125	1	A0A087WVL4	A0A087WVL4_HUMAN	MILR1	1
1.20.80.10	2727	0c631823d6187f6b0444fe1f2b944e77/19-104	19-104	19-104	1	A0A024RAF2	A0A024RAF2_HUMAN	DBI	1
3.40.50.300	633377	0c677454e455701f26a7bc59aca7e9a9/5-134	5-134	5-134	1	H0Y4J6	H0Y4J6_HUMAN	AK1	1
2.60.40.10	135053	0c769c3ab286275b69fb407afcc67763/2-106	2-106	2-106	1	Q8TCJ5	Q8TCJ5_HUMAN	DKFZp667J0810	1
2.60.40.820	644	0c7968a5c8cbcc6cfabad7ee6cfc84a2/59-252	59-252	59-252	1	P57082	TBX4_HUMAN	TBX4	1
1.20.1270.60	4674	0c8bf939d44db113382912e2838c068a/18-166	18-166	18-166	1	F8W8N5	F8W8N5_HUMAN	ARHGAP26	1
3.90.550.10	64971	0c97e204230db557542df0b93bf0e6c4/104-492	104-492	104-492	1	Q8NCL4	GALT6_HUMAN	GALNT6	1
3.30.500.10	3475	0c9ae1264949f11536c85c8ca977a419/25-205	25-205	25-205	1	P30457	1A66_HUMAN	HLA-A	1
3.30.160.60	23446	0c9bd5f2e26d61d95dabcca1cff3d652/652-679	652-679	652-679	1	Q96MR9	ZN560_HUMAN	ZNF560	1
1.10.565.10	5096	0ca1e0f7b73d32ddd6be4b936511baed/139-388	139-388	139-388	1	F1D8N5	F1D8N5_HUMAN	NR3C4	1
3.30.200.20	244	0ca2dae8e297da304b077e4369c5191e/346-475	346-475	346-475	1	H7BXU9	H7BXU9_HUMAN	FGFR2	1
1.10.260.40	46941	0cae9bdf8ab18abebbcbf285f89902ca/65-148	65-148	65-148	1	O60869	EDF1_HUMAN	EDF1	1
2.60.40.10	136556	0caf907e34bf1e8f263bcaf728a1e5f1/33-110	33-110	33-110	1	A0A087WTB5	A0A087WTB5_HUMAN	IL6R	1
1.20.1270.50	1061	0cb2e70f05bd2630aa65063550d52949/302-398	302-398	302-398	1	B4DVP6	B4DVP6_HUMAN		1
2.60.120.200	25102	0cc66bd427136be758de1ff733dae2ae/1-121	1-121	1-121	1	Q658L2	Q658L2_HUMAN	DKFZp666G247	1
3.30.40.10	59343	0cc74803ef3b8eb7dcf94be7ba4c0d4c/2-101	2-101	2-101	1	B4DLM6	B4DLM6_HUMAN		1
3.30.60.20	5515	0ce57fd08b3392f9f443588b0b3b0e29/1089-1148	1089-1148	1089-1148	1	Q8NB66	UN13C_HUMAN	UNC13C	1
2.60.40.150	15224	0ce57fd08b3392f9f443588b0b3b0e29/2029-2178	2029-2178	2029-2178	1	Q8NB66	UN13C_HUMAN	UNC13C	1
3.30.505.10	4366	0ce90a7e46c1cc6416df5ed0e3766ffc/1-100	1-100	1-100	1	F5H1Z8	F5H1Z8_HUMAN	PTPN6	1
3.40.50.300	633341	0cf04532a28048d296a6f6056eb3e606/18-177	18-177	18-177	1	P18085	ARF4_HUMAN	ARF4	1
1.25.40.10	145919	0cf6b902468c530c91828eeab8f68aae/1-118	1-118	1-118	1	F5GXD8	F5GXD8_HUMAN	STIP1	1
1.10.150.50	4886	0cf6f89d0e98965acb1e500d210851b4/945-1040	945-1040	945-1040	1	H0YHK3	H0YHK3_HUMAN	PPFIA2	1
1.20.1250.10	8239	0cfe7a5f7fe55efb4ae1a84efafe4196/21-189	21-189	21-189	1	P05015	IFN16_HUMAN	IFNA16	1
3.30.160.60	23451	0d071234abc009db3649fdd9355ec37d/217-241	217-241	217-241	1	E9PSD0	E9PSD0_HUMAN	ZNF34	1
3.30.160.60	23451	0d098782672118013841cc9d61888fad/254-281	254-281	254-281	1	A0A0A0MR41	A0A0A0MR41_HUMAN	ZNF726	1
3.30.160.60	23451	0d098782672118013841cc9d61888fad/562-589	562-589	562-589	1	A0A0A0MR41	A0A0A0MR41_HUMAN	ZNF726	1
3.30.160.60	23451	0d098782672118013841cc9d61888fad/590-617	590-617	590-617	1	A0A0A0MR41	A0A0A0MR41_HUMAN	ZNF726	1
2.10.60.10	2821	0d0e70bba51a3663a512a51099aa8b01/89-184	89-184	89-184	1	M0QYR6	M0QYR6_HUMAN	PLAUR	1
3.30.40.10	103	0d27c5af94786e7dfb30b3f6f23b0ad8/276-342	276-342	276-342	1	Q6PCD5	RFWD3_HUMAN	RFWD3	1
2.60.120.200	24969	0d41a3f20b9544bfa3229f9861b140a8/91-282	91-282	91-282	1	B1AMA2	B1AMA2_HUMAN	CNTNAP3	1
1.10.10.10	264742	0d472da542a19dabe7ad796d68ffee92/1-113	1-113	1-113	1	V9P921	V9P921_HUMAN	IRF1	1
1.20.5.1010	40	0d552e322d84a3096daa7af66cb2a0fd/1180-1234	1180-1234	1180-1234	1	H0YKU7	H0YKU7_HUMAN	TRPM1	1
1.25.10.10	69624	0d6e51426b526688062e98b0e937e956/266-544	266-544	266-544	1	E9PS17	E9PS17_HUMAN	SCYL1	1
3.40.30.10	67314	0d6fd211ba213e9141c9fc4cc2d6f6b0/39-94	39-94	39-94	1	C9JAZ1	C9JAZ1_HUMAN	MTX2	1
2.30.42.10	23883	0d703d5f2acfbddc0e97008e2b2b7c0c/334-461	334-461	334-461	1	H7C535	H7C535_HUMAN	MAGI1	1
2.30.29.30	22122	0d72fd3f2d335c84d3fe1ab8e70fc291/129-239	129-239	129-239	1	O75689	ADAP1_HUMAN	ADAP1	1
2.60.40.60	18595	0d870cf32e6ac4890620fcb10404ca80/403-514	403-514	403-514	1	X5D2R8	X5D2R8_HUMAN	PCDH10	1
2.60.40.10	135772	0d8791616d8ad2a51529352243822f67/120-221	120-221	120-221	1	F8WD58	F8WD58_HUMAN	CNTN4	1
2.60.40.10	137185	0d885c1f78642f0ff70c19706e22dcdb/1-98	1-98	1-98	1	Q8WZ42	TITIN_HUMAN	TTN	1
2.60.40.10	136315	0d885c1f78642f0ff70c19706e22dcdb/12766-12853	12766-12853	12766-12853	1	Q8WZ42	TITIN_HUMAN	TTN	1
2.60.40.10	133479	0d885c1f78642f0ff70c19706e22dcdb/1288-1384	1288-1384	1288-1384	1	Q8WZ42	TITIN_HUMAN	TTN	1
2.60.40.10	132329	0d885c1f78642f0ff70c19706e22dcdb/1451-1551	1451-1551	1451-1551	1	Q8WZ42	TITIN_HUMAN	TTN	1
2.60.40.10	138383	0d885c1f78642f0ff70c19706e22dcdb/19825-19917	19825-19917	19825-19917	1	Q8WZ42	TITIN_HUMAN	TTN	1
2.60.40.10	137185	0d885c1f78642f0ff70c19706e22dcdb/20218-20314	20218-20314	20218-20314	1	Q8WZ42	TITIN_HUMAN	TTN	1
2.60.40.10	135335	0d885c1f78642f0ff70c19706e22dcdb/21699-21793	21699-21793	21699-21793	1	Q8WZ42	TITIN_HUMAN	TTN	1
2.60.40.10	84190	0d885c1f78642f0ff70c19706e22dcdb/3055-3144	3055-3144	3055-3144	1	Q8WZ42	TITIN_HUMAN	TTN	1
1.10.510.10	78946	0d885c1f78642f0ff70c19706e22dcdb/32257-32492	32257-32492	32257-32492	1	Q8WZ42	TITIN_HUMAN	TTN	1
2.60.40.10	136024	0d885c1f78642f0ff70c19706e22dcdb/5882-5972	5882-5972	5882-5972	1	Q8WZ42	TITIN_HUMAN	TTN	1
2.60.40.10	134473	0d885c1f78642f0ff70c19706e22dcdb/7100-7191	7100-7191	7100-7191	1	Q8WZ42	TITIN_HUMAN	TTN	1
2.60.40.10	137213	0d93da40a7b7cf65d5c2fcfc42baa443/1086-1166	1086-1166	1086-1166	1	A6NN50	A6NN50_HUMAN	OBSL1	1
2.60.40.10	109737	0d93da40a7b7cf65d5c2fcfc42baa443/609-717	609-717	609-717	1	A6NN50	A6NN50_HUMAN	OBSL1	1
1.10.565.10	5076	0d963acd4a34674368324ee026023597/123-425	123-425	123-425	1	F1D8P8	F1D8P8_HUMAN	NR1i1	1
1.10.565.10	5076	0d963acd4a34674368324ee026023597/123-425	123-425	123-425	1	P11473	VDR_HUMAN	VDR	1
2.60.40.10	133288	0d96fc78a5b3e13f996d405ab7ee3917/123-223	123-223	123-223	1	A0A0G2JN35	A0A0G2JN35_HUMAN	LILRB2	1
3.90.550.10	64971	0daf8c0ae191e165c006510334e6afd0/139-383	139-383	139-383	1	E9PBY3	E9PBY3_HUMAN	GALNT7	1
1.10.8.10	15612	0db6d5b28f6beaa42977084ea3720a0c/327-371	327-371	327-371	1	B4DIB3	B4DIB3_HUMAN	MARK1	1
3.30.200.20	244	0dcc3b46ac9f4025266ce13059b99887/349-478	349-478	349-478	1	A0A141AXF1	A0A141AXF1_HUMAN	FGFR2	1
1.10.510.10	78745	0dcea93145be87334b8d22620f4505d7/197-397	197-397	197-397	1	Q6J9G0	STYK1_HUMAN	STYK1	1
3.40.50.300	633337	0dd750da310b60477834e5a35ee00ffc/1-295	1-295	1-295	1	B3KT14	B3KT14_HUMAN		1
2.60.40.10	108216	0ddf80771166b6ac015444e63876f370/104-186	104-186	104-186	1	A0A0A0MRM3	A0A0A0MRM3_HUMAN	FCGR1B	1
3.30.500.10	3475	0de5108eef9ee0c5a18ffb7e5f2c536a/25-205	25-205	25-205	1	A0A140TA21	A0A140TA21_HUMAN	HLA-B	1
3.30.450.20	87866	0df35391c7321a4a69cfb18ad51c8bf9/360-501	360-501	360-501	1	Q8WYA1	BMAL2_HUMAN	ARNTL2	1
1.10.510.10	78966	0e089d854429c19cf72237b0adf75fe5/606-791	606-791	606-791	1	Q06418	TYRO3_HUMAN	TYRO3	1
3.40.50.10190	8704	0e0fb51835e6f5eedf3374b50d9f3dea/1851-1972	1851-1972	1851-1972	1	Q12888	TP53B_HUMAN	TP53BP1	1
3.10.120.10	3879	0e121825456fc8a802a9b370ddfa193e/18-103	18-103	18-103	1	A0A024R564	A0A024R564_HUMAN	FADS3	1
3.10.120.10	3879	0e121825456fc8a802a9b370ddfa193e/18-103	18-103	18-103	1	Q9Y5Q0	FADS3_HUMAN	FADS3	1
3.30.50.10	4290	0e1c344c04edb5ebc6f4bc897d7b1f51/642-692	642-692	642-692	1	E5RFF3	E5RFF3_HUMAN	TRPS1	1
1.10.510.10	78606	0e1c3daa8bf6d63f2ce4d66e7d4146c4/50-285	50-285	50-285	1	B7Z4Y7	B7Z4Y7_HUMAN		1
3.40.50.1360	8336	0e2693072bbe5c67fd3a2772487f3900/3-248	3-248	3-248	1	A0A0K0K1K7	A0A0K0K1K7_HUMAN	HEL-S-304	1
3.30.200.20	2396	0e328e0ad351f386c77bc4f130f9482d/33-119_314-315	33-119_314-315	33-119	2	X6R8H3	X6R8H3_HUMAN	SGK2	1
3.20.20.100	15056	0e3ddf46732838c1d4f26c6889bbbbb3/2-140	2-140	2-140	1	V9GYP9	V9GYP9_HUMAN	AKR1A1	1
1.10.560.10	6391	0e3fa0051f978c9dcb49138dbf402dd6/50-168	50-168	50-168	1	Q5SZX6	Q5SZX6_HUMAN	CCT3	1
3.40.50.620	86499	0e42c2115c447db387602bede1039d6b/46-158_279-379	46-158_279-379	279-379	2	Q96GW9	SYMM_HUMAN	MARS2	1
3.30.160.60	23451	0e49c5a79ab13f54c02f6def2bc56ed1/394-421	394-421	394-421	1	A0A024R4Q2	A0A024R4Q2_HUMAN	ZNF160	1
3.30.160.60	23451	0e49c5a79ab13f54c02f6def2bc56ed1/450-477	450-477	450-477	1	Q9HCG1	ZN160_HUMAN	ZNF160	1
3.30.160.60	23451	0e49c5a79ab13f54c02f6def2bc56ed1/646-673	646-673	646-673	1	A0A024R4Q2	A0A024R4Q2_HUMAN	ZNF160	1
4.10.280.10	5535	0e4cab58e0d294b8d4a6ea3b49906da8/34-123	34-123	34-123	1	E7EWM1	E7EWM1_HUMAN	NCOA2	1
4.10.950.10	1440	0e5230f56a08c95219d015108883a068/150-227	150-227	150-227	1	E9PKU4	E9PKU4_HUMAN	RPL8	1
3.80.10.10	22227	0e6b64abd2b3c98250c8f403e14f9c33/44-297	44-297	44-297	1	Q96II8	LRCH3_HUMAN	LRCH3	1
1.20.1020.10	326	0e71c4fd26c809785655f6adc9a2b50a/1723-1836	1723-1836	1723-1836	1	Q09472	EP300_HUMAN	EP300	1
3.10.50.10	1756	0e7ac26d377931e9dd78f5ab253c1eac/260-329	260-329	260-329	1	A0A024R969	A0A024R969_HUMAN	CHI3L1	1
2.60.40.10	132542	0e7b5da58d90ea2991e1e48c50cd1be2/1-115	1-115	1-115	1	A0A140T9B6	A0A140T9B6_HUMAN	HLA-DMB	1
2.60.40.10	132542	0e7b5da58d90ea2991e1e48c50cd1be2/1-115	1-115	1-115	1	A0A140T9E3	A0A140T9E3_HUMAN	HLA-DMB	1
2.40.50.40	8841	0e7bc83a0aaa30c0880282a2a167dcb1/54-128	54-128	54-128	1	P02775	CXCL7_HUMAN	PPBP	1
3.40.50.1820	26620	0e7f55f3dda2f5dd527afae8c09b3719/24-165	24-165	24-165	1	E5RGM5	E5RGM5_HUMAN	NDRG1	1
4.10.280.10	5786	0e801a69358076bf0082ac0f540afb13/18-85	18-85	18-85	1	E9PPV4	E9PPV4_HUMAN	ARNTL	1
1.25.40.180	4420	0e81465c9f0bbccca3647fae6f848ca2/256-408	256-408	256-408	1	E7ETZ4	E7ETZ4_HUMAN	BZW2	1
3.20.20.140	39821	0e823dc31a7760f5ade4e6fe0b410dce/324-424_516-850	324-424_516-850	516-850	2	A0A024R098	A0A024R098_HUMAN	AMPD2	1
1.25.10.10	69281	0e9089c08d075618c18cf7265e67e49e/13-601	13-601	13-601	1	O14617	AP3D1_HUMAN	AP3D1	1
2.130.10.10	103023	0e9352e43189872653aa8e48904fa54c/214-519	214-519	214-519	1	Q86Y33	CD20B_HUMAN	CDC20B	1
2.60.40.150	15398	0e9690d8e6111fcd56aebcda3373bf6a/1094-1281	1094-1281	1094-1281	1	H3BV03	H3BV03_HUMAN	RPGRIP1L	1
3.40.50.720	287896	0e99ed1a2979e2bf6a26853a9f1e540a/4-340	4-340	4-340	1	Q9H600	Q9H600_HUMAN		1
3.30.1110.20	105	0ea182439a53d1de01269e2904fc1464/60-135_182-190	60-135_182-190	182-190	2	H3BRS6	H3BRS6_HUMAN	ADPGK	1
1.20.58.60	15998	0ea3e801fdb57f27c6072d1df2fd2c1f/2578-2686	2578-2686	2578-2686	1	A0A087WV90	A0A087WV90_HUMAN	DMD	1
2.60.120.40	1787	0eadfa1b1775061ffe574e021c196d89/54-189	54-189	54-189	1	A0A0U5JA32	A0A0U5JA32_HUMAN	TNLG8A	1
3.90.1150.10	81751	0eafdcf808566784a68cdc560f80d1de/160-171_428-519	160-171_428-519	428-519	2	Q9NUV7	SPTC3_HUMAN	SPTLC3	1
2.60.40.10	136068	0ec334d17efa6910d680be29cd7eee68/15-117	15-117	15-117	1	P01593	KVD33_HUMAN	IGKV1D-33	1
3.30.420.40	27968	0ed61d3b57cee58d0f5cd6f84cfb2fcd/514-666_894-903	514-666_894-903	514-666	2	Q2TB90	HKDC1_HUMAN	HKDC1	1
3.30.420.40	27968	0ed61d3b57cee58d0f5cd6f84cfb2fcd/514-666_894-903	514-666_894-903	894-903	2	Q2TB90	HKDC1_HUMAN	HKDC1	1
3.30.420.40	79206	0ed61d3b57cee58d0f5cd6f84cfb2fcd/66-219_447-456	66-219_447-456	447-456	2	Q2TB90	HKDC1_HUMAN	HKDC1	1
2.60.40.10	137137	0ed866265ad5f1bf2496dea7dba8af24/480-571	480-571	480-571	1	O94779	CNTN5_HUMAN	CNTN5	1
1.25.40.10	36728	0ee2dd7cd171fd4fcd4f33a8bf011595/1111-1227_1258-1305	1111-1227_1258-1305	1111-1227	2	Q9UG01	IF172_HUMAN	IFT172	1
2.130.10.10	102991	0ee2dd7cd171fd4fcd4f33a8bf011595/4-182	4-182	4-182	1	Q9UG01	IF172_HUMAN	IFT172	1
2.10.25.10	45709	0ee48f7f9224e93b3f56a23b92db7c99/1527-1576	1527-1576	1527-1576	1	O15230	LAMA5_HUMAN	LAMA5	1
2.10.25.10	45300	0ee48f7f9224e93b3f56a23b92db7c99/540-586	540-586	540-586	1	O15230	LAMA5_HUMAN	LAMA5	1
1.10.10.60	124604	0ee9dc1dc51cd122ec4d802cf35ec058/90-144	90-144	90-144	1	Q708E9	Q708E9_HUMAN	MYB	1
2.130.10.10	103332	0f031abf2133b610c30f06291219241b/257-600	257-600	257-600	1	B7WPE2	B7WPE2_HUMAN	EML3	1
1.20.1070.10	45522	0f04fd39b7778a0569ba39ff8939ccb2/15-313	15-313	15-313	1	Q9GZK3	OR2B2_HUMAN	OR2B2	1
2.10.70.10	16742	0f0778f305b6f21bd8ad84b0cb503553/145-208	145-208	145-208	1	P08603	CFAH_HUMAN	CFH	1
2.10.70.10	16638	0f0778f305b6f21bd8ad84b0cb503553/15-85	15-85	15-85	1	P08603	CFAH_HUMAN	CFH	1
3.30.160.60	23446	0f0a40546a3e3e3e25e27a0a063f060b/379-407	379-407	379-407	1	E7EQD3	E7EQD3_HUMAN	ZNF304	1
3.30.160.60	23446	0f0a40546a3e3e3e25e27a0a063f060b/435-461	435-461	435-461	1	E7EQD3	E7EQD3_HUMAN	ZNF304	1
2.60.40.10	135814	0f0fe98aba6968b6179eb3928316ae02/196-283	196-283	196-283	1	O95617	O95617_HUMAN		1
2.10.70.10	17214	0f13d040d3c05f5e7012ff0ccdbacf64/1561-1625	1561-1625	1561-1625	1	H7BXU2	H7BXU2_HUMAN	CSMD1	1
2.10.70.10	16857	0f13d040d3c05f5e7012ff0ccdbacf64/2515-2570	2515-2570	2515-2570	1	H7BXU2	H7BXU2_HUMAN	CSMD1	1
2.10.70.10	16780	0f13d040d3c05f5e7012ff0ccdbacf64/2686-2750	2686-2750	2686-2750	1	H7BXU2	H7BXU2_HUMAN	CSMD1	1
2.60.40.10	133156	0f167b1838a21dfa56da05dd4e90b415/1-96	1-96	1-96	1	A0A0A0MR17	A0A0A0MR17_HUMAN	IL1RAPL1	1
3.40.50.300	629962	0f1753bc2d2891cd8be77ce5686d21f0/315-653	315-653	315-653	1	B1AHB0	B1AHB0_HUMAN	MCM5	1
3.40.50.300	633410	0f1b9d94933987b6ceeb4aaefe10365f/561-829	561-829	561-829	1	A0A024RCV8	A0A024RCV8_HUMAN	MSH5	1
2.30.30.40	17796	0f2a93f7ee6954b44fd3c76abf6f2989/118-173	118-173	118-173	1	E9PKQ8	E9PKQ8_HUMAN	LCK	1
2.30.39.10	4459	0f2cb68343e43ff455a2bf0072a846c9/211-307_377-409	211-307_377-409	211-307	2	A0A024R5K8	A0A024R5K8_HUMAN	SERPINH1	1
1.50.40.10	9435	0f3581f5514766b515a996cf89166df5/1-305	1-305	1-305	1	Q6Q0C1	S2547_HUMAN	SLC25A47	1
2.30.42.10	24039	0f4e788110c8c2e17efc2a906587883a/108-201	108-201	108-201	1	Q13884	SNTB1_HUMAN	SNTB1	1
1.20.1070.10	45767	0f56ff933e781b003d5d23dd206fbdd2/3-299	3-299	3-299	1	P59537	T2R43_HUMAN	TAS2R43	1
3.40.50.300	622738	0f6dee97dac00198651456603b4e2bb4/241-434	241-434	241-434	1	B4DV91	B4DV91_HUMAN		1
2.60.40.10	137654	0f79d4d2cfdc8e3a5fd5f4a73d551734/22-122	22-122	22-122	1	P43628	KI2L3_HUMAN	KIR2DL3	1
2.60.120.40	2541	0f91e3a815fbd5649df505e7bc4aa719/1-114	1-114	1-114	1	K7EJ28	K7EJ28_HUMAN	TNFSF13	1
3.10.20.90	13622	0f9577b10c207adaf47c9bef3a7bde58/315-399	315-399	315-399	1	A0A087X280	A0A087X280_HUMAN	RAPGEFL1	1
2.40.10.10	46746	0f99275768269b114d298c7617b82e84/430-441_542-657	430-441_542-657	430-441	2	F5H2D0	F5H2D0_HUMAN	C1R	1
3.50.7.10	3837	0fa07b436ea26eb24ffddecbb86a00b3/205-358	205-358	205-358	1	E9PCA1	E9PCA1_HUMAN	CCT5	1
1.20.1050.10	15628	0fb37cfb55a8310a5ada4bd83be20685/82-190	82-190	82-190	1	P08263	GSTA1_HUMAN	GSTA1	1
3.30.870.10	12844	0fbcfd73a854d0596265fdc8138b4bb1/71-234	71-234	71-234	1	B4DEL6	B4DEL6_HUMAN		1
1.10.287.570	288	0fc0b14ab719affa50e864ff42e7b0f1/388-430	388-430	388-430	1	P02730	B3AT_HUMAN	SLC4A1	1
3.40.930.10	4542	0fc0b14ab719affa50e864ff42e7b0f1/51-356	51-356	51-356	1	P02730	B3AT_HUMAN	SLC4A1	1
3.80.10.10	56962	0fc3ef7db3d8ab2a272410a328f1154f/90-287	90-287	90-287	1	B4DS98	B4DS98_HUMAN		1
1.10.472.10	9852	0fc93a360e31633af786d3b2827e5437/41-153	41-153	41-153	1	Q6FI00	Q6FI00_HUMAN	CCND1	1
2.40.10.10	46292	0fd2e2156661d97505e6f7ab5cc4252d/32-41_140-256	32-41_140-256	140-256	2	Q99895	CTRC_HUMAN	CTRC	1
2.40.10.10	47669	0fd38bc364cf099251fbdff708103f32/10-51	10-51	10-51	1	Q53ZV8	Q53ZV8_HUMAN	PRSS1	1
1.25.40.10	145552	0fdb5c034c063f9e0a403fc8ff30f11e/44-78_142-199	44-78_142-199	44-78	2	Q8IVL5	P3H2_HUMAN	P3H2	1
3.40.50.300	628647	0fe00f90225c94008966c2140884713c/25-249	25-249	25-249	1	K7EP57	K7EP57_HUMAN	SEPT12	1
3.40.50.300	628018	0fea7fad144a46e55f62f02a337f999e/34-61_181-344	34-61_181-344	181-344	2	A8MTJ3	GNAT3_HUMAN	GNAT3	1
3.10.20.90	16409	0fff469a95968f45ce8470859bc68978/5-101	5-101	5-101	1	A0A0G2JK23	A0A0G2JK23_HUMAN	BAG6	1
3.30.40.10	60503	100b3738e421d87c0525d88524414b5c/328-416	328-416	328-416	1	Q9P2G1	AKIB1_HUMAN	ANKIB1	1
3.40.50.300	633269	100edf02d3c56d3dc39224c742582596/497-668	497-668	497-668	1	P46459	NSF_HUMAN	NSF	1
3.50.50.60	112147	101657c1467f206ef10580c891f21c42/107-122_169-393	107-122_169-393	107-122	2	A0A0A0MSZ4	A0A0A0MSZ4_HUMAN	FDXR	1
3.10.20.90	5805	101c756b6097b2d701cded4eb2e91081/72-157	72-157	72-157	1	Q9Y566	SHAN1_HUMAN	SHANK1	1
1.20.1070.10	45749	1032dafe5f8e42781ac1ebbf7ca3f93c/2455-2735	2455-2735	2455-2735	1	Q9NYQ6	CELR1_HUMAN	CELSR1	1
3.40.50.1820	115346	1035a28ec1e613b7f1a2f8cb3497403c/18-73_427-700	18-73_427-700	18-73	2	P48147	PPCE_HUMAN	PREP	1
3.40.50.1820	115346	1035a28ec1e613b7f1a2f8cb3497403c/18-73_427-700	18-73_427-700	427-700	2	P48147	PPCE_HUMAN	PREP	1
2.10.70.10	17422	10398163eab67c084313a14aaa104c18/102-136	102-136	102-136	1	A0A087WVD8	A0A087WVD8_HUMAN	VWCE	1
2.10.70.10	16937	10398163eab67c084313a14aaa104c18/217-252	217-252	217-252	1	A0A087WVD8	A0A087WVD8_HUMAN	VWCE	1
2.10.70.10	13646	10398163eab67c084313a14aaa104c18/345-381	345-381	345-381	1	A0A087WVD8	A0A087WVD8_HUMAN	VWCE	1
2.60.40.10	137654	104a12f2e6b4016c22225435509cebd8/21-117	21-117	21-117	1	A0A0G2JNF6	A0A0G2JNF6_HUMAN	LILRB5	1
3.80.10.10	56337	104a84cf1a9f90c4abc60e97caf68e61/37-224	37-224	37-224	1	Q8N145	LGI3_HUMAN	LGI3	1
1.20.1080.10	5087	104b3c8d5063989cf798eb405873b90f/9-185	9-185	9-185	1	J3KRM4	J3KRM4_HUMAN	AQP4	1
1.10.10.60	123301	104ec407c0b7dbbeea29270eec48d7b8/114-214	114-214	114-214	1	B4DPL6	B4DPL6_HUMAN		1
1.20.80.10	269	10521e745f85a1b1bea0b545bf08625c/101-213	101-213	101-213	1	Q6PJC3	Q6PJC3_HUMAN	PTPN14	1
1.20.920.10	1283	10588146b95dd14c33c6efded388770e/151-273	151-273	151-273	1	H7BY98	H7BY98_HUMAN	TAF1	1
1.10.510.10	78738	106f30384a8d2a22ca841d7e8111b446/162-364	162-364	162-364	1	A0A024R6N2	A0A024R6N2_HUMAN	CDC42BPB	1
1.20.5.340	4419	106f30384a8d2a22ca841d7e8111b446/872-941	872-941	872-941	1	A0A024R6N2	A0A024R6N2_HUMAN	CDC42BPB	1
1.20.5.340	4419	106f30384a8d2a22ca841d7e8111b446/872-941	872-941	872-941	1	Q9Y5S2	MRCKB_HUMAN	CDC42BPB	1
1.10.10.60	124660	107ed8d63849ddbd3d66dd1f3c0a836a/206-260	206-260	206-260	1	Q8N196	SIX5_HUMAN	SIX5	1
3.40.50.1100	25362	10808d32f571585aa359ac4b7e5bed2f/347-471	347-471	347-471	1	Q8IYQ7	THNS1_HUMAN	THNSL1	1
3.40.50.1460	5915	108c06516aadc9436be7a27d382a5320/326-569	326-569	326-569	1	Q9UDY8	MALT1_HUMAN	MALT1	1
2.10.90.10	2838	108dedb43d561d3f08c3d471acca9ce5/300-413	300-413	300-413	1	A1L1B5	A1L1B5_HUMAN	BMP6	1
2.60.40.10	137654	109bd253121cc9e1ac2fc2ca256991cb/197-295	197-295	197-295	1	U5QB73	U5QB73_HUMAN	LILRB3	1
1.20.5.1180	60	10a882b6c2e7ce71b8f2a38396138070/173-245	173-245	173-245	1	D6RGH6	MCIN_HUMAN	MCIDAS	1
2.40.10.10	47656	10acc556ae6389d1e62518afd6ebe35c/37-99	37-99	37-99	1	Q5BQ99	Q5BQ99_HUMAN	KLK13	1
2.60.40.10	134405	10b0f2f9d5677f5cf01411c778243243/120-227	120-227	120-227	1	A2ADX3	A2ADX3_HUMAN	HLA-DQB2	1
3.10.320.10	2751	10b0f2f9d5677f5cf01411c778243243/5-118	5-118	5-118	1	A2ADX3	A2ADX3_HUMAN	HLA-DQB2	1
3.30.70.330	41837	10b860ae8dafeaa1fb72612fb7bcdf5d/8-109	8-109	8-109	1	B4DIB6	B4DIB6_HUMAN		1
3.30.160.60	23451	10b877bdca90b4b24370bdd20722306c/363-389	363-389	363-389	1	Q9H7R5	ZN665_HUMAN	ZNF665	1
1.10.630.10	29452	10b8e8e9580fba60cbba34d642177e4d/30-506	30-506	30-506	1	O75881	CP7B1_HUMAN	CYP7B1	1
1.10.238.10	32390	10c1736a3ab0dacbcd18d20b17dd99f9/366-479	366-479	366-479	1	Q5THR3	EFCB6_HUMAN	EFCAB6	1
3.30.70.660	3144	10cefcab2c8bf4f381cbe9638c93e4bf/169-380	169-380	169-380	1	G8JLB3	G8JLB3_HUMAN	PUS1	1
3.40.50.10330	6271	10d0738ae9aed7db658e6d975362892f/142-289	142-289	142-289	1	B3KV83	B3KV83_HUMAN		1
3.40.50.10140	4403	10db1c0ea615c2bafc2e014bec61d1fb/876-1022	876-1022	876-1022	1	Q9NR97	TLR8_HUMAN	TLR8	1
2.60.40.10	137654	10e12017f430682138dc3f010faad297/108-200	108-200	108-200	1	M0QYD1	M0QYD1_HUMAN	NCR1	1
2.60.40.10	137654	10e12017f430682138dc3f010faad297/13-107	13-107	13-107	1	M0QYD1	M0QYD1_HUMAN	NCR1	1
4.10.280.30	43	10e3f4d54fff457fcfb053d6a72a40f8/1-72	1-72	1-72	1	A9UEZ6	A9UEZ6_HUMAN	BCR/ABL fusion	1
1.20.120.330	18056	10e3f4d54fff457fcfb053d6a72a40f8/1527-1633	1527-1633	1527-1633	1	A9UEZ6	A9UEZ6_HUMAN	BCR/ABL fusion	1
2.70.130.10	2112	10e46ebfa41a63ffc1e0de5b0226c60e/106-224	106-224	106-224	1	Q13438	OS9_HUMAN	OS9	1
3.80.10.10	105404	10e53c1bc8d20cce75925e3c97aa1427/73-243	73-243	73-243	1	Q5TBF2	Q5TBF2_HUMAN	ASPN	1
3.40.50.150	134858	10e673257c88b17bd2535457c1e5aff6/1-223	1-223	1-223	1	Q9BV86	NTM1A_HUMAN	NTMT1	1
3.90.190.10	11605	10ea9d4b8d55ad27a326e3ab4070f6bc/21-190	21-190	21-190	1	Q9H596	DUS21_HUMAN	DUSP21	1
2.10.70.10	17206	10ed6cbdf19e152f16f04e1d48a76183/223-283	223-283	223-283	1	B1AP13	B1AP13_HUMAN	CD55	1
1.10.510.10	78966	10ee25f0d23a39dd9136a7536a6e830e/1178-1380	1178-1380	1178-1380	1	A0A024R728	A0A024R728_HUMAN	MET	1
2.60.40.10	133342	10ee25f0d23a39dd9136a7536a6e830e/532-656	532-656	532-656	1	A0A024R728	A0A024R728_HUMAN	MET	1
2.10.25.10	45051	10f411c7b165ea9ef1b1ed484414c0ae/122-157	122-157	122-157	1	Q8IWY4	SCUB1_HUMAN	SCUBE1	1
2.40.50.140	51501	1100d89f682974e5248b2300370e397a/231-257_308-363	231-257_308-363	231-257	2	B4DLA6	B4DLA6_HUMAN		1
3.40.50.300	628823	11040c8ff28296972b0a5feff2290759/1377-1616	1377-1616	1377-1616	1	Q99758	ABCA3_HUMAN	ABCA3	1
3.50.50.60	112385	111afe014cba7669afed48cd54b0a32a/330-439	330-439	330-439	1	P31513	FMO3_HUMAN	FMO3	1
3.90.226.10	34116	111b6d667c428e01f759098f0558d311/268-516	268-516	268-516	1	E7EUY3	E7EUY3_HUMAN	PCCB	1
1.50.10.10	18724	1120e3f80928163277e1cfbb7ab5677e/1-170	1-170	1-170	1	B4DJL7	B4DJL7_HUMAN		1
1.10.533.10	1155	112bb7d3aab3b469582c45cd1e76d340/23-115	23-115	23-115	1	Q9BWT7	CAR10_HUMAN	CARD10	1
2.60.40.60	1216	1130a10906c3b7a20b5a244da1b0c612/89-194	89-194	89-194	1	Q9UFG9	Q9UFG9_HUMAN	DKFZp434P2350	1
2.60.40.10	135943	113ff7361c37fa6e6200fc249c3d1f4d/164-268	164-268	164-268	1	Q53TA0	Q53TA0_HUMAN	EPHA4	1
1.10.418.10	4564	1144e645d9eeab4042e539d389528982/16-141	16-141	16-141	1	G3V5X4	G3V5X4_HUMAN	SYNE2	1
1.10.418.10	4782	1144e645d9eeab4042e539d389528982/172-288	172-288	172-288	1	G3V5X4	G3V5X4_HUMAN	SYNE2	1
1.20.58.60	16456	1144e645d9eeab4042e539d389528982/5091-5191	5091-5191	5091-5191	1	G3V5X4	G3V5X4_HUMAN	SYNE2	1
1.10.287.70	1879	1146c27810e9866c64f01e0df86bdafe/301-398	301-398	301-398	1	Q5SVJ7	Q5SVJ7_HUMAN	KCNMA1	1
4.10.280.10	5683	1152f278b950f0d216d356d5610fd4f7/63-134	63-134	63-134	1	A0A024R0I7	A0A024R0I7_HUMAN	NHLH2	1
4.10.280.10	5683	1152f278b950f0d216d356d5610fd4f7/63-134	63-134	63-134	1	Q02577	HEN2_HUMAN	NHLH2	1
1.10.418.10	4782	1161022d7e8c12694d4881e6b6ebe8ba/130-190	130-190	130-190	1	E9PKG0	E9PKG0_HUMAN	PLEC	1
3.10.20.90	16183	11628ee65869e08513276615110646c4/3-94	3-94	3-94	1	Q02833	RASF7_HUMAN	RASSF7	1
1.10.196.10	1075	116b00f995524feb25a1fa2cd4a49a7b/253-290	253-290	253-290	1	A0A0A0MRA9	A0A0A0MRA9_HUMAN	RGS6	1
2.10.70.10	17206	11705e3917877222ac52b46f7dc9b005/395-464	395-464	395-464	1	H0YE06	H0YE06_HUMAN	CR1	1
2.10.70.10	2705	11705e3917877222ac52b46f7dc9b005/76-139	76-139	76-139	1	H0YE06	H0YE06_HUMAN	CR1	1
2.60.120.260	35491	1177d99d4074a3af5c6cee740e1b2954/250-430	250-430	250-430	1	B4DYM4	B4DYM4_HUMAN	SUCO	1
3.40.50.300	629962	1179947c51f8b13cf079c98c282dbf84/388-616_654-752	388-616_654-752	654-752	2	Q9UJA3	MCM8_HUMAN	MCM8	1
4.10.365.10	269	1195f43bf69835472bab7afae74b2feb/14-93	14-93	14-93	1	A0A0G2JH30	A0A0G2JH30_HUMAN	CDKN1C	1
2.10.70.10	17439	1199c84110ed02600ab5dbbc5b41d02d/137-170	137-170	137-170	1	A0A087WXB2	A0A087WXB2_HUMAN	KCP	1
2.60.40.150	15557	119c22a464b33b32d4a43ee844b3994c/965-1111	965-1111	965-1111	1	A0A1B0GVW8	A0A1B0GVW8_HUMAN	UNC13B	1
1.10.30.10	4498	119ec9d7a364822039d90eddd423327b/81-164	81-164	81-164	1	O15347	HMGB3_HUMAN	HMGB3	1
3.40.50.620	86343	11a8162fddb1b79770c2907cd84fc3f5/15-196	15-196	15-196	1	Q5TCD1	Q5TCD1_HUMAN	IARS	1
2.60.40.10	57339	11aeb8c03660fca04a6d37ff66221414/33-142	33-142	33-142	1	A0A158VVH7	A0A158VVH7_HUMAN	CEACM19	1
1.10.287.40	2899	11b3b6090223a928e765157a1a284894/1-136	1-136	1-136	1	Q5T5C7	Q5T5C7_HUMAN	SARS	1
3.40.470.10	4996	11b5fd7c7184decb585e5b9b5afef61b/66-258	66-258	66-258	1	F5GYA2	F5GYA2_HUMAN	UNG	1
3.30.160.60	23451	11ce4dff9e06d696b8c8d3bee1107486/317-344	317-344	317-344	1	Q96NG5	ZN558_HUMAN	ZNF558	1
3.40.30.10	79844	11d3184f80d9e0e7d712fd095eda73d4/48-154	48-154	48-154	1	A4UCS5	A4UCS5_HUMAN		1
1.20.1070.10	45459	11d31e46a0fcd7f1b057f3401151a7a2/60-241	60-241	60-241	1	P18825	ADA2C_HUMAN	ADRA2C	1
1.20.1250.20	180137	11d761d6f39293f9a8f96bbee4666e1d/104-189_221-337	104-189_221-337	221-337	2	Q96BD0	SO4A1_HUMAN	SLCO4A1	1
4.10.740.10	59	11e1642639d1fb878df0112e830bfec7/20-65	20-65	20-65	1	Q9BZD7	TMG3_HUMAN	PRRG3	1
3.40.1110.10	15447	11eec6e23f636946cac5f2d9ea91cb18/1-141	1-141	1-141	1	K7EII3	K7EII3_HUMAN	ATP9B	1
2.60.40.1180	13804	12025762cb73a22fb22d75ab63d2ead5/74-116_471-532	74-116_471-532	471-532	2	P04062	GLCM_HUMAN	GBA	1
3.30.160.60	23451	12056390ff1932d016141267476d4137/261-289	261-289	261-289	1	A6NM28	ZFP92_HUMAN	ZFP92	1
2.60.40.10	26259	1208e0940b17220c29668dffa23b97f9/15-116	15-116	15-116	1	A0A0A6YYK7	A0A0A6YYK7_HUMAN	TRAV19	1
2.60.40.10	137567	120da0c2759884c45585f9e293dd6541/237-318	237-318	237-318	1	P31997	CEAM8_HUMAN	CEACAM8	1
2.10.90.10	2916	12115c38cd42ca80aab0ba38e0b56940/35-147	35-147	35-147	1	P49763	PLGF_HUMAN	PGF	1
1.20.1270.60	854	121688bfb38c1f688f66f29904ac17d7/50-242	50-242	50-242	1	Q6LCR0	Q6LCR0_HUMAN	ICA1	1
3.10.100.10	12329	12169b2ee0f3fcc3f242d147e1fa9146/194-327	194-327	194-327	1	Q9UJ71	CLC4K_HUMAN	CD207	1
3.30.200.20	64151	121a1cc9e7ee9e20e99a14daf8bbe3d0/55-142	55-142	55-142	1	P46734	MP2K3_HUMAN	MAP2K3	1
3.30.70.330	42329	121c9ed4018260ec39dd06c938bcf09c/15-96	15-96	15-96	1	Q96DH6	MSI2H_HUMAN	MSI2	1
3.30.70.1470	602	123982d9a693f290e2415423c434bf94/254-341	254-341	254-341	1	Q6UXS9	CASPC_HUMAN	CASP12	1
2.20.100.10	6947	1241db259fc63f90753cb549c3db107d/687-737	687-737	687-737	1	Q86TH1	ATL2_HUMAN	ADAMTSL2	1
2.30.30.140	3146	1249e8c1d699a4500d257945b8436bb1/414-481	414-481	414-481	1	Q2TAK8	MUM1_HUMAN	MUM1	1
1.20.1560.10	26709	125e41be70b35627c4c6c738524c1349/156-476	156-476	156-476	1	O15440	MRP5_HUMAN	ABCC5	1
3.30.420.40	79206	1273f8acc4a9a666d4af22c02a238a99/77-232_460-469	77-232_460-469	77-232	2	A0A024R7R1	A0A024R7R1_HUMAN	HK3	1
3.30.420.40	79206	1273f8acc4a9a666d4af22c02a238a99/77-232_460-469	77-232_460-469	460-469	2	P52790	HXK3_HUMAN	HK3	1
1.25.10.10	69086	1283053b76da25f19e681297c4610d28/870-1101	870-1101	870-1101	1	E7EW49	E7EW49_HUMAN	CLASP2	1
1.10.3860.10	3171	128b37ea15b2098560b7bb6225871946/192-488	192-488	192-488	1	O00341	EAA5_HUMAN	SLC1A7	1
1.25.40.10	23578	128e74dc8ed650a9b635fcd455cea11e/58-257	58-257	58-257	1	F4MHB5	F4MHB5_HUMAN	UTY	1
4.10.280.10	5508	1292606cb689d5f8357081025b6fcdac/61-138	61-138	61-138	1	Q5JUK2	SOLH1_HUMAN	SOHLH1	1
2.60.40.10	11491	12942a5e528f19ea0ac5e5a409d8ffce/7-135	7-135	7-135	1	Q9P0L0	VAPA_HUMAN	VAPA	1
3.30.460.10	18112	129df2113c296770d416ee643bd14b55/147-254	147-254	147-254	1	H3BQM0	H3BQM0_HUMAN	PAPD5	1
1.10.510.10	79224	12a05264419d20148745ba7af1162d2f/451-697	451-697	451-697	1	H7C041	H7C041_HUMAN	MAP3K19	1
3.90.180.10	33816	12a4f702e0b172bb3ac38581429c192f/16-179_319-370	16-179_319-370	16-179	2	V9HW50	V9HW50_HUMAN	HEL-S-117	1
3.30.160.60	23451	12a67cb85cb90408abc96168cf61659f/338-363	338-363	338-363	1	K7EPW3	K7EPW3_HUMAN	HKR1	1
2.30.30.40	17796	12b5bddcd1451d4c74ea03c1a233b167/118-149	118-149	118-149	1	E9PQ10	E9PQ10_HUMAN	LCK	1
1.10.555.10	3968	12b67fd546639549d0b223338288abda/220-458	220-458	220-458	1	H0Y9T8	H0Y9T8_HUMAN	PRR5-ARHGAP8	1
3.30.420.40	79006	12d940c6a090ae88223e5146fe3a1abb/143-184_273-339	143-184_273-339	143-184	2	P42025	ACTY_HUMAN	ACTR1B	1
1.25.10.10	69144	12e297fd1731d1372f4dc43de6bc918f/44-521	44-521	44-521	1	A0A024R4Y7	A0A024R4Y7_HUMAN	CTNND1	1
1.10.100.10	623	12e9c9e4e2835c302e8ba615115edda3/25-110	25-110	25-110	1	P01308	INS_HUMAN	INS	1
1.20.210.10	830	12f133c43c2e0fffaae4cf2588ac4d5d/1-513	1-513	1-513	1	A0A059RIM1	A0A059RIM1_HUMAN	COX1	1
3.40.50.10190	9460	1301b85aa540035435d6b52a1e6ab609/20-124	20-124	20-124	1	F8WEJ1	F8WEJ1_HUMAN	POLM	1
3.20.20.150	10716	1312bdea15005687859b4698deba5607/1-261	1-261	1-261	1	E7EWH8	E7EWH8_HUMAN	HYI	1
1.10.472.10	9792	1312c22e8ee34be899dfe41a4fcccb3a/11-162_264-281	11-162_264-281	264-281	2	P51946	CCNH_HUMAN	CCNH	1
2.40.30.10	38185	13173de1ccf5c39d7c81b3e7a351f62d/484-573	484-573	484-573	1	D9YZV0	D9YZV0_HUMAN	HBS1L	1
3.30.40.10	31496	131e9c56aa8ad9ec16bff60b49c38715/113-200	113-200	113-200	1	Q6ZMZ0	RN19B_HUMAN	RNF19B	1
2.60.40.10	134405	1333217f876b13063d76149df14e937a/123-227	123-227	123-227	1	P79483	DRB3_HUMAN	HLA-DRB3	1
3.80.10.10	20893	133efcd1d6169dc06d8cf77b0b62af21/248-410	248-410	248-410	1	Q7Z2Q7	LRR70_HUMAN	LRRC70	1
3.10.20.90	16401	1344ddee6e51c3ac891ffabb53a1187b/7-89	7-89	7-89	1	C9JTY3	C9JTY3_HUMAN	TFG	1
1.10.260.40	46950	1349e15e0f94ae60130e59bf89a48660/143-212	143-212	143-212	1	Q06416	P5F1B_HUMAN	POU5F1B	1
2.60.40.10	136183	134e0283ad209bec4defa6bcf9c39517/364-476	364-476	364-476	1	Q6ZW64	Q6ZW64_HUMAN		1
2.60.120.40	2542	13634ab067eb23c0b5e37898472fa88e/116-259	116-259	116-259	1	A0A0C4DGX3	A0A0C4DGX3_HUMAN	EDA	1
2.30.36.70	88	1371d6c3f3f7eac79b725a052b722469/34-70	34-70	34-70	1	C9JTX5	C9JTX5_HUMAN	ACTB	1
3.40.50.300	621120	137d56e28c1e662c1228a29c95961c79/322-560	322-560	322-560	1	Q658N2	WSCD1_HUMAN	WSCD1	1
2.60.40.150	15674	1382b0ea5c3677a7469fd8f91aa30e6c/516-640	516-640	516-640	1	Q9Y6Q1	CAN6_HUMAN	CAPN6	1
2.130.10.10	102735	139b003fd3f147c946cef3547b26a1f4/192-297	192-297	192-297	1	H0YAA3	H0YAA3_HUMAN	WDR41	1
3.30.420.40	27294	139f47d0c7d605a87bf174542e1908ae/1-54	1-54	1-54	1	Q562T4	Q562T4_HUMAN	ACT	1
3.30.70.330	43708	13a2326fd84ed9b5a68c26cd5c878758/198-297	198-297	198-297	1	B7Z8Z7	B7Z8Z7_HUMAN	RBM47	1
2.30.29.30	22010	13acc0403058c973d8caa68a2a04ef99/116-208	116-208	116-208	1	B4DNZ0	B4DNZ0_HUMAN		1
1.20.1250.20	179507	13bd292f12abada0e8d52f9a1a6c6d20/1-47_82-504	1-47_82-504	82-504	2	P11168	GTR2_HUMAN	SLC2A2	1
2.30.30.140	3977	13c027a8bae335436ef553f684308b12/11-56	11-56	11-56	1	P51116	FXR2_HUMAN	FXR2	1
1.10.437.10	597	13c24b5e2436fa5d3bee1f009d6a825c/13-205	13-205	13-205	1	Q9BXK5	B2L13_HUMAN	BCL2L13	1
3.30.470.20	29984	13e6a5c36fdae0f18de7bb094aff92f0/122-148_209-366	122-148_209-366	209-366	2	Q8N841	TTLL6_HUMAN	TTLL6	1
2.60.40.10	138499	13ec13a7a06c5334d74640b4751a9220/21-137	21-137	21-137	1	Q495A1	TIGIT_HUMAN	TIGIT	1
2.30.39.10	4405	13f59cf27f208f184ec0e2b366a04e1c/41-48_188-293_344-392	41-48_188-293_344-392	41-48	3	O75830	SPI2_HUMAN	SERPINI2	1
3.20.20.140	40287	13f6c8f4ed7a17165102843bf34deccb/182-554	182-554	182-554	1	A0A140VK07	A0A140VK07_HUMAN		1
3.30.160.60	23352	141105e905bdc7fc44455274d34d45c2/316-347	316-347	316-347	1	Q9UIH9	KLF15_HUMAN	KLF15	1
3.30.70.330	43197	141bdd76fab906ac9249b1a21d6cf608/1-91	1-91	1-91	1	F5GXV8	F5GXV8_HUMAN	RBM7	1
2.10.25.10	45554	141cbb8cbbed2c5d31d375c24f1cc542/970-1021	970-1021	970-1021	1	A4D0S4	LAMB4_HUMAN	LAMB4	1
2.60.34.10	3656	14224154919c20c949cbc46c19a4134f/239-392	239-392	239-392	1	E9PNE6	E9PNE6_HUMAN	HSPA8	1
2.60.40.10	135012	142f52d7b006aad32a799e3a84e3517d/142-217	142-217	142-217	1	Q7Z3B1	NEGR1_HUMAN	NEGR1	1
3.90.1580.10	3920	1430252b87b667fcc5cc984c97f65fc8/73-359	73-359	73-359	1	F5GXA0	F5GXA0_HUMAN	SUMF1	1
2.60.120.200	24995	143450dc649821e631c5481aa2d6877b/24-229	24-229	24-229	1	H0YIS1	H0YIS1_HUMAN	COL11A2	1
1.20.5.170	18190	144fa074d79bbc0a97c879fa4d363ac8/329-408	329-408	329-408	1	Q92764	KRT35_HUMAN	KRT35	1
2.60.40.10	6241	14521d8a98a6edf5ebcdaf9905deef9c/154-263	154-263	154-263	1	E9PFW2	E9PFW2_HUMAN	MANBA	1
2.30.29.30	21832	145550e57edb4d5642aa649c338c90ab/430-553	430-553	430-553	1	Q15052	ARHG6_HUMAN	ARHGEF6	1
1.10.287.70	16891	145cdf79d1809996cead913fa5fcf64e/245-341	245-341	245-341	1	C9JAX7	C9JAX7_HUMAN	KCNT1	1
2.60.120.290	8233	1465bbfc27efa701b7290280ac3133d9/1509-1618	1509-1618	1509-1618	1	O60494	CUBN_HUMAN	CUBN	1
2.60.120.290	8051	1465bbfc27efa701b7290280ac3133d9/1619-1733	1619-1733	1619-1733	1	O60494	CUBN_HUMAN	CUBN	1
2.60.120.290	8150	1465bbfc27efa701b7290280ac3133d9/586-701	586-701	586-701	1	O60494	CUBN_HUMAN	CUBN	1
2.30.29.30	22796	14668f026f2ab21e787a856940e3caac/380-529	380-529	380-529	1	E9PER6	E9PER6_HUMAN	PDPK1	1
2.30.29.30	21868	146a34c8e98cdf9b487a37b6a945fd2f/195-293	195-293	195-293	1	B7ZMI2	B7ZMI2_HUMAN	ARAP1	1
1.10.565.10	5076	146c2b7b69736f1ef521509808c1e41d/209-461	209-461	209-461	1	F1D8P7	F1D8P7_HUMAN	NR1H2	1
3.30.50.10	38	146c2b7b69736f1ef521509808c1e41d/71-163	71-163	71-163	1	F1D8P7	F1D8P7_HUMAN	NR1H2	1
2.130.10.10	103107	1471fe7c90add057359abd3ba3f966f4/3-170	3-170	3-170	1	D6R9Q1	D6R9Q1_HUMAN	PPWD1	1
3.30.420.40	79636	1474b362653eb750bb2a7ec9cb4d009f/186-231_317-363	186-231_317-363	317-363	2	O95757	HS74L_HUMAN	HSPA4L	1
3.30.420.40	78860	1474b362653eb750bb2a7ec9cb4d009f/5-37_114-185_364-378	5-37_114-185_364-378	364-378	3	O95757	HS74L_HUMAN	HSPA4L	1
3.40.50.300	347604	147a66868ce3c4af3b2277be7ccc027a/3-178	3-178	3-178	1	A0A024R5H8	A0A024R5H8_HUMAN	RAB6A	1
2.60.20.10	2541	148d7a26627603cfa7229c2ea0233729/85-174	85-174	85-174	1	P11844	CRGA_HUMAN	CRYGA	1
3.30.200.20	2482	14942b3a0d7c80df112f0a18cca04f47/595-701	595-701	595-701	1	A0A024R452	A0A024R452_HUMAN	EPHA4	1
1.10.510.10	78758	14942b3a0d7c80df112f0a18cca04f47/702-896	702-896	702-896	1	P54764	EPHA4_HUMAN	EPHA4	1
3.40.630.30	55505	1499a086b0c94f6a6d5b7c4388a8fa9e/137-169_188-287	137-169_188-287	188-287	2	O14929	HAT1_HUMAN	HAT1	1
3.90.360.10	216	1499a086b0c94f6a6d5b7c4388a8fa9e/30-136_170-187	30-136_170-187	30-136	2	O14929	HAT1_HUMAN	HAT1	1
2.40.10.10	46098	14a1e956c20d36ffe9ae13c578b55d47/237-246_341-456	237-246_341-456	341-456	2	P00742	FA10_HUMAN	F10	1
2.40.10.10	47647	14a1e956c20d36ffe9ae13c578b55d47/247-340_457-462	247-340_457-462	247-340	2	Q5JVE7	Q5JVE7_HUMAN	F10	1
2.10.25.10	45768	14a1e956c20d36ffe9ae13c578b55d47/88-124	88-124	88-124	1	Q5JVE7	Q5JVE7_HUMAN	F10	1
2.60.40.10	135781	14a349ba60f004c760054927983c0455/22-118	22-118	22-118	1	Q9UQ52	CNTN6_HUMAN	CNTN6	1
2.60.40.10	137137	14a349ba60f004c760054927983c0455/406-498	406-498	406-498	1	Q9UQ52	CNTN6_HUMAN	CNTN6	1
2.10.25.10	18817	14a74edc3ed265f44d0bcc028918feab/700-744	700-744	700-744	1	B7ZL91	B7ZL91_HUMAN	MEP1A	1
2.60.40.60	18232	14a7e734205b1edbce9fe77c2e322d5d/448-558	448-558	448-558	1	Q9Y5G9	PCDG4_HUMAN	PCDHGA4	1
3.20.20.140	39821	14a81c7be29da609958f5ef0ca9c38be/222-323_415-672	222-323_415-672	415-672	2	E9PKC5	E9PKC5_HUMAN	AMPD3	1
1.25.40.20	62441	14a83980e28c6a43d6c5d0eb5b1b4adf/583-652	583-652	583-652	1	A0A087WTP8	A0A087WTP8_HUMAN	AGAP4	1
3.30.200.20	1333	14af4e847b53f1b22ddeeb4d1ea574ed/1-93	1-93	1-93	1	Q13554	KCC2B_HUMAN	CAMK2B	1
3.40.440.10	3630	14b55864589eec0eba7c23d6c574c20f/19-109_210-269	19-109_210-269	19-109	2	B4E1L0	B4E1L0_HUMAN	ADSS	1
1.20.1250.20	179136	14c7afedf6db19b619fefba397661afe/113-523	113-523	113-523	1	Q9H015	S22A4_HUMAN	SLC22A4	1
1.10.287.450	169	14cb1613d7dd9a9cb420f3bc32e4b278/63-153	63-153	63-153	1	H7C0G7	H7C0G7_HUMAN	NHEJ1	1
1.25.40.10	145280	14d0c9b8573a675906e54822342aaa88/6-118	6-118	6-118	1	V9GYS3	V9GYS3_HUMAN	MAU2	1
3.40.630.30	70521	14e088786c5a0b54b30eea554ea99470/30-195	30-195	30-195	1	Q16613	SNAT_HUMAN	AANAT	1
3.30.40.10	3994	14e5d9dcd5efea5fb00ad9cbb57868f6/1607-1666	1607-1666	1607-1666	1	P29375	KDM5A_HUMAN	KDM5A	1
1.10.150.60	389	14e5d9dcd5efea5fb00ad9cbb57868f6/82-185	82-185	82-185	1	P29375	KDM5A_HUMAN	KDM5A	1
3.30.200.20	64459	14eafd8b334ea20310f38f15af9101fd/26-116	26-116	26-116	1	H3BNI9	H3BNI9_HUMAN	CSNK2A2	1
1.20.1280.50	2370	14eeb898051f55ee2a60654586e407d1/15-109	15-109	15-109	1	A0A024RBR2	A0A024RBR2_HUMAN	FBXO21	1
2.30.30.390	220	14eeb898051f55ee2a60654586e407d1/500-598	500-598	500-598	1	A0A024RBR2	A0A024RBR2_HUMAN	FBXO21	1
2.10.70.10	17400	150491043ce3dd016d6b4137f1c1a8f0/300-335	300-335	300-335	1	J3KNC5	J3KNC5_HUMAN	NELL1	1
2.60.120.200	14348	150491043ce3dd016d6b4137f1c1a8f0/54-243	54-243	54-243	1	J3KNC5	J3KNC5_HUMAN	NELL1	1
3.90.70.10	17058	150a6e1ff84a3335dd4e3a34811848b0/209-563	209-563	209-563	1	Q9UK80	UBP21_HUMAN	USP21	1
2.40.30.10	35765	150e7d407a6b8a43041fcc023d5654e5/351-468	351-468	351-468	1	P46199	IF2M_HUMAN	MTIF2	1
3.40.50.10050	1707	150e7d407a6b8a43041fcc023d5654e5/510-616	510-616	510-616	1	P46199	IF2M_HUMAN	MTIF2	1
4.10.740.10	326	1516125ed3e3649eca75de50d8d19031/17-54	17-54	17-54	1	Q19UM0	Q19UM0_HUMAN	F9	1
2.40.30.110	470	151a7990f3ea1b131b26f58545a99237/664-753	664-753	664-753	1	A8MT40	A8MT40_HUMAN	PDPR	1
2.10.70.10	16545	15213ffc105571cd9d44e51b0863a740/227-291	227-291	227-291	1	B3KQM9	B3KQM9_HUMAN		1
2.10.25.10	45133	1521f042d40b4754a4c35b9cca442f67/396-441	396-441	396-441	1	F8VVB6	F8VVB6_HUMAN	NELL2	1
2.60.40.10	137685	1526d156414df8ff4b1d346e2c02f7ea/148-212	148-212	148-212	1	S6AWG0	S6AWG0_HUMAN		1
2.60.40.10	134890	1526d156414df8ff4b1d346e2c02f7ea/17-147	17-147	17-147	1	S6AWG0	S6AWG0_HUMAN		1
1.10.510.10	78745	1527e485b24366240cbb19ac44951fe2/469-672	469-672	469-672	1	Q2VJ45	Q2VJ45_HUMAN		1
1.25.40.10	57150	152c8309ce91518c9c653dc04cdba023/167-330	167-330	167-330	1	C8CK05	C8CK05_HUMAN	AIP	1
1.20.210.10	830	1534857556edf7b969713808f4b748a8/1-513	1-513	1-513	1	A6ZGQ2	A6ZGQ2_HUMAN	COX1	1
1.25.40.20	62365	1542b92e5e3b3c7c7dc6c422f47a3622/901-1026	901-1026	901-1026	1	Q9C0D5	TANC1_HUMAN	TANC1	1
2.40.50.100	50141	154b4298746f52603f9f725afad57be8/664-728	664-728	664-728	1	P05165	PCCA_HUMAN	PCCA	1
1.20.1070.10	45564	1564e13bb7a14ec9dbad772701f4bf2a/26-309	26-309	26-309	1	Q8NGK1	O51G1_HUMAN	OR51G1	1
1.20.58.60	16231	15695ea103cf3d7940d07e0423c86f56/330-407_473-489	330-407_473-489	330-407	2	Q92817	EVPL_HUMAN	EVPL	1
1.10.533.10	5156	156ac4c9d929344552fe7919bfca48bc/704-813	704-813	704-813	1	B3KX39	B3KX39_HUMAN		1
3.30.70.330	41906	156c54d955f2e8e63ed4407a937d364e/77-143	77-143	77-143	1	U3KQD5	U3KQD5_HUMAN	RBM4B	1
1.10.375.10	1	156ee1d999b8b8e2ac91e8b05d2f8fc2/295-431	295-431	295-431	1	Q7LDI9	GAK6_HUMAN	ERVK-6	1
1.10.40.30	5364	157922d35c66214672d91640a0c0d165/82-137	82-137	82-137	1	A0A0S2Z408	A0A0S2Z408_HUMAN	FH	1
4.10.400.10	12030	157a06c9a834183046376fa400a865dc/68-110	68-110	68-110	1	P98155	VLDLR_HUMAN	VLDLR	1
1.10.510.10	78768	157cb45739494ead4f9c74c5b405a631/173-242	173-242	173-242	1	Q15208	STK38_HUMAN	STK38	1
2.130.10.10	102735	158078758c454a59ba6b57058c38e304/1-304	1-304	1-304	1	K7EN33	K7EN33_HUMAN	NLE1	1
3.30.200.20	15053	159c047122396b5e4be8f9058d812929/45-141	45-141	45-141	1	P49137	MAPK2_HUMAN	MAPKAPK2	1
1.20.1070.10	45721	159d1973863cdd94047a2b68692233e9/137-345_404-488	137-345_404-488	404-488	2	E9PFU5	E9PFU5_HUMAN	ADCYAP1R1	1
3.20.20.140	39821	15a7ffc2feb76308322050017338e9e2/2-100_192-526	2-100_192-526	2-100	2	B7Z282	B7Z282_HUMAN		1
3.20.20.140	39821	15a7ffc2feb76308322050017338e9e2/2-100_192-526	2-100_192-526	192-526	2	B7Z282	B7Z282_HUMAN		1
2.60.40.10	132144	15aaebe42663df8957db72f369e3d68b/441-551	441-551	441-551	1	A0A0J9YVV7	A0A0J9YVV7_HUMAN	MYOM2	1
3.40.640.10	63207	15bf31233a864af51ea8ee1540cbf354/184-435	184-435	184-435	1	O15270	SPTC2_HUMAN	SPTLC2	1
3.40.50.1220	13268	15c3e035336207de2e155fe1cfe39f09/48-74_131-171_228-329	48-74_131-171_228-329	131-171	3	A0A087WYM3	A0A087WYM3_HUMAN	SIRT2	1
3.30.70.330	43342	15c44acdc45fc80a965a2a437472ec5e/1-84	1-84	1-84	1	D6RDL0	D6RDL0_HUMAN	HNRNPH1	1
3.30.420.40	78669	15c5f471f7f80eb9ae7583bc6afb8a33/16-57_151-216	16-57_151-216	151-216	2	B3KWQ3	B3KWQ3_HUMAN		1
3.40.50.1000	57251	15d06a07a8d6a7cea11f319d0808562d/340-352_564-724	340-352_564-724	340-352	2	B7Z3V1	B7Z3V1_HUMAN		1
3.40.1110.10	15480	15d06a07a8d6a7cea11f319d0808562d/353-563	353-563	353-563	1	B7Z3V1	B7Z3V1_HUMAN		1
1.10.555.10	3883	15f33b71622dbd8fe172c7942c2427cb/645-867	645-867	645-867	1	A0A024RDV4	A0A024RDV4_HUMAN	STARD13	1
3.40.50.410	19557	15fa3072d5fd4017a8194e53a0127c59/71-249	71-249	71-249	1	H2DLA2	H2DLA2_HUMAN	VWF	1
2.60.40.10	138383	15fda070ff6dc0289f95756d8c28b044/151-258	151-258	151-258	1	Q14896	MYPC3_HUMAN	MYBPC3	1
3.10.490.10	2449	16003a422b18017d831154cb0be64e55/1-188	1-188	1-188	1	A0A090N7V5	A0A090N7V5_HUMAN	C7orf24	1
3.30.60.30	4574	160132230c2168b15d41d643745699c2/23-77	23-77	23-77	1	Q9NQ38	ISK5_HUMAN	SPINK5	1
3.30.60.30	4574	160132230c2168b15d41d643745699c2/842-896	842-896	842-896	1	Q9NQ38	ISK5_HUMAN	SPINK5	1
3.30.60.30	4574	160132230c2168b15d41d643745699c2/909-963	909-963	909-963	1	Q9NQ38	ISK5_HUMAN	SPINK5	1
3.20.20.60	8940	1601a0203bc5bff64b352e612c6bd205/43-117_221-386	43-117_221-386	43-117	2	H3BTN5	H3BTN5_HUMAN	PKM	1
2.10.25.10	13926	160481736e8c7b65506f221711459aed/208-243	208-243	208-243	1	A0A024R5G1	A0A024R5G1_HUMAN	EFEMP2	1
2.10.25.10	45373	160481736e8c7b65506f221711459aed/284-364	284-364	284-364	1	A0A024R5G1	A0A024R5G1_HUMAN	EFEMP2	1
3.30.200.20	2140	1618954172f164adb4438c185a46192e/15-101	15-101	15-101	1	Q8NBU1	Q8NBU1_HUMAN	STK3	1
1.10.4020.10	782	161d0483be47a730e024826153d9496c/50-134	50-134	50-134	1	F5H3F3	F5H3F3_HUMAN	ZSCAN2	1
1.10.238.10	4988	161ebef36620b9aee504fcdf1a6f5637/311-483	311-483	311-483	1	A0A0G2JNR6	A0A0G2JNR6_HUMAN	PPP2R3B	1
2.30.29.30	22238	1620296e269940b19bafa78ca71e003a/1-123	1-123	1-123	1	P31749	AKT1_HUMAN	AKT1	1
3.30.70.330	42353	16251801e1b1144931e3c01820dd9bd4/42-138	42-138	42-138	1	A0A087WYC8	A0A087WYC8_HUMAN	UPF3B	1
1.10.418.10	2370	1627ae22c02540e5c4c184f457098643/15-144	15-144	15-144	1	Q96JQ2	CLMN_HUMAN	CLMN	1
1.10.418.10	4782	1627ae22c02540e5c4c184f457098643/179-294	179-294	179-294	1	Q96JQ2	CLMN_HUMAN	CLMN	1
3.40.630.10	34812	162a327e24abc855384340e62aa3034b/14-210_385-464	14-210_385-464	385-464	2	Q96KP4	CNDP2_HUMAN	CNDP2	1
3.30.70.360	11609	162a327e24abc855384340e62aa3034b/211-384	211-384	211-384	1	Q96KP4	CNDP2_HUMAN	CNDP2	1
3.10.20.90	16274	162e1ca2b7b4e8a085a425cda5645c84/1-74	1-74	1-74	1	Q5HY81	Q5HY81_HUMAN	UBL4A	1
1.10.150.50	4859	1638b2eca5b569123dc731a7e3dbdc17/354-427	354-427	354-427	1	A0A024R2L0	A0A024R2L0_HUMAN	UBP1	1
2.10.90.10	2754	164c2b5f852359fc60471560ae57295c/301-412	301-412	301-412	1	P10600	TGFB3_HUMAN	TGFB3	1
2.10.110.10	6171	164db35444b7fb28caa5f673a470213e/7-70	7-70	7-70	1	C9JE61	C9JE61_HUMAN	LMO3	1
2.10.50.10	6365	16639c77e357f741ff7e908cc8a768e7/69-114	69-114	69-114	1	O14763	TR10B_HUMAN	TNFRSF10B	1
1.10.472.10	9843	1670019b44be00f310faa2d48789e868/1-80	1-80	1-80	1	Q9NR57	Q9NR57_HUMAN		1
1.10.10.580	1744	1671e6ccd53c1bc88f98fee3a0fdfb07/6-65	6-65	6-65	1	E5RG18	E5RG18_HUMAN	RAD21	1
2.60.40.340	249	1672ed34367fadfe84e51aaf0f2548e9/414-589	414-589	414-589	1	O95644	NFAC1_HUMAN	NFATC1	1
3.90.1750.10	1889	1674036adfae308932c5dab00c5d93fa/502-621_703-736	502-621_703-736	703-736	2	Q9H2G0	Q9H2G0_HUMAN	UBE3A	1
2.60.40.10	136349	1674e85f61e52009aeeb74a84472a8d9/1-119	1-119	1-119	1	Q9UL73	Q9UL73_HUMAN		1
3.30.565.10	80773	167ff8c6fd2badb036c8b55756bdcbb5/190-374	190-374	190-374	1	A4D1H4	A4D1H4_HUMAN	PDK4	1
3.30.160.60	23451	1686030935c4fbc21126f09ca15ff34c/528-557	528-557	528-557	1	Q8N184	ZN567_HUMAN	ZNF567	1
1.25.40.20	62419	169bedee8de92bbf4902f0ee53ceb5ee/654-771_808-850	654-771_808-850	654-771	2	Q96AX9	MIB2_HUMAN	MIB2	1
1.10.10.10	266413	169eefb4a2b1e54e47f33dad3a44ac49/289-369	289-369	289-369	1	A0A0S2Z5H7	A0A0S2Z5H7_HUMAN	COPS4	1
1.10.220.10	3807	16a00423d88c6f30a5f88b0ac5c02d4b/211-284	211-284	211-284	1	D6RA82	D6RA82_HUMAN	ANXA3	1
2.20.100.10	10029	16b5e1e92f91d0c8bff8ab065f48cf12/1005-1057	1005-1057	1005-1057	1	Q9H324	ATS10_HUMAN	ADAMTS10	1
2.20.100.10	9944	16b5e1e92f91d0c8bff8ab065f48cf12/546-601	546-601	546-601	1	Q9H324	ATS10_HUMAN	ADAMTS10	1
4.10.280.10	5683	16c95ce8b6ff605f70702f6354fadb80/1-66	1-66	1-66	1	Q16559	TAL2_HUMAN	TAL2	1
3.30.1370.10	8683	16c973732d8fa51eb9446fa8c6ca2458/269-348	269-348	269-348	1	B4DV73	B4DV73_HUMAN		1
2.10.25.10	44303	16cfb49300a56533a803c1af03256d27/1059-1103	1059-1103	1059-1103	1	P24043	LAMA2_HUMAN	LAMA2	1
1.20.5.110	5679	16f349ea1795d9547ef6b20fc322c366/1-40	1-40	1-40	1	H3BR99	H3BR99_HUMAN	SNAP23	1
3.90.550.10	65276	16f8ce38d28d3332bcbdb0abc6090e42/53-335	53-335	53-335	1	Q9H1C3	GL8D2_HUMAN	GLT8D2	1
1.25.40.20	18916	16fc8baddc7ebe5fa47601359498a14b/317-458	317-458	317-458	1	Q96Q27	ASB2_HUMAN	ASB2	1
3.40.33.10	4816	17059a1a0919c1640920c8841ba399f1/50-191	50-191	50-191	1	I3L0A1	I3L0A1_HUMAN	CRISP3	1
1.20.210.10	1205	1708c80e6f187715619ddd490cad9833/1-506	1-506	1-506	1	A0A059RP47	A0A059RP47_HUMAN	COX1	1
3.40.50.300	633410	170c981af5c0517a3047cfc3c01ec552/206-414	206-414	206-414	1	A0A140T9I9	A0A140T9I9_HUMAN	MSH5	1
3.80.10.10	105557	170d2e1d22c8896652bd72fe77a190d8/26-296	26-296	26-296	1	A0A024R993	A0A024R993_HUMAN	LRRN5	1
4.10.1110.10	1136	170fe0c33cd9327c0f1ad6fe102310e2/1-55	1-55	1-55	1	Q8N6M9	ZFN2A_HUMAN	ZFAND2A	1
3.20.20.80	53122	1713352e9feaf088c61702bf9a7ae3c2/515-980	515-980	515-980	1	Q86Z14	KLOTB_HUMAN	KLB	1
2.30.42.10	24097	171b90c7ce6439ee904c763dc6b2af22/111-210	111-210	111-210	1	Q9BQQ3	GORS1_HUMAN	GORASP1	1
1.10.533.10	5093	1727130e5f1b9ca4d642f4681bdd89fc/1-95	1-95	1-95	1	A0A0A0MR92	A0A0A0MR92_HUMAN	CFLAR	1
1.20.58.70	319	172d9c32d479dbd4d628552106bff2d2/16-140	16-140	16-140	1	B1AJQ6	B1AJQ6_HUMAN	STX12	1
2.60.40.10	134405	1730d603d7e313abaedfd6d53ff26308/82-187	82-187	82-187	1	A0A024F9S8	A0A024F9S8_HUMAN	HLA-DRB4	1
1.25.10.10	69176	17454a466a4f2709a62398525208020b/1-144	1-144	1-144	1	H0YJU0	H0YJU0_HUMAN	PPP2R5C	1
2.60.120.260	35445	174fe56c17fe76d1dc4bb5e7d8960c0e/1125-1252	1125-1252	1125-1252	1	A0A087X2H1	A0A087X2H1_HUMAN	HECTD1	1
3.90.1750.10	1916	174fe56c17fe76d1dc4bb5e7d8960c0e/2102-2300	2102-2300	2102-2300	1	A0A087X2H1	A0A087X2H1_HUMAN	HECTD1	1
2.60.40.10	132739	175106b383bc91cd9e2a5e94bca6d7c0/134-235	134-235	134-235	1	Q14627	I13R2_HUMAN	IL13RA2	1
3.30.70.330	43127	17550287cd629c386eeeed67ca2b3cb9/539-632	539-632	539-632	1	B7ZLQ8	B7ZLQ8_HUMAN	CPEB4	1
3.40.640.10	63379	176e0455f66961bf6859474a54ae1b1d/17-289	17-289	17-289	1	B3KUZ8	B3KUZ8_HUMAN		1
4.10.400.10	12003	176fc7ca74e31eb43af1a7c78bce4a8f/1118-1155	1118-1155	1118-1155	1	Q92673	SORL_HUMAN	SORL1	1
4.10.400.10	12137	176fc7ca74e31eb43af1a7c78bce4a8f/1363-1408	1363-1408	1363-1408	1	Q92673	SORL_HUMAN	SORL1	1
2.40.10.10	46913	177e139e6908aec46ba3644ee7a23a03/209-454	209-454	209-454	1	Q9H3S3	TMPS5_HUMAN	TMPRSS5	1
1.25.10.10	68861	17805df8f88f5227b2a52f48a1fb45ac/287-704	287-704	287-704	1	O95996	APCL_HUMAN	APC2	1
3.40.50.300	633046	1784fd3191a17a0ca070c76961409ccb/95-271	95-271	95-271	1	Q5SQH5	Q5SQH5_HUMAN	DHX16	1
3.40.50.1820	115372	178d997cec2364e5aa740adc300871b5/18-210_246-349	18-210_246-349	18-210	2	Q5VUY0	ADCL3_HUMAN	AADACL3	1
2.102.10.10	3933	178e143bce67f85aee998ffa2ea02b6e/68-177	68-177	68-177	1	C9K029	C9K029_HUMAN	AIFM3	1
3.30.830.10	16580	1794ad07ffa294c6109fb34f3595345f/344-594	344-594	344-594	1	Q59GA5	Q59GA5_HUMAN		1
2.10.25.10	20219	17984e49ac3c6564285610d197fd62a7/179-214	179-214	179-214	1	Q5T1H1	EYS_HUMAN	EYS	1
2.10.25.10	46221	17984e49ac3c6564285610d197fd62a7/215-257	215-257	215-257	1	Q5T1H1	EYS_HUMAN	EYS	1
3.30.1370.10	8620	17ac8b664d27a552db81fb3ebdcf5a87/96-173	96-173	96-173	1	A0A024R320	A0A024R320_HUMAN	PCBP4	1
3.20.20.70	120179	17af2d0bbacd65ae857ab178741455cf/44-302	44-302	44-302	1	B5LY70	B5LY70_HUMAN	UMPS	1
3.30.200.20	64168	17b3a19dc231f943602543640a9aa769/36-124	36-124	36-124	1	E9PQW4	E9PQW4_HUMAN	MAPK3	1
3.10.20.90	16710	17bf8497230386fdc8d950bd7caf7893/137-229	137-229	137-229	1	Q13107	UBP4_HUMAN	USP4	1
3.90.70.10	17058	17bf8497230386fdc8d950bd7caf7893/294-520	294-520	294-520	1	Q13107	UBP4_HUMAN	USP4	1
1.10.220.10	3834	17c813d8fe5347d11f36174529855896/293-363	293-363	293-363	1	A0A075B752	A0A075B752_HUMAN	ANXA8L1	1
3.30.70.330	43727	17cb4dd56e0d6f71747a648223ff7a55/1-70	1-70	1-70	1	Q7Z780	Q7Z780_HUMAN	U2AF1	1
3.30.505.10	4136	17dbd30c3a3ccb7420537914a95d3f54/158-269	158-269	158-269	1	P43405	KSYK_HUMAN	SYK	1
1.10.8.60	46850	17dc0fabb2c5c05fb4a3922f260b961c/346-418	346-418	346-418	1	P35998	PRS7_HUMAN	PSMC2	1
1.10.418.10	4739	17de0eb05cbced8bef74fdf7c7324bf0/281-412	281-412	281-412	1	J3KNQ4	J3KNQ4_HUMAN	PARVA	1
3.30.160.60	23451	17e3efd9ddeacd10afb1da912d3cf72a/661-688	661-688	661-688	1	Q9NQV7	PRDM9_HUMAN	PRDM9	1
2.10.110.10	6171	17fef7277eb15b225fd815c6908d3ebd/13-70	13-70	13-70	1	E9PK83	E9PK83_HUMAN	LMO1	1
3.30.2410.10	1877	18002637dc67e075db891624e59a6b53/4246-4365	4246-4365	4246-4365	1	A0A024R9U8	A0A024R9U8_HUMAN	HUWE1	1
2.60.40.10	134890	18099053909a81dec4249f0d17167968/1-121	1-121	1-121	1	A2KUC3	A2KUC3_HUMAN	IGHV	1
3.30.505.10	1132	1810e6756706cd764a9d407e21c8118d/1-98	1-98	1-98	1	K7ERY4	K7ERY4_HUMAN	MATK	1
3.30.160.60	23451	1827cff1b32d7be4e2f53d22577c7733/446-474	446-474	446-474	1	Q96MU6	ZN778_HUMAN	ZNF778	1
2.20.100.10	10131	1839ef9558aecc33a6b0e1b935c0e15b/297-350	297-350	297-350	1	A2A3C2	A2A3C2_HUMAN	ADGRB2	1
1.20.1070.10	45749	1839ef9558aecc33a6b0e1b935c0e15b/917-1104_1138-1225	917-1104_1138-1225	917-1104	2	A2A3C2	A2A3C2_HUMAN	ADGRB2	1
3.80.10.10	105203	183b6c6fac123cad21ee20d59da846f5/96-317	96-317	96-317	1	H0YG32	H0YG32_HUMAN	NLRC5	1
3.90.1750.10	1877	183d3901fffd1ad269eab454a1e0610b/484-677_755-786	484-677_755-786	484-677	2	H0Y8X6	H0Y8X6_HUMAN	NEDD4	1
2.60.40.10	136068	18456624c3786b426aa113c33b8156e5/1-107	1-107	1-107	1	A2JA19	A2JA19_HUMAN		1
1.10.1540.10	596	184c0fd68a2ff1cd572f9fdba5ea4f88/2276-2564	2276-2564	2276-2564	1	F5GXV7	F5GXV7_HUMAN	NBEA	1
2.60.40.10	6424	1856edfc6b61802b5713a2d895c6faf0/114-212	114-212	114-212	1	F8WD03	F8WD03_HUMAN	HYDIN	1
3.90.70.10	17064	185bf9a7137463c27555945fc5f20fe9/198-339	198-339	198-339	1	Q6MZZ7	CAN13_HUMAN	CAPN13	1
2.10.70.10	16899	1865eb18732f3972a08d7ce5c95fa13b/56-113	56-113	56-113	1	Q6ULR7	Q6ULR7_HUMAN		1
2.60.40.10	136315	186b025062e4347ef53766c250d54e29/227-317	227-317	227-317	1	S4R463	S4R463_HUMAN	OBSL1	1
3.30.500.10	3475	18752409fa2a8cd4ec886208c67d9d83/26-205	26-205	26-205	1	A0A140T930	A0A140T930_HUMAN	HLA-C	1
3.40.190.10	20709	1875787bc6f3513d65588f76d95dede6/432-512_747-799	432-512_747-799	747-799	2	P42261	GRIA1_HUMAN	GRIA1	1
3.30.505.10	4305	18773dd454e12d39f172bbe98858b5d6/351-459	351-459	351-459	1	Q92569	P55G_HUMAN	PIK3R3	1
3.30.505.10	4305	18773dd454e12d39f172bbe98858b5d6/54-163	54-163	54-163	1	Q92569	P55G_HUMAN	PIK3R3	1
1.50.40.10	9447	1880156b64fc757a7baae491efb31e3e/21-311	21-311	21-311	1	Q6IBH0	Q6IBH0_HUMAN	SLC25A11	1
3.50.50.60	85488	1883498ee445a412228c2173b2b172e9/81-203	81-203	81-203	1	Q03504	Q03504_HUMAN		1
3.10.200.10	1430	189137f8ab42081e5b7c4ffbbc9949e5/59-303	59-303	59-303	1	Q9Y2D0	CAH5B_HUMAN	CA5B	1
1.25.40.20	3759	189ea5ca69a99839a2b300dd77ff023d/1-109	1-109	1-109	1	H7C2F5	H7C2F5_HUMAN	ANKHD1	1
3.30.710.10	13433	18cb676dc05fa86a447511d899068f1e/3-120	3-120	3-120	1	P10074	TZAP_HUMAN	ZBTB48	1
1.10.1000.11	859	18cf7963cbac0609d292b3ddbfd0e0c9/818-935	818-935	818-935	1	Q5JU85	IQEC2_HUMAN	IQSEC2	1
3.30.200.20	64541	18d18d3a04be6e5ea9c24762d94d5fa1/339-426	339-426	339-426	1	P05771	KPCB_HUMAN	PRKCB	1
1.20.970.10	3159	18d4fcd785102e1c6145f60ce1de64cf/33-100	33-100	33-100	1	A0A0S2Z3P7	A0A0S2Z3P7_HUMAN	TYMP	1
1.20.1110.10	14688	18f627ad03eb80bf583705277ef501b0/105-158_288-381_767-1028	105-158_288-381_767-1028	288-381	3	Q53FM3	Q53FM3_HUMAN		1
3.40.1110.10	15480	18f627ad03eb80bf583705277ef501b0/395-605	395-605	395-605	1	Q53FM3	Q53FM3_HUMAN		1
3.30.160.60	23451	18f9abf5cc76489f4e61c226559b283f/235-262	235-262	235-262	1	F5H6R4	F5H6R4_HUMAN	ZNF26	1
3.40.50.20	15045	18fa05c931d9ea698215b47bca6efff3/93-193_373-382	93-193_373-382	93-193	2	O14994	SYN3_HUMAN	SYN3	1
2.60.40.10	138499	191156cc48b698d9e1e46608050db196/1-116	1-116	1-116	1	C9JZW6	C9JZW6_HUMAN	TIGIT	1
1.10.287.630	1328	19163822d53ef06530f0730234fde9a6/467-531	467-531	467-531	1	Q9UL51	HCN2_HUMAN	HCN2	1
2.60.120.10	54809	19163822d53ef06530f0730234fde9a6/532-656	532-656	532-656	1	Q9UL51	HCN2_HUMAN	HCN2	1
3.30.930.10	31993	191936385129aa749012316f6d379441/127-197_282-485_567-600	127-197_282-485_567-600	567-600	3	P41250	SYG_HUMAN	GARS	1
3.40.50.800	9424	191936385129aa749012316f6d379441/613-730	613-730	613-730	1	P41250	SYG_HUMAN	GARS	1
3.40.50.410	19668	191a3fd284014de418d9bd59f4c695c3/42-240	42-240	42-240	1	O00339	MATN2_HUMAN	MATN2	1
2.10.25.10	45878	191a3fd284014de418d9bd59f4c695c3/611-645	611-645	611-645	1	O00339	MATN2_HUMAN	MATN2	1
2.60.40.10	134405	191c6ff8851d552cb016772674079700/61-144	61-144	61-144	1	A0A140T981	A0A140T981_HUMAN	HLA-DQB1	1
1.10.1450.10	357	192ac4a623626d9550355f69a91ab869/125-223	125-223	125-223	1	O00322	UPK1A_HUMAN	UPK1A	1
3.30.160.60	23451	192c168d13aa3c2f03cab1ba6553c8a1/298-324	298-324	298-324	1	F8WEZ9	F8WEZ9_HUMAN	ZNF480	1
3.30.160.60	23446	192c168d13aa3c2f03cab1ba6553c8a1/464-491	464-491	464-491	1	F8WEZ9	F8WEZ9_HUMAN	ZNF480	1
3.40.30.10	79818	193e52ad337e72c6f62a4cccbdaf09cf/28-128	28-128	28-128	1	I3L4V6	I3L4V6_HUMAN	NXN	1
1.10.196.10	1075	194a3618a6922510168e528c03f432c5/60-88_170-193	60-88_170-193	60-88	2	O43566	RGS14_HUMAN	RGS14	1
3.10.20.90	16452	194ff3e4c530bbcc4695b85ea846b2f9/368-456	368-456	368-456	1	Q92942	Q92942_HUMAN	RGL2	1
2.20.100.10	10029	19582ffedeeffbb1a918a192ebd32f1b/1005-1057	1005-1057	1005-1057	1	A0A0A0MQW6	A0A0A0MQW6_HUMAN	ADAMTS10	1
2.60.260.20	10547	196181b5e7b4b500989a3ccd502dd5fb/163-245	163-245	163-245	1	Q59E89	Q59E89_HUMAN		1
1.10.287.110	14639	196181b5e7b4b500989a3ccd502dd5fb/8-128	8-128	8-128	1	Q59E89	Q59E89_HUMAN		1
1.10.630.10	29337	1963480782a8044e30203a7f423b7fd9/28-503	28-503	28-503	1	P15538	C11B1_HUMAN	CYP11B1	1
1.10.10.750	1173	19684bf19666a4c01eb09ad41785e0de/491-536	491-536	491-536	1	J3KQ40	J3KQ40_HUMAN	TBC1D8	1
1.20.1070.10	45564	1972d36a07456c9e36fca49caf377aee/23-308	23-308	23-308	1	Q8TCB6	O51E1_HUMAN	OR51E1	1
3.40.50.300	628823	1976aa8ce520b40a428b7b8dc3285034/185-440	185-440	185-440	1	B4DPV2	B4DPV2_HUMAN		1
2.40.30.10	38277	197d2a07b965cf9639680a92aef33942/20-101	20-101	20-101	1	Q6ZVI6	Q6ZVI6_HUMAN		1
3.30.2410.10	1867	197eb92fd03411500a9682e1499e4d4a/2683-2799	2683-2799	2683-2799	1	O95071	UBR5_HUMAN	UBR5	1
4.10.260.10	478	1982892e3bfca0569f4897913afdb2dc/219-269	219-269	219-269	1	O94810	RGS11_HUMAN	RGS11	1
1.10.3730.10	2034	19837b8c3acf82f19562c4dc64a69a1f/171-271	171-271	171-271	1	A0A1B2JLU7	A0A1B2JLU7_HUMAN	PYCR1	1
4.10.280.10	5754	198efec3f32e6e08bc84d565097532b0/100-182	100-182	100-182	1	K7EID0	K7EID0_HUMAN	MLX	1
2.30.29.30	21849	19a1704ec50db2ce64b5a67df33907e6/296-415	296-415	296-415	1	E9PGC0	E9PGC0_HUMAN	RASA1	1
3.30.160.60	23451	19b68e2bc366defe02003c1551d516ec/251-277	251-277	251-277	1	D3Y299	D3Y299_HUMAN	ZFP82	1
2.60.40.10	61638	19bb402452232a21125c7ded01c451f7/102-186	102-186	102-186	1	A0A140T9P3	A0A140T9P3_HUMAN	MICA	1
1.20.20.10	1411	19beef1a536b4c094b996f3c5f005858/68-139	68-139	68-139	1	Q06055	AT5G2_HUMAN	ATP5G2	1
3.10.20.90	16199	19c2ad73f9c1ccb358ad86a6cf493ae0/123-198	123-198	123-198	1	Q96MH4	Q96MH4_HUMAN		1
1.10.506.10	1273	19c4401d231a452f0bbc1071388e8956/822-1208	822-1208	822-1208	1	E7EWC2	E7EWC2_HUMAN	IQGAP2	1
3.30.60.20	5542	19cf311f2fdc4696c424162c39aaaed6/8-80	8-80	8-80	1	G3V4Q6	G3V4Q6_HUMAN	PRKCH	1
3.30.497.10	4873	19dceb6bf53d595f9d3382252cd9ab7a/162-286_410-439	162-286_410-439	410-439	2	P05155	IC1_HUMAN	SERPING1	1
3.80.10.10	105581	19eabbae844b37638ac394d01e17f15d/342-582	342-582	342-582	1	Q8IW52	SLIK4_HUMAN	SLITRK4	1
3.30.500.10	3475	19edf748bebde767ff652e4bdebc4cb7/25-205	25-205	25-205	1	A0A140TA14	A0A140TA14_HUMAN	HLA-B	1
2.60.40.10	135854	19eeb5d5d413d5a64e19e99c6676fd0c/22-152	22-152	22-152	1	E7EX88	E7EX88_HUMAN	ACAN	1
3.10.100.10	12376	19eeb5d5d413d5a64e19e99c6676fd0c/473-577	473-577	473-577	1	E7EX88	E7EX88_HUMAN	ACAN	1
3.90.190.10	11401	1a034bc0fd4f1edb3998010e4e270935/161-333	161-333	161-333	1	U3KQ82	U3KQ82_HUMAN	DUSP13	1
2.40.50.90	2989	1a059f50bf5cf5a6248f0cb65bab0a18/54-155	54-155	54-155	1	H7C597	H7C597_HUMAN	SND1	1
2.60.40.10	137654	1a05c80a2d2f34e493bc92ebddcf743f/120-218	120-218	120-218	1	A0A0G2JP67	A0A0G2JP67_HUMAN	KIR3DL2	1
2.60.40.1460	667	1a15cc14831cb1a0ef9c2e732a4bf58e/463-625	463-625	463-625	1	Q13797	ITA9_HUMAN	ITGA9	1
3.30.70.330	43574	1a254427f1506d58cf616ed69ee68406/125-208	125-208	125-208	1	Q12926	ELAV2_HUMAN	ELAVL2	1
3.80.20.20	3244	1a363a2c10ae45372bfc3a44b81e8f6d/333-529	333-529	333-529	1	E7BSV0	E7BSV0_HUMAN	EGFR	1
3.30.200.20	2866	1a363a2c10ae45372bfc3a44b81e8f6d/668-792	668-792	668-792	1	E7BSV0	E7BSV0_HUMAN	EGFR	1
1.20.1050.10	15684	1a36aed123219ad22f2c32f9cc01a1c8/66-188	66-188	66-188	1	Q59FU9	Q59FU9_HUMAN		1
3.30.40.10	1545	1a40983af96d58ce4cb5e89fbf71dd5b/1-132	1-132	1-132	1	H0YMP6	H0YMP6_HUMAN	USP3	1
2.30.42.10	23476	1a40ad4da09ceac1234a999d28d7dc34/1-107	1-107	1-107	1	A0A0C4DG67	A0A0C4DG67_HUMAN	PDZK1	1
2.30.29.30	22489	1a4586b2e06ad4ca775c7d83936e22e0/294-414	294-414	294-414	1	A1L390	PKHG3_HUMAN	PLEKHG3	1
3.90.226.10	34021	1a4d601191d1910b31e2b23e3b5f6fd9/926-1066_1133-1245	926-1066_1133-1245	1133-1245	2	Q59GJ9	Q59GJ9_HUMAN		1
2.30.29.30	22122	1a8481f4a02401e599f612630783c8ff/132-219	132-219	132-219	1	J3QRD3	J3QRD3_HUMAN	ADAP2	1
2.30.29.30	21893	1a8481f4a02401e599f612630783c8ff/220-333	220-333	220-333	1	J3QRD3	J3QRD3_HUMAN	ADAP2	1
2.60.120.260	35252	1a8896170fbf6efcc913d02d247690c3/12-196	12-196	12-196	1	P54762	EPHB1_HUMAN	EPHB1	1
1.10.510.10	78758	1a8896170fbf6efcc913d02d247690c3/700-888	700-888	700-888	1	P54762	EPHB1_HUMAN	EPHB1	1
1.25.40.10	145065	1a88cc321d8bd85b72711564e34e236d/344-567	344-567	344-567	1	A0A0C4DFM4	A0A0C4DFM4_HUMAN	RMDN2	1
1.20.1270.60	4667	1a9189ebe144f6cd7a0edae7e8aa9b2b/1-300	1-300	1-300	1	M0R2H7	M0R2H7_HUMAN	TRIP10	1
1.25.40.10	145157	1a97c75bf4e07fe3a5407ac817308d73/446-771	446-771	446-771	1	P53675	CLH2_HUMAN	CLTCL1	1
3.30.760.10	659	1a9d1e4a0707149a3b60a5ece8c3d0c5/27-217	27-217	27-217	1	P06730	IF4E_HUMAN	EIF4E	1
3.30.110.20	146	1a9f496e00e2a35cc8d726ba2b66766a/34-143	34-143	34-143	1	Q9BUL9	RPP25_HUMAN	RPP25	1
3.30.160.60	23451	1aa9e7c8605d6ec50fbb6da5613fd5d5/429-457	429-457	429-457	1	Q09FC8	ZN415_HUMAN	ZNF415	1
2.170.210.10	199	1abda6b0e0bff06e068e7f13e0c6c2d8/1-140	1-140	1-140	1	C9JWV4	C9JWV4_HUMAN	NHEJ1	1
1.10.238.10	971	1ac243486ca85ab0f0055181305cf4bb/15-87_184-184	15-87_184-184	15-87	2	Q9UMX6	GUC1B_HUMAN	GUCA1B	1
1.25.10.10	69086	1adfcd922c4917696279d5987b0aafbb/296-552	296-552	296-552	1	F8WA11	F8WA11_HUMAN	CLASP1	1
3.60.15.10	28942	1af17eab76d416c4315ee4cf23b7e8ca/19-249	19-249	19-249	1	O95571	ETHE1_HUMAN	ETHE1	1
2.120.10.80	3938	1af18eac734d840f4182c26b4c408a8e/323-498	323-498	323-498	1	O75882	ATRN_HUMAN	ATRN	1
1.20.210.10	1205	1af293a8f9a36f053e6538aad7b443c7/70-350	70-350	70-350	1	A0A143FYI8	A0A143FYI8_HUMAN	COX1	1
3.80.10.10	106058	1af362d651fcb5aad3914227d4e213e0/40-215	40-215	40-215	1	Q99766	ATP5S_HUMAN	ATP5S	1
3.30.70.270	50406	1af43d196f9b008d893c6e332b8726c9/538-631	538-631	538-631	1	Q9UBZ9	REV1_HUMAN	REV1	1
2.60.40.10	135943	1afe3d29f85272281507e040960704df/493-580	493-580	493-580	1	O15197	EPHB6_HUMAN	EPHB6	1
3.40.50.800	9238	1b10c91ddb9cee52b18bf74422311947/611-723	611-723	611-723	1	Q53GX7	Q53GX7_HUMAN		1
1.20.1280.50	10763	1b21723ef8bdeb22696a36b89b79037b/263-367	263-367	263-367	1	Q969H0	FBXW7_HUMAN	FBXW7	1
1.10.238.10	407	1b60bee75bab890a2683012df772e7f0/3-207	3-207	3-207	1	A0A087WTU8	A0A087WTU8_HUMAN	KCNIP1	1
2.60.40.60	18830	1b6261732d0e18caee6053b2bad7659e/721-817	721-817	721-817	1	C9J4F3	C9J4F3_HUMAN	PCDH15	1
2.60.40.60	18166	1b6261732d0e18caee6053b2bad7659e/921-1030	921-1030	921-1030	1	C9J4F3	C9J4F3_HUMAN	PCDH15	1
3.40.50.300	630802	1b6298f1cc9199c7a492418b739ffab3/1253-1403	1253-1403	1253-1403	1	E9PG32	E9PG32_HUMAN	DNAH12	1
1.10.3210.10	17625	1b8de03d2e5c01d12fb391382b5df0c4/95-244	95-244	95-244	1	A6PVH2	A6PVH2_HUMAN	MIOX	1
2.30.29.30	22949	1b900c9f2b56af7f22abfaab22c8d992/1-102	1-102	1-102	1	A0A087WXD0	A0A087WXD0_HUMAN	DCP1A	1
3.40.50.300	634947	1ba24325323c0aaf5754befb8fa5d4fe/5-176	5-176	5-176	1	Q96HU8	DIRA2_HUMAN	DIRAS2	1
1.20.90.10	1904	1ba3bc061ab7ebc11f8fe42ea3086a24/1-111	1-111	1-111	1	B3KUQ4	B3KUQ4_HUMAN		1
3.40.20.10	5454	1ba4c716f9107adbc9546f0e07d8481d/241-361	241-361	241-361	1	Q9Y6U3	ADSV_HUMAN	SCIN	1
3.40.20.10	5538	1ba4c716f9107adbc9546f0e07d8481d/4-129	4-129	4-129	1	Q9Y6U3	ADSV_HUMAN	SCIN	1
3.90.1290.10	1257	1ba91b0e74efe2709c2f5a853f4bb4b4/1485-1737	1485-1737	1485-1737	1	A0A075B730	A0A075B730_HUMAN	EPPK1	1
3.90.1290.10	1257	1ba91b0e74efe2709c2f5a853f4bb4b4/3204-3462	3204-3462	3204-3462	1	A0A075B730	A0A075B730_HUMAN	EPPK1	1
1.10.20.10	5613	1bab1a7ac514be9d6a9bda70ed43109b/1-92	1-92	1-92	1	H0YFX9	H0YFX9_HUMAN	H2AFJ	1
1.10.510.10	78743	1bafca080ce674084d7310c992d23d07/254-491	254-491	254-491	1	A0A024R980	A0A024R980_HUMAN	PCTK3	1
3.30.1330.90	1783	1bb6489dc165464240baf4f7c5762e57/195-313	195-313	195-313	1	Q9UMY2	Q9UMY2_HUMAN	PGDH3	1
3.30.1370.10	8613	1bb75eb73dd88a0d3977411469e0b23e/1-74	1-74	1-74	1	M0QYH3	M0QYH3_HUMAN	KHSRP	1
1.20.210.10	830	1bbdb786a7970853f57624cb4783ebf2/1-513	1-513	1-513	1	A0A059R9B8	A0A059R9B8_HUMAN	COX1	1
3.30.500.10	3475	1bd01679bc9b8469e30496b6b0232270/26-205	26-205	26-205	1	A0A140T9J9	A0A140T9J9_HUMAN	HLA-C	1
2.70.98.10	7227	1bd64f60f0c62749e114533d6abc2653/1-216	1-216	1-216	1	H7C1B5	H7C1B5_HUMAN	GALM	1
3.40.50.620	86531	1bf14437a6a40a9399ab68be5ab16015/196-445	196-445	196-445	1	A0A024RCG3	A0A024RCG3_HUMAN	CARS	1
2.170.270.10	3705	1bf42ed25e81f21a915024cb9497dc1d/2-151	2-151	2-151	1	D6RAA0	D6RAA0_HUMAN	PRDM2	1
1.10.10.60	123712	1c00943642ba1b0c733c862f5762eef9/371-417	371-417	371-417	1	B4DGU2	B4DGU2_HUMAN		1
1.20.1070.10	45459	1c11502ef3faec838e3b00408305257f/30-258	30-258	30-258	1	P28222	5HT1B_HUMAN	HTR1B	1
4.10.270.10	6538	1c178df88fae04961e2c54717df5302c/786-842	786-842	786-842	1	P35749	MYH11_HUMAN	MYH11	1
2.40.10.10	17455	1c258fe7a57fe4fc58c4cd9fbf61c756/55-160_280-285	55-160_280-285	55-160	2	P10323	ACRO_HUMAN	ACR	1
1.25.10.10	69086	1c295dd9bcc5c4336b2deffae3f152b3/851-1083	851-1083	851-1083	1	Q7Z460	CLAP1_HUMAN	CLASP1	1
1.10.10.60	124717	1c2b4f1e98287d351602c45dbd174fce/279-345	279-345	279-345	1	O14770	MEIS2_HUMAN	MEIS2	1
3.60.15.10	29235	1c2f3b2d1b157c0326cc39a1d3f3dbc2/49-308	49-308	49-308	1	Q16775	GLO2_HUMAN	HAGH	1
3.40.190.10	203262	1c33053ca2b0a8e3cd93611b780d89cc/499-508_628-726	499-508_628-726	628-726	2	A0A0A0MRL4	A0A0A0MRL4_HUMAN	GRIK2	1
3.30.70.330	42020	1c4e644c2b826e84e1b423863c4146ed/7-109	7-109	7-109	1	Q9UKM9	RALY_HUMAN	RALY	1
2.60.40.10	136267	1c5e567b28c7a41d5b571c86e927df02/2-144	2-144	2-144	1	O95932	TGM3L_HUMAN	TGM6	1
2.60.40.10	137585	1c5fe6902efd88e537b084e449966960/199-281	199-281	199-281	1	Q59FM9	Q59FM9_HUMAN		1
2.70.170.10	2365	1c6056691eb5752b37637fbf854dce06/22-227	22-227	22-227	1	E7EV53	E7EV53_HUMAN	GABRA6	1
3.40.50.150	131378	1c609c511ce1e56f8fd1729249d3d060/6-225	6-225	6-225	1	Q9NV79	PCMD2_HUMAN	PCMTD2	1
1.10.10.10	264742	1c76a3d788bd2b5c2b8efef7b76bc21e/9-117	9-117	9-117	1	Q00978	IRF9_HUMAN	IRF9	1
3.40.120.10	16734	1c7c9181d2e1342c605f11326c53757b/302-401	302-401	302-401	1	P36871	PGM1_HUMAN	PGM1	1
3.10.110.10	6042	1c92d5fd1f67d62e8f9f1ba47135ee90/1-153	1-153	1-153	1	A1L167	U2QL1_HUMAN	UBE2QL1	1
3.30.920.20	205	1c93ade9ebfb4629724883bada1e84af/138-237	138-237	138-237	1	H0Y4F5	H0Y4F5_HUMAN	MACF1	1
2.60.120.200	5312	1c9d82972eb3a2cffa880c724d7110e1/44-221	44-221	44-221	1	B3KU84	B3KU84_HUMAN		1
3.30.40.10	24808	1c9e45678b34d6ecfdb59bc976595875/3-76	3-76	3-76	1	F8VSB6	F8VSB6_HUMAN	RNF41	1
3.30.160.60	23451	1ca33fd960bbe9da72e7518e8102e0d2/302-330	302-330	302-330	1	A0A087WUV0	A0A087WUV0_HUMAN		1
3.30.420.40	78669	1cab5538e89caf37f0fed8d3f7ee8bab/95-136_230-295	95-136_230-295	95-136	2	B4DUI8	B4DUI8_HUMAN		1
2.60.120.40	2536	1cad05a5696ed7c66309d06ef27430cb/994-1127	994-1127	994-1127	1	Q6IMN6	CAPR2_HUMAN	CAPRIN2	1
1.10.150.50	2043	1cb6af390a5885725437acb8d8132a33/60-130	60-130	60-130	1	Q5SR36	Q5SR36_HUMAN	ELF3	1
3.40.50.300	634810	1cc7375d79c980a69e3b13ad36ed025f/55-265	55-265	55-265	1	B7Z7U8	B7Z7U8_HUMAN		1
3.40.525.10	3454	1ce026535d55b544238d45eaff97c924/244-525	244-525	244-525	1	Q92503	S14L1_HUMAN	SEC14L1	1
1.10.10.10	131563	1cf3726c9262fe6a56e21377f7fa8458/41-123	41-123	41-123	1	Q92522	H1X_HUMAN	H1FX	1
3.10.130.10	669	1cf794e02457bf2eb9e698dbc7e179e3/24-147	24-147	24-147	1	P03950	ANGI_HUMAN	ANG	1
3.10.130.10	669	1cf794e02457bf2eb9e698dbc7e179e3/24-147	24-147	24-147	1	W0UV28	W0UV28_HUMAN	RAA1	1
2.60.40.10	137654	1cf940516a3cdd5845b0f4d637afa3db/22-119	22-119	22-119	1	A0A0U5FLC8	A0A0U5FLC8_HUMAN	KIR3DL2	1
2.60.40.10	137654	1cf940516a3cdd5845b0f4d637afa3db/220-320	220-320	220-320	1	A0A0U5FLC8	A0A0U5FLC8_HUMAN	KIR3DL2	1
3.90.70.10	17058	1cfb04354eaa97fe25f7db4dcedad302/737-936	737-936	737-936	1	P51784	UBP11_HUMAN	USP11	1
3.30.200.20	5487	1d06a3ddce3a4ca00df65110aa4ea447/396-525	396-525	396-525	1	Q9P286	PAK5_HUMAN	PAK5	1
4.10.60.10	10540	1d1566c3141dbf6cb3ade506ad4d254b/301-378	301-378	301-378	1	Q8N3Z6	ZCHC7_HUMAN	ZCCHC7	1
3.30.505.10	4140	1d16da6cc9278996320ddc280173f46a/374-481	374-481	374-481	1	A0A0S2Z4R7	A0A0S2Z4R7_HUMAN	JAK3	1
3.10.320.10	3775	1d1c29f9cc5d2e6cc3df178da99a8c96/28-99	28-99	28-99	1	B4DLM4	B4DLM4_HUMAN		1
1.10.238.10	32347	1d1e16cee005396621c550df7e3c1654/1-85	1-85	1-85	1	A0A087X1Z2	A0A087X1Z2_HUMAN	EFHD1	1
3.30.710.10	13544	1d280ddbaff26c25db7f261a8f40c6a5/21-168	21-168	21-168	1	Q96JB3	HIC2_HUMAN	HIC2	1
3.40.50.300	632028	1d288b198360a82b3e43573f4782ec56/132-315	132-315	132-315	1	H0Y7A5	H0Y7A5_HUMAN	GTPBP2	1
2.60.40.10	5298	1d3b117acca8da9f03359c22848ca1ee/893-975	893-975	893-975	1	Q8WY21	SORC1_HUMAN	SORCS1	1
1.20.58.60	1516	1d3efdbe50b4bd74c7e7e0e9698769de/1-108	1-108	1-108	1	G3V5D3	G3V5D3_HUMAN	SYNE2	1
3.30.40.10	60293	1d55bfa1b8d39bba187336585725dff2/409-468	409-468	409-468	1	Q8TDI0	CHD5_HUMAN	CHD5	1
3.40.50.10810	5853	1d55bfa1b8d39bba187336585725dff2/696-940	696-940	696-940	1	Q8TDI0	CHD5_HUMAN	CHD5	1
3.40.30.10	80093	1d5d2194b627c9c0b6573b74b0f3b07a/5-86_192-207	5-86_192-207	5-86	2	Q03013	GSTM4_HUMAN	GSTM4	1
3.30.1520.10	4048	1d9b4c9dd2d3418639ff5761c98715da/114-216	114-216	114-216	1	P57768	SNX16_HUMAN	SNX16	1
2.80.10.50	13042	1d9cbef89c8b7f5fd75d196a9d2119b8/207-392	207-392	207-392	1	H7BY35	H7BY35_HUMAN	RYR2	1
1.25.40.20	62346	1d9e8fc7b766c8862d289edf6d8db368/1-134	1-134	1-134	1	P42771	CDN2A_HUMAN	CDKN2A	1
3.40.50.300	630798	1da2385aee1bdff9f5b70c4078393a8d/154-335	154-335	154-335	1	P43686	PRS6B_HUMAN	PSMC4	1
1.10.8.60	47415	1da2385aee1bdff9f5b70c4078393a8d/337-418	337-418	337-418	1	P43686	PRS6B_HUMAN	PSMC4	1
2.60.40.1170	1747	1daaf0b1b94d723ae6ba115a07972d6b/157-263	157-263	157-263	1	E5RJ52	E5RJ52_HUMAN	AP3M2	1
3.10.100.10	11134	1dafa10ea7d462da9719e5e0d1af7d02/41-116	41-116	41-116	1	H0YFK3	H0YFK3_HUMAN	CLECL1	1
2.10.25.10	45051	1db6f531eb547d141061668a57161517/117-151	117-151	117-151	1	Q8IX30	SCUB3_HUMAN	SCUBE3	1
2.10.25.10	26602	1db6f531eb547d141061668a57161517/200-239	200-239	200-239	1	Q8IX30	SCUB3_HUMAN	SCUBE3	1
3.80.10.10	105441	1dbf6346758ec00cb648baf3e8f1fabe/957-1126	957-1126	957-1126	1	P33076	C2TA_HUMAN	CIITA	1
1.25.10.10	68805	1dc1a075e42541a400abeb8d2d8d4854/597-1107	597-1107	597-1107	1	Q96QU8	XPO6_HUMAN	XPO6	1
2.60.40.150	15443	1dc580a47e8fd61579e143f8e15793d1/1000-1096	1000-1096	1000-1096	1	Q2WGJ9	FR1L6_HUMAN	FER1L6	1
2.60.40.150	15063	1dc580a47e8fd61579e143f8e15793d1/236-380	236-380	236-380	1	Q2WGJ9	FR1L6_HUMAN	FER1L6	1
1.20.210.10	830	1dc7fb5fda289e6577291f0c952e25b8/1-513	1-513	1-513	1	A0A059RWU6	A0A059RWU6_HUMAN	COX1	1
1.10.460.10	6182	1dd36e0cf0b2fa143da20ee502abff13/202-262_516-618	202-262_516-618	202-262	2	Q13472	TOP3A_HUMAN	TOP3A	1
2.30.42.10	24100	1ddfa8dc48dc78391c08cee6fa77bfb9/485-576	485-576	485-576	1	O14936	CSKP_HUMAN	CASK	1
2.60.120.290	8229	1df9cc1cc0a4259c93bc966b709f4dfb/207-318	207-318	207-318	1	B4DPQ0	B4DPQ0_HUMAN	C1R	1
2.10.70.10	17406	1df9cc1cc0a4259c93bc966b709f4dfb/389-464	389-464	389-464	1	B4DPQ0	B4DPQ0_HUMAN	C1R	1
2.40.10.10	46746	1df9cc1cc0a4259c93bc966b709f4dfb/478-489_590-705	478-489_590-705	478-489	2	B4DPQ0	B4DPQ0_HUMAN	C1R	1
3.30.300.30	32400	1dfdfa9ebfd59e38a425dd8047317c5f/268-400	268-400	268-400	1	Q658X4	Q658X4_HUMAN	DKFZp666G0810	1
3.30.160.60	23451	1dfedf4e1d0a42a23a0066b489b0e1c4/256-282	256-282	256-282	1	D2KI84	D2KI84_HUMAN	PRDM9	1
3.30.160.60	23451	1dfedf4e1d0a42a23a0066b489b0e1c4/59-86	59-86	59-86	1	D2KI84	D2KI84_HUMAN	PRDM9	1
3.30.160.60	23451	1dfedf4e1d0a42a23a0066b489b0e1c4/87-114	87-114	87-114	1	D2KI84	D2KI84_HUMAN	PRDM9	1
2.60.40.10	136033	1e03e6749e1ed743ed85688089a05d46/16-123	16-123	16-123	1	P04216	THY1_HUMAN	THY1	1
1.10.533.10	4937	1e09697ed04664fac91fb0bac60d605e/267-345	267-345	267-345	1	Q59FR5	Q59FR5_HUMAN		1
1.10.8.10	15612	1e0e42d8649070ee95689ed4eb066441/289-331	289-331	289-331	1	E7ETY4	E7ETY4_HUMAN	MARK2	1
3.30.70.330	41782	1e1c31e023c805fc6184b486c3cfa4e3/524-616	524-616	524-616	1	Q5T8P6	RBM26_HUMAN	RBM26	1
3.40.30.10	80093	1e248303d660329928904104a39d3a95/5-86_192-207	5-86_192-207	5-86	2	P09488	GSTM1_HUMAN	GSTM1	1
3.30.70.330	42042	1e31c70287c288c0802c1a738baf9e94/98-179	98-179	98-179	1	B4DDB6	B4DDB6_HUMAN	HNRPA3	1
3.30.200.20	1717	1e361417b0a96f6493086f4515976205/186-275_488-495	186-275_488-495	186-275	2	A0A0S2Z3I6	A0A0S2Z3I6_HUMAN	ADRBK1	1
1.10.238.10	10815	1e3de477fba647f51318ff4ca4a47c0b/677-754	677-754	677-754	1	H9KV75	H9KV75_HUMAN	ACTN1	1
3.90.640.10	8201	1e414a339f16ef5d9897b93ca6a3b825/260-347	260-347	260-347	1	B7Z4V2	B7Z4V2_HUMAN		1
3.30.420.40	78180	1e414a339f16ef5d9897b93ca6a3b825/42-103_156-220_395-409	42-103_156-220_395-409	42-103	3	B7Z4V2	B7Z4V2_HUMAN		1
1.10.555.10	3995	1e4ff89fe68889dff63c363db65a5a99/380-574	380-574	380-574	1	O60890	OPHN1_HUMAN	OPHN1	1
4.10.60.10	10575	1e58a532bde5872744bb8959800af531/103-156	103-156	103-156	1	A0A024R106	A0A024R106_HUMAN	ZCRB1	1
2.30.29.30	22501	1e64be47c8659a917b6587d5d56ac6a7/2-170	2-170	2-170	1	U3NG26	U3NG26_HUMAN	BTK	1
3.30.160.60	23451	1e6f4c4bc08af43054454c6d5c49f3a6/216-247	216-247	216-247	1	A0A0A0MT18	A0A0A0MT18_HUMAN	ZNF623	1
3.30.160.60	23428	1e6f4c4bc08af43054454c6d5c49f3a6/249-277	249-277	249-277	1	A0A0A0MT18	A0A0A0MT18_HUMAN	ZNF623	1
1.20.190.20	690	1e761b537d292b2d00d2e8b31ba5a388/1-147	1-147	1-147	1	Q53S41	Q53S41_HUMAN	YWHAQ	1
3.40.640.10	63364	1e776baf6623d4e5f3f125be4adf9a4d/16-220	16-220	16-220	1	D6REB9	D6REB9_HUMAN	AADAT	1
2.60.40.60	3473	1e811b63e3cd9af92f74d1f54d5b190f/291-393	291-393	291-393	1	A2A3E6	A2A3E6_HUMAN	PCDH15	1
2.60.40.60	18033	1e811b63e3cd9af92f74d1f54d5b190f/505-607	505-607	505-607	1	A2A3E6	A2A3E6_HUMAN	PCDH15	1
2.60.40.60	18166	1e811b63e3cd9af92f74d1f54d5b190f/921-1030	921-1030	921-1030	1	A2A3E6	A2A3E6_HUMAN	PCDH15	1
3.30.160.60	23451	1e910cd75ae547cc1e904cec17b22773/247-274	247-274	247-274	1	Q9C0F3	ZN436_HUMAN	ZNF436	1
3.30.160.60	23451	1e910cd75ae547cc1e904cec17b22773/275-302	275-302	275-302	1	Q9C0F3	ZN436_HUMAN	ZNF436	1
3.30.160.60	23451	1e910cd75ae547cc1e904cec17b22773/303-330	303-330	303-330	1	A0A024RAF3	A0A024RAF3_HUMAN	ZNF436	1
3.30.160.60	23451	1e910cd75ae547cc1e904cec17b22773/359-386	359-386	359-386	1	Q9C0F3	ZN436_HUMAN	ZNF436	1
3.30.160.60	23451	1e910cd75ae547cc1e904cec17b22773/441-470	441-470	441-470	1	A0A024RAF3	A0A024RAF3_HUMAN	ZNF436	1
1.20.210.10	830	1e993526d58fefdcf29859a5eacac774/1-512	1-512	1-512	1	A0A059RXU6	A0A059RXU6_HUMAN	COX1	1
2.30.30.40	18983	1e9ff4211bd5147381ab2f861ce2a361/65-183	65-183	65-183	1	Q02641	CACB1_HUMAN	CACNB1	1
3.40.605.10	21376	1ea70569d2caf45ec90cca1f66021925/75-310_502-525	75-310_502-525	502-525	2	X5DQN2	X5DQN2_HUMAN	ALDH5A1	1
3.30.420.60	1111	1ebe698c28533771b100dbfaa22551c4/137-276	137-276	137-276	1	P62495	ERF1_HUMAN	ETF1	1
2.60.40.1400	477	1ebe90be96d37a7f8aec0cc5f0307a10/46-56_186-358	46-56_186-358	46-56	2	P63252	KCNJ2_HUMAN	KCNJ2	1
1.10.287.70	16892	1ebe90be96d37a7f8aec0cc5f0307a10/57-185	57-185	57-185	1	P63252	KCNJ2_HUMAN	KCNJ2	1
2.60.40.720	7	1ec072fa4420fd68819dcee55e824ee3/55-254	55-254	55-254	1	H2EHT1	H2EHT1_HUMAN	TP53	1
1.10.150.50	4866	1ec07f073189e2864c0917e73350221f/388-464	388-464	388-464	1	B3KPJ4	B3KPJ4_HUMAN	PHC2	1
3.30.1490.120	309	1ec2c7b72837c96ff9e2732c6820988f/1-79	1-79	1-79	1	F8WDV1	F8WDV1_HUMAN	POLR3H	1
3.10.20.10	2223	1ec56b93d9a8e026149bf993433b3bfc/1-85	1-85	1-85	1	B4DZS0	B4DZS0_HUMAN	DFFB	1
2.10.25.10	46254	1ec94eb0db49d0c26d09bcdef221e9af/1241-1284	1241-1284	1241-1284	1	C9JD84	C9JD84_HUMAN	LTBP1	1
2.10.25.10	12365	1ec94eb0db49d0c26d09bcdef221e9af/742-782	742-782	742-782	1	C9JD84	C9JD84_HUMAN	LTBP1	1
2.40.70.10	22817	1ed252420e2bc0571d42f107e8848926/164-400	164-400	164-400	1	A0A024R3D5	A0A024R3D5_HUMAN	BACE1	1
3.30.40.10	60126	1ed6a67f05a60159b864bb0d184458da/98-161	98-161	98-161	1	I6T4L2	I6T4L2_HUMAN	HDM2	1
4.10.400.10	12030	1eecf1a88167e19f4bd27b883802a70e/68-110	68-110	68-110	1	Q5VVF5	Q5VVF5_HUMAN	VLDLR	1
2.30.29.30	22394	1ef8be938f3d33b3465a6059d14ccd53/24-137	24-137	24-137	1	D6RAS9	D6RAS9_HUMAN	RASGRF2	1
3.30.70.330	42906	1efe3cef616fe3177a90cde256a36228/29-185	29-185	29-185	1	A0A0A0MQW0	A0A0A0MQW0_HUMAN	MYEF2	1
1.20.90.10	1904	1f0f8da1238ec75d770dbe9386f37f51/43-165	43-165	43-165	1	O15496	PA2GX_HUMAN	PLA2G10	1
1.10.4020.10	830	1f197a60e1146cb1b29fa78892b80cf3/28-121	28-121	28-121	1	I3L4W6	I3L4W6_HUMAN	ZSCAN32	1
2.40.70.10	23189	1f3e55800dd7b6e390a060598e5d10c0/1-110	1-110	1-110	1	P63124	VPK04_HUMAN	HERV-K104	1
2.60.40.10	133345	1f5192d13869baa6897c6cac33e1fe69/206-303	206-303	206-303	1	Q29865	1C18_HUMAN	HLA-C	1
3.30.500.10	3475	1f5192d13869baa6897c6cac33e1fe69/26-205	26-205	26-205	1	A0A1L5LC14	A0A1L5LC14_HUMAN	HLA-C	1
2.60.200.10	514	1f555fc92604b9bb920b59b7c8039bd5/187-328	187-328	187-328	1	M0QZB8	M0QZB8_HUMAN	IRF3	1
3.30.70.330	43342	1f605cfe17bdf625da03bf111b4abf6c/1-100	1-100	1-100	1	E7EQJ0	E7EQJ0_HUMAN	HNRNPH1	1
3.30.200.20	898	1f60903d41855acf0aa0d5ddede91eae/1-91	1-91	1-91	1	J3KT86	J3KT86_HUMAN	AURKB	1
1.10.10.10	262822	1f6766d4d743d2bc5cff1ba79e5677b3/121-224	121-224	121-224	1	P08567	PLEK_HUMAN	PLEK	1
1.10.400.10	1411	1f68e0c6ec5f6a9f2a1799e199eedde5/64-181	64-181	64-181	1	O95837	GNA14_HUMAN	GNA14	1
1.20.58.390	2648	1f6dadc5dd4a8896f506b0688bcdb46d/273-373_449-489	273-373_449-489	273-373	2	P34903	GBRA3_HUMAN	GABRA3	1
2.170.270.10	5059	1f71388347434f4f54fec351c22fbb83/167-323	167-323	167-323	1	B4DIJ7	B4DIJ7_HUMAN		1
3.40.30.10	79007	1f72603c28a716eea7cb211291fdc8cd/133-246	133-246	133-246	1	P30101	PDIA3_HUMAN	PDIA3	1
3.40.30.10	79782	1f72603c28a716eea7cb211291fdc8cd/19-132	19-132	19-132	1	P30101	PDIA3_HUMAN	PDIA3	1
3.40.30.10	79975	1f72603c28a716eea7cb211291fdc8cd/248-359	248-359	248-359	1	V9HVY3	V9HVY3_HUMAN	HEL-S-269	1
3.40.50.150	136062	1f86e6386c9ba2d7de55b0d2806ce241/2-227	2-227	2-227	1	P22061	PIMT_HUMAN	PCMT1	1
2.60.40.60	18660	1f97129f5fbf1a76b2206858fbeb9779/479-580	479-580	479-580	1	B3KQM8	B3KQM8_HUMAN		1
3.40.50.720	284895	1f975eae124a670af1c804b8a0064731/1-237	1-237	1-237	1	Q8N4T8	CBR4_HUMAN	CBR4	1
3.40.50.300	630293	1fa345d7ecdc66792f9e3119169e4ba3/1128-1285	1128-1285	1128-1285	1	Q9NTJ3	SMC4_HUMAN	SMC4	1
1.20.5.450	142	1fad2e90a3084f8eeb3e4730931825d4/297-346	297-346	297-346	1	P26038	MOES_HUMAN	MSN	1
1.20.80.10	2751	1fad2e90a3084f8eeb3e4730931825d4/85-200	85-200	85-200	1	V9HWC0	V9HWC0_HUMAN	HEL70	1
1.20.1070.10	45522	1fb0484067db5b0a38e43106901b721b/21-307	21-307	21-307	1	Q8NGN4	O10G9_HUMAN	OR10G9	1
3.30.160.60	23451	1fb0c9b6fd218a569f71055a9800c077/330-355	330-355	330-355	1	A0A087WTY0	A0A087WTY0_HUMAN	ZNF732	1
3.30.160.60	23446	1fb0c9b6fd218a569f71055a9800c077/441-469	441-469	441-469	1	A0A087WTY0	A0A087WTY0_HUMAN	ZNF732	1
3.30.70.330	42341	1fe803a3e076f1cae15b9b1382bd7636/14-92	14-92	14-92	1	H0Y623	H0Y623_HUMAN	CELF3	1
1.10.472.10	9852	1feca9a4fd3ee5ab5a445029e9f24f8e/126-239	126-239	126-239	1	A0A024R9B0	A0A024R9B0_HUMAN	CCNE2	1
1.10.10.10	264742	1fee9ac294e727595690a1c01c17c7ea/1-113	1-113	1-113	1	X5CHT4	X5CHT4_HUMAN	IRF-1	1
3.80.10.10	70682	1ff1704966be6d33d15e7c3c0109c573/471-632	471-632	471-632	1	K7EMN8	K7EMN8_HUMAN	NLRP11	1
1.20.1070.10	45636	20072ba77620fda32383a9fa36ebec01/13-166	13-166	13-166	1	C9JN40	C9JN40_HUMAN	CX3CR1	1
2.30.30.40	19016	200b557d5a403fcd6d23962e40542e96/737-813	737-813	737-813	1	A0A0U1RQE4	A0A0U1RQE4_HUMAN	SH3D19	1
2.80.10.50	13043	202fc29b846683bc6f21135fb707e922/1-211	1-211	1-211	1	Q15413	RYR3_HUMAN	RYR3	1
1.10.238.10	32498	2036d7e4d9fb6b3e76526937a4720800/49-143	49-143	49-143	1	F8W9U0	F8W9U0_HUMAN	DTNB	1
1.20.210.10	830	2048adc005bbab12c6d900410bbcbfe4/1-513	1-513	1-513	1	Q4F5X3	Q4F5X3_HUMAN	COX1	1
2.60.40.10	132561	20499d2e2eea0118c12e3de377675c0a/26-137	26-137	26-137	1	A0A0U1RQU9	A0A0U1RQU9_HUMAN	IL20RA	1
3.30.565.10	80793	2057de309654508422c78d6fea16c243/74-283_331-331	74-283_331-331	74-283	2	V9HWP2	V9HWP2_HUMAN	HEL-S-125m	1
3.90.1150.10	81751	205d37770813e832084e8c1bc1879f40/67-76_318-408	67-76_318-408	67-76	2	O75600	KBL_HUMAN	GCAT	1
3.30.160.60	23446	2063bd88040dc1aaaddbade7fbba7f03/429-455	429-455	429-455	1	Q8N7M2	ZN283_HUMAN	ZNF283	1
2.70.98.10	7227	2068cc011fb8e2bbd929e64fbc8e161b/1-190	1-190	1-190	1	H7C320	H7C320_HUMAN	GALM	1
1.10.533.10	5133	2070f38da1ad83d5d63c26eb59bc6fdc/19-127	19-127	19-127	1	Q99836	MYD88_HUMAN	MYD88	1
1.20.58.60	16250	2077a0198f2955b3148d549a3cfddaa4/167-279	167-279	167-279	1	H0Y304	H0Y304_HUMAN	DMD	1
3.40.390.10	13318	2078388324178b5ea032be8420b908e4/218-474	218-474	218-474	1	P78536	ADA17_HUMAN	ADAM17	1
4.10.70.10	598	2078388324178b5ea032be8420b908e4/475-558	475-558	475-558	1	B2RNB2	B2RNB2_HUMAN	ADAM17	1
2.60.40.420	24181	207d907aecdda289679dd60a5bc5bb55/575-722	575-722	575-722	1	Q1HE23	Q1HE23_HUMAN	HEPH	1
2.60.120.260	5624	207fabdc3226a39d7d5e07f02265bb22/17-166	17-166	17-166	1	A0A0G2JIA2	A0A0G2JIA2_HUMAN	DDR1	1
3.30.200.20	2587	207ff9b2e988830b7209136c4183bbdc/19-113_323-348	19-113_323-348	19-113	2	P53778	MK12_HUMAN	MAPK12	1
1.10.1300.10	1262	209c7182eedc56a34fd103f3a2233cce/228-553	228-553	228-553	1	Q4LE81	Q4LE81_HUMAN	PDE7B variant protein	1
3.30.160.60	23451	209febb222bfc5a3daa249aa6f0a1a32/451-478	451-478	451-478	1	Q9GZU2	PEG3_HUMAN	PEG3	1
2.60.120.10	16193	20a1c95c939c25c2158213e3c476ea9a/301-479	301-479	301-479	1	Q8WZA2	RPGF4_HUMAN	RAPGEF4	1
3.30.40.10	41707	20a74616120c28ee23771a73a89ce76e/85-142	85-142	85-142	1	A0A140VJR4	A0A140VJR4_HUMAN		1
2.10.60.10	531	20ad0fefdd4a61181c22661bd400c520/56-144	56-144	56-144	1	H7BXI7	H7BXI7_HUMAN	LYPD6B	1
3.30.160.60	23451	20bb0d17777efea156cbf2b3e02663e0/217-245	217-245	217-245	1	A0A1B3TN76	A0A1B3TN76_HUMAN	PRDM9	1
1.20.1440.80	715	20c0d272f747a13ea5cc1e13e64e1118/2-243	2-243	2-243	1	C9IYK1	C9IYK1_HUMAN		1
2.20.60.10	34	20f0627c94536b1218075115f4f81256/23-79	23-79	23-79	1	E9PLM6	E9PLM6_HUMAN	MDK	1
3.40.50.300	628018	20f661d3862546be9ee2eee9abfd266b/59-85_208-370	59-85_208-370	208-370	2	Q03113	GNA12_HUMAN	GNA12	1
2.30.30.40	19387	20fa94a91f99cf341a673f4451d5decb/350-415	350-415	350-415	1	B4DMV0	B4DMV0_HUMAN		1
1.20.1270.60	4648	20fa94a91f99cf341a673f4451d5decb/91-229	91-229	91-229	1	B4DMV0	B4DMV0_HUMAN		1
1.10.10.60	124623	20fef6674b24c740de7f6eb884e0fdd2/520-601	520-601	520-601	1	Q9Y6X8	ZHX2_HUMAN	ZHX2	1
1.10.10.60	124067	20fef6674b24c740de7f6eb884e0fdd2/632-698	632-698	632-698	1	Q9Y6X8	ZHX2_HUMAN	ZHX2	1
3.40.50.670	2841	210a8472fb54e4cba1715498c408a7ba/462-596_641-731	462-596_641-731	641-731	2	Q02880	TOP2B_HUMAN	TOP2B	1
3.90.199.10	2399	210a8472fb54e4cba1715498c408a7ba/732-915_1020-1054_1180-1192	732-915_1020-1054_1180-1192	732-915	3	Q02880	TOP2B_HUMAN	TOP2B	1
3.40.50.300	630744	211ee97b39b7dbb4f5b966f35c0a1c8f/1-169	1-169	1-169	1	Q9Y3L5	RAP2C_HUMAN	RAP2C	1
3.40.50.460	700	212872d5cc0aa7ab0455378ae2d49f45/181-303_362-386	181-303_362-386	181-303	2	P17858	PFKAL_HUMAN	PFKL	1
1.10.510.10	78730	212e37452fafca806dbf1dd1fbb8d559/182-323	182-323	182-323	1	Q9BVE2	Q9BVE2_HUMAN	CDK13	1
3.30.40.10	60978	21324a00e05136ed0f256195be21e5f3/190-312	190-312	190-312	1	Q70EK9	UBP51_HUMAN	USP51	1
2.30.29.30	22531	21374076b04ff15ded4341dbf607546f/4-106	4-106	4-106	1	Q96G49	Q96G49_HUMAN	ARAP3	1
2.130.10.10	55997	2155ac3a24e1eef1d540e57b4555b048/14-120	14-120	14-120	1	Q9H8H0	NOL11_HUMAN	NOL11	1
3.30.505.10	4354	215cf2b9fdd198477d00e5b6234da5c2/59-164	59-164	59-164	1	A0A087WWY9	A0A087WWY9_HUMAN	RIN3	1
2.30.42.10	23550	216cffedd86b84a8c5b696dc65474687/2593-2716	2593-2716	2593-2716	1	O15018	PDZD2_HUMAN	PDZD2	1
3.40.630.10	34705	217504cacf5af528cb786a430f71dbc6/858-1140	858-1140	858-1140	1	Q9UPW5	CBPC1_HUMAN	AGTPBP1	1
2.60.40.10	135794	2176c4e9095df8e6c5dc5b2b7959e580/148-238	148-238	148-238	1	Q9Y286	SIGL7_HUMAN	SIGLEC7	1
1.25.40.10	144804	2176fba75ecf2b6f3a836bb5f28fe089/531-706	531-706	531-706	1	F8VXU8	F8VXU8_HUMAN	TMTC1	1
3.90.550.10	64971	2179d0166e13e54e9d4411eae65ad051/85-466	85-466	85-466	1	Q6P9A2	GLT18_HUMAN	GALNT18	1
2.60.40.60	18207	21811f04dba8ff191a8383dec18f5a66/448-558	448-558	448-558	1	Q9UN66	PCDB8_HUMAN	PCDHB8	1
3.40.50.1480	2846	2181862554624896de44043ad2ee8c5d/726-933	726-933	726-933	1	V5YQL4	V5YQL4_HUMAN	FGFR2-AHCYL1	1
3.10.320.10	10	218406e4d12e354b58df7e32cbb365ce/52-142	52-142	52-142	1	A0A140T9C9	A0A140T9C9_HUMAN	HLA-DMB	1
3.10.320.10	10	218406e4d12e354b58df7e32cbb365ce/52-142	52-142	52-142	1	A0A140T9R0	A0A140T9R0_HUMAN	HLA-DMB	1
3.10.320.10	10	218406e4d12e354b58df7e32cbb365ce/52-142	52-142	52-142	1	A0A140T9T8	A0A140T9T8_HUMAN	HLA-DMB	1
4.10.1120.10	12	2187121cb183beac824ff941215e942c/1-86	1-86	1-86	1	P18545	CNRG_HUMAN	PDE6G	1
3.30.830.10	16678	2187978805a45d297f40707b81d0d874/48-261	48-261	48-261	1	P31930	QCR1_HUMAN	UQCRC1	1
1.10.287.190	120	218b9f47751f7b82fdd7ef6a3cf9b273/2-53	2-53	2-53	1	A8MYR4	A8MYR4_HUMAN	GTF2A2	1
3.30.160.20	9733	21a5c948907068e1b9819bbd767f5dfa/1-84	1-84	1-84	1	A0A087X1A5	A0A087X1A5_HUMAN	STAU1	1
2.10.70.10	3421	21a6e5270a439de98403b44321b855fa/49-109	49-109	49-109	1	H0Y6B2	H0Y6B2_HUMAN	SUSD1	1
3.90.170.10	2176	21ac9742b71ba046c619e63b71298e52/297-456	297-456	297-456	1	A0A024R5Q7	A0A024R5Q7_HUMAN	ADSS	1
1.20.1070.10	45522	21afeb760ecf3e80444b431a8d2abfa2/21-305	21-305	21-305	1	Q8NGR8	OR1L8_HUMAN	OR1L8	1
3.30.40.10	59886	21b2f5d6a0a8f07cfa8ea2ff6b1710ed/310-392	310-392	310-392	1	F6XDC4	F6XDC4_HUMAN	BRPF3	1
3.10.120.10	3879	21b72ee0dbe36b3fae9f9859c26cbc67/12-102	12-102	12-102	1	O43169	CYB5B_HUMAN	CYB5B	1
2.30.29.30	22501	21c068297ea754ea779538eb54978dc0/1-115	1-115	1-115	1	E5RJY4	E5RJY4_HUMAN	ITK	1
3.40.50.1100	25314	21c0e2e833680591230db33d8363097d/84-115_230-384	84-115_230-384	84-115	2	P35520	CBS_HUMAN	CBS	1
3.40.50.1100	25314	21c0e2e833680591230db33d8363097d/84-115_230-384	84-115_230-384	84-115	2	P0DN79	CBSL_HUMAN	CBSL	1
3.30.200.20	1010	21da87a00add5ab6412b24a5dd96d13c/160-216	160-216	160-216	1	A0A0R4J2F4	A0A0R4J2F4_HUMAN	IRAK4	1
1.10.555.10	3904	21dbf64ab29c527ee01b8907e90c4aae/54-186	54-186	54-186	1	H7C2Z8	H7C2Z8_HUMAN	ARHGAP4	1
2.60.40.10	136672	21dcf091978a919b66530c6c523be8fd/141-227	141-227	141-227	1	Q9P2J2	TUTLA_HUMAN	IGSF9	1
2.70.160.11	1304	21ddc3bd843af7a5f4f7bb1fd73c2d09/169-274	169-274	169-274	1	A0A087X1W2	A0A087X1W2_HUMAN	PRMT1	1
2.60.40.150	15495	21de25975a3ee803c0c9698e3d42b482/208-329	208-329	208-329	1	Q9P172	Q9P172_HUMAN		1
3.30.60.20	5564	21eb60ab1dbff976535cd6d9159359f4/43-114	43-114	43-114	1	C9JKP8	C9JKP8_HUMAN	PRKD3	1
2.60.40.60	18160	21efaee424d6a69b19e4c75601aa99bf/141-261	141-261	141-261	1	E7EM97	E7EM97_HUMAN	PCDH15	1
1.10.565.10	5096	21fbefd7899b7dacc5d81308c4c89b57/209-354	209-354	209-354	1	C9JU32	C9JU32_HUMAN	ESRRG	1
2.60.40.10	137250	21fea59dbd13604b72904d0ec619b0d2/579-685	579-685	579-685	1	H3BR83	H3BR83_HUMAN	NFATC3	1
2.60.40.150	15522	221289cb4d91ae25dee5209fdd834d68/4-126	4-126	4-126	1	Q5JX61	Q5JX61_HUMAN	CPNE1	1
3.30.60.30	4606	22141941f24354f86720da3657789503/165-233	165-233	165-233	1	Q5XG79	Q5XG79_HUMAN	AGRN	1
1.10.10.60	124223	221a9772ef48403853d6470f34e3bb2c/156-223	156-223	156-223	1	P56915	GSC_HUMAN	GSC	1
3.40.390.10	13247	221aa3e9e789caee2a2a8c73bc624707/104-205	104-205	104-205	1	P03956	MMP1_HUMAN	MMP1	1
3.30.1330.10	6865	2224c5c70dba025928b500c84dc5e478/227-432	227-432	227-432	1	O15067	PUR4_HUMAN	PFAS	1
3.90.650.10	8815	2224c5c70dba025928b500c84dc5e478/433-611	433-611	433-611	1	O15067	PUR4_HUMAN	PFAS	1
1.10.510.10	42474	222af9ee9a792b3db71928d8fe7b7e2a/2-114_152-239	2-114_152-239	152-239	2	H7C4V0	H7C4V0_HUMAN	PXK	1
1.10.10.10	264144	222d619cecbd8651589d0cba8529e635/308-433	308-433	308-433	1	P50549	ETV1_HUMAN	ETV1	1
3.40.640.10	63248	22479ab86acf99ff423606c7b93935cb/82-379	82-379	82-379	1	P20711	DDC_HUMAN	DDC	1
2.60.40.1170	1508	224c0cfc0e4b2be39a2cdf22b4f2003e/190-224_331-368	190-224_331-368	331-368	2	B4DJB1	B4DJB1_HUMAN		1
2.60.40.1170	1765	224c0cfc0e4b2be39a2cdf22b4f2003e/225-330_369-375	225-330_369-375	225-330	2	B4DJB1	B4DJB1_HUMAN		1
2.130.10.10	75803	2254af1141cd3030e9334ebb00323959/14-146	14-146	14-146	1	B9TX01	B9TX01_HUMAN	MED16	1
2.60.40.10	134639	2255233cac967761101ccb321d91d321/91-187	91-187	91-187	1	A0A140T909	A0A140T909_HUMAN	HLA-DPA1	1
2.10.60.10	2814	2257057a0f52e15d544be9a5e4e7e2eb/19-102	19-102	19-102	1	A0A140VJU1	A0A140VJU1_HUMAN	SPACA4	1
3.30.70.590	513	2260f96bf092f58b3034890916f11cce/366-488	366-488	366-488	1	A0A024R6M3	A0A024R6M3_HUMAN	PAPOLA	1
2.40.50.150	1352	226c73c22644e90753f99f757a0e43cb/647-662_717-837	647-662_717-837	647-662	2	B4DR40	B4DR40_HUMAN		1
3.80.10.10	105515	226dacc62052abb5585a3295ea3fa523/2-132	2-132	2-132	1	A0A0A0MSC8	A0A0A0MSC8_HUMAN	SLIT3	1
1.10.8.60	47460	22701f56ad46c01a87b953021493def6/436-565	436-565	436-565	1	O15381	NVL_HUMAN	NVL	1
3.30.420.10	45925	2277681912ddfb06c37b5274ee383604/1-200	1-200	1-200	1	Q6IBG3	Q6IBG3_HUMAN	JUNB	1
3.30.200.20	1361	2277f79e665fea4578c25e001d5c2932/44-156	44-156	44-156	1	Q9UPJ8	Q9UPJ8_HUMAN	PkB-like 1	1
1.10.238.10	32897	227f80a92780436ab77ee2214805846c/40-190	40-190	40-190	1	A0A075B7C0	A0A075B7C0_HUMAN	CAPNS1	1
1.10.640.10	1593	2282c6a9056c7941bcd45f0365b2ac23/59-569	59-569	59-569	1	P35354	PGH2_HUMAN	PTGS2	1
2.30.40.10	30918	22831f12d06bac95a69a304dc3dcfdb8/10-60_434-474	10-60_434-474	434-474	2	Q9BPU6	DPYL5_HUMAN	DPYSL5	1
3.40.50.200	10215	228ac9407a74ec3038389462ea3a799b/198-563	198-563	198-563	1	O14773	TPP1_HUMAN	TPP1	1
4.10.260.10	172	22a89be7c61b35e9b9eebbe38f66f83a/1-67	1-67	1-67	1	Q9P2W3	GBG13_HUMAN	GNG13	1
1.20.210.10	830	22af07b2aac4f6f1b92c47233d8ed54a/1-513	1-513	1-513	1	A0A023I8X8	A0A023I8X8_HUMAN	COX1	1
2.130.10.10	102811	22b1616f7b89c19e432ac313dfb6c2b6/38-255	38-255	38-255	1	Q9H6Y2	WDR55_HUMAN	WDR55	1
3.30.200.20	5487	22b838d24d13b1a0768a8c4750a19051/261-397	261-397	261-397	1	A0A024R0J1	A0A024R0J1_HUMAN	PAK4	1
3.30.200.20	5487	22b838d24d13b1a0768a8c4750a19051/261-397	261-397	261-397	1	O96013	PAK4_HUMAN	PAK4	1
1.10.510.10	79093	22b838d24d13b1a0768a8c4750a19051/398-591	398-591	398-591	1	A0A024R0J1	A0A024R0J1_HUMAN	PAK4	1
3.30.300.10	7004	22ba617a35ed6c88ca09c986bdbcf776/129-151_292-388	129-151_292-388	292-388	2	A0A140VJP5	A0A140VJP5_HUMAN		1
3.30.300.10	6812	22ba617a35ed6c88ca09c986bdbcf776/19-24_152-254	19-24_152-254	152-254	2	A0A140VJP5	A0A140VJP5_HUMAN		1
3.30.300.10	6889	22ba617a35ed6c88ca09c986bdbcf776/25-128_255-291	25-128_255-291	255-291	2	P31153	METK2_HUMAN	MAT2A	1
1.10.260.40	47131	22ba8f43371bc0183093d76304aba5eb/145-234	145-234	145-234	1	E5RGZ2	E5RGZ2_HUMAN	HMBOX1	1
1.10.10.60	125112	22ba8f43371bc0183093d76304aba5eb/274-345	274-345	274-345	1	E5RGZ2	E5RGZ2_HUMAN	HMBOX1	1
1.25.10.10	54166	22c025896c6247ea53d0e24e6fca31c4/880-1027	880-1027	880-1027	1	F5GX51	F5GX51_HUMAN	FAM65B	1
1.25.40.10	19566	22c8077008bbe53748125e4c4c9450ca/26-168_201-318	26-168_201-318	201-318	2	A0A0G2JQW1	A0A0G2JQW1_HUMAN	TRAPPC12	1
1.20.5.270	198	22d9f7f3a8a094ac30ad7b112bc75149/88-151	88-151	88-151	1	P0C7P4	UCRIL_HUMAN	UQCRFS1P1	1
2.30.39.10	4513	22df300c4d193a3a42629a9b042a8f00/208-309_372-410	208-309_372-410	372-410	2	P05120	PAI2_HUMAN	SERPINB2	1
2.10.110.10	6104	22e663dcf20ac251a613e92fa7908185/84-148	84-148	84-148	1	A0A0U1RQR5	A0A0U1RQR5_HUMAN	PRICKLE4	1
2.60.40.60	18160	22e78ca981bbf4bf3f16eb5b3be2a950/141-261	141-261	141-261	1	E7EM53	E7EM53_HUMAN	PCDH15	1
2.60.40.60	18166	22e78ca981bbf4bf3f16eb5b3be2a950/851-959	851-959	851-959	1	E7EM53	E7EM53_HUMAN	PCDH15	1
1.25.10.10	69176	22ea7290bff6bc677b45e56eb46f8cca/63-461	63-461	63-461	1	Q15172	2A5A_HUMAN	PPP2R5A	1
2.60.40.10	134685	22f0fbccebe3bba853776c3a412c098a/225-313	225-313	225-313	1	A0A087WTM1	A0A087WTM1_HUMAN	ROBO1	1
2.60.40.10	121804	2302632715207531fbaa6c9a9ee55763/146-240	146-240	146-240	1	X5D146	X5D146_HUMAN	BTNL2	1
3.40.50.300	635466	2304c7b1039b78037ead7b14fb12115a/1-169	1-169	1-169	1	U3KQ69	U3KQ69_HUMAN	MTG1	1
3.90.550.10	64472	231ae5e5fc9a0df75f3ae1bdf6fc5d8e/1-229	1-229	1-229	1	Q8WXY6	Q8WXY6_HUMAN	ABO	1
2.40.10.10	46288	231b9218207e235a04df277145bda923/48-56_153-275	48-56_153-275	153-275	2	Q16651	PRSS8_HUMAN	PRSS8	1
2.10.25.10	45878	231d6da34b3a61c2fa7d64d291a18f21/356-394	356-394	356-394	1	H0YBJ4	H0YBJ4_HUMAN	MATN2	1
3.30.70.330	42762	231ec80659321eb8427546518c55f646/165-240	165-240	165-240	1	M0R019	M0R019_HUMAN	HNRNPM	1
3.40.50.300	631355	232397a45f0284f0a9f72f1a349cbd2a/16-213	16-213	16-213	1	A0A024R2K1	A0A024R2K1_HUMAN	RAB5A	1
1.10.150.50	3092	232987e0c7dc4e78573a432dafd3551f/478-549	478-549	478-549	1	Q6SZW1	SARM1_HUMAN	SARM1	1
3.40.50.10140	4356	232987e0c7dc4e78573a432dafd3551f/550-669	550-669	550-669	1	Q6SZW1	SARM1_HUMAN	SARM1	1
3.40.630.10	34812	2329d99ed3a2361f2836fc3b72d92e12/9-200_375-456	9-200_375-456	375-456	2	J3KRP0	J3KRP0_HUMAN	CNDP1	1
3.90.640.10	8095	2345cb998b754191691f1af21fc10cfb/151-234	151-234	151-234	1	B4E388	B4E388_HUMAN		1
1.10.490.10	4588	23513c2bc31afdf0f5fd79af22c70a3c/2-90	2-90	2-90	1	F8W6P5	F8W6P5_HUMAN	HBB	1
3.40.50.1100	25249	2351888691831636e0aaee9773b82e2e/42-136	42-136	42-136	1	Q8WW81	Q8WW81_HUMAN		1
1.10.20.10	5613	2352c1291daf8d87aa4c133a723d19ba/9-111	9-111	9-111	1	B4E0B3	B4E0B3_HUMAN		1
1.20.140.30	460	235f56117a0ac7d76a36e542227794b2/3-209	3-209	3-209	1	A0A087WVS8	A0A087WVS8_HUMAN	MOB2	1
1.25.10.10	69088	2372cc8992d1b828922361df1374fd72/1584-1902	1584-1902	1584-1902	1	A0A1B0GTU5	A0A1B0GTU5_HUMAN	ARID1A	1
3.90.228.10	2025	237b653b606d8ed6788c0cace658cb72/291-483	291-483	291-483	1	C9J7L3	C9J7L3_HUMAN	PARP15	1
3.60.40.10	11453	237fcfd6844882e883485c3d966c2237/123-495_527-588	123-495_527-588	123-495	2	B4DYX8	B4DYX8_HUMAN		1
2.10.60.10	2812	2384b8303cf754fa1b560afd8a02eeb3/57-152	57-152	57-152	1	P36894	BMR1A_HUMAN	BMPR1A	1
1.10.510.10	78730	238b1e6c828b012e12df48fd753d63f3/140-372	140-372	140-372	1	B4DI23	B4DI23_HUMAN		1
2.60.40.10	133408	238ce5db9bb9f51c6fbf8b7379c04dbe/490-574	490-574	490-574	1	A0A024R2P4	A0A024R2P4_HUMAN	C3orf39	1
2.60.40.10	133301	239cf59cee9ff9f460a7d48d6e2e0c1a/383-477	383-477	383-477	1	Q7Z5N4	SDK1_HUMAN	SDK1	1
3.40.50.410	19442	23a1671f722eedeb6979f50fc7f84d2c/160-342	160-342	160-342	1	B4DSF6	B4DSF6_HUMAN	CACNA2D3	1
1.50.40.10	9435	23a66538a122052db5aa27dde20e72a0/2-196	2-196	2-196	1	E9PS95	E9PS95_HUMAN	SLC25A22	1
2.10.70.10	17000	23a73d56e9625b057d5ca27165c611b4/335-367	335-367	335-367	1	Q9NZV1	CRIM1_HUMAN	CRIM1	1
2.10.25.10	45778	23adc9bc651e3c970d0bdc49cc32cbf8/22-69	22-69	22-69	1	H0YEV6	H0YEV6_HUMAN	LRP8	1
2.30.29.30	22597	23b296f7178499704e45fb3d3138fc0a/296-415	296-415	296-415	1	H0Y6V3	H0Y6V3_HUMAN	CDC42BPA	1
2.40.270.10	767	23b809c8386bfaed404338f72490ccb2/30-59_76-129_236-375	30-59_76-129_236-375	236-375	3	Q9H6S8	Q9H6S8_HUMAN		1
3.30.70.660	3144	23d5965535a45f1ef900b17bbf40f377/197-408	197-408	197-408	1	Q9Y606	TRUA_HUMAN	PUS1	1
3.30.70.580	5697	23d5965535a45f1ef900b17bbf40f377/73-196	73-196	73-196	1	Q9Y606	TRUA_HUMAN	PUS1	1
3.30.230.10	28255	23d5d0389924afcd0a60bed319cf74b9/642-848	642-848	642-848	1	Q2VPA0	Q2VPA0_HUMAN	LONP1	1
3.10.330.10	940	23f86438c469f253aa6c43e64243668c/108-204	108-204	108-204	1	P55072	TERA_HUMAN	VCP	1
2.40.40.20	9865	23f86438c469f253aa6c43e64243668c/2-107	2-107	2-107	1	V9HW80	V9HW80_HUMAN	HEL-S-70	1
1.10.8.60	46665	23f86438c469f253aa6c43e64243668c/649-763	649-763	649-763	1	V9HW80	V9HW80_HUMAN	HEL-S-70	1
1.25.10.10	69148	23fd93f925181eca66bfc264f929d662/201-316	201-316	201-316	1	A0A024RCI6	A0A024RCI6_HUMAN	ARMCX1	1
1.20.1070.10	3938	240f4db89157749400e2c3467bed08aa/24-330	24-330	24-330	1	J3KPQ2	J3KPQ2_HUMAN	OPN5	1
2.60.200.10	505	24222e87e58ce7ee910a998784e78d82/227-430	227-430	227-430	1	A0A024RDR3	A0A024RDR3_HUMAN	SMAD9	1
1.10.287.450	168	2422e99148ec10d1dd538e8446496802/136-233	136-233	136-233	1	B7Z2B6	B7Z2B6_HUMAN	APC	1
1.25.10.10	68861	2422e99148ec10d1dd538e8446496802/308-721	308-721	308-721	1	B7Z2B6	B7Z2B6_HUMAN	APC	1
3.40.50.150	131378	24284304c087b7e5b2c0fdad05bf52e5/6-226	6-226	6-226	1	Q96MG8	PCMD1_HUMAN	PCMTD1	1
1.25.40.10	23578	242ef54b09361413d5aa6819c29d68a1/62-259	62-259	62-259	1	E1U1M6	E1U1M6_HUMAN	UTY	1
3.40.50.150	54470	24375aaac4b7394622fad753c7fa0c05/77-267	77-267	77-267	1	B4DE40	B4DE40_HUMAN		1
2.60.40.10	61638	243e4d3d4a3958c7f6acd55766a26b35/183-271	183-271	183-271	1	G3CBL6	G3CBL6_HUMAN	MICA	1
1.20.1250.20	18455	2441581d0ad67b14bf004af012eb1106/105-190_223-340	105-190_223-340	105-190	2	Q86UG4	SO6A1_HUMAN	SLCO6A1	1
1.20.1270.60	4662	24492d06bee5cfb15cffe89cc697a2e3/82-304	82-304	82-304	1	H0YK42	H0YK42_HUMAN	SNX1	1
3.40.50.10810	9053	244cefa50aef26f40034bfaaa9aa32eb/748-935_958-988	748-935_958-988	958-988	2	A7E2E1	A7E2E1_HUMAN	SMARCA4	1
2.60.40.1170	1761	244fb4587101787038ebca6ebf80b304/55-130	55-130	55-130	1	H0YBA0	H0YBA0_HUMAN	AP3M2	1
3.40.390.10	13277	2452ba9ad70cfce091af170684d7a82c/31-262	31-262	31-262	1	Q16819	MEP1A_HUMAN	MEP1A	1
3.40.50.2020	18572	245da2927ff89c52cc83348eb727a28b/47-190	47-190	47-190	1	B1ALA9	B1ALA9_HUMAN	PRPS1	1
2.10.110.10	6013	246064c6a3f62cf940e96fb8fb291d81/109-193	109-193	109-193	1	A0A024RBB5	A0A024RBB5_HUMAN	CSRP2	1
2.60.40.60	18033	247d2e0695508e6e13212ed77debf187/505-607	505-607	505-607	1	A2A3E4	A2A3E4_HUMAN	PCDH15	1
1.25.40.20	62169	248999fc45c6e7744c659314e5db0832/7-143	7-143	7-143	1	Q9UBC1	IKBL1_HUMAN	NFKBIL1	1
1.10.10.60	123467	2491c594dd7c0674e8d5f313272c3076/113-190	113-190	113-190	1	P31268	HXA7_HUMAN	HOXA7	1
2.60.120.290	8150	249402725ec933d2f2052d75f1bef640/298-413	298-413	298-413	1	Q9BY79	MFRP_HUMAN	MFRP	1
2.60.40.10	136315	249acccebbce205580df5b022defbf14/14851-14939	14851-14939	14851-14939	1	A0A0A0MTS7	A0A0A0MTS7_HUMAN	TTN	1
2.60.40.10	133135	249acccebbce205580df5b022defbf14/1835-1937	1835-1937	1835-1937	1	A0A0A0MTS7	A0A0A0MTS7_HUMAN	TTN	1
2.60.40.10	136913	249acccebbce205580df5b022defbf14/33591-33688	33591-33688	33591-33688	1	A0A0A0MTS7	A0A0A0MTS7_HUMAN	TTN	1
2.60.40.10	134864	249acccebbce205580df5b022defbf14/7321-7416	7321-7416	7321-7416	1	A0A0A0MTS7	A0A0A0MTS7_HUMAN	TTN	1
2.60.40.10	134473	249acccebbce205580df5b022defbf14/7417-7508	7417-7508	7417-7508	1	A0A0A0MTS7	A0A0A0MTS7_HUMAN	TTN	1
2.60.40.10	136024	249acccebbce205580df5b022defbf14/7702-7794	7702-7794	7702-7794	1	A0A0A0MTS7	A0A0A0MTS7_HUMAN	TTN	1
2.60.40.10	137185	249acccebbce205580df5b022defbf14/8354-8449	8354-8449	8354-8449	1	A0A0A0MTS7	A0A0A0MTS7_HUMAN	TTN	1
2.60.40.10	136075	249acccebbce205580df5b022defbf14/9492-9588	9492-9588	9492-9588	1	A0A0A0MTS7	A0A0A0MTS7_HUMAN	TTN	1
1.10.30.10	4376	24a0e553574e53285c0bd346192394e6/79-176	79-176	79-176	1	Q8WW32	HMGB4_HUMAN	HMGB4	1
2.10.25.10	45373	24a811ca531b80f6df7f8145137d5715/292-338	292-338	292-338	1	G3V4U0	G3V4U0_HUMAN	FBLN5	1
3.40.50.10810	9053	24ab658aa17e72b0cef982ba6f15723e/812-999_1022-1052	812-999_1022-1052	812-999	2	A0A0A0MT49	A0A0A0MT49_HUMAN	SMARCA4	1
2.60.40.10	137685	24b22d7b25d8862c29aaa4281c8dccec/145-248	145-248	145-248	1	S6BGE5	S6BGE5_HUMAN		1
3.90.810.10	716	24b37d36f35712e974920554195b2bd9/5-47	5-47	5-47	1	H0YM99	H0YM99_HUMAN	PAK6	1
2.120.10.80	8711	24b76f70cf5abd3c0d9a1195d997246c/44-190	44-190	44-190	1	Q6PD75	Q6PD75_HUMAN	KLHL5	1
2.60.200.10	514	24bc73ac40f30c750d300624eb856f4b/232-433	232-433	232-433	1	Q13568	IRF5_HUMAN	IRF5	1
2.60.40.150	15522	24be1ac46af01e9b0312843f05d673e8/4-132	4-132	4-132	1	Q5JX54	Q5JX54_HUMAN	CPNE1	1
1.25.40.10	145463	24c0b60dd5131bb6afdfd6437c308865/4-282	4-282	4-282	1	Q8N0Z6	TTC5_HUMAN	TTC5	1
3.40.1370.10	3582	24c0b95ed8984621f65b6f2db72c752d/16-318	16-318	16-318	1	Q59GY2	Q59GY2_HUMAN		1
2.60.40.10	137567	24c9683b3309c62453f6eebb5dce84d9/241-323	241-323	241-323	1	H7C1I4	H7C1I4_HUMAN	PSG9	1
1.20.80.10	300	24da631ea74b76d5c29a197faf142226/6-117	6-117	6-117	1	H0YJ19	H0YJ19_HUMAN	FRMD6	1
3.30.160.60	23446	24e2206137e68f01e99ca2c5fdf9c3ac/266-292	266-292	266-292	1	D3Y2A0	D3Y2A0_HUMAN	ZFP30	1
3.30.160.60	23446	24e2206137e68f01e99ca2c5fdf9c3ac/352-379	352-379	352-379	1	D3Y2A0	D3Y2A0_HUMAN	ZFP30	1
3.30.160.60	23446	24e2206137e68f01e99ca2c5fdf9c3ac/352-379	352-379	352-379	1	Q9Y2G7	ZFP30_HUMAN	ZFP30	1
3.40.50.10140	4407	24ef6d1a8ae7a503f6df2268f03dae9b/403-561	403-561	403-561	1	Q9NZN1	IRPL1_HUMAN	IL1RAPL1	1
2.130.10.30	7527	24f81848eac59c08e7162f5240e305ad/15-247	15-247	15-247	1	Q96Q42	ALS2_HUMAN	ALS2	1
3.90.70.10	17160	24fa6f7b92e399a543607ee2a6d4f3a4/1-43_67-272	1-43_67-272	67-272	2	H7C5J3	H7C5J3_HUMAN	USP13	1
2.60.120.200	24346	2500bd52ca692895af678d7fd9f9718d/1228-1406	1228-1406	1228-1406	1	B7Z938	B7Z938_HUMAN		1
3.90.810.10	680	25097a6d8831633ca797382148601f2e/64-143	64-143	64-143	1	A0A087X294	A0A087X294_HUMAN	PAK3	1
1.20.1070.10	45522	250d42f023ad28a9c082ea17ad6e8e40/21-311	21-311	21-311	1	A0A126GVL0	A0A126GVL0_HUMAN	OR5L1	1
2.70.170.10	2365	2511d6d8893554a7c7021e7af5dca350/59-269	59-269	59-269	1	P18507	GBRG2_HUMAN	GABRG2	1
2.60.260.20	10667	2522aaa4e93169f6e575dbe835a9dc1f/220-300	220-300	220-300	1	P59910	DJB13_HUMAN	DNAJB13	1
3.40.50.300	634947	2534065382e4ec477395a06e4d94727e/3-197	3-197	3-197	1	A0A024RD41	A0A024RD41_HUMAN	RAB23	1
3.40.50.300	634947	2534065382e4ec477395a06e4d94727e/3-197	3-197	3-197	1	Q9ULC3	RAB23_HUMAN	RAB23	1
2.20.70.10	4650	253d984e62b5b95edb213b357b63206d/189-234	189-234	189-234	1	Q96PU5	NED4L_HUMAN	NEDD4L	1
3.30.70.100	10263	25428bf2719a5bf202c07b653c6ce1d5/3-90	3-90	3-90	1	H7C333	H7C333_HUMAN	GBAS	1
1.20.1070.10	45721	25480f58a4de4d983913a857042ddae8/163-465	163-465	163-465	1	O95838	GLP2R_HUMAN	GLP2R	1
2.30.180.10	2342	25482e2e7e165833a423cd22be36de6b/104-238	104-238	104-238	1	A0A0S2Z4Q2	A0A0S2Z4Q2_HUMAN	TGFBI	1
2.30.180.10	3858	25482e2e7e165833a423cd22be36de6b/377-501	377-501	377-501	1	Q15582	BGH3_HUMAN	TGFBI	1
3.40.50.10140	4407	255fb0e0fb3e4b412cf79bf4c20c7d1b/400-558	400-558	400-558	1	Q9NP60	IRPL2_HUMAN	IL1RAPL2	1
3.40.50.300	634216	2583ec3c0e0780eb6c34caac407fb96f/642-794	642-794	642-794	1	Q07157	ZO1_HUMAN	TJP1	1
1.10.10.60	123896	258872088751081aae2cf2cd557cebe7/199-274	199-274	199-274	1	P31275	HXC12_HUMAN	HOXC12	1
4.10.410.10	3518	258f75a327f9a5c0109fbb70f6abe8af/747-809	747-809	747-809	1	O95428	PPN_HUMAN	PAPLN	1
3.90.226.10	20623	25917a41c3802a8b8951586fbdc88d22/1-116	1-116	1-116	1	B4DSN9	B4DSN9_HUMAN		1
1.10.287.70	16898	259cbcb019b20703f307d0e7e2692446/5-268	5-268	5-268	1	O95279	KCNK5_HUMAN	KCNK5	1
1.10.533.10	5012	259f91067e4215f9dc29a11d6cad461f/569-666	569-666	569-666	1	A0A024QZU0	A0A024QZU0_HUMAN	RIPK1	1
3.40.50.300	633337	25adc71b7a067682ad9e578a4140e8d7/1-295	1-295	1-295	1	Q1ET64	Q1ET64_HUMAN	ST1A5	1
1.10.287.70	17074	25ba693d333515aa1516cca5e64ebd43/1-205	1-205	1-205	1	A0A0G2JH35	A0A0G2JH35_HUMAN	KCNQ2	1
3.30.710.10	15	25c336bcc0c47cd77d472e085e6c64a2/232-426	232-426	232-426	1	Q9P203	BTBD7_HUMAN	BTBD7	1
4.10.280.10	5651	25c7f8f280660146297f597ba4856be1/83-141	83-141	83-141	1	Q9Y4Z2	NGN3_HUMAN	NEUROG3	1
2.60.40.1180	13698	25ca81865c77481294a11a91c0ca60eb/419-493	419-493	419-493	1	Q6NSB3	Q6NSB3_HUMAN	AMY1A	1
1.20.90.10	1904	25cd322537d65572879f6c4b94ae5da4/21-143	21-143	21-143	1	B2R4P7	B2R4P7_HUMAN		1
2.40.70.10	23189	25dd6256baa75e99c681d0c1228bba2d/1-99	1-99	1-99	1	V9GZZ7	V9GZZ7_HUMAN		1
1.25.10.10	69088	25e573ef3080a86d56c5fb9ac09f99fe/434-753	434-753	434-753	1	Q8NC65	Q8NC65_HUMAN		1
3.30.1520.10	4048	2603cf5155cc9a6bb4f4ca3748f1f5c2/557-702	557-702	557-702	1	Q9Y5W7	SNX14_HUMAN	SNX14	1
1.10.10.60	123665	261e53058511ade1111356783b825fa8/14-84	14-84	14-84	1	Q9UBX2	DUX4_HUMAN	DUX4	1
2.40.70.10	23002	26246b2206db4128fabea2fd35c4aed8/168-409	168-409	168-409	1	A0A1B0GWE8	A0A1B0GWE8_HUMAN	CTSD	1
3.60.21.10	29228	2631f6b3301fe0b3e6f1849877781b91/205-423	205-423	205-423	1	Q6ZT21	TMPPE_HUMAN	TMPPE	1
1.10.10.60	124704	26447a8cf6574ab06b1f69556ed54273/87-134	87-134	87-134	1	Q9P2K3	RCOR3_HUMAN	RCOR3	1
4.10.400.10	4459	265caf1c942af4640b0a1f84b887b7dc/968-1009	968-1009	968-1009	1	E9PC35	E9PC35_HUMAN	LRP2	1
3.30.200.20	65124	266869f600bf4c4ff27ac490df40d044/860-954	860-954	860-954	1	M1V485	M1V485_HUMAN	SLC34A2-ROS1	1
2.30.130.40	2684	266e31e00fb021e3a8f3d39296d94d53/1-91	1-91	1-91	1	E9PQH4	E9PQH4_HUMAN	LONRF1	1
1.25.40.20	41424	267c226612d61c6b44f8783fe48631d4/283-415	283-415	283-415	1	A1DRY3	A1DRY3_HUMAN		1
1.25.10.10	69164	267c3a2a263c3786e346517c18e1b2e0/381-608	381-608	381-608	1	Q6LCG8	Q6LCG8_HUMAN		1
3.40.50.300	628823	2687ae1b350bc14228e603181e536034/1903-2144	1903-2144	1903-2144	1	B2RUU2	B2RUU2_HUMAN	ABCA1	1
1.20.5.650	168	2694c196b0a72f5bc3506d4abe58bb61/442-492	442-492	442-492	1	Q92994	TF3B_HUMAN	BRF1	1
1.10.3860.10	3171	269818d0c1ec5044a8bfec079d682d45/36-182_214-491	36-182_214-491	214-491	2	P43007	SATT_HUMAN	SLC1A4	1
1.20.1070.10	45767	2698bd7794a80fd8c482f9e2aa89fc6b/6-296	6-296	6-296	1	Q9NYW4	TA2R5_HUMAN	TAS2R5	1
3.10.20.90	16199	269e10534f18714707a1fa54196a10f7/305-380	305-380	305-380	1	L8B4R0	L8B4R0_HUMAN	UbC	1
1.10.238.10	4181	26ad920af406bad5e881a3144fa2623b/1-84	1-84	1-84	1	G3V1V0	G3V1V0_HUMAN	MYL6	1
3.30.200.20	381	26b28c8cba63b288de3bd4424d3cf342/216-346	216-346	216-346	1	B3KNX7	B3KNX7_HUMAN	PAK1	1
3.40.50.300	632841	26c93bc32c028a7a513203ae7791aded/62-268	62-268	62-268	1	Q8TDR3	Q8TDR3_HUMAN	DDX20	1
3.30.160.60	6579	26cb565b902d2798f8f4eb6eaeb94619/334-366	334-366	334-366	1	A0A0C4DG78	A0A0C4DG78_HUMAN	ZSCAN18	1
1.10.510.10	79093	26d0f8bdd5c8c5f00647c9bf04632ef6/1-108	1-108	1-108	1	G3V5C6	G3V5C6_HUMAN	MAP4K5	1
3.30.160.60	23446	26d82620f34defac9995a5c1ce557c79/423-449	423-449	423-449	1	Q8N4W9	ZN808_HUMAN	ZNF808	1
2.60.120.290	8068	26e93fd2929b36c5ac6300610b1dc517/1444-1550	1444-1550	1444-1550	1	A0A087X0K4	A0A087X0K4_HUMAN	CSMD2	1
2.10.70.10	17124	26e93fd2929b36c5ac6300610b1dc517/2690-2754	2690-2754	2690-2754	1	A0A087X0K4	A0A087X0K4_HUMAN	CSMD2	1
2.10.70.10	16803	26e93fd2929b36c5ac6300610b1dc517/2875-2936	2875-2936	2875-2936	1	A0A087X0K4	A0A087X0K4_HUMAN	CSMD2	1
2.60.40.10	138491	26e9df738b0de4ded3e7cce99936b181/221-307	221-307	221-307	1	B4DQW5	B4DQW5_HUMAN		1
3.30.470.20	31336	26f971de0e4a0dcbc6d228fcac5e9691/155-370	155-370	155-370	1	A0A024R4U6	A0A024R4U6_HUMAN	TTLL1	1
2.30.42.10	24207	26fa10450a82426ec50ed6b307359309/126-219	126-219	126-219	1	A0A024R7I0	A0A024R7I0_HUMAN	GIPC1	1
3.40.50.720	289730	26ff5feb6fa13dfec490b7a0a7fa3298/6-153_189-215_267-282	6-153_189-215_267-282	267-282	3	Q9HBL8	NMRL1_HUMAN	NMRAL1	1
2.10.25.10	20281	27064844a9ae576df8dc4c5be50d2092/179-214	179-214	179-214	1	Q6UY11	DLK2_HUMAN	DLK2	1
3.30.70.330	43225	271c00bff87ad7a763b07172bf79de80/10-108	10-108	10-108	1	Q9H0Z9	RBM38_HUMAN	RBM38	1
1.20.210.10	1205	273b645efd8584d1ad6f19d75f9751a5/1-509	1-509	1-509	1	A0A059RLF9	A0A059RLF9_HUMAN	COX1	1
2.60.40.10	135053	2750483f5f3826063452fe8b444ae68c/137-236	137-236	137-236	1	Q6GMX4	Q6GMX4_HUMAN	IGL@	1
3.30.160.60	23451	27509f99815c22937074babce801b2f1/297-325	297-325	297-325	1	Q6YL39	Q6YL39_HUMAN		1
3.30.160.60	23446	27509f99815c22937074babce801b2f1/353-379	353-379	353-379	1	Q6YL39	Q6YL39_HUMAN		1
3.40.50.170	6017	2758610b62f8c9cef0a2715caf2f775f/23-227	23-227	23-227	1	Q3SY69	AL1L2_HUMAN	ALDH1L2	1
3.40.50.620	88706	275bde3af4f019480d922e766289292f/11-223	11-223	11-223	1	O14563	O14563_HUMAN	A-735G6.3	1
1.10.510.10	79013	275c431febda9e15206cff4c8a0f4254/29-311	29-311	29-311	1	Q6ZNI2	Q6ZNI2_HUMAN		1
2.60.40.60	18383	276fb302f8d61d4ae4c45e7bf2a26eed/311-418	311-418	311-418	1	A0A0A6YYA3	A0A0A6YYA3_HUMAN	CDHR1	1
2.60.40.10	134423	2785162c33795ab3fd3b91d38cbe2cb4/280-372	280-372	280-372	1	A0A0A0MQX5	A0A0A0MQX5_HUMAN	CNTN5	1
2.60.40.10	134781	2785162c33795ab3fd3b91d38cbe2cb4/556-645	556-645	556-645	1	A0A0A0MQX5	A0A0A0MQX5_HUMAN	CNTN5	1
3.10.20.90	16159	2786195309aeb4a8ab8a149abec2be5d/940-1003	940-1003	940-1003	1	Q86UV5	UBP48_HUMAN	USP48	1
2.60.40.1180	13804	278807e63c7eefe04ca8586d5a9a8249/74-116_471-532	74-116_471-532	74-116	2	A0A0G2JLB3	A0A0G2JLB3_HUMAN	GBA	1
1.10.565.10	5076	278fe1fcc095ca77b9f96630d6ee943b/205-447	205-447	205-447	1	Q13133	NR1H3_HUMAN	NR1H3	1
3.30.60.30	1651	2797fb422d559665522ff4c746d7b342/632-675	632-675	632-675	1	O95980	RECK_HUMAN	RECK	1
2.10.70.10	17461	27a3b9a3172c92baf61f371fc897a200/48-91	48-91	48-91	1	P02751	FINC_HUMAN	FN1	1
3.30.160.60	624	27a8ffaa7fcf41980588b110333a9aac/101-196	101-196	101-196	1	E7ET52	E7ET52_HUMAN	ZFPM2	1
2.30.29.30	3536	27ab528891dabd9d08e4c4d16f217cc9/198-346	198-346	198-346	1	B7Z1L7	B7Z1L7_HUMAN		1
1.20.1270.10	5195	27c17b6993709da98da125f16dcaf3ba/220-327	220-327	220-327	1	A1XP52	A1XP52_HUMAN		1
2.60.40.10	136109	27ce3767c422c35cf313aac6b57d873a/145-239	145-239	145-239	1	P11464	PSG1_HUMAN	PSG1	1
1.20.82.10	198	27d96d579dedd6937201f332d2eca224/45-142	45-142	45-142	1	B4E006	B4E006_HUMAN		1
3.30.110.10	1405	27dc27049abe5a94811256060ef018de/157-242	157-242	157-242	1	Q9H2K0	IF3M_HUMAN	MTIF3	1
2.130.10.10	28580	27e01c03fca846bd83c3d60eabba8bb4/1-163	1-163	1-163	1	F8VRE9	F8VRE9_HUMAN	CORO1C	1
1.10.150.50	944	27e02422efffb4581ad68127a2b90935/417-516	417-516	417-516	1	Q674X7	KAZRN_HUMAN	KAZN	1
1.20.810.10	820	27e0638a5c72eaee85f4af5961f358a0/1-119	1-119	1-119	1	A0A0N6WJE7	A0A0N6WJE7_HUMAN	cytB	1
2.60.40.60	479	27e2022f6178a403e45b6e11405ed4b6/2809-2926	2809-2926	2809-2926	1	Q96JQ0	PCD16_HUMAN	DCHS1	1
1.20.210.10	830	27fa0b57ac4a688695681f4ae52f2661/1-513	1-513	1-513	1	B2XM03	B2XM03_HUMAN	COX1	1
3.30.160.60	13975	280ddb5712f427ac95f471178aca00c0/4-31	4-31	4-31	1	K7ELQ4	K7ELQ4_HUMAN		1
3.40.50.1240	13329	281c54bd4efee2d83f0acc0941ac5d61/245-459	245-459	245-459	1	Q5VX20	Q5VX20_HUMAN	PFKFB3	1
1.10.418.10	4790	282a08bbf7b3ed4a6f43fb018e6e785e/242-374	242-374	242-374	1	P13797	PLST_HUMAN	PLS3	1
3.90.230.10	9112	282d3d85227e4877a9ef530d9849646d/173-432	173-432	173-432	1	Q9Y5B9	SP16H_HUMAN	SUPT16H	1
1.25.10.10	68861	282f230ef1916a8d77329c3f5c482d21/286-703	286-703	286-703	1	B5MDS5	B5MDS5_HUMAN	APC2	1
3.30.40.10	60994	282f3aa2f28ed71bceac2d84567158e3/2-82	2-82	2-82	1	Q495X7	TRI60_HUMAN	TRIM60	1
3.40.50.1820	114870	283cc00955d6b7551201ca2096603f26/1-207	1-207	1-207	1	Q3I5F7	ACOT6_HUMAN	ACOT6	1
2.60.40.150	15147	2853c875773c687bf1711997c39842b5/2-132	2-132	2-132	1	O95294	RASL1_HUMAN	RASAL1	1
2.30.29.30	22118	2853c875773c687bf1711997c39842b5/564-709	564-709	564-709	1	O95294	RASL1_HUMAN	RASAL1	1
1.10.150.50	4939	28577e3c43ef1ebecc5525881795fafc/1-84	1-84	1-84	1	Q6P9H4	CNKR3_HUMAN	CNKSR3	1
1.10.533.10	5037	285948be8b7d00115eb1fce0a1aab2ec/351-445	351-445	351-445	1	Q9NUA8	ZBT40_HUMAN	ZBTB40	1
2.120.10.30	33208	285b4e236a14f2963d8b16c31ad73251/19-354	19-354	19-354	1	Q15166	PON3_HUMAN	PON3	1
4.10.400.10	12062	285deaae1fa833980ff077488aed4c98/357-391	357-391	357-391	1	E9PS32	E9PS32_HUMAN	SORL1	1
4.10.400.10	12198	285deaae1fa833980ff077488aed4c98/88-120	88-120	88-120	1	E9PS32	E9PS32_HUMAN	SORL1	1
1.10.418.10	4782	285fa4c2acc998c14842e05b0e1bc55f/183-295	183-295	183-295	1	F5GXQ8	F5GXQ8_HUMAN	SYNE1	1
1.10.418.10	1403	285fa4c2acc998c14842e05b0e1bc55f/7-143	7-143	7-143	1	F5GXQ8	F5GXQ8_HUMAN	SYNE1	1
2.40.50.100	49120	2868b5fcbad936f93e6e1f3e145cddd9/61-152	61-152	61-152	1	Q5VVL7	Q5VVL7_HUMAN	DBT	1
2.60.40.10	133345	286bd983158025b2879eae6e0e7f916f/206-304	206-304	206-304	1	Q29836	1B67_HUMAN	HLA-B	1
1.20.5.190	4696	2878886bfff72401476307f4ccf41324/754-804	754-804	754-804	1	Q9NQX4	MYO5C_HUMAN	MYO5C	1
4.10.410.10	3410	287a95abe4df814c4cd1c01bb9956130/113-182	113-182	113-182	1	C9JBB3	C9JBB3_HUMAN	TFPI	1
2.20.100.10	9623	287ab429ee7310f1ba3e5c31ff0394b9/1223-1284	1223-1284	1223-1284	1	A0A087WY08	A0A087WY08_HUMAN	THSD7A	1
3.40.50.1240	13360	2884b88bb1a86c04511f0ce9eb7f7f9f/58-460	58-460	58-460	1	B7Z3R9	B7Z3R9_HUMAN	PXYLP1	1
4.10.410.10	3503	288591039740a1472a10e88246bcc2ec/56-127	56-127	56-127	1	A0A140VJV6	A0A140VJV6_HUMAN		1
3.30.160.60	23451	289470755298902e2ba137b765fce21b/304-330	304-330	304-330	1	A0A024RCM2	A0A024RCM2_HUMAN	ZNF184	1
3.30.160.60	23451	289470755298902e2ba137b765fce21b/304-330	304-330	304-330	1	Q99676	ZN184_HUMAN	ZNF184	1
3.30.160.60	23446	289470755298902e2ba137b765fce21b/695-720	695-720	695-720	1	A0A024RCM2	A0A024RCM2_HUMAN	ZNF184	1
3.30.160.60	23451	2894f3b3010b939a2d5c14107612dea8/157-184	157-184	157-184	1	P17019	ZN708_HUMAN	ZNF708	1
2.60.120.200	24658	28b3acfd1f388d1e9d6743a1982c4286/26-214	26-214	26-214	1	B3KTI3	B3KTI3_HUMAN		1
1.10.1420.10	5388	28d1927d2462bf8532b77574cc15b823/251-395_481-537	251-395_481-537	481-537	2	A0A024RCM1	A0A024RCM1_HUMAN	MSH5	1
1.20.210.10	5653	28d8649916455f2adbb527024a00ee78/280-513	280-513	280-513	1	A0A075XDJ9	A0A075XDJ9_HUMAN	COX1	1
3.80.10.10	106629	28f82698b8ee5ba6614a1ee51068e98e/15-124	15-124	15-124	1	B4DIP2	B4DIP2_HUMAN	ERBIN	1
1.10.1450.10	2014	29035c295509d07b438f2f2607c271ab/114-219	114-219	114-219	1	P48509	CD151_HUMAN	CD151	1
1.20.210.10	830	2918359c830e76edede76a5638483539/1-513	1-513	1-513	1	D7P9P7	D7P9P7_HUMAN	COX1	1
3.10.20.90	5804	2921a4e0c0a83444ba36d21a2bfec06f/14-137	14-137	14-137	1	A0A024R5Y2	A0A024R5Y2_HUMAN	MAP2K5	1
1.20.1260.10	13900	292838a1afb03acc4cc6d89be39a7305/1-182	1-182	1-182	1	Q9BXU8	FHL17_HUMAN	FTHL17	1
1.20.58.280	3486	292d422968c9195f3868c77f183d7e5f/7-101	7-101	7-101	1	Q8N0X7	SPG20_HUMAN	SPG20	1
3.50.30.30	4157	2931026ec932638aef54694afff7131f/11-122	11-122	11-122	1	H0YNA7	H0YNA7_HUMAN	SPPL2A	1
1.20.1560.10	26651	293459366d50fd3e8b056fa320533e7c/135-458	135-458	135-458	1	X5CMH5	X5CMH5_HUMAN	TAP2	1
2.10.70.10	2187	29383790347d8e7fb2d1769c8add97bc/763-823	763-823	763-823	1	H0YF95	H0YF95_HUMAN	SEZ6	1
3.30.70.1230	5743	293e4dbad9774f40cc407d1703dd2929/555-769	555-769	555-769	1	U3KQ91	U3KQ91_HUMAN	ADCY3	1
3.10.320.10	3764	294116a7b186914516a0c7c9fda01925/7-120	7-120	7-120	1	D7RIG2	D7RIG2_HUMAN	HLA-DRB1	1
1.25.10.10	4378	29441baf4c5e0d5f299df79bf30e7e67/73-676	73-676	73-676	1	Q6NUP7	PP4R4_HUMAN	PPP4R4	1
3.10.110.10	6050	2951d01a8934c56f7b897f4552010757/25-179	25-179	25-179	1	O00762	UBE2C_HUMAN	UBE2C	1
2.60.40.10	74685	2954e4b399e779567e0a94bef5c9d145/251-348	251-348	251-348	1	A0A087X155	A0A087X155_HUMAN	CEACAM20	1
3.40.50.80	12659	2956683915d8d1b324de660aae0b387b/1239-1401	1239-1401	1239-1401	1	C9J5P6	C9J5P6_HUMAN	NOS1	1
3.40.50.360	16148	2956683915d8d1b324de660aae0b387b/751-954	751-954	751-954	1	C9J5P6	C9J5P6_HUMAN	NOS1	1
3.30.40.10	59753	29661a2b88921649441c4ac6faec18d9/70-141	70-141	70-141	1	Q96K21	ANCHR_HUMAN	ZFYVE19	1
2.40.10.10	46619	2972215f83b36239874bb922fa017564/36-37_133-242	36-37_133-242	36-37	2	P00746	CFAD_HUMAN	CFD	1
3.50.50.60	113012	297af512bbd32ef884d139aaaff11dcb/3-58_225-295_388-426	3-58_225-295_388-426	225-295	3	P50395	GDIB_HUMAN	GDI2	1
3.10.20.90	16362	297b18e5ea67cf01793351b63d48a842/831-918	831-918	831-918	1	D3DUP2	D3DUP2_HUMAN	WNK1	1
3.30.160.60	23451	297b998ced395bd32a4a3c51f05b3af5/680-706	680-706	680-706	1	A0A024R4L7	A0A024R4L7_HUMAN	ZNF347	1
2.60.120.10	54809	2983337bb42f220bb5570a2ba6d623a6/463-587	463-587	463-587	1	O60741	HCN1_HUMAN	HCN1	1
2.60.40.150	15660	299ff488cbd2541c43d65293bfc232a0/467-500_537-651	467-500_537-651	467-500	2	H0Y941	H0Y941_HUMAN	CC2D2A	1
3.30.160.60	23451	29a24a9c01ed0753ab292eec927171a2/130-158	130-158	130-158	1	Q6AZW8	ZN660_HUMAN	ZNF660	1
3.30.160.60	23451	29a24a9c01ed0753ab292eec927171a2/159-188	159-188	159-188	1	Q6AZW8	ZN660_HUMAN	ZNF660	1
4.10.1000.10	5603	29a46cfe6ee1a18079ab1158d6ee9a64/404-442	404-442	404-442	1	A0A024R899	A0A024R899_HUMAN	MNAB	1
1.10.10.60	123319	29ac849d69780a162f3c4b023a97a923/242-314	242-314	242-314	1	A0A090N7W7	A0A090N7W7_HUMAN	LOC393070	1
2.130.10.10	28580	29ae814eec49fbda2683e10134f7350d/10-357	10-357	10-357	1	Q9UQ03	COR2B_HUMAN	CORO2B	1
3.30.70.330	43555	29b3d82450f5a6001c1f6b31c8525624/77-184	77-184	77-184	1	P23588	IF4B_HUMAN	EIF4B	1
1.20.58.60	16584	29b756fa7da19621ba14ed7a9cc451f5/123-234	123-234	123-234	1	I6WZ14	I6WZ14_HUMAN	SYNE1	1
2.60.40.790	7696	29b772a09c7f9a5b9b5b3db20bbca3bf/39-130	39-130	39-130	1	Q9BQS6	HSPB9_HUMAN	HSPB9	1
3.30.572.10	1772	29bd1227262429b3c72b158d448c3ccc/26-313	26-313	26-313	1	Q53Y97	Q53Y97_HUMAN	TYMS	1
2.60.40.10	136622	29c1de8225560b80a6efca48b045d184/831-935	831-935	831-935	1	A0A0G2JPR0	A0A0G2JPR0_HUMAN	C4A	1
3.40.50.1010	11463	29c2bc7727055152afce1742349272f9/1-156	1-156	1-156	1	Q9BRU9	UTP23_HUMAN	UTP23	1
1.10.1280.10	2181	29cf23ec7fb188adc3684cc6baa97c2c/3-183	3-183	3-183	1	E7EQI3	E7EQI3_HUMAN	TYRP1	1
2.60.40.10	136116	29d877098691cacc154bc8b2742d9681/27-147	27-147	27-147	1	O60487	MPZL2_HUMAN	MPZL2	1
2.170.300.10	7654	29f38f69b3298014d73ea5c1d834b159/98-227	98-227	98-227	1	Q96KG7	MEG10_HUMAN	MEGF10	1
4.10.1110.10	1144	2a010718082c6ba0f7865c0a05660cc4/128-209	128-209	128-209	1	A0A024R219	A0A024R219_HUMAN	ZA20D2	1
4.10.1110.10	1144	2a010718082c6ba0f7865c0a05660cc4/128-209	128-209	128-209	1	O76080	ZFAN5_HUMAN	ZFAND5	1
2.40.10.10	45942	2a1a90d898fe33ec5dbc4dadb06b18af/461-462_579-709	461-462_579-709	461-462	2	Q6UXH9	PAMR1_HUMAN	PAMR1	1
2.40.10.10	45942	2a1a90d898fe33ec5dbc4dadb06b18af/461-462_579-709	461-462_579-709	579-709	2	Q6UXH9	PAMR1_HUMAN	PAMR1	1
2.40.10.10	46633	2a1a90d898fe33ec5dbc4dadb06b18af/463-578_710-716	463-578_710-716	463-578	2	Q6UXH9	PAMR1_HUMAN	PAMR1	1
3.40.1110.10	15491	2a207aa982ca8f1fc25b2c3661c8259b/584-721	584-721	584-721	1	O60423	AT8B3_HUMAN	ATP8B3	1
3.30.870.20	236	2a21bb79d44057411511ac1b019e1f25/352-608	352-608	352-608	1	A0A024R6L5	A0A024R6L5_HUMAN	TDP1	1
1.10.196.10	1040	2a289ab176172404ffcf205bbf8a3399/80-114	80-114	80-114	1	A0A0S2Z4R0	A0A0S2Z4R0_HUMAN	AXIN1	1
2.60.40.10	7545	2a2a28bbcb7193dcdae9f1d1a07ab25e/177-256	177-256	177-256	1	F8W1D1	F8W1D1_HUMAN	PMEL	1
1.10.418.10	4564	2a2e21186fbc5a1411f54bcaf373c5dd/16-141	16-141	16-141	1	A0A0A0MRE3	A0A0A0MRE3_HUMAN	SYNE2	1
1.10.418.10	4782	2a2e21186fbc5a1411f54bcaf373c5dd/172-288	172-288	172-288	1	A0A0A0MRE3	A0A0A0MRE3_HUMAN	SYNE2	1
1.20.58.60	2486	2a2e21186fbc5a1411f54bcaf373c5dd/2248-2362	2248-2362	2248-2362	1	A0A0A0MRE3	A0A0A0MRE3_HUMAN	SYNE2	1
3.60.110.10	8209	2a323a722dbdf418278231f760a7f8be/35-322	35-322	35-322	1	Q86X76	NIT1_HUMAN	NIT1	1
1.10.510.10	79013	2a34b58efcb5ac06f46507e48bc096c0/641-831	641-831	641-831	1	A0A0U1RRC7	A0A0U1RRC7_HUMAN	ERN2	1
3.30.710.10	13380	2a4071c042a9aca398c50a67c8cdd4a4/19-150	19-150	19-150	1	Q58EZ4	Q58EZ4_HUMAN	KLHL9	1
1.20.1070.10	45749	2a48e451ced1a14f8833202783e14527/92-241_283-361	92-241_283-361	92-241	2	Q8NH13	Q8NH13_HUMAN		1
2.130.10.10	102735	2a4bf994a425b54404af7b796e0cc04b/117-301	117-301	117-301	1	A0A024QZ51	A0A024QZ51_HUMAN	WSB1	1
2.130.10.10	102735	2a4bf994a425b54404af7b796e0cc04b/117-301	117-301	117-301	1	Q9Y6I7	WSB1_HUMAN	WSB1	1
3.30.40.10	61088	2a4d29986541b229701a2ec2b8e25a61/94-155	94-155	94-155	1	B0QZ72	B0QZ72_HUMAN	PHF19	1
2.130.10.10	102735	2a509c05c51221a6529d9b1497c0cc24/3-150	3-150	3-150	1	D6R9E7	D6R9E7_HUMAN	WDR41	1
1.20.1070.10	45452	2a50ebb1a22ccf1df13fe9bdb21ef64e/33-217	33-217	33-217	1	D2CFK4	D2CFK4_HUMAN	SSTR5	1
1.25.40.10	23578	2a548fc3aee505500e076e2c72860af3/58-200	58-200	58-200	1	F4MH87	F4MH87_HUMAN	UTY	1
2.10.160.10	11	2a5b419901176cb3fd15a49fcc80bca6/342-395	342-395	342-395	1	A0A0A0MSH5	A0A0A0MSH5_HUMAN	VEGFA	1
2.60.40.1180	13812	2a5feb6eff5c7f1f7037d684744a070c/509-599	509-599	509-599	1	F5GZS6	F5GZS6_HUMAN	SLC3A2	1
3.40.50.300	634320	2a72502623b4d3fac2e74c58743872ee/58-271	58-271	58-271	1	Q9Y5M8	SRPRB_HUMAN	SRPRB	1
3.10.320.10	3395	2a89d6e46d651d83ac14a22d25c19b05/27-115	27-115	27-115	1	Q31604	Q31604_HUMAN	DMA	1
1.10.220.10	3833	2a9127fbb136915c048d36ddd800741e/19-91	19-91	19-91	1	E5RI05	E5RI05_HUMAN	ANXA6	1
1.10.472.10	9860	2a9c683175515c334d079f62cd3dc2f2/1-63	1-63	1-63	1	F8VXJ4	F8VXJ4_HUMAN	BRF1	1
3.30.70.360	11532	2a9f7046f0f3488e38f3c08ef88eb8d9/298-409	298-409	298-409	1	C9JMV9	C9JMV9_HUMAN	ABHD14A-ACY1	1
3.40.50.300	632841	2aacc60d3f8f64541a0ec762086b8987/76-233	76-233	76-233	1	H3BMQ5	H3BMQ5_HUMAN	DDX19B	1
1.20.900.10	3381	2aafd94bc096a9717ecdc991f60790d9/593-831	593-831	593-831	1	A8MYJ1	A8MYJ1_HUMAN	AKAP13	1
2.60.40.10	137117	2ac4488887b78e54b8d6d2a4e210abe3/26541-26639	26541-26639	26541-26639	1	A0A0A0MRA3	A0A0A0MRA3_HUMAN	TTN	1
2.60.40.10	84192	2ac4488887b78e54b8d6d2a4e210abe3/5800-5888	5800-5888	5800-5888	1	A0A0A0MRA3	A0A0A0MRA3_HUMAN	TTN	1
3.10.250.10	5998	2ad4456099d20699f04c4f486a5024a1/582-689	582-689	582-689	1	Q9NR16	C163B_HUMAN	CD163L1	1
2.60.40.10	135823	2adff831548e2162605bc85faa70a8bb/209-298	209-298	209-298	1	Q96LA6	FCRL1_HUMAN	FCRL1	1
3.40.50.1010	10631	2aef7454354db551700aa18b69ba7dfb/1164-1464	1164-1464	1164-1464	1	A0A090J7P6	A0A090J7P6_HUMAN	ERCC5-202	1
2.30.30.40	19423	2af3b9fd4c6afa53279f1f9e7e1d31b9/1-61	1-61	1-61	1	Q53T91	Q53T91_HUMAN	NCK2	1
1.10.510.10	79013	2af442727f108f997a74282d8903034b/9-140	9-140	9-140	1	A0A0C4DH60	A0A0C4DH60_HUMAN	STK33	1
2.30.42.10	24097	2af5e3d2adc81587125c276360b754c7/1-108	1-108	1-108	1	B4DTM0	B4DTM0_HUMAN		1
2.60.120.650	3332	2af7ac0feab65c79904a0ed022cd555f/503-843	503-843	503-843	1	H0Y6I7	H0Y6I7_HUMAN	KDM6A	1
1.10.490.10	5159	2af95cac6b286e5ff32c21d2b7d2f96a/2-142	2-142	2-142	1	P09105	HBAT_HUMAN	HBQ1	1
3.30.1120.10	4907	2afce3accdbf59d69bdb03ac723e547c/468-579	468-579	468-579	1	F5GYY5	F5GYY5_HUMAN	ARSE	1
3.90.190.10	11707	2b09e7e2cb247a2df5219b6fe5396a34/7-138	7-138	7-138	1	C9JTD0	C9JTD0_HUMAN	TNS3	1
2.30.29.30	22759	2b12748176cc5f44718fe0b7a13dddc5/487-597	487-597	487-597	1	A0A087X1P3	A0A087X1P3_HUMAN	CADPS2	1
2.30.42.10	24207	2b14ae78f24f1c2240e854a744bed250/29-120	29-120	29-120	1	K7EIT0	K7EIT0_HUMAN	GIPC1	1
2.60.40.10	133575	2b26d1de3e9510718cf35387ef522a59/415-508	415-508	415-508	1	X6RKN2	X6RKN2_HUMAN	NFASC	1
3.10.450.50	23047	2b277dede8488ead15ac4b41bf1808f2/301-450	301-450	301-450	1	Q8WU40	Q8WU40_HUMAN	CAMK2G	1
1.20.58.390	2640	2b2b85d67036a88062076e6f8430336f/136-263	136-263	136-263	1	A0A1B0GU30	A0A1B0GU30_HUMAN	GABRB3	1
2.10.110.10	6126	2b3c64c8610e381aec1f33378d40bb4f/451-510	451-510	451-510	1	A0A087WZF1	A0A087WZF1_HUMAN	LPP	1
3.10.110.10	6050	2b436089d3349974c1df8eb8ce930ed3/1-152	1-152	1-152	1	P49459	UBE2A_HUMAN	UBE2A	1
2.60.120.290	8077	2b44b36e1b1a77156616934fb633e5ed/1627-1734	1627-1734	1627-1734	1	Q96PZ7	CSMD1_HUMAN	CSMD1	1
2.60.120.290	8037	2b44b36e1b1a77156616934fb633e5ed/1803-1911	1803-1911	1803-1911	1	Q96PZ7	CSMD1_HUMAN	CSMD1	1
2.60.120.290	8182	2b44b36e1b1a77156616934fb633e5ed/203-311	203-311	203-311	1	Q96PZ7	CSMD1_HUMAN	CSMD1	1
2.60.120.290	8095	2b44b36e1b1a77156616934fb633e5ed/2324-2430	2324-2430	2324-2430	1	Q96PZ7	CSMD1_HUMAN	CSMD1	1
2.10.70.10	17110	2b44b36e1b1a77156616934fb633e5ed/3154-3213	3154-3213	3154-3213	1	Q96PZ7	CSMD1_HUMAN	CSMD1	1
2.10.70.10	17136	2b44b36e1b1a77156616934fb633e5ed/346-406	346-406	346-406	1	Q96PZ7	CSMD1_HUMAN	CSMD1	1
1.10.238.10	32652	2b4fb866216353d047bf42641df24f5a/1-103	1-103	1-103	1	E9PFU3	E9PFU3_HUMAN	CALN1	1
3.40.50.1820	115372	2b517c45637761beef5470931dd1f58e/99-299_357-448	99-299_357-448	99-299	2	A0A0A0MTJ9	A0A0A0MTJ9_HUMAN	NCEH1	1
2.40.10.10	46527	2b617ec5424393e3deb4e74ecd68dc1f/32-42_140-261	32-42_140-261	32-42	2	Q15661	TRYB1_HUMAN	TPSAB1	1
2.40.10.10	46527	2b617ec5424393e3deb4e74ecd68dc1f/32-42_140-261	32-42_140-261	32-42	2	P20231	TRYB2_HUMAN	TPSB2	1
2.60.40.60	18198	2b822f716345441143d58d18eed2f4c6/1203-1302	1203-1302	1203-1302	1	A0A087WYR8	A0A087WYR8_HUMAN	CDH23	1
2.60.40.60	17982	2b822f716345441143d58d18eed2f4c6/884-990	884-990	884-990	1	A0A087WYR8	A0A087WYR8_HUMAN	CDH23	1
3.30.70.141	2911	2b8568425f48d0f6e74742f1513f2d2a/42-193	42-193	42-193	1	Q4TT34	Q4TT34_HUMAN	NME4	1
4.10.740.10	326	2b99750237983b896c113434db224772/47-87	47-87	47-87	1	P00740	FA9_HUMAN	F9	1
3.10.100.10	608	2b9a5046ea19f3b08a42cc002064fae5/229-359	229-359	229-359	1	Q5TLG3	Q5TLG3_HUMAN	CD72	1
1.25.40.90	2971	2ba239141211099e047f9dbcc7f4d39a/1-120	1-120	1-120	1	E5RHK9	E5RHK9_HUMAN	SNAP91	1
2.20.70.10	4663	2babf3e99685a7785c1cfe6f3059fab8/15-63	15-63	15-63	1	O95817	BAG3_HUMAN	BAG3	1
1.20.1070.10	45522	2bae3a6bfa327bdbaf847a247c1cc8ec/50-344	50-344	50-344	1	A0A126GVX5	A0A126GVX5_HUMAN	OR8G5	1
1.20.1070.10	45522	2bae3a6bfa327bdbaf847a247c1cc8ec/50-344	50-344	50-344	1	Q8NG78	OR8G5_HUMAN	OR8G5	1
1.10.287.70	16912	2bb216a4a4c39738254dbde08bc4b2b0/359-469	359-469	359-469	1	P17658	KCNA6_HUMAN	KCNA6	1
3.10.129.10	29742	2bbb6a5c6ed93feeb5cfa283127336f1/344-478	344-478	344-478	1	E7ET17	E7ET17_HUMAN	HSD17B4	1
3.30.1050.10	2018	2bbb6a5c6ed93feeb5cfa283127336f1/480-599	480-599	480-599	1	E7ET17	E7ET17_HUMAN	HSD17B4	1
1.20.1070.10	45636	2bc09c3cb2b46836acdab71be70dfe55/7-300	7-300	7-300	1	Q9Y271	CLTR1_HUMAN	CYSLTR1	1
3.40.190.10	203444	2bc53effb209781f7f9258514002ff23/12-97_257-335	12-97_257-335	257-335	2	E7EQB2	E7EQB2_HUMAN	LTF	1
3.40.190.10	203273	2bc53effb209781f7f9258514002ff23/353-451_612-683	353-451_612-683	353-451	2	E7EQB2	E7EQB2_HUMAN	LTF	1
3.40.50.2300	150737	2bc7e84ccef0a3b7fae1b0bc8fb0b5d1/33-115_141-197_335-467	33-115_141-197_335-467	141-197	3	G8XUU8	G8XUU8_HUMAN	GRM5	1
3.90.1150.10	80734	2bc8decf3d012da6bfea77b11da8b88f/20-33_283-381	20-33_283-381	20-33	2	B2RCY4	B2RCY4_HUMAN		1
3.30.50.10	4110	2bc968e39d4587d08a152b07834ae590/407-500	407-500	407-500	1	F5ATB8	F5ATB8_HUMAN	NR3C1	1
1.10.510.10	79044	2bd06bdfce6fb9fd442d30ee4c44c4be/227-451	227-451	227-451	1	Q5TCX8	M3KL4_HUMAN	MLK4	1
3.10.20.90	16362	2bd1435e4e7ad590a7cd8188e0ab9ad0/14-95	14-95	14-95	1	B4DXG4	B4DXG4_HUMAN		1
2.10.60.10	2875	2bd50594d3c07abeadec451e28b68e39/23-109	23-109	23-109	1	Q8NDX9	LY65B_HUMAN	LY6G5B	1
1.20.1070.10	45522	2be305485446e64dfd749042eddde820/25-310	25-310	25-310	1	Q8NGC3	O10G2_HUMAN	OR10G2	1
4.10.280.10	5838	2bf23a4cf1ac28cfe16024055e063465/482-562	482-562	482-562	1	A0A0A0MRB7	A0A0A0MRB7_HUMAN	TCF3	1
1.20.900.10	3381	2bff1d01af0da7c3637ad500517d5d3e/417-641	417-641	417-641	1	A0A140VJU4	A0A140VJU4_HUMAN		1
2.30.30.40	19596	2bff1d01af0da7c3637ad500517d5d3e/791-851	791-851	791-851	1	Q96DR7	ARHGQ_HUMAN	ARHGEF26	1
2.130.10.10	103102	2c04874aa444ffe7e0e108263977d4dd/1-352	1-352	1-352	1	P31146	COR1A_HUMAN	CORO1A	1
1.10.418.10	4782	2c2373b257f4cc1e4409959c50d0fbc2/116-238	116-238	116-238	1	Q4G0X0	Q4G0X0_HUMAN	DMD	1
2.60.40.10	134756	2c56a3e553235c6eaccaa369baf8a0e6/787-885	787-885	787-885	1	O60469	DSCAM_HUMAN	DSCAM	1
3.30.530.20	14744	2c5722f740aabfa3826508280512fde1/1-257	1-257	1-257	1	E7EU35	E7EU35_HUMAN	PITPNC1	1
3.40.50.2000	97317	2c63e9857e6cc577353708f46227e86e/41-283	41-283	41-283	1	Q6UWM9	UD2A3_HUMAN	UGT2A3	1
1.10.8.10	15357	2c65bcf0264683794050c5a3a4722826/22-66	22-66	22-66	1	A0A0U1RQL4	A0A0U1RQL4_HUMAN	UBASH3A	1
1.10.150.60	764	2c6cebc69134d007aefc4949e81a9016/102-226	102-226	102-226	1	H0Y3S9	H0Y3S9_HUMAN	ARID1B	1
1.10.220.20	754	2c6f5757c521f6f4fdcb3e6e338fc0ed/490-584	490-584	490-584	1	A0A087WWK8	A0A087WWK8_HUMAN	IQSEC1	1
1.10.1000.11	859	2c6f5757c521f6f4fdcb3e6e338fc0ed/585-702	585-702	585-702	1	A0A087WWK8	A0A087WWK8_HUMAN	IQSEC1	1
1.10.472.10	9623	2c8eea8412163aa1b2320b857a47c1c9/26-40_154-247	26-40_154-247	26-40	2	P30281	CCND3_HUMAN	CCND3	1
1.10.10.440	1572	2c919b8a393f3d005c599a0e680689c3/623-695	623-695	623-695	1	Q6NWY9	PR40B_HUMAN	PRPF40B	1
1.10.287.70	16733	2c9e91638fa256b8a856e3beef87580c/122-357	122-357	122-357	1	O43525	KCNQ3_HUMAN	KCNQ3	1
1.10.287.370	2554	2ca0fc6a72304bda1fb7e3f7ebc7aa2d/5-148	5-148	5-148	1	Q99471	PFD5_HUMAN	PFDN5	1
3.10.20.90	15984	2ca6d56c73a9a5a0a2d37dfabc70ff7c/84-166	84-166	84-166	1	J3QL04	J3QL04_HUMAN	ASPSCR1	1
3.30.230.10	28000	2ca9e3a4eb991f2984a95777b773e29e/526-647_719-731	526-647_719-731	526-647	2	Q96RP9	EFGM_HUMAN	GFM1	1
4.10.400.10	12255	2cb6ebc6e579850511fb52ff001d386f/1228-1266	1228-1266	1228-1266	1	P98164	LRP2_HUMAN	LRP2	1
4.10.400.10	12107	2cb6ebc6e579850511fb52ff001d386f/1267-1309	1267-1309	1267-1309	1	P98164	LRP2_HUMAN	LRP2	1
4.10.400.10	4435	2cb6ebc6e579850511fb52ff001d386f/3510-3550	3510-3550	3510-3550	1	P98164	LRP2_HUMAN	LRP2	1
4.10.400.10	12085	2cb6ebc6e579850511fb52ff001d386f/3881-3922	3881-3922	3881-3922	1	P98164	LRP2_HUMAN	LRP2	1
4.10.400.10	12091	2cb6ebc6e579850511fb52ff001d386f/3923-3969	3923-3969	3923-3969	1	P98164	LRP2_HUMAN	LRP2	1
1.10.10.60	124740	2cbf6cf1d56496be3c5b466a3c19dd2a/75-127	75-127	75-127	1	Q8IU89	CERS3_HUMAN	CERS3	1
2.60.40.10	134644	2cc1dbb9932671b37d8fa76bbff1373e/134-234	134-234	134-234	1	A0A0G2JKB6	A0A0G2JKB6_HUMAN	AGER	1
2.10.110.10	6145	2cc4bbb85972e8c5dbdcd961258a2fba/214-280	214-280	214-280	1	A6NIX2	WTIP_HUMAN	WTIP	1
2.60.40.10	134890	2cc8b853304bb3e77d57b84eb1454cfc/1-95	1-95	1-95	1	A0A0F7T7M3	A0A0F7T7M3_HUMAN	IGHV1-2	1
3.30.70.330	42309	2cd4ba4c264f5d1785dc9be7fabc090f/51-174	51-174	51-174	1	D6RAF8	D6RAF8_HUMAN	HNRNPD	1
3.30.160.60	23451	2cd9b4122c37cbc142bcccbf79450de4/200-225	200-225	200-225	1	B4DFU5	B4DFU5_HUMAN		1
2.60.120.10	54662	2ceb1f59b392fcfe72b209fbb14c49f9/2-132_236-276	2-132_236-276	236-276	2	H3BP57	H3BP57_HUMAN	MPI	1
3.10.450.10	1283	2cecefccac17a8b162cce074715679f2/54-151	54-151	54-151	1	P49788	TIG1_HUMAN	RARRES1	1
4.10.1040.10	127	2d096c50f953cf41f68eeb0b593a8ad1/35-84	35-84	35-84	1	M0R2D7	M0R2D7_HUMAN	DMRTC2	1
1.20.1250.20	179507	2d1108fbbd3f835fae3b68768d383945/4-443	4-443	4-443	1	F5H081	F5H081_HUMAN	SLC2A4	1
3.50.50.60	113441	2d15f24dca6daa0f4023cb4a5aebaa16/68-158_220-310_406-441	68-158_220-310_406-441	220-310	3	A8K1Z2	A8K1Z2_HUMAN		1
1.20.1070.10	45636	2d19d522aaa6593435688c2399dc9485/11-299	11-299	11-299	1	Q8TDS4	HCAR2_HUMAN	HCAR2	1
3.30.420.40	78180	2d20219c537e3ba7651f5d4fc294c889/7-189_362-379	7-189_362-379	7-189	2	A0A0G2JIW1	A0A0G2JIW1_HUMAN	HSPA1B	1
3.40.50.300	632367	2d2cd10e0fa0e265162d1cff52a757c8/70-308	70-308	70-308	1	P45844	ABCG1_HUMAN	ABCG1	1
1.10.533.10	5156	2d2eb10299dd68066a3987e86da422fc/108-208	108-208	108-208	1	A0A087WTE8	A0A087WTE8_HUMAN	ANK3	1
2.60.40.60	1195	2d30f49c4b835a2096920caa676f1292/239-355	239-355	239-355	1	B4DEQ8	B4DEQ8_HUMAN		1
3.10.320.10	3768	2d33c0b7bb930163f7ada4839aa9e296/1-84	1-84	1-84	1	Q5V8U6	Q5V8U6_HUMAN	HLA-DPB1	1
2.30.29.30	22277	2d535b7cfcfc9a0dd3b6c5d2fbafdfc1/827-954	827-954	827-954	1	A0A087WTD7	A0A087WTD7_HUMAN	AKAP13	1
1.20.930.10	1157	2d56a2f80cd193dfa31b421724eeb0f7/68-140	68-140	68-140	1	X6R7X0	X6R7X0_HUMAN	TCEANC2	1
3.30.160.60	23451	2d5a035140a98d877e0045244905fecc/521-548	521-548	521-548	1	G5E9B8	G5E9B8_HUMAN	ZNF180	1
3.40.50.1820	115352	2d648a95215e50ceb96a62de8e920234/19-221	19-221	19-221	1	G3V392	G3V392_HUMAN	NDRG2	1
1.10.246.10	1120	2d64be38d10692913a8e227de3aff5a4/519-596	519-596	519-596	1	P02771	FETA_HUMAN	AFP	1
3.40.50.1220	13168	2d70085e81648c4382e250c6036c9c4e/205-333	205-333	205-333	1	A0A0S2Z3L0	A0A0S2Z3L0_HUMAN	ETFA	1
1.10.10.10	265848	2d70ea3d682eae2ee3677256d2eee306/237-316	237-316	237-316	1	Q86VN1	VPS36_HUMAN	VPS36	1
1.25.40.80	2711	2d7947edfa1ff89da8be8f470f70d4c3/149-176_220-321	149-176_220-321	220-321	2	A2I2P1	A2I2P1_HUMAN	CRY2	1
3.40.50.620	88617	2d80e2f74a53fa6a1af4cdb9b88ac153/173-531	173-531	173-531	1	B4DKX5	B4DKX5_HUMAN		1
3.30.40.10	60484	2d89fd49f05dc553625403b9f45d5fa4/149-221	149-221	149-221	1	Q9P2E8	MARH4_HUMAN	MARCH4	1
1.20.1070.10	45522	2d8ad81e42bc9a7f5737d6afc2add311/23-310	23-310	23-310	1	Q9H205	O2AG1_HUMAN	OR2AG1	1
1.20.1560.10	26709	2d8cb399aef543cce195132d6ff664c4/52-382	52-382	52-382	1	Q20BI6	Q20BI6_HUMAN	CFTR	1
4.10.1240.10	930	2d91bb5b658536274097add77401a1dd/29-122	29-122	29-122	1	K7EPD9	K7EPD9_HUMAN	GIPR	1
3.30.60.20	5564	2d9347b74a9474bda5588a8a1cca74f5/210-278	210-278	210-278	1	P52757	CHIO_HUMAN	CHN2	1
1.10.555.10	3968	2d9347b74a9474bda5588a8a1cca74f5/279-468	279-468	279-468	1	P52757	CHIO_HUMAN	CHN2	1
3.30.160.60	23083	2d9447be8b1a88e14c4f25a428e9f527/1111-1165	1111-1165	1111-1165	1	F5H7S1	F5H7S1_HUMAN	ZNF423	1
1.20.120.140	989	2dbdf99b2dea2585385e999ca470e72e/299-399	299-399	299-399	1	P08240	SRPRA_HUMAN	SRPRA	1
1.20.1250.20	179185	2dbe48e743e71d0036fd04264c6ed064/3-190	3-190	3-190	1	K7EIT1	K7EIT1_HUMAN	SLC2A5	1
3.30.160.60	23451	2de93897d334587d4f7bbbd8411ad20d/287-315	287-315	287-315	1	Q16600	ZN239_HUMAN	ZNF239	1
1.10.238.110	334	2df929e2b874e92781849bf7554917b1/2-97	2-97	2-97	1	P49619	DGKG_HUMAN	DGKG	1
1.10.510.10	79324	2dfbbdd6b111f5824cfc2a9a177c073a/1164-1372	1164-1372	1164-1372	1	A0A1B0GTS2	A0A1B0GTS2_HUMAN	OBSCN	1
3.40.50.720	290731	2e029399d60e3a240855fc32c678e758/4-192	4-192	4-192	1	V9HWG2	V9HWG2_HUMAN	HEL30	1
1.25.40.20	62488	2e0c8e1bfd0beee9319afafa8f743aa4/1-162	1-162	1-162	1	F8VZN8	F8VZN8_HUMAN	PPP1R12A	1
1.20.120.220	3899	2e180ef8e917d467ea73b4946e0a4e63/6-169	6-169	6-169	1	B2YI96	B2YI96_HUMAN	ATP6	1
3.30.870.10	12808	2e1dad688af0ccde56710e4cdeba8d60/590-811	590-811	590-811	1	O14939	PLD2_HUMAN	PLD2	1
2.10.70.10	17400	2e21acfd7d3f1656116ba9e008b51b8b/46-80	46-80	46-80	1	H0YIT4	H0YIT4_HUMAN	NELL2	1
2.30.42.10	24039	2e25b408bc5aac948aea2ed8fe8caefb/64-173	64-173	64-173	1	G3V1D4	G3V1D4_HUMAN	LIN7C	1
3.80.10.10	105375	2e2f7bf63df857be886a21ae57da16cd/16-233	16-233	16-233	1	A0A146E5L3	A0A146E5L3_HUMAN	Meflin	1
2.60.40.10	24124	2e2f7bf63df857be886a21ae57da16cd/236-345	236-345	236-345	1	O14498	ISLR_HUMAN	ISLR	1
3.30.420.40	37288	2e31b4891a45b44ee26d1926bcbf5e4f/411-532	411-532	411-532	1	Q9Y223	GLCNE_HUMAN	GNE	1
3.30.420.40	75604	2e31b4891a45b44ee26d1926bcbf5e4f/533-688	533-688	533-688	1	Q9Y223	GLCNE_HUMAN	GNE	1
3.40.50.300	634947	2e3ce15e737bce5b48cb5e591bbde042/36-171	36-171	36-171	1	C9JQB3	C9JQB3_HUMAN	RALB	1
2.60.40.10	132013	2e493296389a5b417d645b9428387abf/24-131	24-131	24-131	1	E7EPI4	E7EPI4_HUMAN	L1CAM	1
3.30.50.10	4132	2e49fd30ccd085a001711f97edca1d85/117-229	117-229	117-229	1	B6ZGS9	B6ZGS9_HUMAN	NR1H4	1
3.10.250.10	5998	2e5d5e741dd58725a7e218db7d1bdc1f/137-242	137-242	137-242	1	O43866	CD5L_HUMAN	CD5L	1
3.40.50.20	15621	2e5f633197501e73771b8a3e7fe6c869/31-131	31-131	31-131	1	E9PG35	E9PG35_HUMAN	MCCC1	1
3.40.50.300	633410	2e61fc1c54214a906c1bbc4a1b0e7d77/206-475	206-475	206-475	1	A0A0G2JHB4	A0A0G2JHB4_HUMAN	MSH5	1
3.30.160.60	23451	2e64f2b81a2a97bcee8fbb98ab1146cc/306-331	306-331	306-331	1	D3DPV3	D3DPV3_HUMAN	ZNF643	1
3.30.160.60	23446	2e64f2b81a2a97bcee8fbb98ab1146cc/417-443	417-443	417-443	1	D3DPV3	D3DPV3_HUMAN	ZNF643	1
3.90.1290.10	1257	2e71fe1d05bb3cc5753141370c1aa85a/1184-1437	1184-1437	1184-1437	1	A0A087X1U6	A0A087X1U6_HUMAN	EPPK1	1
3.90.1290.10	1257	2e71fe1d05bb3cc5753141370c1aa85a/549-801	549-801	549-801	1	A0A087X1U6	A0A087X1U6_HUMAN	EPPK1	1
3.30.70.330	42342	2e72ae3ade3c09ccbb10707a97f30e54/274-371	274-371	274-371	1	Q86VG2	Q86VG2_HUMAN	SFPQ	1
3.40.50.300	629962	2e7950a61fa2bc6b54dd920c4cd5b13e/277-508_556-658	277-508_556-658	556-658	2	P25205	MCM3_HUMAN	MCM3	1
3.40.50.300	629962	2e7950a61fa2bc6b54dd920c4cd5b13e/277-508_556-658	277-508_556-658	277-508	2	P25205	MCM3_HUMAN	MCM3	1
2.40.70.10	22945	2e9e10de411e235e0ad9d497879966d1/353-471	353-471	353-471	1	Q86TG7	PEG10_HUMAN	PEG10	1
3.40.1650.10	787	2e9ee954578e7681b759cf086737f821/1-101	1-101	1-101	1	X6R6T9	X6R6T9_HUMAN	FUOM	1
3.10.20.90	2828	2ec11a3fcec5f41cb1dd7cb50db52a5e/1-69	1-69	1-69	1	D6RBF1	D6RBF1_HUMAN	SQSTM1	1
1.20.1250.10	7847	2ec307f80e27e10c0e9573c389c83368/1-187	1-187	1-187	1	P26441	CNTF_HUMAN	CNTF	1
3.30.160.60	23451	2ec450bc21b3f98ed59893811e2a96aa/472-499	472-499	472-499	1	A0A024R7P7	A0A024R7P7_HUMAN	ZNF43	1
2.30.30.40	19398	2ec5e25069bae509fb83eaf8430b3aa3/189-322	189-322	189-322	1	Q5JS72	Q5JS72_HUMAN	CASK	1
1.10.1300.10	1262	2ec60e6e7bbab1c4d202106ad78099bc/31-375	31-375	31-375	1	Q9UPJ5	Q9UPJ5_HUMAN	PDE4C	1
3.40.50.300	630802	2ec8559cd9e08f2a2309d071c5154de9/1558-1708	1558-1708	1558-1708	1	Q9P2D7	DYH1_HUMAN	DNAH1	1
2.60.40.60	18660	2edf2578ceb72942a6c93673ce2f82c4/670-772	670-772	670-772	1	A0A096LNH1	A0A096LNH1_HUMAN	PCDH11X	1
1.20.210.10	1205	2eefc24c2996387812dee73b62b4f091/1-492	1-492	1-492	1	A0A059RM10	A0A059RM10_HUMAN	COX1	1
3.40.50.300	634111	2eeff7fee385afbfe44e821117fbd726/11-125_160-222	11-125_160-222	160-222	2	H7BYC8	H7BYC8_HUMAN	DYNC2LI1	1
2.170.260.10	1007	2ef6f4b67f783bfbb85dee3e08edc149/175-300	175-300	175-300	1	A4FVC0	A4FVC0_HUMAN	EIF2C2	1
1.10.150.50	1926	2efd9aeba958c583f7d9cf40fb833bb4/45-114	45-114	45-114	1	E9PQR6	E9PQR6_HUMAN	EHF	1
3.40.50.880	34196	2f169ebb9491eae84d956d53657c3a3b/1-189	1-189	1-189	1	Q99497	PARK7_HUMAN	PARK7	1
1.25.40.10	145075	2f21921a5ad3773f23041326cb9d3517/12-273	12-273	12-273	1	Q9H384	Q9H384_HUMAN	TCF25	1
3.10.110.10	6050	2f35577970d996c56be47d05525b8077/1-152	1-152	1-152	1	Q53G67	Q53G67_HUMAN		1
2.60.120.40	2614	2f372a9b82eb3286725b656f6ee263e4/333-475	333-475	333-475	1	A6NHN0	OTOL1_HUMAN	OTOL1	1
1.10.418.10	4791	2f37b33820e1f09a4b3411b1a2fc80ee/1-130	1-130	1-130	1	A2VCR0	A2VCR0_HUMAN	MAPRE1	1
2.60.40.10	135361	2f434949899a308f8f4d18272049edff/11-121	11-121	11-121	1	A6MW55	A6MW55_HUMAN	NRG1	1
2.20.70.10	4650	2f4d2c55e257655d5591e9f39664fbca/803-840	803-840	803-840	1	Q9P2P5	HECW2_HUMAN	HECW2	1
3.40.50.300	539294	2f4d571ecaa96a7f02b80d8151694d4f/1-118	1-118	1-118	1	F5GZG1	F5GZG1_HUMAN	RAP1B	1
2.30.42.10	12049	2f4de823d8489694fff0f519215d24cd/240-347	240-347	240-347	1	F5H4N6	F5H4N6_HUMAN	GRIP1	1
2.30.42.10	23672	2f4de823d8489694fff0f519215d24cd/44-143	44-143	44-143	1	F5H4N6	F5H4N6_HUMAN	GRIP1	1
2.30.42.10	23503	2f4de823d8489694fff0f519215d24cd/510-615	510-615	510-615	1	F5H4N6	F5H4N6_HUMAN	GRIP1	1
3.30.160.60	23451	2f5e2015e56b88fd27565ba67ec6cf25/198-225	198-225	198-225	1	M0QX82	M0QX82_HUMAN	ZNF418	1
3.30.160.60	23451	2f5e2015e56b88fd27565ba67ec6cf25/338-365	338-365	338-365	1	M0QX82	M0QX82_HUMAN	ZNF418	1
2.60.200.20	8178	2f623fa8ae6ae947a27f5ace4066bd1b/492-607	492-607	492-607	1	Q12756	KIF1A_HUMAN	KIF1A	1
3.40.50.300	628018	2f66fb5300fb9d702b7c13e1589f9247/35-61_182-345	35-61_182-345	35-61	2	P04899	GNAI2_HUMAN	GNAI2	1
3.40.50.300	628823	2f70168cd88c1cbd5025534a5579aa36/2039-2294	2039-2294	2039-2294	1	J3QSS3	J3QSS3_HUMAN	ABCA2	1
1.10.510.10	79298	2f7226008705915f13913ac61a9faa99/285-503	285-503	285-503	1	Q5T7S2	Q5T7S2_HUMAN	TGFBR1	1
2.10.60.10	2792	2f7226008705915f13913ac61a9faa99/33-111	33-111	33-111	1	Q5T7S2	Q5T7S2_HUMAN	TGFBR1	1
3.40.50.300	633337	2f7da6673e481c59d62c4ca8feb87435/1-295	1-295	1-295	1	P50226	ST1A2_HUMAN	SULT1A2	1
3.40.50.720	291623	2f85acde3baa8be0b8501be2d3cca2ef/68-248	68-248	68-248	1	E9PCX7	E9PCX7_HUMAN	NNT	1
1.25.40.10	145630	2f93709b76736e8175c78afbfbd86168/260-425	260-425	260-425	1	Q13451	FKBP5_HUMAN	FKBP5	1
1.20.1250.10	7977	2f9759f9468e093934f80b3176a4621e/28-171	28-171	28-171	1	A0A024RBC0	A0A024RBC0_HUMAN	KITLG	1
2.60.40.10	132563	2f9a815c05fedec79b78677ce3bb3740/384-475	384-475	384-475	1	H0YNQ1	H0YNQ1_HUMAN	IGDCC3	1
3.30.160.60	23446	2fa904e05c8c9f75e78fc9a52446b5de/441-470	441-470	441-470	1	Q7Z3V5	ZN571_HUMAN	ZNF571	1
4.10.400.10	12061	2fa95af0f24f46a4393b630463a5e94f/234-273	234-273	234-273	1	A0A024R7D5	A0A024R7D5_HUMAN	LDLR	1
4.10.400.10	12061	2fa95af0f24f46a4393b630463a5e94f/234-273	234-273	234-273	1	P01130	LDLR_HUMAN	LDLR	1
1.25.10.10	69146	2fafcec4ef84f42144e431ea5ed63ed6/2-252	2-252	2-252	1	Q14008	CKAP5_HUMAN	CKAP5	1
1.25.10.10	69146	2fafcec4ef84f42144e431ea5ed63ed6/587-831	587-831	587-831	1	Q14008	CKAP5_HUMAN	CKAP5	1
2.60.40.60	18598	2fb380d8f24e23ddbef96c30fb5da81b/263-379	263-379	263-379	1	Q13634	CAD18_HUMAN	CDH18	1
2.60.40.60	4916	2fb380d8f24e23ddbef96c30fb5da81b/485-600	485-600	485-600	1	Q13634	CAD18_HUMAN	CDH18	1
2.30.30.40	19467	2fc08501ea9f39b9e3f8c984f6f858c4/385-449	385-449	385-449	1	B3KPU4	B3KPU4_HUMAN		1
3.30.160.60	19906	2fc4bd55083e34726a37ef940f9a9c0c/195-220	195-220	195-220	1	Q9Y2Y9	KLF13_HUMAN	KLF13	1
2.30.30.40	19351	2fc713e73a3f9afc62d7e08f5a02e379/185-253	185-253	185-253	1	A0A087X0P1	A0A087X0P1_HUMAN	ARHGEF4	1
2.130.10.10	102624	2fd06219ad100532b4827eb494771556/223-416	223-416	223-416	1	Q9BUR4	WAP53_HUMAN	WRAP53	1
3.40.50.300	619909	2fd52b3c9b34a1c3d47e32003e5bd383/174-372	174-372	174-372	1	A0A024R0Q0	A0A024R0Q0_HUMAN	FLJ12886	1
3.30.200.20	2083	2fd6fcfbcc434e1005fdc15eaedee764/18-126	18-126	18-126	1	D6RA62	D6RA62_HUMAN	RPS6KA2	1
2.110.10.10	1494	2fe07dda5bbe7d5d8d9a9d64dd4c5b76/288-483	288-483	288-483	1	O60882	MMP20_HUMAN	MMP20	1
3.30.1330.30	228	2fe5730e607142d9216d83904fceb38b/1-132	1-132	1-132	1	P25398	RS12_HUMAN	RPS12	1
2.60.40.10	133345	2fe64b2e75f54d121bea29370ae8cab1/206-304	206-304	206-304	1	Q5QT34	Q5QT34_HUMAN	HLA-B	1
1.25.40.10	146470	2fe881cb17fa5437d711412c39078c17/28-100_136-171	28-100_136-171	28-100	2	Q6PJY7	Q6PJY7_HUMAN	NASP	1
4.10.410.10	3410	2fe8db9281a8742667704f32da6d38d0/1-61	1-61	1-61	1	A4ZVU7	A4ZVU7_HUMAN	TFPI2	1
3.30.70.330	42613	2fed3612a44518ac0825bc8bd28a85ea/2-122	2-122	2-122	1	Q7Z2U9	Q7Z2U9_HUMAN	A1CF	1
2.170.270.10	3546	2ffc009053676926e3407995a3212ffd/54-219	54-219	54-219	1	D6RDW0	D6RDW0_HUMAN	PRDM16	1
3.40.640.10	62814	300156d7f39b2db01711b52d9418cc99/109-403	109-403	109-403	1	H3BNQ7	H3BNQ7_HUMAN	ABAT	1
3.90.1150.10	80952	300156d7f39b2db01711b52d9418cc99/46-108_404-462	46-108_404-462	46-108	2	H3BNQ7	H3BNQ7_HUMAN	ABAT	1
2.10.10.10	722	3007ea164b0dd6f5ac6deefabf78e21b/274-333	274-333	274-333	1	P14780	MMP9_HUMAN	MMP9	1
3.10.100.10	12157	300adb6d2ef00222eac388f178d278d6/42-160	42-160	42-160	1	A0A024R8Y9	A0A024R8Y9_HUMAN	SELP	1
1.25.10.10	68580	30140bf9c8a8bf4ea11dda055d316eaa/350-459_504-847	350-459_504-847	350-459	2	Q99959	PKP2_HUMAN	PKP2	1
3.50.4.10	2966	301a062fdf866f85a483659659a985cf/294-387	294-387	294-387	1	P03952	KLKB1_HUMAN	KLKB1	1
3.30.43.10	11888	301cbf4b3a1254c907e4c9383dcb2d1a/4-13_55-177	4-13_55-177	55-177	2	A0A1B0GWA2	A0A1B0GWA2_HUMAN	AGPS	1
1.25.40.20	62330	30238e3a42e43c416648e18f5855954e/1-107	1-107	1-107	1	D6R9G4	D6R9G4_HUMAN	RAI14	1
2.60.40.150	15465	302bff3b5cb7e904f4ac277492347ed4/1137-1278	1137-1278	1137-1278	1	Q9NZM1	MYOF_HUMAN	MYOF	1
2.60.40.150	15443	302bff3b5cb7e904f4ac277492347ed4/1301-1405	1301-1405	1301-1405	1	Q9NZM1	MYOF_HUMAN	MYOF	1
2.60.40.150	15501	302bff3b5cb7e904f4ac277492347ed4/1550-1654	1550-1654	1550-1654	1	Q9NZM1	MYOF_HUMAN	MYOF	1
2.60.40.150	5344	302bff3b5cb7e904f4ac277492347ed4/198-320	198-320	198-320	1	Q9NZM1	MYOF_HUMAN	MYOF	1
1.50.40.10	9463	302fbc8ebd6936007ab74d569f470e9a/1-221	1-221	1-221	1	Q9BSK2	S2533_HUMAN	SLC25A33	1
3.30.470.20	31336	3040c5f90a02e28a3c6ef967d5b86df7/83-284	83-284	83-284	1	A0A087X135	A0A087X135_HUMAN	TTLL9	1
1.25.40.10	145015	304600830b9cd5a62025b93d5290a5ca/486-610	486-610	486-610	1	E9PMP8	E9PMP8_HUMAN	TTC3	1
3.40.50.300	633341	3047708f14db2750d84dfdb6a1758c69/1-71	1-71	1-71	1	U3KQF2	U3KQF2_HUMAN	ARF4	1
2.60.40.1660	369	3048511aeb0024bc664ad291cd1eea79/62-303	62-303	62-303	1	A3KLL5	A3KLL5_HUMAN	ATP1B1	1
1.10.10.500	35	3048a9c716a423311e4d9533d91f79ff/425-592	425-592	425-592	1	Q3B8N5	PROX2_HUMAN	PROX2	1
1.20.1070.10	45522	304e084bc71baf93782913ee22fff78f/16-312	16-312	16-312	1	Q8NGE5	O10A7_HUMAN	OR10A7	1
3.40.50.720	289485	3055f12dc12bea7b65eca3ac9c77c401/102-398	102-398	102-398	1	B4DX99	B4DX99_HUMAN		1
3.10.20.90	16490	305cd3b3af7dbd694ddfb540fa1472d6/1-77	1-77	1-77	1	A8MU27	A8MU27_HUMAN	SUMO3	1
2.40.50.140	53526	305ea08bd759bbcb90128d786550abb3/51-129	51-129	51-129	1	P67809	YBOX1_HUMAN	YBX1	1
2.60.40.60	18858	3060a061e24bfe84c790ab743371c702/1147-1244	1147-1244	1147-1244	1	A0A087WTR6	A0A087WTR6_HUMAN	PCDH15	1
2.60.40.10	137654	30618b9bc2383ba00066bb3ddfcb2f8d/120-217	120-217	120-217	1	A0A0G2JMV4	A0A0G2JMV4_HUMAN	KIR3DS1	1
3.60.15.10	29235	306d7f75fae4cb7d0bf56cada43d56c1/119-385	119-385	119-385	1	Q8N490	PNKD_HUMAN	PNKD	1
1.20.5.170	18190	3075efc81e10cbef9c6f8d31720f106e/119-198	119-198	119-198	1	Q7L4M3	Q7L4M3_HUMAN		1
3.40.390.10	13285	30786d144e9f46fbe9af13b831a1a265/241-457	241-457	241-457	1	P58397	ATS12_HUMAN	ADAMTS12	1
2.20.100.10	9944	30786d144e9f46fbe9af13b831a1a265/545-596	545-596	545-596	1	P58397	ATS12_HUMAN	ADAMTS12	1
3.30.70.330	43708	3080bff048af2b829eb702b6e5826828/236-335	236-335	236-335	1	D6R9D6	D6R9D6_HUMAN	RBM47	1
1.20.900.10	3381	30818022bff396bd59e29976bbcb065b/252-475	252-475	252-475	1	Q8N5V2	NGEF_HUMAN	NGEF	1
3.30.230.10	28515	3098e309030af8881ba0d988e5a0a6a7/2-191	2-191	2-191	1	B7ZAX5	B7ZAX5_HUMAN	GALK2	1
2.60.40.10	32247	30991d23e358ed101b64a11bab4ea594/232-335	232-335	232-335	1	Q9UM44	HHLA2_HUMAN	HHLA2	1
3.30.160.60	23446	30a7ada2bcd0714c1da253c0d957eae5/411-434	411-434	411-434	1	Q9UII5	ZN107_HUMAN	ZNF107	1
3.30.160.60	9152	30aad04867c806e8955447a47240b91f/670-702	670-702	670-702	1	Q02446	SP4_HUMAN	SP4	1
3.40.50.1370	8246	30b2c3903b7bc9abf2d1b3e8bb3b2133/88-162_195-277	88-162_195-277	88-162	2	H7C2E4	H7C2E4_HUMAN	CAD	1
3.40.50.300	631399	30bab6fc87ae360edd669fb8223901c3/924-1203	924-1203	924-1203	1	G8JLG1	G8JLG1_HUMAN	SMC1A	1
3.90.660.10	2944	30c1638afc9a723ca78d7308e35376dd/42-62_79-107_200-210_290-402	42-62_79-107_200-210_290-402	200-210	4	Q8TBI1	Q8TBI1_HUMAN	MAOB	1
3.50.50.60	113863	30c1638afc9a723ca78d7308e35376dd/6-41_63-78_211-289_403-451	6-41_63-78_211-289_403-451	63-78	4	Q8TBI1	Q8TBI1_HUMAN	MAOB	1
3.40.50.300	627923	30c51d4b0f74b73140f21395ddf683cf/328-507	328-507	328-507	1	Q96TA2	YMEL1_HUMAN	YME1L1	1
2.60.40.10	133345	30dda896b9e0bdcb2b988a244d22bd21/206-285	206-285	206-285	1	Q9TPU9	Q9TPU9_HUMAN	HLA-B	1
4.10.400.10	11791	30e5d11185c6c4db07399e3acd37cba2/204-246	204-246	204-246	1	Q14114	LRP8_HUMAN	LRP8	1
1.10.532.10	137	30e9d85f3579ddda68ced36c8be5ada7/1-117	1-117	1-117	1	G3V568	G3V568_HUMAN	STAT6	1
1.20.900.10	3377	30edbe400492a24fa269059097289c73/1-183	1-183	1-183	1	B4DTT4	B4DTT4_HUMAN		1
2.60.40.630	154	30f0f9f349eafd3d3f80bb91058e5a03/313-446	313-446	313-446	1	B4DLC8	B4DLC8_HUMAN	STAT2	1
1.10.220.10	3834	30f2c8f5a84b83cb02f26706bb82c276/247-316	247-316	247-316	1	P27216	ANX13_HUMAN	ANXA13	1
2.40.50.140	55114	30f73c2fc425689437dc1e7f0b5178d8/6-150	6-150	6-150	1	P52434	RPAB3_HUMAN	POLR2H	1
3.30.160.60	23451	3100f5d706c265b35ed21c6c0f74697f/49-76	49-76	49-76	1	D9IWN2	D9IWN2_HUMAN	PRMD9	1
2.60.40.60	18139	310b7b43d0eb71f27a1e7924f60e3771/164-271	164-271	164-271	1	Q8IXH8	CAD26_HUMAN	CDH26	1
3.30.40.10	59362	3112349e6eb9f0ca7f019c9ae9720195/1-137	1-137	1-137	1	Q12933	TRAF2_HUMAN	TRAF2	1
3.30.40.10	60827	3112349e6eb9f0ca7f019c9ae9720195/182-242	182-242	182-242	1	Q12933	TRAF2_HUMAN	TRAF2	1
4.10.1000.10	5534	3114192a5b19f6364e30e9b6c08367ef/96-136	96-136	96-136	1	P26651	TTP_HUMAN	ZFP36	1
3.30.200.20	6998	312ca57791f95f6dc515db8edb69595a/546-676	546-676	546-676	1	P16234	PGFRA_HUMAN	PDGFRA	1
1.10.510.10	78745	312ca57791f95f6dc515db8edb69595a/750-956	750-956	750-956	1	P16234	PGFRA_HUMAN	PDGFRA	1
1.10.1540.10	596	313059d244024c70eedb4adf67bc66d7/294-571	294-571	294-571	1	Q92636	FAN_HUMAN	NSMAF	1
3.30.379.10	2333	313e7925938e530de1fa68806c29b373/51-197	51-197	51-197	1	P07686	HEXB_HUMAN	HEXB	1
3.30.70.330	42175	314279305e2f0b9438676a73457d0e41/33-124	33-124	33-124	1	A0A0J9YX66	A0A0J9YX66_HUMAN	CELF2	1
1.10.510.10	78758	31662ed6b6beb0aecda08f205661f554/187-442	187-442	187-442	1	Q16176	Q16176_HUMAN	lsk	1
2.60.40.10	136419	316b4b79287089869adcf99ac77c8b20/155-251	155-251	155-251	1	A0A087WXZ5	A0A087WXZ5_HUMAN	ANTXRL	1
2.60.40.420	23930	316cd749c3cb03a6a1869572227f34c8/366-572	366-572	366-572	1	E9PFZ2	E9PFZ2_HUMAN	CP	1
2.60.40.420	23908	316cd749c3cb03a6a1869572227f34c8/654-838	654-838	654-838	1	E9PFZ2	E9PFZ2_HUMAN	CP	1
1.10.287.110	14410	31722b21ee242eb369c1884321de0819/4-96	4-96	4-96	1	E5RGF4	E5RGF4_HUMAN	DNAJC5B	1
2.30.42.10	3853	317b96b44d19d15c4c9b78e375320290/999-1097	999-1097	999-1097	1	Q5TIG5	Q5TIG5_HUMAN	AFDN	1
2.70.170.10	2370	31a27f24e9cadad057418e549dec6a72/37-246	37-246	37-246	1	P43681	ACHA4_HUMAN	CHRNA4	1
3.10.250.10	5998	31bcbc35bd056a058968d67b645b6337/472-575	472-575	472-575	1	Q8WTU2	SRB4D_HUMAN	SSC4D	1
2.20.100.10	608	31c46b537b8c0f53b430f04fd2fbc604/732-794	732-794	732-794	1	B1B0D4	B1B0D4_HUMAN	ADAMTSL2	1
2.20.100.10	6947	31c46b537b8c0f53b430f04fd2fbc604/796-846	796-846	796-846	1	B1B0D4	B1B0D4_HUMAN	ADAMTSL2	1
2.10.109.10	8988	31c8b35d141fc46ae2acdfe881d889f1/57-163	57-163	57-163	1	Q7Z4Z6	Q7Z4Z6_HUMAN		1
2.30.29.30	22522	31cf454b6f2a7f01723126f2e567f9ee/7-123	7-123	7-123	1	D6RAM3	D6RAM3_HUMAN	DOK3	1
1.10.30.10	4396	31e0049289910d9b6c34a1c9f2f2c659/2-86	2-86	2-86	1	Q7Z5C6	Q7Z5C6_HUMAN	SRY	1
1.20.5.170	18190	31e1326c13571f4593bc11a533a2f593/213-284	213-284	213-284	1	A0A087X0W2	A0A087X0W2_HUMAN	NEFL	1
1.20.1070.10	45643	31f2a36cd5df7a0aef7baf8dda662fcd/3-324	3-324	3-324	1	O14718	OPSX_HUMAN	RRH	1
3.40.50.790	1866	31f451d501037196a79f1f1a50c9a094/94-198	94-198	94-198	1	A0PJ87	A0PJ87_HUMAN	RSL1D1	1
1.20.1440.80	276	31f52ba47d258683d4ddab45cc4e5c17/3-227	3-227	3-227	1	Q8NFK1	CXG3_HUMAN	GJC3	1
3.50.50.60	113138	320c85c163f2046d0428b2d694de2b7f/50-132_190-227	50-132_190-227	50-132	2	G3V272	G3V272_HUMAN	L2HGDH	1
3.30.40.10	9265	3222b6c5d2f7d938011394e75558b047/39-120	39-120	39-120	1	E7ERA6	RN223_HUMAN	RNF223	1
2.30.30.40	19360	3223af361b3564758df03725cf491834/183-251	183-251	183-251	1	J3KT64	J3KT64_HUMAN	TSPOAP1	1
3.40.50.1360	8336	322fe4d1aaaba14b1b9d707263a5d4ec/1-160	1-160	1-160	1	D6RB13	D6RB13_HUMAN	GNPDA1	1
2.60.40.10	135781	3246cbce25bab8c3521a98fe06896f7f/22-119	22-119	22-119	1	Q8IWV2	CNTN4_HUMAN	CNTN4	1
1.10.555.10	3915	32491e0e9be32db85c913dfa24a24510/565-697	565-697	565-697	1	Q5TB30	DEP1A_HUMAN	DEPDC1	1
1.10.287.160	310	325537b4b59b32e56d833b4c9be42f82/91-169	91-169	91-169	1	Q6P5Z2	PKN3_HUMAN	PKN3	1
1.10.238.10	32351	3257aa2a1f2d10b186ccc324c572fa39/61-138	61-138	61-138	1	Q75LS8	FKB9L_HUMAN	FKBP9P1	1
3.40.20.10	5432	3259939e9c153de52cbd43841f4ee423/1-133	1-133	1-133	1	Q9UJU6	DBNL_HUMAN	DBNL	1
1.20.5.110	5677	3261679f80fd7ab8df5d5b7e7f52700c/78-149	78-149	78-149	1	H3BQY9	H3BQY9_HUMAN	SNAP23	1
2.70.150.10	9878	3278a8ebe823a32a8ddaf6b708ffbe79/49-85_165-284	49-85_165-284	165-284	2	E9PRA5	E9PRA5_HUMAN	ATP1A4	1
3.30.160.60	23451	3289e49141b032b15d1750b7cdac76f6/341-368	341-368	341-368	1	Q96K75	ZN514_HUMAN	ZNF514	1
3.30.200.20	64171	32916f5e2cc8b1c8396ea633cdfa70e0/196-313	196-313	196-313	1	B5BUG9	B5BUG9_HUMAN	BMPR1A	1
3.30.300.30	32822	329c1f962c5e8f535a626811cdba9600/594-691	594-691	594-691	1	Q5K4L6	S27A3_HUMAN	SLC27A3	1
1.20.58.60	654	32a68899c9354216a37b6444c58a7a26/1573-1692	1573-1692	1573-1692	1	E9PNZ4	E9PNZ4_HUMAN	MACF1	1
1.20.58.60	16023	32a68899c9354216a37b6444c58a7a26/1825-1965	1825-1965	1825-1965	1	E9PNZ4	E9PNZ4_HUMAN	MACF1	1
1.10.287.110	14661	32b0e05a74d27690597ce4a8266ea77d/2-66	2-66	2-66	1	C9JB42	C9JB42_HUMAN	DNAJB6	1
2.60.40.1130	39	32bc2d0067c179f88592e9c9394b11f9/33-133	33-133	33-133	1	Q7Z2Z4	Q7Z2Z4_HUMAN	DKFZp686I14200	1
2.60.40.10	137654	32c480f066fe57c0342506f810749578/1-102	1-102	1-102	1	O00381	O00381_HUMAN		1
2.10.90.10	2916	32c789db44bb102a3e0732bb5fa41d35/23-188	23-188	23-188	1	B4E3A5	B4E3A5_HUMAN		1
2.60.40.10	136401	32c7fae2a0ab887aefc2c3c6e5414d41/41-129	41-129	41-129	1	B5A960	B5A960_HUMAN	FGFR2	1
1.10.10.60	124085	32d4914d3b21e10ad07ce3a89f571a75/158-234	158-234	158-234	1	Q9NZR4	VSX1_HUMAN	VSX1	1
2.30.29.30	3713	32e075ba5eeae05e6c96d724edff5dcc/262-384	262-384	262-384	1	B4DIJ5	B4DIJ5_HUMAN		1
1.10.3270.10	393	32e1979f56e5efdb4b952c9da6e024b6/449-536	449-536	449-536	1	P04035	HMDH_HUMAN	HMGCR	1
3.90.770.10	1368	32e1979f56e5efdb4b952c9da6e024b6/537-585_704-858	537-585_704-858	537-585	2	A0A024RAP2	A0A024RAP2_HUMAN	HMGCR	1
3.90.770.10	1368	32e1979f56e5efdb4b952c9da6e024b6/537-585_704-858	537-585_704-858	537-585	2	P04035	HMDH_HUMAN	HMGCR	1
2.30.42.10	23742	32e7c92fa58005d1a512e34037dcb549/1-107	1-107	1-107	1	B7Z954	B7Z954_HUMAN		1
1.10.10.60	123665	32e9c6dc4639999342e459c81a30a779/14-84	14-84	14-84	1	P0CJ85	DU4L2_HUMAN	DUX4L2	1
1.10.10.60	123665	32e9c6dc4639999342e459c81a30a779/14-84	14-84	14-84	1	P0CJ88	DU4L5_HUMAN	DUX4L5	1
1.10.10.60	123665	32e9c6dc4639999342e459c81a30a779/14-84	14-84	14-84	1	P0CJ90	DU4L7_HUMAN	DUX4L7	1
3.40.50.300	634799	3304b21afa342558ea826841290b3342/153-334	153-334	153-334	1	Q99741	CDC6_HUMAN	CDC6	1
4.10.280.10	5641	330679831a7d599083df959fed439d4b/121-176	121-176	121-176	1	P50553	ASCL1_HUMAN	ASCL1	1
3.40.50.2000	6151	330c64cdc9635732cb39e7af47fb4d5b/283-374_456-599	283-374_456-599	283-374	2	Q53ER0	Q53ER0_HUMAN		1
2.130.10.10	102524	33125d947511dafec402f805b51f5f10/851-1084	851-1084	851-1084	1	F8W0U9	F8W0U9_HUMAN	NWD1	1
2.10.50.10	1653	3319842ab448ce83597b755c74d38979/30-116	30-116	30-116	1	Q93038	TNR25_HUMAN	TNFRSF25	1
1.10.510.10	78730	3326436c277673448994235de852cc37/86-168	86-168	86-168	1	A0A0S2Z5B6	A0A0S2Z5B6_HUMAN	CDK20	1
1.20.1070.10	45522	332f7da4d2ed05ed161f946c5c91907f/18-309	18-309	18-309	1	Q8NGC4	O10G3_HUMAN	OR10G3	1
3.40.50.300	420202	333265d58ad806a9fa12bcdc8a943fe7/79-228	79-228	79-228	1	Q8N8L6	ARL10_HUMAN	ARL10	1
3.40.50.2000	96408	334845b37d44b416043f9933469c611f/210-381	210-381	210-381	1	P37287	PIGA_HUMAN	PIGA	1
2.60.40.10	137654	334b3c4636eb70041cde951feefdda4f/22-119	22-119	22-119	1	A0A0G2JPQ5	A0A0G2JPQ5_HUMAN	KIR3DL2	1
2.10.70.10	2705	3355f84f7335cf8ebc961ee0983444b6/100-163	100-163	100-163	1	Q5SR44	Q5SR44_HUMAN	CR1	1
2.10.70.10	17137	3355f84f7335cf8ebc961ee0983444b6/1195-1257	1195-1257	1195-1257	1	Q5SR44	Q5SR44_HUMAN	CR1	1
2.10.70.10	17137	3355f84f7335cf8ebc961ee0983444b6/1648-1712	1648-1712	1648-1712	1	Q5SR44	Q5SR44_HUMAN	CR1	1
2.10.70.10	17206	3355f84f7335cf8ebc961ee0983444b6/1772-1839	1772-1839	1772-1839	1	Q5SR44	Q5SR44_HUMAN	CR1	1
2.10.70.10	17150	3355f84f7335cf8ebc961ee0983444b6/809-867	809-867	809-867	1	Q5SR44	Q5SR44_HUMAN	CR1	1
2.10.70.10	16827	3355f84f7335cf8ebc961ee0983444b6/940-1001	940-1001	940-1001	1	Q5SR44	Q5SR44_HUMAN	CR1	1
1.10.600.10	9339	336a3c2384ab5b358df10b8cc108da6b/55-309	55-309	55-309	1	Q330K2	NDUF6_HUMAN	NDUFAF6	1
3.30.200.20	64149	336af2af7631ab2fc3fceec28cd319af/75-184	75-184	75-184	1	H0Y9P2	H0Y9P2_HUMAN	FGFR4	1
3.50.4.10	2966	3370d0e1dcf5a7d1bf38ae5c252332bc/109-198	109-198	109-198	1	P03951	FA11_HUMAN	F11	1
2.60.120.310	292	3374895aca9ac1bbf2f1548088ef1f6a/175-336	175-336	175-336	1	Q6UVY6	MOXD1_HUMAN	MOXD1	1
2.60.120.260	35252	3377166d4bdb3a5f1a4437d7e25e5a34/57-233	57-233	57-233	1	F8VP57	F8VP57_HUMAN	EPHA5	1
2.30.29.30	22474	337dc3211c6cc4efbb4c25e3fbe51a81/83-177	83-177	83-177	1	E7EU13	E7EU13_HUMAN	ARAP1	1
3.30.160.60	23451	337e4943b8d6b8ebde628ab935ca9421/483-510	483-510	483-510	1	P17025	ZN182_HUMAN	ZNF182	1
3.30.479.20	4949	33830bd905922ab035bac104b2405fa9/211-219_233-317	211-219_233-317	233-317	2	E5KS95	E5KS95_HUMAN	TSFM	1
2.60.40.10	137654	338cbc0aa9c32a751f7e8869d959efaa/220-319	220-319	220-319	1	A0A0G2JPB3	A0A0G2JPB3_HUMAN	KIR3DL3	1
2.60.40.10	136068	33a50ee6cb0b251aa91cc0c95b8dd31f/15-115	15-115	15-115	1	P04433	KV311_HUMAN	IGKV3-11	1
2.10.90.10	2857	33bbb81823c4c3fc7c34b618fce0e98f/81-143	81-143	81-143	1	M0R0X2	M0R0X2_HUMAN	NTF4	1
3.30.160.60	23451	33d483f1fb4b8061e9d6675b31cf944b/258-285	258-285	258-285	1	D2K7E7	D2K7E7_HUMAN	PRDM9	1
3.30.160.60	23451	33d483f1fb4b8061e9d6675b31cf944b/342-370	342-370	342-370	1	D2K7E7	D2K7E7_HUMAN	PRDM9	1
3.30.160.60	23451	33d483f1fb4b8061e9d6675b31cf944b/566-592	566-592	566-592	1	D2K7E7	D2K7E7_HUMAN	PRDM9	1
4.10.75.10	1279	33db29107983282b08de6d0fdbcdd95c/83-132	83-132	83-132	1	P03973	SLPI_HUMAN	SLPI	1
1.20.5.170	8371	33e0f089a6a591bff947da883a97eaac/209-271	209-271	209-271	1	Q9Y2D1	ATF5_HUMAN	ATF5	1
3.40.50.10190	9370	33fcff975762a976b7baa5e474b83f69/6-79	6-79	6-79	1	Q6W7E4	Q6W7E4_HUMAN	MCPH1	1
3.50.4.10	2953	3405ec3a4ba1b41daa07e7e240084ab6/20-96	20-96	20-96	1	Q15195	PLGA_HUMAN	PLGLA	1
3.30.200.20	411	3408e00093081a90e670f5d68ad25a7e/1084-1198	1084-1198	1084-1198	1	D1MAM5	D1MAM5_HUMAN	ALK	1
2.30.36.70	88	34143dd2c108453bf13fe9bcfc546c07/35-72	35-72	35-72	1	B8ZZJ2	B8ZZJ2_HUMAN	ACTG2	1
3.40.50.720	289239	341727263e797da469b356c61777bfbd/55-329	55-329	55-329	1	Q02338	BDH_HUMAN	BDH1	1
1.20.80.10	2751	34182f9781847aac89542c91915aa074/296-403	296-403	296-403	1	E9PK52	E9PK52_HUMAN	EPB41L2	1
2.20.100.10	4302	3431e630e85bc1488a3f51be836d6d79/417-471	417-471	417-471	1	O60241	AGRB2_HUMAN	ADGRB2	1
1.25.40.10	144938	34395f95561602559c9e2d7fceafe44a/504-690	504-690	504-690	1	E9PDF1	E9PDF1_HUMAN	SH3TC2	1
1.10.10.60	124620	343f601fa612eaa1d83634b5d09bcfb2/93-162	93-162	93-162	1	A0A0D9SG05	A0A0D9SG05_HUMAN	NANOGP8	1
2.10.110.10	5967	34442486f6aa7acb885166ad759061a1/92-154	92-154	92-154	1	A0A0A0MRL6	A0A0A0MRL6_HUMAN	ABLIM1	1
3.40.50.300	628382	344a595595a4fbb5d49df384987e18ae/129-301_425-433	129-301_425-433	129-301	2	A0A024R2C5	A0A024R2C5_HUMAN	VPS4B	1
4.10.1110.10	980	345b7c26c9caa65cf796ef59d740216c/1-56	1-56	1-56	1	A8K9A7	A8K9A7_HUMAN		1
1.20.1070.10	45522	3474207ac24364b8acf5ed2b3d7f5ef7/68-361	68-361	68-361	1	Q8NGC0	O5AU1_HUMAN	OR5AU1	1
3.40.50.720	292353	3476b9ec0b59159f8fe977fcaf1329e2/333-474	333-474	333-474	1	A0A0R4J2E0	A0A0R4J2E0_HUMAN	KCNT1	1
2.60.40.10	137654	347c190a530424df011018c1aff31bf7/119-217	119-217	119-217	1	A0A0G2JPY1	A0A0G2JPY1_HUMAN	LILRA6	1
1.25.40.270	263	347e2d0ea83e5df528a81ec35854762f/1-162	1-162	1-162	1	Q9C063	Q9C063_HUMAN		1
2.130.10.10	103332	347f441aaa8fee2d2d7404c8cf2420db/217-533	217-533	217-533	1	F8W717	F8W717_HUMAN	EML1	1
3.60.15.10	28583	3492aadb538cfec7bd5e68b38e1a0b83/482-756	482-756	482-756	1	A0A0S2Z5M8	A0A0S2Z5M8_HUMAN	ELAC2	1
1.10.287.160	48	3493f966633c0810d7651f97b71543bf/13-98	13-98	13-98	1	Q16512	PKN1_HUMAN	PKN1	1
1.10.510.10	78587	3493f966633c0810d7651f97b71543bf/702-894	702-894	702-894	1	Q16512	PKN1_HUMAN	PKN1	1
3.30.40.10	60797	34abaa22db7744c40486a1bf3c1cd4e0/1-90	1-90	1-90	1	A0A087X0X0	A0A087X0X0_HUMAN	MID1	1
3.30.200.20	3561	34b17396116c8742909b0facca8bd675/328-415	328-415	328-415	1	P53667	LIMK1_HUMAN	LIMK1	1
2.60.40.60	18832	34bb8528cac9e7afcccacbbb6efc2e76/485-589	485-589	485-589	1	A0A087WX17	A0A087WX17_HUMAN	CDH1	1
2.120.10.80	931	34c07fdce31b113f968d99fad3b1b190/286-544	286-544	286-544	1	E9PBE3	E9PBE3_HUMAN		1
1.10.418.10	4833	34c3e091ee3848c805aef60196793736/63-193	63-193	63-193	1	B0QYP8	B0QYP8_HUMAN	PARVB	1
2.60.40.10	136349	34e42e69414740ec27a0dcecfd891874/21-152	21-152	21-152	1	Q7Z374	Q7Z374_HUMAN	DKFZp686C02218	1
2.60.40.10	134743	34e42e69414740ec27a0dcecfd891874/261-361	261-361	261-361	1	Q7Z374	Q7Z374_HUMAN	DKFZp686C02218	1
4.10.75.10	1278	34f734910603ebf68ce68d1370e2589b/19-63	19-63	19-63	1	H0Y2V5	H0Y2V5_HUMAN	WFDC3	1
2.10.25.10	45808	34f7d0a8860c174524abd6667fa8932d/1170-1273	1170-1273	1170-1273	1	Q7Z5P9	MUC19_HUMAN	MUC19	1
2.10.25.10	45808	34f7d0a8860c174524abd6667fa8932d/710-813	710-813	710-813	1	Q7Z5P9	MUC19_HUMAN	MUC19	1
1.10.1540.10	596	34fe0f01ac782d35c3412d4dc5f951ff/2686-2976	2686-2976	2686-2976	1	A0A024RDI0	A0A024RDI0_HUMAN	WDFY3	1
2.60.40.420	24181	352055ff8eb59cd92efd7cf801cf295d/313-463	313-463	313-463	1	B4DI78	B4DI78_HUMAN		1
2.30.29.30	7608	35213926747ac32a6c4d11f98f73fd69/2-103	2-103	2-103	1	H3BTK2	H3BTK2_HUMAN	DOK4	1
2.60.40.10	135845	3523525204ad6298c4aa6587b62de7bb/157-241	157-241	157-241	1	C9JT30	C9JT30_HUMAN	SIGLEC8	1
3.40.50.2000	97317	35241fcaf4b2bde281ac634f01993ac0/27-196	27-196	27-196	1	Q5DT02	Q5DT02_HUMAN	UGT1A10	1
3.40.50.2000	97317	35241fcaf4b2bde281ac634f01993ac0/27-196	27-196	27-196	1	Q9HAW8	UD110_HUMAN	UGT1A10	1
3.40.50.2000	97203	35241fcaf4b2bde281ac634f01993ac0/278-446	278-446	278-446	1	Q5DT02	Q5DT02_HUMAN	UGT1A10	1
3.90.226.10	34116	352e60244c907b1b380e36982ae5cced/291-539	291-539	291-539	1	P05166	PCCB_HUMAN	PCCB	1
3.30.40.10	60378	354a51ccda36a1b46c7ee692d8135f31/521-598	521-598	521-598	1	Q8WU17	RN139_HUMAN	RNF139	1
2.10.110.10	6126	35512fe384543b0a4bb572242355ff92/530-593	530-593	530-593	1	Q9UGP4	LIMD1_HUMAN	LIMD1	1
1.10.10.60	75839	3552f2f73a5e61363c1b91818271b083/70-120	70-120	70-120	1	A0A087WWR4	A0A087WWR4_HUMAN	TADA2A	1
3.90.810.10	716	3558ea52d898f062f5565172891f9ce0/42-85	42-85	42-85	1	M0R0L9	M0R0L9_HUMAN	PAK4	1
3.40.50.300	630608	355f0f6d826bc5ee5472311135469620/52-358	52-358	52-358	1	Q9GZS9	CHST5_HUMAN	CHST5	1
1.20.1270.60	4553	35628ed9a2c74a95f15195e8922bbf15/1-134	1-134	1-134	1	M0QZE1	M0QZE1_HUMAN	FCHO1	1
3.30.160.20	9617	35647e82876c1dd6f63ecfaec98c20f4/1-80	1-80	1-80	1	P19525	E2AK2_HUMAN	EIF2AK2	1
3.40.50.1820	115352	3568984468a359c389de3fe2d705379d/19-273	19-273	19-273	1	G3V5H8	G3V5H8_HUMAN	NDRG2	1
3.50.30.30	4602	35691da2f2dc40d81a1550e2a00cc108/646-794	646-794	646-794	1	Q9BZQ6	EDEM3_HUMAN	EDEM3	1
3.30.40.10	61038	356e0e88527cc0fcb955b335d08862b1/370-429	370-429	370-429	1	Q12873	CHD3_HUMAN	CHD3	1
1.10.418.10	4791	356e3c5a8e102d4aff8f41da7522c79e/1-130	1-130	1-130	1	Q9UPY8	MARE3_HUMAN	MAPRE3	1
3.90.226.10	33545	3578b5cbd76935154b786b7b31b4c5c6/282-484	282-484	282-484	1	C9JMH9	C9JMH9_HUMAN	CDY2A	1
1.10.12.10	5670	3578b5cbd76935154b786b7b31b4c5c6/485-533	485-533	485-533	1	C9JMH9	C9JMH9_HUMAN	CDY2A	1
3.40.30.10	78801	357ad5bab20625455f124292e95d2475/1-123	1-123	1-123	1	A0A140VJY7	A0A140VJY7_HUMAN		1
3.40.50.1820	115289	357f6cc1c3e5cab268bf1f0170109af8/58-365	58-365	58-365	1	E5RFH6	E5RFH6_HUMAN	EPHX2	1
3.30.420.40	76993	358d801d842d5ae75ac2b6ab4ce13d11/12-140_340-372	12-140_340-372	340-372	2	Q8TDG2	ACTT1_HUMAN	ACTRT1	1
3.30.40.10	42698	359df98b5b6eea98b8d0d215ca347232/184-284	184-284	184-284	1	B7ZKY9	B7ZKY9_HUMAN	LONRF2	1
3.30.1370.10	8620	35a2b0c501f0198e845759d2f427ade3/83-160	83-160	83-160	1	F8VXH9	F8VXH9_HUMAN	PCBP2	1
3.30.200.20	1846	35c134afb0736ff4cc6fe4af8c981a5f/3-73_154-246	3-73_154-246	3-73	2	F8W9W2	F8W9W2_HUMAN	GRK6	1
3.30.420.40	78438	35d57f178721ac3b575618a87a9ec0ec/39-163	39-163	39-163	1	E7EVL7	E7EVL7_HUMAN	OSGEPL1	1
3.30.40.10	24808	35e10de34ae103795dff5161f87245ee/4-76	4-76	4-76	1	Q9H4P4	RNF41_HUMAN	RNF41	1
3.30.40.10	59846	35e10de34ae103795dff5161f87245ee/77-132	77-132	77-132	1	A0A024RB33	A0A024RB33_HUMAN	RNF41	1
3.40.50.2000	97317	35e926ff2c4fdbbf49bf9d3bbd7ea7a4/27-247	27-247	27-247	1	Q5QTE4	Q5QTE4_HUMAN	UGT1A5	1
3.20.20.80	53006	35f90a342982507f474b832f9c72d51f/5-29_143-551	5-29_143-551	143-551	2	E9PGM4	E9PGM4_HUMAN	GBE1	1
2.60.40.10	136159	36115f4b153a11578e3788fd7aeb2aa5/402-487	402-487	402-487	1	Q6PI51	Q6PI51_HUMAN	SEMA3B	1
1.20.120.350	4161	361430106f83cff202bb84482d5ee39a/154-304	154-304	154-304	1	Q9UJ96	KCNG2_HUMAN	KCNG2	1
2.130.10.10	103068	36165bf0c6cf7a99a95a3199291c73a5/1-142	1-142	1-142	1	H0YA17	H0YA17_HUMAN	LRBA	1
3.30.390.30	7758	3621cf034f85c1ae53774101599a20a2/371-498	371-498	371-498	1	D3YTF8	D3YTF8_HUMAN	TXNRD2	1
1.20.1250.20	179185	3629993dabfee4faa25b4aa7c055a749/3-235	3-235	3-235	1	A0A140VJK5	A0A140VJK5_HUMAN		1
2.10.25.10	45507	362c8e7591f388eeb97e46c0808bae60/54-129	54-129	54-129	1	A0A0A6YYF2	A0A0A6YYF2_HUMAN	LAMA3	1
2.60.120.200	24295	362c8e7591f388eeb97e46c0808bae60/776-976	776-976	776-976	1	A0A0A6YYF2	A0A0A6YYF2_HUMAN	LAMA3	1
3.40.525.10	3462	3632201a8a341226b6ed4386684f7b03/7-164	7-164	7-164	1	F5H228	F5H228_HUMAN	TRIO	1
3.30.70.330	19496	3637b712446f52d4a2cf6585be5f3f53/37-132	37-132	37-132	1	H7C476	H7C476_HUMAN	RBM45	1
1.20.5.110	5720	363fd508f84978ea11e9ae4d1b40d18b/1084-1144	1084-1144	1084-1144	1	Q5T5C0	STXB5_HUMAN	STXBP5	1
1.25.10.10	69148	36468264613ceecff19f6fe8bad0e1bf/215-322	215-322	215-322	1	Q9UH62	ARMX3_HUMAN	ARMCX3	1
4.10.60.10	1601	364c021bfdde36db2ac8f4bb3673d955/83-138	83-138	83-138	1	C9JAB2	C9JAB2_HUMAN	SRSF7	1
1.20.58.60	16031	364ecf7bbf63539945762e471ad3ac36/256-381	256-381	256-381	1	Q86TX4	Q86TX4_HUMAN		1
3.40.50.720	292262	365375d7fc272c262ca874ecbedf30e4/484-617	484-617	484-617	1	H0Y5Z6	H0Y5Z6_HUMAN	KCNMA1	1
2.110.10.10	1508	365b3b00f1d85a5064cefdd8f3786278/282-476	282-476	282-476	1	P09238	MMP10_HUMAN	MMP10	1
3.40.390.10	13247	365b3b00f1d85a5064cefdd8f3786278/99-204	99-204	99-204	1	P09238	MMP10_HUMAN	MMP10	1
2.30.30.40	19145	3665d495b89f510d1f8dae68c146432d/2-61	2-61	2-61	1	C9JDI6	C9JDI6_HUMAN	ARHGEF7	1
2.20.100.10	10057	3673ca228cd7f86bf6921de74a240af0/307-359	307-359	307-359	1	C9J2B6	C9J2B6_HUMAN	UNC5D	1
3.40.50.410	19366	367d660b4b064881d8ebfc93549acbec/155-347	155-347	155-347	1	C9J6F5	C9J6F5_HUMAN	VIT	1
1.10.10.10	265107	367e559449f980badfe3f101c3a45e71/391-483	391-483	391-483	1	Q6PKG0	LARP1_HUMAN	LARP1	1
2.30.29.30	16278	367ecce591dd4d37a03d9b275ba999b1/133-235	133-235	133-235	1	A0A024R6S2	A0A024R6S2_HUMAN	DOK4	1
2.30.29.30	7608	367ecce591dd4d37a03d9b275ba999b1/2-109	2-109	2-109	1	A0A024R6S2	A0A024R6S2_HUMAN	DOK4	1
3.30.50.10	4111	3680feda054af2a887e309fd12b7fc03/173-259	173-259	173-259	1	J3JS70	J3JS70_HUMAN	RXRB	1
1.20.1070.10	45522	36a0b4d9ca2ecdccfe30a3a37a612cba/16-310	16-310	16-310	1	A0A126GVW6	A0A126GVW6_HUMAN	OR8H1	1
2.30.29.30	21977	36adb3089f63f510bb8b9818febbe029/554-660	554-660	554-660	1	A0A024R1D8	A0A024R1D8_HUMAN	ADRBK2	1
3.30.505.10	4210	36b5b2af5c680e451f902f5bcee7aed5/34-145	34-145	34-145	1	W0S4B9	W0S4B9_HUMAN	Pe1Fe10	1
1.20.5.350	419	36b9d36dc4d2c10c1f1e88c15b8eaa4b/1-131	1-131	1-131	1	G3V489	G3V489_HUMAN	TNNI1	1
3.30.497.10	4829	36c25fd49b231b59ee69d4df888dbf63/37-166	37-166	37-166	1	E9PRS3	E9PRS3_HUMAN	SERPINH1	1
3.30.1680.10	1456	36c9b769cfb1aa400c106fdd577bda3b/301-355	301-355	301-355	1	Q8IUK5	PLDX1_HUMAN	PLXDC1	1
3.30.40.10	60153	36d0510e2a84b19548e5ee3126edeeb7/82-143	82-143	82-143	1	E9PQ42	E9PQ42_HUMAN	CYHR1	1
3.50.50.60	113298	36e18e112ff56d9db0f1fd0d88fc0412/158-279	158-279	158-279	1	H3BNX3	H3BNX3_HUMAN		1
3.30.429.10	2571	36e743e9d6871ac78415ab1210e2ed54/2-118	2-118	2-118	1	P30046	DOPD_HUMAN	DDT	1
3.30.429.10	2571	36e743e9d6871ac78415ab1210e2ed54/2-118	2-118	2-118	1	Q53Y51	Q53Y51_HUMAN	DDT	1
2.60.40.10	137096	36f9d8cc3835b8c9a3aa09f655481fd6/123-226	123-226	123-226	1	P78552	I13R1_HUMAN	IL13RA1	1
1.25.40.20	25607	36fe848428052636cf81516c11f09127/1-87	1-87	1-87	1	B5MEA4	B5MEA4_HUMAN	ANKRD12	1
1.10.20.10	5613	3701d01a00f7fc73bcf6692a4f8e67e2/2-128	2-128	2-128	1	P0C0S5	H2AZ_HUMAN	H2AFZ	1
1.20.5.170	15369	370731e9cb063b2ab2e7b62566a72ee3/180-210	180-210	180-210	1	H3BMM6	H3BMM6_HUMAN	GGA2	1
3.40.640.10	63207	370efaacb04a8198cfc4f22b03c1c604/121-365	121-365	121-365	1	H0YJV2	H0YJV2_HUMAN	SPTLC2	1
2.60.40.10	136068	370f532e086418359d613019f6d16d5e/1-114	1-114	1-114	1	A0N5G1	A0N5G1_HUMAN	V<kappa>1	1
1.20.1440.80	715	37145ab09feade821a09ef03dbb40133/1-226	1-226	1-226	1	A0A024RDS4	A0A024RDS4_HUMAN	GJB6	1
1.10.10.10	265916	371a7a7bb9dcf3a0d383918dce6f2bcb/342-393	342-393	342-393	1	P60228	EIF3E_HUMAN	EIF3E	1
2.60.40.10	137654	371bbe855c35fe5ec5edf0f5ff70534d/24-119	24-119	24-119	1	Q8NHL6	LIRB1_HUMAN	LILRB1	1
3.30.160.60	23451	3738c189df8cfb27d3d343659819ab59/97-124	97-124	97-124	1	Q6RFR6	Q6RFR6_HUMAN	HZF36	1
2.60.40.150	15356	373967765f8ddd80aebb936f77d90cb7/1203-1359	1203-1359	1203-1359	1	Q4LE43	Q4LE43_HUMAN	PLCG1 variant protein	1
3.20.20.190	7559	373967765f8ddd80aebb936f77d90cb7/440-618	440-618	440-618	1	Q4LE43	Q4LE43_HUMAN	PLCG1 variant protein	1
3.30.505.10	4278	373967765f8ddd80aebb936f77d90cb7/785-888	785-888	785-888	1	Q4LE43	Q4LE43_HUMAN	PLCG1 variant protein	1
2.30.42.10	23869	37401e962a1d360d867587d16e8d89a4/96-216	96-216	96-216	1	A0A087WYL6	A0A087WYL6_HUMAN	PARD3B	1
3.30.160.60	23451	3740c9aa88ec103381457a2c2aa7c480/87-114	87-114	87-114	1	D2KI86	D2KI86_HUMAN	PRDM9	1
3.30.70.330	42637	374fefee6ab5f7a5ce84f877610c84cd/439-527	439-527	439-527	1	A6NLN1	A6NLN1_HUMAN	PTBP1	1
2.130.10.10	103063	37544b26d417b0c736e50b63ef6528f9/3-345	3-345	3-345	1	P57737	CORO7_HUMAN	CORO7	1
3.40.50.410	19668	375830d7e30ed3a5db525c431977b7cc/81-270	81-270	81-270	1	O15232	MATN3_HUMAN	MATN3	1
3.90.190.10	11472	375b8d7d5008960b1b8879eccaca0d12/211-509	211-509	211-509	1	P18433	PTPRA_HUMAN	PTPRA	1
2.70.170.10	2394	376b0452e1806e00a124e8d458843ac7/1-158	1-158	1-158	1	C9J420	C9J420_HUMAN	HTR3E	1
3.10.580.10	15905	376bfa2878247205f0999d74cb402acd/8-181	8-181	8-181	1	A0A024R125	A0A024R125_HUMAN	PRKAG1	1
1.20.1070.10	45564	3771d99d7704f8a8c9e0e3296073e2e1/21-306	21-306	21-306	1	Q9H255	O51E2_HUMAN	OR51E2	1
1.10.510.10	79093	3773b36eb9e8df4e378b85b2b7ea48bb/360-558	360-558	360-558	1	O75914	PAK3_HUMAN	PAK3	1
4.10.1060.10	1873	37766b056a6e3240090d3fd76576c001/139-173	139-173	139-173	1	O75808	CAN15_HUMAN	CAPN15	1
3.90.190.10	11472	377a098509792be2e5c9689377a0d9e7/49-341	49-341	49-341	1	A8K2Z9	A8K2Z9_HUMAN		1
3.30.505.10	4187	377cbbf34b6a3ed2ff94422aa8be67f1/32-126	32-126	32-126	1	Q96JZ2	HSH2D_HUMAN	HSH2D	1
1.20.58.60	16713	3789ab974b87069e27ca8cb710aed338/646-758	646-758	646-758	1	O43707	ACTN4_HUMAN	ACTN4	1
1.10.238.10	32487	3789ab974b87069e27ca8cb710aed338/759-841	759-841	759-841	1	O43707	ACTN4_HUMAN	ACTN4	1
3.40.50.410	19762	378a6c5388b1b6539e1aefdf3501c4ae/602-817	602-817	602-817	1	A0A087X0S5	A0A087X0S5_HUMAN	COL6A1	1
2.60.40.10	134890	378e21d751ef04460a840ca3c548ff7e/17-154	17-154	17-154	1	Q6N097	Q6N097_HUMAN	DKFZp686H20196	1
2.60.40.10	137536	378e21d751ef04460a840ca3c548ff7e/260-371	260-371	260-371	1	Q6N097	Q6N097_HUMAN	DKFZp686H20196	1
2.60.120.260	35700	37aa21a52125c3eb8afe716bdf4aac32/19-210	19-210	19-210	1	O00462	MANBA_HUMAN	MANBA	1
1.10.400.10	1404	37abe2e781feb8dbaef09432890421b5/89-193	89-193	89-193	1	Q5JWE9	Q5JWE9_HUMAN	GNAS	1
2.60.40.10	85968	37b51d9e180b2a9ec2744307fbf609a7/1160-1247	1160-1247	1160-1247	1	Q8N6C5	IGSF1_HUMAN	IGSF1	1
2.40.20.10	1661	37c256550d8ebfc106639de48adc9ce0/1018-1131	1018-1131	1018-1131	1	P08519	APOA_HUMAN	LPA	1
2.40.20.10	1661	37c256550d8ebfc106639de48adc9ce0/1246-1359	1246-1359	1246-1359	1	P08519	APOA_HUMAN	LPA	1
2.40.20.10	1661	37c256550d8ebfc106639de48adc9ce0/126-222	126-222	126-222	1	P08519	APOA_HUMAN	LPA	1
2.40.20.10	1661	37c256550d8ebfc106639de48adc9ce0/562-675	562-675	562-675	1	P08519	APOA_HUMAN	LPA	1
3.10.390.10	1124	37c41c348e60460cc707246c54e3d6cf/452-545	452-545	452-545	1	G5E9C0	G5E9C0_HUMAN	SP110	1
3.40.50.10810	9029	37c47cd8ef3be3ff192f070e0f4a808b/118-394	118-394	118-394	1	Q92698	RAD54_HUMAN	RAD54L	1
3.30.160.60	23446	37f3567a26cbd79e24bf41e90d367f1b/436-462	436-462	436-462	1	A0A0C4DGP9	A0A0C4DGP9_HUMAN	ZNF568	1
3.30.200.20	2629	37ff291b1ac3ba15910bec465d7d1783/19-112_335-360	19-112_335-360	19-112	2	D7R527	D7R527_HUMAN	MAPK9	1
2.130.10.10	103075	3807500c24ce84e15715f3affa64e2da/238-249_594-780	238-249_594-780	594-780	2	H0Y3M3	H0Y3M3_HUMAN	EML3	1
1.10.790.10	74	3825150d72f785e45a01a1d3e067ee82/90-231	90-231	90-231	1	A2A2V1	A2A2V1_HUMAN	PRNP	1
[truncated: 71,734 more rows]
