# Supplementary material for: Gene duplication is associated with gene diversification and potential neofunctionalization in lung cancer evolution
Source: Genome Res. 2026 Mar;36(3):561–77. doi: 10.1101/gr.278663.123 (PMC12951968; doi:10.1101/gr.278663.123)
Supplement: Supplement 4 [file Supplemental_Code_1.zip › funvar-tracerx-main/data/resources/benchmark/minimal/simple_muttab_clinvar_benign.tsv]

mut_type	ID	gene	mutation_res_num	mutation_res	mutation
clinvar-benign	11571606	BRCA2	118	S118	S118G
clinvar-benign	797044976	BRCA2	1265	C1265	C1265S
clinvar-benign	753244927	BRCA2	1537	E1537	E1537K
clinvar-benign	150600452	BRCA2	62	F62	F62V
clinvar-benign	104894005	GCK	279	E279	E279Q
clinvar-benign	747799506	CDKL5	966	V966	V966I
clinvar-benign	41322046	ENG	191	G191	G191D
clinvar-benign	863224725	CDH1	522	T522	T522I
clinvar-benign	76066357	ITGA2B	147	L147	L147V
clinvar-benign	777760565	APC	239	A239	A239P
clinvar-benign	139786661	DICER1	1143	L1143	L1143P
clinvar-benign	749306433	CDH1	96	I96	I96V
clinvar-benign	144157950	RYR1	1667	R1667	R1667C
clinvar-benign	192863857	RYR1	1773	P1773	P1773S
clinvar-benign	73933023	RYR1	4501	P4501	P4501L
clinvar-benign	70940817	ITGB3	654	E654	E654K
clinvar-benign	374592247	GATM	415	R415	R415Q
clinvar-benign	28362775	COCH	281	D281	D281N
clinvar-benign	79760961	MYO15A	746	R746	R746S
clinvar-benign	80356941	BRCA1	933	G933	G933A
clinvar-benign	876659403	BRCA1	387	S387	S387T
clinvar-benign	115600591	ITGB3	14	V14	V14M
clinvar-benign	878853013	MT-ATP6	136	P136	P136S
clinvar-benign	63750271	MLH1	551	N551	N551S
clinvar-benign	140875148	DICER1	1637	S1637	S1637L
clinvar-benign	148758903	DICER1	375	P375	P375R
clinvar-benign	548231008	DICER1	295	S295	S295C
clinvar-benign	80314254	RUNX1	308	Q308	Q308H
clinvar-benign	111527738	RUNX1	29	L29	L29S
clinvar-benign	4151031	RAG1	449	R449	R449K
clinvar-benign	2227973	RAG1	820	K820	K820R
clinvar-benign	16929093	RAG2	293	E293	E293G
clinvar-benign	377286472	GAA	890	V890	V890L
clinvar-benign	143007898	FBN1	2788	T2788	T2788M
clinvar-benign	11571607	BRCA2	129	K129	K129R
clinvar-benign	200294882	GAA	429	Q429	Q429R
clinvar-benign	113870881	DCLRE1C	428	K428	K428N
clinvar-benign	34841221	RAG1	193	E193	E193K
clinvar-benign	7207402	ITGA2B	649	V649	V649L
clinvar-benign	751710767	RUNX1	425	V425	V425G
clinvar-benign	377753373	ITGA2B	837	Q837	Q837H
clinvar-benign	35383156	F8	503	R503	R503H
clinvar-benign	149468422	ITGA2B	872	L872	L872M
clinvar-benign	143967758	ITGA2B	543	R543	R543W
clinvar-benign	150190385	F9	7	I7	I7F
clinvar-benign	2915960	RYR1	3118	A3118	A3118V
clinvar-benign	35295375	F8	983	V983	V983I
clinvar-benign	17875899	IL2RG	109	E109	E109K
clinvar-benign	1057520079	MT-ATP6	189	T189	T189A
clinvar-benign	150199231	RAG1	84	H84	H84R
clinvar-benign	41296438	DCLRE1C	76	R76	R76T
clinvar-benign	866815665	FOXG1	84	P84	P84H
clinvar-benign	906816341	FOXG1	90	A90	A90S
clinvar-benign	782239416	MECP2	281	A281	A281T
clinvar-benign	2228067	PDHA1	333	E333	E333D
clinvar-benign	3740955	RAG1	249	H249	H249R
clinvar-benign	749142480	APC	1467	P1467	P1467S
clinvar-benign	775040765	BRAF	326	I326	I326V
clinvar-benign	545554349	RUNX1	291	S291	S291A
clinvar-benign	189400843	CDKL5	355	R355	R355Q
clinvar-benign	1064795982	CDKL5	849	S849	S849L
clinvar-benign	201781338	BMPR2	873	R873	R873Q
clinvar-benign	754729248	HNF1A	379	P379	P379A
clinvar-benign	75498268	MECP2	473	E473	E473D
clinvar-benign	757897768	HNF4A	415	G415	G415R
clinvar-benign	374163604	SLC6A8	388	A388	A388T
clinvar-benign	781427744	CDKL5	522	L522	L522V
clinvar-benign	377129682	HNF1A	62	N62	N62S
clinvar-benign	200712930	SOS1	670	L670	L670F
clinvar-benign	757213444	SOS1	591	N591	N591S
clinvar-benign	545495379	BRAF	384	R384	R384G
clinvar-benign	181194055	PIK3CA	733	K733	K733R
clinvar-benign	201370957	PIK3R2	54	V54	V54M
clinvar-benign	749430925	RUNX1	22	I22	I22K
clinvar-benign	765314703	RUNX1	33	A33	A33V
clinvar-benign	764689239	RUNX1	445	L445	L445P
clinvar-benign	201164283	RUNX1	248	P248	P248L
clinvar-benign	777168865	RUNX1	42	G42	G42R
clinvar-benign	149024147	SLC6A8	182	V182	V182M
clinvar-benign	762213305	RUNX1	439	M439	M439L
clinvar-benign	1046984	BRCA2	599	S599	S599F
clinvar-benign	796052460	FOXG1	152	G152	G152A
clinvar-benign	762292084	RUNX1	370	Q370	Q370R
clinvar-benign	757994307	CDKL5	1020	T1020	T1020K
clinvar-benign	549991084	SERPINC1	305	P305	P305H
clinvar-benign	61757205	DCLRE1C	632	E632	E632K
clinvar-benign	1257347271	MSH2	3	V3	V3L
clinvar-benign	1567793641	BRCA1	971	H971	H971R
clinvar-benign	372629988	CDKL5	590	E590	E590K
clinvar-benign	386829040	MT-ATP6	11	A11	A11T
clinvar-benign	193303045	MT-ATP6	177	A177	A177T
clinvar-benign	36080296	ITGB3	66	L66	L66R
clinvar-benign	148060786	F9	3	R3	R3H
clinvar-benign	4151032	RAG1	525	P525	P525S
clinvar-benign	762576315	CDKL5	1028	T1028	T1028M
clinvar-benign	1593934989	BRCA2	2912	A2912	A2912T
clinvar-benign	80357218	BRCA1	1361	M1361	M1361L
clinvar-benign	80357103	BRCA1	297	M297	M297I
clinvar-benign	61745146	MYOC	352	E352	E352K
clinvar-benign	1000236360	GCK	342	T342	T342P
clinvar-benign	147065275	GCK	217	D217	D217N
clinvar-benign	146855738	HNF1A	624	V624	V624I
clinvar-benign	1481627825	CDKL5	254	H254	H254R
clinvar-benign	200861147	SERPINC1	240	N240	N240S
clinvar-benign	143128467	F9	238	F238	F238V
clinvar-benign	781918578	SLC9A6	475	K475	K475N
clinvar-benign	371717826	HNF1A	379	P379	P379H
clinvar-benign	753972576	HNF1A	613	G613	G613S
clinvar-benign	751112023	HNF1A	601	S601	S601G
clinvar-benign	137854567	APC	414	R414	R414C
clinvar-benign	28934585	ACADVL	65	P65	P65L
clinvar-benign	4987188	MSH2	322	G322	G322D
clinvar-benign	11555566	ADA	80	K80	K80R
clinvar-benign	73598374	ADA	8	D8	D8N
clinvar-benign	5911	ITGA2B	874	I874	I874S
clinvar-benign	3092857	ATM	1040	M1040	M1040V
clinvar-benign	1800054	ATM	49	S49	S49C
clinvar-benign	1800299	GAA	91	D91	D91N
clinvar-benign	41281314	CDH23	1209	T1209	T1209A
clinvar-benign	2020912	MSH6	878	V878	V878A
clinvar-benign	144848	BRCA2	372	N372	N372H
clinvar-benign	6048	F9	194	T194	T194A
clinvar-benign	2229137	PDHA1	282	M282	M282L
clinvar-benign	61753971	MECP2	428	G428	G428S
clinvar-benign	33935154	CDH1	617	A617	A617T
clinvar-benign	116093741	CDH1	340	T340	T340A
clinvar-benign	35572355	CDH1	832	V832	V832M
clinvar-benign	61752878	RPE65	132	A132	A132T
clinvar-benign	35691292	RAG2	215	T215	T215I
clinvar-benign	5917	ITGB3	169	R169	R169Q
clinvar-benign	5918	ITGB3	59	L59	L59P
clinvar-benign	13306487	ITGB3	515	R515	R515Q
clinvar-benign	121913653	MYH7	441	T441	T441M
clinvar-benign	1494558	IL7R	66	I66	I66T
clinvar-benign	1494555	IL7R	138	V138	V138I
clinvar-benign	137853247	HNF1A	31	G31	G31D
clinvar-benign	137854475	FBN1	1170	R1170	R1170H
clinvar-benign	63751612	MLH1	578	E578	E578G
clinvar-benign	28930073	MLH1	132	D132	D132H
clinvar-benign	4986852	BRCA1	1040	S1040	S1040N
clinvar-benign	41293455	BRCA1	1443	R1443	R1443G
clinvar-benign	1800709	BRCA1	841	R841	R841W
clinvar-benign	2230178	ACADVL	43	G43	G43D
clinvar-benign	2230179	ACADVL	17	L17	L17F
clinvar-benign	34153370	ACADVL	23	R23	R23Q
clinvar-benign	459552	APC	1822	V1822	V1822D
clinvar-benign	17851582	GAMT	209	T209	T209M
clinvar-benign	2307447	POLG	546	R546	R546C
clinvar-benign	2307450	POLG	662	E662	E662K
clinvar-benign	2307441	POLG	1143	E1143	E1143G
clinvar-benign	55676840	OTOF	575	V575	V575M
clinvar-benign	35180584	RYR1	2787	T2787	T2787S
clinvar-benign	41297018	DCLRE1C	153	G153	G153R
clinvar-benign	35441642	DCLRE1C	171	P171	P171R
clinvar-benign	112287730	FBN1	986	A986	A986T
clinvar-benign	12324002	FBN1	329	I329	I329T
clinvar-benign	147638455	HNF4A	463	I463	I463V
clinvar-benign	55778349	JAK3	151	P151	P151R
clinvar-benign	193922677	MECP2	443	A443	A443T
clinvar-benign	61751445	MECP2	311	T311	T311M
clinvar-benign	2020873	MLH1	718	H718	H718Y
clinvar-benign	1799977	MLH1	219	I219	I219V
clinvar-benign	17217772	MSH2	127	N127	N127S
clinvar-benign	1042821	MSH6	39	G39	G39E
clinvar-benign	2020908	MSH6	396	L396	L396V
clinvar-benign	1805321	PMS2	470	P470	P470S
clinvar-benign	17420802	PMS2	775	N775	N775S
clinvar-benign	1802683	PMS2	857	G857	G857A
clinvar-benign	4151030	RAG1	302	D302	D302E
clinvar-benign	1169305	HNF1A	581	S581	S581G
clinvar-benign	186964570	MYH7	26	A26	A26V
clinvar-benign	80357015	BRCA1	346	P346	P346S
clinvar-benign	56056711	BRCA1	369	D369	D369N
clinvar-benign	28897676	BRCA1	496	R496	R496C
clinvar-benign	41286294	BRCA1	512	L512	L512F
clinvar-benign	56012641	BRCA1	550	N550	N550H
clinvar-benign	80357250	BRCA1	668	L668	L668F
clinvar-benign	80357147	BRCA1	719	K719	K719E
clinvar-benign	4986845	BRCA1	723	N723	N723D
clinvar-benign	55914168	BRCA1	784	S784	S784L
clinvar-benign	28897683	BRCA1	826	T826	T826K
clinvar-benign	80356927	BRCA1	862	K862	K862E
clinvar-benign	80356874	BRCA1	890	G890	G890V
clinvar-benign	80357361	BRCA1	920	V920	V920I
clinvar-benign	4986847	BRCA1	925	I925	I925L
clinvar-benign	80357190	BRCA1	102	A102	A102G
clinvar-benign	80357049	BRCA1	1028	R1028	R1028C
clinvar-benign	80357459	BRCA1	1028	R1028	R1028H
clinvar-benign	80357271	BRCA1	1044	I1044	I1044V
clinvar-benign	41293449	BRCA1	1109	K1109	K1109N
clinvar-benign	80356876	BRCA1	1219	E1219	E1219D
clinvar-benign	28897688	BRCA1	1238	P1238	P1238L
clinvar-benign	80357280	BRCA1	1275	I1275	I1275V
clinvar-benign	80356991	BRCA1	143	E143	E143K
clinvar-benign	80356943	BRCA1	1606	K1606	K1606E
clinvar-benign	80356968	BRCA1	548	I548	I548T
clinvar-benign	80357314	BRCA1	1664	L1664	L1664P
clinvar-benign	56187033	BRCA1	179	Y179	Y179C
clinvar-benign	80357090	BRCA1	191	V191	V191I
clinvar-benign	55680408	BRCA1	214	D214	D214G
clinvar-benign	80357436	BRCA1	276	T276	T276R
clinvar-benign	55874646	BRCA1	316	S316	S316G
clinvar-benign	80358387	BRCA2	3349	T3349	T3349A
clinvar-benign	4987046	BRCA2	42	Y42	Y42C
clinvar-benign	56403624	BRCA2	462	E462	E462G
clinvar-benign	80358454	BRCA2	56	N56	N56T
clinvar-benign	80358457	BRCA2	582	T582	T582P
clinvar-benign	80358467	BRCA2	604	K604	K604E
clinvar-benign	80358477	BRCA2	622	A622	A622V
clinvar-benign	80358479	BRCA2	630	T630	T630I
clinvar-benign	28897712	BRCA2	655	P655	P655R
clinvar-benign	28897716	BRCA2	935	D935	D935H
clinvar-benign	55638633	BRCA2	1019	L1019	L1019V
clinvar-benign	28897719	BRCA2	1102	N1102	N1102Y
clinvar-benign	28897722	BRCA2	1228	N1228	N1228D
clinvar-benign	41293485	BRCA2	1290	C1290	C1290Y
clinvar-benign	80358636	BRCA2	1306	V1306	V1306I
clinvar-benign	80358657	BRCA2	1365	C1365	C1365Y
clinvar-benign	55969723	BRCA2	1396	Q1396	Q1396R
clinvar-benign	28897728	BRCA2	1529	G1529	G1529R
clinvar-benign	56087561	BRCA2	1690	K1690	K1690N
clinvar-benign	55639415	BRCA2	1733	S1733	S1733F
clinvar-benign	80358755	BRCA2	1771	G1771	G1771D
clinvar-benign	80358776	BRCA2	1851	I1851	I1851S
clinvar-benign	80358784	BRCA2	1878	N1878	N1878K
clinvar-benign	55875643	BRCA2	1904	L1904	L1904V
clinvar-benign	45491005	BRCA2	1923	D1923	D1923A
clinvar-benign	79538375	BRCA2	1929	I1929	I1929V
clinvar-benign	80358853	BRCA2	2048	N2048	N2048I
clinvar-benign	34309943	BRCA2	2074	H2074	H2074N
clinvar-benign	80358866	BRCA2	2097	T2097	T2097M
clinvar-benign	35029074	BRCA2	2108	R2108	R2108H
clinvar-benign	80358874	BRCA2	2113	N2113	N2113S
clinvar-benign	80358899	BRCA2	2250	T2250	T2250A
clinvar-benign	56272235	BRCA2	2285	I2285	I2285V
clinvar-benign	55977008	BRCA2	2384	Q2384	Q2384K
clinvar-benign	28897744	BRCA2	2515	T2515	T2515I
clinvar-benign	28897745	BRCA2	2665	D2665	D2665G
clinvar-benign	80359065	BRCA2	2729	K2729	K2729N
clinvar-benign	28897705	BRCA2	277	N277	N277K
clinvar-benign	80359132	BRCA2	2922	S2922	S2922G
clinvar-benign	45469092	BRCA2	2973	R2973	R2973C
clinvar-benign	28897755	BRCA2	3013	T3013	T3013I
clinvar-benign	55933907	BRCA2	3079	V3079	V3079I
clinvar-benign	41293521	BRCA2	3098	Y3098	Y3098H
clinvar-benign	80359229	BRCA2	3198	C3198	C3198R
clinvar-benign	397507456	BRAF	22	D22	D22N
clinvar-benign	138272051	HRAS	86	N86	N86T
clinvar-benign	397517144	HRAS	174	P174	P174S
clinvar-benign	201787206	PTPN11	309	I309	I309V
clinvar-benign	397507534	PTPN11	351	R351	R351Q
clinvar-benign	148176616	PTPN11	553	T553	T553M
clinvar-benign	372738063	RAF1	32	I32	I32V
clinvar-benign	192632236	RAF1	40	R40	R40H
clinvar-benign	184022679	RAF1	71	N71	N71S
clinvar-benign	5746220	RAF1	308	P308	P308L
clinvar-benign	397517231	SHOC2	4	S4	S4R
clinvar-benign	139592595	SOS1	25	P25	P25S
clinvar-benign	139290271	SOS1	250	V250	V250A
clinvar-benign	190222208	SOS1	340	P340	P340S
clinvar-benign	56219475	SOS1	655	P655	P655L
clinvar-benign	140811086	SOS1	708	A708	A708T
clinvar-benign	142004123	SOS1	791	L791	L791I
clinvar-benign	8192671	SOS1	1011	N1011	N1011S
clinvar-benign	144080051	MAP2K1	283	A283	A283V
clinvar-benign	142307980	MAP2K2	282	P282	P282S
clinvar-benign	200371894	MAP2K2	298	P298	P298L
clinvar-benign	144383241	MAP2K2	388	R388	R388W
clinvar-benign	1800297	F8	2257	M2257	M2257V
clinvar-benign	72541816	APC	2621	S2621	S2621C
clinvar-benign	1801426	BRCA2	3412	I3412	I3412V
clinvar-benign	41293475	BRCA2	384	S384	S384F
clinvar-benign	28897708	BRCA2	505	I505	I505T
clinvar-benign	28897710	BRCA2	598	T598	T598A
clinvar-benign	11571653	BRCA2	784	M784	M784V
clinvar-benign	1799944	BRCA2	991	N991	N991D
clinvar-benign	80358600	BRCA2	1172	S1172	S1172L
clinvar-benign	28897721	BRCA2	1194	G1194	G1194D
clinvar-benign	28897727	BRCA2	1420	D1420	D1420Y
clinvar-benign	80358703	BRCA2	1593	E1593	E1593D
clinvar-benign	4987117	BRCA2	1915	T1915	T1915M
clinvar-benign	1799954	BRCA2	2034	R2034	R2034C
clinvar-benign	55794205	BRCA2	2108	R2108	R2108C
clinvar-benign	55953736	BRCA2	2116	H2116	H2116R
clinvar-benign	4986860	BRCA2	2440	H2440	H2440R
clinvar-benign	28897747	BRCA2	2717	A2717	A2717S
clinvar-benign	28897749	BRCA2	2728	V2728	V2728I
clinvar-benign	766173	BRCA2	289	N289	N289H
clinvar-benign	4987047	BRCA2	2944	I2944	I2944F
clinvar-benign	11571769	BRCA2	2951	A2951	A2951T
clinvar-benign	11571831	BRCA2	3244	V3244	V3244I
clinvar-benign	3211299	MSH6	144	S144	S144I
clinvar-benign	63750447	MLH1	384	V384	V384D
clinvar-benign	41294980	MLH1	406	S406	S406N
clinvar-benign	35831931	MLH1	716	V716	V716M
clinvar-benign	2308317	MLH1	213	V213	V213M
clinvar-benign	17224367	MSH2	390	L390	L390F
clinvar-benign	34136999	MSH2	272	A272	A272V
clinvar-benign	1805323	PMS2	485	T485	T485K
clinvar-benign	2228007	PMS2	511	T511	T511A
clinvar-benign	74902811	PMS2	511	T511	T511M
clinvar-benign	1805318	PMS2	597	T597	T597S
clinvar-benign	1805324	PMS2	622	M622	M622I
clinvar-benign	10254120	PMS2	20	R20	R20Q
clinvar-benign	35187787	CDH1	592	A592	A592T
clinvar-benign	201511530	CDH1	224	R224	R224H
clinvar-benign	142822590	CDH1	298	A298	A298T
clinvar-benign	1799950	BRCA1	356	Q356	Q356R
clinvar-benign	80357024	BRCA1	411	D411	D411E
clinvar-benign	28897677	BRCA1	496	R496	R496H
clinvar-benign	55650082	BRCA1	597	E597	E597K
clinvar-benign	4986850	BRCA1	693	D693	D693N
clinvar-benign	80357467	BRCA1	772	V772	V772A
clinvar-benign	56082113	BRCA1	820	K820	K820E
clinvar-benign	41286300	BRCA1	866	R866	R866C
clinvar-benign	799917	BRCA1	871	P871	P871L
clinvar-benign	1800704	BRCA1	1008	M1008	M1008I
clinvar-benign	16941	BRCA1	1038	E1038	E1038G
clinvar-benign	80357201	BRCA1	1099	P1099	P1099L
clinvar-benign	2227945	BRCA1	1140	S1140	S1140G
clinvar-benign	16942	BRCA1	1183	K1183	K1183R
clinvar-benign	28897689	BRCA1	1347	R1347	R1347G
clinvar-benign	55971303	BRCA1	142	P142	P142H
clinvar-benign	80357470	BRCA1	1507	R1507	R1507T
clinvar-benign	1800744	BRCA1	1512	S1512	S1512I
clinvar-benign	1799966	BRCA1	1613	S1613	S1613G
clinvar-benign	4986854	BRCA1	1628	M1628	M1628T
clinvar-benign	1799967	BRCA1	1652	M1652	M1652I
clinvar-benign	28897675	BRCA1	246	L246	L246V
clinvar-benign	2228241	FBN1	1141	P1141	P1141L
clinvar-benign	183306990	FBN1	1547	T1547	T1547I
clinvar-benign	63751049	MLH1	326	V326	V326A
clinvar-benign	145532615	MYH7	982	M982	M982T
clinvar-benign	3729823	MYH7	1491	S1491	S1491C
clinvar-benign	145467740	SLC26A4	357	A357	A357T
clinvar-benign	375576481	SLC26A4	455	I455	I455F
clinvar-benign	35045430	SLC26A4	189	A189	A189S
clinvar-benign	1800371	TP53	47	P47	P47S
clinvar-benign	397516907	BRAF	323	S323	S323L
clinvar-benign	145564837	MYO6	342	A342	A342V
clinvar-benign	201507590	MYO6	159	E159	E159K
clinvar-benign	612969	TECTA	371	R371	R371G
clinvar-benign	143962515	SOS1	185	I185	I185V
clinvar-benign	854777	MYO15A	1977	C1977	C1977R
clinvar-benign	181255269	CDH23	755	H755	H755Y
clinvar-benign	111033269	USH2A	5145	V5145	V5145I
clinvar-benign	58257972	USH2A	5188	S5188	S5188G
clinvar-benign	111033282	USH2A	841	S841	S841Y
clinvar-benign	111033524	USH2A	1301	G1301	G1301V
clinvar-benign	41315579	USH2A	2445	S2445	S2445F
clinvar-benign	56309455	BRCA2	3374	T3374	T3374I
clinvar-benign	55800493	BRCA2	347	Q347	Q347R
clinvar-benign	80358408	BRCA2	375	P375	P375S
clinvar-benign	56016241	BRCA2	394	E394	E394A
clinvar-benign	80358424	BRCA2	452	L452	L452I
clinvar-benign	80358451	BRCA2	554	C554	C554W
clinvar-benign	56328701	BRCA2	596	D596	D596H
clinvar-benign	75419644	BRCA2	600	Y600	Y600H
clinvar-benign	80358466	BRCA2	602	G602	G602R
clinvar-benign	28897701	BRCA2	75	A75	A75P
clinvar-benign	56404215	BRCA2	806	D806	D806H
clinvar-benign	28897715	BRCA2	894	V894	V894I
clinvar-benign	55736268	BRCA2	900	N900	N900D
clinvar-benign	2227943	BRCA2	929	L929	L929S
clinvar-benign	2227944	BRCA2	987	N987	N987I
clinvar-benign	80358545	BRCA2	996	L996	L996R
clinvar-benign	80358567	BRCA2	108	N108	N108H
clinvar-benign	80358604	BRCA2	1190	R1190	R1190W
clinvar-benign	80358606	BRCA2	1192	F1192	F1192C
clinvar-benign	56337919	BRCA2	1280	D1280	D1280V
clinvar-benign	80358654	BRCA2	1349	I1349	I1349T
clinvar-benign	80358656	BRCA2	1354	T1354	T1354M
clinvar-benign	56248502	BRCA2	1364	I1364	I1364L
clinvar-benign	70953664	BRCA2	1414	T1414	T1414M
clinvar-benign	80358664	BRCA2	1424	S1424	S1424C
clinvar-benign	80358674	BRCA2	147	Q147	Q147R
clinvar-benign	56386506	BRCA2	1524	F1524	F1524V
clinvar-benign	80358726	BRCA2	168	P168	P168T
clinvar-benign	80358762	BRCA2	18	R18	R18H
clinvar-benign	80358768	BRCA2	1819	P1819	P1819S
clinvar-benign	11571657	BRCA2	1880	N1880	N1880K
clinvar-benign	4987048	BRCA2	1902	D1902	D1902N
clinvar-benign	80358803	BRCA2	1918	H1918	H1918Y
clinvar-benign	80358804	BRCA2	1918	H1918	H1918R
clinvar-benign	80358881	BRCA2	2152	S2152	S2152Y
clinvar-benign	80358916	BRCA2	2312	D2312	D2312V
clinvar-benign	80358921	BRCA2	2318	R2318	R2318Q
clinvar-benign	45574331	BRCA2	2339	K2339	K2339N
clinvar-benign	80358935	BRCA2	2353	G2353	G2353R
clinvar-benign	80358950	BRCA2	2411	K2411	K2411T
clinvar-benign	80358955	BRCA2	2436	N2436	N2436I
clinvar-benign	80358963	BRCA2	2472	K2472	K2472T
clinvar-benign	56070345	BRCA2	2502	R2502	R2502H
clinvar-benign	80358980	BRCA2	2512	L2512	L2512F
clinvar-benign	397507974	BRCA2	2770	A2770	A2770T
clinvar-benign	11571746	BRCA2	2835	S2835	S2835P
clinvar-benign	80359105	BRCA2	2842	R2842	R2842H
clinvar-benign	59004709	BRCA2	2969	V2969	V2969M
clinvar-benign	80359174	BRCA2	3059	K3059	K3059E
clinvar-benign	80359224	BRCA2	3170	D3170	D3170G
clinvar-benign	28897706	BRCA2	326	S326	S326R
clinvar-benign	56121817	BRCA2	3292	P3292	P3292L
clinvar-benign	41286290	BRCA1	334	P334	P334L
clinvar-benign	56046357	BRCA1	461	F461	F461L
clinvar-benign	80357057	BRCA1	473	N473	N473S
clinvar-benign	80357057	BRCA1	473	N473	N473I
clinvar-benign	55906931	BRCA1	486	F486	F486L
clinvar-benign	56272539	BRCA1	504	R504	R504H
clinvar-benign	80357374	BRCA1	539	T539	T539M
clinvar-benign	80356910	BRCA1	568	P568	P568L
clinvar-benign	80357245	BRCA1	612	R612	R612G
clinvar-benign	56039126	BRCA1	622	A622	A622V
clinvar-benign	80357344	BRCA1	642	D642	D642H
clinvar-benign	80357105	BRCA1	643	S643	S643G
clinvar-benign	80357102	BRCA1	67	D67	D67Y
clinvar-benign	28897681	BRCA1	695	D695	D695Y
clinvar-benign	80356912	BRCA1	727	P727	P727L
clinvar-benign	273898682	BRCA1	762	R762	R762S
clinvar-benign	55746541	BRCA1	804	Q804	Q804H
clinvar-benign	28897682	BRCA1	810	N810	N810Y
clinvar-benign	80356892	BRCA1	856	Y856	Y856H
clinvar-benign	80356911	BRCA1	866	R866	R866H
clinvar-benign	80356955	BRCA1	962	E962	E962K
clinvar-benign	56321129	BRCA1	1008	M1008	M1008V
clinvar-benign	80356899	BRCA1	1048	G1048	G1048V
clinvar-benign	28897673	BRCA1	105	Y105	Y105C
clinvar-benign	41293447	BRCA1	1101	S1101	S1101N
clinvar-benign	80357228	BRCA1	1139	S1139	S1139I
clinvar-benign	80357272	BRCA1	1150	P1150	P1150S
clinvar-benign	80357484	BRCA1	1155	D1155	D1155H
clinvar-benign	56336919	BRCA1	1181	V1181	V1181I
clinvar-benign	56214134	BRCA1	1200	Q1200	Q1200H
clinvar-benign	55930959	BRCA1	1203	R1203	R1203Q
clinvar-benign	80356923	BRCA1	1214	E1214	E1214K
clinvar-benign	28897687	BRCA1	1236	N1236	N1236K
clinvar-benign	80357448	BRCA1	124	I124	I124V
clinvar-benign	80357037	BRCA1	1242	T1242	T1242A
clinvar-benign	80357191	BRCA1	1247	V1247	V1247I
clinvar-benign	28897686	BRCA1	1250	E1250	E1250K
clinvar-benign	80357160	BRCA1	1266	S1266	S1266T
clinvar-benign	80357413	BRCA1	132	N132	N132K
clinvar-benign	80357457	BRCA1	133	R133	R133C
clinvar-benign	80357345	BRCA1	1349	T1349	T1349M
clinvar-benign	80357218	BRCA1	1361	M1361	M1361L
clinvar-benign	28897690	BRCA1	1378	V1378	V1378I
clinvar-benign	80357365	BRCA1	1402	H1402	H1402Y
clinvar-benign	80357309	BRCA1	1419	E1419	E1419Q
clinvar-benign	80357022	BRCA1	1468	N1468	N1468H
clinvar-benign	55815649	BRCA1	1534	V1534	V1534M
clinvar-benign	28897691	BRCA1	1546	D1546	D1546N
clinvar-benign	28897691	BRCA1	1546	D1546	D1546Y
clinvar-benign	80357180	BRCA1	155	Q155	Q155E
clinvar-benign	56119278	BRCA1	1564	L1564	L1564P
clinvar-benign	70953660	BRCA1	1614	P1614	P1614S
clinvar-benign	80357048	BRCA1	1637	P1637	P1637L
clinvar-benign	28897695	BRCA1	1662	F1662	F1662S
clinvar-benign	80356958	BRCA1	1682	E1682	E1682K
clinvar-benign	80357325	BRCA1	170	R170	R170W
clinvar-benign	80356860	BRCA1	1706	G1706	G1706A
clinvar-benign	56195342	BRCA1	1720	T1720	T1720A
clinvar-benign	80357270	BRCA1	1733	D1733	D1733G
clinvar-benign	80357442	BRCA1	1751	R1751	R1751Q
clinvar-benign	80357323	BRCA1	1844	L1844	L1844R
clinvar-benign	80357322	BRCA1	1859	P1859	P1859R
clinvar-benign	55688530	BRCA1	186	S186	S186Y
clinvar-benign	80357396	BRCA1	239	H239	H239R
clinvar-benign	8176153	BRCA1	275	G275	G275S
clinvar-benign	397509327	BRCA1	275	G275	G275D
clinvar-benign	80357199	BRCA1	280	A280	A280G
clinvar-benign	80357103	BRCA1	297	M297	M297I
clinvar-benign	199974018	MT-ND5	159	Y159	Y159H
clinvar-benign	61732239	ADA	142	R142	R142Q
clinvar-benign	201541505	MLH1	347	T347	T347N
clinvar-benign	63750365	MLH1	441	A441	A441T
clinvar-benign	267607861	MLH1	600	E600	E600G
clinvar-benign	63750449	MLH1	618	K618	K618T
clinvar-benign	63750702	MLH1	689	Q689	Q689R
clinvar-benign	1799977	MLH1	219	I219	I219L
clinvar-benign	41295280	MLH1	22	G22	G22A
clinvar-benign	63750650	MLH1	268	E268	E268G
clinvar-benign	55778204	MSH2	564	T564	T564A
clinvar-benign	61756468	MSH2	629	Q629	Q629R
clinvar-benign	17217716	MSH2	8	T8	T8M
clinvar-benign	41295286	MSH2	106	R106	R106K
clinvar-benign	63750255	MSH2	167	D167	D167H
clinvar-benign	63750327	MSH2	198	E198	E198G
clinvar-benign	28897684	BRCA1	842	E842	E842G
clinvar-benign	80359123	BRCA2	2888	R2888	R2888C
clinvar-benign	1126690	GAA	780	V780	V780I
clinvar-benign	1800314	GAA	816	V816	V816I
clinvar-benign	1800315	GAA	927	T927	T927I
clinvar-benign	1042395	GAA	223	R223	R223H
clinvar-benign	11202592	PTEN	171	L171	L171V
clinvar-benign	149916178	RPE65	321	N321	N321K
clinvar-benign	150396398	RYR1	4505	D4505	D4505H
clinvar-benign	34694816	RYR1	1342	S1342	S1342G
clinvar-benign	137933390	RYR1	1393	K1393	K1393R
clinvar-benign	35364374	RYR1	2060	G2060	G2060C
clinvar-benign	61752387	MECP2	376	P376	P376S
clinvar-benign	56268439	MECP2	397	E397	E397K
clinvar-benign	61753973	MECP2	439	A439	A439S
clinvar-benign	61749720	MECP2	203	T203	T203M
clinvar-benign	397507263	BRCA2	389	P389	P389Q
clinvar-benign	431825298	BRCA2	919	E919	E919K
clinvar-benign	11571707	BRCA2	2490	I2490	I2490T
clinvar-benign	34627040	RPE65	434	A434	A434V
clinvar-benign	28897709	BRCA2	513	K513	K513R
clinvar-benign	45532440	PALB2	672	E672	E672Q
clinvar-benign	183489969	PALB2	1018	E1018	E1018D
clinvar-benign	147045425	PALB2	1083	E1083	E1083D
clinvar-benign	113217267	PALB2	241	N241	N241D
clinvar-benign	149636614	ATM	358	N358	N358S
clinvar-benign	149711770	ATM	1309	A1309	A1309T
clinvar-benign	587779957	MLH1	692	S692	S692P
clinvar-benign	144340710	TP53	235	N235	N235S
clinvar-benign	55819519	TP53	290	R290	R290H
clinvar-benign	372838203	CDH1	388	E388	E388K
clinvar-benign	138135866	CDH1	408	A408	A408V
clinvar-benign	370864592	CDH1	470	T470	T470I
clinvar-benign	587780117	CDH1	63	R63	R63Q
clinvar-benign	149127230	CDH1	702	E702	E702K
clinvar-benign	200894246	CDH1	805	D805	D805N
clinvar-benign	139866691	CDH1	30	P30	P30T
clinvar-benign	55876273	RYR1	3583	E3583	E3583Q
clinvar-benign	4802584	RYR1	3756	Q3756	Q3756E
clinvar-benign	193922855	RYR1	4295	A4295	A4295V
clinvar-benign	34934920	RYR1	1787	P1787	P1787L
clinvar-benign	34390345	RYR1	2321	I2321	I2321V
clinvar-benign	139387758	APC	1474	A1474	A1474T
clinvar-benign	3218673	ATM	872	P872	P872S
clinvar-benign	4988111	ATM	2332	L2332	L2332P
clinvar-benign	2276331	CDH1	630	L630	L630V
clinvar-benign	546716073	CDH1	202	V202	V202I
clinvar-benign	147660793	DICER1	20	A20	A20V
clinvar-benign	114947750	DICER1	609	D609	D609Y
clinvar-benign	149242330	DICER1	872	A872	A872T
clinvar-benign	150514959	DICER1	1185	A1185	A1185T
clinvar-benign	6897932	IL7R	244	T244	T244I
clinvar-benign	41270321	IL7R	348	N348	N348T
clinvar-benign	3194051	IL7R	356	I356	I356V
clinvar-benign	2229232	IL7R	414	T414	T414M
clinvar-benign	201216012	IL7R	364	D364	D364E
clinvar-benign	200075643	JAK3	615	R615	R615C
clinvar-benign	3213409	JAK3	722	V722	V722I
clinvar-benign	144968714	JAK3	1090	A1090	A1090T
clinvar-benign	3212723	JAK3	132	P132	P132T
clinvar-benign	2230461	PIK3CA	391	I391	I391M
clinvar-benign	587778635	PTPN11	18	N18	N18S
clinvar-benign	483353044	HNF1A	508	E508	E508K
clinvar-benign	139196838	APC	99	R99	R99W
clinvar-benign	41298896	DCLRE1C	320	S320	S320C
clinvar-benign	116440799	ETHE1	21	A21	A21S
clinvar-benign	61748381	MECP2	201	A201	A201V
clinvar-benign	61753014	MECP2	402	P402	P402L
clinvar-benign	4151033	RAG1	880	E880	E880K
clinvar-benign	34629171	RAG2	386	F386	F386L
clinvar-benign	145463534	SHOC2	532	S532	S532G
clinvar-benign	2853508	MT-CYB	194	T194	T194A
clinvar-benign	368771578	TP53	107	Y107	Y107H
clinvar-benign	587781311	CDH1	779	R779	R779Q
clinvar-benign	201141645	CDH1	182	K182	K182N
clinvar-benign	553907248	CDH1	523	Y523	Y523C
clinvar-benign	145151284	TP53	312	T312	T312S
clinvar-benign	587781497	BRCA2	3015	K3015	K3015E
clinvar-benign	587780871	BRCA2	2396	L2396	L2396F
clinvar-benign	376097289	CDH1	433	D433	D433G
clinvar-benign	34466743	CDH1	393	I393	I393N
clinvar-benign	145245264	APC	826	L826	L826V
clinvar-benign	587776399	CDH1	270	S270	S270A
clinvar-benign	200875161	PALB2	676	I676	I676T
clinvar-benign	370345996	CDH1	800	R800	R800H
clinvar-benign	368492235	CDH1	102	A102	A102T
clinvar-benign	61752361	MECP2	344	R344	R344W
clinvar-benign	201314910	MECP2	378	A378	A378V
clinvar-benign	267608572	MECP2	380	V380	V380M
clinvar-benign	63390262	MECP2	387	P387	P387L
clinvar-benign	61753000	MECP2	388	P388	P388S
clinvar-benign	61753006	MECP2	388	P388	P388L
clinvar-benign	63094662	MECP2	394	E394	E394K
clinvar-benign	61753016	MECP2	405	P405	P405L
clinvar-benign	267608626	MECP2	447	A447	A447T
clinvar-benign	61754433	MECP2	52	H52	H52R
clinvar-benign	267608440	MECP2	75	P75	P75L
clinvar-benign	63485860	MECP2	206	G206	G206A
clinvar-benign	201893287	CDKL5	508	I508	I508T
clinvar-benign	144878564	CDKL5	631	I631	I631T
clinvar-benign	141984760	UBE3A	358	S358	S358T
clinvar-benign	139928148	UBE3A	275	N275	N275S
clinvar-benign	202161423	UBE3A	702	K702	K702T
clinvar-benign	140258520	MECP2	419	P419	P419S
clinvar-benign	138211345	MECP2	234	A234	A234G
clinvar-benign	587783140	MECP2	293	I293	I293M
clinvar-benign	587783156	CDKL5	852	P852	P852L
clinvar-benign	147445499	TCF4	315	A315	A315V
clinvar-benign	112105381	RYR1	1352	A1352	A1352G
clinvar-benign	587784372	RYR1	4294	T4294	T4294M
clinvar-benign	201523857	SLC9A6	9	A9	A9S
clinvar-benign	143876280	MECP2	354	R354	R354C
clinvar-benign	139398993	ENG	131	P131	P131L
clinvar-benign	147509697	LDLR	20	G20	G20R
clinvar-benign	148623597	RYR1	933	A933	A933T
clinvar-benign	35107075	TECTA	479	P479	P479L
clinvar-benign	25397	FBN1	27	A27	A27T
clinvar-benign	143244149	TCF4	90	N90	N90S
clinvar-benign	200833152	GAMT	27	Y27	Y27H
clinvar-benign	559632360	RAF1	381	D381	D381N
clinvar-benign	535800148	PTPN11	343	R343	R343Q
clinvar-benign	377665107	APC	332	R332	R332Q
clinvar-benign	781513008	CDH1	274	G274	G274S
clinvar-benign	34507583	CDH1	880	E880	E880K
clinvar-benign	765656957	BRCA1	1858	I1858	I1858L
clinvar-benign	786201634	BRCA1	333	T333	T333A
clinvar-benign	769650474	BRCA1	45	K45	K45Q
clinvar-benign	574005462	MYH7	1257	N1257	N1257S
clinvar-benign	2234926	MYOC	76	R76	R76K
clinvar-benign	760663911	FOXG1	73	Q73	Q73P
clinvar-benign	748459878	CDKL5	748	N748	N748S
clinvar-benign	148157138	FOXG1	168	G168	G168A
clinvar-benign	148564534	GATM	136	T136	T136M
clinvar-benign	147739199	GAMT	194	V194	V194A
