# Supplementary material for: Gene duplication is associated with gene diversification and potential neofunctionalization in lung cancer evolution
Source: Genome Res. 2026 Mar;36(3):561–77. doi: 10.1101/gr.278663.123 (PMC12951968; doi:10.1101/gr.278663.123)
Supplement: Supplement 4 [file Supplemental_Code_1.zip › funvar-tracerx-main/data/resources/benchmark/minimal/simple_muttab_cosmic123.tsv]

mut_type	ID	gene	mutation_res_num	mutation_res	mutation	mut_sig_tier
cosmic-cmc	https://cancer.sanger.ac.uk/cosmic/mutation/overview?id=39428373	A1CF	456	Q456	Q456L	3
cosmic-cmc	https://cancer.sanger.ac.uk/cosmic/mutation/overview?id=39438934	A1CF	42	E42	E42A	3
cosmic-cmc	https://cancer.sanger.ac.uk/cosmic/mutation/overview?id=39426682	A1CF	42	E42	E42K	3
cosmic-cmc	https://cancer.sanger.ac.uk/cosmic/mutation/overview?id=31471799	ABCA2	1894	A1894	A1894S	3
cosmic-cmc	https://cancer.sanger.ac.uk/cosmic/mutation/overview?id=32821798	ABCA9	1417	P1417	P1417L	3
cosmic-cmc	https://cancer.sanger.ac.uk/cosmic/mutation/overview?id=25880621	ABCB4	528	E528	E528K	3
cosmic-cmc	https://cancer.sanger.ac.uk/cosmic/mutation/overview?id=39755722	ABL1	255	E255	E255K	3
cosmic-cmc	https://cancer.sanger.ac.uk/cosmic/mutation/overview?id=39734868	ABL1	263	M263	M263V	3
cosmic-cmc	https://cancer.sanger.ac.uk/cosmic/mutation/overview?id=39736255	ABL1	267	L267	L267V	3
cosmic-cmc	https://cancer.sanger.ac.uk/cosmic/mutation/overview?id=39735889	ABL1	269	G269	G269E	3
cosmic-cmc	https://cancer.sanger.ac.uk/cosmic/mutation/overview?id=39735143	ABL1	271	Q271	Q271H	3
cosmic-cmc	https://cancer.sanger.ac.uk/cosmic/mutation/overview?id=39757639	ABL1	271	Q271	Q271H	3
cosmic-cmc	https://cancer.sanger.ac.uk/cosmic/mutation/overview?id=39738842	ABL1	272	Y272	Y272N	3
cosmic-cmc	https://cancer.sanger.ac.uk/cosmic/mutation/overview?id=39736879	ABL1	272	Y272	Y272H	1
cosmic-cmc	https://cancer.sanger.ac.uk/cosmic/mutation/overview?id=39734555	ABL1	272	Y272	Y272F	2
cosmic-cmc	https://cancer.sanger.ac.uk/cosmic/mutation/overview?id=39735692	ABL1	274	E274	E274K	2
cosmic-cmc	https://cancer.sanger.ac.uk/cosmic/mutation/overview?id=39734807	ABL1	274	E274	E274V	1
cosmic-cmc	https://cancer.sanger.ac.uk/cosmic/mutation/overview?id=39753745	ABL1	318	V318	V318L	3
cosmic-cmc	https://cancer.sanger.ac.uk/cosmic/mutation/overview?id=39759168	ABL1	330	F330	F330L	3
cosmic-cmc	https://cancer.sanger.ac.uk/cosmic/mutation/overview?id=39745394	ABL1	334	T334	T334L	3
cosmic-cmc	https://cancer.sanger.ac.uk/cosmic/mutation/overview?id=39758550	ABL1	334	T334	T334V	3
cosmic-cmc	https://cancer.sanger.ac.uk/cosmic/mutation/overview?id=39734556	ABL1	334	T334	T334I	1
cosmic-cmc	https://cancer.sanger.ac.uk/cosmic/mutation/overview?id=39741970	ABL1	334	T334	T334N	3
cosmic-cmc	https://cancer.sanger.ac.uk/cosmic/mutation/overview?id=39738523	ABL1	336	F336	F336V	3
cosmic-cmc	https://cancer.sanger.ac.uk/cosmic/mutation/overview?id=39736094	ABL1	336	F336	F336L	3
cosmic-cmc	https://cancer.sanger.ac.uk/cosmic/mutation/overview?id=39735610	ABL1	336	F336	F336L	3
cosmic-cmc	https://cancer.sanger.ac.uk/cosmic/mutation/overview?id=39749008	ABL1	370	M370	M370V	3
cosmic-cmc	https://cancer.sanger.ac.uk/cosmic/mutation/overview?id=39735894	ABL1	370	M370	M370T	1
cosmic-cmc	https://cancer.sanger.ac.uk/cosmic/mutation/overview?id=39745093	ABL1	374	E374	E374G	3
cosmic-cmc	https://cancer.sanger.ac.uk/cosmic/mutation/overview?id=39741772	ABL1	378	F378	F378I	2
cosmic-cmc	https://cancer.sanger.ac.uk/cosmic/mutation/overview?id=39735518	ABL1	378	F378	F378V	2
cosmic-cmc	https://cancer.sanger.ac.uk/cosmic/mutation/overview?id=39741992	ABL1	378	F378	F378C	2
cosmic-cmc	https://cancer.sanger.ac.uk/cosmic/mutation/overview?id=39740352	ABL1	415	H415	H415R	3
cosmic-cmc	https://cancer.sanger.ac.uk/cosmic/mutation/overview?id=71238323	ABL2	889	K889	K889N	3
cosmic-cmc	https://cancer.sanger.ac.uk/cosmic/mutation/overview?id=71234675	ABL2	889	K889	K889Q	3
cosmic-cmc	https://cancer.sanger.ac.uk/cosmic/mutation/overview?id=23953555	ACAD11	464	D464	D464H	3
cosmic-cmc	https://cancer.sanger.ac.uk/cosmic/mutation/overview?id=43957139	ACD	491	P491	P491T	3
cosmic-cmc	https://cancer.sanger.ac.uk/cosmic/mutation/overview?id=20544365	ACKR3	46	T46	T46M	3
cosmic-cmc	https://cancer.sanger.ac.uk/cosmic/mutation/overview?id=20545233	ACKR3	46	T46	T46K	3
cosmic-cmc	https://cancer.sanger.ac.uk/cosmic/mutation/overview?id=28562655	ACSM1	288	T288	T288I	3
cosmic-cmc	https://cancer.sanger.ac.uk/cosmic/mutation/overview?id=43027775	ACTR2	292	Q292	Q292E	3
cosmic-cmc	https://cancer.sanger.ac.uk/cosmic/mutation/overview?id=20469723	ACVR1	328	G328	G328E	1
cosmic-cmc	https://cancer.sanger.ac.uk/cosmic/mutation/overview?id=20469740	ACVR1	328	G328	G328V	2
cosmic-cmc	https://cancer.sanger.ac.uk/cosmic/mutation/overview?id=20470169	ACVR1	328	G328	G328W	3
cosmic-cmc	https://cancer.sanger.ac.uk/cosmic/mutation/overview?id=20471618	ACVR1	258	R258	R258M	3
cosmic-cmc	https://cancer.sanger.ac.uk/cosmic/mutation/overview?id=20469835	ACVR1	258	R258	R258G	3
cosmic-cmc	https://cancer.sanger.ac.uk/cosmic/mutation/overview?id=20470952	ACVR1	206	R206	R206P	3
cosmic-cmc	https://cancer.sanger.ac.uk/cosmic/mutation/overview?id=20469715	ACVR1	206	R206	R206H	3
cosmic-cmc	https://cancer.sanger.ac.uk/cosmic/mutation/overview?id=20470989	ACVR1	206	R206	R206C	3
cosmic-cmc	https://cancer.sanger.ac.uk/cosmic/mutation/overview?id=41327940	ACVRL1	67	R67	R67W	3
cosmic-cmc	https://cancer.sanger.ac.uk/cosmic/mutation/overview?id=41330223	ACVRL1	67	R67	R67Q	3
cosmic-cmc	https://cancer.sanger.ac.uk/cosmic/mutation/overview?id=41331078	ACVRL1	67	R67	R67P	3
cosmic-cmc	https://cancer.sanger.ac.uk/cosmic/mutation/overview?id=41328328	ACVRL1	69	C69	C69R	3
cosmic-cmc	https://cancer.sanger.ac.uk/cosmic/mutation/overview?id=41328720	ACVRL1	228	V228	V228I	3
cosmic-cmc	https://cancer.sanger.ac.uk/cosmic/mutation/overview?id=41331398	ACVRL1	233	S233	S233L	3
cosmic-cmc	https://cancer.sanger.ac.uk/cosmic/mutation/overview?id=41328781	ACVRL1	236	E236	E236K	3
cosmic-cmc	https://cancer.sanger.ac.uk/cosmic/mutation/overview?id=41333088	ACVRL1	305	S305	S305F	3
cosmic-cmc	https://cancer.sanger.ac.uk/cosmic/mutation/overview?id=41329485	ACVRL1	309	G309	G309S	3
cosmic-cmc	https://cancer.sanger.ac.uk/cosmic/mutation/overview?id=41330841	ACVRL1	349	L349	L349P	3
cosmic-cmc	https://cancer.sanger.ac.uk/cosmic/mutation/overview?id=41330263	ACVRL1	374	R374	R374W	3
cosmic-cmc	https://cancer.sanger.ac.uk/cosmic/mutation/overview?id=41331897	ACVRL1	374	R374	R374Q	3
cosmic-cmc	https://cancer.sanger.ac.uk/cosmic/mutation/overview?id=41330659	ACVRL1	381	L381	L381P	3
cosmic-cmc	https://cancer.sanger.ac.uk/cosmic/mutation/overview?id=41327738	ACVRL1	386	R386	R386H	3
cosmic-cmc	https://cancer.sanger.ac.uk/cosmic/mutation/overview?id=41329868	ACVRL1	411	R411	R411Q	3
cosmic-cmc	https://cancer.sanger.ac.uk/cosmic/mutation/overview?id=41329225	ACVRL1	441	V441	V441M	3
cosmic-cmc	https://cancer.sanger.ac.uk/cosmic/mutation/overview?id=41332669	ACVRL1	484	R484	R484Q	3
cosmic-cmc	https://cancer.sanger.ac.uk/cosmic/mutation/overview?id=21124735	ADCK2	426	R426	R426Q	3
cosmic-cmc	https://cancer.sanger.ac.uk/cosmic/mutation/overview?id=27185763	ADCY1	746	R746	R746L	3
cosmic-cmc	https://cancer.sanger.ac.uk/cosmic/mutation/overview?id=34532742	AFF3	519	N519	N519S	3
cosmic-cmc	https://cancer.sanger.ac.uk/cosmic/mutation/overview?id=34547745	AFF3	444	S444	S444G	3
cosmic-cmc	https://cancer.sanger.ac.uk/cosmic/mutation/overview?id=34532495	AFF3	383	S383	S383N	3
cosmic-cmc	https://cancer.sanger.ac.uk/cosmic/mutation/overview?id=24795418	AFF4	1146	R1146	R1146H	3
cosmic-cmc	https://cancer.sanger.ac.uk/cosmic/mutation/overview?id=24788865	AFF4	1146	R1146	R1146C	3
cosmic-cmc	https://cancer.sanger.ac.uk/cosmic/mutation/overview?id=24788893	AFF4	57	G57	G57V	3
cosmic-cmc	https://cancer.sanger.ac.uk/cosmic/mutation/overview?id=24788733	AFF4	57	G57	G57E	3
cosmic-cmc	https://cancer.sanger.ac.uk/cosmic/mutation/overview?id=24796058	AFF4	57	G57	G57R	3
cosmic-cmc	https://cancer.sanger.ac.uk/cosmic/mutation/overview?id=24789721	AFF4	57	G57	G57R	3
cosmic-cmc	https://cancer.sanger.ac.uk/cosmic/mutation/overview?id=24514405	AIP	304	R304	R304Q	3
cosmic-cmc	https://cancer.sanger.ac.uk/cosmic/mutation/overview?id=91156443	AKT1	79	Q79	Q79R	3
cosmic-cmc	https://cancer.sanger.ac.uk/cosmic/mutation/overview?id=91154908	AKT1	79	Q79	Q79K	3
cosmic-cmc	https://cancer.sanger.ac.uk/cosmic/mutation/overview?id=91165858	AKT1	25	R25	R25C	3
cosmic-cmc	https://cancer.sanger.ac.uk/cosmic/mutation/overview?id=91154494	AKT1	17	E17	E17K	1
cosmic-cmc	https://cancer.sanger.ac.uk/cosmic/mutation/overview?id=91160550	AKT1	17	E17	E17K	3
cosmic-cmc	https://cancer.sanger.ac.uk/cosmic/mutation/overview?id=42945421	AKT2	371	R371	R371H	3
cosmic-cmc	https://cancer.sanger.ac.uk/cosmic/mutation/overview?id=38430919	AKT3	465	R465	R465W	3
cosmic-cmc	https://cancer.sanger.ac.uk/cosmic/mutation/overview?id=21017492	ALDH2	504	E504	E504K	3
cosmic-cmc	https://cancer.sanger.ac.uk/cosmic/mutation/overview?id=41704523	ALK	1529	D1529	D1529E	3
cosmic-cmc	https://cancer.sanger.ac.uk/cosmic/mutation/overview?id=41704528	ALK	1491	K1491	K1491R	2
cosmic-cmc	https://cancer.sanger.ac.uk/cosmic/mutation/overview?id=41704534	ALK	1461	I1461	I1461V	2
cosmic-cmc	https://cancer.sanger.ac.uk/cosmic/mutation/overview?id=41703248	ALK	1278	Y1278	Y1278S	3
cosmic-cmc	https://cancer.sanger.ac.uk/cosmic/mutation/overview?id=41710842	ALK	1275	R1275	R1275L	2
cosmic-cmc	https://cancer.sanger.ac.uk/cosmic/mutation/overview?id=41703015	ALK	1275	R1275	R1275Q	1
cosmic-cmc	https://cancer.sanger.ac.uk/cosmic/mutation/overview?id=41704248	ALK	1269	G1269	G1269A	3
cosmic-cmc	https://cancer.sanger.ac.uk/cosmic/mutation/overview?id=41712623	ALK	1245	F1245	F1245L	1
cosmic-cmc	https://cancer.sanger.ac.uk/cosmic/mutation/overview?id=41748658	ALK	1245	F1245	F1245L	1
cosmic-cmc	https://cancer.sanger.ac.uk/cosmic/mutation/overview?id=41702358	ALK	1245	F1245	F1245C	1
cosmic-cmc	https://cancer.sanger.ac.uk/cosmic/mutation/overview?id=41717178	ALK	1245	F1245	F1245V	1
cosmic-cmc	https://cancer.sanger.ac.uk/cosmic/mutation/overview?id=41709087	ALK	1245	F1245	F1245I	1
cosmic-cmc	https://cancer.sanger.ac.uk/cosmic/mutation/overview?id=41719871	ALK	1240	L1240	L1240V	3
cosmic-cmc	https://cancer.sanger.ac.uk/cosmic/mutation/overview?id=41705539	ALK	1225	D1225	D1225N	3
cosmic-cmc	https://cancer.sanger.ac.uk/cosmic/mutation/overview?id=41748430	ALK	1206	S1206	S1206Y	3
cosmic-cmc	https://cancer.sanger.ac.uk/cosmic/mutation/overview?id=41702525	ALK	1202	G1202	G1202R	3
cosmic-cmc	https://cancer.sanger.ac.uk/cosmic/mutation/overview?id=41702836	ALK	1196	L1196	L1196M	3
cosmic-cmc	https://cancer.sanger.ac.uk/cosmic/mutation/overview?id=41702830	ALK	1174	F1174	F1174L	1
cosmic-cmc	https://cancer.sanger.ac.uk/cosmic/mutation/overview?id=41704251	ALK	1174	F1174	F1174L	1
cosmic-cmc	https://cancer.sanger.ac.uk/cosmic/mutation/overview?id=41718174	ALK	1174	F1174	F1174S	3
cosmic-cmc	https://cancer.sanger.ac.uk/cosmic/mutation/overview?id=41704507	ALK	1174	F1174	F1174C	1
cosmic-cmc	https://cancer.sanger.ac.uk/cosmic/mutation/overview?id=41704237	ALK	1174	F1174	F1174V	1
cosmic-cmc	https://cancer.sanger.ac.uk/cosmic/mutation/overview?id=41710473	ALK	1174	F1174	F1174L	1
cosmic-cmc	https://cancer.sanger.ac.uk/cosmic/mutation/overview?id=41729293	ALK	1174	F1174	F1174I	1
cosmic-cmc	https://cancer.sanger.ac.uk/cosmic/mutation/overview?id=41705586	ALK	1171	I1171	I1171N	3
cosmic-cmc	https://cancer.sanger.ac.uk/cosmic/mutation/overview?id=41704934	ALK	1171	I1171	I1171T	3
cosmic-cmc	https://cancer.sanger.ac.uk/cosmic/mutation/overview?id=41727067	ALK	1166	M1166	M1166R	3
cosmic-cmc	https://cancer.sanger.ac.uk/cosmic/mutation/overview?id=41722880	ALK	1152	L1152	L1152R	3
cosmic-cmc	https://cancer.sanger.ac.uk/cosmic/mutation/overview?id=41721844	ALK	1151	T1151	T1151M	3
cosmic-cmc	https://cancer.sanger.ac.uk/cosmic/mutation/overview?id=41734475	ALK	1128	G1128	G1128A	3
cosmic-cmc	https://cancer.sanger.ac.uk/cosmic/mutation/overview?id=41724205	ALK	1091	D1091	D1091N	3
cosmic-cmc	https://cancer.sanger.ac.uk/cosmic/mutation/overview?id=41708253	ALK	892	A892	A892D	3
cosmic-cmc	https://cancer.sanger.ac.uk/cosmic/mutation/overview?id=41703077	ALK	476	V476	V476A	3
cosmic-cmc	https://cancer.sanger.ac.uk/cosmic/mutation/overview?id=26007504	ANKIB1	704	R704	R704C	3
cosmic-cmc	https://cancer.sanger.ac.uk/cosmic/mutation/overview?id=26053503	ANKRD11	1561	P1561	P1561T	3
cosmic-cmc	https://cancer.sanger.ac.uk/cosmic/mutation/overview?id=39385024	ANKRD26	1705	K1705	K1705N	3
cosmic-cmc	https://cancer.sanger.ac.uk/cosmic/mutation/overview?id=54731347	ANO6	777	Y777	Y777C	3
cosmic-cmc	https://cancer.sanger.ac.uk/cosmic/mutation/overview?id=28125305	ANTXR2	383	G383	G383D	3
cosmic-cmc	https://cancer.sanger.ac.uk/cosmic/mutation/overview?id=57651299	AP000304.12	173	R173	R173C	3
cosmic-cmc	https://cancer.sanger.ac.uk/cosmic/mutation/overview?id=62253673	APC	141	R141	R141S	3
cosmic-cmc	https://cancer.sanger.ac.uk/cosmic/mutation/overview?id=62248292	APC	414	R414	R414C	3
cosmic-cmc	https://cancer.sanger.ac.uk/cosmic/mutation/overview?id=62247697	APC	516	K516	K516N	3
cosmic-cmc	https://cancer.sanger.ac.uk/cosmic/mutation/overview?id=62311451	APC	653	R653	R653G	3
cosmic-cmc	https://cancer.sanger.ac.uk/cosmic/mutation/overview?id=62244520	APC	653	R653	R653K	3
cosmic-cmc	https://cancer.sanger.ac.uk/cosmic/mutation/overview?id=62252721	APC	653	R653	R653M	3
cosmic-cmc	https://cancer.sanger.ac.uk/cosmic/mutation/overview?id=62280325	APC	1028	S1028	S1028R	3
cosmic-cmc	https://cancer.sanger.ac.uk/cosmic/mutation/overview?id=62302415	APC	1120	G1120	G1120E	3
cosmic-cmc	https://cancer.sanger.ac.uk/cosmic/mutation/overview?id=62300173	APC	1395	S1395	S1395C	3
cosmic-cmc	https://cancer.sanger.ac.uk/cosmic/mutation/overview?id=25957927	APEH	305	P305	P305S	3
cosmic-cmc	https://cancer.sanger.ac.uk/cosmic/mutation/overview?id=28341383	APOBEC3B	62	K62	K62E	3
cosmic-cmc	https://cancer.sanger.ac.uk/cosmic/mutation/overview?id=28341388	APOBEC3B	146	T146	T146K	3
cosmic-cmc	https://cancer.sanger.ac.uk/cosmic/mutation/overview?id=41803571	AR	57	L57	L57Q	3
cosmic-cmc	https://cancer.sanger.ac.uk/cosmic/mutation/overview?id=41803481	AR	58	Q58	Q58L	3
cosmic-cmc	https://cancer.sanger.ac.uk/cosmic/mutation/overview?id=41806844	AR	79	Q79	Q79E	3
cosmic-cmc	https://cancer.sanger.ac.uk/cosmic/mutation/overview?id=41810633	AR	79	Q79	Q79R	3
cosmic-cmc	https://cancer.sanger.ac.uk/cosmic/mutation/overview?id=41810494	AR	159	A159	A159T	3
cosmic-cmc	https://cancer.sanger.ac.uk/cosmic/mutation/overview?id=41811073	AR	272	L272	L272F	3
cosmic-cmc	https://cancer.sanger.ac.uk/cosmic/mutation/overview?id=41810066	AR	434	S434	S434F	3
cosmic-cmc	https://cancer.sanger.ac.uk/cosmic/mutation/overview?id=41820452	AR	609	R609	R609K	3
cosmic-cmc	https://cancer.sanger.ac.uk/cosmic/mutation/overview?id=41808274	AR	648	S648	S648N	3
cosmic-cmc	https://cancer.sanger.ac.uk/cosmic/mutation/overview?id=41804053	AR	702	L702	L702H	2
cosmic-cmc	https://cancer.sanger.ac.uk/cosmic/mutation/overview?id=41809020	AR	702	L702	L702H	3
cosmic-cmc	https://cancer.sanger.ac.uk/cosmic/mutation/overview?id=41816599	AR	722	A722	A722T	3
cosmic-cmc	https://cancer.sanger.ac.uk/cosmic/mutation/overview?id=41814398	AR	727	R727	R727L	3
cosmic-cmc	https://cancer.sanger.ac.uk/cosmic/mutation/overview?id=41805413	AR	731	V731	V731M	3
cosmic-cmc	https://cancer.sanger.ac.uk/cosmic/mutation/overview?id=41817562	AR	799	Q799	Q799E	3
cosmic-cmc	https://cancer.sanger.ac.uk/cosmic/mutation/overview?id=41806727	AR	867	V867	V867M	3
cosmic-cmc	https://cancer.sanger.ac.uk/cosmic/mutation/overview?id=41803402	AR	875	H875	H875Y	1
cosmic-cmc	https://cancer.sanger.ac.uk/cosmic/mutation/overview?id=41829081	AR	875	H875	H875Q	3
cosmic-cmc	https://cancer.sanger.ac.uk/cosmic/mutation/overview?id=41803412	AR	878	T878	T878A	1
cosmic-cmc	https://cancer.sanger.ac.uk/cosmic/mutation/overview?id=41812361	AR	878	T878	T878S	1
cosmic-cmc	https://cancer.sanger.ac.uk/cosmic/mutation/overview?id=41804004	AR	903	Q903	Q903R	3
cosmic-cmc	https://cancer.sanger.ac.uk/cosmic/mutation/overview?id=42887507	ARAF	214	S214	S214A	2
cosmic-cmc	https://cancer.sanger.ac.uk/cosmic/mutation/overview?id=42884595	ARAF	214	S214	S214P	3
cosmic-cmc	https://cancer.sanger.ac.uk/cosmic/mutation/overview?id=42887263	ARAF	214	S214	S214T	3
cosmic-cmc	https://cancer.sanger.ac.uk/cosmic/mutation/overview?id=42884509	ARAF	214	S214	S214Y	3
cosmic-cmc	https://cancer.sanger.ac.uk/cosmic/mutation/overview?id=42884369	ARAF	214	S214	S214F	2
cosmic-cmc	https://cancer.sanger.ac.uk/cosmic/mutation/overview?id=42886543	ARAF	214	S214	S214C	2
cosmic-cmc	https://cancer.sanger.ac.uk/cosmic/mutation/overview?id=42887316	ARAF	214	S214	S214C	3
cosmic-cmc	https://cancer.sanger.ac.uk/cosmic/mutation/overview?id=29176464	ARHGAP10	491	R491	R491H	3
cosmic-cmc	https://cancer.sanger.ac.uk/cosmic/mutation/overview?id=21721603	ARHGAP26	417	N417	N417S	3
cosmic-cmc	https://cancer.sanger.ac.uk/cosmic/mutation/overview?id=30938034	ARHGAP5	463	Y463	Y463F	3
cosmic-cmc	https://cancer.sanger.ac.uk/cosmic/mutation/overview?id=30940741	ARHGAP5	474	V474	V474I	3
cosmic-cmc	https://cancer.sanger.ac.uk/cosmic/mutation/overview?id=30937535	ARHGAP5	474	V474	V474A	3
cosmic-cmc	https://cancer.sanger.ac.uk/cosmic/mutation/overview?id=30937719	ARHGAP5	489	E489	E489K	3
cosmic-cmc	https://cancer.sanger.ac.uk/cosmic/mutation/overview?id=34122602	ARNT	661	R661	R661H	3
cosmic-cmc	https://cancer.sanger.ac.uk/cosmic/mutation/overview?id=34122498	ARNT	661	R661	R661P	3
cosmic-cmc	https://cancer.sanger.ac.uk/cosmic/mutation/overview?id=34121817	ARNT	661	R661	R661C	3
cosmic-cmc	https://cancer.sanger.ac.uk/cosmic/mutation/overview?id=21660801	ARRDC4	49	P49	P49S	3
cosmic-cmc	https://cancer.sanger.ac.uk/cosmic/mutation/overview?id=59364805	ARSG	411	S411	S411I	3
cosmic-cmc	https://cancer.sanger.ac.uk/cosmic/mutation/overview?id=43161972	ASAH1	349	R349	R349H	3
cosmic-cmc	https://cancer.sanger.ac.uk/cosmic/mutation/overview?id=43164255	ASAH1	198	L198	L198V	3
cosmic-cmc	https://cancer.sanger.ac.uk/cosmic/mutation/overview?id=43161336	ASAH1	46	D46	D46N	3
cosmic-cmc	https://cancer.sanger.ac.uk/cosmic/mutation/overview?id=25206890	ASB16	438	P438	P438L	3
cosmic-cmc	https://cancer.sanger.ac.uk/cosmic/mutation/overview?id=34394876	ASCC1	318	N318	N318S	3
cosmic-cmc	https://cancer.sanger.ac.uk/cosmic/mutation/overview?id=43779737	ASPH	372	P372	P372S	3
cosmic-cmc	https://cancer.sanger.ac.uk/cosmic/mutation/overview?id=24118618	ATM	166	E166	E166Q	3
cosmic-cmc	https://cancer.sanger.ac.uk/cosmic/mutation/overview?id=24124694	ATM	292	P292	P292L	3
cosmic-cmc	https://cancer.sanger.ac.uk/cosmic/mutation/overview?id=24172146	ATM	301	G301	G301S	3
cosmic-cmc	https://cancer.sanger.ac.uk/cosmic/mutation/overview?id=24130809	ATM	323	I323	I323V	3
cosmic-cmc	https://cancer.sanger.ac.uk/cosmic/mutation/overview?id=24142276	ATM	505	F505	F505S	3
cosmic-cmc	https://cancer.sanger.ac.uk/cosmic/mutation/overview?id=24125239	ATM	977	C977	C977Y	3
cosmic-cmc	https://cancer.sanger.ac.uk/cosmic/mutation/overview?id=24107473	ATM	1040	M1040	M1040V	3
cosmic-cmc	https://cancer.sanger.ac.uk/cosmic/mutation/overview?id=24175939	ATM	1095	R1095	R1095K	3
cosmic-cmc	https://cancer.sanger.ac.uk/cosmic/mutation/overview?id=24129757	ATM	1682	D1682	D1682H	3
cosmic-cmc	https://cancer.sanger.ac.uk/cosmic/mutation/overview?id=24126970	ATM	1743	T1743	T1743I	3
cosmic-cmc	https://cancer.sanger.ac.uk/cosmic/mutation/overview?id=24171396	ATM	2016	D2016	D2016G	3
cosmic-cmc	https://cancer.sanger.ac.uk/cosmic/mutation/overview?id=24101481	ATM	2023	G2023	G2023R	3
cosmic-cmc	https://cancer.sanger.ac.uk/cosmic/mutation/overview?id=24111603	ATM	2039	E2039	E2039K	3
cosmic-cmc	https://cancer.sanger.ac.uk/cosmic/mutation/overview?id=24131726	ATM	2052	E2052	E2052K	3
cosmic-cmc	https://cancer.sanger.ac.uk/cosmic/mutation/overview?id=24115491	ATM	2063	G2063	G2063E	3
cosmic-cmc	https://cancer.sanger.ac.uk/cosmic/mutation/overview?id=24124439	ATM	2067	A2067	A2067D	3
cosmic-cmc	https://cancer.sanger.ac.uk/cosmic/mutation/overview?id=24112993	ATM	2227	R2227	R2227C	3
cosmic-cmc	https://cancer.sanger.ac.uk/cosmic/mutation/overview?id=24147921	ATM	2274	A2274	A2274T	3
cosmic-cmc	https://cancer.sanger.ac.uk/cosmic/mutation/overview?id=24108435	ATM	2394	S2394	S2394L	3
cosmic-cmc	https://cancer.sanger.ac.uk/cosmic/mutation/overview?id=24156133	ATM	2423	E2423	E2423G	3
cosmic-cmc	https://cancer.sanger.ac.uk/cosmic/mutation/overview?id=24107858	ATM	2424	V2424	V2424G	3
cosmic-cmc	https://cancer.sanger.ac.uk/cosmic/mutation/overview?id=24109533	ATM	2443	R2443	R2443Q	3
cosmic-cmc	https://cancer.sanger.ac.uk/cosmic/mutation/overview?id=24120845	ATM	2488	C2488	C2488Y	3
cosmic-cmc	https://cancer.sanger.ac.uk/cosmic/mutation/overview?id=24144306	ATM	2524	A2524	A2524P	3
cosmic-cmc	https://cancer.sanger.ac.uk/cosmic/mutation/overview?id=24135853	ATM	2622	A2622	A2622V	3
cosmic-cmc	https://cancer.sanger.ac.uk/cosmic/mutation/overview?id=24158189	ATM	2627	Y2627	Y2627H	3
cosmic-cmc	https://cancer.sanger.ac.uk/cosmic/mutation/overview?id=24126919	ATM	2666	T2666	T2666A	3
cosmic-cmc	https://cancer.sanger.ac.uk/cosmic/mutation/overview?id=24178150	ATM	2686	F2686	F2686L	3
cosmic-cmc	https://cancer.sanger.ac.uk/cosmic/mutation/overview?id=24102206	ATM	2708	D2708	D2708N	3
cosmic-cmc	https://cancer.sanger.ac.uk/cosmic/mutation/overview?id=24127752	ATM	2730	Q2730	Q2730P	3
cosmic-cmc	https://cancer.sanger.ac.uk/cosmic/mutation/overview?id=24140023	ATM	2757	V2757	V2757M	3
cosmic-cmc	https://cancer.sanger.ac.uk/cosmic/mutation/overview?id=24127432	ATM	2765	G2765	G2765S	3
cosmic-cmc	https://cancer.sanger.ac.uk/cosmic/mutation/overview?id=24115656	ATM	2827	F2827	F2827C	3
cosmic-cmc	https://cancer.sanger.ac.uk/cosmic/mutation/overview?id=24106747	ATM	2829	P2829	P2829L	3
cosmic-cmc	https://cancer.sanger.ac.uk/cosmic/mutation/overview?id=24102610	ATM	2832	R2832	R2832C	3
cosmic-cmc	https://cancer.sanger.ac.uk/cosmic/mutation/overview?id=24124876	ATM	2832	R2832	R2832L	3
cosmic-cmc	https://cancer.sanger.ac.uk/cosmic/mutation/overview?id=24152949	ATM	2903	P2903	P2903L	3
cosmic-cmc	https://cancer.sanger.ac.uk/cosmic/mutation/overview?id=24143344	ATM	2913	D2913	D2913Y	3
cosmic-cmc	https://cancer.sanger.ac.uk/cosmic/mutation/overview?id=24102026	ATM	2951	V2951	V2951I	3
cosmic-cmc	https://cancer.sanger.ac.uk/cosmic/mutation/overview?id=24160254	ATM	3008	R3008	R3008S	3
cosmic-cmc	https://cancer.sanger.ac.uk/cosmic/mutation/overview?id=24102253	ATM	3008	R3008	R3008C	3
cosmic-cmc	https://cancer.sanger.ac.uk/cosmic/mutation/overview?id=24101712	ATM	3008	R3008	R3008H	3
cosmic-cmc	https://cancer.sanger.ac.uk/cosmic/mutation/overview?id=24110176	ATM	3008	R3008	R3008L	3
cosmic-cmc	https://cancer.sanger.ac.uk/cosmic/mutation/overview?id=21098448	ATP10D	448	M448	M448I	3
cosmic-cmc	https://cancer.sanger.ac.uk/cosmic/mutation/overview?id=83204514	ATP1A1	104	L104	L104R	1
cosmic-cmc	https://cancer.sanger.ac.uk/cosmic/mutation/overview?id=83206120	ATP1A1	332	V332	V332G	3
cosmic-cmc	https://cancer.sanger.ac.uk/cosmic/mutation/overview?id=38598358	ATP1A4	1023	V1023	V1023G	3
cosmic-cmc	https://cancer.sanger.ac.uk/cosmic/mutation/overview?id=30799533	ATP9A	665	T665	T665I	3
cosmic-cmc	https://cancer.sanger.ac.uk/cosmic/mutation/overview?id=39841539	ATRX	1860	N1860	N1860S	3
cosmic-cmc	https://cancer.sanger.ac.uk/cosmic/mutation/overview?id=27848997	AXIN2	684	A684	A684V	3
cosmic-cmc	https://cancer.sanger.ac.uk/cosmic/mutation/overview?id=27855531	AXIN2	22	P22	P22L	3
cosmic-cmc	https://cancer.sanger.ac.uk/cosmic/mutation/overview?id=63730251	BAP1	179	R179	R179W	3
cosmic-cmc	https://cancer.sanger.ac.uk/cosmic/mutation/overview?id=63729438	BAP1	93	T93	T93A	3
cosmic-cmc	https://cancer.sanger.ac.uk/cosmic/mutation/overview?id=63730255	BAP1	91	C91	C91R	3
cosmic-cmc	https://cancer.sanger.ac.uk/cosmic/mutation/overview?id=24211931	BARD1	438	K438	K438N	3
cosmic-cmc	https://cancer.sanger.ac.uk/cosmic/mutation/overview?id=25133602	BAX	67	G67	G67R	3
cosmic-cmc	https://cancer.sanger.ac.uk/cosmic/mutation/overview?id=39798695	BCL10	163	T163	T163M	3
cosmic-cmc	https://cancer.sanger.ac.uk/cosmic/mutation/overview?id=20198479	BCL2L12	18	R18	R18W	3
cosmic-cmc	https://cancer.sanger.ac.uk/cosmic/mutation/overview?id=20198497	BCL2L12	18	R18	R18W	2
cosmic-cmc	https://cancer.sanger.ac.uk/cosmic/mutation/overview?id=20198709	BCL2L12	18	R18	R18L	3
cosmic-cmc	https://cancer.sanger.ac.uk/cosmic/mutation/overview?id=47976636	BCL6	594	R594	R594Q	3
cosmic-cmc	https://cancer.sanger.ac.uk/cosmic/mutation/overview?id=47984538	BCL6	594	R594	R594G	3
cosmic-cmc	https://cancer.sanger.ac.uk/cosmic/mutation/overview?id=47977907	BCL6	587	A587	A587G	3
cosmic-cmc	https://cancer.sanger.ac.uk/cosmic/mutation/overview?id=47978402	BCL6	587	A587	A587D	3
cosmic-cmc	https://cancer.sanger.ac.uk/cosmic/mutation/overview?id=47976619	BCL6	587	A587	A587T	3
cosmic-cmc	https://cancer.sanger.ac.uk/cosmic/mutation/overview?id=47977119	BCL6	12	T12	T12P	3
cosmic-cmc	https://cancer.sanger.ac.uk/cosmic/mutation/overview?id=21381743	BCL9	797	L797	L797F	3
cosmic-cmc	https://cancer.sanger.ac.uk/cosmic/mutation/overview?id=30888384	BCL9L	407	R407	R407L	3
cosmic-cmc	https://cancer.sanger.ac.uk/cosmic/mutation/overview?id=30884925	BCL9L	407	R407	R407Q	3
cosmic-cmc	https://cancer.sanger.ac.uk/cosmic/mutation/overview?id=30884369	BCL9L	407	R407	R407W	3
cosmic-cmc	https://cancer.sanger.ac.uk/cosmic/mutation/overview?id=30883028	BCL9L	114	D114	D114N	3
cosmic-cmc	https://cancer.sanger.ac.uk/cosmic/mutation/overview?id=85242872	BCORL1	111	F111	F111L	3
cosmic-cmc	https://cancer.sanger.ac.uk/cosmic/mutation/overview?id=85243877	BCORL1	1132	L1132	L1132I	3
cosmic-cmc	https://cancer.sanger.ac.uk/cosmic/mutation/overview?id=85247620	BCORL1	1132	L1132	L1132P	3
cosmic-cmc	https://cancer.sanger.ac.uk/cosmic/mutation/overview?id=85247562	BCORL1	1660	V1660	V1660M	3
cosmic-cmc	https://cancer.sanger.ac.uk/cosmic/mutation/overview?id=85244322	BCORL1	1660	V1660	V1660G	3
cosmic-cmc	https://cancer.sanger.ac.uk/cosmic/mutation/overview?id=26433106	BCR	218	G218	G218C	3
cosmic-cmc	https://cancer.sanger.ac.uk/cosmic/mutation/overview?id=34530252	BDP1	363	D363	D363N	3
cosmic-cmc	https://cancer.sanger.ac.uk/cosmic/mutation/overview?id=83115658	BEAN1	215	P215	P215L	3
cosmic-cmc	https://cancer.sanger.ac.uk/cosmic/mutation/overview?id=51630487	BIRC6	1332	V1332	V1332L	3
cosmic-cmc	https://cancer.sanger.ac.uk/cosmic/mutation/overview?id=51637239	BIRC6	2291	R2291	R2291C	3
cosmic-cmc	https://cancer.sanger.ac.uk/cosmic/mutation/overview?id=51661107	BIRC6	2291	R2291	R2291S	3
cosmic-cmc	https://cancer.sanger.ac.uk/cosmic/mutation/overview?id=51647924	BIRC6	2291	R2291	R2291H	3
cosmic-cmc	https://cancer.sanger.ac.uk/cosmic/mutation/overview?id=51630490	BIRC6	2674	T2674	T2674S	3
cosmic-cmc	https://cancer.sanger.ac.uk/cosmic/mutation/overview?id=51631764	BIRC6	3326	T3326	T3326K	3
cosmic-cmc	https://cancer.sanger.ac.uk/cosmic/mutation/overview?id=100959089	BIVM-ERCC5	1244	A1244	A1244V	3
cosmic-cmc	https://cancer.sanger.ac.uk/cosmic/mutation/overview?id=100959207	BIVM-ERCC5	1284	L1284	L1284P	3
cosmic-cmc	https://cancer.sanger.ac.uk/cosmic/mutation/overview?id=34464696	BLM	69	E69	E69K	3
cosmic-cmc	https://cancer.sanger.ac.uk/cosmic/mutation/overview?id=34457695	BLM	672	Q672	Q672R	3
cosmic-cmc	https://cancer.sanger.ac.uk/cosmic/mutation/overview?id=34464459	BLM	901	C901	C901Y	3
cosmic-cmc	https://cancer.sanger.ac.uk/cosmic/mutation/overview?id=38584177	BMPR1A	411	E411	E411K	3
cosmic-cmc	https://cancer.sanger.ac.uk/cosmic/mutation/overview?id=38584578	BMPR1A	480	R480	R480W	1
cosmic-cmc	https://cancer.sanger.ac.uk/cosmic/mutation/overview?id=38589691	BMPR1A	480	R480	R480P	3
cosmic-cmc	https://cancer.sanger.ac.uk/cosmic/mutation/overview?id=38583589	BMPR1A	480	R480	R480Q	3
cosmic-cmc	https://cancer.sanger.ac.uk/cosmic/mutation/overview?id=38584153	BMPR1A	486	R486	R486W	3
cosmic-cmc	https://cancer.sanger.ac.uk/cosmic/mutation/overview?id=38589305	BMPR1A	486	R486	R486Q	3
cosmic-cmc	https://cancer.sanger.ac.uk/cosmic/mutation/overview?id=38585305	BMPR1A	486	R486	R486L	3
cosmic-cmc	https://cancer.sanger.ac.uk/cosmic/mutation/overview?id=21562188	BNIP2	408	M408	M408V	3
cosmic-cmc	https://cancer.sanger.ac.uk/cosmic/mutation/overview?id=21563273	BNIP2	287	A287	A287V	3
cosmic-cmc	https://cancer.sanger.ac.uk/cosmic/mutation/overview?id=22830328	BRAF	605	S605	S605N	3
cosmic-cmc	https://cancer.sanger.ac.uk/cosmic/mutation/overview?id=22867685	BRAF	600	V600	V600_W604delinsDQTDG	3
cosmic-cmc	https://cancer.sanger.ac.uk/cosmic/mutation/overview?id=22805634	BRAF	601	K601	K601N	3
cosmic-cmc	https://cancer.sanger.ac.uk/cosmic/mutation/overview?id=22811906	BRAF	601	K601	K601N	3
cosmic-cmc	https://cancer.sanger.ac.uk/cosmic/mutation/overview?id=22803791	BRAF	600	V600	V600_K601delinsEN	3
cosmic-cmc	https://cancer.sanger.ac.uk/cosmic/mutation/overview?id=22803505	BRAF	601	K601	K601T	3
cosmic-cmc	https://cancer.sanger.ac.uk/cosmic/mutation/overview?id=22800127	BRAF	601	K601	K601E	3
cosmic-cmc	https://cancer.sanger.ac.uk/cosmic/mutation/overview?id=22811762	BRAF	600	V600	V600E	3
cosmic-cmc	https://cancer.sanger.ac.uk/cosmic/mutation/overview?id=22805162	BRAF	600	V600	V600D	3
cosmic-cmc	https://cancer.sanger.ac.uk/cosmic/mutation/overview?id=22801560	BRAF	600	V600	V600D	3
cosmic-cmc	https://cancer.sanger.ac.uk/cosmic/mutation/overview?id=22804479	BRAF	600	V600	V600G	1
cosmic-cmc	https://cancer.sanger.ac.uk/cosmic/mutation/overview?id=22805310	BRAF	600	V600	V600A	2
cosmic-cmc	https://cancer.sanger.ac.uk/cosmic/mutation/overview?id=22799958	BRAF	600	V600	V600E	1
cosmic-cmc	https://cancer.sanger.ac.uk/cosmic/mutation/overview?id=22837294	BRAF	600	V600	V600Q	3
cosmic-cmc	https://cancer.sanger.ac.uk/cosmic/mutation/overview?id=22804314	BRAF	600	V600	V600R	3
cosmic-cmc	https://cancer.sanger.ac.uk/cosmic/mutation/overview?id=22896384	BRAF	600	V600	V600R	3
cosmic-cmc	https://cancer.sanger.ac.uk/cosmic/mutation/overview?id=22800679	BRAF	600	V600	V600T	3
cosmic-cmc	https://cancer.sanger.ac.uk/cosmic/mutation/overview?id=22799990	BRAF	600	V600	V600K	3
cosmic-cmc	https://cancer.sanger.ac.uk/cosmic/mutation/overview?id=22854755	BRAF	600	V600	V600R	3
cosmic-cmc	https://cancer.sanger.ac.uk/cosmic/mutation/overview?id=22811064	BRAF	599	T599	T599_V600delinsIK	3
cosmic-cmc	https://cancer.sanger.ac.uk/cosmic/mutation/overview?id=22828433	BRAF	600	V600	V600L	2
cosmic-cmc	https://cancer.sanger.ac.uk/cosmic/mutation/overview?id=22816228	BRAF	600	V600	V600L	1
cosmic-cmc	https://cancer.sanger.ac.uk/cosmic/mutation/overview?id=22800372	BRAF	600	V600	V600M	1
cosmic-cmc	https://cancer.sanger.ac.uk/cosmic/mutation/overview?id=22809511	BRAF	599	T599	T599I	3
cosmic-cmc	https://cancer.sanger.ac.uk/cosmic/mutation/overview?id=22812493	BRAF	597	L597	L597Q	3
cosmic-cmc	https://cancer.sanger.ac.uk/cosmic/mutation/overview?id=22811435	BRAF	597	L597	L597R	3
cosmic-cmc	https://cancer.sanger.ac.uk/cosmic/mutation/overview?id=22804831	BRAF	597	L597	L597V	3
cosmic-cmc	https://cancer.sanger.ac.uk/cosmic/mutation/overview?id=22843831	BRAF	596	G596	G596D	3
cosmic-cmc	https://cancer.sanger.ac.uk/cosmic/mutation/overview?id=22903637	BRAF	596	G596	G596V	3
cosmic-cmc	https://cancer.sanger.ac.uk/cosmic/mutation/overview?id=22829157	BRAF	596	G596	G596R	3
cosmic-cmc	https://cancer.sanger.ac.uk/cosmic/mutation/overview?id=22842839	BRAF	596	G596	G596S	3
cosmic-cmc	https://cancer.sanger.ac.uk/cosmic/mutation/overview?id=22920108	BRAF	595	F595	F595L	3
cosmic-cmc	https://cancer.sanger.ac.uk/cosmic/mutation/overview?id=22876784	BRAF	595	F595	F595L	3
cosmic-cmc	https://cancer.sanger.ac.uk/cosmic/mutation/overview?id=22816755	BRAF	595	F595	F595S	3
cosmic-cmc	https://cancer.sanger.ac.uk/cosmic/mutation/overview?id=22804106	BRAF	595	F595	F595L	3
cosmic-cmc	https://cancer.sanger.ac.uk/cosmic/mutation/overview?id=22806999	BRAF	594	D594	D594E	3
cosmic-cmc	https://cancer.sanger.ac.uk/cosmic/mutation/overview?id=22809621	BRAF	594	D594	D594E	3
cosmic-cmc	https://cancer.sanger.ac.uk/cosmic/mutation/overview?id=22801967	BRAF	594	D594	D594G	3
cosmic-cmc	https://cancer.sanger.ac.uk/cosmic/mutation/overview?id=22830849	BRAF	594	D594	D594V	3
cosmic-cmc	https://cancer.sanger.ac.uk/cosmic/mutation/overview?id=22806577	BRAF	594	D594	D594A	3
cosmic-cmc	https://cancer.sanger.ac.uk/cosmic/mutation/overview?id=22800640	BRAF	594	D594	D594N	3
cosmic-cmc	https://cancer.sanger.ac.uk/cosmic/mutation/overview?id=22820389	BRAF	594	D594	D594H	3
cosmic-cmc	https://cancer.sanger.ac.uk/cosmic/mutation/overview?id=22835231	BRAF	592	I592	I592M	3
cosmic-cmc	https://cancer.sanger.ac.uk/cosmic/mutation/overview?id=22822221	BRAF	592	I592	I592V	3
cosmic-cmc	https://cancer.sanger.ac.uk/cosmic/mutation/overview?id=22813385	BRAF	587	D587	D587E	3
cosmic-cmc	https://cancer.sanger.ac.uk/cosmic/mutation/overview?id=22924757	BRAF	587	D587	D587E	3
cosmic-cmc	https://cancer.sanger.ac.uk/cosmic/mutation/overview?id=22845365	BRAF	587	D587	D587A	3
cosmic-cmc	https://cancer.sanger.ac.uk/cosmic/mutation/overview?id=22809566	BRAF	586	E586	E586K	3
cosmic-cmc	https://cancer.sanger.ac.uk/cosmic/mutation/overview?id=22801246	BRAF	581	N581	N581S	3
cosmic-cmc	https://cancer.sanger.ac.uk/cosmic/mutation/overview?id=22808646	BRAF	581	N581	N581T	3
cosmic-cmc	https://cancer.sanger.ac.uk/cosmic/mutation/overview?id=22868142	BRAF	581	N581	N581H	3
cosmic-cmc	https://cancer.sanger.ac.uk/cosmic/mutation/overview?id=22810968	BRAF	472	Y472	Y472C	3
cosmic-cmc	https://cancer.sanger.ac.uk/cosmic/mutation/overview?id=22808036	BRAF	471	V471	V471F	3
cosmic-cmc	https://cancer.sanger.ac.uk/cosmic/mutation/overview?id=22801283	BRAF	469	G469	G469E	3
cosmic-cmc	https://cancer.sanger.ac.uk/cosmic/mutation/overview?id=22807465	BRAF	469	G469	G469V	3
cosmic-cmc	https://cancer.sanger.ac.uk/cosmic/mutation/overview?id=22803905	BRAF	469	G469	G469A	3
cosmic-cmc	https://cancer.sanger.ac.uk/cosmic/mutation/overview?id=22800960	BRAF	469	G469	G469R	3
cosmic-cmc	https://cancer.sanger.ac.uk/cosmic/mutation/overview?id=22865388	BRAF	469	G469	G469R	3
cosmic-cmc	https://cancer.sanger.ac.uk/cosmic/mutation/overview?id=22804337	BRAF	466	G466	G466V	3
cosmic-cmc	https://cancer.sanger.ac.uk/cosmic/mutation/overview?id=22800952	BRAF	466	G466	G466E	3
cosmic-cmc	https://cancer.sanger.ac.uk/cosmic/mutation/overview?id=22809652	BRAF	466	G466	G466A	3
cosmic-cmc	https://cancer.sanger.ac.uk/cosmic/mutation/overview?id=22803951	BRAF	466	G466	G466R	3
cosmic-cmc	https://cancer.sanger.ac.uk/cosmic/mutation/overview?id=22803957	BRAF	464	G464	G464E	3
cosmic-cmc	https://cancer.sanger.ac.uk/cosmic/mutation/overview?id=22800334	BRAF	464	G464	G464V	3
cosmic-cmc	https://cancer.sanger.ac.uk/cosmic/mutation/overview?id=22847071	BRAF	464	G464	G464R	3
cosmic-cmc	https://cancer.sanger.ac.uk/cosmic/mutation/overview?id=22889369	BRAF	463	I463	I463S	3
cosmic-cmc	https://cancer.sanger.ac.uk/cosmic/mutation/overview?id=22844277	BRAF	462	R462	R462I	3
cosmic-cmc	https://cancer.sanger.ac.uk/cosmic/mutation/overview?id=22801253	BRAF	444	R444	R444W	3
cosmic-cmc	https://cancer.sanger.ac.uk/cosmic/mutation/overview?id=64641871	BRCA1	1859	V1859	V1859E	3
cosmic-cmc	https://cancer.sanger.ac.uk/cosmic/mutation/overview?id=64656759	BRCA1	1858	W1858	W1858C	3
cosmic-cmc	https://cancer.sanger.ac.uk/cosmic/mutation/overview?id=64655256	BRCA1	1858	W1858	W1858R	3
cosmic-cmc	https://cancer.sanger.ac.uk/cosmic/mutation/overview?id=64641659	BRCA1	1844	A1844	A1844T	3
cosmic-cmc	https://cancer.sanger.ac.uk/cosmic/mutation/overview?id=64638265	BRCA1	1832	Q1832	Q1832R	3
cosmic-cmc	https://cancer.sanger.ac.uk/cosmic/mutation/overview?id=64644696	BRCA1	1810	A1810	A1810T	3
cosmic-cmc	https://cancer.sanger.ac.uk/cosmic/mutation/overview?id=64644618	BRCA1	1809	G1809	G1809V	3
cosmic-cmc	https://cancer.sanger.ac.uk/cosmic/mutation/overview?id=64649597	BRCA1	1791	G1791	G1791V	3
cosmic-cmc	https://cancer.sanger.ac.uk/cosmic/mutation/overview?id=64636383	BRCA1	1760	D1760	D1760V	3
cosmic-cmc	https://cancer.sanger.ac.uk/cosmic/mutation/overview?id=64641803	BRCA1	1752	E1752	E1752K	3
cosmic-cmc	https://cancer.sanger.ac.uk/cosmic/mutation/overview?id=64643597	BRCA1	1743	S1743	S1743F	3
cosmic-cmc	https://cancer.sanger.ac.uk/cosmic/mutation/overview?id=64643348	BRCA1	1736	S1736	S1736N	3
cosmic-cmc	https://cancer.sanger.ac.uk/cosmic/mutation/overview?id=64637278	BRCA1	1734	V1734	V1734A	3
cosmic-cmc	https://cancer.sanger.ac.uk/cosmic/mutation/overview?id=64650959	BRCA1	1729	A1729	A1729E	3
cosmic-cmc	https://cancer.sanger.ac.uk/cosmic/mutation/overview?id=64648819	BRCA1	1720	R1720	R1720Q	3
cosmic-cmc	https://cancer.sanger.ac.uk/cosmic/mutation/overview?id=64652579	BRCA1	1720	R1720	R1720W	3
cosmic-cmc	https://cancer.sanger.ac.uk/cosmic/mutation/overview?id=64641492	BRCA1	1718	C1718	C1718F	3
cosmic-cmc	https://cancer.sanger.ac.uk/cosmic/mutation/overview?id=64638081	BRCA1	1718	C1718	C1718R	3
cosmic-cmc	https://cancer.sanger.ac.uk/cosmic/mutation/overview?id=64648528	BRCA1	1713	D1713	D1713N	3
cosmic-cmc	https://cancer.sanger.ac.uk/cosmic/mutation/overview?id=64654414	BRCA1	1706	T1706	T1706I	3
cosmic-cmc	https://cancer.sanger.ac.uk/cosmic/mutation/overview?id=64637074	BRCA1	1676	S1676	S1676F	3
cosmic-cmc	https://cancer.sanger.ac.uk/cosmic/mutation/overview?id=64634767	BRCA1	866	R866	R866C	3
cosmic-cmc	https://cancer.sanger.ac.uk/cosmic/mutation/overview?id=64644961	BRCA1	770	S770	S770L	3
cosmic-cmc	https://cancer.sanger.ac.uk/cosmic/mutation/overview?id=64640094	BRCA1	71	R71	R71K	3
cosmic-cmc	https://cancer.sanger.ac.uk/cosmic/mutation/overview?id=64640849	BRCA1	71	R71	R71G	3
cosmic-cmc	https://cancer.sanger.ac.uk/cosmic/mutation/overview?id=64647499	BRCA1	61	C61	C61Y	3
cosmic-cmc	https://cancer.sanger.ac.uk/cosmic/mutation/overview?id=64636871	BRCA1	61	C61	C61G	3
cosmic-cmc	https://cancer.sanger.ac.uk/cosmic/mutation/overview?id=64639717	BRCA1	47	C47	C47Y	3
cosmic-cmc	https://cancer.sanger.ac.uk/cosmic/mutation/overview?id=64649307	BRCA1	44	C44	C44Y	3
cosmic-cmc	https://cancer.sanger.ac.uk/cosmic/mutation/overview?id=64656056	BRCA1	24	C24	C24W	3
cosmic-cmc	https://cancer.sanger.ac.uk/cosmic/mutation/overview?id=64647240	BRCA1	24	C24	C24Y	3
cosmic-cmc	https://cancer.sanger.ac.uk/cosmic/mutation/overview?id=89596868	BRCA2	23	D23	D23N	3
cosmic-cmc	https://cancer.sanger.ac.uk/cosmic/mutation/overview?id=89617568	BRCA2	211	V211	V211I	3
cosmic-cmc	https://cancer.sanger.ac.uk/cosmic/mutation/overview?id=89593757	BRCA2	2336	R2336	R2336H	3
cosmic-cmc	https://cancer.sanger.ac.uk/cosmic/mutation/overview?id=89589345	BRCA2	2336	R2336	R2336P	3
cosmic-cmc	https://cancer.sanger.ac.uk/cosmic/mutation/overview?id=89618171	BRCA2	2585	G2585	G2585R	3
cosmic-cmc	https://cancer.sanger.ac.uk/cosmic/mutation/overview?id=89627782	BRCA2	2627	I2627	I2627F	3
cosmic-cmc	https://cancer.sanger.ac.uk/cosmic/mutation/overview?id=89605673	BRCA2	2659	R2659	R2659K	3
cosmic-cmc	https://cancer.sanger.ac.uk/cosmic/mutation/overview?id=89579996	BRCA2	2663	E2663	E2663V	3
cosmic-cmc	https://cancer.sanger.ac.uk/cosmic/mutation/overview?id=89606084	BRCA2	2670	S2670	S2670L	3
cosmic-cmc	https://cancer.sanger.ac.uk/cosmic/mutation/overview?id=89577163	BRCA2	2687	V2687	V2687F	3
cosmic-cmc	https://cancer.sanger.ac.uk/cosmic/mutation/overview?id=89586415	BRCA2	2722	T2722	T2722I	3
cosmic-cmc	https://cancer.sanger.ac.uk/cosmic/mutation/overview?id=89587763	BRCA2	2722	T2722	T2722R	3
cosmic-cmc	https://cancer.sanger.ac.uk/cosmic/mutation/overview?id=89581100	BRCA2	2726	Y2726	Y2726C	3
cosmic-cmc	https://cancer.sanger.ac.uk/cosmic/mutation/overview?id=89580327	BRCA2	2748	G2748	G2748D	3
cosmic-cmc	https://cancer.sanger.ac.uk/cosmic/mutation/overview?id=89598126	BRCA2	2784	R2784	R2784W	3
cosmic-cmc	https://cancer.sanger.ac.uk/cosmic/mutation/overview?id=89602363	BRCA2	2793	G2793	G2793E	3
cosmic-cmc	https://cancer.sanger.ac.uk/cosmic/mutation/overview?id=89625833	BRCA2	2878	E2878	E2878K	3
cosmic-cmc	https://cancer.sanger.ac.uk/cosmic/mutation/overview?id=89597494	BRCA2	3002	E3002	E3002K	3
cosmic-cmc	https://cancer.sanger.ac.uk/cosmic/mutation/overview?id=89604426	BRCA2	3095	D3095	D3095G	3
cosmic-cmc	https://cancer.sanger.ac.uk/cosmic/mutation/overview?id=89585583	BRCA2	3095	D3095	D3095E	3
cosmic-cmc	https://cancer.sanger.ac.uk/cosmic/mutation/overview?id=89619981	BRCA2	3124	N3124	N3124I	3
cosmic-cmc	https://cancer.sanger.ac.uk/cosmic/mutation/overview?id=28794264	BRD3	313	R313	R313H	3
cosmic-cmc	https://cancer.sanger.ac.uk/cosmic/mutation/overview?id=22792493	BRIP1	848	R848	R848H	3
cosmic-cmc	https://cancer.sanger.ac.uk/cosmic/mutation/overview?id=22797173	BRIP1	707	R707	R707C	3
cosmic-cmc	https://cancer.sanger.ac.uk/cosmic/mutation/overview?id=22790139	BRIP1	251	R251	R251C	3
cosmic-cmc	https://cancer.sanger.ac.uk/cosmic/mutation/overview?id=20374222	BTAF1	530	I530	I530V	3
cosmic-cmc	https://cancer.sanger.ac.uk/cosmic/mutation/overview?id=23890070	BTBD16	335	G335	G335D	3
cosmic-cmc	https://cancer.sanger.ac.uk/cosmic/mutation/overview?id=30726041	BTBD8	168	P168	P168Q	3
cosmic-cmc	https://cancer.sanger.ac.uk/cosmic/mutation/overview?id=23909747	BTG2	6	G6	G6E	3
cosmic-cmc	https://cancer.sanger.ac.uk/cosmic/mutation/overview?id=29967514	BTK	481	C481	C481S	3
cosmic-cmc	https://cancer.sanger.ac.uk/cosmic/mutation/overview?id=29963128	BTK	481	C481	C481S	1
cosmic-cmc	https://cancer.sanger.ac.uk/cosmic/mutation/overview?id=29963335	BTK	481	C481	C481Y	3
cosmic-cmc	https://cancer.sanger.ac.uk/cosmic/mutation/overview?id=29963332	BTK	481	C481	C481F	3
cosmic-cmc	https://cancer.sanger.ac.uk/cosmic/mutation/overview?id=29963340	BTK	481	C481	C481S	1
cosmic-cmc	https://cancer.sanger.ac.uk/cosmic/mutation/overview?id=29963343	BTK	481	C481	C481R	3
cosmic-cmc	https://cancer.sanger.ac.uk/cosmic/mutation/overview?id=25099808	BUB1B	40	T40	T40M	3
cosmic-cmc	https://cancer.sanger.ac.uk/cosmic/mutation/overview?id=39501262	C8B	266	L266	L266F	3
cosmic-cmc	https://cancer.sanger.ac.uk/cosmic/mutation/overview?id=23674864	CA3	116	A116	A116V	3
cosmic-cmc	https://cancer.sanger.ac.uk/cosmic/mutation/overview?id=40093789	CACNA1B	377	R377	R377W	3
cosmic-cmc	https://cancer.sanger.ac.uk/cosmic/mutation/overview?id=40093724	CACNA1B	1737	D1737	D1737G	3
cosmic-cmc	https://cancer.sanger.ac.uk/cosmic/mutation/overview?id=40093573	CACNA1B	2256	S2256	S2256Y	3
cosmic-cmc	https://cancer.sanger.ac.uk/cosmic/mutation/overview?id=22218313	CACNA1D	105	A105	A105T	3
cosmic-cmc	https://cancer.sanger.ac.uk/cosmic/mutation/overview?id=22235850	CACNA1D	105	A105	A105S	3
cosmic-cmc	https://cancer.sanger.ac.uk/cosmic/mutation/overview?id=22217575	CACNA1D	240	R240	R240C	3
cosmic-cmc	https://cancer.sanger.ac.uk/cosmic/mutation/overview?id=22228012	CACNA1D	767	F767	F767V	3
cosmic-cmc	https://cancer.sanger.ac.uk/cosmic/mutation/overview?id=22222516	CACNA1D	767	F767	F767L	3
cosmic-cmc	https://cancer.sanger.ac.uk/cosmic/mutation/overview?id=22224490	CACNA1D	767	F767	F767L	3
cosmic-cmc	https://cancer.sanger.ac.uk/cosmic/mutation/overview?id=22223737	CACNA1D	770	I770	I770M	3
cosmic-cmc	https://cancer.sanger.ac.uk/cosmic/mutation/overview?id=22217568	CACNA1D	2107	E2107	E2107K	3
cosmic-cmc	https://cancer.sanger.ac.uk/cosmic/mutation/overview?id=26223895	CAPN2	418	R418	R418W	3
cosmic-cmc	https://cancer.sanger.ac.uk/cosmic/mutation/overview?id=45558849	CARD11	401	D401	D401E	3
cosmic-cmc	https://cancer.sanger.ac.uk/cosmic/mutation/overview?id=45549258	CARD11	401	D401	D401V	3
cosmic-cmc	https://cancer.sanger.ac.uk/cosmic/mutation/overview?id=45567536	CARD11	401	D401	D401Y	3
cosmic-cmc	https://cancer.sanger.ac.uk/cosmic/mutation/overview?id=45548586	CARD11	401	D401	D401N	3
cosmic-cmc	https://cancer.sanger.ac.uk/cosmic/mutation/overview?id=45550900	CARD11	401	D401	D401N	3
cosmic-cmc	https://cancer.sanger.ac.uk/cosmic/mutation/overview?id=45556228	CARD11	357	D357	D357E	3
cosmic-cmc	https://cancer.sanger.ac.uk/cosmic/mutation/overview?id=45549240	CARD11	357	D357	D357E	3
cosmic-cmc	https://cancer.sanger.ac.uk/cosmic/mutation/overview?id=45562209	CARD11	357	D357	D357G	3
cosmic-cmc	https://cancer.sanger.ac.uk/cosmic/mutation/overview?id=45549929	CARD11	357	D357	D357V	3
cosmic-cmc	https://cancer.sanger.ac.uk/cosmic/mutation/overview?id=45549572	CARD11	357	D357	D357N	3
cosmic-cmc	https://cancer.sanger.ac.uk/cosmic/mutation/overview?id=23714548	CARD6	319	P319	P319T	3
cosmic-cmc	https://cancer.sanger.ac.uk/cosmic/mutation/overview?id=33543494	CASP8	307	R307	R307W	3
cosmic-cmc	https://cancer.sanger.ac.uk/cosmic/mutation/overview?id=29109362	CATSPER2	470	W470	W470L	3
cosmic-cmc	https://cancer.sanger.ac.uk/cosmic/mutation/overview?id=21459635	CBL	370	L370	L370_Y371delinsFD	3
cosmic-cmc	https://cancer.sanger.ac.uk/cosmic/mutation/overview?id=21453375	CBL	371	Y371	Y371N	3
cosmic-cmc	https://cancer.sanger.ac.uk/cosmic/mutation/overview?id=21453824	CBL	371	Y371	Y371H	1
cosmic-cmc	https://cancer.sanger.ac.uk/cosmic/mutation/overview?id=21453700	CBL	371	Y371	Y371D	3
cosmic-cmc	https://cancer.sanger.ac.uk/cosmic/mutation/overview?id=21453397	CBL	371	Y371	Y371C	1
cosmic-cmc	https://cancer.sanger.ac.uk/cosmic/mutation/overview?id=21460713	CBL	371	Y371	Y371S	3
cosmic-cmc	https://cancer.sanger.ac.uk/cosmic/mutation/overview?id=21453581	CBL	380	L380	L380P	3
cosmic-cmc	https://cancer.sanger.ac.uk/cosmic/mutation/overview?id=21459696	CBL	380	L380	L380R	3
cosmic-cmc	https://cancer.sanger.ac.uk/cosmic/mutation/overview?id=21465323	CBL	384	C384	C384S	3
cosmic-cmc	https://cancer.sanger.ac.uk/cosmic/mutation/overview?id=21459682	CBL	384	C384	C384R	1
cosmic-cmc	https://cancer.sanger.ac.uk/cosmic/mutation/overview?id=21453475	CBL	384	C384	C384Y	3
cosmic-cmc	https://cancer.sanger.ac.uk/cosmic/mutation/overview?id=21464854	CBL	384	C384	C384W	3
cosmic-cmc	https://cancer.sanger.ac.uk/cosmic/mutation/overview?id=21453510	CBL	396	C396	C396R	3
cosmic-cmc	https://cancer.sanger.ac.uk/cosmic/mutation/overview?id=21510207	CBL	404	C404	C404S	3
cosmic-cmc	https://cancer.sanger.ac.uk/cosmic/mutation/overview?id=21459646	CBL	404	C404	C404R	3
cosmic-cmc	https://cancer.sanger.ac.uk/cosmic/mutation/overview?id=21453654	CBL	404	C404	C404G	3
cosmic-cmc	https://cancer.sanger.ac.uk/cosmic/mutation/overview?id=21483661	CBL	404	C404	C404F	3
cosmic-cmc	https://cancer.sanger.ac.uk/cosmic/mutation/overview?id=21453734	CBL	404	C404	C404Y	3
cosmic-cmc	https://cancer.sanger.ac.uk/cosmic/mutation/overview?id=21453452	CBL	404	C404	C404W	3
cosmic-cmc	https://cancer.sanger.ac.uk/cosmic/mutation/overview?id=21459650	CBL	416	C416	C416R	3
cosmic-cmc	https://cancer.sanger.ac.uk/cosmic/mutation/overview?id=21454050	CBL	416	C416	C416S	3
cosmic-cmc	https://cancer.sanger.ac.uk/cosmic/mutation/overview?id=21454109	CBL	416	C416	C416Y	3
cosmic-cmc	https://cancer.sanger.ac.uk/cosmic/mutation/overview?id=21453565	CBL	416	C416	C416S	3
cosmic-cmc	https://cancer.sanger.ac.uk/cosmic/mutation/overview?id=21471304	CBL	416	C416	C416F	3
cosmic-cmc	https://cancer.sanger.ac.uk/cosmic/mutation/overview?id=21453954	CBL	416	C416	C416W	3
cosmic-cmc	https://cancer.sanger.ac.uk/cosmic/mutation/overview?id=21463529	CBL	417	P417	P417S	3
cosmic-cmc	https://cancer.sanger.ac.uk/cosmic/mutation/overview?id=21469593	CBL	417	P417	P417A	3
cosmic-cmc	https://cancer.sanger.ac.uk/cosmic/mutation/overview?id=21459685	CBL	417	P417	P417F	3
cosmic-cmc	https://cancer.sanger.ac.uk/cosmic/mutation/overview?id=21454421	CBL	417	P417	P417L	3
cosmic-cmc	https://cancer.sanger.ac.uk/cosmic/mutation/overview?id=21455574	CBL	417	P417	P417R	3
cosmic-cmc	https://cancer.sanger.ac.uk/cosmic/mutation/overview?id=21454466	CBL	417	P417	P417H	3
cosmic-cmc	https://cancer.sanger.ac.uk/cosmic/mutation/overview?id=21500616	CBL	420	R420	R420G	3
cosmic-cmc	https://cancer.sanger.ac.uk/cosmic/mutation/overview?id=21453400	CBL	420	R420	R420Q	1
cosmic-cmc	https://cancer.sanger.ac.uk/cosmic/mutation/overview?id=21454482	CBL	420	R420	R420P	3
cosmic-cmc	https://cancer.sanger.ac.uk/cosmic/mutation/overview?id=21509794	CBL	420	R420	R420L	3
cosmic-cmc	https://cancer.sanger.ac.uk/cosmic/mutation/overview?id=25420437	CCDC168	1833	R1833	R1833T	3
cosmic-cmc	https://cancer.sanger.ac.uk/cosmic/mutation/overview?id=25420237	CCDC168	721	V721	V721I	3
cosmic-cmc	https://cancer.sanger.ac.uk/cosmic/mutation/overview?id=23109553	CCN3	19	T19	T19N	3
cosmic-cmc	https://cancer.sanger.ac.uk/cosmic/mutation/overview?id=24892526	CCND1	286	T286	T286A	3
cosmic-cmc	https://cancer.sanger.ac.uk/cosmic/mutation/overview?id=24890822	CCND1	286	T286	T286P	3
cosmic-cmc	https://cancer.sanger.ac.uk/cosmic/mutation/overview?id=24891595	CCND1	286	T286	T286R	3
cosmic-cmc	https://cancer.sanger.ac.uk/cosmic/mutation/overview?id=24888735	CCND1	286	T286	T286I	3
cosmic-cmc	https://cancer.sanger.ac.uk/cosmic/mutation/overview?id=24888596	CCND1	287	P287	P287T	3
cosmic-cmc	https://cancer.sanger.ac.uk/cosmic/mutation/overview?id=24888428	CCND1	287	P287	P287S	3
cosmic-cmc	https://cancer.sanger.ac.uk/cosmic/mutation/overview?id=24888504	CCND1	287	P287	P287A	3
cosmic-cmc	https://cancer.sanger.ac.uk/cosmic/mutation/overview?id=24889260	CCND1	287	P287	P287L	3
cosmic-cmc	https://cancer.sanger.ac.uk/cosmic/mutation/overview?id=24889652	CCND1	287	P287	P287R	3
cosmic-cmc	https://cancer.sanger.ac.uk/cosmic/mutation/overview?id=24889661	CCND1	287	P287	P287H	3
cosmic-cmc	https://cancer.sanger.ac.uk/cosmic/mutation/overview?id=24732476	CCND2	281	P281	P281S	3
cosmic-cmc	https://cancer.sanger.ac.uk/cosmic/mutation/overview?id=24736498	CCND2	281	P281	P281A	3
cosmic-cmc	https://cancer.sanger.ac.uk/cosmic/mutation/overview?id=24732207	CCND2	281	P281	P281T	3
cosmic-cmc	https://cancer.sanger.ac.uk/cosmic/mutation/overview?id=24735808	CCND2	281	P281	P281N	3
cosmic-cmc	https://cancer.sanger.ac.uk/cosmic/mutation/overview?id=24732649	CCND2	281	P281	P281R	3
cosmic-cmc	https://cancer.sanger.ac.uk/cosmic/mutation/overview?id=24732837	CCND2	281	P281	P281L	3
cosmic-cmc	https://cancer.sanger.ac.uk/cosmic/mutation/overview?id=37386072	CCND3	290	I290	I290R	3
cosmic-cmc	https://cancer.sanger.ac.uk/cosmic/mutation/overview?id=37386410	CCND3	290	I290	I290K	3
cosmic-cmc	https://cancer.sanger.ac.uk/cosmic/mutation/overview?id=37386751	CCND3	290	I290	I290T	3
cosmic-cmc	https://cancer.sanger.ac.uk/cosmic/mutation/overview?id=37389477	CCND3	290	I290	I290L	3
cosmic-cmc	https://cancer.sanger.ac.uk/cosmic/mutation/overview?id=37389961	CCND3	290	I290	I290L	3
cosmic-cmc	https://cancer.sanger.ac.uk/cosmic/mutation/overview?id=37387589	CCND3	284	P284	P284H	3
cosmic-cmc	https://cancer.sanger.ac.uk/cosmic/mutation/overview?id=37388052	CCND3	284	P284	P284R	3
cosmic-cmc	https://cancer.sanger.ac.uk/cosmic/mutation/overview?id=37386152	CCND3	284	P284	P284L	3
cosmic-cmc	https://cancer.sanger.ac.uk/cosmic/mutation/overview?id=37387081	CCND3	284	P284	P284A	3
cosmic-cmc	https://cancer.sanger.ac.uk/cosmic/mutation/overview?id=37386109	CCND3	284	P284	P284S	3
cosmic-cmc	https://cancer.sanger.ac.uk/cosmic/mutation/overview?id=37386168	CCND3	284	P284	P284T	3
cosmic-cmc	https://cancer.sanger.ac.uk/cosmic/mutation/overview?id=37386046	CCND3	259	S259	S259A	3
cosmic-cmc	https://cancer.sanger.ac.uk/cosmic/mutation/overview?id=23394737	CCNE1	85	R85	R85W	3
cosmic-cmc	https://cancer.sanger.ac.uk/cosmic/mutation/overview?id=23395919	CCNE1	85	R85	R85L	3
cosmic-cmc	https://cancer.sanger.ac.uk/cosmic/mutation/overview?id=20189430	CCR7	363	R363	R363H	3
cosmic-cmc	https://cancer.sanger.ac.uk/cosmic/mutation/overview?id=20189507	CCR7	363	R363	R363C	3
cosmic-cmc	https://cancer.sanger.ac.uk/cosmic/mutation/overview?id=27811556	CD209	247	A247	A247D	3
cosmic-cmc	https://cancer.sanger.ac.uk/cosmic/mutation/overview?id=20109338	CD74	150	D150	D150A	3
cosmic-cmc	https://cancer.sanger.ac.uk/cosmic/mutation/overview?id=43197392	CD79B	197	Y197	Y197F	3
cosmic-cmc	https://cancer.sanger.ac.uk/cosmic/mutation/overview?id=43197736	CD79B	197	Y197	Y197S	3
cosmic-cmc	https://cancer.sanger.ac.uk/cosmic/mutation/overview?id=43197357	CD79B	197	Y197	Y197C	3
cosmic-cmc	https://cancer.sanger.ac.uk/cosmic/mutation/overview?id=43198408	CD79B	197	Y197	Y197R	3
cosmic-cmc	https://cancer.sanger.ac.uk/cosmic/mutation/overview?id=43197353	CD79B	197	Y197	Y197H	3
cosmic-cmc	https://cancer.sanger.ac.uk/cosmic/mutation/overview?id=43197356	CD79B	197	Y197	Y197D	3
cosmic-cmc	https://cancer.sanger.ac.uk/cosmic/mutation/overview?id=43197389	CD79B	197	Y197	Y197N	3
cosmic-cmc	https://cancer.sanger.ac.uk/cosmic/mutation/overview?id=58692616	CDC45	373	R373	R373W	3
cosmic-cmc	https://cancer.sanger.ac.uk/cosmic/mutation/overview?id=58693001	CDC45	586	R586	R586W	3
cosmic-cmc	https://cancer.sanger.ac.uk/cosmic/mutation/overview?id=21183570	CDH1	239	G239	G239R	3
cosmic-cmc	https://cancer.sanger.ac.uk/cosmic/mutation/overview?id=21112325	CDH1	251	T251	T251M	3
cosmic-cmc	https://cancer.sanger.ac.uk/cosmic/mutation/overview?id=21102489	CDH1	254	D254	D254N	3
cosmic-cmc	https://cancer.sanger.ac.uk/cosmic/mutation/overview?id=21105964	CDH1	353	E353	E353K	3
cosmic-cmc	https://cancer.sanger.ac.uk/cosmic/mutation/overview?id=21106035	CDH1	497	E497	E497K	3
cosmic-cmc	https://cancer.sanger.ac.uk/cosmic/mutation/overview?id=21127552	CDH1	560	T560	T560R	3
cosmic-cmc	https://cancer.sanger.ac.uk/cosmic/mutation/overview?id=21104247	CDH1	571	G571	G571S	3
cosmic-cmc	https://cancer.sanger.ac.uk/cosmic/mutation/overview?id=21100753	CDH1	617	A617	A617T	3
cosmic-cmc	https://cancer.sanger.ac.uk/cosmic/mutation/overview?id=21100938	CDH1	634	A634	A634V	3
cosmic-cmc	https://cancer.sanger.ac.uk/cosmic/mutation/overview?id=21227951	CDH1	711	L711	L711V	3
cosmic-cmc	https://cancer.sanger.ac.uk/cosmic/mutation/overview?id=21100736	CDH1	732	R732	R732Q	3
cosmic-cmc	https://cancer.sanger.ac.uk/cosmic/mutation/overview?id=21102940	CDH1	832	V832	V832M	3
cosmic-cmc	https://cancer.sanger.ac.uk/cosmic/mutation/overview?id=21101991	CDH1	838	S838	S838G	3
cosmic-cmc	https://cancer.sanger.ac.uk/cosmic/mutation/overview?id=40739800	CDH12	690	R690	R690H	3
cosmic-cmc	https://cancer.sanger.ac.uk/cosmic/mutation/overview?id=20321788	CDH17	739	E739	E739A	3
cosmic-cmc	https://cancer.sanger.ac.uk/cosmic/mutation/overview?id=20322102	CDH17	739	E739	E739K	3
cosmic-cmc	https://cancer.sanger.ac.uk/cosmic/mutation/overview?id=20325178	CDH17	706	S706	S706C	3
cosmic-cmc	https://cancer.sanger.ac.uk/cosmic/mutation/overview?id=20321755	CDH17	706	S706	S706F	3
cosmic-cmc	https://cancer.sanger.ac.uk/cosmic/mutation/overview?id=20321842	CDH17	706	S706	S706P	3
cosmic-cmc	https://cancer.sanger.ac.uk/cosmic/mutation/overview?id=59526494	CDK12	879	G879	G879V	3
cosmic-cmc	https://cancer.sanger.ac.uk/cosmic/mutation/overview?id=21892247	CDK4	24	R24	R24L	2
cosmic-cmc	https://cancer.sanger.ac.uk/cosmic/mutation/overview?id=21892537	CDK4	24	R24	R24H	1
cosmic-cmc	https://cancer.sanger.ac.uk/cosmic/mutation/overview?id=21892806	CDK4	24	R24	R24C	1
cosmic-cmc	https://cancer.sanger.ac.uk/cosmic/mutation/overview?id=21892491	CDK4	24	R24	R24S	2
cosmic-cmc	https://cancer.sanger.ac.uk/cosmic/mutation/overview?id=21893602	CDK4	22	K22	K22R	3
cosmic-cmc	https://cancer.sanger.ac.uk/cosmic/mutation/overview?id=21892188	CDK4	22	K22	K22M	3
cosmic-cmc	https://cancer.sanger.ac.uk/cosmic/mutation/overview?id=21892811	CDK4	22	K22	K22Q	3
cosmic-cmc	https://cancer.sanger.ac.uk/cosmic/mutation/overview?id=47925524	CDKN1A	31	S31	S31R	3
cosmic-cmc	https://cancer.sanger.ac.uk/cosmic/mutation/overview?id=70756722	CDKN2A	127	A127	A127P	3
cosmic-cmc	https://cancer.sanger.ac.uk/cosmic/mutation/overview?id=70748781	CDKN2A	126	V126	V126D	3
cosmic-cmc	https://cancer.sanger.ac.uk/cosmic/mutation/overview?id=70742543	CDKN2A	114	P114	P114L	3
cosmic-cmc	https://cancer.sanger.ac.uk/cosmic/mutation/overview?id=70749960	CDKN2A	114	P114	P114H	3
cosmic-cmc	https://cancer.sanger.ac.uk/cosmic/mutation/overview?id=70760734	CDKN2A	114	P114	P114T	3
cosmic-cmc	https://cancer.sanger.ac.uk/cosmic/mutation/overview?id=70778790	CDKN2A	112	R112	R112G	3
cosmic-cmc	https://cancer.sanger.ac.uk/cosmic/mutation/overview?id=70745947	CDKN2A	108	D108	D108Y	3
cosmic-cmc	https://cancer.sanger.ac.uk/cosmic/mutation/overview?id=70748927	CDKN2A	101	G101	G101W	3
cosmic-cmc	https://cancer.sanger.ac.uk/cosmic/mutation/overview?id=70765842	CDKN2A	99	R99	R99P	3
cosmic-cmc	https://cancer.sanger.ac.uk/cosmic/mutation/overview?id=70755000	CDKN2A	98	H98	H98Y	3
cosmic-cmc	https://cancer.sanger.ac.uk/cosmic/mutation/overview?id=70753980	CDKN2A	89	G89	G89D	3
cosmic-cmc	https://cancer.sanger.ac.uk/cosmic/mutation/overview?id=70752983	CDKN2A	87	R87	R87P	3
cosmic-cmc	https://cancer.sanger.ac.uk/cosmic/mutation/overview?id=70774133	CDKN2A	87	R87	R87W	3
cosmic-cmc	https://cancer.sanger.ac.uk/cosmic/mutation/overview?id=70747799	CDKN2A	84	D84	D84A	3
cosmic-cmc	https://cancer.sanger.ac.uk/cosmic/mutation/overview?id=70743189	CDKN2A	84	D84	D84N	3
cosmic-cmc	https://cancer.sanger.ac.uk/cosmic/mutation/overview?id=70743114	CDKN2A	84	D84	D84Y	3
cosmic-cmc	https://cancer.sanger.ac.uk/cosmic/mutation/overview?id=70779066	CDKN2A	83	H83	H83Q	3
cosmic-cmc	https://cancer.sanger.ac.uk/cosmic/mutation/overview?id=70764857	CDKN2A	83	H83	H83Q	3
cosmic-cmc	https://cancer.sanger.ac.uk/cosmic/mutation/overview?id=70745981	CDKN2A	83	H83	H83R	3
cosmic-cmc	https://cancer.sanger.ac.uk/cosmic/mutation/overview?id=70743926	CDKN2A	83	H83	H83D	3
cosmic-cmc	https://cancer.sanger.ac.uk/cosmic/mutation/overview?id=70742140	CDKN2A	83	H83	H83Y	3
cosmic-cmc	https://cancer.sanger.ac.uk/cosmic/mutation/overview?id=70742258	CDKN2A	81	P81	P81R	3
cosmic-cmc	https://cancer.sanger.ac.uk/cosmic/mutation/overview?id=70742515	CDKN2A	81	P81	P81L	3
cosmic-cmc	https://cancer.sanger.ac.uk/cosmic/mutation/overview?id=70752249	CDKN2A	80	R80	R80Q	3
cosmic-cmc	https://cancer.sanger.ac.uk/cosmic/mutation/overview?id=70752924	CDKN2A	65	L65	L65P	3
cosmic-cmc	https://cancer.sanger.ac.uk/cosmic/mutation/overview?id=70744448	CDKN2A	60	A60	A60E	3
cosmic-cmc	https://cancer.sanger.ac.uk/cosmic/mutation/overview?id=70789258	CDKN2A	59	V59	V59G	3
cosmic-cmc	https://cancer.sanger.ac.uk/cosmic/mutation/overview?id=70742175	CDKN2A	53	M53	M53I	3
cosmic-cmc	https://cancer.sanger.ac.uk/cosmic/mutation/overview?id=70752218	CDKN2A	53	M53	M53I	3
cosmic-cmc	https://cancer.sanger.ac.uk/cosmic/mutation/overview?id=70742800	CDKN2A	50	Q50	Q50H	3
cosmic-cmc	https://cancer.sanger.ac.uk/cosmic/mutation/overview?id=70750619	CDKN2A	50	Q50	Q50P	3
cosmic-cmc	https://cancer.sanger.ac.uk/cosmic/mutation/overview?id=70768296	CDKN2A	50	Q50	Q50R	3
cosmic-cmc	https://cancer.sanger.ac.uk/cosmic/mutation/overview?id=70746348	CDKN2A	49	I49	I49T	3
cosmic-cmc	https://cancer.sanger.ac.uk/cosmic/mutation/overview?id=70762587	CDKN2A	49	I49	I49S	3
cosmic-cmc	https://cancer.sanger.ac.uk/cosmic/mutation/overview?id=70779762	CDKN2A	48	P48	P48T	3
cosmic-cmc	https://cancer.sanger.ac.uk/cosmic/mutation/overview?id=70758445	CDKN2A	32	L32	L32P	3
cosmic-cmc	https://cancer.sanger.ac.uk/cosmic/mutation/overview?id=70762923	CDKN2A	24	R24	R24P	3
cosmic-cmc	https://cancer.sanger.ac.uk/cosmic/mutation/overview?id=70762948	CDKN2A	23	G23	G23D	3
cosmic-cmc	https://cancer.sanger.ac.uk/cosmic/mutation/overview?id=70747580	CDKN2A	23	G23	G23R	3
cosmic-cmc	https://cancer.sanger.ac.uk/cosmic/mutation/overview?id=70742854	CDKN2A	23	G23	G23S	3
cosmic-cmc	https://cancer.sanger.ac.uk/cosmic/mutation/overview?id=70757088	CDKN2A	16	L16	L16R	3
cosmic-cmc	https://cancer.sanger.ac.uk/cosmic/mutation/overview?id=70761096	CDKN2A	16	L16	L16P	3
cosmic-cmc	https://cancer.sanger.ac.uk/cosmic/mutation/overview?id=26033923	CDT1	462	R462	R462Q	3
cosmic-cmc	https://cancer.sanger.ac.uk/cosmic/mutation/overview?id=26034448	CDT1	468	E468	E468K	3
cosmic-cmc	https://cancer.sanger.ac.uk/cosmic/mutation/overview?id=72652645	CEBPA	297	R297	R297P	3
cosmic-cmc	https://cancer.sanger.ac.uk/cosmic/mutation/overview?id=72661474	CEBPA	84	H84	H84L	3
cosmic-cmc	https://cancer.sanger.ac.uk/cosmic/mutation/overview?id=24006657	CEP41	179	R179	R179H	3
cosmic-cmc	https://cancer.sanger.ac.uk/cosmic/mutation/overview?id=32285286	CHD4	1162	R1162	R1162P	3
cosmic-cmc	https://cancer.sanger.ac.uk/cosmic/mutation/overview?id=32261932	CHD4	1162	R1162	R1162Q	3
cosmic-cmc	https://cancer.sanger.ac.uk/cosmic/mutation/overview?id=32268505	CHD4	1162	R1162	R1162W	3
cosmic-cmc	https://cancer.sanger.ac.uk/cosmic/mutation/overview?id=32261922	CHD4	1105	R1105	R1105Q	3
cosmic-cmc	https://cancer.sanger.ac.uk/cosmic/mutation/overview?id=32278925	CHD4	1105	R1105	R1105P	3
cosmic-cmc	https://cancer.sanger.ac.uk/cosmic/mutation/overview?id=32288732	CHD4	1105	R1105	R1105L	3
cosmic-cmc	https://cancer.sanger.ac.uk/cosmic/mutation/overview?id=32266237	CHD4	1105	R1105	R1105W	3
cosmic-cmc	https://cancer.sanger.ac.uk/cosmic/mutation/overview?id=32261361	CHD4	975	R975	R975H	3
cosmic-cmc	https://cancer.sanger.ac.uk/cosmic/mutation/overview?id=32286251	CHD4	975	R975	R975L	3
cosmic-cmc	https://cancer.sanger.ac.uk/cosmic/mutation/overview?id=32280579	CHD4	975	R975	R975S	3
cosmic-cmc	https://cancer.sanger.ac.uk/cosmic/mutation/overview?id=32261321	CHD4	975	R975	R975C	3
cosmic-cmc	https://cancer.sanger.ac.uk/cosmic/mutation/overview?id=32268870	CHD4	877	R877	R877Q	3
cosmic-cmc	https://cancer.sanger.ac.uk/cosmic/mutation/overview?id=32264501	CHD4	877	R877	R877W	3
cosmic-cmc	https://cancer.sanger.ac.uk/cosmic/mutation/overview?id=32261967	CHD4	139	E139	E139D	3
cosmic-cmc	https://cancer.sanger.ac.uk/cosmic/mutation/overview?id=32279890	CHD4	139	E139	E139K	3
cosmic-cmc	https://cancer.sanger.ac.uk/cosmic/mutation/overview?id=41696227	CHEK2	519	T519	T519M	3
cosmic-cmc	https://cancer.sanger.ac.uk/cosmic/mutation/overview?id=41694269	CHEK2	517	R517	R517C	3
cosmic-cmc	https://cancer.sanger.ac.uk/cosmic/mutation/overview?id=41694550	CHEK2	471	S471	S471F	3
cosmic-cmc	https://cancer.sanger.ac.uk/cosmic/mutation/overview?id=41698156	CHEK2	438	V438	V438L	3
cosmic-cmc	https://cancer.sanger.ac.uk/cosmic/mutation/overview?id=41693791	CHEK2	433	Y433	Y433C	3
cosmic-cmc	https://cancer.sanger.ac.uk/cosmic/mutation/overview?id=41700259	CHEK2	370	Y370	Y370C	3
cosmic-cmc	https://cancer.sanger.ac.uk/cosmic/mutation/overview?id=41699081	CHEK2	282	E282	E282K	3
cosmic-cmc	https://cancer.sanger.ac.uk/cosmic/mutation/overview?id=41700886	CHEK2	279	L279	L279P	3
cosmic-cmc	https://cancer.sanger.ac.uk/cosmic/mutation/overview?id=41693724	CHEK2	224	R224	R224H	3
cosmic-cmc	https://cancer.sanger.ac.uk/cosmic/mutation/overview?id=41698470	CHEK2	224	R224	R224C	3
cosmic-cmc	https://cancer.sanger.ac.uk/cosmic/mutation/overview?id=41695672	CHEK2	223	R223	R223H	3
cosmic-cmc	https://cancer.sanger.ac.uk/cosmic/mutation/overview?id=41695045	CHEK2	200	I200	I200T	3
cosmic-cmc	https://cancer.sanger.ac.uk/cosmic/mutation/overview?id=41697471	CHEK2	188	R188	R188W	3
cosmic-cmc	https://cancer.sanger.ac.uk/cosmic/mutation/overview?id=41694098	CHEK2	160	R160	R160G	3
cosmic-cmc	https://cancer.sanger.ac.uk/cosmic/mutation/overview?id=41696985	CHEK2	85	P85	P85L	3
cosmic-cmc	https://cancer.sanger.ac.uk/cosmic/mutation/overview?id=41707096	CHEK2	64	E64	E64K	3
cosmic-cmc	https://cancer.sanger.ac.uk/cosmic/mutation/overview?id=41706495	CHEK2	17	A17	A17S	3
cosmic-cmc	https://cancer.sanger.ac.uk/cosmic/mutation/overview?id=95688874	CIC	201	R201	R201W	3
cosmic-cmc	https://cancer.sanger.ac.uk/cosmic/mutation/overview?id=95693421	CIC	201	R201	R201Q	3
cosmic-cmc	https://cancer.sanger.ac.uk/cosmic/mutation/overview?id=95688625	CIC	202	R202	R202W	3
cosmic-cmc	https://cancer.sanger.ac.uk/cosmic/mutation/overview?id=95689477	CIC	202	R202	R202Q	3
cosmic-cmc	https://cancer.sanger.ac.uk/cosmic/mutation/overview?id=95688122	CIC	215	R215	R215W	2
cosmic-cmc	https://cancer.sanger.ac.uk/cosmic/mutation/overview?id=95688302	CIC	215	R215	R215Q	3
cosmic-cmc	https://cancer.sanger.ac.uk/cosmic/mutation/overview?id=95699964	CIC	939	G939	G939D	3
cosmic-cmc	https://cancer.sanger.ac.uk/cosmic/mutation/overview?id=95687722	CIC	939	G939	G939A	3
cosmic-cmc	https://cancer.sanger.ac.uk/cosmic/mutation/overview?id=95688876	CIC	1515	R1515	R1515C	3
cosmic-cmc	https://cancer.sanger.ac.uk/cosmic/mutation/overview?id=95688894	CIC	1515	R1515	R1515S	3
cosmic-cmc	https://cancer.sanger.ac.uk/cosmic/mutation/overview?id=95696886	CIC	1515	R1515	R1515L	3
cosmic-cmc	https://cancer.sanger.ac.uk/cosmic/mutation/overview?id=95687771	CIC	1515	R1515	R1515H	3
cosmic-cmc	https://cancer.sanger.ac.uk/cosmic/mutation/overview?id=21456147	CILP	231	S231	S231F	3
cosmic-cmc	https://cancer.sanger.ac.uk/cosmic/mutation/overview?id=29413875	CNOT1	2076	A2076	A2076V	3
cosmic-cmc	https://cancer.sanger.ac.uk/cosmic/mutation/overview?id=20595778	CNOT9	87	S87	S87P	3
cosmic-cmc	https://cancer.sanger.ac.uk/cosmic/mutation/overview?id=20595909	CNOT9	87	S87	S87C	3
cosmic-cmc	https://cancer.sanger.ac.uk/cosmic/mutation/overview?id=20595781	CNOT9	131	P131	P131S	3
cosmic-cmc	https://cancer.sanger.ac.uk/cosmic/mutation/overview?id=20595768	CNOT9	131	P131	P131L	3
cosmic-cmc	https://cancer.sanger.ac.uk/cosmic/mutation/overview?id=36012182	CNTNAP2	168	G168	G168E	3
cosmic-cmc	https://cancer.sanger.ac.uk/cosmic/mutation/overview?id=49105074	COL4A3	58	G58	G58S	3
cosmic-cmc	https://cancer.sanger.ac.uk/cosmic/mutation/overview?id=49115285	COL4A3	118	G118	G118R	3
cosmic-cmc	https://cancer.sanger.ac.uk/cosmic/mutation/overview?id=49115411	COL4A3	121	G121	G121S	3
cosmic-cmc	https://cancer.sanger.ac.uk/cosmic/mutation/overview?id=49108668	COL4A3	174	G174	G174R	3
cosmic-cmc	https://cancer.sanger.ac.uk/cosmic/mutation/overview?id=49113765	COL4A3	227	G227	G227E	3
cosmic-cmc	https://cancer.sanger.ac.uk/cosmic/mutation/overview?id=49112442	COL4A3	233	G233	G233R	3
cosmic-cmc	https://cancer.sanger.ac.uk/cosmic/mutation/overview?id=49114020	COL4A3	239	G239	G239E	3
cosmic-cmc	https://cancer.sanger.ac.uk/cosmic/mutation/overview?id=49114814	COL4A3	255	T255	T255M	3
cosmic-cmc	https://cancer.sanger.ac.uk/cosmic/mutation/overview?id=49105031	COL4A3	297	G297	G297E	3
cosmic-cmc	https://cancer.sanger.ac.uk/cosmic/mutation/overview?id=49108713	COL4A3	336	G336	G336C	3
cosmic-cmc	https://cancer.sanger.ac.uk/cosmic/mutation/overview?id=49100158	COL4A3	461	G461	G461R	3
cosmic-cmc	https://cancer.sanger.ac.uk/cosmic/mutation/overview?id=49100664	COL4A3	622	G622	G622E	3
cosmic-cmc	https://cancer.sanger.ac.uk/cosmic/mutation/overview?id=49102954	COL4A3	637	G637	G637R	3
cosmic-cmc	https://cancer.sanger.ac.uk/cosmic/mutation/overview?id=49110819	COL4A3	640	G640	G640R	3
cosmic-cmc	https://cancer.sanger.ac.uk/cosmic/mutation/overview?id=49119461	COL4A3	643	G643	G643S	3
cosmic-cmc	https://cancer.sanger.ac.uk/cosmic/mutation/overview?id=49112429	COL4A3	759	G759	G759R	3
cosmic-cmc	https://cancer.sanger.ac.uk/cosmic/mutation/overview?id=49104558	COL4A3	868	G868	G868E	3
cosmic-cmc	https://cancer.sanger.ac.uk/cosmic/mutation/overview?id=49101658	COL4A3	1015	G1015	G1015E	3
cosmic-cmc	https://cancer.sanger.ac.uk/cosmic/mutation/overview?id=49107969	COL4A3	1077	G1077	G1077D	3
cosmic-cmc	https://cancer.sanger.ac.uk/cosmic/mutation/overview?id=49116118	COL4A3	1089	G1089	G1089D	3
cosmic-cmc	https://cancer.sanger.ac.uk/cosmic/mutation/overview?id=49107479	COL4A3	1319	G1319	G1319R	3
cosmic-cmc	https://cancer.sanger.ac.uk/cosmic/mutation/overview?id=49119821	COL4A3	1349	G1349	G1349S	3
cosmic-cmc	https://cancer.sanger.ac.uk/cosmic/mutation/overview?id=49112483	COL4A3	1474	L1474	L1474P	3
cosmic-cmc	https://cancer.sanger.ac.uk/cosmic/mutation/overview?id=49109180	COL4A3	1598	L1598	L1598R	3
cosmic-cmc	https://cancer.sanger.ac.uk/cosmic/mutation/overview?id=49105325	COL4A3	1609	R1609	R1609Q	3
cosmic-cmc	https://cancer.sanger.ac.uk/cosmic/mutation/overview?id=44649297	COL4A4	1682	R1682	R1682W	3
cosmic-cmc	https://cancer.sanger.ac.uk/cosmic/mutation/overview?id=44660076	COL4A4	1572	P1572	P1572L	3
cosmic-cmc	https://cancer.sanger.ac.uk/cosmic/mutation/overview?id=44656054	COL4A4	1508	G1508	G1508S	3
cosmic-cmc	https://cancer.sanger.ac.uk/cosmic/mutation/overview?id=44661079	COL4A4	1465	G1465	G1465D	3
cosmic-cmc	https://cancer.sanger.ac.uk/cosmic/mutation/overview?id=44653151	COL4A4	1201	G1201	G1201S	3
cosmic-cmc	https://cancer.sanger.ac.uk/cosmic/mutation/overview?id=44649224	COL4A4	1187	G1187	G1187R	3
cosmic-cmc	https://cancer.sanger.ac.uk/cosmic/mutation/overview?id=44644285	COL4A4	1103	G1103	G1103R	3
cosmic-cmc	https://cancer.sanger.ac.uk/cosmic/mutation/overview?id=44645734	COL4A4	1008	G1008	G1008R	3
cosmic-cmc	https://cancer.sanger.ac.uk/cosmic/mutation/overview?id=44652091	COL4A4	996	G996	G996R	3
cosmic-cmc	https://cancer.sanger.ac.uk/cosmic/mutation/overview?id=44643610	COL4A4	918	G918	G918R	3
cosmic-cmc	https://cancer.sanger.ac.uk/cosmic/mutation/overview?id=44659463	COL4A4	888	G888	G888R	3
cosmic-cmc	https://cancer.sanger.ac.uk/cosmic/mutation/overview?id=44659613	COL4A4	873	G873	G873R	3
cosmic-cmc	https://cancer.sanger.ac.uk/cosmic/mutation/overview?id=44645010	COL4A4	864	G864	G864R	3
cosmic-cmc	https://cancer.sanger.ac.uk/cosmic/mutation/overview?id=44646602	COL4A4	636	G636	G636D	3
cosmic-cmc	https://cancer.sanger.ac.uk/cosmic/mutation/overview?id=44650792	COL4A4	610	G610	G610S	3
cosmic-cmc	https://cancer.sanger.ac.uk/cosmic/mutation/overview?id=44649019	COL4A4	466	G466	G466R	3
cosmic-cmc	https://cancer.sanger.ac.uk/cosmic/mutation/overview?id=44666086	COL4A4	442	G442	G442C	3
cosmic-cmc	https://cancer.sanger.ac.uk/cosmic/mutation/overview?id=44654974	COL4A4	252	G252	G252S	3
cosmic-cmc	https://cancer.sanger.ac.uk/cosmic/mutation/overview?id=26384721	COL4A5	99	G99	G99R	3
cosmic-cmc	https://cancer.sanger.ac.uk/cosmic/mutation/overview?id=26373070	COL4A5	129	G129	G129R	3
cosmic-cmc	https://cancer.sanger.ac.uk/cosmic/mutation/overview?id=26372079	COL4A5	138	G138	G138C	3
cosmic-cmc	https://cancer.sanger.ac.uk/cosmic/mutation/overview?id=26366459	COL4A5	180	G180	G180E	3
cosmic-cmc	https://cancer.sanger.ac.uk/cosmic/mutation/overview?id=26372024	COL4A5	195	G195	G195V	3
cosmic-cmc	https://cancer.sanger.ac.uk/cosmic/mutation/overview?id=26378375	COL4A5	325	G325	G325R	3
cosmic-cmc	https://cancer.sanger.ac.uk/cosmic/mutation/overview?id=26357713	COL4A5	426	G426	G426R	3
cosmic-cmc	https://cancer.sanger.ac.uk/cosmic/mutation/overview?id=26371762	COL4A5	475	G475	G475S	3
cosmic-cmc	https://cancer.sanger.ac.uk/cosmic/mutation/overview?id=26354565	COL4A5	558	G558	G558D	3
cosmic-cmc	https://cancer.sanger.ac.uk/cosmic/mutation/overview?id=26380283	COL4A5	615	G615	G615R	3
cosmic-cmc	https://cancer.sanger.ac.uk/cosmic/mutation/overview?id=26369269	COL4A5	624	G624	G624D	3
cosmic-cmc	https://cancer.sanger.ac.uk/cosmic/mutation/overview?id=26382235	COL4A5	644	G644	G644C	3
cosmic-cmc	https://cancer.sanger.ac.uk/cosmic/mutation/overview?id=26380406	COL4A5	710	G710	G710E	3
cosmic-cmc	https://cancer.sanger.ac.uk/cosmic/mutation/overview?id=26364087	COL4A5	787	G787	G787R	3
cosmic-cmc	https://cancer.sanger.ac.uk/cosmic/mutation/overview?id=26379503	COL4A5	869	G869	G869R	3
cosmic-cmc	https://cancer.sanger.ac.uk/cosmic/mutation/overview?id=26355671	COL4A5	878	G878	G878E	3
cosmic-cmc	https://cancer.sanger.ac.uk/cosmic/mutation/overview?id=26379945	COL4A5	890	G890	G890E	3
cosmic-cmc	https://cancer.sanger.ac.uk/cosmic/mutation/overview?id=26361872	COL4A5	908	G908	G908R	3
cosmic-cmc	https://cancer.sanger.ac.uk/cosmic/mutation/overview?id=26369696	COL4A5	914	G914	G914D	3
cosmic-cmc	https://cancer.sanger.ac.uk/cosmic/mutation/overview?id=26364976	COL4A5	1069	G1069	G1069V	3
cosmic-cmc	https://cancer.sanger.ac.uk/cosmic/mutation/overview?id=26378663	COL4A5	1107	G1107	G1107R	3
cosmic-cmc	https://cancer.sanger.ac.uk/cosmic/mutation/overview?id=26376291	COL4A5	1170	G1170	G1170S	3
cosmic-cmc	https://cancer.sanger.ac.uk/cosmic/mutation/overview?id=26373266	COL4A5	1208	G1208	G1208E	3
cosmic-cmc	https://cancer.sanger.ac.uk/cosmic/mutation/overview?id=26358621	COL4A5	1211	G1211	G1211E	3
cosmic-cmc	https://cancer.sanger.ac.uk/cosmic/mutation/overview?id=26367464	COL4A5	1229	G1229	G1229S	3
cosmic-cmc	https://cancer.sanger.ac.uk/cosmic/mutation/overview?id=26365338	COL4A5	1492	G1492	G1492V	3
cosmic-cmc	https://cancer.sanger.ac.uk/cosmic/mutation/overview?id=26368423	COL4A5	1602	G1602	G1602S	3
cosmic-cmc	https://cancer.sanger.ac.uk/cosmic/mutation/overview?id=26366451	COL4A5	1604	S1604	S1604F	3
cosmic-cmc	https://cancer.sanger.ac.uk/cosmic/mutation/overview?id=26383783	COL4A5	1683	R1683	R1683Q	3
cosmic-cmc	https://cancer.sanger.ac.uk/cosmic/mutation/overview?id=23508415	COL5A3	1690	S1690	S1690R	3
cosmic-cmc	https://cancer.sanger.ac.uk/cosmic/mutation/overview?id=23509307	COL5A3	626	G626	G626C	3
cosmic-cmc	https://cancer.sanger.ac.uk/cosmic/mutation/overview?id=26400737	COL7A1	457	P457	P457L	3
cosmic-cmc	https://cancer.sanger.ac.uk/cosmic/mutation/overview?id=26887724	CPED1	770	K770	K770R	3
cosmic-cmc	https://cancer.sanger.ac.uk/cosmic/mutation/overview?id=28873618	CREB3L2	299	R299	R299Q	3
cosmic-cmc	https://cancer.sanger.ac.uk/cosmic/mutation/overview?id=28875126	CREB3L2	299	R299	R299L	3
cosmic-cmc	https://cancer.sanger.ac.uk/cosmic/mutation/overview?id=28868484	CREB3L2	299	R299	R299Q	3
cosmic-cmc	https://cancer.sanger.ac.uk/cosmic/mutation/overview?id=28869608	CREB3L2	299	R299	R299W	3
cosmic-cmc	https://cancer.sanger.ac.uk/cosmic/mutation/overview?id=28865786	CREB3L2	100	T100	T100S	3
cosmic-cmc	https://cancer.sanger.ac.uk/cosmic/mutation/overview?id=22743896	CREBBP	1934	S1934	S1934P	3
cosmic-cmc	https://cancer.sanger.ac.uk/cosmic/mutation/overview?id=22743546	CREBBP	1786	R1786	R1786H	3
cosmic-cmc	https://cancer.sanger.ac.uk/cosmic/mutation/overview?id=22721924	CREBBP	1687	S1687	S1687F	3
cosmic-cmc	https://cancer.sanger.ac.uk/cosmic/mutation/overview?id=22725857	CREBBP	1687	S1687	S1687P	3
cosmic-cmc	https://cancer.sanger.ac.uk/cosmic/mutation/overview?id=22740167	CREBBP	1680	S1680	S1680F	3
cosmic-cmc	https://cancer.sanger.ac.uk/cosmic/mutation/overview?id=22734928	CREBBP	1680	S1680	S1680F	3
cosmic-cmc	https://cancer.sanger.ac.uk/cosmic/mutation/overview?id=22743801	CREBBP	1680	S1680	S1680P	3
cosmic-cmc	https://cancer.sanger.ac.uk/cosmic/mutation/overview?id=22719799	CREBBP	1664	R1664	R1664H	3
cosmic-cmc	https://cancer.sanger.ac.uk/cosmic/mutation/overview?id=22717166	CREBBP	1538	P1538	P1538L	3
cosmic-cmc	https://cancer.sanger.ac.uk/cosmic/mutation/overview?id=22724570	CREBBP	1503	Y1503	Y1503F	3
cosmic-cmc	https://cancer.sanger.ac.uk/cosmic/mutation/overview?id=22726031	CREBBP	1503	Y1503	Y1503S	3
cosmic-cmc	https://cancer.sanger.ac.uk/cosmic/mutation/overview?id=22715594	CREBBP	1503	Y1503	Y1503C	1
cosmic-cmc	https://cancer.sanger.ac.uk/cosmic/mutation/overview?id=22726359	CREBBP	1503	Y1503	Y1503N	3
cosmic-cmc	https://cancer.sanger.ac.uk/cosmic/mutation/overview?id=22714465	CREBBP	1503	Y1503	Y1503D	3
cosmic-cmc	https://cancer.sanger.ac.uk/cosmic/mutation/overview?id=22719005	CREBBP	1503	Y1503	Y1503H	3
cosmic-cmc	https://cancer.sanger.ac.uk/cosmic/mutation/overview?id=22718836	CREBBP	1502	W1502	W1502C	3
cosmic-cmc	https://cancer.sanger.ac.uk/cosmic/mutation/overview?id=22716162	CREBBP	1502	W1502	W1502C	3
cosmic-cmc	https://cancer.sanger.ac.uk/cosmic/mutation/overview?id=22729929	CREBBP	1502	W1502	W1502L	3
cosmic-cmc	https://cancer.sanger.ac.uk/cosmic/mutation/overview?id=22728711	CREBBP	1502	W1502	W1502G	3
cosmic-cmc	https://cancer.sanger.ac.uk/cosmic/mutation/overview?id=22721416	CREBBP	1502	W1502	W1502R	3
cosmic-cmc	https://cancer.sanger.ac.uk/cosmic/mutation/overview?id=22728262	CREBBP	1502	W1502	W1502R	3
cosmic-cmc	https://cancer.sanger.ac.uk/cosmic/mutation/overview?id=22715308	CREBBP	1488	P1488	P1488L	3
cosmic-cmc	https://cancer.sanger.ac.uk/cosmic/mutation/overview?id=22726531	CREBBP	1488	P1488	P1488R	3
cosmic-cmc	https://cancer.sanger.ac.uk/cosmic/mutation/overview?id=22734190	CREBBP	1488	P1488	P1488Q	3
cosmic-cmc	https://cancer.sanger.ac.uk/cosmic/mutation/overview?id=22715721	CREBBP	1488	P1488	P1488T	3
cosmic-cmc	https://cancer.sanger.ac.uk/cosmic/mutation/overview?id=22723966	CREBBP	1487	H1487	H1487Y	3
cosmic-cmc	https://cancer.sanger.ac.uk/cosmic/mutation/overview?id=22721997	CREBBP	1482	Y1482	Y1482C	3
cosmic-cmc	https://cancer.sanger.ac.uk/cosmic/mutation/overview?id=22738082	CREBBP	1482	Y1482	Y1482D	3
cosmic-cmc	https://cancer.sanger.ac.uk/cosmic/mutation/overview?id=22718212	CREBBP	1473	A1473	A1473T	3
cosmic-cmc	https://cancer.sanger.ac.uk/cosmic/mutation/overview?id=22716550	CREBBP	1465	G1465	G1465E	3
cosmic-cmc	https://cancer.sanger.ac.uk/cosmic/mutation/overview?id=22734771	CREBBP	1450	Y1450	Y1450S	3
cosmic-cmc	https://cancer.sanger.ac.uk/cosmic/mutation/overview?id=22719256	CREBBP	1450	Y1450	Y1450C	3
cosmic-cmc	https://cancer.sanger.ac.uk/cosmic/mutation/overview?id=22723954	CREBBP	1450	Y1450	Y1450H	3
cosmic-cmc	https://cancer.sanger.ac.uk/cosmic/mutation/overview?id=22715903	CREBBP	1450	Y1450	Y1450D	3
cosmic-cmc	https://cancer.sanger.ac.uk/cosmic/mutation/overview?id=22724234	CREBBP	1450	Y1450	Y1450N	3
cosmic-cmc	https://cancer.sanger.ac.uk/cosmic/mutation/overview?id=22717333	CREBBP	1447	T1447	T1447I	3
cosmic-cmc	https://cancer.sanger.ac.uk/cosmic/mutation/overview?id=22723470	CREBBP	1446	R1446	R1446_T1447delinsLS	3
cosmic-cmc	https://cancer.sanger.ac.uk/cosmic/mutation/overview?id=22728089	CREBBP	1446	R1446	R1446L	3
cosmic-cmc	https://cancer.sanger.ac.uk/cosmic/mutation/overview?id=22714854	CREBBP	1446	R1446	R1446H	2
cosmic-cmc	https://cancer.sanger.ac.uk/cosmic/mutation/overview?id=22717303	CREBBP	1446	R1446	R1446L	2
cosmic-cmc	https://cancer.sanger.ac.uk/cosmic/mutation/overview?id=22737997	CREBBP	1446	R1446	R1446P	3
cosmic-cmc	https://cancer.sanger.ac.uk/cosmic/mutation/overview?id=22714457	CREBBP	1446	R1446	R1446C	1
cosmic-cmc	https://cancer.sanger.ac.uk/cosmic/mutation/overview?id=22718082	CREBBP	1446	R1446	R1446S	3
cosmic-cmc	https://cancer.sanger.ac.uk/cosmic/mutation/overview?id=22715966	CREBBP	1446	R1446	R1446G	2
cosmic-cmc	https://cancer.sanger.ac.uk/cosmic/mutation/overview?id=22737167	CREBBP	1446	R1446	R1446C	3
cosmic-cmc	https://cancer.sanger.ac.uk/cosmic/mutation/overview?id=22723772	CREBBP	1435	D1435	D1435E	3
cosmic-cmc	https://cancer.sanger.ac.uk/cosmic/mutation/overview?id=22726317	CREBBP	1435	D1435	D1435E	3
cosmic-cmc	https://cancer.sanger.ac.uk/cosmic/mutation/overview?id=22737507	CREBBP	1435	D1435	D1435V	3
cosmic-cmc	https://cancer.sanger.ac.uk/cosmic/mutation/overview?id=22715591	CREBBP	1435	D1435	D1435A	3
cosmic-cmc	https://cancer.sanger.ac.uk/cosmic/mutation/overview?id=22720794	CREBBP	1435	D1435	D1435G	3
cosmic-cmc	https://cancer.sanger.ac.uk/cosmic/mutation/overview?id=22715348	CREBBP	1435	D1435	D1435H	3
cosmic-cmc	https://cancer.sanger.ac.uk/cosmic/mutation/overview?id=22718490	CREBBP	1435	D1435	D1435Y	2
cosmic-cmc	https://cancer.sanger.ac.uk/cosmic/mutation/overview?id=22714648	CREBBP	1435	D1435	D1435N	3
cosmic-cmc	https://cancer.sanger.ac.uk/cosmic/mutation/overview?id=22718483	CREBBP	1433	Y1433	Y1433H	3
cosmic-cmc	https://cancer.sanger.ac.uk/cosmic/mutation/overview?id=22717420	CREBBP	1421	C1421	C1421F	3
cosmic-cmc	https://cancer.sanger.ac.uk/cosmic/mutation/overview?id=22723977	CREBBP	1341	R1341	R1341P	3
cosmic-cmc	https://cancer.sanger.ac.uk/cosmic/mutation/overview?id=22715056	CREBBP	1278	E1278	E1278K	3
cosmic-cmc	https://cancer.sanger.ac.uk/cosmic/mutation/overview?id=22717676	CREBBP	1240	C1240	C1240Y	3
cosmic-cmc	https://cancer.sanger.ac.uk/cosmic/mutation/overview?id=22716129	CREBBP	1179	S1179	S1179G	3
cosmic-cmc	https://cancer.sanger.ac.uk/cosmic/mutation/overview?id=22724509	CREBBP	1167	Y1167	Y1167C	3
cosmic-cmc	https://cancer.sanger.ac.uk/cosmic/mutation/overview?id=22721419	CREBBP	910	T910	T910A	3
cosmic-cmc	https://cancer.sanger.ac.uk/cosmic/mutation/overview?id=22722981	CREBBP	601	R601	R601W	3
cosmic-cmc	https://cancer.sanger.ac.uk/cosmic/mutation/overview?id=28419320	CRISP1	138	I138	I138V	3
cosmic-cmc	https://cancer.sanger.ac.uk/cosmic/mutation/overview?id=42506045	CRLF2	232	F232	F232L	3
cosmic-cmc	https://cancer.sanger.ac.uk/cosmic/mutation/overview?id=42504555	CRLF2	232	F232	F232C	1
cosmic-cmc	https://cancer.sanger.ac.uk/cosmic/mutation/overview?id=40640271	CRNKL1	128	S128	S128F	3
cosmic-cmc	https://cancer.sanger.ac.uk/cosmic/mutation/overview?id=30732721	CRTC1	344	T344	T344A	3
cosmic-cmc	https://cancer.sanger.ac.uk/cosmic/mutation/overview?id=24082799	CSF1R	969	Y969	Y969C	2
cosmic-cmc	https://cancer.sanger.ac.uk/cosmic/mutation/overview?id=24098534	CSF1R	969	Y969	Y969F	2
cosmic-cmc	https://cancer.sanger.ac.uk/cosmic/mutation/overview?id=24099934	CSF1R	969	Y969	Y969D	3
cosmic-cmc	https://cancer.sanger.ac.uk/cosmic/mutation/overview?id=24097949	CSF1R	969	Y969	Y969H	2
cosmic-cmc	https://cancer.sanger.ac.uk/cosmic/mutation/overview?id=24098539	CSF1R	969	Y969	Y969N	3
cosmic-cmc	https://cancer.sanger.ac.uk/cosmic/mutation/overview?id=24087652	CSF1R	571	Y571	Y571D	3
cosmic-cmc	https://cancer.sanger.ac.uk/cosmic/mutation/overview?id=24084848	CSF1R	301	L301	L301S	3
cosmic-cmc	https://cancer.sanger.ac.uk/cosmic/mutation/overview?id=38096958	CSF3R	618	T618	T618I	1
cosmic-cmc	https://cancer.sanger.ac.uk/cosmic/mutation/overview?id=38100955	CSF3R	615	T615	T615A	3
cosmic-cmc	https://cancer.sanger.ac.uk/cosmic/mutation/overview?id=93191465	CTC-260F20.3	5	K5	K5N	3
cosmic-cmc	https://cancer.sanger.ac.uk/cosmic/mutation/overview?id=27928227	CTC1	987	R987	R987W	3
cosmic-cmc	https://cancer.sanger.ac.uk/cosmic/mutation/overview?id=27930028	CTC1	975	R975	R975G	3
cosmic-cmc	https://cancer.sanger.ac.uk/cosmic/mutation/overview?id=27930991	CTC1	278	G278	G278V	3
cosmic-cmc	https://cancer.sanger.ac.uk/cosmic/mutation/overview?id=28772471	CTHRC1	44	Q44	Q44P	3
cosmic-cmc	https://cancer.sanger.ac.uk/cosmic/mutation/overview?id=28225698	CTLA4	40	V40	V40M	3
cosmic-cmc	https://cancer.sanger.ac.uk/cosmic/mutation/overview?id=28224947	CTLA4	70	R70	R70W	3
cosmic-cmc	https://cancer.sanger.ac.uk/cosmic/mutation/overview?id=28225609	CTLA4	70	R70	R70Q	3
cosmic-cmc	https://cancer.sanger.ac.uk/cosmic/mutation/overview?id=28224004	CTLA4	75	R75	R75W	3
cosmic-cmc	https://cancer.sanger.ac.uk/cosmic/mutation/overview?id=28224755	CTLA4	137	P137	P137L	3
cosmic-cmc	https://cancer.sanger.ac.uk/cosmic/mutation/overview?id=28224090	CTLA4	146	G146	G146R	3
cosmic-cmc	https://cancer.sanger.ac.uk/cosmic/mutation/overview?id=63162296	CTNNA2	351	N351	N351H	3
cosmic-cmc	https://cancer.sanger.ac.uk/cosmic/mutation/overview?id=63238770	CTNNA2	351	N351	N351T	3
cosmic-cmc	https://cancer.sanger.ac.uk/cosmic/mutation/overview?id=31264435	CTNNB1	13	A13	A13T	3
cosmic-cmc	https://cancer.sanger.ac.uk/cosmic/mutation/overview?id=31257905	CTNNB1	21	A21	A21T	3
cosmic-cmc	https://cancer.sanger.ac.uk/cosmic/mutation/overview?id=31257090	CTNNB1	22	V22	V22A	3
cosmic-cmc	https://cancer.sanger.ac.uk/cosmic/mutation/overview?id=31252408	CTNNB1	32	D32	D32Y	1
cosmic-cmc	https://cancer.sanger.ac.uk/cosmic/mutation/overview?id=31252192	CTNNB1	32	D32	D32H	2
cosmic-cmc	https://cancer.sanger.ac.uk/cosmic/mutation/overview?id=31252175	CTNNB1	32	D32	D32N	1
cosmic-cmc	https://cancer.sanger.ac.uk/cosmic/mutation/overview?id=31267407	CTNNB1	32	D32	D32C	3
cosmic-cmc	https://cancer.sanger.ac.uk/cosmic/mutation/overview?id=31255611	CTNNB1	32	D32	D32A	2
cosmic-cmc	https://cancer.sanger.ac.uk/cosmic/mutation/overview?id=31253134	CTNNB1	32	D32	D32G	1
cosmic-cmc	https://cancer.sanger.ac.uk/cosmic/mutation/overview?id=31251877	CTNNB1	32	D32	D32V	2
cosmic-cmc	https://cancer.sanger.ac.uk/cosmic/mutation/overview?id=31262944	CTNNB1	32	D32	D32V	3
cosmic-cmc	https://cancer.sanger.ac.uk/cosmic/mutation/overview?id=31267070	CTNNB1	32	D32	D32E	3
cosmic-cmc	https://cancer.sanger.ac.uk/cosmic/mutation/overview?id=31260934	CTNNB1	32	D32	D32E	3
cosmic-cmc	https://cancer.sanger.ac.uk/cosmic/mutation/overview?id=31252142	CTNNB1	33	S33	S33A	2
cosmic-cmc	https://cancer.sanger.ac.uk/cosmic/mutation/overview?id=31262100	CTNNB1	33	S33	S33T	2
cosmic-cmc	https://cancer.sanger.ac.uk/cosmic/mutation/overview?id=31252695	CTNNB1	33	S33	S33P	2
cosmic-cmc	https://cancer.sanger.ac.uk/cosmic/mutation/overview?id=31255885	CTNNB1	33	S33	S33N	3
cosmic-cmc	https://cancer.sanger.ac.uk/cosmic/mutation/overview?id=31263809	CTNNB1	33	S33	S33L	3
cosmic-cmc	https://cancer.sanger.ac.uk/cosmic/mutation/overview?id=31252447	CTNNB1	33	S33	S33C	2
cosmic-cmc	https://cancer.sanger.ac.uk/cosmic/mutation/overview?id=31252443	CTNNB1	33	S33	S33Y	1
cosmic-cmc	https://cancer.sanger.ac.uk/cosmic/mutation/overview?id=31252148	CTNNB1	33	S33	S33F	1
cosmic-cmc	https://cancer.sanger.ac.uk/cosmic/mutation/overview?id=31251894	CTNNB1	34	G34	G34R	2
cosmic-cmc	https://cancer.sanger.ac.uk/cosmic/mutation/overview?id=31254923	CTNNB1	34	G34	G34R	2
cosmic-cmc	https://cancer.sanger.ac.uk/cosmic/mutation/overview?id=31278731	CTNNB1	34	G34	G34L	3
cosmic-cmc	https://cancer.sanger.ac.uk/cosmic/mutation/overview?id=31257901	CTNNB1	34	G34	G34I	3
cosmic-cmc	https://cancer.sanger.ac.uk/cosmic/mutation/overview?id=31252138	CTNNB1	34	G34	G34V	1
cosmic-cmc	https://cancer.sanger.ac.uk/cosmic/mutation/overview?id=31251898	CTNNB1	34	G34	G34E	1
cosmic-cmc	https://cancer.sanger.ac.uk/cosmic/mutation/overview?id=31259799	CTNNB1	34	G34	G34A	2
cosmic-cmc	https://cancer.sanger.ac.uk/cosmic/mutation/overview?id=31259330	CTNNB1	34	G34	G34D	3
cosmic-cmc	https://cancer.sanger.ac.uk/cosmic/mutation/overview?id=31253742	CTNNB1	37	S37	S37P	2
cosmic-cmc	https://cancer.sanger.ac.uk/cosmic/mutation/overview?id=31253550	CTNNB1	37	S37	S37A	2
cosmic-cmc	https://cancer.sanger.ac.uk/cosmic/mutation/overview?id=31262102	CTNNB1	37	S37	S37T	3
cosmic-cmc	https://cancer.sanger.ac.uk/cosmic/mutation/overview?id=31254354	CTNNB1	37	S37	S37L	3
cosmic-cmc	https://cancer.sanger.ac.uk/cosmic/mutation/overview?id=31252422	CTNNB1	37	S37	S37C	1
cosmic-cmc	https://cancer.sanger.ac.uk/cosmic/mutation/overview?id=31252113	CTNNB1	37	S37	S37F	1
cosmic-cmc	https://cancer.sanger.ac.uk/cosmic/mutation/overview?id=31253150	CTNNB1	37	S37	S37Y	1
cosmic-cmc	https://cancer.sanger.ac.uk/cosmic/mutation/overview?id=31257300	CTNNB1	40	T40	T40A	3
cosmic-cmc	https://cancer.sanger.ac.uk/cosmic/mutation/overview?id=31280923	CTNNB1	40	T40	T40S	3
cosmic-cmc	https://cancer.sanger.ac.uk/cosmic/mutation/overview?id=31253513	CTNNB1	40	T40	T40I	3
cosmic-cmc	https://cancer.sanger.ac.uk/cosmic/mutation/overview?id=31251885	CTNNB1	41	T41	T41A	1
cosmic-cmc	https://cancer.sanger.ac.uk/cosmic/mutation/overview?id=31262631	CTNNB1	41	T41	T41S	3
cosmic-cmc	https://cancer.sanger.ac.uk/cosmic/mutation/overview?id=31257784	CTNNB1	41	T41	T41P	3
cosmic-cmc	https://cancer.sanger.ac.uk/cosmic/mutation/overview?id=31252674	CTNNB1	41	T41	T41I	1
cosmic-cmc	https://cancer.sanger.ac.uk/cosmic/mutation/overview?id=31254797	CTNNB1	41	T41	T41N	2
cosmic-cmc	https://cancer.sanger.ac.uk/cosmic/mutation/overview?id=31268037	CTNNB1	41	T41	T41S	3
cosmic-cmc	https://cancer.sanger.ac.uk/cosmic/mutation/overview?id=31254166	CTNNB1	41	T41	T41I	3
cosmic-cmc	https://cancer.sanger.ac.uk/cosmic/mutation/overview?id=31252104	CTNNB1	45	S45	S45P	1
cosmic-cmc	https://cancer.sanger.ac.uk/cosmic/mutation/overview?id=31252135	CTNNB1	45	S45	S45T	3
cosmic-cmc	https://cancer.sanger.ac.uk/cosmic/mutation/overview?id=31252107	CTNNB1	45	S45	S45A	2
cosmic-cmc	https://cancer.sanger.ac.uk/cosmic/mutation/overview?id=31255055	CTNNB1	45	S45	S45V	3
cosmic-cmc	https://cancer.sanger.ac.uk/cosmic/mutation/overview?id=31284409	CTNNB1	45	S45	S45E	3
cosmic-cmc	https://cancer.sanger.ac.uk/cosmic/mutation/overview?id=31253314	CTNNB1	45	S45	S45C	2
cosmic-cmc	https://cancer.sanger.ac.uk/cosmic/mutation/overview?id=31251890	CTNNB1	45	S45	S45F	1
cosmic-cmc	https://cancer.sanger.ac.uk/cosmic/mutation/overview?id=31253725	CTNNB1	45	S45	S45Y	1
cosmic-cmc	https://cancer.sanger.ac.uk/cosmic/mutation/overview?id=22053136	CUL9	2484	E2484	E2484Q	3
cosmic-cmc	https://cancer.sanger.ac.uk/cosmic/mutation/overview?id=34070860	CUX1	47	E47	E47K	3
cosmic-cmc	https://cancer.sanger.ac.uk/cosmic/mutation/overview?id=34088666	CUX1	47	E47	E47D	3
cosmic-cmc	https://cancer.sanger.ac.uk/cosmic/mutation/overview?id=51713855	CYP21A2	31	P31	P31L	3
cosmic-cmc	https://cancer.sanger.ac.uk/cosmic/mutation/overview?id=51715692	CYP21A2	173	I173	I173N	3
cosmic-cmc	https://cancer.sanger.ac.uk/cosmic/mutation/overview?id=51715395	CYP21A2	292	G292	G292S	3
cosmic-cmc	https://cancer.sanger.ac.uk/cosmic/mutation/overview?id=51716726	CYP21A2	357	R357	R357W	3
cosmic-cmc	https://cancer.sanger.ac.uk/cosmic/mutation/overview?id=51713654	CYP21A2	454	P454	P454S	3
cosmic-cmc	https://cancer.sanger.ac.uk/cosmic/mutation/overview?id=23876418	CYP2C9	19	L19	L19I	3
cosmic-cmc	https://cancer.sanger.ac.uk/cosmic/mutation/overview?id=23875464	CYP2C9	450	T450	T450P	3
cosmic-cmc	https://cancer.sanger.ac.uk/cosmic/mutation/overview?id=22075784	CYP39A1	57	R57	R57T	3
cosmic-cmc	https://cancer.sanger.ac.uk/cosmic/mutation/overview?id=23385947	CYP4F2	426	G426	G426R	3
cosmic-cmc	https://cancer.sanger.ac.uk/cosmic/mutation/overview?id=23714691	CYP4F22	300	G300	G300R	3
cosmic-cmc	https://cancer.sanger.ac.uk/cosmic/mutation/overview?id=26146661	DAW1	246	W246	W246R	3
cosmic-cmc	https://cancer.sanger.ac.uk/cosmic/mutation/overview?id=41393141	DAXX	457	E457	E457V	3
cosmic-cmc	https://cancer.sanger.ac.uk/cosmic/mutation/overview?id=41392990	DAXX	457	E457	E457K	3
cosmic-cmc	https://cancer.sanger.ac.uk/cosmic/mutation/overview?id=23508429	DCAF15	212	L212	L212R	3
cosmic-cmc	https://cancer.sanger.ac.uk/cosmic/mutation/overview?id=23508422	DCAF15	284	P284	P284S	3
cosmic-cmc	https://cancer.sanger.ac.uk/cosmic/mutation/overview?id=59117791	DCC	1375	P1375	P1375H	3
cosmic-cmc	https://cancer.sanger.ac.uk/cosmic/mutation/overview?id=29955842	DCHS1	2513	R2513	R2513H	3
cosmic-cmc	https://cancer.sanger.ac.uk/cosmic/mutation/overview?id=29944764	DCHS1	2330	R2330	R2330C	3
cosmic-cmc	https://cancer.sanger.ac.uk/cosmic/mutation/overview?id=20972081	DDB2	273	R273	R273H	3
cosmic-cmc	https://cancer.sanger.ac.uk/cosmic/mutation/overview?id=37952466	DDR2	505	G505	G505S	3
cosmic-cmc	https://cancer.sanger.ac.uk/cosmic/mutation/overview?id=37958619	DDR2	638	I638	I638F	3
cosmic-cmc	https://cancer.sanger.ac.uk/cosmic/mutation/overview?id=37963414	DDR2	768	S768	S768R	3
cosmic-cmc	https://cancer.sanger.ac.uk/cosmic/mutation/overview?id=20115494	DEFB129	26	R26	R26C	3
cosmic-cmc	https://cancer.sanger.ac.uk/cosmic/mutation/overview?id=46866366	DEK	41	E41	E41D	3
cosmic-cmc	https://cancer.sanger.ac.uk/cosmic/mutation/overview?id=33582247	DGCR8	518	E518	E518K	3
cosmic-cmc	https://cancer.sanger.ac.uk/cosmic/mutation/overview?id=80916715	DICER1	1910	R1910	R1910Q	3
cosmic-cmc	https://cancer.sanger.ac.uk/cosmic/mutation/overview?id=80916584	DICER1	1809	G1809	G1809R	3
cosmic-cmc	https://cancer.sanger.ac.uk/cosmic/mutation/overview?id=80917509	DICER1	1713	D1713	D1713V	3
cosmic-cmc	https://cancer.sanger.ac.uk/cosmic/mutation/overview?id=80923003	DICER1	1709	D1709	D1709Y	3
cosmic-cmc	https://cancer.sanger.ac.uk/cosmic/mutation/overview?id=35645732	DKC1	322	R322	R322Q	3
cosmic-cmc	https://cancer.sanger.ac.uk/cosmic/mutation/overview?id=35645966	DKC1	359	D359	D359N	3
cosmic-cmc	https://cancer.sanger.ac.uk/cosmic/mutation/overview?id=29871374	DLST	374	G374	G374E	3
cosmic-cmc	https://cancer.sanger.ac.uk/cosmic/mutation/overview?id=23981827	DMGDH	330	P330	P330S	3
cosmic-cmc	https://cancer.sanger.ac.uk/cosmic/mutation/overview?id=23870776	DMWD	519	S519	S519G	3
cosmic-cmc	https://cancer.sanger.ac.uk/cosmic/mutation/overview?id=23191743	DNMT3A	904	P904	P904S	3
cosmic-cmc	https://cancer.sanger.ac.uk/cosmic/mutation/overview?id=23191964	DNMT3A	882	R882	R882P	3
cosmic-cmc	https://cancer.sanger.ac.uk/cosmic/mutation/overview?id=23205129	DNMT3A	882	R882	R882L	3
cosmic-cmc	https://cancer.sanger.ac.uk/cosmic/mutation/overview?id=23191927	DNMT3A	882	R882	R882H	3
cosmic-cmc	https://cancer.sanger.ac.uk/cosmic/mutation/overview?id=23191925	DNMT3A	882	R882	R882C	3
cosmic-cmc	https://cancer.sanger.ac.uk/cosmic/mutation/overview?id=23208699	DNMT3A	882	R882	R882G	3
cosmic-cmc	https://cancer.sanger.ac.uk/cosmic/mutation/overview?id=23192218	DNMT3A	882	R882	R882S	3
cosmic-cmc	https://cancer.sanger.ac.uk/cosmic/mutation/overview?id=23193338	DNMT3A	735	Y735	Y735C	3
cosmic-cmc	https://cancer.sanger.ac.uk/cosmic/mutation/overview?id=28473766	DONSON	545	P545	P545L	3
cosmic-cmc	https://cancer.sanger.ac.uk/cosmic/mutation/overview?id=28474100	DONSON	270	Y270	Y270C	3
cosmic-cmc	https://cancer.sanger.ac.uk/cosmic/mutation/overview?id=28473276	DONSON	211	R211	R211C	3
cosmic-cmc	https://cancer.sanger.ac.uk/cosmic/mutation/overview?id=23880542	DST	5067	E5067	E5067D	3
cosmic-cmc	https://cancer.sanger.ac.uk/cosmic/mutation/overview?id=23873623	DST	4379	L4379	L4379P	3
cosmic-cmc	https://cancer.sanger.ac.uk/cosmic/mutation/overview?id=23882696	DST	4038	G4038	G4038V	3
cosmic-cmc	https://cancer.sanger.ac.uk/cosmic/mutation/overview?id=36080680	DYNC1H1	4317	T4317	T4317M	3
cosmic-cmc	https://cancer.sanger.ac.uk/cosmic/mutation/overview?id=22953329	ECPAS	1583	D1583	D1583Y	3
cosmic-cmc	https://cancer.sanger.ac.uk/cosmic/mutation/overview?id=22364638	EGFR	108	R108	R108G	3
cosmic-cmc	https://cancer.sanger.ac.uk/cosmic/mutation/overview?id=22305767	EGFR	108	R108	R108K	3
cosmic-cmc	https://cancer.sanger.ac.uk/cosmic/mutation/overview?id=22308654	EGFR	263	T263	T263P	3
cosmic-cmc	https://cancer.sanger.ac.uk/cosmic/mutation/overview?id=22305566	EGFR	289	A289	A289T	3
cosmic-cmc	https://cancer.sanger.ac.uk/cosmic/mutation/overview?id=22314222	EGFR	289	A289	A289D	3
cosmic-cmc	https://cancer.sanger.ac.uk/cosmic/mutation/overview?id=22304771	EGFR	289	A289	A289V	3
cosmic-cmc	https://cancer.sanger.ac.uk/cosmic/mutation/overview?id=22361157	EGFR	326	C326	C326F	3
cosmic-cmc	https://cancer.sanger.ac.uk/cosmic/mutation/overview?id=22320637	EGFR	330	E330	E330K	3
cosmic-cmc	https://cancer.sanger.ac.uk/cosmic/mutation/overview?id=22307044	EGFR	546	P546	P546S	3
cosmic-cmc	https://cancer.sanger.ac.uk/cosmic/mutation/overview?id=22304915	EGFR	598	G598	G598V	3
cosmic-cmc	https://cancer.sanger.ac.uk/cosmic/mutation/overview?id=22311957	EGFR	598	G598	G598A	3
cosmic-cmc	https://cancer.sanger.ac.uk/cosmic/mutation/overview?id=22306261	EGFR	719	G719	G719C	3
cosmic-cmc	https://cancer.sanger.ac.uk/cosmic/mutation/overview?id=22304795	EGFR	719	G719	G719S	3
cosmic-cmc	https://cancer.sanger.ac.uk/cosmic/mutation/overview?id=22304737	EGFR	719	G719	G719A	3
cosmic-cmc	https://cancer.sanger.ac.uk/cosmic/mutation/overview?id=22319529	EGFR	719	G719	G719D	3
cosmic-cmc	https://cancer.sanger.ac.uk/cosmic/mutation/overview?id=22323199	EGFR	733	P733	P733L	3
cosmic-cmc	https://cancer.sanger.ac.uk/cosmic/mutation/overview?id=22311241	EGFR	734	E734	E734K	3
cosmic-cmc	https://cancer.sanger.ac.uk/cosmic/mutation/overview?id=22308838	EGFR	735	G735	G735S	3
cosmic-cmc	https://cancer.sanger.ac.uk/cosmic/mutation/overview?id=22305530	EGFR	742	V742	V742A	3
cosmic-cmc	https://cancer.sanger.ac.uk/cosmic/mutation/overview?id=22379883	EGFR	745	K745	K745R	3
cosmic-cmc	https://cancer.sanger.ac.uk/cosmic/mutation/overview?id=22324586	EGFR	746	E746	E746K	2
cosmic-cmc	https://cancer.sanger.ac.uk/cosmic/mutation/overview?id=22344741	EGFR	746	E746	E746_L747delinsNY	3
cosmic-cmc	https://cancer.sanger.ac.uk/cosmic/mutation/overview?id=22319181	EGFR	746	E746	E746A	3
cosmic-cmc	https://cancer.sanger.ac.uk/cosmic/mutation/overview?id=22305538	EGFR	746	E746	E746G	3
cosmic-cmc	https://cancer.sanger.ac.uk/cosmic/mutation/overview?id=22313138	EGFR	746	E746	E746V	3
cosmic-cmc	https://cancer.sanger.ac.uk/cosmic/mutation/overview?id=22375977	EGFR	747	L747	L747V	3
cosmic-cmc	https://cancer.sanger.ac.uk/cosmic/mutation/overview?id=22311413	EGFR	747	L747	L747P	3
cosmic-cmc	https://cancer.sanger.ac.uk/cosmic/mutation/overview?id=22309125	EGFR	747	L747	L747S	2
cosmic-cmc	https://cancer.sanger.ac.uk/cosmic/mutation/overview?id=22310048	EGFR	747	L747	L747F	3
cosmic-cmc	https://cancer.sanger.ac.uk/cosmic/mutation/overview?id=22375929	EGFR	747	L747	L747_R748delinsFP	3
cosmic-cmc	https://cancer.sanger.ac.uk/cosmic/mutation/overview?id=22360833	EGFR	748	R748	R748K	3
cosmic-cmc	https://cancer.sanger.ac.uk/cosmic/mutation/overview?id=22306206	EGFR	748	R748	R748I	3
cosmic-cmc	https://cancer.sanger.ac.uk/cosmic/mutation/overview?id=22361840	EGFR	749	E749	E749V	3
cosmic-cmc	https://cancer.sanger.ac.uk/cosmic/mutation/overview?id=22350940	EGFR	749	E749	E749G	3
cosmic-cmc	https://cancer.sanger.ac.uk/cosmic/mutation/overview?id=22314089	EGFR	750	A750	A750P	2
cosmic-cmc	https://cancer.sanger.ac.uk/cosmic/mutation/overview?id=22329949	EGFR	750	A750	A750T	3
cosmic-cmc	https://cancer.sanger.ac.uk/cosmic/mutation/overview?id=22326347	EGFR	750	A750	A750E	3
cosmic-cmc	https://cancer.sanger.ac.uk/cosmic/mutation/overview?id=22381911	EGFR	750	A750	A750V	3
cosmic-cmc	https://cancer.sanger.ac.uk/cosmic/mutation/overview?id=22313146	EGFR	751	T751	T751A	3
cosmic-cmc	https://cancer.sanger.ac.uk/cosmic/mutation/overview?id=22311491	EGFR	751	T751	T751K	3
cosmic-cmc	https://cancer.sanger.ac.uk/cosmic/mutation/overview?id=22309190	EGFR	751	T751	T751I	3
cosmic-cmc	https://cancer.sanger.ac.uk/cosmic/mutation/overview?id=22327581	EGFR	752	S752	S752P	3
cosmic-cmc	https://cancer.sanger.ac.uk/cosmic/mutation/overview?id=22370284	EGFR	752	S752	S752Y	2
cosmic-cmc	https://cancer.sanger.ac.uk/cosmic/mutation/overview?id=22310088	EGFR	752	S752	S752F	3
cosmic-cmc	https://cancer.sanger.ac.uk/cosmic/mutation/overview?id=22321687	EGFR	753	P753	P753S	3
cosmic-cmc	https://cancer.sanger.ac.uk/cosmic/mutation/overview?id=22333780	EGFR	761	D761	D761N	3
cosmic-cmc	https://cancer.sanger.ac.uk/cosmic/mutation/overview?id=22309103	EGFR	761	D761	D761Y	3
cosmic-cmc	https://cancer.sanger.ac.uk/cosmic/mutation/overview?id=22312557	EGFR	768	S768	S768I	3
cosmic-cmc	https://cancer.sanger.ac.uk/cosmic/mutation/overview?id=22348331	EGFR	773	H773	H773R	3
cosmic-cmc	https://cancer.sanger.ac.uk/cosmic/mutation/overview?id=22309536	EGFR	790	T790	T790S	3
cosmic-cmc	https://cancer.sanger.ac.uk/cosmic/mutation/overview?id=22320891	EGFR	790	T790	T790A	3
cosmic-cmc	https://cancer.sanger.ac.uk/cosmic/mutation/overview?id=22305708	EGFR	790	T790	T790M	1
cosmic-cmc	https://cancer.sanger.ac.uk/cosmic/mutation/overview?id=22327381	EGFR	796	G796	G796S	3
cosmic-cmc	https://cancer.sanger.ac.uk/cosmic/mutation/overview?id=22347058	EGFR	810	G810	G810S	3
cosmic-cmc	https://cancer.sanger.ac.uk/cosmic/mutation/overview?id=22326924	EGFR	810	G810	G810D	3
cosmic-cmc	https://cancer.sanger.ac.uk/cosmic/mutation/overview?id=22306233	EGFR	831	R831	R831H	3
cosmic-cmc	https://cancer.sanger.ac.uk/cosmic/mutation/overview?id=22307379	EGFR	834	V834	V834L	3
cosmic-cmc	https://cancer.sanger.ac.uk/cosmic/mutation/overview?id=22314058	EGFR	843	V843	V843I	3
cosmic-cmc	https://cancer.sanger.ac.uk/cosmic/mutation/overview?id=22310229	EGFR	858	L858	L858M	2
cosmic-cmc	https://cancer.sanger.ac.uk/cosmic/mutation/overview?id=22307598	EGFR	858	L858	L858K	3
cosmic-cmc	https://cancer.sanger.ac.uk/cosmic/mutation/overview?id=22330803	EGFR	858	L858	L858R	3
cosmic-cmc	https://cancer.sanger.ac.uk/cosmic/mutation/overview?id=22304911	EGFR	858	L858	L858R	1
cosmic-cmc	https://cancer.sanger.ac.uk/cosmic/mutation/overview?id=22309306	EGFR	858	L858	L858Q	2
cosmic-cmc	https://cancer.sanger.ac.uk/cosmic/mutation/overview?id=22309556	EGFR	858	L858	L858R	3
cosmic-cmc	https://cancer.sanger.ac.uk/cosmic/mutation/overview?id=22361416	EGFR	858	L858	L858R	3
cosmic-cmc	https://cancer.sanger.ac.uk/cosmic/mutation/overview?id=22329577	EGFR	861	L861	L861R	3
cosmic-cmc	https://cancer.sanger.ac.uk/cosmic/mutation/overview?id=22304908	EGFR	861	L861	L861Q	3
cosmic-cmc	https://cancer.sanger.ac.uk/cosmic/mutation/overview?id=35759377	EGLN1	374	H374	H374R	3
cosmic-cmc	https://cancer.sanger.ac.uk/cosmic/mutation/overview?id=20752374	EIF2AK4	1115	P1115	P1115L	3
cosmic-cmc	https://cancer.sanger.ac.uk/cosmic/mutation/overview?id=23597043	ELAC1	266	C266	C266S	3
cosmic-cmc	https://cancer.sanger.ac.uk/cosmic/mutation/overview?id=31387848	ELAC2	781	R781	R781H	3
cosmic-cmc	https://cancer.sanger.ac.uk/cosmic/mutation/overview?id=31387003	ELAC2	541	A541	A541T	3
cosmic-cmc	https://cancer.sanger.ac.uk/cosmic/mutation/overview?id=31387005	ELAC2	217	S217	S217L	3
cosmic-cmc	https://cancer.sanger.ac.uk/cosmic/mutation/overview?id=75690409	ELOC	79	Y79	Y79F	3
cosmic-cmc	https://cancer.sanger.ac.uk/cosmic/mutation/overview?id=75689697	ELOC	79	Y79	Y79S	3
cosmic-cmc	https://cancer.sanger.ac.uk/cosmic/mutation/overview?id=75689670	ELOC	79	Y79	Y79N	3
cosmic-cmc	https://cancer.sanger.ac.uk/cosmic/mutation/overview?id=39249385	ENG	545	G545	G545S	3
cosmic-cmc	https://cancer.sanger.ac.uk/cosmic/mutation/overview?id=39250498	ENG	437	R437	R437W	3
cosmic-cmc	https://cancer.sanger.ac.uk/cosmic/mutation/overview?id=39250424	ENG	331	G331	G331S	3
cosmic-cmc	https://cancer.sanger.ac.uk/cosmic/mutation/overview?id=24738743	EP300	1286	N1286	N1286S	3
cosmic-cmc	https://cancer.sanger.ac.uk/cosmic/mutation/overview?id=24749533	EP300	1391	R1391	R1391S	3
cosmic-cmc	https://cancer.sanger.ac.uk/cosmic/mutation/overview?id=24737151	EP300	1399	D1399	D1399Y	3
cosmic-cmc	https://cancer.sanger.ac.uk/cosmic/mutation/overview?id=24737627	EP300	1399	D1399	D1399N	3
cosmic-cmc	https://cancer.sanger.ac.uk/cosmic/mutation/overview?id=24753989	EP300	1411	T1411	T1411I	3
cosmic-cmc	https://cancer.sanger.ac.uk/cosmic/mutation/overview?id=24740312	EP300	1502	P1502	P1502L	3
cosmic-cmc	https://cancer.sanger.ac.uk/cosmic/mutation/overview?id=24756650	EP300	2001	P2001	P2001S	3
cosmic-cmc	https://cancer.sanger.ac.uk/cosmic/mutation/overview?id=24738267	EP300	2221	P2221	P2221Q	3
cosmic-cmc	https://cancer.sanger.ac.uk/cosmic/mutation/overview?id=20708175	EPAS1	530	A530	A530T	3
cosmic-cmc	https://cancer.sanger.ac.uk/cosmic/mutation/overview?id=20713332	EPAS1	530	A530	A530P	3
cosmic-cmc	https://cancer.sanger.ac.uk/cosmic/mutation/overview?id=20708105	EPAS1	530	A530	A530E	3
cosmic-cmc	https://cancer.sanger.ac.uk/cosmic/mutation/overview?id=20707988	EPAS1	530	A530	A530V	3
cosmic-cmc	https://cancer.sanger.ac.uk/cosmic/mutation/overview?id=20709339	EPAS1	531	P531	P531A	3
cosmic-cmc	https://cancer.sanger.ac.uk/cosmic/mutation/overview?id=20710716	EPAS1	531	P531	P531T	3
cosmic-cmc	https://cancer.sanger.ac.uk/cosmic/mutation/overview?id=20708140	EPAS1	531	P531	P531S	3
cosmic-cmc	https://cancer.sanger.ac.uk/cosmic/mutation/overview?id=20707933	EPAS1	531	P531	P531H	3
cosmic-cmc	https://cancer.sanger.ac.uk/cosmic/mutation/overview?id=20708635	EPAS1	531	P531	P531R	3
cosmic-cmc	https://cancer.sanger.ac.uk/cosmic/mutation/overview?id=20708172	EPAS1	531	P531	P531L	3
cosmic-cmc	https://cancer.sanger.ac.uk/cosmic/mutation/overview?id=21041965	EPHA5	582	G582	G582E	3
cosmic-cmc	https://cancer.sanger.ac.uk/cosmic/mutation/overview?id=23667287	ERBB2	309	G309	G309E	3
cosmic-cmc	https://cancer.sanger.ac.uk/cosmic/mutation/overview?id=23675906	ERBB2	309	G309	G309A	3
cosmic-cmc	https://cancer.sanger.ac.uk/cosmic/mutation/overview?id=23687953	ERBB2	310	S310	S310A	3
cosmic-cmc	https://cancer.sanger.ac.uk/cosmic/mutation/overview?id=23664295	ERBB2	310	S310	S310F	2
cosmic-cmc	https://cancer.sanger.ac.uk/cosmic/mutation/overview?id=23665202	ERBB2	310	S310	S310Y	1
cosmic-cmc	https://cancer.sanger.ac.uk/cosmic/mutation/overview?id=23672224	ERBB2	310	S310	S310Y	3
cosmic-cmc	https://cancer.sanger.ac.uk/cosmic/mutation/overview?id=23670098	ERBB2	678	R678	R678W	3
cosmic-cmc	https://cancer.sanger.ac.uk/cosmic/mutation/overview?id=23664677	ERBB2	678	R678	R678Q	2
cosmic-cmc	https://cancer.sanger.ac.uk/cosmic/mutation/overview?id=23665384	ERBB2	755	L755	L755M	2
cosmic-cmc	https://cancer.sanger.ac.uk/cosmic/mutation/overview?id=23667423	ERBB2	755	L755	L755P	3
cosmic-cmc	https://cancer.sanger.ac.uk/cosmic/mutation/overview?id=23669636	ERBB2	755	L755	L755A	3
cosmic-cmc	https://cancer.sanger.ac.uk/cosmic/mutation/overview?id=23669601	ERBB2	755	L755	L755_T759delinsAQSQQ	3
cosmic-cmc	https://cancer.sanger.ac.uk/cosmic/mutation/overview?id=23678798	ERBB2	755	L755	L755W	2
cosmic-cmc	https://cancer.sanger.ac.uk/cosmic/mutation/overview?id=23664255	ERBB2	755	L755	L755S	2
cosmic-cmc	https://cancer.sanger.ac.uk/cosmic/mutation/overview?id=23667959	ERBB2	769	D769	D769N	2
cosmic-cmc	https://cancer.sanger.ac.uk/cosmic/mutation/overview?id=23664565	ERBB2	769	D769	D769Y	1
cosmic-cmc	https://cancer.sanger.ac.uk/cosmic/mutation/overview?id=23664514	ERBB2	769	D769	D769H	1
cosmic-cmc	https://cancer.sanger.ac.uk/cosmic/mutation/overview?id=23671392	ERBB2	773	V773	V773M	3
cosmic-cmc	https://cancer.sanger.ac.uk/cosmic/mutation/overview?id=23688987	ERBB2	773	V773	V773A	3
cosmic-cmc	https://cancer.sanger.ac.uk/cosmic/mutation/overview?id=23673819	ERBB2	776	G776	G776S	1
cosmic-cmc	https://cancer.sanger.ac.uk/cosmic/mutation/overview?id=23666413	ERBB2	776	G776	G776C	3
cosmic-cmc	https://cancer.sanger.ac.uk/cosmic/mutation/overview?id=23677241	ERBB2	776	G776	G776D	3
cosmic-cmc	https://cancer.sanger.ac.uk/cosmic/mutation/overview?id=23671660	ERBB2	776	G776	G776V	3
cosmic-cmc	https://cancer.sanger.ac.uk/cosmic/mutation/overview?id=23664281	ERBB2	777	V777	V777L	1
cosmic-cmc	https://cancer.sanger.ac.uk/cosmic/mutation/overview?id=23665582	ERBB2	777	V777	V777L	2
cosmic-cmc	https://cancer.sanger.ac.uk/cosmic/mutation/overview?id=23667488	ERBB2	777	V777	V777M	2
cosmic-cmc	https://cancer.sanger.ac.uk/cosmic/mutation/overview?id=23674530	ERBB2	777	V777	V777E	3
cosmic-cmc	https://cancer.sanger.ac.uk/cosmic/mutation/overview?id=23683621	ERBB2	778	G778	G778D	3
cosmic-cmc	https://cancer.sanger.ac.uk/cosmic/mutation/overview?id=23681935	ERBB2	779	S779	S779P	3
cosmic-cmc	https://cancer.sanger.ac.uk/cosmic/mutation/overview?id=23667444	ERBB2	779	S779	S779F	3
cosmic-cmc	https://cancer.sanger.ac.uk/cosmic/mutation/overview?id=23681976	ERBB2	780	P780	P780S	3
cosmic-cmc	https://cancer.sanger.ac.uk/cosmic/mutation/overview?id=23665888	ERBB2	780	P780	P780T	3
cosmic-cmc	https://cancer.sanger.ac.uk/cosmic/mutation/overview?id=23671980	ERBB2	780	P780	P780L	3
cosmic-cmc	https://cancer.sanger.ac.uk/cosmic/mutation/overview?id=23683602	ERBB2	842	V842	V842L	3
cosmic-cmc	https://cancer.sanger.ac.uk/cosmic/mutation/overview?id=23664605	ERBB2	842	V842	V842I	1
cosmic-cmc	https://cancer.sanger.ac.uk/cosmic/mutation/overview?id=23687664	ERBB2	842	V842	V842E	3
cosmic-cmc	https://cancer.sanger.ac.uk/cosmic/mutation/overview?id=23668206	ERBB2	857	N857	N857S	3
cosmic-cmc	https://cancer.sanger.ac.uk/cosmic/mutation/overview?id=23665303	ERBB2	869	L869	L869R	3
cosmic-cmc	https://cancer.sanger.ac.uk/cosmic/mutation/overview?id=23670522	ERBB2	896	R896	R896C	3
cosmic-cmc	https://cancer.sanger.ac.uk/cosmic/mutation/overview?id=23684463	ERBB2	914	E914	E914K	3
cosmic-cmc	https://cancer.sanger.ac.uk/cosmic/mutation/overview?id=21213611	ERBB3	104	V104	V104L	3
cosmic-cmc	https://cancer.sanger.ac.uk/cosmic/mutation/overview?id=21212152	ERBB3	104	V104	V104L	3
cosmic-cmc	https://cancer.sanger.ac.uk/cosmic/mutation/overview?id=21212066	ERBB3	104	V104	V104L	2
cosmic-cmc	https://cancer.sanger.ac.uk/cosmic/mutation/overview?id=21212037	ERBB3	104	V104	V104M	2
cosmic-cmc	https://cancer.sanger.ac.uk/cosmic/mutation/overview?id=21212809	ERBB3	232	A232	A232T	3
cosmic-cmc	https://cancer.sanger.ac.uk/cosmic/mutation/overview?id=21213039	ERBB3	232	A232	A232V	3
cosmic-cmc	https://cancer.sanger.ac.uk/cosmic/mutation/overview?id=21214763	ERBB3	262	P262	P262H	3
cosmic-cmc	https://cancer.sanger.ac.uk/cosmic/mutation/overview?id=21215951	ERBB3	284	G284	G284R	3
cosmic-cmc	https://cancer.sanger.ac.uk/cosmic/mutation/overview?id=21212139	ERBB3	284	G284	G284R	2
cosmic-cmc	https://cancer.sanger.ac.uk/cosmic/mutation/overview?id=21213647	ERBB3	297	D297	D297H	3
cosmic-cmc	https://cancer.sanger.ac.uk/cosmic/mutation/overview?id=21212195	ERBB3	297	D297	D297Y	2
cosmic-cmc	https://cancer.sanger.ac.uk/cosmic/mutation/overview?id=21212606	ERBB3	297	D297	D297N	2
cosmic-cmc	https://cancer.sanger.ac.uk/cosmic/mutation/overview?id=21216810	ERBB3	297	D297	D297A	3
cosmic-cmc	https://cancer.sanger.ac.uk/cosmic/mutation/overview?id=21212612	ERBB3	297	D297	D297V	2
cosmic-cmc	https://cancer.sanger.ac.uk/cosmic/mutation/overview?id=21224268	ERBB3	297	D297	D297E	3
cosmic-cmc	https://cancer.sanger.ac.uk/cosmic/mutation/overview?id=21213593	ERBB3	332	E332	E332Q	3
cosmic-cmc	https://cancer.sanger.ac.uk/cosmic/mutation/overview?id=21212214	ERBB3	332	E332	E332K	3
cosmic-cmc	https://cancer.sanger.ac.uk/cosmic/mutation/overview?id=21215328	ERBB3	809	Q809	Q809R	3
cosmic-cmc	https://cancer.sanger.ac.uk/cosmic/mutation/overview?id=21219160	ERBB3	928	E928	E928Q	3
cosmic-cmc	https://cancer.sanger.ac.uk/cosmic/mutation/overview?id=21214046	ERBB3	928	E928	E928K	3
cosmic-cmc	https://cancer.sanger.ac.uk/cosmic/mutation/overview?id=21212414	ERBB3	928	E928	E928G	3
cosmic-cmc	https://cancer.sanger.ac.uk/cosmic/mutation/overview?id=21218379	ERBB3	928	E928	E928A	3
cosmic-cmc	https://cancer.sanger.ac.uk/cosmic/mutation/overview?id=30586302	ERBB4	872	E872	E872K	3
cosmic-cmc	https://cancer.sanger.ac.uk/cosmic/mutation/overview?id=30585778	ERBB4	544	R544	R544W	3
cosmic-cmc	https://cancer.sanger.ac.uk/cosmic/mutation/overview?id=30586306	ERBB4	542	E542	E542K	3
cosmic-cmc	https://cancer.sanger.ac.uk/cosmic/mutation/overview?id=30581546	ERBB4	452	E452	E452K	3
cosmic-cmc	https://cancer.sanger.ac.uk/cosmic/mutation/overview?id=30580122	ERBB4	393	R393	R393W	3
cosmic-cmc	https://cancer.sanger.ac.uk/cosmic/mutation/overview?id=30592954	ERBB4	317	E317	E317K	3
cosmic-cmc	https://cancer.sanger.ac.uk/cosmic/mutation/overview?id=42586533	ERCC2	616	R616	R616P	3
cosmic-cmc	https://cancer.sanger.ac.uk/cosmic/mutation/overview?id=42588829	ERCC2	616	R616	R616W	3
cosmic-cmc	https://cancer.sanger.ac.uk/cosmic/mutation/overview?id=42588329	ERCC2	461	L461	L461V	3
cosmic-cmc	https://cancer.sanger.ac.uk/cosmic/mutation/overview?id=42585527	ERCC2	112	R112	R112H	3
cosmic-cmc	https://cancer.sanger.ac.uk/cosmic/mutation/overview?id=28536375	ERCC4	589	R589	R589W	3
cosmic-cmc	https://cancer.sanger.ac.uk/cosmic/mutation/overview?id=28534060	ERCC4	799	R799	R799W	3
cosmic-cmc	https://cancer.sanger.ac.uk/cosmic/mutation/overview?id=32109166	ERCC5	818	A818	A818V	3
cosmic-cmc	https://cancer.sanger.ac.uk/cosmic/mutation/overview?id=32109184	ERCC5	858	L858	L858P	3
cosmic-cmc	https://cancer.sanger.ac.uk/cosmic/mutation/overview?id=58847357	ESR1	303	K303	K303R	3
cosmic-cmc	https://cancer.sanger.ac.uk/cosmic/mutation/overview?id=58871250	ESR1	303	K303	K303_N304delinsNS	3
cosmic-cmc	https://cancer.sanger.ac.uk/cosmic/mutation/overview?id=58847653	ESR1	380	E380	E380Q	2
cosmic-cmc	https://cancer.sanger.ac.uk/cosmic/mutation/overview?id=58848233	ESR1	463	S463	S463P	3
cosmic-cmc	https://cancer.sanger.ac.uk/cosmic/mutation/overview?id=58860087	ESR1	534	V534	V534E	3
cosmic-cmc	https://cancer.sanger.ac.uk/cosmic/mutation/overview?id=58852792	ESR1	536	L536	L536R	3
cosmic-cmc	https://cancer.sanger.ac.uk/cosmic/mutation/overview?id=58847375	ESR1	537	Y537	Y537H	3
cosmic-cmc	https://cancer.sanger.ac.uk/cosmic/mutation/overview?id=58848513	ESR1	537	Y537	Y537N	3
cosmic-cmc	https://cancer.sanger.ac.uk/cosmic/mutation/overview?id=58871204	ESR1	537	Y537	Y537D	3
cosmic-cmc	https://cancer.sanger.ac.uk/cosmic/mutation/overview?id=58862372	ESR1	537	Y537	Y537S	3
cosmic-cmc	https://cancer.sanger.ac.uk/cosmic/mutation/overview?id=58847544	ESR1	537	Y537	Y537S	3
cosmic-cmc	https://cancer.sanger.ac.uk/cosmic/mutation/overview?id=58847362	ESR1	537	Y537	Y537C	3
cosmic-cmc	https://cancer.sanger.ac.uk/cosmic/mutation/overview?id=58850816	ESR1	537	Y537	Y537S	3
cosmic-cmc	https://cancer.sanger.ac.uk/cosmic/mutation/overview?id=58847625	ESR1	538	D538	D538G	3
cosmic-cmc	https://cancer.sanger.ac.uk/cosmic/mutation/overview?id=56231178	ETV1	100	S100	S100G	3
cosmic-cmc	https://cancer.sanger.ac.uk/cosmic/mutation/overview?id=26498873	ETV4	30	E30	E30K	3
cosmic-cmc	https://cancer.sanger.ac.uk/cosmic/mutation/overview?id=48405992	ETV6	214	P214	P214L	3
cosmic-cmc	https://cancer.sanger.ac.uk/cosmic/mutation/overview?id=27773364	EZH2	690	R690	R690H	3
cosmic-cmc	https://cancer.sanger.ac.uk/cosmic/mutation/overview?id=27787300	EZH2	690	R690	R690G	3
cosmic-cmc	https://cancer.sanger.ac.uk/cosmic/mutation/overview?id=27776468	EZH2	690	R690	R690C	3
cosmic-cmc	https://cancer.sanger.ac.uk/cosmic/mutation/overview?id=27789052	EZH2	690	R690	R690S	3
cosmic-cmc	https://cancer.sanger.ac.uk/cosmic/mutation/overview?id=27774057	EZH2	682	A682	A682G	3
cosmic-cmc	https://cancer.sanger.ac.uk/cosmic/mutation/overview?id=27773166	EZH2	646	Y646	Y646F	2
cosmic-cmc	https://cancer.sanger.ac.uk/cosmic/mutation/overview?id=27774000	EZH2	646	Y646	Y646S	2
cosmic-cmc	https://cancer.sanger.ac.uk/cosmic/mutation/overview?id=27775355	EZH2	646	Y646	Y646C	3
cosmic-cmc	https://cancer.sanger.ac.uk/cosmic/mutation/overview?id=27773842	EZH2	646	Y646	Y646H	2
cosmic-cmc	https://cancer.sanger.ac.uk/cosmic/mutation/overview?id=27781103	EZH2	646	Y646	Y646D	3
cosmic-cmc	https://cancer.sanger.ac.uk/cosmic/mutation/overview?id=27773172	EZH2	646	Y646	Y646N	2
cosmic-cmc	https://cancer.sanger.ac.uk/cosmic/mutation/overview?id=27784379	EZH2	641	E641	E641V	3
cosmic-cmc	https://cancer.sanger.ac.uk/cosmic/mutation/overview?id=27789040	EZH2	185	D185	D185G	3
cosmic-cmc	https://cancer.sanger.ac.uk/cosmic/mutation/overview?id=27773308	EZH2	185	D185	D185H	3
cosmic-cmc	https://cancer.sanger.ac.uk/cosmic/mutation/overview?id=24008259	FAM184B	644	E644	E644Q	3
cosmic-cmc	https://cancer.sanger.ac.uk/cosmic/mutation/overview?id=32186899	FAM47A	392	P392	P392H	3
cosmic-cmc	https://cancer.sanger.ac.uk/cosmic/mutation/overview?id=42386280	FANCA	1175	P1175	P1175L	3
cosmic-cmc	https://cancer.sanger.ac.uk/cosmic/mutation/overview?id=42387356	FANCA	910	L910	L910F	3
cosmic-cmc	https://cancer.sanger.ac.uk/cosmic/mutation/overview?id=20237733	FANCE	200	R200	R200C	3
cosmic-cmc	https://cancer.sanger.ac.uk/cosmic/mutation/overview?id=20122144	FAP	4	W4	W4L	3
cosmic-cmc	https://cancer.sanger.ac.uk/cosmic/mutation/overview?id=32122259	FAS	121	R121	R121W	3
cosmic-cmc	https://cancer.sanger.ac.uk/cosmic/mutation/overview?id=32118944	FAS	250	R250	R250Q	3
cosmic-cmc	https://cancer.sanger.ac.uk/cosmic/mutation/overview?id=32119522	FAS	260	D260	D260N	3
cosmic-cmc	https://cancer.sanger.ac.uk/cosmic/mutation/overview?id=37033207	FASLG	277	G277	G277S	3
cosmic-cmc	https://cancer.sanger.ac.uk/cosmic/mutation/overview?id=27654691	FASTK	81	P81	P81S	3
cosmic-cmc	https://cancer.sanger.ac.uk/cosmic/mutation/overview?id=28196570	FAT3	2577	G2577	G2577V	3
cosmic-cmc	https://cancer.sanger.ac.uk/cosmic/mutation/overview?id=20736162	FBXW7	658	R658	R658Q	3
cosmic-cmc	https://cancer.sanger.ac.uk/cosmic/mutation/overview?id=20735568	FBXW7	505	R505	R505H	3
cosmic-cmc	https://cancer.sanger.ac.uk/cosmic/mutation/overview?id=20735386	FBXW7	505	R505	R505L	3
cosmic-cmc	https://cancer.sanger.ac.uk/cosmic/mutation/overview?id=20735595	FBXW7	505	R505	R505G	3
cosmic-cmc	https://cancer.sanger.ac.uk/cosmic/mutation/overview?id=20737013	FBXW7	505	R505	R505S	3
cosmic-cmc	https://cancer.sanger.ac.uk/cosmic/mutation/overview?id=20735519	FBXW7	505	R505	R505C	3
cosmic-cmc	https://cancer.sanger.ac.uk/cosmic/mutation/overview?id=20739011	FBXW7	479	R479	R479L	3
cosmic-cmc	https://cancer.sanger.ac.uk/cosmic/mutation/overview?id=20735528	FBXW7	479	R479	R479P	3
cosmic-cmc	https://cancer.sanger.ac.uk/cosmic/mutation/overview?id=20735501	FBXW7	479	R479	R479Q	3
cosmic-cmc	https://cancer.sanger.ac.uk/cosmic/mutation/overview?id=20735702	FBXW7	479	R479	R479G	3
cosmic-cmc	https://cancer.sanger.ac.uk/cosmic/mutation/overview?id=20735376	FBXW7	465	R465	R465H	3
cosmic-cmc	https://cancer.sanger.ac.uk/cosmic/mutation/overview?id=20836629	FBXW7	465	R465	R465P	3
cosmic-cmc	https://cancer.sanger.ac.uk/cosmic/mutation/overview?id=20735761	FBXW7	465	R465	R465L	3
cosmic-cmc	https://cancer.sanger.ac.uk/cosmic/mutation/overview?id=20735392	FBXW7	465	R465	R465C	3
cosmic-cmc	https://cancer.sanger.ac.uk/cosmic/mutation/overview?id=20738440	FBXW7	465	R465	R465G	3
cosmic-cmc	https://cancer.sanger.ac.uk/cosmic/mutation/overview?id=34349746	FCGR2B	134	V134	V134G	3
cosmic-cmc	https://cancer.sanger.ac.uk/cosmic/mutation/overview?id=23312175	FCGRT	170	A170	A170V	3
cosmic-cmc	https://cancer.sanger.ac.uk/cosmic/mutation/overview?id=27153328	FES	649	R649	R649C	3
cosmic-cmc	https://cancer.sanger.ac.uk/cosmic/mutation/overview?id=27153179	FES	649	R649	R649H	3
cosmic-cmc	https://cancer.sanger.ac.uk/cosmic/mutation/overview?id=27156426	FES	650	T650	T650M	3
cosmic-cmc	https://cancer.sanger.ac.uk/cosmic/mutation/overview?id=27151094	FES	650	T650	T650R	3
cosmic-cmc	https://cancer.sanger.ac.uk/cosmic/mutation/overview?id=27151302	FES	651	E651	E651G	3
cosmic-cmc	https://cancer.sanger.ac.uk/cosmic/mutation/overview?id=27155366	FES	651	E651	E651D	3
cosmic-cmc	https://cancer.sanger.ac.uk/cosmic/mutation/overview?id=52742757	FGFR1	687	K687	K687N	2
cosmic-cmc	https://cancer.sanger.ac.uk/cosmic/mutation/overview?id=52740170	FGFR1	687	K687	K687M	3
cosmic-cmc	https://cancer.sanger.ac.uk/cosmic/mutation/overview?id=52737786	FGFR1	687	K687	K687E	1
cosmic-cmc	https://cancer.sanger.ac.uk/cosmic/mutation/overview?id=52737567	FGFR1	577	N577	N577K	1
cosmic-cmc	https://cancer.sanger.ac.uk/cosmic/mutation/overview?id=52737721	FGFR1	577	N577	N577K	3
cosmic-cmc	https://cancer.sanger.ac.uk/cosmic/mutation/overview?id=52737743	FGFR1	577	N577	N577D	2
cosmic-cmc	https://cancer.sanger.ac.uk/cosmic/mutation/overview?id=52747324	FGFR1	283	P283	P283T	3
cosmic-cmc	https://cancer.sanger.ac.uk/cosmic/mutation/overview?id=52737762	FGFR1	158	S158	S158L	3
cosmic-cmc	https://cancer.sanger.ac.uk/cosmic/mutation/overview?id=63165072	FGFR2	660	K660	K660N	3
cosmic-cmc	https://cancer.sanger.ac.uk/cosmic/mutation/overview?id=63162832	FGFR2	660	K660	K660N	3
cosmic-cmc	https://cancer.sanger.ac.uk/cosmic/mutation/overview?id=63156163	FGFR2	660	K660	K660M	3
cosmic-cmc	https://cancer.sanger.ac.uk/cosmic/mutation/overview?id=63157503	FGFR2	660	K660	K660E	2
cosmic-cmc	https://cancer.sanger.ac.uk/cosmic/mutation/overview?id=63181427	FGFR2	618	L618	L618M	3
cosmic-cmc	https://cancer.sanger.ac.uk/cosmic/mutation/overview?id=63174690	FGFR2	565	V565	V565I	3
cosmic-cmc	https://cancer.sanger.ac.uk/cosmic/mutation/overview?id=63156198	FGFR2	550	N550	N550_L551delinsKF	3
cosmic-cmc	https://cancer.sanger.ac.uk/cosmic/mutation/overview?id=63157192	FGFR2	550	N550	N550K	2
cosmic-cmc	https://cancer.sanger.ac.uk/cosmic/mutation/overview?id=63155966	FGFR2	550	N550	N550K	2
cosmic-cmc	https://cancer.sanger.ac.uk/cosmic/mutation/overview?id=63179794	FGFR2	550	N550	N550T	3
cosmic-cmc	https://cancer.sanger.ac.uk/cosmic/mutation/overview?id=63158376	FGFR2	550	N550	N550S	3
cosmic-cmc	https://cancer.sanger.ac.uk/cosmic/mutation/overview?id=63157526	FGFR2	550	N550	N550D	3
cosmic-cmc	https://cancer.sanger.ac.uk/cosmic/mutation/overview?id=63158534	FGFR2	550	N550	N550H	2
cosmic-cmc	https://cancer.sanger.ac.uk/cosmic/mutation/overview?id=63159463	FGFR2	548	I548	I548V	3
cosmic-cmc	https://cancer.sanger.ac.uk/cosmic/mutation/overview?id=63157377	FGFR2	538	M538	M538I	3
cosmic-cmc	https://cancer.sanger.ac.uk/cosmic/mutation/overview?id=63161655	FGFR2	538	M538	M538I	3
cosmic-cmc	https://cancer.sanger.ac.uk/cosmic/mutation/overview?id=63156936	FGFR2	383	C383	C383Y	2
cosmic-cmc	https://cancer.sanger.ac.uk/cosmic/mutation/overview?id=63162492	FGFR2	383	C383	C383G	3
cosmic-cmc	https://cancer.sanger.ac.uk/cosmic/mutation/overview?id=63156153	FGFR2	383	C383	C383R	2
cosmic-cmc	https://cancer.sanger.ac.uk/cosmic/mutation/overview?id=63157566	FGFR2	376	Y376	Y376C	3
cosmic-cmc	https://cancer.sanger.ac.uk/cosmic/mutation/overview?id=63181626	FGFR2	373	S373	S373C	3
cosmic-cmc	https://cancer.sanger.ac.uk/cosmic/mutation/overview?id=63178042	FGFR2	320	S320	S320C	3
cosmic-cmc	https://cancer.sanger.ac.uk/cosmic/mutation/overview?id=63174886	FGFR2	310	K310	K310R	3
cosmic-cmc	https://cancer.sanger.ac.uk/cosmic/mutation/overview?id=63160705	FGFR2	290	W290	W290C	3
cosmic-cmc	https://cancer.sanger.ac.uk/cosmic/mutation/overview?id=63189507	FGFR2	267	S267	S267P	3
cosmic-cmc	https://cancer.sanger.ac.uk/cosmic/mutation/overview?id=63155889	FGFR2	253	P253	P253R	3
cosmic-cmc	https://cancer.sanger.ac.uk/cosmic/mutation/overview?id=63162810	FGFR2	252	S252	S252L	3
cosmic-cmc	https://cancer.sanger.ac.uk/cosmic/mutation/overview?id=63155863	FGFR2	252	S252	S252W	1
cosmic-cmc	https://cancer.sanger.ac.uk/cosmic/mutation/overview?id=33005782	FGFR3	248	R248	R248C	1
cosmic-cmc	https://cancer.sanger.ac.uk/cosmic/mutation/overview?id=33008318	FGFR3	248	R248	R248H	3
cosmic-cmc	https://cancer.sanger.ac.uk/cosmic/mutation/overview?id=33018695	FGFR3	249	S249	S249T	3
cosmic-cmc	https://cancer.sanger.ac.uk/cosmic/mutation/overview?id=33005174	FGFR3	249	S249	S249C	1
cosmic-cmc	https://cancer.sanger.ac.uk/cosmic/mutation/overview?id=33026674	FGFR3	249	S249	S249F	3
cosmic-cmc	https://cancer.sanger.ac.uk/cosmic/mutation/overview?id=33019368	FGFR3	249	S249	S249Y	3
cosmic-cmc	https://cancer.sanger.ac.uk/cosmic/mutation/overview?id=33024070	FGFR3	250	P250	P250R	3
cosmic-cmc	https://cancer.sanger.ac.uk/cosmic/mutation/overview?id=33011828	FGFR3	371	A371	A371_G372delinsVC	3
cosmic-cmc	https://cancer.sanger.ac.uk/cosmic/mutation/overview?id=33005420	FGFR3	372	G372	G372C	1
cosmic-cmc	https://cancer.sanger.ac.uk/cosmic/mutation/overview?id=33012971	FGFR3	372	G372	G372S	3
cosmic-cmc	https://cancer.sanger.ac.uk/cosmic/mutation/overview?id=33028528	FGFR3	372	G372	G372D	3
cosmic-cmc	https://cancer.sanger.ac.uk/cosmic/mutation/overview?id=33005787	FGFR3	373	S373	S373C	3
cosmic-cmc	https://cancer.sanger.ac.uk/cosmic/mutation/overview?id=33023192	FGFR3	375	Y375	Y375H	3
cosmic-cmc	https://cancer.sanger.ac.uk/cosmic/mutation/overview?id=33005126	FGFR3	375	Y375	Y375C	1
cosmic-cmc	https://cancer.sanger.ac.uk/cosmic/mutation/overview?id=33005452	FGFR3	382	G382	G382R	3
cosmic-cmc	https://cancer.sanger.ac.uk/cosmic/mutation/overview?id=33006530	FGFR3	393	A393	A393E	3
cosmic-cmc	https://cancer.sanger.ac.uk/cosmic/mutation/overview?id=33005963	FGFR3	652	K652	K652E	1
cosmic-cmc	https://cancer.sanger.ac.uk/cosmic/mutation/overview?id=33008016	FGFR3	652	K652	K652Q	1
cosmic-cmc	https://cancer.sanger.ac.uk/cosmic/mutation/overview?id=33009728	FGFR3	652	K652	K652T	1
cosmic-cmc	https://cancer.sanger.ac.uk/cosmic/mutation/overview?id=33006319	FGFR3	652	K652	K652M	3
cosmic-cmc	https://cancer.sanger.ac.uk/cosmic/mutation/overview?id=33019613	FGFR3	652	K652	K652N	3
cosmic-cmc	https://cancer.sanger.ac.uk/cosmic/mutation/overview?id=33021536	FGFR3	652	K652	K652N	3
cosmic-cmc	https://cancer.sanger.ac.uk/cosmic/mutation/overview?id=33005774	FGFR3	699	G699	G699C	3
cosmic-cmc	https://cancer.sanger.ac.uk/cosmic/mutation/overview?id=24760596	FGFR4	10	V10	V10I	3
cosmic-cmc	https://cancer.sanger.ac.uk/cosmic/mutation/overview?id=24759920	FGFR4	136	P136	P136L	3
cosmic-cmc	https://cancer.sanger.ac.uk/cosmic/mutation/overview?id=24759904	FGFR4	367	Y367	Y367C	3
cosmic-cmc	https://cancer.sanger.ac.uk/cosmic/mutation/overview?id=24759924	FGFR4	388	G388	G388R	1
cosmic-cmc	https://cancer.sanger.ac.uk/cosmic/mutation/overview?id=24759932	FGFR4	535	N535	N535D	3
cosmic-cmc	https://cancer.sanger.ac.uk/cosmic/mutation/overview?id=24760990	FGFR4	535	N535	N535K	2
cosmic-cmc	https://cancer.sanger.ac.uk/cosmic/mutation/overview?id=24760373	FGFR4	535	N535	N535K	2
cosmic-cmc	https://cancer.sanger.ac.uk/cosmic/mutation/overview?id=24759962	FGFR4	550	V550	V550L	3
cosmic-cmc	https://cancer.sanger.ac.uk/cosmic/mutation/overview?id=24762503	FGFR4	550	V550	V550L	3
cosmic-cmc	https://cancer.sanger.ac.uk/cosmic/mutation/overview?id=24762296	FGFR4	550	V550	V550M	3
cosmic-cmc	https://cancer.sanger.ac.uk/cosmic/mutation/overview?id=24760314	FGFR4	550	V550	V550E	2
cosmic-cmc	https://cancer.sanger.ac.uk/cosmic/mutation/overview?id=20538653	FGL2	215	D215	D215G	3
cosmic-cmc	https://cancer.sanger.ac.uk/cosmic/mutation/overview?id=35036488	FH	419	S419	S419L	3
cosmic-cmc	https://cancer.sanger.ac.uk/cosmic/mutation/overview?id=35035592	FH	376	Q376	Q376P	3
cosmic-cmc	https://cancer.sanger.ac.uk/cosmic/mutation/overview?id=35034783	FH	350	R350	R350W	3
cosmic-cmc	https://cancer.sanger.ac.uk/cosmic/mutation/overview?id=35035704	FH	318	H318	H318Y	3
cosmic-cmc	https://cancer.sanger.ac.uk/cosmic/mutation/overview?id=35036531	FH	235	H235	H235Y	3
cosmic-cmc	https://cancer.sanger.ac.uk/cosmic/mutation/overview?id=35034661	FH	233	R233	R233H	3
cosmic-cmc	https://cancer.sanger.ac.uk/cosmic/mutation/overview?id=35035770	FH	233	R233	R233C	3
cosmic-cmc	https://cancer.sanger.ac.uk/cosmic/mutation/overview?id=35034699	FH	174	P174	P174R	3
cosmic-cmc	https://cancer.sanger.ac.uk/cosmic/mutation/overview?id=35035117	FH	51	R51	R51W	3
cosmic-cmc	https://cancer.sanger.ac.uk/cosmic/mutation/overview?id=22045478	FKBP6	123	C123	C123S	3
cosmic-cmc	https://cancer.sanger.ac.uk/cosmic/mutation/overview?id=23534360	FLCN	445	A445	A445T	3
cosmic-cmc	https://cancer.sanger.ac.uk/cosmic/mutation/overview?id=23058662	FLT3	842	Y842	Y842C	3
cosmic-cmc	https://cancer.sanger.ac.uk/cosmic/mutation/overview?id=23048260	FLT3	842	Y842	Y842H	3
cosmic-cmc	https://cancer.sanger.ac.uk/cosmic/mutation/overview?id=23049697	FLT3	841	N841	N841K	3
cosmic-cmc	https://cancer.sanger.ac.uk/cosmic/mutation/overview?id=23068214	FLT3	841	N841	N841H	3
cosmic-cmc	https://cancer.sanger.ac.uk/cosmic/mutation/overview?id=23049218	FLT3	839	D839	D839G	3
cosmic-cmc	https://cancer.sanger.ac.uk/cosmic/mutation/overview?id=23065757	FLT3	836	I836	I836M	3
cosmic-cmc	https://cancer.sanger.ac.uk/cosmic/mutation/overview?id=23070693	FLT3	836	I836	I836S	3
cosmic-cmc	https://cancer.sanger.ac.uk/cosmic/mutation/overview?id=23048281	FLT3	836	I836	I836L	3
cosmic-cmc	https://cancer.sanger.ac.uk/cosmic/mutation/overview?id=23049222	FLT3	835	D835	D835E	1
cosmic-cmc	https://cancer.sanger.ac.uk/cosmic/mutation/overview?id=23048170	FLT3	835	D835	D835E	1
cosmic-cmc	https://cancer.sanger.ac.uk/cosmic/mutation/overview?id=23068292	FLT3	835	D835	D835G	3
cosmic-cmc	https://cancer.sanger.ac.uk/cosmic/mutation/overview?id=23048284	FLT3	835	D835	D835A	1
cosmic-cmc	https://cancer.sanger.ac.uk/cosmic/mutation/overview?id=23047764	FLT3	835	D835	D835V	1
cosmic-cmc	https://cancer.sanger.ac.uk/cosmic/mutation/overview?id=23061860	FLT3	835	D835	D835F	3
cosmic-cmc	https://cancer.sanger.ac.uk/cosmic/mutation/overview?id=23049236	FLT3	835	D835	D835N	1
cosmic-cmc	https://cancer.sanger.ac.uk/cosmic/mutation/overview?id=23047938	FLT3	835	D835	D835H	1
cosmic-cmc	https://cancer.sanger.ac.uk/cosmic/mutation/overview?id=23046985	FLT3	835	D835	D835Y	1
cosmic-cmc	https://cancer.sanger.ac.uk/cosmic/mutation/overview?id=23074493	FLT3	835	D835	D835Y	3
cosmic-cmc	https://cancer.sanger.ac.uk/cosmic/mutation/overview?id=23049294	FLT3	691	F691	F691L	3
cosmic-cmc	https://cancer.sanger.ac.uk/cosmic/mutation/overview?id=23056623	FLT3	676	N676	N676K	3
cosmic-cmc	https://cancer.sanger.ac.uk/cosmic/mutation/overview?id=23047350	FLT3	676	N676	N676K	3
cosmic-cmc	https://cancer.sanger.ac.uk/cosmic/mutation/overview?id=23049933	FLT3	663	K663	K663Q	3
cosmic-cmc	https://cancer.sanger.ac.uk/cosmic/mutation/overview?id=23075243	FLT3	601	L601	L601P	3
cosmic-cmc	https://cancer.sanger.ac.uk/cosmic/mutation/overview?id=23056072	FLT3	601	L601	L601I	3
cosmic-cmc	https://cancer.sanger.ac.uk/cosmic/mutation/overview?id=23047978	FLT3	601	L601	L601F	3
cosmic-cmc	https://cancer.sanger.ac.uk/cosmic/mutation/overview?id=23065563	FLT3	600	D600	D600Y	3
cosmic-cmc	https://cancer.sanger.ac.uk/cosmic/mutation/overview?id=23049790	FLT3	599	Y599	Y599F	3
cosmic-cmc	https://cancer.sanger.ac.uk/cosmic/mutation/overview?id=23065320	FLT3	599	Y599	Y599C	3
cosmic-cmc	https://cancer.sanger.ac.uk/cosmic/mutation/overview?id=23056249	FLT3	598	E598	E598D	3
cosmic-cmc	https://cancer.sanger.ac.uk/cosmic/mutation/overview?id=23047956	FLT3	598	E598	E598K	3
cosmic-cmc	https://cancer.sanger.ac.uk/cosmic/mutation/overview?id=23065707	FLT3	597	Y597	Y597F	3
cosmic-cmc	https://cancer.sanger.ac.uk/cosmic/mutation/overview?id=23048224	FLT3	597	Y597	Y597N	3
cosmic-cmc	https://cancer.sanger.ac.uk/cosmic/mutation/overview?id=23070624	FLT3	597	Y597	Y597D	3
cosmic-cmc	https://cancer.sanger.ac.uk/cosmic/mutation/overview?id=23049136	FLT3	596	E596	E596D	3
cosmic-cmc	https://cancer.sanger.ac.uk/cosmic/mutation/overview?id=23071688	FLT3	596	E596	E596K	3
cosmic-cmc	https://cancer.sanger.ac.uk/cosmic/mutation/overview?id=23057288	FLT3	595	R595	R595K	3
cosmic-cmc	https://cancer.sanger.ac.uk/cosmic/mutation/overview?id=23064499	FLT3	594	F594	F594S	3
cosmic-cmc	https://cancer.sanger.ac.uk/cosmic/mutation/overview?id=23064481	FLT3	593	D593	D593_F594delinsEC	3
cosmic-cmc	https://cancer.sanger.ac.uk/cosmic/mutation/overview?id=23049116	FLT3	594	F594	F594L	2
cosmic-cmc	https://cancer.sanger.ac.uk/cosmic/mutation/overview?id=23053494	FLT3	594	F594	F594I	3
cosmic-cmc	https://cancer.sanger.ac.uk/cosmic/mutation/overview?id=23053618	FLT3	594	F594	F594V	3
cosmic-cmc	https://cancer.sanger.ac.uk/cosmic/mutation/overview?id=23063595	FLT3	593	D593	D593G	3
cosmic-cmc	https://cancer.sanger.ac.uk/cosmic/mutation/overview?id=23049709	FLT3	593	D593	D593V	3
cosmic-cmc	https://cancer.sanger.ac.uk/cosmic/mutation/overview?id=23071158	FLT3	593	D593	D593N	3
cosmic-cmc	https://cancer.sanger.ac.uk/cosmic/mutation/overview?id=23059833	FLT3	592	V592	V592G	3
cosmic-cmc	https://cancer.sanger.ac.uk/cosmic/mutation/overview?id=23052176	FLT3	592	V592	V592D	3
cosmic-cmc	https://cancer.sanger.ac.uk/cosmic/mutation/overview?id=23053289	FLT3	592	V592	V592A	2
cosmic-cmc	https://cancer.sanger.ac.uk/cosmic/mutation/overview?id=23047224	FLT3	592	V592	V592I	3
cosmic-cmc	https://cancer.sanger.ac.uk/cosmic/mutation/overview?id=23047797	FLT3	591	Y591	Y591D	3
cosmic-cmc	https://cancer.sanger.ac.uk/cosmic/mutation/overview?id=23061428	FLT3	579	V579	V579A	3
cosmic-cmc	https://cancer.sanger.ac.uk/cosmic/mutation/overview?id=23047928	FLT3	572	Y572	Y572C	3
cosmic-cmc	https://cancer.sanger.ac.uk/cosmic/mutation/overview?id=21516453	FLT4	954	P954	P954S	3
cosmic-cmc	https://cancer.sanger.ac.uk/cosmic/mutation/overview?id=20891711	FOXA1	266	F266	F266L	3
cosmic-cmc	https://cancer.sanger.ac.uk/cosmic/mutation/overview?id=20891357	FOXA1	266	F266	F266L	3
cosmic-cmc	https://cancer.sanger.ac.uk/cosmic/mutation/overview?id=20893986	FOXA1	266	F266	F266S	3
cosmic-cmc	https://cancer.sanger.ac.uk/cosmic/mutation/overview?id=20891945	FOXA1	266	F266	F266C	3
cosmic-cmc	https://cancer.sanger.ac.uk/cosmic/mutation/overview?id=20891174	FOXA1	266	F266	F266V	3
cosmic-cmc	https://cancer.sanger.ac.uk/cosmic/mutation/overview?id=20894476	FOXA1	266	F266	F266L	3
cosmic-cmc	https://cancer.sanger.ac.uk/cosmic/mutation/overview?id=20892122	FOXA1	266	F266	F266I	3
cosmic-cmc	https://cancer.sanger.ac.uk/cosmic/mutation/overview?id=20891464	FOXA1	254	F254	F254L	3
cosmic-cmc	https://cancer.sanger.ac.uk/cosmic/mutation/overview?id=20892137	FOXA1	254	F254	F254L	3
cosmic-cmc	https://cancer.sanger.ac.uk/cosmic/mutation/overview?id=20892049	FOXA1	254	F254	F254S	3
cosmic-cmc	https://cancer.sanger.ac.uk/cosmic/mutation/overview?id=20892031	FOXA1	254	F254	F254V	3
cosmic-cmc	https://cancer.sanger.ac.uk/cosmic/mutation/overview?id=20892063	FOXA1	253	M253	M253I	3
cosmic-cmc	https://cancer.sanger.ac.uk/cosmic/mutation/overview?id=20893607	FOXA1	253	M253	M253T	3
cosmic-cmc	https://cancer.sanger.ac.uk/cosmic/mutation/overview?id=20891304	FOXA1	253	M253	M253K	3
cosmic-cmc	https://cancer.sanger.ac.uk/cosmic/mutation/overview?id=20892217	FOXA1	253	M253	M253R	3
cosmic-cmc	https://cancer.sanger.ac.uk/cosmic/mutation/overview?id=39878748	FOXE1	248	A248	A248G	3
cosmic-cmc	https://cancer.sanger.ac.uk/cosmic/mutation/overview?id=28787689	FOXL2	134	C134	C134W	3
cosmic-cmc	https://cancer.sanger.ac.uk/cosmic/mutation/overview?id=44138410	FOXO1	24	T24	T24I	3
cosmic-cmc	https://cancer.sanger.ac.uk/cosmic/mutation/overview?id=44137709	FOXO1	24	T24	T24M	3
cosmic-cmc	https://cancer.sanger.ac.uk/cosmic/mutation/overview?id=44138032	FOXO1	24	T24	T24N	3
cosmic-cmc	https://cancer.sanger.ac.uk/cosmic/mutation/overview?id=44138083	FOXO1	24	T24	T24I	3
cosmic-cmc	https://cancer.sanger.ac.uk/cosmic/mutation/overview?id=44136742	FOXO1	24	T24	T24A	3
cosmic-cmc	https://cancer.sanger.ac.uk/cosmic/mutation/overview?id=44136488	FOXO1	22	S22	S22W	3
cosmic-cmc	https://cancer.sanger.ac.uk/cosmic/mutation/overview?id=44137119	FOXO1	22	S22	S22P	3
cosmic-cmc	https://cancer.sanger.ac.uk/cosmic/mutation/overview?id=44139308	FOXO1	21	R21	R21P	3
cosmic-cmc	https://cancer.sanger.ac.uk/cosmic/mutation/overview?id=44137754	FOXO1	21	R21	R21L	3
cosmic-cmc	https://cancer.sanger.ac.uk/cosmic/mutation/overview?id=44136143	FOXO1	21	R21	R21H	3
cosmic-cmc	https://cancer.sanger.ac.uk/cosmic/mutation/overview?id=44139704	FOXO1	21	R21	R21C	3
cosmic-cmc	https://cancer.sanger.ac.uk/cosmic/mutation/overview?id=44142434	FOXO1	21	R21	R21S	3
cosmic-cmc	https://cancer.sanger.ac.uk/cosmic/mutation/overview?id=70998090	FOXP1	450	S450	S450L	3
cosmic-cmc	https://cancer.sanger.ac.uk/cosmic/mutation/overview?id=25101488	FREM2	479	V479	V479E	3
cosmic-cmc	https://cancer.sanger.ac.uk/cosmic/mutation/overview?id=36762543	FUBP1	430	R430	R430H	3
cosmic-cmc	https://cancer.sanger.ac.uk/cosmic/mutation/overview?id=36752793	FUBP1	430	R430	R430C	3
cosmic-cmc	https://cancer.sanger.ac.uk/cosmic/mutation/overview?id=32488111	FYB2	48	I48	I48S	3
cosmic-cmc	https://cancer.sanger.ac.uk/cosmic/mutation/overview?id=22159221	GALNS	182	R182	R182M	3
cosmic-cmc	https://cancer.sanger.ac.uk/cosmic/mutation/overview?id=30818913	GATA2	398	R398	R398W	3
cosmic-cmc	https://cancer.sanger.ac.uk/cosmic/mutation/overview?id=30819829	GATA2	390	K390	K390E	3
cosmic-cmc	https://cancer.sanger.ac.uk/cosmic/mutation/overview?id=30818170	GATA2	362	R362	R362Q	3
cosmic-cmc	https://cancer.sanger.ac.uk/cosmic/mutation/overview?id=30819478	GATA2	354	T354	T354M	3
cosmic-cmc	https://cancer.sanger.ac.uk/cosmic/mutation/overview?id=30818956	GATA2	352	C352	C352R	3
cosmic-cmc	https://cancer.sanger.ac.uk/cosmic/mutation/overview?id=30817808	GATA2	323	H323	H323Y	3
cosmic-cmc	https://cancer.sanger.ac.uk/cosmic/mutation/overview?id=30818369	GATA2	321	L321	L321R	3
cosmic-cmc	https://cancer.sanger.ac.uk/cosmic/mutation/overview?id=30819482	GATA2	321	L321	L321H	3
cosmic-cmc	https://cancer.sanger.ac.uk/cosmic/mutation/overview?id=30818396	GATA2	321	L321	L321P	3
cosmic-cmc	https://cancer.sanger.ac.uk/cosmic/mutation/overview?id=30818977	GATA2	321	L321	L321V	3
cosmic-cmc	https://cancer.sanger.ac.uk/cosmic/mutation/overview?id=30818146	GATA2	321	L321	L321F	3
cosmic-cmc	https://cancer.sanger.ac.uk/cosmic/mutation/overview?id=30818109	GATA2	318	A318	A318V	3
cosmic-cmc	https://cancer.sanger.ac.uk/cosmic/mutation/overview?id=30818983	GATA2	318	A318	A318G	3
cosmic-cmc	https://cancer.sanger.ac.uk/cosmic/mutation/overview?id=30825808	GATA2	318	A318	A318D	3
cosmic-cmc	https://cancer.sanger.ac.uk/cosmic/mutation/overview?id=30818164	GATA2	318	A318	A318T	3
cosmic-cmc	https://cancer.sanger.ac.uk/cosmic/mutation/overview?id=30818124	GATA2	164	A164	A164T	3
cosmic-cmc	https://cancer.sanger.ac.uk/cosmic/mutation/overview?id=43259836	GATA3	294	M294	M294R	3
cosmic-cmc	https://cancer.sanger.ac.uk/cosmic/mutation/overview?id=43261258	GATA3	294	M294	M294T	3
cosmic-cmc	https://cancer.sanger.ac.uk/cosmic/mutation/overview?id=43259428	GATA3	294	M294	M294K	3
cosmic-cmc	https://cancer.sanger.ac.uk/cosmic/mutation/overview?id=43263372	GATA3	294	M294	M294I	3
cosmic-cmc	https://cancer.sanger.ac.uk/cosmic/mutation/overview?id=23702792	GCHFR	21	D21	D21N	3
cosmic-cmc	https://cancer.sanger.ac.uk/cosmic/mutation/overview?id=36698994	GIPC2	78	P78	P78S	3
cosmic-cmc	https://cancer.sanger.ac.uk/cosmic/mutation/overview?id=20040829	GLI1	933	G933	G933D	3
cosmic-cmc	https://cancer.sanger.ac.uk/cosmic/mutation/overview?id=21258552	GNA11	183	R183	R183C	3
cosmic-cmc	https://cancer.sanger.ac.uk/cosmic/mutation/overview?id=21258524	GNA11	183	R183	R183C	1
cosmic-cmc	https://cancer.sanger.ac.uk/cosmic/mutation/overview?id=21259252	GNA11	183	R183	R183F	3
cosmic-cmc	https://cancer.sanger.ac.uk/cosmic/mutation/overview?id=21260494	GNA11	183	R183	R183H	3
cosmic-cmc	https://cancer.sanger.ac.uk/cosmic/mutation/overview?id=21261260	GNA11	209	Q209	Q209K	3
cosmic-cmc	https://cancer.sanger.ac.uk/cosmic/mutation/overview?id=21258626	GNA11	209	Q209	Q209V	3
cosmic-cmc	https://cancer.sanger.ac.uk/cosmic/mutation/overview?id=21259228	GNA11	209	Q209	Q209A	3
cosmic-cmc	https://cancer.sanger.ac.uk/cosmic/mutation/overview?id=21258443	GNA11	209	Q209	Q209L	1
cosmic-cmc	https://cancer.sanger.ac.uk/cosmic/mutation/overview?id=21259016	GNA11	209	Q209	Q209R	3
cosmic-cmc	https://cancer.sanger.ac.uk/cosmic/mutation/overview?id=21258603	GNA11	209	Q209	Q209P	1
cosmic-cmc	https://cancer.sanger.ac.uk/cosmic/mutation/overview?id=21258498	GNA11	209	Q209	Q209L	3
cosmic-cmc	https://cancer.sanger.ac.uk/cosmic/mutation/overview?id=21260917	GNA11	209	Q209	Q209L	3
cosmic-cmc	https://cancer.sanger.ac.uk/cosmic/mutation/overview?id=21259721	GNA11	209	Q209	Q209H	3
cosmic-cmc	https://cancer.sanger.ac.uk/cosmic/mutation/overview?id=21259525	GNA11	209	Q209	Q209H	3
cosmic-cmc	https://cancer.sanger.ac.uk/cosmic/mutation/overview?id=25791946	GNAI2	179	R179	R179C	3
cosmic-cmc	https://cancer.sanger.ac.uk/cosmic/mutation/overview?id=25792442	GNAI2	179	R179	R179H	3
cosmic-cmc	https://cancer.sanger.ac.uk/cosmic/mutation/overview?id=24337015	GNAQ	209	Q209	Q209H	3
cosmic-cmc	https://cancer.sanger.ac.uk/cosmic/mutation/overview?id=24337618	GNAQ	209	Q209	Q209H	3
cosmic-cmc	https://cancer.sanger.ac.uk/cosmic/mutation/overview?id=24336548	GNAQ	209	Q209	Q209Y	3
cosmic-cmc	https://cancer.sanger.ac.uk/cosmic/mutation/overview?id=24336544	GNAQ	209	Q209	Q209R	1
cosmic-cmc	https://cancer.sanger.ac.uk/cosmic/mutation/overview?id=24336357	GNAQ	209	Q209	Q209P	1
cosmic-cmc	https://cancer.sanger.ac.uk/cosmic/mutation/overview?id=24336382	GNAQ	209	Q209	Q209L	1
cosmic-cmc	https://cancer.sanger.ac.uk/cosmic/mutation/overview?id=24341218	GNAQ	209	Q209	Q209L	3
cosmic-cmc	https://cancer.sanger.ac.uk/cosmic/mutation/overview?id=24340815	GNAQ	209	Q209	Q209K	3
cosmic-cmc	https://cancer.sanger.ac.uk/cosmic/mutation/overview?id=24337732	GNAQ	183	R183	R183L	3
cosmic-cmc	https://cancer.sanger.ac.uk/cosmic/mutation/overview?id=24336514	GNAQ	183	R183	R183Q	1
cosmic-cmc	https://cancer.sanger.ac.uk/cosmic/mutation/overview?id=24337203	GNAQ	183	R183	R183G	3
cosmic-cmc	https://cancer.sanger.ac.uk/cosmic/mutation/overview?id=24349048	GNAQ	96	T96	T96I	3
cosmic-cmc	https://cancer.sanger.ac.uk/cosmic/mutation/overview?id=24336389	GNAQ	96	T96	T96S	3
cosmic-cmc	https://cancer.sanger.ac.uk/cosmic/mutation/overview?id=38462595	GNAS	844	R844	R844S	1
cosmic-cmc	https://cancer.sanger.ac.uk/cosmic/mutation/overview?id=38466730	GNAS	844	R844	R844G	1
cosmic-cmc	https://cancer.sanger.ac.uk/cosmic/mutation/overview?id=38462374	GNAS	844	R844	R844C	1
cosmic-cmc	https://cancer.sanger.ac.uk/cosmic/mutation/overview?id=38482398	GNAS	844	R844	R844Y	3
cosmic-cmc	https://cancer.sanger.ac.uk/cosmic/mutation/overview?id=38467011	GNAS	844	R844	R844L	1
cosmic-cmc	https://cancer.sanger.ac.uk/cosmic/mutation/overview?id=38462371	GNAS	844	R844	R844H	1
cosmic-cmc	https://cancer.sanger.ac.uk/cosmic/mutation/overview?id=38466019	GNAS	870	Q870	Q870E	3
cosmic-cmc	https://cancer.sanger.ac.uk/cosmic/mutation/overview?id=38465154	GNAS	870	Q870	Q870K	1
cosmic-cmc	https://cancer.sanger.ac.uk/cosmic/mutation/overview?id=38462826	GNAS	870	Q870	Q870L	1
cosmic-cmc	https://cancer.sanger.ac.uk/cosmic/mutation/overview?id=38467028	GNAS	870	Q870	Q870R	1
cosmic-cmc	https://cancer.sanger.ac.uk/cosmic/mutation/overview?id=38480314	GNAS	870	Q870	Q870H	1
cosmic-cmc	https://cancer.sanger.ac.uk/cosmic/mutation/overview?id=38465477	GNAS	870	Q870	Q870H	1
cosmic-cmc	https://cancer.sanger.ac.uk/cosmic/mutation/overview?id=40554890	GNB1	80	I80	I80T	3
cosmic-cmc	https://cancer.sanger.ac.uk/cosmic/mutation/overview?id=40554544	GNB1	80	I80	I80N	3
cosmic-cmc	https://cancer.sanger.ac.uk/cosmic/mutation/overview?id=40553592	GNB1	76	D76	D76G	3
cosmic-cmc	https://cancer.sanger.ac.uk/cosmic/mutation/overview?id=24500929	GOSR1	68	E68	E68Q	3
cosmic-cmc	https://cancer.sanger.ac.uk/cosmic/mutation/overview?id=28345270	GPR101	444	F444	F444L	3
cosmic-cmc	https://cancer.sanger.ac.uk/cosmic/mutation/overview?id=22769733	GPR119	15	A15	A15T	3
cosmic-cmc	https://cancer.sanger.ac.uk/cosmic/mutation/overview?id=32355482	GRHL3	454	T454	T454M	3
cosmic-cmc	https://cancer.sanger.ac.uk/cosmic/mutation/overview?id=36660928	H3F3A	28	K28	K28E	3
cosmic-cmc	https://cancer.sanger.ac.uk/cosmic/mutation/overview?id=36660558	H3F3A	28	K28	K28M	2
cosmic-cmc	https://cancer.sanger.ac.uk/cosmic/mutation/overview?id=36661520	H3F3A	28	K28	K28R	3
cosmic-cmc	https://cancer.sanger.ac.uk/cosmic/mutation/overview?id=36665989	H3F3A	28	K28	K28N	3
cosmic-cmc	https://cancer.sanger.ac.uk/cosmic/mutation/overview?id=36664033	H3F3A	28	K28	K28N	3
cosmic-cmc	https://cancer.sanger.ac.uk/cosmic/mutation/overview?id=36660577	H3F3A	35	G35	G35W	3
cosmic-cmc	https://cancer.sanger.ac.uk/cosmic/mutation/overview?id=36660987	H3F3A	35	G35	G35R	3
cosmic-cmc	https://cancer.sanger.ac.uk/cosmic/mutation/overview?id=36660566	H3F3A	35	G35	G35R	3
cosmic-cmc	https://cancer.sanger.ac.uk/cosmic/mutation/overview?id=36660964	H3F3A	35	G35	G35L	3
cosmic-cmc	https://cancer.sanger.ac.uk/cosmic/mutation/overview?id=36661206	H3F3A	35	G35	G35V	3
cosmic-cmc	https://cancer.sanger.ac.uk/cosmic/mutation/overview?id=23790039	H3F3B	37	K37	K37N	3
cosmic-cmc	https://cancer.sanger.ac.uk/cosmic/mutation/overview?id=23790002	H3F3B	37	K37	K37M	3
cosmic-cmc	https://cancer.sanger.ac.uk/cosmic/mutation/overview?id=27187185	HBB	101	P101	P101L	3
cosmic-cmc	https://cancer.sanger.ac.uk/cosmic/mutation/overview?id=27187393	HBB	100	D100	D100G	3
cosmic-cmc	https://cancer.sanger.ac.uk/cosmic/mutation/overview?id=27187516	HBB	35	V35	V35F	3
cosmic-cmc	https://cancer.sanger.ac.uk/cosmic/mutation/overview?id=27187582	HBB	24	V24	V24F	3
cosmic-cmc	https://cancer.sanger.ac.uk/cosmic/mutation/overview?id=27187386	HBB	21	V21	V21M	3
cosmic-cmc	https://cancer.sanger.ac.uk/cosmic/mutation/overview?id=28584392	HCN1	433	D433	D433Y	3
cosmic-cmc	https://cancer.sanger.ac.uk/cosmic/mutation/overview?id=24604917	HDAC5	233	P233	P233T	3
cosmic-cmc	https://cancer.sanger.ac.uk/cosmic/mutation/overview?id=29680978	HDAC6	344	G344	G344E	3
cosmic-cmc	https://cancer.sanger.ac.uk/cosmic/mutation/overview?id=29680969	HDAC6	973	G973	G973R	3
cosmic-cmc	https://cancer.sanger.ac.uk/cosmic/mutation/overview?id=24248991	HECW2	44	Q44	Q44R	3
cosmic-cmc	https://cancer.sanger.ac.uk/cosmic/mutation/overview?id=34991406	HFE	282	C282	C282Y	3
cosmic-cmc	https://cancer.sanger.ac.uk/cosmic/mutation/overview?id=85630485	HIF1A	237	K237	K237Q	3
cosmic-cmc	https://cancer.sanger.ac.uk/cosmic/mutation/overview?id=85629142	HIF1A	262	D262	D262N	3
cosmic-cmc	https://cancer.sanger.ac.uk/cosmic/mutation/overview?id=85629791	HIF1A	385	L385	L385P	3
cosmic-cmc	https://cancer.sanger.ac.uk/cosmic/mutation/overview?id=85630437	HIF1A	606	P606	P606S	3
cosmic-cmc	https://cancer.sanger.ac.uk/cosmic/mutation/overview?id=85635451	HIF1A	606	P606	P606L	3
cosmic-cmc	https://cancer.sanger.ac.uk/cosmic/mutation/overview?id=85629440	HIF1A	612	A612	A612S	3
cosmic-cmc	https://cancer.sanger.ac.uk/cosmic/mutation/overview?id=85630474	HIF1A	612	A612	A612T	3
cosmic-cmc	https://cancer.sanger.ac.uk/cosmic/mutation/overview?id=85634089	HIF1A	612	A612	A612P	3
cosmic-cmc	https://cancer.sanger.ac.uk/cosmic/mutation/overview?id=24021618	HIST1H3B	28	K28	K28M	3
cosmic-cmc	https://cancer.sanger.ac.uk/cosmic/mutation/overview?id=24023735	HIST1H3B	28	K28	K28T	3
cosmic-cmc	https://cancer.sanger.ac.uk/cosmic/mutation/overview?id=24021868	HIST1H3B	28	K28	K28E	3
cosmic-cmc	https://cancer.sanger.ac.uk/cosmic/mutation/overview?id=39034576	HLA-DMA	243	G243	G243S	3
cosmic-cmc	https://cancer.sanger.ac.uk/cosmic/mutation/overview?id=21589249	HNF1A	31	G31	G31D	3
cosmic-cmc	https://cancer.sanger.ac.uk/cosmic/mutation/overview?id=21579899	HNF1A	272	R272	R272C	3
cosmic-cmc	https://cancer.sanger.ac.uk/cosmic/mutation/overview?id=21568498	HNF1A	447	P447	P447L	3
cosmic-cmc	https://cancer.sanger.ac.uk/cosmic/mutation/overview?id=21568347	HNF1A	574	S574	S574G	3
cosmic-cmc	https://cancer.sanger.ac.uk/cosmic/mutation/overview?id=44959677	HNRNPA3	186	Q186	Q186H	3
cosmic-cmc	https://cancer.sanger.ac.uk/cosmic/mutation/overview?id=44959873	HNRNPA3	314	E314	E314K	3
cosmic-cmc	https://cancer.sanger.ac.uk/cosmic/mutation/overview?id=27416795	HNRNPC	249	V249	V249G	3
cosmic-cmc	https://cancer.sanger.ac.uk/cosmic/mutation/overview?id=20042122	HOXA11	68	E68	E68D	3
cosmic-cmc	https://cancer.sanger.ac.uk/cosmic/mutation/overview?id=23784850	HOXB13	84	G84	G84E	3
cosmic-cmc	https://cancer.sanger.ac.uk/cosmic/mutation/overview?id=20687646	HOXD11	82	G82	G82C	3
cosmic-cmc	https://cancer.sanger.ac.uk/cosmic/mutation/overview?id=20687197	HOXD11	82	G82	G82S	3
cosmic-cmc	https://cancer.sanger.ac.uk/cosmic/mutation/overview?id=59443177	HRAS	146	A146	A146V	3
cosmic-cmc	https://cancer.sanger.ac.uk/cosmic/mutation/overview?id=59447196	HRAS	146	A146	A146T	3
cosmic-cmc	https://cancer.sanger.ac.uk/cosmic/mutation/overview?id=59450317	HRAS	61	Q61	Q61H	2
cosmic-cmc	https://cancer.sanger.ac.uk/cosmic/mutation/overview?id=59442917	HRAS	61	Q61	Q61H	2
cosmic-cmc	https://cancer.sanger.ac.uk/cosmic/mutation/overview?id=59451284	HRAS	61	Q61	Q61R	3
cosmic-cmc	https://cancer.sanger.ac.uk/cosmic/mutation/overview?id=59452770	HRAS	61	Q61	Q61L	3
cosmic-cmc	https://cancer.sanger.ac.uk/cosmic/mutation/overview?id=59454912	HRAS	61	Q61	Q61R	3
cosmic-cmc	https://cancer.sanger.ac.uk/cosmic/mutation/overview?id=59442579	HRAS	61	Q61	Q61R	1
cosmic-cmc	https://cancer.sanger.ac.uk/cosmic/mutation/overview?id=59447382	HRAS	61	Q61	Q61P	2
cosmic-cmc	https://cancer.sanger.ac.uk/cosmic/mutation/overview?id=59442533	HRAS	61	Q61	Q61L	1
cosmic-cmc	https://cancer.sanger.ac.uk/cosmic/mutation/overview?id=59455350	HRAS	61	Q61	Q61R	3
cosmic-cmc	https://cancer.sanger.ac.uk/cosmic/mutation/overview?id=59448741	HRAS	61	Q61	Q61E	2
cosmic-cmc	https://cancer.sanger.ac.uk/cosmic/mutation/overview?id=59442779	HRAS	61	Q61	Q61K	1
cosmic-cmc	https://cancer.sanger.ac.uk/cosmic/mutation/overview?id=59445926	HRAS	60	G60	G60D	3
cosmic-cmc	https://cancer.sanger.ac.uk/cosmic/mutation/overview?id=59445789	HRAS	59	A59	A59T	3
cosmic-cmc	https://cancer.sanger.ac.uk/cosmic/mutation/overview?id=59454547	HRAS	58	T58	T58I	3
cosmic-cmc	https://cancer.sanger.ac.uk/cosmic/mutation/overview?id=59445137	HRAS	49	E49	E49K	3
cosmic-cmc	https://cancer.sanger.ac.uk/cosmic/mutation/overview?id=59446267	HRAS	22	Q22	Q22K	3
cosmic-cmc	https://cancer.sanger.ac.uk/cosmic/mutation/overview?id=59445597	HRAS	13	G13	G13K	3
cosmic-cmc	https://cancer.sanger.ac.uk/cosmic/mutation/overview?id=59442989	HRAS	13	G13	G13V	1
cosmic-cmc	https://cancer.sanger.ac.uk/cosmic/mutation/overview?id=59442550	HRAS	13	G13	G13D	1
cosmic-cmc	https://cancer.sanger.ac.uk/cosmic/mutation/overview?id=59446491	HRAS	13	G13	G13N	3
cosmic-cmc	https://cancer.sanger.ac.uk/cosmic/mutation/overview?id=59442711	HRAS	13	G13	G13R	1
cosmic-cmc	https://cancer.sanger.ac.uk/cosmic/mutation/overview?id=59442551	HRAS	13	G13	G13S	2
cosmic-cmc	https://cancer.sanger.ac.uk/cosmic/mutation/overview?id=59444376	HRAS	13	G13	G13C	1
cosmic-cmc	https://cancer.sanger.ac.uk/cosmic/mutation/overview?id=59442565	HRAS	12	G12	G12D	1
cosmic-cmc	https://cancer.sanger.ac.uk/cosmic/mutation/overview?id=59443519	HRAS	12	G12	G12A	1
cosmic-cmc	https://cancer.sanger.ac.uk/cosmic/mutation/overview?id=59442772	HRAS	12	G12	G12V	1
cosmic-cmc	https://cancer.sanger.ac.uk/cosmic/mutation/overview?id=59445175	HRAS	12	G12	G12N	3
cosmic-cmc	https://cancer.sanger.ac.uk/cosmic/mutation/overview?id=59442911	HRAS	12	G12	G12C	1
cosmic-cmc	https://cancer.sanger.ac.uk/cosmic/mutation/overview?id=59443408	HRAS	12	G12	G12R	1
cosmic-cmc	https://cancer.sanger.ac.uk/cosmic/mutation/overview?id=59442720	HRAS	12	G12	G12S	1
cosmic-cmc	https://cancer.sanger.ac.uk/cosmic/mutation/overview?id=43691152	ICA1L	197	S197	S197F	3
cosmic-cmc	https://cancer.sanger.ac.uk/cosmic/mutation/overview?id=52850174	IDH1	132	R132	R132H	3
cosmic-cmc	https://cancer.sanger.ac.uk/cosmic/mutation/overview?id=52860935	IDH1	131	G131	G131_R132delinsVL	3
cosmic-cmc	https://cancer.sanger.ac.uk/cosmic/mutation/overview?id=52844176	IDH1	132	R132	R132H	1
cosmic-cmc	https://cancer.sanger.ac.uk/cosmic/mutation/overview?id=52844376	IDH1	132	R132	R132L	1
cosmic-cmc	https://cancer.sanger.ac.uk/cosmic/mutation/overview?id=52878656	IDH1	132	R132	R132V	3
cosmic-cmc	https://cancer.sanger.ac.uk/cosmic/mutation/overview?id=52851083	IDH1	132	R132	R132I	3
cosmic-cmc	https://cancer.sanger.ac.uk/cosmic/mutation/overview?id=52849073	IDH1	132	R132	R132S	3
cosmic-cmc	https://cancer.sanger.ac.uk/cosmic/mutation/overview?id=52844339	IDH1	132	R132	R132G	1
cosmic-cmc	https://cancer.sanger.ac.uk/cosmic/mutation/overview?id=52844185	IDH1	132	R132	R132S	1
cosmic-cmc	https://cancer.sanger.ac.uk/cosmic/mutation/overview?id=52844174	IDH1	132	R132	R132C	1
cosmic-cmc	https://cancer.sanger.ac.uk/cosmic/mutation/overview?id=28539883	IDH2	172	R172	R172_H173delinsSN	3
cosmic-cmc	https://cancer.sanger.ac.uk/cosmic/mutation/overview?id=28538396	IDH2	172	R172	R172S	1
cosmic-cmc	https://cancer.sanger.ac.uk/cosmic/mutation/overview?id=28538638	IDH2	172	R172	R172S	3
cosmic-cmc	https://cancer.sanger.ac.uk/cosmic/mutation/overview?id=28543105	IDH2	172	R172	R172N	3
cosmic-cmc	https://cancer.sanger.ac.uk/cosmic/mutation/overview?id=28549705	IDH2	172	R172	R172K	3
cosmic-cmc	https://cancer.sanger.ac.uk/cosmic/mutation/overview?id=28538384	IDH2	172	R172	R172K	1
cosmic-cmc	https://cancer.sanger.ac.uk/cosmic/mutation/overview?id=28538387	IDH2	172	R172	R172M	1
cosmic-cmc	https://cancer.sanger.ac.uk/cosmic/mutation/overview?id=28538698	IDH2	172	R172	R172T	3
cosmic-cmc	https://cancer.sanger.ac.uk/cosmic/mutation/overview?id=28544744	IDH2	172	R172	R172V	3
cosmic-cmc	https://cancer.sanger.ac.uk/cosmic/mutation/overview?id=28541603	IDH2	172	R172	R172L	3
cosmic-cmc	https://cancer.sanger.ac.uk/cosmic/mutation/overview?id=28539832	IDH2	172	R172	R172G	2
cosmic-cmc	https://cancer.sanger.ac.uk/cosmic/mutation/overview?id=28539017	IDH2	172	R172	R172W	2
cosmic-cmc	https://cancer.sanger.ac.uk/cosmic/mutation/overview?id=28538617	IDH2	140	R140	R140Q	1
cosmic-cmc	https://cancer.sanger.ac.uk/cosmic/mutation/overview?id=28538641	IDH2	140	R140	R140L	1
cosmic-cmc	https://cancer.sanger.ac.uk/cosmic/mutation/overview?id=28538667	IDH2	140	R140	R140G	3
cosmic-cmc	https://cancer.sanger.ac.uk/cosmic/mutation/overview?id=28539059	IDH2	140	R140	R140W	1
cosmic-cmc	https://cancer.sanger.ac.uk/cosmic/mutation/overview?id=78369300	IKBKB	171	K171	K171E	3
cosmic-cmc	https://cancer.sanger.ac.uk/cosmic/mutation/overview?id=78372286	IKBKB	171	K171	K171Q	3
cosmic-cmc	https://cancer.sanger.ac.uk/cosmic/mutation/overview?id=78369781	IKBKB	171	K171	K171M	3
cosmic-cmc	https://cancer.sanger.ac.uk/cosmic/mutation/overview?id=78369846	IKBKB	171	K171	K171T	3
cosmic-cmc	https://cancer.sanger.ac.uk/cosmic/mutation/overview?id=78367917	IKBKB	171	K171	K171R	3
cosmic-cmc	https://cancer.sanger.ac.uk/cosmic/mutation/overview?id=32901154	IKZF3	162	L162	L162R	3
cosmic-cmc	https://cancer.sanger.ac.uk/cosmic/mutation/overview?id=41643010	IL6ST	192	V192	V192A	3
cosmic-cmc	https://cancer.sanger.ac.uk/cosmic/mutation/overview?id=41646812	IL6ST	191	F191	F191V	3
cosmic-cmc	https://cancer.sanger.ac.uk/cosmic/mutation/overview?id=41645272	IL6ST	188	T188	T188I	3
cosmic-cmc	https://cancer.sanger.ac.uk/cosmic/mutation/overview?id=28498846	IL7R	185	S185	S185C	3
cosmic-cmc	https://cancer.sanger.ac.uk/cosmic/mutation/overview?id=28502433	IL7R	240	P240	P240_T244delinsRFCPH	3
cosmic-cmc	https://cancer.sanger.ac.uk/cosmic/mutation/overview?id=28501732	IL7R	241	I241	I241_L242delinsTC	3
cosmic-cmc	https://cancer.sanger.ac.uk/cosmic/mutation/overview?id=28507635	IL7R	242	L242	L242_S246delinsPQGGC	3
cosmic-cmc	https://cancer.sanger.ac.uk/cosmic/mutation/overview?id=28505584	IL7R	242	L242	L242_L243delinsCP	3
cosmic-cmc	https://cancer.sanger.ac.uk/cosmic/mutation/overview?id=28506468	IL7R	242	L242	L242_T244delinsCPP	3
cosmic-cmc	https://cancer.sanger.ac.uk/cosmic/mutation/overview?id=28499664	IL7R	242	L242	L242F	3
cosmic-cmc	https://cancer.sanger.ac.uk/cosmic/mutation/overview?id=28498384	IL7R	243	L243	L243R	3
cosmic-cmc	https://cancer.sanger.ac.uk/cosmic/mutation/overview?id=28505886	IL7R	243	L243	L243Q	3
cosmic-cmc	https://cancer.sanger.ac.uk/cosmic/mutation/overview?id=28498186	IL7R	244	T244	T244_S246delinsRPC	3
cosmic-cmc	https://cancer.sanger.ac.uk/cosmic/mutation/overview?id=28498301	IL7R	244	T244	T244I	3
cosmic-cmc	https://cancer.sanger.ac.uk/cosmic/mutation/overview?id=28243899	INSR	132	G132	G132S	3
cosmic-cmc	https://cancer.sanger.ac.uk/cosmic/mutation/overview?id=40336987	IRF4	59	K59	K59R	3
cosmic-cmc	https://cancer.sanger.ac.uk/cosmic/mutation/overview?id=40342433	IRF4	59	K59	K59N	3
cosmic-cmc	https://cancer.sanger.ac.uk/cosmic/mutation/overview?id=40337335	IRF4	70	L70	L70V	3
cosmic-cmc	https://cancer.sanger.ac.uk/cosmic/mutation/overview?id=40341817	IRF4	70	L70	L70F	3
cosmic-cmc	https://cancer.sanger.ac.uk/cosmic/mutation/overview?id=38929055	IRS4	879	H879	H879D	3
cosmic-cmc	https://cancer.sanger.ac.uk/cosmic/mutation/overview?id=38929014	IRS4	640	A640	A640D	3
cosmic-cmc	https://cancer.sanger.ac.uk/cosmic/mutation/overview?id=38929315	IRS4	640	A640	A640V	3
cosmic-cmc	https://cancer.sanger.ac.uk/cosmic/mutation/overview?id=38928854	IRS4	640	A640	A640G	3
cosmic-cmc	https://cancer.sanger.ac.uk/cosmic/mutation/overview?id=39018686	ITGA10	468	D468	D468N	3
cosmic-cmc	https://cancer.sanger.ac.uk/cosmic/mutation/overview?id=51582398	ITK	29	R29	R29H	3
cosmic-cmc	https://cancer.sanger.ac.uk/cosmic/mutation/overview?id=23877964	JAG1	386	G386	G386R	3
cosmic-cmc	https://cancer.sanger.ac.uk/cosmic/mutation/overview?id=23879097	JAG1	184	R184	R184H	3
cosmic-cmc	https://cancer.sanger.ac.uk/cosmic/mutation/overview?id=23888561	JAG1	90	G90	G90R	3
cosmic-cmc	https://cancer.sanger.ac.uk/cosmic/mutation/overview?id=23884850	JAG1	78	C78	C78Y	3
cosmic-cmc	https://cancer.sanger.ac.uk/cosmic/mutation/overview?id=30042154	JAK1	1097	G1097	G1097V	3
cosmic-cmc	https://cancer.sanger.ac.uk/cosmic/mutation/overview?id=30029100	JAK1	1097	G1097	G1097V	3
cosmic-cmc	https://cancer.sanger.ac.uk/cosmic/mutation/overview?id=30045577	JAK1	1097	G1097	G1097A	3
cosmic-cmc	https://cancer.sanger.ac.uk/cosmic/mutation/overview?id=30034525	JAK1	1097	G1097	G1097D	3
cosmic-cmc	https://cancer.sanger.ac.uk/cosmic/mutation/overview?id=30033512	JAK1	1097	G1097	G1097S	3
cosmic-cmc	https://cancer.sanger.ac.uk/cosmic/mutation/overview?id=30034267	JAK1	1097	G1097	G1097C	3
cosmic-cmc	https://cancer.sanger.ac.uk/cosmic/mutation/overview?id=30034045	JAK1	783	L783	L783F	3
cosmic-cmc	https://cancer.sanger.ac.uk/cosmic/mutation/overview?id=30028134	JAK1	724	R724	R724H	3
cosmic-cmc	https://cancer.sanger.ac.uk/cosmic/mutation/overview?id=30037227	JAK1	724	R724	R724C	3
cosmic-cmc	https://cancer.sanger.ac.uk/cosmic/mutation/overview?id=30040586	JAK1	703	S703	S703N	3
cosmic-cmc	https://cancer.sanger.ac.uk/cosmic/mutation/overview?id=30032415	JAK1	703	S703	S703T	3
cosmic-cmc	https://cancer.sanger.ac.uk/cosmic/mutation/overview?id=30029647	JAK1	703	S703	S703I	3
cosmic-cmc	https://cancer.sanger.ac.uk/cosmic/mutation/overview?id=30031370	JAK1	658	V658	V658F	3
cosmic-cmc	https://cancer.sanger.ac.uk/cosmic/mutation/overview?id=30029130	JAK1	646	S646	S646F	3
cosmic-cmc	https://cancer.sanger.ac.uk/cosmic/mutation/overview?id=30036248	JAK1	634	A634	A634D	3
cosmic-cmc	https://cancer.sanger.ac.uk/cosmic/mutation/overview?id=42781605	JAK2	564	R564	R564L	3
cosmic-cmc	https://cancer.sanger.ac.uk/cosmic/mutation/overview?id=42953109	JAK2	607	K607	K607N	3
cosmic-cmc	https://cancer.sanger.ac.uk/cosmic/mutation/overview?id=42833727	JAK2	617	V617	V617F	3
cosmic-cmc	https://cancer.sanger.ac.uk/cosmic/mutation/overview?id=42759092	JAK2	617	V617	V617F	1
cosmic-cmc	https://cancer.sanger.ac.uk/cosmic/mutation/overview?id=42761126	JAK2	617	V617	V617I	3
cosmic-cmc	https://cancer.sanger.ac.uk/cosmic/mutation/overview?id=42867458	JAK2	617	V617	V617_C618delinsFR	3
cosmic-cmc	https://cancer.sanger.ac.uk/cosmic/mutation/overview?id=42833773	JAK2	617	V617	V617_C618delinsFR	3
cosmic-cmc	https://cancer.sanger.ac.uk/cosmic/mutation/overview?id=42762370	JAK2	683	R683	R683G	3
cosmic-cmc	https://cancer.sanger.ac.uk/cosmic/mutation/overview?id=42778443	JAK2	683	R683	R683T	3
cosmic-cmc	https://cancer.sanger.ac.uk/cosmic/mutation/overview?id=42770886	JAK2	683	R683	R683S	3
cosmic-cmc	https://cancer.sanger.ac.uk/cosmic/mutation/overview?id=42759335	JAK2	683	R683	R683S	3
cosmic-cmc	https://cancer.sanger.ac.uk/cosmic/mutation/overview?id=42809192	JAK2	875	T875	T875N	3
cosmic-cmc	https://cancer.sanger.ac.uk/cosmic/mutation/overview?id=61804815	JAK3	722	V722	V722A	3
cosmic-cmc	https://cancer.sanger.ac.uk/cosmic/mutation/overview?id=61792453	JAK3	722	V722	V722I	2
cosmic-cmc	https://cancer.sanger.ac.uk/cosmic/mutation/overview?id=61792613	JAK3	657	R657	R657Q	2
cosmic-cmc	https://cancer.sanger.ac.uk/cosmic/mutation/overview?id=61793507	JAK3	657	R657	R657W	3
cosmic-cmc	https://cancer.sanger.ac.uk/cosmic/mutation/overview?id=61816103	JAK3	589	G589	G589S	3
cosmic-cmc	https://cancer.sanger.ac.uk/cosmic/mutation/overview?id=61793077	JAK3	573	A573	A573V	3
cosmic-cmc	https://cancer.sanger.ac.uk/cosmic/mutation/overview?id=61815502	JAK3	573	A573	A573T	3
cosmic-cmc	https://cancer.sanger.ac.uk/cosmic/mutation/overview?id=61794048	JAK3	572	A572	A572V	3
cosmic-cmc	https://cancer.sanger.ac.uk/cosmic/mutation/overview?id=61793757	JAK3	511	M511	M511I	3
cosmic-cmc	https://cancer.sanger.ac.uk/cosmic/mutation/overview?id=61792004	JAK3	511	M511	M511I	3
cosmic-cmc	https://cancer.sanger.ac.uk/cosmic/mutation/overview?id=61793747	JAK3	511	M511	M511I	3
cosmic-cmc	https://cancer.sanger.ac.uk/cosmic/mutation/overview?id=61793727	JAK3	501	Q501	Q501H	3
cosmic-cmc	https://cancer.sanger.ac.uk/cosmic/mutation/overview?id=61802771	JAK3	501	Q501	Q501H	3
cosmic-cmc	https://cancer.sanger.ac.uk/cosmic/mutation/overview?id=61792033	JAK3	132	P132	P132T	3
cosmic-cmc	https://cancer.sanger.ac.uk/cosmic/mutation/overview?id=61795519	JAK3	87	I87	I87T	3
cosmic-cmc	https://cancer.sanger.ac.uk/cosmic/mutation/overview?id=39299117	JUN	112	E112	E112Q	3
cosmic-cmc	https://cancer.sanger.ac.uk/cosmic/mutation/overview?id=39299114	JUN	112	E112	E112K	3
cosmic-cmc	https://cancer.sanger.ac.uk/cosmic/mutation/overview?id=45466815	KAT6A	134	L134	L134S	3
cosmic-cmc	https://cancer.sanger.ac.uk/cosmic/mutation/overview?id=36738090	KCNG1	133	A133	A133V	3
cosmic-cmc	https://cancer.sanger.ac.uk/cosmic/mutation/overview?id=23550857	KCNJ2	312	R312	R312C	3
cosmic-cmc	https://cancer.sanger.ac.uk/cosmic/mutation/overview?id=81715785	KCNJ5	151	G151	G151R	1
cosmic-cmc	https://cancer.sanger.ac.uk/cosmic/mutation/overview?id=81715827	KCNJ5	151	G151	G151R	3
cosmic-cmc	https://cancer.sanger.ac.uk/cosmic/mutation/overview?id=81715794	KCNJ5	158	T158	T158A	3
cosmic-cmc	https://cancer.sanger.ac.uk/cosmic/mutation/overview?id=81715760	KCNJ5	168	L168	L168R	3
cosmic-cmc	https://cancer.sanger.ac.uk/cosmic/mutation/overview?id=48407672	KDM5A	865	M865	M865T	3
cosmic-cmc	https://cancer.sanger.ac.uk/cosmic/mutation/overview?id=48415848	KDM5A	719	R719	R719H	3
cosmic-cmc	https://cancer.sanger.ac.uk/cosmic/mutation/overview?id=48408428	KDM5A	719	R719	R719C	3
cosmic-cmc	https://cancer.sanger.ac.uk/cosmic/mutation/overview?id=42918681	KDM6A	726	T726	T726K	3
cosmic-cmc	https://cancer.sanger.ac.uk/cosmic/mutation/overview?id=42917012	KDM6A	1111	R1111	R1111C	3
cosmic-cmc	https://cancer.sanger.ac.uk/cosmic/mutation/overview?id=42921177	KDM6A	1111	R1111	R1111P	3
cosmic-cmc	https://cancer.sanger.ac.uk/cosmic/mutation/overview?id=21054696	KDR	1032	R1032	R1032Q	3
cosmic-cmc	https://cancer.sanger.ac.uk/cosmic/mutation/overview?id=21055484	KDR	472	Q472	Q472_A473delinsHT	3
cosmic-cmc	https://cancer.sanger.ac.uk/cosmic/mutation/overview?id=21054894	KDR	472	Q472	Q472H	3
cosmic-cmc	https://cancer.sanger.ac.uk/cosmic/mutation/overview?id=21058715	KDR	472	Q472	Q472K	3
cosmic-cmc	https://cancer.sanger.ac.uk/cosmic/mutation/overview?id=21055746	KDR	297	V297	V297A	3
cosmic-cmc	https://cancer.sanger.ac.uk/cosmic/mutation/overview?id=21055636	KDR	297	V297	V297I	3
cosmic-cmc	https://cancer.sanger.ac.uk/cosmic/mutation/overview?id=21168125	KIF1B	1087	Y1087	Y1087C	3
cosmic-cmc	https://cancer.sanger.ac.uk/cosmic/mutation/overview?id=48619300	KIF26B	360	S360	S360F	3
cosmic-cmc	https://cancer.sanger.ac.uk/cosmic/mutation/overview?id=55956060	KIF5C	530	Q530	Q530H	3
cosmic-cmc	https://cancer.sanger.ac.uk/cosmic/mutation/overview?id=22187436	KIT	52	D52	D52N	3
cosmic-cmc	https://cancer.sanger.ac.uk/cosmic/mutation/overview?id=22189838	KIT	490	E490	E490K	3
cosmic-cmc	https://cancer.sanger.ac.uk/cosmic/mutation/overview?id=22199418	KIT	503	Y503	Y503F	3
cosmic-cmc	https://cancer.sanger.ac.uk/cosmic/mutation/overview?id=22192020	KIT	504	F504	F504L	3
cosmic-cmc	https://cancer.sanger.ac.uk/cosmic/mutation/overview?id=22188132	KIT	509	K509	K509I	3
cosmic-cmc	https://cancer.sanger.ac.uk/cosmic/mutation/overview?id=22185343	KIT	541	M541	M541L	3
cosmic-cmc	https://cancer.sanger.ac.uk/cosmic/mutation/overview?id=22207262	KIT	550	K550	K550N	3
cosmic-cmc	https://cancer.sanger.ac.uk/cosmic/mutation/overview?id=22190924	KIT	550	K550	K550N	3
cosmic-cmc	https://cancer.sanger.ac.uk/cosmic/mutation/overview?id=22189850	KIT	553	Y553	Y553N	3
cosmic-cmc	https://cancer.sanger.ac.uk/cosmic/mutation/overview?id=22186708	KIT	557	W557	W557_K558delinsPS	3
cosmic-cmc	https://cancer.sanger.ac.uk/cosmic/mutation/overview?id=22185836	KIT	557	W557	W557R	1
cosmic-cmc	https://cancer.sanger.ac.uk/cosmic/mutation/overview?id=22186926	KIT	557	W557	W557R	1
cosmic-cmc	https://cancer.sanger.ac.uk/cosmic/mutation/overview?id=22186756	KIT	557	W557	W557G	2
cosmic-cmc	https://cancer.sanger.ac.uk/cosmic/mutation/overview?id=22187234	KIT	557	W557	W557S	3
cosmic-cmc	https://cancer.sanger.ac.uk/cosmic/mutation/overview?id=22200654	KIT	557	W557	W557_K558delinsSS	3
cosmic-cmc	https://cancer.sanger.ac.uk/cosmic/mutation/overview?id=22214427	KIT	557	W557	W557_K558delinsFP	3
cosmic-cmc	https://cancer.sanger.ac.uk/cosmic/mutation/overview?id=22198368	KIT	557	W557	W557C	2
cosmic-cmc	https://cancer.sanger.ac.uk/cosmic/mutation/overview?id=22185494	KIT	557	W557	W557C	3
cosmic-cmc	https://cancer.sanger.ac.uk/cosmic/mutation/overview?id=22196020	KIT	557	W557	W557_K558delinsCP	3
cosmic-cmc	https://cancer.sanger.ac.uk/cosmic/mutation/overview?id=22199488	KIT	557	W557	W557_K558delinsCT	3
cosmic-cmc	https://cancer.sanger.ac.uk/cosmic/mutation/overview?id=22188681	KIT	558	K558	K558E	2
cosmic-cmc	https://cancer.sanger.ac.uk/cosmic/mutation/overview?id=22185832	KIT	558	K558	K558Q	2
cosmic-cmc	https://cancer.sanger.ac.uk/cosmic/mutation/overview?id=22201946	KIT	558	K558	K558A	3
cosmic-cmc	https://cancer.sanger.ac.uk/cosmic/mutation/overview?id=22203400	KIT	558	K558	K558_V559delinsSS	3
cosmic-cmc	https://cancer.sanger.ac.uk/cosmic/mutation/overview?id=22203053	KIT	558	K558	K558R	3
cosmic-cmc	https://cancer.sanger.ac.uk/cosmic/mutation/overview?id=22203032	KIT	558	K558	K558N	1
cosmic-cmc	https://cancer.sanger.ac.uk/cosmic/mutation/overview?id=22202544	KIT	558	K558	K558_V559delinsNN	3
cosmic-cmc	https://cancer.sanger.ac.uk/cosmic/mutation/overview?id=22186060	KIT	559	V559	V559I	2
cosmic-cmc	https://cancer.sanger.ac.uk/cosmic/mutation/overview?id=22186997	KIT	559	V559	V559P	3
cosmic-cmc	https://cancer.sanger.ac.uk/cosmic/mutation/overview?id=22204448	KIT	559	V559	V559K	3
cosmic-cmc	https://cancer.sanger.ac.uk/cosmic/mutation/overview?id=22185800	KIT	559	V559	V559G	1
cosmic-cmc	https://cancer.sanger.ac.uk/cosmic/mutation/overview?id=22185412	KIT	559	V559	V559D	1
cosmic-cmc	https://cancer.sanger.ac.uk/cosmic/mutation/overview?id=22185366	KIT	559	V559	V559A	1
cosmic-cmc	https://cancer.sanger.ac.uk/cosmic/mutation/overview?id=22195550	KIT	559	V559	V559_V560delinsAD	3
cosmic-cmc	https://cancer.sanger.ac.uk/cosmic/mutation/overview?id=22185454	KIT	560	V560	V560A	1
cosmic-cmc	https://cancer.sanger.ac.uk/cosmic/mutation/overview?id=22190107	KIT	560	V560	V560G	1
cosmic-cmc	https://cancer.sanger.ac.uk/cosmic/mutation/overview?id=22185184	KIT	560	V560	V560D	1
cosmic-cmc	https://cancer.sanger.ac.uk/cosmic/mutation/overview?id=22187032	KIT	560	V560	V560E	3
cosmic-cmc	https://cancer.sanger.ac.uk/cosmic/mutation/overview?id=22190600	KIT	566	N566	N566D	3
cosmic-cmc	https://cancer.sanger.ac.uk/cosmic/mutation/overview?id=22205592	KIT	569	V569	V569G	3
cosmic-cmc	https://cancer.sanger.ac.uk/cosmic/mutation/overview?id=22186794	KIT	576	L576	L576V	3
cosmic-cmc	https://cancer.sanger.ac.uk/cosmic/mutation/overview?id=22190132	KIT	576	L576	L576F	3
cosmic-cmc	https://cancer.sanger.ac.uk/cosmic/mutation/overview?id=22191842	KIT	576	L576	L576R	3
cosmic-cmc	https://cancer.sanger.ac.uk/cosmic/mutation/overview?id=22185150	KIT	576	L576	L576P	1
cosmic-cmc	https://cancer.sanger.ac.uk/cosmic/mutation/overview?id=22188451	KIT	621	A621	A621T	3
cosmic-cmc	https://cancer.sanger.ac.uk/cosmic/mutation/overview?id=22185154	KIT	642	K642	K642E	3
cosmic-cmc	https://cancer.sanger.ac.uk/cosmic/mutation/overview?id=22192389	KIT	642	K642	K642N	3
cosmic-cmc	https://cancer.sanger.ac.uk/cosmic/mutation/overview?id=22185489	KIT	654	V654	V654A	3
cosmic-cmc	https://cancer.sanger.ac.uk/cosmic/mutation/overview?id=22190612	KIT	655	N655	N655K	3
cosmic-cmc	https://cancer.sanger.ac.uk/cosmic/mutation/overview?id=22187308	KIT	655	N655	N655K	3
cosmic-cmc	https://cancer.sanger.ac.uk/cosmic/mutation/overview?id=22193843	KIT	670	T670	T670I	3
cosmic-cmc	https://cancer.sanger.ac.uk/cosmic/mutation/overview?id=22195817	KIT	697	H697	H697Y	3
cosmic-cmc	https://cancer.sanger.ac.uk/cosmic/mutation/overview?id=22213735	KIT	816	D816	D816_I817delinsLL	3
cosmic-cmc	https://cancer.sanger.ac.uk/cosmic/mutation/overview?id=22185350	KIT	816	D816	D816Y	1
cosmic-cmc	https://cancer.sanger.ac.uk/cosmic/mutation/overview?id=22203234	KIT	816	D816	D816N	3
cosmic-cmc	https://cancer.sanger.ac.uk/cosmic/mutation/overview?id=22186089	KIT	816	D816	D816H	1
cosmic-cmc	https://cancer.sanger.ac.uk/cosmic/mutation/overview?id=22187607	KIT	816	D816	D816F	3
cosmic-cmc	https://cancer.sanger.ac.uk/cosmic/mutation/overview?id=22190969	KIT	816	D816	D816I	3
cosmic-cmc	https://cancer.sanger.ac.uk/cosmic/mutation/overview?id=22206988	KIT	816	D816	D816H	3
cosmic-cmc	https://cancer.sanger.ac.uk/cosmic/mutation/overview?id=22189342	KIT	816	D816	D816G	3
cosmic-cmc	https://cancer.sanger.ac.uk/cosmic/mutation/overview?id=22188180	KIT	816	D816	D816A	3
cosmic-cmc	https://cancer.sanger.ac.uk/cosmic/mutation/overview?id=22185088	KIT	816	D816	D816V	1
cosmic-cmc	https://cancer.sanger.ac.uk/cosmic/mutation/overview?id=22209625	KIT	816	D816	D816E	3
cosmic-cmc	https://cancer.sanger.ac.uk/cosmic/mutation/overview?id=22205384	KIT	816	D816	D816E	3
cosmic-cmc	https://cancer.sanger.ac.uk/cosmic/mutation/overview?id=22187973	KIT	820	D820	D820Y	3
cosmic-cmc	https://cancer.sanger.ac.uk/cosmic/mutation/overview?id=22191807	KIT	820	D820	D820H	3
cosmic-cmc	https://cancer.sanger.ac.uk/cosmic/mutation/overview?id=22186314	KIT	820	D820	D820G	3
cosmic-cmc	https://cancer.sanger.ac.uk/cosmic/mutation/overview?id=22192062	KIT	820	D820	D820E	3
cosmic-cmc	https://cancer.sanger.ac.uk/cosmic/mutation/overview?id=22185739	KIT	822	N822	N822I	3
cosmic-cmc	https://cancer.sanger.ac.uk/cosmic/mutation/overview?id=22185085	KIT	822	N822	N822K	3
cosmic-cmc	https://cancer.sanger.ac.uk/cosmic/mutation/overview?id=22185741	KIT	822	N822	N822K	3
cosmic-cmc	https://cancer.sanger.ac.uk/cosmic/mutation/overview?id=22186420	KIT	823	Y823	Y823D	3
cosmic-cmc	https://cancer.sanger.ac.uk/cosmic/mutation/overview?id=22186914	KIT	825	V825	V825A	3
cosmic-cmc	https://cancer.sanger.ac.uk/cosmic/mutation/overview?id=22185805	KIT	829	A829	A829P	3
cosmic-cmc	https://cancer.sanger.ac.uk/cosmic/mutation/overview?id=22189500	KIT	839	E839	E839K	3
cosmic-cmc	https://cancer.sanger.ac.uk/cosmic/mutation/overview?id=41767003	KLF4	409	K409	K409N	3
cosmic-cmc	https://cancer.sanger.ac.uk/cosmic/mutation/overview?id=41764594	KLF4	409	K409	K409Q	3
cosmic-cmc	https://cancer.sanger.ac.uk/cosmic/mutation/overview?id=27188930	KLHL22	613	P613	P613S	3
cosmic-cmc	https://cancer.sanger.ac.uk/cosmic/mutation/overview?id=26177689	KMT2D	5432	R5432	R5432L	3
cosmic-cmc	https://cancer.sanger.ac.uk/cosmic/mutation/overview?id=26120868	KMT2D	5432	R5432	R5432Q	3
cosmic-cmc	https://cancer.sanger.ac.uk/cosmic/mutation/overview?id=26110761	KMT2D	5432	R5432	R5432W	3
cosmic-cmc	https://cancer.sanger.ac.uk/cosmic/mutation/overview?id=26123338	KMT2D	5179	R5179	R5179L	3
cosmic-cmc	https://cancer.sanger.ac.uk/cosmic/mutation/overview?id=26123904	KMT2D	5179	R5179	R5179P	3
cosmic-cmc	https://cancer.sanger.ac.uk/cosmic/mutation/overview?id=26116738	KMT2D	5179	R5179	R5179H	3
cosmic-cmc	https://cancer.sanger.ac.uk/cosmic/mutation/overview?id=26108916	KMT2D	5179	R5179	R5179C	3
cosmic-cmc	https://cancer.sanger.ac.uk/cosmic/mutation/overview?id=26116216	KMT2D	5179	R5179	R5179S	3
cosmic-cmc	https://cancer.sanger.ac.uk/cosmic/mutation/overview?id=26174941	KMT2D	5179	R5179	R5179C	3
cosmic-cmc	https://cancer.sanger.ac.uk/cosmic/mutation/overview?id=26134380	KMT2D	5048	R5048	R5048L	3
cosmic-cmc	https://cancer.sanger.ac.uk/cosmic/mutation/overview?id=26100964	KMT2D	5048	R5048	R5048H	3
cosmic-cmc	https://cancer.sanger.ac.uk/cosmic/mutation/overview?id=26094797	KMT2D	5048	R5048	R5048S	3
cosmic-cmc	https://cancer.sanger.ac.uk/cosmic/mutation/overview?id=26115677	KMT2D	5048	R5048	R5048G	3
cosmic-cmc	https://cancer.sanger.ac.uk/cosmic/mutation/overview?id=26095194	KMT2D	5048	R5048	R5048C	3
cosmic-cmc	https://cancer.sanger.ac.uk/cosmic/mutation/overview?id=26100490	KMT2D	1194	P1194	P1194H	3
cosmic-cmc	https://cancer.sanger.ac.uk/cosmic/mutation/overview?id=26137361	KMT2D	457	P457	P457L	3
cosmic-cmc	https://cancer.sanger.ac.uk/cosmic/mutation/overview?id=26192266	KMT2D	456	S456	S456L	3
cosmic-cmc	https://cancer.sanger.ac.uk/cosmic/mutation/overview?id=26122476	KMT2D	455	E455	E455G	3
cosmic-cmc	https://cancer.sanger.ac.uk/cosmic/mutation/overview?id=26151103	KMT2D	450	S450	S450Y	3
cosmic-cmc	https://cancer.sanger.ac.uk/cosmic/mutation/overview?id=26128874	KMT2D	450	S450	S450F	3
cosmic-cmc	https://cancer.sanger.ac.uk/cosmic/mutation/overview?id=20730540	KNSTRN	11	R11	R11I	3
cosmic-cmc	https://cancer.sanger.ac.uk/cosmic/mutation/overview?id=20730508	KNSTRN	11	R11	R11K	3
cosmic-cmc	https://cancer.sanger.ac.uk/cosmic/mutation/overview?id=20730157	KNSTRN	24	S24	S24F	2
cosmic-cmc	https://cancer.sanger.ac.uk/cosmic/mutation/overview?id=20730800	KNSTRN	24	S24	S24F	3
cosmic-cmc	https://cancer.sanger.ac.uk/cosmic/mutation/overview?id=24548414	KRAS	146	A146	A146V	3
cosmic-cmc	https://cancer.sanger.ac.uk/cosmic/mutation/overview?id=24544248	KRAS	146	A146	A146T	3
cosmic-cmc	https://cancer.sanger.ac.uk/cosmic/mutation/overview?id=24544558	KRAS	146	A146	A146P	3
cosmic-cmc	https://cancer.sanger.ac.uk/cosmic/mutation/overview?id=24550688	KRAS	117	K117	K117N	3
cosmic-cmc	https://cancer.sanger.ac.uk/cosmic/mutation/overview?id=24550187	KRAS	117	K117	K117N	3
cosmic-cmc	https://cancer.sanger.ac.uk/cosmic/mutation/overview?id=24543670	KRAS	61	Q61	Q61H	3
cosmic-cmc	https://cancer.sanger.ac.uk/cosmic/mutation/overview?id=24543886	KRAS	61	Q61	Q61H	3
cosmic-cmc	https://cancer.sanger.ac.uk/cosmic/mutation/overview?id=24550648	KRAS	61	Q61	Q61P	3
cosmic-cmc	https://cancer.sanger.ac.uk/cosmic/mutation/overview?id=24543812	KRAS	61	Q61	Q61R	3
cosmic-cmc	https://cancer.sanger.ac.uk/cosmic/mutation/overview?id=24546179	KRAS	61	Q61	Q61L	3
cosmic-cmc	https://cancer.sanger.ac.uk/cosmic/mutation/overview?id=24545956	KRAS	61	Q61	Q61K	3
cosmic-cmc	https://cancer.sanger.ac.uk/cosmic/mutation/overview?id=24554261	KRAS	61	Q61	Q61E	3
cosmic-cmc	https://cancer.sanger.ac.uk/cosmic/mutation/overview?id=24622527	KRAS	60	G60	G60V	3
cosmic-cmc	https://cancer.sanger.ac.uk/cosmic/mutation/overview?id=24544102	KRAS	59	A59	A59T	3
cosmic-cmc	https://cancer.sanger.ac.uk/cosmic/mutation/overview?id=24673783	KRAS	22	Q22	Q22R	3
cosmic-cmc	https://cancer.sanger.ac.uk/cosmic/mutation/overview?id=24547608	KRAS	22	Q22	Q22K	3
cosmic-cmc	https://cancer.sanger.ac.uk/cosmic/mutation/overview?id=24559255	KRAS	19	L19	L19F	3
cosmic-cmc	https://cancer.sanger.ac.uk/cosmic/mutation/overview?id=24554578	KRAS	19	L19	L19F	3
cosmic-cmc	https://cancer.sanger.ac.uk/cosmic/mutation/overview?id=24546147	KRAS	14	V14	V14I	3
cosmic-cmc	https://cancer.sanger.ac.uk/cosmic/mutation/overview?id=24707178	KRAS	13	G13	G13_V14delinsDI	3
cosmic-cmc	https://cancer.sanger.ac.uk/cosmic/mutation/overview?id=24587094	KRAS	13	G13	G13E	3
cosmic-cmc	https://cancer.sanger.ac.uk/cosmic/mutation/overview?id=24616297	KRAS	13	G13	G13E	3
cosmic-cmc	https://cancer.sanger.ac.uk/cosmic/mutation/overview?id=24573800	KRAS	13	G13	G13V	3
cosmic-cmc	https://cancer.sanger.ac.uk/cosmic/mutation/overview?id=24589620	KRAS	13	G13	G13D	3
cosmic-cmc	https://cancer.sanger.ac.uk/cosmic/mutation/overview?id=24651325	KRAS	13	G13	G13V	3
cosmic-cmc	https://cancer.sanger.ac.uk/cosmic/mutation/overview?id=24616401	KRAS	13	G13	G13K	3
cosmic-cmc	https://cancer.sanger.ac.uk/cosmic/mutation/overview?id=24721823	KRAS	13	G13	G13R	3
cosmic-cmc	https://cancer.sanger.ac.uk/cosmic/mutation/overview?id=24543333	KRAS	13	G13	G13D	1
cosmic-cmc	https://cancer.sanger.ac.uk/cosmic/mutation/overview?id=24545254	KRAS	13	G13	G13V	1
cosmic-cmc	https://cancer.sanger.ac.uk/cosmic/mutation/overview?id=24562328	KRAS	13	G13	G13A	1
cosmic-cmc	https://cancer.sanger.ac.uk/cosmic/mutation/overview?id=24649041	KRAS	13	G13	G13F	3
cosmic-cmc	https://cancer.sanger.ac.uk/cosmic/mutation/overview?id=24573646	KRAS	13	G13	G13P	3
cosmic-cmc	https://cancer.sanger.ac.uk/cosmic/mutation/overview?id=24638895	KRAS	13	G13	G13N	3
cosmic-cmc	https://cancer.sanger.ac.uk/cosmic/mutation/overview?id=24771780	KRAS	13	G13	G13I	3
cosmic-cmc	https://cancer.sanger.ac.uk/cosmic/mutation/overview?id=24620267	KRAS	13	G13	G13Y	3
cosmic-cmc	https://cancer.sanger.ac.uk/cosmic/mutation/overview?id=24553918	KRAS	13	G13	G13S	1
cosmic-cmc	https://cancer.sanger.ac.uk/cosmic/mutation/overview?id=24543396	KRAS	13	G13	G13C	1
cosmic-cmc	https://cancer.sanger.ac.uk/cosmic/mutation/overview?id=24544938	KRAS	13	G13	G13R	1
cosmic-cmc	https://cancer.sanger.ac.uk/cosmic/mutation/overview?id=24695219	KRAS	13	G13	G13C	3
cosmic-cmc	https://cancer.sanger.ac.uk/cosmic/mutation/overview?id=24685772	KRAS	13	G13	G13R	3
cosmic-cmc	https://cancer.sanger.ac.uk/cosmic/mutation/overview?id=24755073	KRAS	12	G12	G12E	3
cosmic-cmc	https://cancer.sanger.ac.uk/cosmic/mutation/overview?id=24598375	KRAS	12	G12	G12A	3
cosmic-cmc	https://cancer.sanger.ac.uk/cosmic/mutation/overview?id=24617871	KRAS	12	G12	G12E	3
cosmic-cmc	https://cancer.sanger.ac.uk/cosmic/mutation/overview?id=24670419	KRAS	12	G12	G12D	3
cosmic-cmc	https://cancer.sanger.ac.uk/cosmic/mutation/overview?id=24545926	KRAS	12	G12	G12V	3
cosmic-cmc	https://cancer.sanger.ac.uk/cosmic/mutation/overview?id=24543818	KRAS	12	G12	G12V	3
cosmic-cmc	https://cancer.sanger.ac.uk/cosmic/mutation/overview?id=24599943	KRAS	12	G12	G12R	3
cosmic-cmc	https://cancer.sanger.ac.uk/cosmic/mutation/overview?id=24719490	KRAS	12	G12	G12C	3
cosmic-cmc	https://cancer.sanger.ac.uk/cosmic/mutation/overview?id=24624495	KRAS	12	G12	G12W	3
cosmic-cmc	https://cancer.sanger.ac.uk/cosmic/mutation/overview?id=24546196	KRAS	12	G12	G12L	3
cosmic-cmc	https://cancer.sanger.ac.uk/cosmic/mutation/overview?id=24543505	KRAS	12	G12	G12A	1
cosmic-cmc	https://cancer.sanger.ac.uk/cosmic/mutation/overview?id=24543257	KRAS	12	G12	G12D	1
cosmic-cmc	https://cancer.sanger.ac.uk/cosmic/mutation/overview?id=24543281	KRAS	12	G12	G12V	1
cosmic-cmc	https://cancer.sanger.ac.uk/cosmic/mutation/overview?id=24577873	KRAS	12	G12	G12N	3
cosmic-cmc	https://cancer.sanger.ac.uk/cosmic/mutation/overview?id=24556434	KRAS	12	G12	G12I	3
cosmic-cmc	https://cancer.sanger.ac.uk/cosmic/mutation/overview?id=24714667	KRAS	12	G12	G12H	3
cosmic-cmc	https://cancer.sanger.ac.uk/cosmic/mutation/overview?id=24547323	KRAS	12	G12	G12L	3
cosmic-cmc	https://cancer.sanger.ac.uk/cosmic/mutation/overview?id=24580074	KRAS	12	G12	G12Y	3
cosmic-cmc	https://cancer.sanger.ac.uk/cosmic/mutation/overview?id=24544545	KRAS	12	G12	G12F	3
cosmic-cmc	https://cancer.sanger.ac.uk/cosmic/mutation/overview?id=24666649	KRAS	12	G12	G12S	3
cosmic-cmc	https://cancer.sanger.ac.uk/cosmic/mutation/overview?id=24555906	KRAS	11	A11	A11_G12delinsTD	3
cosmic-cmc	https://cancer.sanger.ac.uk/cosmic/mutation/overview?id=24543291	KRAS	12	G12	G12C	1
cosmic-cmc	https://cancer.sanger.ac.uk/cosmic/mutation/overview?id=24543300	KRAS	12	G12	G12R	1
cosmic-cmc	https://cancer.sanger.ac.uk/cosmic/mutation/overview?id=24543296	KRAS	12	G12	G12S	1
cosmic-cmc	https://cancer.sanger.ac.uk/cosmic/mutation/overview?id=24583937	KRAS	12	G12	G12C	3
cosmic-cmc	https://cancer.sanger.ac.uk/cosmic/mutation/overview?id=24758717	KRAS	12	G12	G12C	3
cosmic-cmc	https://cancer.sanger.ac.uk/cosmic/mutation/overview?id=24702182	KRAS	11	A11	A11_G12delinsVC	3
cosmic-cmc	https://cancer.sanger.ac.uk/cosmic/mutation/overview?id=27920881	KRT17	385	R385	R385H	3
cosmic-cmc	https://cancer.sanger.ac.uk/cosmic/mutation/overview?id=87816473	KRT4	435	E435	E435K	3
cosmic-cmc	https://cancer.sanger.ac.uk/cosmic/mutation/overview?id=20110371	LAMP5	262	M262	M262I	3
cosmic-cmc	https://cancer.sanger.ac.uk/cosmic/mutation/overview?id=21563909	LILRA2	172	A172	A172S	3
cosmic-cmc	https://cancer.sanger.ac.uk/cosmic/mutation/overview?id=41798079	LILRB4	429	P429	P429L	3
cosmic-cmc	https://cancer.sanger.ac.uk/cosmic/mutation/overview?id=21772746	LMO2	193	A193	A193V	3
cosmic-cmc	https://cancer.sanger.ac.uk/cosmic/mutation/overview?id=21771491	LMO2	193	A193	A193S	3
cosmic-cmc	https://cancer.sanger.ac.uk/cosmic/mutation/overview?id=21771945	LMO2	193	A193	A193T	3
cosmic-cmc	https://cancer.sanger.ac.uk/cosmic/mutation/overview?id=26466844	LRCH4	615	G615	G615W	3
cosmic-cmc	https://cancer.sanger.ac.uk/cosmic/mutation/overview?id=23434729	LRP1	190	A190	A190S	3
cosmic-cmc	https://cancer.sanger.ac.uk/cosmic/mutation/overview?id=23423362	LRP1	4200	C4200	C4200Y	3
cosmic-cmc	https://cancer.sanger.ac.uk/cosmic/mutation/overview?id=20380166	LRRC7	355	N355	N355D	3
cosmic-cmc	https://cancer.sanger.ac.uk/cosmic/mutation/overview?id=25420234	LUC7L	318	R318	R318L	3
cosmic-cmc	https://cancer.sanger.ac.uk/cosmic/mutation/overview?id=78198641	LYN	202	P202	P202S	3
cosmic-cmc	https://cancer.sanger.ac.uk/cosmic/mutation/overview?id=21224797	LZTR1	118	R118	R118H	3
cosmic-cmc	https://cancer.sanger.ac.uk/cosmic/mutation/overview?id=21226342	LZTR1	122	S122	S122L	3
cosmic-cmc	https://cancer.sanger.ac.uk/cosmic/mutation/overview?id=21221857	LZTR1	170	R170	R170Q	3
cosmic-cmc	https://cancer.sanger.ac.uk/cosmic/mutation/overview?id=21221816	LZTR1	466	R466	R466Q	3
cosmic-cmc	https://cancer.sanger.ac.uk/cosmic/mutation/overview?id=21225738	LZTR1	630	R630	R630Q	3
cosmic-cmc	https://cancer.sanger.ac.uk/cosmic/mutation/overview?id=21226310	LZTR1	688	R688	R688C	3
cosmic-cmc	https://cancer.sanger.ac.uk/cosmic/mutation/overview?id=21223597	LZTR1	697	R697	R697Q	3
cosmic-cmc	https://cancer.sanger.ac.uk/cosmic/mutation/overview?id=45978139	MACC1	804	R804	R804T	3
cosmic-cmc	https://cancer.sanger.ac.uk/cosmic/mutation/overview?id=45978144	MACC1	515	S515	S515L	3
cosmic-cmc	https://cancer.sanger.ac.uk/cosmic/mutation/overview?id=45986422	MACC1	515	S515	S515A	3
cosmic-cmc	https://cancer.sanger.ac.uk/cosmic/mutation/overview?id=45977692	MACC1	428	D428	D428E	3
cosmic-cmc	https://cancer.sanger.ac.uk/cosmic/mutation/overview?id=45986446	MACC1	428	D428	D428H	3
cosmic-cmc	https://cancer.sanger.ac.uk/cosmic/mutation/overview?id=47967961	MAD1L1	59	R59	R59C	3
cosmic-cmc	https://cancer.sanger.ac.uk/cosmic/mutation/overview?id=29236570	MAF	387	A387	A387T	3
cosmic-cmc	https://cancer.sanger.ac.uk/cosmic/mutation/overview?id=35184451	MAGEB3	127	K127	K127N	3
cosmic-cmc	https://cancer.sanger.ac.uk/cosmic/mutation/overview?id=78871191	MAML2	621	Q621	Q621E	3
cosmic-cmc	https://cancer.sanger.ac.uk/cosmic/mutation/overview?id=78862566	MAML2	620	Q620	Q620R	3
cosmic-cmc	https://cancer.sanger.ac.uk/cosmic/mutation/overview?id=26504760	MAP1B	477	P477	P477T	3
cosmic-cmc	https://cancer.sanger.ac.uk/cosmic/mutation/overview?id=27874071	MAP2K1	53	F53	F53I	2
cosmic-cmc	https://cancer.sanger.ac.uk/cosmic/mutation/overview?id=27873086	MAP2K1	53	F53	F53V	2
cosmic-cmc	https://cancer.sanger.ac.uk/cosmic/mutation/overview?id=27871978	MAP2K1	53	F53	F53L	1
cosmic-cmc	https://cancer.sanger.ac.uk/cosmic/mutation/overview?id=27881076	MAP2K1	53	F53	F53S	3
cosmic-cmc	https://cancer.sanger.ac.uk/cosmic/mutation/overview?id=27874092	MAP2K1	53	F53	F53Y	3
cosmic-cmc	https://cancer.sanger.ac.uk/cosmic/mutation/overview?id=27877701	MAP2K1	53	F53	F53C	3
cosmic-cmc	https://cancer.sanger.ac.uk/cosmic/mutation/overview?id=27873376	MAP2K1	53	F53	F53L	3
cosmic-cmc	https://cancer.sanger.ac.uk/cosmic/mutation/overview?id=27871754	MAP2K1	53	F53	F53L	2
cosmic-cmc	https://cancer.sanger.ac.uk/cosmic/mutation/overview?id=27880036	MAP2K1	56	Q56	Q56K	3
cosmic-cmc	https://cancer.sanger.ac.uk/cosmic/mutation/overview?id=27871231	MAP2K1	56	Q56	Q56P	1
cosmic-cmc	https://cancer.sanger.ac.uk/cosmic/mutation/overview?id=27880967	MAP2K1	56	Q56	Q56H	3
cosmic-cmc	https://cancer.sanger.ac.uk/cosmic/mutation/overview?id=27873105	MAP2K1	57	K57	K57E	1
cosmic-cmc	https://cancer.sanger.ac.uk/cosmic/mutation/overview?id=27871553	MAP2K1	57	K57	K57T	2
cosmic-cmc	https://cancer.sanger.ac.uk/cosmic/mutation/overview?id=27882466	MAP2K1	57	K57	K57R	3
cosmic-cmc	https://cancer.sanger.ac.uk/cosmic/mutation/overview?id=27871243	MAP2K1	57	K57	K57N	2
cosmic-cmc	https://cancer.sanger.ac.uk/cosmic/mutation/overview?id=27871430	MAP2K1	57	K57	K57N	1
cosmic-cmc	https://cancer.sanger.ac.uk/cosmic/mutation/overview?id=27871576	MAP2K1	67	D67	D67N	3
cosmic-cmc	https://cancer.sanger.ac.uk/cosmic/mutation/overview?id=27877932	MAP2K1	103	I103	I103V	3
cosmic-cmc	https://cancer.sanger.ac.uk/cosmic/mutation/overview?id=27881060	MAP2K1	103	I103	I103S	3
cosmic-cmc	https://cancer.sanger.ac.uk/cosmic/mutation/overview?id=27874062	MAP2K1	103	I103	I103N	2
cosmic-cmc	https://cancer.sanger.ac.uk/cosmic/mutation/overview?id=27881249	MAP2K1	103	I103	I103M	3
cosmic-cmc	https://cancer.sanger.ac.uk/cosmic/mutation/overview?id=27880364	MAP2K1	111	I111	I111S	3
cosmic-cmc	https://cancer.sanger.ac.uk/cosmic/mutation/overview?id=27871201	MAP2K1	121	C121	C121S	3
cosmic-cmc	https://cancer.sanger.ac.uk/cosmic/mutation/overview?id=27873081	MAP2K1	121	C121	C121S	3
cosmic-cmc	https://cancer.sanger.ac.uk/cosmic/mutation/overview?id=27871249	MAP2K1	124	P124	P124S	1
cosmic-cmc	https://cancer.sanger.ac.uk/cosmic/mutation/overview?id=27877776	MAP2K1	124	P124	P124M	3
cosmic-cmc	https://cancer.sanger.ac.uk/cosmic/mutation/overview?id=27872287	MAP2K1	124	P124	P124R	3
cosmic-cmc	https://cancer.sanger.ac.uk/cosmic/mutation/overview?id=27871520	MAP2K1	124	P124	P124L	1
cosmic-cmc	https://cancer.sanger.ac.uk/cosmic/mutation/overview?id=27872680	MAP2K1	124	P124	P124Q	1
cosmic-cmc	https://cancer.sanger.ac.uk/cosmic/mutation/overview?id=27872583	MAP2K1	128	G128	G128D	3
cosmic-cmc	https://cancer.sanger.ac.uk/cosmic/mutation/overview?id=27882474	MAP2K1	129	F129	F129L	3
cosmic-cmc	https://cancer.sanger.ac.uk/cosmic/mutation/overview?id=27871454	MAP2K1	203	E203	E203K	3
cosmic-cmc	https://cancer.sanger.ac.uk/cosmic/mutation/overview?id=27883293	MAP2K1	215	L215	L215P	3
cosmic-cmc	https://cancer.sanger.ac.uk/cosmic/mutation/overview?id=27878843	MAP2K1	264	P264	P264S	3
cosmic-cmc	https://cancer.sanger.ac.uk/cosmic/mutation/overview?id=27876560	MAP2K1	382	N382	N382H	3
cosmic-cmc	https://cancer.sanger.ac.uk/cosmic/mutation/overview?id=24034551	MAP2K2	126	N126	N126D	3
cosmic-cmc	https://cancer.sanger.ac.uk/cosmic/mutation/overview?id=24033943	MAP2K2	125	C125	C125S	3
cosmic-cmc	https://cancer.sanger.ac.uk/cosmic/mutation/overview?id=24033347	MAP2K2	60	Q60	Q60P	3
cosmic-cmc	https://cancer.sanger.ac.uk/cosmic/mutation/overview?id=24039375	MAP2K2	57	F57	F57L	3
cosmic-cmc	https://cancer.sanger.ac.uk/cosmic/mutation/overview?id=24032948	MAP2K2	57	F57	F57V	3
cosmic-cmc	https://cancer.sanger.ac.uk/cosmic/mutation/overview?id=24031995	MAP2K2	46	L46	L46F	3
cosmic-cmc	https://cancer.sanger.ac.uk/cosmic/mutation/overview?id=24036523	MAP2K2	35	V35	V35M	3
cosmic-cmc	https://cancer.sanger.ac.uk/cosmic/mutation/overview?id=30611712	MAP2K4	134	R134	R134W	3
cosmic-cmc	https://cancer.sanger.ac.uk/cosmic/mutation/overview?id=30613342	MAP2K4	134	R134	R134Q	3
cosmic-cmc	https://cancer.sanger.ac.uk/cosmic/mutation/overview?id=30615339	MAP2K4	134	R134	R134L	3
cosmic-cmc	https://cancer.sanger.ac.uk/cosmic/mutation/overview?id=30614832	MAP2K4	184	S184	S184P	3
cosmic-cmc	https://cancer.sanger.ac.uk/cosmic/mutation/overview?id=30610714	MAP2K4	184	S184	S184L	3
cosmic-cmc	https://cancer.sanger.ac.uk/cosmic/mutation/overview?id=30614801	MAP2K4	184	S184	S184W	3
cosmic-cmc	https://cancer.sanger.ac.uk/cosmic/mutation/overview?id=46314681	MAP3K1	255	N255	N255S	3
cosmic-cmc	https://cancer.sanger.ac.uk/cosmic/mutation/overview?id=46324685	MAP3K1	364	R364	R364W	3
cosmic-cmc	https://cancer.sanger.ac.uk/cosmic/mutation/overview?id=46331454	MAP3K1	364	R364	R364G	3
cosmic-cmc	https://cancer.sanger.ac.uk/cosmic/mutation/overview?id=46315090	MAP3K1	364	R364	R364Q	3
cosmic-cmc	https://cancer.sanger.ac.uk/cosmic/mutation/overview?id=46317046	MAP3K1	806	D806	D806N	3
cosmic-cmc	https://cancer.sanger.ac.uk/cosmic/mutation/overview?id=46315478	MAP3K1	906	V906	V906I	3
cosmic-cmc	https://cancer.sanger.ac.uk/cosmic/mutation/overview?id=46314685	MAP3K1	939	S939	S939C	3
cosmic-cmc	https://cancer.sanger.ac.uk/cosmic/mutation/overview?id=46327942	MAP3K1	949	T949	T949A	3
cosmic-cmc	https://cancer.sanger.ac.uk/cosmic/mutation/overview?id=21254379	MAPK1	322	E322	E322V	3
cosmic-cmc	https://cancer.sanger.ac.uk/cosmic/mutation/overview?id=21255434	MAPK1	322	E322	E322A	3
cosmic-cmc	https://cancer.sanger.ac.uk/cosmic/mutation/overview?id=21252993	MAPK1	322	E322	E322K	2
cosmic-cmc	https://cancer.sanger.ac.uk/cosmic/mutation/overview?id=90709433	MC1R	160	R160	R160W	3
cosmic-cmc	https://cancer.sanger.ac.uk/cosmic/mutation/overview?id=90709791	MC1R	294	D294	D294H	3
cosmic-cmc	https://cancer.sanger.ac.uk/cosmic/mutation/overview?id=23137081	MECOM	373	P373	P373H	3
cosmic-cmc	https://cancer.sanger.ac.uk/cosmic/mutation/overview?id=23124660	MECOM	373	P373	P373L	3
cosmic-cmc	https://cancer.sanger.ac.uk/cosmic/mutation/overview?id=23131102	MECOM	373	P373	P373F	3
cosmic-cmc	https://cancer.sanger.ac.uk/cosmic/mutation/overview?id=23125841	MECOM	373	P373	P373S	3
cosmic-cmc	https://cancer.sanger.ac.uk/cosmic/mutation/overview?id=39716246	MED12	1224	L1224	L1224F	3
cosmic-cmc	https://cancer.sanger.ac.uk/cosmic/mutation/overview?id=39731263	MED12	1224	L1224	L1224V	3
cosmic-cmc	https://cancer.sanger.ac.uk/cosmic/mutation/overview?id=29769268	MED25	106	G106	G106R	3
cosmic-cmc	https://cancer.sanger.ac.uk/cosmic/mutation/overview?id=29769647	MED25	335	A335	A335V	3
cosmic-cmc	https://cancer.sanger.ac.uk/cosmic/mutation/overview?id=30986950	MEN1	557	T557	T557S	3
cosmic-cmc	https://cancer.sanger.ac.uk/cosmic/mutation/overview?id=30982520	MEN1	457	R457	R457W	3
cosmic-cmc	https://cancer.sanger.ac.uk/cosmic/mutation/overview?id=30987207	MEN1	441	W441	W441R	3
cosmic-cmc	https://cancer.sanger.ac.uk/cosmic/mutation/overview?id=30983674	MEN1	423	D423	D423Y	3
cosmic-cmc	https://cancer.sanger.ac.uk/cosmic/mutation/overview?id=30986567	MEN1	423	D423	D423N	3
cosmic-cmc	https://cancer.sanger.ac.uk/cosmic/mutation/overview?id=30981844	MEN1	373	A373	A373T	3
cosmic-cmc	https://cancer.sanger.ac.uk/cosmic/mutation/overview?id=30986945	MEN1	360	R360	R360Q	3
cosmic-cmc	https://cancer.sanger.ac.uk/cosmic/mutation/overview?id=30985773	MEN1	343	L343	L343P	3
cosmic-cmc	https://cancer.sanger.ac.uk/cosmic/mutation/overview?id=30982206	MEN1	325	P325	P325L	3
cosmic-cmc	https://cancer.sanger.ac.uk/cosmic/mutation/overview?id=30985995	MEN1	286	G286	G286R	3
cosmic-cmc	https://cancer.sanger.ac.uk/cosmic/mutation/overview?id=30981968	MEN1	258	S258	S258L	3
cosmic-cmc	https://cancer.sanger.ac.uk/cosmic/mutation/overview?id=30985749	MEN1	240	E240	E240K	3
cosmic-cmc	https://cancer.sanger.ac.uk/cosmic/mutation/overview?id=30986871	MEN1	228	L228	L228P	3
cosmic-cmc	https://cancer.sanger.ac.uk/cosmic/mutation/overview?id=30988276	MEN1	177	D177	D177V	3
cosmic-cmc	https://cancer.sanger.ac.uk/cosmic/mutation/overview?id=30985753	MEN1	45	E45	E45D	3
cosmic-cmc	https://cancer.sanger.ac.uk/cosmic/mutation/overview?id=30984378	MEN1	38	S38	S38F	3
cosmic-cmc	https://cancer.sanger.ac.uk/cosmic/mutation/overview?id=30982863	MEN1	26	E26	E26K	3
cosmic-cmc	https://cancer.sanger.ac.uk/cosmic/mutation/overview?id=25594291	MET	168	E168	E168K	3
cosmic-cmc	https://cancer.sanger.ac.uk/cosmic/mutation/overview?id=25575999	MET	168	E168	E168D	3
cosmic-cmc	https://cancer.sanger.ac.uk/cosmic/mutation/overview?id=25575518	MET	375	N375	N375S	3
cosmic-cmc	https://cancer.sanger.ac.uk/cosmic/mutation/overview?id=25590531	MET	375	N375	N375K	3
cosmic-cmc	https://cancer.sanger.ac.uk/cosmic/mutation/overview?id=25577319	MET	988	R988	R988C	3
cosmic-cmc	https://cancer.sanger.ac.uk/cosmic/mutation/overview?id=25575504	MET	1010	T1010	T1010I	2
cosmic-cmc	https://cancer.sanger.ac.uk/cosmic/mutation/overview?id=25576749	MET	1028	D1028	D1028Y	3
cosmic-cmc	https://cancer.sanger.ac.uk/cosmic/mutation/overview?id=25577382	MET	1028	D1028	D1028H	3
cosmic-cmc	https://cancer.sanger.ac.uk/cosmic/mutation/overview?id=25575382	MET	1028	D1028	D1028N	1
cosmic-cmc	https://cancer.sanger.ac.uk/cosmic/mutation/overview?id=25580057	MET	1110	V1110	V1110I	3
cosmic-cmc	https://cancer.sanger.ac.uk/cosmic/mutation/overview?id=25578534	MET	1112	H1112	H1112Y	3
cosmic-cmc	https://cancer.sanger.ac.uk/cosmic/mutation/overview?id=25589153	MET	1112	H1112	H1112R	3
cosmic-cmc	https://cancer.sanger.ac.uk/cosmic/mutation/overview?id=25586392	MET	1118	N1118	N1118Y	3
cosmic-cmc	https://cancer.sanger.ac.uk/cosmic/mutation/overview?id=25592147	MET	1149	M1149	M1149T	3
cosmic-cmc	https://cancer.sanger.ac.uk/cosmic/mutation/overview?id=25594703	MET	1191	T1191	T1191I	3
cosmic-cmc	https://cancer.sanger.ac.uk/cosmic/mutation/overview?id=25583670	MET	1206	V1206	V1206L	3
cosmic-cmc	https://cancer.sanger.ac.uk/cosmic/mutation/overview?id=25576202	MET	1213	L1213	L1213V	3
cosmic-cmc	https://cancer.sanger.ac.uk/cosmic/mutation/overview?id=25583806	MET	1238	V1238	V1238I	3
cosmic-cmc	https://cancer.sanger.ac.uk/cosmic/mutation/overview?id=25576991	MET	1246	D1246	D1246N	3
cosmic-cmc	https://cancer.sanger.ac.uk/cosmic/mutation/overview?id=25582162	MET	1246	D1246	D1246H	3
cosmic-cmc	https://cancer.sanger.ac.uk/cosmic/mutation/overview?id=25577506	MET	1248	Y1248	Y1248H	2
cosmic-cmc	https://cancer.sanger.ac.uk/cosmic/mutation/overview?id=25578071	MET	1248	Y1248	Y1248S	3
cosmic-cmc	https://cancer.sanger.ac.uk/cosmic/mutation/overview?id=25577776	MET	1248	Y1248	Y1248C	1
cosmic-cmc	https://cancer.sanger.ac.uk/cosmic/mutation/overview?id=25593566	MET	1253	Y1253	Y1253H	3
cosmic-cmc	https://cancer.sanger.ac.uk/cosmic/mutation/overview?id=25578068	MET	1253	Y1253	Y1253D	2
cosmic-cmc	https://cancer.sanger.ac.uk/cosmic/mutation/overview?id=25594585	MET	1262	K1262	K1262R	3
cosmic-cmc	https://cancer.sanger.ac.uk/cosmic/mutation/overview?id=25576294	MET	1268	M1268	M1268T	3
cosmic-cmc	https://cancer.sanger.ac.uk/cosmic/mutation/overview?id=25595013	MET	1268	M1268	M1268I	3
cosmic-cmc	https://cancer.sanger.ac.uk/cosmic/mutation/overview?id=38427504	MINPP1	41	S41	S41L	3
cosmic-cmc	https://cancer.sanger.ac.uk/cosmic/mutation/overview?id=33934000	MITF	419	E419	E419K	3
cosmic-cmc	https://cancer.sanger.ac.uk/cosmic/mutation/overview?id=36299179	MKI67	396	S396	S396L	3
cosmic-cmc	https://cancer.sanger.ac.uk/cosmic/mutation/overview?id=20751368	MLH1	34	E34	E34K	3
cosmic-cmc	https://cancer.sanger.ac.uk/cosmic/mutation/overview?id=20753403	MLH1	37	E37	E37K	3
cosmic-cmc	https://cancer.sanger.ac.uk/cosmic/mutation/overview?id=20750062	MLH1	37	E37	E37Q	3
cosmic-cmc	https://cancer.sanger.ac.uk/cosmic/mutation/overview?id=20750726	MLH1	38	N38	N38S	3
cosmic-cmc	https://cancer.sanger.ac.uk/cosmic/mutation/overview?id=20751321	MLH1	41	D41	D41G	3
cosmic-cmc	https://cancer.sanger.ac.uk/cosmic/mutation/overview?id=20752426	MLH1	44	S44	S44F	3
cosmic-cmc	https://cancer.sanger.ac.uk/cosmic/mutation/overview?id=20752692	MLH1	67	G67	G67W	3
cosmic-cmc	https://cancer.sanger.ac.uk/cosmic/mutation/overview?id=20749978	MLH1	67	G67	G67R	3
cosmic-cmc	https://cancer.sanger.ac.uk/cosmic/mutation/overview?id=20749712	MLH1	82	T82	T82A	3
cosmic-cmc	https://cancer.sanger.ac.uk/cosmic/mutation/overview?id=20751029	MLH1	98	G98	G98S	3
cosmic-cmc	https://cancer.sanger.ac.uk/cosmic/mutation/overview?id=20749940	MLH1	101	G101	G101D	3
cosmic-cmc	https://cancer.sanger.ac.uk/cosmic/mutation/overview?id=20751800	MLH1	102	E102	E102K	3
cosmic-cmc	https://cancer.sanger.ac.uk/cosmic/mutation/overview?id=20751149	MLH1	102	E102	E102D	3
cosmic-cmc	https://cancer.sanger.ac.uk/cosmic/mutation/overview?id=20753440	MLH1	102	E102	E102D	3
cosmic-cmc	https://cancer.sanger.ac.uk/cosmic/mutation/overview?id=20753750	MLH1	117	T117	T117M	3
cosmic-cmc	https://cancer.sanger.ac.uk/cosmic/mutation/overview?id=20752614	MLH1	127	R127	R127I	3
cosmic-cmc	https://cancer.sanger.ac.uk/cosmic/mutation/overview?id=20752211	MLH1	127	R127	R127K	3
cosmic-cmc	https://cancer.sanger.ac.uk/cosmic/mutation/overview?id=20749974	MLH1	147	G147	G147E	3
cosmic-cmc	https://cancer.sanger.ac.uk/cosmic/mutation/overview?id=20752701	MLH1	226	R226	R226Q	3
cosmic-cmc	https://cancer.sanger.ac.uk/cosmic/mutation/overview?id=20750791	MLH1	244	G244	G244V	3
cosmic-cmc	https://cancer.sanger.ac.uk/cosmic/mutation/overview?id=20750241	MLH1	265	R265	R265C	3
cosmic-cmc	https://cancer.sanger.ac.uk/cosmic/mutation/overview?id=20753790	MLH1	265	R265	R265H	3
cosmic-cmc	https://cancer.sanger.ac.uk/cosmic/mutation/overview?id=20749901	MLH1	281	A281	A281V	3
cosmic-cmc	https://cancer.sanger.ac.uk/cosmic/mutation/overview?id=20750025	MLH1	304	D304	D304Y	3
cosmic-cmc	https://cancer.sanger.ac.uk/cosmic/mutation/overview?id=20749707	MLH1	384	V384	V384D	3
cosmic-cmc	https://cancer.sanger.ac.uk/cosmic/mutation/overview?id=20751364	MLH1	555	L555	L555R	3
cosmic-cmc	https://cancer.sanger.ac.uk/cosmic/mutation/overview?id=20752990	MLH1	648	P648	P648L	3
cosmic-cmc	https://cancer.sanger.ac.uk/cosmic/mutation/overview?id=20754791	MLH1	687	R687	R687W	3
cosmic-cmc	https://cancer.sanger.ac.uk/cosmic/mutation/overview?id=32203770	MLH3	741	V741	V741F	3
cosmic-cmc	https://cancer.sanger.ac.uk/cosmic/mutation/overview?id=27620858	MN1	549	Q549	Q549L	3
cosmic-cmc	https://cancer.sanger.ac.uk/cosmic/mutation/overview?id=40569586	MPL	505	S505	S505C	3
cosmic-cmc	https://cancer.sanger.ac.uk/cosmic/mutation/overview?id=40562284	MPL	505	S505	S505N	3
cosmic-cmc	https://cancer.sanger.ac.uk/cosmic/mutation/overview?id=40562892	MPL	515	W515	W515A	3
cosmic-cmc	https://cancer.sanger.ac.uk/cosmic/mutation/overview?id=40560771	MPL	515	W515	W515R	3
cosmic-cmc	https://cancer.sanger.ac.uk/cosmic/mutation/overview?id=40562201	MPL	515	W515	W515R	3
cosmic-cmc	https://cancer.sanger.ac.uk/cosmic/mutation/overview?id=40560707	MPL	515	W515	W515A	3
cosmic-cmc	https://cancer.sanger.ac.uk/cosmic/mutation/overview?id=40560715	MPL	515	W515	W515K	3
cosmic-cmc	https://cancer.sanger.ac.uk/cosmic/mutation/overview?id=40565880	MPL	515	W515	W515K	3
cosmic-cmc	https://cancer.sanger.ac.uk/cosmic/mutation/overview?id=40562494	MPL	515	W515	W515_Q516delinsRE	3
cosmic-cmc	https://cancer.sanger.ac.uk/cosmic/mutation/overview?id=40560525	MPL	515	W515	W515L	1
cosmic-cmc	https://cancer.sanger.ac.uk/cosmic/mutation/overview?id=40561183	MPL	515	W515	W515S	3
cosmic-cmc	https://cancer.sanger.ac.uk/cosmic/mutation/overview?id=32571052	MPZL1	117	D117	D117V	3
cosmic-cmc	https://cancer.sanger.ac.uk/cosmic/mutation/overview?id=28731388	MRC2	1318	L1318	L1318M	3
cosmic-cmc	https://cancer.sanger.ac.uk/cosmic/mutation/overview?id=26897139	MRE11	117	N117	N117S	3
cosmic-cmc	https://cancer.sanger.ac.uk/cosmic/mutation/overview?id=26905023	MRE11	26	M26	M26T	3
cosmic-cmc	https://cancer.sanger.ac.uk/cosmic/mutation/overview?id=31575649	MRTFA	648	S648	S648_L649delinsGI	3
cosmic-cmc	https://cancer.sanger.ac.uk/cosmic/mutation/overview?id=31574042	MRTFA	648	S648	S648G	3
cosmic-cmc	https://cancer.sanger.ac.uk/cosmic/mutation/overview?id=31573899	MRTFA	277	Q277	Q277H	3
cosmic-cmc	https://cancer.sanger.ac.uk/cosmic/mutation/overview?id=31582517	MRTFA	277	Q277	Q277K	3
cosmic-cmc	https://cancer.sanger.ac.uk/cosmic/mutation/overview?id=28746669	MSC	53	D53	D53N	3
cosmic-cmc	https://cancer.sanger.ac.uk/cosmic/mutation/overview?id=20906235	MSH2	93	L93	L93F	3
cosmic-cmc	https://cancer.sanger.ac.uk/cosmic/mutation/overview?id=20898246	MSH2	164	G164	G164R	3
cosmic-cmc	https://cancer.sanger.ac.uk/cosmic/mutation/overview?id=20902759	MSH2	199	C199	C199R	3
cosmic-cmc	https://cancer.sanger.ac.uk/cosmic/mutation/overview?id=20898586	MSH2	310	L310	L310R	3
cosmic-cmc	https://cancer.sanger.ac.uk/cosmic/mutation/overview?id=20898247	MSH2	333	C333	C333R	3
cosmic-cmc	https://cancer.sanger.ac.uk/cosmic/mutation/overview?id=20898518	MSH2	333	C333	C333Y	3
cosmic-cmc	https://cancer.sanger.ac.uk/cosmic/mutation/overview?id=20900927	MSH2	338	G338	G338R	3
cosmic-cmc	https://cancer.sanger.ac.uk/cosmic/mutation/overview?id=20907168	MSH2	338	G338	G338E	3
cosmic-cmc	https://cancer.sanger.ac.uk/cosmic/mutation/overview?id=20900931	MSH2	338	G338	G338V	3
cosmic-cmc	https://cancer.sanger.ac.uk/cosmic/mutation/overview?id=20898229	MSH2	349	P349	P349L	3
cosmic-cmc	https://cancer.sanger.ac.uk/cosmic/mutation/overview?id=20899010	MSH2	554	S554	S554N	3
cosmic-cmc	https://cancer.sanger.ac.uk/cosmic/mutation/overview?id=20908467	MSH2	587	G587	G587S	3
cosmic-cmc	https://cancer.sanger.ac.uk/cosmic/mutation/overview?id=20907688	MSH2	587	G587	G587R	3
cosmic-cmc	https://cancer.sanger.ac.uk/cosmic/mutation/overview?id=20909066	MSH2	603	D603	D603N	3
cosmic-cmc	https://cancer.sanger.ac.uk/cosmic/mutation/overview?id=20904860	MSH2	603	D603	D603G	3
cosmic-cmc	https://cancer.sanger.ac.uk/cosmic/mutation/overview?id=20898165	MSH2	621	R621	R621L	3
cosmic-cmc	https://cancer.sanger.ac.uk/cosmic/mutation/overview?id=20904067	MSH2	622	P622	P622L	3
cosmic-cmc	https://cancer.sanger.ac.uk/cosmic/mutation/overview?id=20898769	MSH2	669	G669	G669C	3
[truncated: 1,985 more rows]
