# Supplementary material for: Gene duplication is associated with gene diversification and potential neofunctionalization in lung cancer evolution
Source: Genome Res. 2026 Mar;36(3):561–77. doi: 10.1101/gr.278663.123 (PMC12951968; doi:10.1101/gr.278663.123)
Supplement: Supplement 4 [file Supplemental_Code_1.zip › funvar-tracerx-main/data/resources/benchmark/minimal/simple_muttab_dbsnp_benign.tsv]

mut_type	ID	gene	mutation	mutation_res
dbsnp_benign	gnomad_12_8835642_G_C_11047499r1	A2ML1	G207R	G207
dbsnp_benign	gnomad_12_8838341_C_A_61921916r3	A2ML1	D287E	D287
dbsnp_benign	gnomad_12_8848823_T_C_150488553r5	A2ML1	I646T	I646
dbsnp_benign	gnomad_12_8850213_G_A_192221816r7	A2ML1	E725K	E725
dbsnp_benign	gnomad_12_8851798_A_C_200618482r9	A2ML1	E750A	E750
dbsnp_benign	gnomad_12_8852306_C_T_200763256r10	A2ML1	H854Y	H854
dbsnp_benign	gnomad_12_8857239_T_C_202179061r11	A2ML1	M975T	M975
dbsnp_benign	gnomad_12_8863860_C_T_73040625r12	A2ML1	A1190V	A1190
dbsnp_benign	gnomad_12_8868002_A_G_201478459r14	A2ML1	N1293S	N1293
dbsnp_benign	gnomad_12_8868027_G_C_77431272r16	A2ML1	E1301D	E1301
dbsnp_benign	gnomad_12_8868258_C_T_190379856r17	A2ML1	P1321L	P1321
dbsnp_benign	gnomad_12_8874436_C_T_371033800r18	A2ML1	N1411N	N1411
dbsnp_benign	gnomad_12_53309237_G_T_1546808r20	AAAS	F285L	F285
dbsnp_benign	gnomad_12_53307533_C_T_34451260r21	AAAS	G533R	G533
dbsnp_benign	gnomad_16_70255829_G_A_138081804r23	AARS1	R729W	R729
dbsnp_benign	gnomad_16_70261092_G_A_144323646r24	AARS1	I579I	I579
dbsnp_benign	gnomad_16_70264969_C_A_771059047r26	AARS1	S494I	S494
dbsnp_benign	gnomad_16_70265040_G_A_79785372r27	AARS1	I470I	I470
dbsnp_benign	gnomad_16_70265040_G_C_79785372r29	AARS1	I470M	I470
dbsnp_benign	gnomad_16_70265553_C_T_150442667r30	AARS1	E444E	E444
dbsnp_benign	gnomad_16_70270312_G_A_141840552r32	AARS1	P234S	P234
dbsnp_benign	gnomad_9_104809518_G_A_201879964r34	ABCA1	L1408F	L1408
dbsnp_benign	gnomad_9_104816339_G_A_76881554r35	ABCA1	S1181F	S1181
dbsnp_benign	gnomad_9_104818839_C_T_13306073r36	ABCA1	V1096I	V1096
dbsnp_benign	gnomad_9_104826974_C_T_2066718r37	ABCA1	V771M	V771
dbsnp_benign	gnomad_9_104828942_C_T_114620717r39	ABCA1	A697T	A697
dbsnp_benign	gnomad_9_104829118_C_T_374190304r40	ABCA1	R638Q	R638
dbsnp_benign	gnomad_9_104832745_G_C_148314522r41	ABCA1	D446E	D446
dbsnp_benign	gnomad_9_104840305_G_A_200030513r42	ABCA1	A343V	A343
dbsnp_benign	gnomad_9_104840305_G_C_200030513r43	ABCA1	A343G	A343
dbsnp_benign	gnomad_2_214983804_T_C_149610963r45	ABCA12	I1409V	I1409
dbsnp_benign	gnomad_2_215018025_G_T_148979792r47	ABCA12	P589T	P589
dbsnp_benign	gnomad_2_215019708_C_G_113112835r49	ABCA12	S459T	S459
dbsnp_benign	gnomad_2_215036964_G_A_138402017r50	ABCA12	S325F	S325
dbsnp_benign	gnomad_9_104784372_G_T_34879708r52	ABCA1	D2243E	D2243
dbsnp_benign	gnomad_9_104788041_G_A_200788099r54	ABCA1	A2028V	A2028
dbsnp_benign	gnomad_16_2295671_T_C_34912779r56	ABCA3	H778R	H778
dbsnp_benign	gnomad_1_94001891_G_A_1801359r57	ABCA4	I2083I	I2083
dbsnp_benign	gnomad_1_94001891_G_T_1801359r59	ABCA4	I2083I	I2083
dbsnp_benign	gnomad_1_94001992_C_G_41292677r60	ABCA4	V2050L	V2050
dbsnp_benign	gnomad_1_94008290_G_A_56142141r61	ABCA4	P1948L	P1948
dbsnp_benign	gnomad_1_94010911_T_A_1801466r63	ABCA4	N1868I	N1868
dbsnp_benign	gnomad_1_94030497_G_A_1800549r65	ABCA4	T1428M	T1428
dbsnp_benign	gnomad_1_94030524_A_G_142673376r67	ABCA4	M1419T	M1419
dbsnp_benign	gnomad_1_94032007_C_T_61750129r68	ABCA4	R1300Q	R1300
dbsnp_benign	gnomad_1_94037332_A_G_76258939r70	ABCA4	M1209T	M1209
dbsnp_benign	gnomad_1_94040048_A_C_61750126r72	ABCA4	L1201R	L1201
dbsnp_benign	gnomad_1_94040103_C_A_75267647r74	ABCA4	G1183C	G1183
dbsnp_benign	gnomad_1_94047009_C_T_1801581r76	ABCA4	R943Q	R943
dbsnp_benign	gnomad_1_94062587_C_T_61749417r78	ABCA4	V643M	V643
dbsnp_benign	gnomad_1_94098927_C_T_6657239r79	ABCA4	R212H	R212
dbsnp_benign	gnomad_1_94098944_G_A_61748536r81	ABCA4	S206S	S206
dbsnp_benign	gnomad_1_94078678_T_C_3112831r83	ABCA4	H423R	H423
dbsnp_benign	gnomad_2_168927250_T_G_200709879r85	ABCB11	K1175T	K1175
dbsnp_benign	gnomad_2_168964283_A_G_150572999r86	ABCB11	S701P	S701
dbsnp_benign	gnomad_2_168971849_G_T_111482608r87	ABCB11	Q546K	Q546
dbsnp_benign	gnomad_7_87409365_T_C_45574932r89	ABCB4	A984A	A984
dbsnp_benign	gnomad_7_87452957_T_C_58238559r91	ABCB4	T175A	T175
dbsnp_benign	gnomad_2_219213284_C_T_145526996r93	ABCB6	G588S	G588
dbsnp_benign	gnomad_2_219217782_C_T_150221689r95	ABCB6	R192Q	R192
dbsnp_benign	gnomad_2_219217783_G_A_149202834r97	ABCB6	R192W	R192
dbsnp_benign	gnomad_X_75073874_C_T_147584361r98	ABCB7	R313Q	R313
dbsnp_benign	gnomad_X_75114789_T_C_201842753r99	ABCB7	K71E	K71
dbsnp_benign	gnomad_10_99800412_G_A_7080681r101	ABCC2	R353H	R353
dbsnp_benign	gnomad_10_99831980_T_C_45441199r103	ABCC2	I1036T	I1036
dbsnp_benign	gnomad_10_99836218_G_T_8187692r105	ABCC2	R1181L	R1181
dbsnp_benign	gnomad_10_99836218_G_A_8187692r106	ABCC2	R1181Q	R1181
dbsnp_benign	gnomad_10_99843874_A_G_8187699r108	ABCC2	T1273A	T1273
dbsnp_benign	gnomad_16_16169805_G_T_61340537r110	ABCC6	L946I	L946
dbsnp_benign	gnomad_11_17393023_C_T_8192690r112	ABCC8	V1572I	V1572
dbsnp_benign	gnomad_11_17393034_C_T_374743072r114	ABCC8	R1568Q	R1568
dbsnp_benign	gnomad_11_17405500_G_A_776975807r115	ABCC8	I1131I	I1131
dbsnp_benign	gnomad_11_17405500_G_C_776975807r116	ABCC8	I1131M	I1131
dbsnp_benign	gnomad_11_17406748_G_A_139524121r117	ABCC8	T1068M	T1068
dbsnp_benign	gnomad_11_17412684_G_A_73423037r118	ABCC8	H846H	H846
dbsnp_benign	gnomad_11_17427095_C_T_138687850r120	ABCC8	A726T	A726
dbsnp_benign	gnomad_11_17427923_G_A_150316347r121	ABCC8	T687M	T687
dbsnp_benign	gnomad_11_17428371_C_T_146378237r122	ABCC8	R653Q	R653
dbsnp_benign	gnomad_11_17428630_G_A_58241708r123	ABCC8	R620C	R620
dbsnp_benign	gnomad_11_17430953_C_T_4148619r124	ABCC8	V560M	V560
dbsnp_benign	gnomad_11_17460675_C_T_185040406r125	ABCC8	R275Q	R275
dbsnp_benign	gnomad_11_17461682_G_A_147276708r126	ABCC8	H241H	H241
dbsnp_benign	gnomad_12_21848154_G_A_2291550r127	ABCC9	D954D	D954
dbsnp_benign	gnomad_12_21864476_C_T_61688134r129	ABCC9	V734I	V734
dbsnp_benign	gnomad_12_21875696_C_T_148174226r131	ABCC9	G684S	G684
dbsnp_benign	gnomad_X_153725304_A_C_183021839r132	ABCD1	N13T	N13
dbsnp_benign	gnomad_X_153725447_G_A_782134465r133	ABCD1	A61T	A61
dbsnp_benign	gnomad_X_153726023_C_G_150151955r134	ABCD1	L253V	L253
dbsnp_benign	gnomad_X_153736474_C_T_368061976r135	ABCD1	R452W	R452
dbsnp_benign	gnomad_X_153737218_A_C_150878397r136	ABCD1	S485S	S485
dbsnp_benign	gnomad_X_153740687_T_C_79383557r137	ABCD1	V583A	V583
dbsnp_benign	gnomad_X_153740687_T_A_79383557r138	ABCD1	V583E	V583
dbsnp_benign	gnomad_X_153743254_C_T_202125585r139	ABCD1	S633S	S633
dbsnp_benign	gnomad_X_153743540_C_T_782327280r141	ABCD1	F681F	F681
dbsnp_benign	gnomad_14_74286717_C_T_143288344r142	ABCD4	R579Q	R579
dbsnp_benign	gnomad_14_74292362_C_T_147100216r144	ABCD4	R348Q	R348
dbsnp_benign	gnomad_14_74293212_C_T_149632647r145	ABCD4	R252R	R252
dbsnp_benign	gnomad_2_43832056_G_C_145164937r146	ABCG5	A98G	A98
dbsnp_benign	gnomad_2_43838600_C_G_56204478r148	ABCG5	G27A	G27
dbsnp_benign	gnomad_2_43851752_G_A_74358901r150	ABCG8	R164Q	R164
dbsnp_benign	gnomad_2_43875302_G_A_140690030r151	ABCG8	A549T	A549
dbsnp_benign	gnomad_20_25302235_G_A_142709197r152	ABHD12	L381L	L381
dbsnp_benign	gnomad_3_43702296_T_C_2302349r153	ABHD5	I72T	I72
dbsnp_benign	gnomad_4_83470298_G_A_201470211r154	ABRAXAS1	N127N	N127
dbsnp_benign	gnomad_15_88838822_G_A_199701329r155	ACAN	R77H	R77
dbsnp_benign	gnomad_15_88847388_C_T_367724066r157	ACAN	D525D	D525
dbsnp_benign	gnomad_15_88856792_A_G_12899191r159	ACAN	T1403A	T1403
dbsnp_benign	gnomad_15_88856792_A_T_12899191r161	ACAN	T1403S	T1403
dbsnp_benign	gnomad_1_180274566_A_C_200187045r162	LHX4	H387P	H387
dbsnp_benign	gnomad_16_67657647_G_A_1050346r163	ACD	L446L	L446
dbsnp_benign	gnomad_17_63477271_G_A_147912715r164	ACE	Q59Q	Q59
dbsnp_benign	gnomad_17_63484395_A_G_12709426r166	ACE	D592G	D592
dbsnp_benign	gnomad_17_63491216_C_T_3730043r168	ACE	T916M	T916
dbsnp_benign	gnomad_17_63496854_C_T_12709442r169	ACE	T1187M	T1187
dbsnp_benign	gnomad_17_63497281_G_A_4980r171	ACE	R1279Q	R1279
dbsnp_benign	gnomad_22_41499809_C_T_138241206r173	ACO2	N40N	N40
dbsnp_benign	gnomad_22_41520251_A_G_372273291r174	ACO2	E371E	E371
dbsnp_benign	gnomad_17_75948415_G_A_35629489r175	ACOX1	R591C	R591
dbsnp_benign	gnomad_17_75973754_C_T_3744032r177	ACOX1	G101S	G101
dbsnp_benign	gnomad_19_11576377_G_A_568957938r179	ACP5	L201L	L201
dbsnp_benign	gnomad_16_89101281_C_G_147597284r180	ACSF3	I200M	I200
dbsnp_benign	gnomad_16_89112123_C_T_143793502r182	ACSF3	P285L	P285
dbsnp_benign	gnomad_16_89120805_C_T_138395741r184	ACSF3	S377S	S377
dbsnp_benign	gnomad_10_88948853_G_A_141538225r186	ACTA2	D26D	D26
dbsnp_benign	gnomad_10_88948853_G_T_141538225r187	ACTA2	D26E	D26
dbsnp_benign	gnomad_14_68874941_G_A_77499007r188	ACTN1	P866L	P866
dbsnp_benign	gnomad_1_236739343_C_T_148646265r190	ACTN2	N306N	N306
dbsnp_benign	gnomad_1_236744668_C_T_143749154r192	ACTN2	S433L	S433
dbsnp_benign	gnomad_1_236744702_C_G_373709019r194	ACTN2	H444Q	H444
dbsnp_benign	gnomad_1_236744702_C_T_373709019r195	ACTN2	H444H	H444
dbsnp_benign	gnomad_1_236744711_C_T_34785693r196	ACTN2	F447F	F447
dbsnp_benign	gnomad_1_236747686_G_A_142943120r197	ACTN2	A476T	A476
dbsnp_benign	gnomad_1_236747712_G_C_200529923r198	ACTN2	Q484H	Q484
dbsnp_benign	gnomad_1_236747712_G_A_200529923r199	ACTN2	Q484Q	Q484
dbsnp_benign	gnomad_1_236751506_C_T_546293678r200	ACTN2	L565L	L565
dbsnp_benign	gnomad_1_236751561_A_G_200631005r201	ACTN2	E583G	E583
dbsnp_benign	gnomad_1_236751623_A_G_35997569r202	ACTN2	M604V	M604
dbsnp_benign	gnomad_1_236753971_G_A_138452803r204	ACTN2	D622N	D622
dbsnp_benign	gnomad_1_236755191_C_G_193922635r205	ACTN2	T716R	T716
dbsnp_benign	gnomad_1_236755191_C_T_193922635r206	ACTN2	T716M	T716
dbsnp_benign	gnomad_1_236757492_C_A_149433837r207	ACTN2	R721S	R721
dbsnp_benign	gnomad_19_38717102_G_A_112545413r208	ACTN4	R310Q	R310
dbsnp_benign	gnomad_2_157780527_G_C_34056189r210	ACVR1	H47Q	H47
dbsnp_benign	gnomad_22_17188375_C_T_74317375r211	ADA2	V349I	V349
dbsnp_benign	gnomad_22_17189987_C_T_146597836r212	ADA2	M309I	M309
dbsnp_benign	gnomad_22_17207102_G_A_115986203r214	ADA2	R171W	R171
dbsnp_benign	gnomad_22_17209484_G_A_61747288r216	ADA2	T65M	T65
dbsnp_benign	gnomad_22_17209484_G_T_61747288r217	ADA2	T65K	T65
dbsnp_benign	gnomad_7_88125640_C_G_201142062r218	ADAM22	P220R	P220
dbsnp_benign	gnomad_8_39011688_G_A_61753672r220	ADAM9	E76K	E76
dbsnp_benign	gnomad_8_39023298_G_A_140082569r222	ADAM9	R296Q	R296
dbsnp_benign	gnomad_8_39054572_G_A_78001852r224	ADAM9	R465Q	R465
dbsnp_benign	gnomad_19_8586451_A_C_10420313r226	ADAMTS10	L808R	L808
dbsnp_benign	gnomad_19_8592114_G_A_112970413r228	ADAMTS10	P17S	P17
dbsnp_benign	gnomad_19_8605230_C_T_61750006r230	ADAMTS10	E73K	E73
dbsnp_benign	gnomad_9_133422462_C_T_34024143r231	ADAMTS13	R7W	R7
dbsnp_benign	gnomad_9_133430050_C_T_36219562r233	ADAMTS13	R312R	R312
dbsnp_benign	gnomad_9_133440354_C_T_36221216r235	ADAMTS13	I599I	I599
dbsnp_benign	gnomad_9_133440409_C_G_28647808r237	ADAMTS13	P618A	P618
dbsnp_benign	gnomad_9_133440431_G_A_36090624r239	ADAMTS13	R625H	R625
dbsnp_benign	gnomad_9_133440431_G_T_36090624r241	ADAMTS13	R625L	R625
dbsnp_benign	gnomad_9_133442704_C_T_41314453r242	ADAMTS13	A732V	A732
dbsnp_benign	gnomad_9_133442727_G_A_36221451r243	ADAMTS13	E740K	E740
dbsnp_benign	gnomad_9_133444936_G_A_34104386r245	ADAMTS13	V832M	V832
dbsnp_benign	gnomad_9_133444950_T_C_36221472r246	ADAMTS13	D836D	D836
dbsnp_benign	gnomad_9_133445787_C_T_685523r248	ADAMTS13	A900V	A900
dbsnp_benign	gnomad_9_133454467_G_A_28503257r250	ADAMTS13	A1033T	A1033
dbsnp_benign	gnomad_9_133455322_G_A_61751476r252	ADAMTS13	R1096H	R1096
dbsnp_benign	gnomad_15_100048949_C_T_117133620r254	ADAMTS17	K833K	K833
dbsnp_benign	gnomad_15_100116968_A_G_148939974r256	ADAMTS17	H589H	H589
dbsnp_benign	gnomad_16_77291428_G_T_35478105r257	ADAMTS18	S1080R	S1080
dbsnp_benign	gnomad_5_179122718_G_A_79330641r259	ADAMTS2	A1005V	A1005
dbsnp_benign	gnomad_5_179207615_G_A_144235544r261	ADAMTS2	D263D	D263
dbsnp_benign	gnomad_5_179273003_G_A_76704342r262	ADAMTS2	A199V	A199
dbsnp_benign	gnomad_4_72290961_T_C_143166648r263	ADAMTS3	N942S	N942
dbsnp_benign	gnomad_9_133554507_G_A_35767802r265	ADAMTSL2	V364I	V364
dbsnp_benign	gnomad_9_133554678_G_A_752071055r267	ADAMTSL2	G421S	G421
dbsnp_benign	gnomad_9_133555922_C_T_7868941r269	ADAMTSL2	H547H	H547
dbsnp_benign	gnomad_9_133555922_C_G_7868941r271	ADAMTSL2	H547Q	H547
dbsnp_benign	gnomad_1_150559106_G_A_376803411r272	ADAMTSL4	A902T	A902
dbsnp_benign	gnomad_1_150559786_C_T_139784416r274	ADAMTSL4	T990M	T990
dbsnp_benign	gnomad_1_150553998_G_A_142354320r276	ADAMTSL4	G336D	G336
dbsnp_benign	gnomad_1_150558055_C_T_56055939r278	ADAMTSL4	P763L	P763
dbsnp_benign	gnomad_1_150558055_C_G_56055939r279	ADAMTSL4	P763R	P763
dbsnp_benign	gnomad_1_154601639_T_A_34154757r281	ADAR	I335F	I335
dbsnp_benign	gnomad_1_154601870_C_T_201143561r282	ADAR	G258R	G258
dbsnp_benign	gnomad_4_22424214_C_T_61745011r283	ADGRA3	G528S	G528
dbsnp_benign	gnomad_16_57651309_C_T_140963173r285	ADGRG1	I58I	I58
dbsnp_benign	gnomad_16_57655473_C_G_1801257r287	ADGRG1	S281R	S281
dbsnp_benign	gnomad_16_57655473_C_T_1801257r288	ADGRG1	S281S	S281
dbsnp_benign	gnomad_16_57655474_G_C_146704802r289	ADGRG1	G282R	G282
dbsnp_benign	gnomad_16_57655474_G_T_146704802r291	ADGRG1	G282W	G282
dbsnp_benign	gnomad_5_90652411_C_G_147062294r292	ADGRV1	S1161C	S1161
dbsnp_benign	gnomad_5_90652488_A_G_16868935r294	ADGRV1	I1187V	I1187
dbsnp_benign	gnomad_5_90653315_G_A_371571867r296	ADGRV1	E1247E	E1247
dbsnp_benign	gnomad_5_90675436_G_A_41303346r297	ADGRV1	E1768E	E1768
dbsnp_benign	gnomad_5_90683874_A_G_41303352r299	ADGRV1	N1985D	N1985
dbsnp_benign	gnomad_5_90684016_C_T_142013761r301	ADGRV1	A2032V	A2032
dbsnp_benign	gnomad_5_90685888_G_A_149390094r303	ADGRV1	R2128Q	R2128
dbsnp_benign	gnomad_5_90685888_G_T_149390094r304	ADGRV1	R2128L	R2128
dbsnp_benign	gnomad_5_90689978_T_C_200055351r305	ADGRV1	V2203A	V2203
dbsnp_benign	gnomad_5_90692732_G_A_111033470r307	ADGRV1	R2360H	R2360
dbsnp_benign	gnomad_5_90694338_C_T_201733037r309	ADGRV1	P2528S	P2528
dbsnp_benign	gnomad_5_90705420_G_A_111033530r311	ADGRV1	A2803T	A2803
dbsnp_benign	gnomad_5_90745073_T_C_41311343r313	ADGRV1	M3526T	M3526
dbsnp_benign	gnomad_5_90750607_C_T_75480336r315	ADGRV1	N3677N	N3677
dbsnp_benign	gnomad_5_90776525_A_C_200805176r317	ADGRV1	H4159P	H4159
dbsnp_benign	gnomad_5_90791344_C_G_79464236r319	ADGRV1	Q4839E	Q4839
dbsnp_benign	gnomad_5_91150067_A_G_200111522r321	ADGRV1	N6157S	N6157
dbsnp_benign	gnomad_5_90720207_T_A_116480183r322	ADGRV1	S3203T	S3203
dbsnp_benign	gnomad_20_50891743_T_C_564373258r324	ADNP	M991V	M991
dbsnp_benign	gnomad_20_50891932_C_G_76458950r325	ADNP	D928H	D928
dbsnp_benign	gnomad_22_40359030_C_G_199761158r327	ADSL	H217D	H217
dbsnp_benign	gnomad_X_148662220_A_G_142559324r328	AFF2	N165D	N165
dbsnp_benign	gnomad_X_148955879_C_G_376847375r329	AFF2	H612D	H612
dbsnp_benign	gnomad_X_148958424_C_G_151043891r330	AFF2	P886A	P886
dbsnp_benign	gnomad_4_177438770_C_T_192195150r331	AGA	R161Q	R161
dbsnp_benign	gnomad_4_177442366_T_G_149092606r332	AGA	K4Q	K4
dbsnp_benign	gnomad_5_77035624_G_A_34203073r333	AGGF1	E133K	E133
dbsnp_benign	gnomad_7_141555483_A_G_148294392r335	AGK	K6R	K6
dbsnp_benign	gnomad_7_141651566_C_T_142069429r336	AGK	T363M	T363
dbsnp_benign	gnomad_1_99875226_G_T_28730701r337	AGL	K385N	K385
dbsnp_benign	gnomad_1_99876493_C_T_149771710r339	AGL	S440F	S440
dbsnp_benign	gnomad_1_99877819_C_T_563472929r341	AGL	H534H	H534
dbsnp_benign	gnomad_1_99892551_A_G_147165298r342	AGL	Y1068C	Y1068
dbsnp_benign	gnomad_9_136673873_G_A_145975461r343	AGPAT2	A239V	A239
dbsnp_benign	gnomad_9_136677108_G_A_73668354r344	AGPAT2	C115C	C115
dbsnp_benign	gnomad_9_136677113_G_A_142145391r346	AGPAT2	R114C	R114
dbsnp_benign	gnomad_9_136677550_G_A_150180733r348	AGPAT2	I63I	I63
dbsnp_benign	gnomad_2_177392824_G_A_557931141r350	AGPS	G12D	G12
dbsnp_benign	gnomad_2_177392937_C_T_778087162r351	AGPS	R50W	R50
dbsnp_benign	gnomad_1_1020239_G_C_201073369r352	AGRN	V23L	V23
dbsnp_benign	gnomad_1_1041218_C_T_200607541r354	AGRN	T153I	T153
dbsnp_benign	gnomad_1_1041648_G_T_138031468r356	AGRN	A270S	A270
dbsnp_benign	gnomad_1_1043594_G_A_79016973r358	AGRN	V449M	V449
dbsnp_benign	gnomad_1_1045965_C_T_118105080r360	AGRN	D789D	D789
dbsnp_benign	gnomad_1_1045973_C_T_116836855r362	AGRN	A792V	A792
dbsnp_benign	gnomad_1_1046478_C_T_200807722r363	AGRN	P893L	P893
dbsnp_benign	gnomad_1_1046562_C_A_3813188r364	AGRN	T921N	T921
dbsnp_benign	gnomad_1_1046562_C_T_3813188r366	AGRN	T921I	T921
dbsnp_benign	gnomad_1_1046833_G_C_150132566r367	AGRN	L983F	L983
dbsnp_benign	gnomad_1_1048224_C_T_184970403r369	AGRN	R1217W	R1217
dbsnp_benign	gnomad_1_1049046_C_T_201346452r371	AGRN	R1324C	R1324
dbsnp_benign	gnomad_1_1049591_G_A_111818381r373	AGRN	A1409T	A1409
dbsnp_benign	gnomad_1_1049746_G_C_199876002r375	AGRN	Q1460H	Q1460
dbsnp_benign	gnomad_1_1051811_G_A_139415524r376	AGRN	E1782K	E1782
dbsnp_benign	gnomad_1_1053827_G_C_74685771r378	AGRN	S1827T	S1827
dbsnp_benign	gnomad_1_1054917_A_G_377296839r380	AGRN	H1943R	H1943
dbsnp_benign	gnomad_1_230706145_G_A_61757178r382	AGT	N295N	N295
dbsnp_benign	gnomad_1_230710441_G_A_34829218r384	AGT	T128M	T128
dbsnp_benign	gnomad_1_230710700_A_G_61731497r386	AGT	C42R	C42
dbsnp_benign	gnomad_X_116172342_G_T_121917810r387	AGTR2	G21V	G21
dbsnp_benign	gnomad_2_240868891_C_A_115014558r389	AGXT	T9N	T9
dbsnp_benign	gnomad_2_240868897_C_A_34116584r391	AGXT	P11H	P11
dbsnp_benign	gnomad_2_240868897_C_T_34116584r392	AGXT	P11L	P11
dbsnp_benign	gnomad_2_240869010_A_C_74205173r394	AGXT	M49L	M49
dbsnp_benign	gnomad_2_240873011_C_T_117195882r396	AGXT	A186V	A186
dbsnp_benign	gnomad_2_240873044_G_A_34664134r398	AGXT	R197Q	R197
dbsnp_benign	gnomad_2_240875160_C_A_147106773r400	AGXT	I244I	I244
dbsnp_benign	gnomad_2_240877573_G_A_13408961r402	AGXT	A295T	A295
dbsnp_benign	gnomad_1_27548486_C_A_371337420r404	N/A	NAN/ANA	NAN/A
dbsnp_benign	gnomad_1_27549173_G_A_555542437r405	N/A	NAN/ANA	NAN/A
dbsnp_benign	gnomad_6_135318577_G_A_117447608r406	AHI1	S1123F	S1123
dbsnp_benign	gnomad_6_135394832_T_G_6940875r407	AHI1	Q1018P	Q1018
dbsnp_benign	gnomad_6_135394846_C_T_142381345r409	AHI1	Q1013Q	Q1013
dbsnp_benign	gnomad_6_135404967_C_T_35851478r410	AHI1	R991H	R991
dbsnp_benign	gnomad_6_135411511_T_C_41288013r411	AHI1	Y933C	Y933
dbsnp_benign	gnomad_6_135455774_C_T_545841352r412	AHI1	R435Q	R435
dbsnp_benign	gnomad_6_135457656_T_C_200201741r413	AHI1	D330G	D330
dbsnp_benign	gnomad_6_135465839_G_A_143522987r414	AHI1	P242S	P242
dbsnp_benign	gnomad_6_135490676_G_A_199612496r416	AHI1	R28C	R28
dbsnp_benign	gnomad_14_104949596_G_A_79599750r417	AHNAK2	P1952L	P1952
dbsnp_benign	gnomad_X_130165554_G_A_61730896r419	AIFM1	P35S	P35
dbsnp_benign	gnomad_11_67483226_G_A_116940576r421	AIP	G23E	G23
dbsnp_benign	gnomad_11_67489288_G_A_147931650r422	AIP	V101M	V101
dbsnp_benign	gnomad_17_6425678_C_A_115681466r423	AIPL1	A313S	A313
dbsnp_benign	gnomad_17_6425710_C_A_62637015r425	AIPL1	R302L	R302
dbsnp_benign	gnomad_17_6428442_G_A_8069375r426	AIPL1	T114I	T114
dbsnp_benign	gnomad_17_6433927_C_G_12449580r428	AIPL1	D90H	D90
dbsnp_benign	gnomad_17_6434055_G_C_150656720r430	AIPL1	T47R	T47
dbsnp_benign	gnomad_21_44287550_C_T_11910214r432	AIRE	P166L	P166
dbsnp_benign	gnomad_21_44288354_C_A_34219046r434	AIRE	T183N	T183
dbsnp_benign	gnomad_21_44290023_C_G_1800520r436	AIRE	S278R	S278
dbsnp_benign	gnomad_1_33013276_C_T_12116440r438	AK2	A209T	A209
dbsnp_benign	gnomad_1_33013276_C_A_12116440r439	AK2	A209S	A209
dbsnp_benign	gnomad_7_91973742_C_T_142401936r440	AKAP9	S27L	S27
dbsnp_benign	gnomad_7_91973801_C_T_35669569r442	AKAP9	H47Y	H47
dbsnp_benign	gnomad_7_91992989_G_C_144888041r444	AKAP9	E170D	E170
dbsnp_benign	gnomad_7_92001218_G_A_60031334r445	AKAP9	R434Q	R434
dbsnp_benign	gnomad_7_92001289_G_C_143894795r446	AKAP9	A458P	A458
dbsnp_benign	gnomad_7_92002342_A_G_144615758r447	AKAP9	I809V	I809
dbsnp_benign	gnomad_7_92002394_T_C_534185372r449	AKAP9	I826T	I826
dbsnp_benign	gnomad_7_92012614_A_G_13245393r450	AKAP9	E1168E	E1168
dbsnp_benign	gnomad_7_92014296_G_A_139965373r452	AKAP9	A1194T	A1194
dbsnp_benign	gnomad_7_92017092_G_A_146797353r453	AKAP9	R1276Q	R1276
dbsnp_benign	gnomad_7_92029945_T_C_73407505r455	AKAP9	M1400T	M1400
dbsnp_benign	gnomad_7_92038599_G_C_34086871r457	AKAP9	D1507H	D1507
dbsnp_benign	gnomad_7_92040822_G_A_2230768r459	AKAP9	R1614Q	R1614
dbsnp_benign	gnomad_7_92040853_A_G_570384292r461	AKAP9	E1624E	E1624
dbsnp_benign	gnomad_7_92045091_T_C_150016098r462	AKAP9	I1749T	I1749
dbsnp_benign	gnomad_7_92052726_T_G_151021935r463	AKAP9	V1790G	V1790
dbsnp_benign	gnomad_7_92052785_A_G_115624293r465	AKAP9	M1810V	M1810
dbsnp_benign	gnomad_7_92065387_A_G_139963188r466	AKAP9	N2045S	N2045
dbsnp_benign	gnomad_7_92070953_T_C_76177450r468	AKAP9	S2186P	S2186
dbsnp_benign	gnomad_7_92076938_A_G_147194783r470	AKAP9	Q2232Q	Q2232
dbsnp_benign	gnomad_7_92079354_A_G_779280501r471	AKAP9	E2407E	E2407
dbsnp_benign	gnomad_7_92079584_A_G_35759833r472	AKAP9	K2484R	K2484
dbsnp_benign	gnomad_7_92079771_A_G_144662445r474	AKAP9	I2546M	I2546
dbsnp_benign	gnomad_7_92079921_G_A_777561134r476	AKAP9	E2596E	E2596
dbsnp_benign	gnomad_7_92083295_A_C_144875383r477	AKAP9	K2762N	K2762
dbsnp_benign	gnomad_7_92083384_A_G_6960867r479	AKAP9	N2792S	N2792
dbsnp_benign	gnomad_7_92083494_G_A_149946443r481	AKAP9	E2829K	E2829
dbsnp_benign	gnomad_7_92085597_C_A_1063242r483	AKAP9	P2979T	P2979
dbsnp_benign	gnomad_7_92086348_C_T_28927678r484	AKAP9	L3049L	L3049
dbsnp_benign	gnomad_7_92096722_A_G_201048693r486	AKAP9	R3255G	R3255
dbsnp_benign	gnomad_7_92096888_G_A_78351282r487	AKAP9	R3310Q	R3310
dbsnp_benign	gnomad_7_92097077_C_A_140470576r489	AKAP9	S3373Y	S3373
dbsnp_benign	gnomad_7_92097290_A_G_34956633r490	AKAP9	Q3444R	Q3444
dbsnp_benign	gnomad_7_92099813_A_G_34327395r492	AKAP9	M3614V	M3614
dbsnp_benign	gnomad_7_92099831_A_G_142729919r494	AKAP9	I3620V	I3620
dbsnp_benign	gnomad_7_92102631_G_A_186148498r496	AKAP9	R3712Q	R3712
dbsnp_benign	gnomad_7_92102721_G_C_34101758r497	AKAP9	R3742P	R3742
dbsnp_benign	gnomad_7_92102769_G_A_141856443r499	AKAP9	R3758H	R3758
dbsnp_benign	gnomad_7_92102796_C_T_149979685r501	AKAP9	S3767L	S3767
dbsnp_benign	gnomad_7_92110149_T_C_77447750r503	AKAP9	M3905T	M3905
dbsnp_benign	gnomad_14_104773018_G_A_56289559r505	AKT1	C344C	C344
dbsnp_benign	gnomad_X_55014748_C_T_141305388r507	ALAS2	R479Q	R479
dbsnp_benign	gnomad_X_55014863_C_T_760790600r508	ALAS2	E441K	E441
dbsnp_benign	gnomad_X_55027805_C_T_189947718r509	ALAS2	M1I	M1
dbsnp_benign	gnomad_5_126545018_T_C_61757684r510	ALDH7A1	T523A	T523
dbsnp_benign	gnomad_16_30069841_C_T_111252736r511	ALDOA	L271L	L271
dbsnp_benign	gnomad_16_5077459_T_G_112668461r513	ALG1	F185C	F185
dbsnp_benign	gnomad_16_5078837_G_A_529013891r515	ALG1	R274H	R274
dbsnp_benign	gnomad_16_5083716_C_T_149319732r517	ALG1	L408L	L408
dbsnp_benign	gnomad_16_5083716_C_G_149319732r519	ALG1	L408V	L408
dbsnp_benign	gnomad_13_52019041_A_T_150818619r520	ALG11	N58I	N58
dbsnp_benign	gnomad_22_49904452_G_C_182006999r521	ALG12	I349M	I349
dbsnp_benign	gnomad_22_49904452_G_A_182006999r522	ALG12	I349I	I349
dbsnp_benign	gnomad_X_111681260_C_A_200293248r523	ALG13	D14E	D14
dbsnp_benign	gnomad_X_111682154_A_G_149808406r524	ALG13	N35S	N35
dbsnp_benign	gnomad_X_111685008_C_T_369867857r526	ALG13	L96L	L96
dbsnp_benign	gnomad_X_111685080_T_C_747837898r527	ALG13	G120G	G120
dbsnp_benign	gnomad_X_111711720_C_T_753556936r528	ALG13	P294S	P294
dbsnp_benign	gnomad_X_111726922_C_T_374231091r529	ALG13	L615L	L615
dbsnp_benign	gnomad_X_111728203_A_G_748648454r530	ALG13	T756A	T756
dbsnp_benign	gnomad_X_111728215_G_T_773286994r532	ALG13	A760S	A760
dbsnp_benign	gnomad_X_111730395_G_A_745411126r533	ALG13	G790E	G790
dbsnp_benign	gnomad_X_111736801_G_C_142841538r534	ALG13	A873P	A873
dbsnp_benign	gnomad_X_111736838_T_C_781459134r536	ALG13	I885T	I885
dbsnp_benign	gnomad_X_111736856_C_T_200066623r537	ALG13	S891F	S891
dbsnp_benign	gnomad_X_111757622_A_G_201055779r538	ALG13	Y1003C	Y1003
dbsnp_benign	gnomad_X_111759806_A_G_372990620r540	ALG13	Y1074C	Y1074
dbsnp_benign	gnomad_X_111759806_A_T_372990620r541	ALG13	Y1074F	Y1074
dbsnp_benign	gnomad_X_111759806_A_C_372990620r542	ALG13	Y1074S	Y1074
dbsnp_benign	gnomad_X_111759943_A_G_369167525r543	ALG13	I1120V	I1120
dbsnp_benign	gnomad_1_95072868_C_T_34364382r544	ALG14	A11T	A11
dbsnp_benign	gnomad_9_99218425_A_G_62562374r546	ALG2	L254L	L254
dbsnp_benign	gnomad_9_99218425_A_C_62562374r547	ALG2	L254V	L254
dbsnp_benign	gnomad_1_63411996_A_G_61755863r548	ALG6	T251A	T251
dbsnp_benign	gnomad_11_111809772_A_C_12575909r550	ALG9	I528S	I528
dbsnp_benign	gnomad_11_111836229_G_A_185149177r552	ALG9	P506L	P506
dbsnp_benign	gnomad_11_111837608_G_A_139516254r554	ALG9	H437H	H437
dbsnp_benign	gnomad_11_111857609_C_G_36111204r556	ALG9	A232P	A232
dbsnp_benign	gnomad_11_111857609_C_T_36111204r557	ALG9	A232T	A232
dbsnp_benign	gnomad_2_29193251_C_T_78174819r558	ALK	K1612K	K1612
dbsnp_benign	gnomad_2_29193251_C_G_78174819r559	ALK	K1612N	K1612
dbsnp_benign	gnomad_2_29193607_C_T_199940609r560	ALK	G1494R	G1494
dbsnp_benign	gnomad_2_29193654_A_G_141010693r561	ALK	M1478T	M1478
dbsnp_benign	gnomad_2_29225494_C_T_370049091r562	ALK	A1047T	A1047
dbsnp_benign	gnomad_2_29226954_G_A_35073634r563	ALK	T1012M	T1012
dbsnp_benign	gnomad_2_29226959_G_A_367642503r565	ALK	H1010H	H1010
dbsnp_benign	gnomad_2_29228936_G_A_201042802r567	ALK	F921F	F921
dbsnp_benign	gnomad_2_29228936_G_C_201042802r568	ALK	F921L	F921
dbsnp_benign	gnomad_2_29232359_C_G_61754865r569	ALK	E859D	E859
dbsnp_benign	gnomad_2_29233622_G_A_150292405r571	ALK	S810S	S810
dbsnp_benign	gnomad_2_29239770_G_A_770603023r573	ALK	H755H	H755
dbsnp_benign	gnomad_2_29239770_G_T_770603023r574	ALK	H755Q	H755
dbsnp_benign	gnomad_2_29251161_G_A_55733526r575	ALK	S716S	S716
dbsnp_benign	gnomad_2_29251182_G_T_376175333r577	ALK	N709K	N709
dbsnp_benign	gnomad_2_29275101_G_A_35228363r578	ALK	T680I	T680
dbsnp_benign	gnomad_2_29383737_C_G_111796753r580	ALK	S426T	S426
dbsnp_benign	gnomad_2_29383780_G_A_147102592r581	ALK	R412C	R412
dbsnp_benign	gnomad_2_29694916_C_G_56077855r582	ALK	E296Q	E296
dbsnp_benign	gnomad_2_29694916_C_T_56077855r583	ALK	E296K	E296
dbsnp_benign	gnomad_2_29694956_G_A_56116528r584	ALK	D282D	D282
dbsnp_benign	gnomad_2_29717589_C_T_138686378r586	ALK	R259H	R259
dbsnp_benign	gnomad_2_29717589_C_G_138686378r587	ALK	R259P	R259
dbsnp_benign	gnomad_2_29920173_C_A_55697431r588	ALK	V163L	V163
dbsnp_benign	gnomad_2_73426482_G_A_45630557r591	ALMS1	V423I	V423
dbsnp_benign	gnomad_2_73448881_A_G_17848880r593	ALMS1	E785G	E785
dbsnp_benign	gnomad_2_73449062_C_T_77517267r595	ALMS1	D845D	D845
dbsnp_benign	gnomad_2_73449793_C_G_556855697r597	ALMS1	T1089R	T1089
dbsnp_benign	gnomad_2_73449793_C_A_556855697r598	ALMS1	T1089K	T1089
dbsnp_benign	gnomad_2_73449838_G_A_201074268r599	ALMS1	G1104D	G1104
dbsnp_benign	gnomad_2_73451412_C_T_201874722r601	ALMS1	R1629W	R1629
dbsnp_benign	gnomad_2_73451515_C_T_188807564r602	ALMS1	T1663I	T1663
dbsnp_benign	gnomad_2_73451716_A_G_201390755r603	ALMS1	E1730G	E1730
dbsnp_benign	gnomad_2_73451886_A_G_45608038r605	ALMS1	N1787D	N1787
dbsnp_benign	gnomad_2_73451960_G_C_78039319r607	ALMS1	K1811N	K1811
dbsnp_benign	gnomad_2_73452534_A_G_7587103r608	ALMS1	I2003V	I2003
dbsnp_benign	gnomad_2_73452609_T_C_149096794r609	ALMS1	S2028P	S2028
dbsnp_benign	gnomad_2_73452829_C_T_28730854r611	ALMS1	S2101L	S2101
dbsnp_benign	gnomad_2_73452829_C_G_28730854r613	ALMS1	S2101W	S2101
dbsnp_benign	gnomad_2_73453080_C_T_77555300r614	ALMS1	P2185S	P2185
dbsnp_benign	gnomad_2_73520002_C_G_200922218r615	ALMS1	S3256C	S3256
dbsnp_benign	gnomad_2_73573358_C_G_549156484r617	ALMS1	S3827R	S3827
dbsnp_benign	gnomad_2_73599454_C_T_80009262r618	ALMS1	F3867F	F3867
dbsnp_benign	gnomad_17_8075684_G_A_150371678r619	ALOX12B	P522L	P522
dbsnp_benign	gnomad_17_8081161_G_A_72842957r621	ALOX12B	P127S	P127
dbsnp_benign	gnomad_17_8112168_A_T_121434235r623	ALOXE3	L237M	L237
dbsnp_benign	gnomad_17_8112168_A_G_121434235r624	ALOXE3	L237L	L237
dbsnp_benign	gnomad_15_84839076_G_A_34407151r626	N/A	NAN/ANA	NAN/A
dbsnp_benign	gnomad_15_84840219_G_A_115287026r627	N/A	NAN/ANA	NAN/A
dbsnp_benign	gnomad_15_84840615_C_A_199986476r629	N/A	NAN/ANA	NAN/A
dbsnp_benign	gnomad_15_84858139_C_T_139666355r630	N/A	NAN/ANA	NAN/A
dbsnp_benign	gnomad_1_21554125_C_G_150849772r632	ALPL	T15S	T15
dbsnp_benign	gnomad_1_21570330_C_T_148405563r634	ALPL	T273M	T273
dbsnp_benign	gnomad_1_21577454_G_A_34810399r635	ALPL	V461I	V461
dbsnp_benign	gnomad_2_201710994_T_C_61757691r637	ALS2	I1373M	I1373
dbsnp_benign	gnomad_2_201723437_C_T_41309046r639	ALS2	E1173K	E1173
dbsnp_benign	gnomad_2_201724345_C_T_556027390r641	ALS2	Q1154Q	Q1154
dbsnp_benign	gnomad_2_201724345_C_G_556027390r642	ALS2	Q1154H	Q1154
dbsnp_benign	gnomad_2_201733377_T_A_202219507r643	ALS2	T827S	T827
dbsnp_benign	gnomad_1_110061017_G_C_145995775r644	ALX3	P250A	P250
dbsnp_benign	gnomad_11_44264984_C_T_750221052r645	ALX4	G369E	G369
dbsnp_benign	gnomad_4_70606268_C_A_113506649r646	AMBN	H294Q	H294
dbsnp_benign	gnomad_X_64191491_T_C_144896730r648	AMER1	Y599C	Y599
dbsnp_benign	gnomad_X_64192886_T_G_146489129r649	AMER1	H134P	H134
dbsnp_benign	gnomad_14_102923937_G_A_61731158r650	AMN	M55I	M55
dbsnp_benign	gnomad_14_102929723_A_G_146499374r651	AMN	T277A	T277
dbsnp_benign	gnomad_1_114686792_C_T_61741025r653	AMPD1	V112M	V112
dbsnp_benign	gnomad_1_109621257_G_A_28362581r655	AMPD2	A28T	A28
dbsnp_benign	gnomad_11_10482189_C_T_11042836r657	AMPD3	R185W	R185
dbsnp_benign	gnomad_11_10484899_C_T_34319136r659	AMPD3	H223H	H223
dbsnp_benign	gnomad_11_10487356_G_T_117706710r661	AMPD3	V311L	V311
dbsnp_benign	gnomad_11_10493490_G_A_75286033r662	AMPD3	G361S	G361
dbsnp_benign	gnomad_11_10493540_C_T_76407515r664	AMPD3	H377H	H377
dbsnp_benign	gnomad_11_72106204_G_A_181092713r666	TOMT	V85I	V85
dbsnp_benign	gnomad_11_72107961_G_C_76657474r668	TOMT	A100P	A100
dbsnp_benign	gnomad_8_41672476_G_A_149859024r669	ANK1	D1658D	D1658
dbsnp_benign	gnomad_8_41686157_G_A_34664882r671	ANK1	A1462V	A1462
dbsnp_benign	gnomad_8_41690309_G_A_145562489r673	ANK1	S1341L	S1341
dbsnp_benign	gnomad_8_41708920_C_T_2304877r674	ANK1	R619H	R619
dbsnp_benign	gnomad_8_41724513_G_T_61735313r676	ANK1	N218K	N218
dbsnp_benign	gnomad_4_113242131_T_C_774848857r678	ANK2	H271H	H271
dbsnp_benign	gnomad_4_113249834_G_A_150226540r679	ANK2	R321Q	R321
dbsnp_benign	gnomad_4_113255879_C_T_143043717r680	ANK2	R379C	R379
dbsnp_benign	gnomad_4_113255879_C_G_143043717r681	ANK2	R379G	R379
dbsnp_benign	gnomad_4_113288458_A_G_371787039r682	ANK2	Q750R	Q750
dbsnp_benign	gnomad_4_113318539_C_G_537484483r684	ANK2	A940G	A940
dbsnp_benign	gnomad_4_113343131_C_T_878854259r685	ANK2	L1413L	L1413
dbsnp_benign	gnomad_4_113353362_C_T_35249198r686	ANK2	R1582W	R1582
dbsnp_benign	gnomad_4_113353931_G_A_140992864r688	ANK2	K1771K	K1771
dbsnp_benign	gnomad_4_113354794_C_T_200765866r689	ANK2	T2059M	T2059
dbsnp_benign	gnomad_4_113355724_T_C_28377576r690	ANK2	V2369A	V2369
dbsnp_benign	gnomad_4_113355735_A_G_184514058r692	ANK2	T2373A	T2373
dbsnp_benign	gnomad_4_113355749_C_T_553324580r694	ANK2	D2377D	D2377
dbsnp_benign	gnomad_4_113355750_G_A_141191319r695	ANK2	E2378K	E2378
dbsnp_benign	gnomad_4_113355885_G_A_3733616r696	ANK2	A2423T	A2423
dbsnp_benign	gnomad_4_113356561_G_A_563254150r698	ANK2	G2648D	G2648
dbsnp_benign	gnomad_4_113356589_C_G_146085234r700	ANK2	S2657R	S2657
dbsnp_benign	gnomad_4_113356589_C_T_146085234r701	ANK2	S2657S	S2657
dbsnp_benign	gnomad_4_113356858_G_A_142137451r702	ANK2	R2747H	R2747
dbsnp_benign	gnomad_4_113356972_C_T_145895389r703	ANK2	S2785L	S2785
dbsnp_benign	gnomad_4_113357904_A_G_144158934r705	ANK2	S3096G	S3096
dbsnp_benign	gnomad_4_113363442_C_G_45570339r706	ANK2	L3621V	L3621
dbsnp_benign	gnomad_4_113365051_T_A_66785829r707	ANK2	V3634D	V3634
dbsnp_benign	gnomad_4_113365126_G_T_556640912r709	ANK2	R3659L	R3659
dbsnp_benign	gnomad_4_113365133_T_C_544195596r710	ANK2	S3661S	S3661
dbsnp_benign	gnomad_4_113367652_G_A_199549660r711	ANK2	D3707N	D3707
dbsnp_benign	gnomad_4_113369660_G_C_79577190r712	ANK2	G3822A	G3822
dbsnp_benign	gnomad_4_113373306_C_T_121912706r713	ANK2	R3906W	R3906
dbsnp_benign	gnomad_4_113373381_G_A_45454496r714	ANK2	E3931K	E3931
dbsnp_benign	gnomad_4_113381459_C_T_755240882r716	ANK2	D3954D	D3954
dbsnp_benign	gnomad_4_113381461_A_G_201555985r717	ANK2	N3955S	N3955
dbsnp_benign	gnomad_10_60042719_C_T_141939315r718	ANK3	R4369Q	R4369
dbsnp_benign	gnomad_10_60055954_T_C_12261793r719	ANK3	I4257V	I4257
dbsnp_benign	gnomad_10_60071513_T_C_10821668r721	ANK3	K3123R	K3123
dbsnp_benign	gnomad_10_60071532_T_C_28932171r723	ANK3	I3117V	I3117
dbsnp_benign	gnomad_10_60071744_G_C_74153183r725	ANK3	T3046S	T3046
dbsnp_benign	gnomad_10_60072226_G_T_11599164r727	ANK3	H2885Q	H2885
dbsnp_benign	gnomad_10_60073166_A_G_61732398r729	ANK3	I2572T	I2572
dbsnp_benign	gnomad_10_60073656_A_G_148904927r731	ANK3	S2409P	S2409
dbsnp_benign	gnomad_10_60166831_A_G_60764245r733	ANK3	D848D	D848
dbsnp_benign	gnomad_5_14712935_G_A_761698657r735	ANKH	A435V	A435
dbsnp_benign	gnomad_5_14713572_C_T_112513380r736	ANKH	A413T	A413
dbsnp_benign	gnomad_5_14716732_C_T_544848340r737	ANKH	R372Q	R372
dbsnp_benign	gnomad_10_90915565_G_A_35550482r738	ANKRD1	A276V	A276
dbsnp_benign	gnomad_10_90916262_G_A_397517251r739	ANKRD1	S187F	S187
dbsnp_benign	gnomad_10_90919157_C_A_114435632r740	ANKRD1	V107L	V107
dbsnp_benign	gnomad_10_90920179_C_T_150797476r742	ANKRD1	R66Q	R66
dbsnp_benign	gnomad_10_90920180_G_C_397517249r743	ANKRD1	R66G	R66
dbsnp_benign	gnomad_10_90920228_C_G_28730751r745	ANKRD1	A50P	A50
dbsnp_benign	gnomad_16_89279716_G_A_201957371r746	ANKRD11	P2276S	P2276
dbsnp_benign	gnomad_16_89279755_G_A_76793093r748	ANKRD11	P2263S	P2263
dbsnp_benign	gnomad_16_89279796_C_T_201043388r750	ANKRD11	R2249H	R2249
dbsnp_benign	gnomad_16_89279817_G_A_372632879r752	ANKRD11	A2242V	A2242
dbsnp_benign	gnomad_16_89279844_C_T_570265865r754	ANKRD11	G2233E	G2233
dbsnp_benign	gnomad_16_89280045_A_C_74033733r756	ANKRD11	M2166R	M2166
dbsnp_benign	gnomad_16_89280219_C_T_201509886r758	ANKRD11	G2108D	G2108
dbsnp_benign	gnomad_16_89280477_G_A_373218212r759	ANKRD11	P2022L	P2022
dbsnp_benign	gnomad_16_89280522_G_A_200531141r760	ANKRD11	P2007L	P2007
dbsnp_benign	gnomad_16_89280544_G_A_777086823r761	ANKRD11	L2000F	L2000
dbsnp_benign	gnomad_16_89280910_A_G_143743958r762	ANKRD11	S1878P	S1878
dbsnp_benign	gnomad_16_89280964_G_A_144516367r763	ANKRD11	P1860S	P1860
dbsnp_benign	gnomad_16_89281305_G_A_561668093r765	ANKRD11	T1746M	T1746
dbsnp_benign	gnomad_16_89281305_G_C_561668093r766	ANKRD11	T1746R	T1746
dbsnp_benign	gnomad_16_89281305_G_T_561668093r767	ANKRD11	T1746K	T1746
dbsnp_benign	gnomad_16_89282225_C_T_61743619r768	ANKRD11	K1439K	K1439
dbsnp_benign	gnomad_16_89282569_A_G_138543822r769	ANKRD11	F1325L	F1325
dbsnp_benign	gnomad_16_89282569_A_T_138543822r770	ANKRD11	F1325I	F1325
dbsnp_benign	gnomad_16_89282716_C_T_139239852r771	ANKRD11	A1276T	A1276
dbsnp_benign	gnomad_16_89283653_G_A_139955323r772	ANKRD11	D963D	D963
dbsnp_benign	gnomad_16_89284690_C_T_140370885r773	ANKRD11	A618T	A618
dbsnp_benign	gnomad_16_89284698_G_C_115797011r774	ANKRD11	A615G	A615
dbsnp_benign	gnomad_16_89284698_G_A_115797011r775	ANKRD11	A615V	A615
dbsnp_benign	gnomad_16_89285284_C_T_147180412r777	ANKRD11	V420M	V420
dbsnp_benign	gnomad_16_89285515_C_T_147744268r778	ANKRD11	V343I	V343
dbsnp_benign	gnomad_10_27017518_A_T_149647444r779	ANKRD26	V1497D	V1497
dbsnp_benign	gnomad_10_27033377_C_T_146819984r780	ANKRD26	V1219I	V1219
dbsnp_benign	gnomad_10_27037299_G_C_74128547r782	ANKRD26	Q862E	Q862
dbsnp_benign	gnomad_10_27040008_C_G_139949439r784	ANKRD26	E778Q	E778
dbsnp_benign	gnomad_10_27040108_A_T_368921201r786	ANKRD26	N744K	N744
dbsnp_benign	gnomad_10_27040170_T_G_141748831r787	ANKRD26	S724R	S724
dbsnp_benign	gnomad_10_27043516_A_G_73596345r788	ANKRD26	S691P	S691
dbsnp_benign	gnomad_10_27048868_G_C_56151272r790	ANKRD26	Q583E	Q583
dbsnp_benign	gnomad_10_27061155_A_G_201461870r792	ANKRD26	V484A	V484
dbsnp_benign	gnomad_10_27092502_G_A_191015656r794	ANKRD26	T181I	T181
dbsnp_benign	gnomad_10_27100226_G_A_368560982r796	ANKRD26	A34V	A34
dbsnp_benign	gnomad_10_27100235_C_G_199849785r797	ANKRD26	G31A	G31
dbsnp_benign	gnomad_9_98756543_G_C_79414550r798	ANKS6	P735A	P735
dbsnp_benign	gnomad_9_98790302_G_A_41283630r800	ANKS6	R222W	R222
dbsnp_benign	gnomad_9_98790429_T_C_200417280r802	ANKS6	Q179Q	Q179
dbsnp_benign	gnomad_3_43577066_C_T_41289586r804	ANO10	R263H	R263
dbsnp_benign	gnomad_3_43605779_T_G_112040665r806	ANO10	Q25P	Q25
dbsnp_benign	gnomad_11_22250324_A_T_7481951r808	ANO5	L322F	L322
dbsnp_benign	gnomad_11_22274687_T_G_146136277r810	ANO5	L785R	L785
dbsnp_benign	gnomad_11_22274720_C_T_61910685r811	ANO5	S796L	S796
dbsnp_benign	gnomad_11_22279669_C_G_34969327r813	ANO5	N882K	N882
dbsnp_benign	gnomad_11_22279669_C_T_34969327r814	ANO5	N882N	N882
dbsnp_benign	gnomad_X_8535674_C_A_137900287r815	ANOS1	V587L	V587
dbsnp_benign	gnomad_X_8535806_C_T_149299309r817	ANOS1	V543I	V543
dbsnp_benign	gnomad_X_8536860_G_T_142729431r818	ANOS1	S511Y	S511
dbsnp_benign	gnomad_X_8554023_G_A_148736113r820	ANOS1	P428L	P428
dbsnp_benign	gnomad_X_8587965_C_G_140670828r821	ANOS1	K185N	K185
dbsnp_benign	gnomad_16_722985_C_T_148276717r822	CCDC78	G412R	G412
dbsnp_benign	gnomad_2_223777776_G_A_138292988r823	AP1S3	R33W	R33
dbsnp_benign	gnomad_5_78015546_C_T_146503597r825	AP3B1	V999M	V999
dbsnp_benign	gnomad_5_78039191_G_T_139344924r827	AP3B1	F887L	F887
dbsnp_benign	gnomad_5_78039239_G_A_144420604r829	AP3B1	H871H	H871
dbsnp_benign	gnomad_5_78039267_G_A_146624866r831	AP3B1	T862I	T862
dbsnp_benign	gnomad_5_78110280_A_T_62001050r832	AP3B1	I775K	I775
dbsnp_benign	gnomad_19_2109938_G_A_773829362r834	AP3D1	H1033H	H1033
dbsnp_benign	gnomad_1_113895826_T_C_114734921r835	AP4B1	I575V	I575
dbsnp_benign	gnomad_1_113898727_T_C_145182838r837	AP4B1	I397V	I397
dbsnp_benign	gnomad_1_113900215_T_C_201047107r839	AP4B1	H268R	H268
dbsnp_benign	gnomad_15_50941684_A_G_58909326r840	AP4E1	Y362C	Y362
dbsnp_benign	gnomad_15_50948126_A_G_116796602r842	AP4E1	N428S	N428
dbsnp_benign	gnomad_15_50997734_A_G_115188375r844	AP4E1	M919V	M919
dbsnp_benign	gnomad_15_50999246_C_T_187436884r846	AP4E1	L1027L	L1027
dbsnp_benign	gnomad_7_100105252_G_C_145887263r847	AP4M1	G247A	G247
dbsnp_benign	gnomad_14_31080626_G_A_74807133r848	AP4S1	M116I	M116
dbsnp_benign	gnomad_7_4781669_C_G_11549839r850	AP5Z1	S94C	S94
dbsnp_benign	gnomad_7_4781669_C_T_11549839r852	AP5Z1	S94F	S94
dbsnp_benign	gnomad_7_4781721_G_C_11549840r853	AP5Z1	Q111H	Q111
dbsnp_benign	gnomad_7_4783328_G_A_115454162r855	AP5Z1	E127K	E127
dbsnp_benign	gnomad_7_4783377_G_A_186993311r857	AP5Z1	R143Q	R143
dbsnp_benign	gnomad_7_4784340_C_T_17135121r858	AP5Z1	S253S	S253
dbsnp_benign	gnomad_7_4785676_T_A_11772411r860	AP5Z1	L375Q	L375
dbsnp_benign	gnomad_7_4785683_C_T_11768079r862	AP5Z1	H377H	H377
dbsnp_benign	gnomad_7_4785683_C_G_11768079r864	AP5Z1	H377Q	H377
dbsnp_benign	gnomad_7_4790589_G_A_200280538r865	AP5Z1	V646M	V646
dbsnp_benign	gnomad_5_112707842_G_A_1057517570r866	APC	G42D	G42
dbsnp_benign	gnomad_5_112755010_G_A_142720069r867	APC	E40E	E40
dbsnp_benign	gnomad_5_112767189_A_C_773347338r869	APC	E74A	E74
dbsnp_benign	gnomad_5_112767189_A_G_773347338r870	APC	E74G	E74
dbsnp_benign	gnomad_5_112767263_C_T_139196838r871	APC	R99W	R99
dbsnp_benign	gnomad_5_112767353_G_C_376628500r872	APC	E129Q	E129
dbsnp_benign	gnomad_5_112767356_A_G_150973053r873	APC	S130G	S130
dbsnp_benign	gnomad_5_112775656_A_G_116020626r874	APC	K150K	K150
dbsnp_benign	gnomad_5_112780865_C_G_141576417r875	APC	Q203E	Q203
dbsnp_benign	gnomad_5_112819171_G_A_587782886r877	APC	R380Q	R380
dbsnp_benign	gnomad_5_112819272_C_T_137854567r878	APC	R414C	R414
dbsnp_benign	gnomad_5_112827118_G_A_141579422r879	APC	Q473Q	Q473
dbsnp_benign	gnomad_5_112827984_C_T_75870842r880	APC	S535F	S535
dbsnp_benign	gnomad_5_112834953_A_G_876658969r881	APC	E582E	E582
dbsnp_benign	gnomad_5_112835032_G_A_147863331r882	APC	V609I	V609
dbsnp_benign	gnomad_5_112837553_G_A_72541809r883	APC	R653R	R653
dbsnp_benign	gnomad_5_112837798_C_T_147655929r884	APC	A735V	A735
dbsnp_benign	gnomad_5_112837916_C_T_145792879r885	APC	D774D	D774
dbsnp_benign	gnomad_5_112838180_C_G_147972247r886	APC	N862K	N862
dbsnp_benign	gnomad_5_112838187_C_T_192620988r887	APC	P865S	P865
dbsnp_benign	gnomad_5_112838202_C_T_33974176r889	APC	P870S	P870
dbsnp_benign	gnomad_5_112838221_G_A_373428732r891	APC	R876Q	R876
dbsnp_benign	gnomad_5_112838234_C_T_200184105r892	APC	I880I	I880
dbsnp_benign	gnomad_5_112838441_G_T_147394539r893	APC	M949I	M949
dbsnp_benign	gnomad_5_112838767_A_G_148725540r894	APC	D1058G	D1058
dbsnp_benign	gnomad_5_112838843_T_G_201629780r895	APC	D1083E	D1083
dbsnp_benign	gnomad_5_112838946_A_G_140493115r896	APC	N1118D	N1118
dbsnp_benign	gnomad_5_112838968_T_C_377278397r897	APC	V1125A	V1125
dbsnp_benign	gnomad_5_112838980_T_C_143638171r898	APC	L1129S	L1129
dbsnp_benign	gnomad_5_112839105_C_T_201830995r899	APC	R1171C	R1171
dbsnp_benign	gnomad_5_112839305_G_A_756939805r900	APC	Q1237Q	Q1237
dbsnp_benign	gnomad_5_112839504_A_G_770157475r901	APC	I1304V	I1304
dbsnp_benign	gnomad_5_112839543_G_C_1801166r902	APC	E1317Q	E1317
dbsnp_benign	gnomad_5_112839728_G_A_780368623r904	APC	Q1378Q	Q1378
dbsnp_benign	gnomad_5_112839827_T_C_761170573r905	APC	S1411S	S1411
dbsnp_benign	gnomad_5_112839827_T_G_761170573r906	APC	S1411R	S1411
dbsnp_benign	gnomad_5_112839831_A_G_141519952r907	APC	M1413V	M1413
dbsnp_benign	gnomad_5_112839930_G_A_146572883r908	APC	A1446T	A1446
dbsnp_benign	gnomad_5_112839954_A_G_111866410r909	APC	K1454E	K1454
dbsnp_benign	gnomad_5_112839970_C_G_756048549r911	APC	T1459S	T1459
dbsnp_benign	gnomad_5_112840014_G_A_139387758r912	APC	A1474T	A1474
dbsnp_benign	gnomad_5_112840427_G_A_762030106r913	APC	Q1611Q	Q1611
dbsnp_benign	gnomad_5_112840427_G_C_762030106r914	APC	Q1611H	Q1611
dbsnp_benign	gnomad_5_112840487_T_C_35634377r915	APC	S1631S	S1631
dbsnp_benign	gnomad_5_112840620_A_G_370560998r917	APC	R1676G	R1676
dbsnp_benign	gnomad_5_112840621_G_C_143674116r919	APC	R1676T	R1676
dbsnp_benign	gnomad_5_112840838_C_T_748776990r920	APC	D1748D	D1748
dbsnp_benign	gnomad_5_112841399_G_A_377040690r921	APC	Q1935Q	Q1935
dbsnp_benign	gnomad_5_112842120_T_C_183468041r922	APC	L2176L	L2176
dbsnp_benign	gnomad_5_112842233_G_A_35540155r923	APC	M2213I	M2213
dbsnp_benign	gnomad_5_112842318_A_G_201375478r924	APC	S2242G	S2242
dbsnp_benign	gnomad_5_112842415_C_T_34919187r926	APC	A2274V	A2274
dbsnp_benign	gnomad_5_112842451_C_T_200587641r927	APC	A2286V	A2286
dbsnp_benign	gnomad_5_112842501_G_A_544549596r928	APC	G2303R	G2303
dbsnp_benign	gnomad_5_112842579_A_G_146048493r929	APC	I2329V	I2329
dbsnp_benign	gnomad_5_112842614_C_T_773108684r930	APC	N2340N	N2340
dbsnp_benign	gnomad_5_112842630_C_T_200756935r931	APC	P2346S	P2346
dbsnp_benign	gnomad_5_112842719_A_G_587780603r932	APC	Q2375Q	Q2375
dbsnp_benign	gnomad_5_112843084_C_T_141010008r933	APC	S2497L	S2497
dbsnp_benign	gnomad_5_112843108_G_A_147549623r934	APC	R2505Q	R2505
dbsnp_benign	gnomad_5_112843137_A_G_554356011r936	APC	I2515V	I2515
dbsnp_benign	gnomad_5_112843219_A_G_151163793r938	APC	N2542S	N2542
dbsnp_benign	gnomad_5_112843372_A_G_367676584r939	APC	N2593S	N2593
dbsnp_benign	gnomad_5_112843375_C_G_543396310r940	APC	S2594C	S2594
dbsnp_benign	gnomad_5_112843456_C_G_72541816r941	APC	S2621C	S2621
dbsnp_benign	gnomad_5_112843580_G_A_571645304r943	APC	E2662E	E2662
dbsnp_benign	gnomad_5_112843662_G_A_140868933r944	APC	A2690T	A2690
dbsnp_benign	gnomad_5_112843892_C_T_876658523r945	APC	S2766S	S2766
dbsnp_benign	gnomad_11_116836050_C_A_140770089r946	APOA1	A188S	A188
dbsnp_benign	gnomad_11_116820959_T_A_675r947	APOA4	T367S	T367
dbsnp_benign	gnomad_11_116820959_T_G_675r948	APOA4	T367P	T367
dbsnp_benign	gnomad_2_21002053_C_T_183812948r949	N/A	NAN/ANA	NAN/A
dbsnp_benign	gnomad_2_21002327_G_A_13306203r950	N/A	NAN/ANA	NAN/A
dbsnp_benign	gnomad_2_21002619_A_G_72654422r951	N/A	NAN/ANA	NAN/A
dbsnp_benign	gnomad_2_21002628_A_G_61743502r953	N/A	NAN/ANA	NAN/A
dbsnp_benign	gnomad_2_21002656_C_T_61743313r955	N/A	NAN/ANA	NAN/A
dbsnp_benign	gnomad_2_21002841_A_G_570782024r956	N/A	NAN/ANA	NAN/A
dbsnp_benign	gnomad_2_21003112_G_T_199668351r958	N/A	NAN/ANA	NAN/A
dbsnp_benign	gnomad_2_21004305_G_A_12713501r960	N/A	NAN/ANA	NAN/A
dbsnp_benign	gnomad_2_21004340_C_T_183117027r961	N/A	NAN/ANA	NAN/A
dbsnp_benign	gnomad_2_21004631_T_C_1801698r963	N/A	NAN/ANA	NAN/A
dbsnp_benign	gnomad_2_21004645_G_A_72654416r964	N/A	NAN/ANA	NAN/A
dbsnp_benign	gnomad_2_21005300_G_A_542175556r965	N/A	NAN/ANA	NAN/A
dbsnp_benign	gnomad_2_21005611_A_G_61741974r966	N/A	NAN/ANA	NAN/A
dbsnp_benign	gnomad_2_21006128_G_A_150312765r967	N/A	NAN/ANA	NAN/A
dbsnp_benign	gnomad_2_21006211_C_T_763118165r968	N/A	NAN/ANA	NAN/A
dbsnp_benign	gnomad_2_21006483_T_C_200305144r969	N/A	NAN/ANA	NAN/A
dbsnp_benign	gnomad_2_21007547_G_A_72653101r970	N/A	NAN/ANA	NAN/A
dbsnp_benign	gnomad_2_21007547_G_T_72653101r971	N/A	NAN/ANA	NAN/A
dbsnp_benign	gnomad_2_21007642_G_T_72653099r972	N/A	NAN/ANA	NAN/A
dbsnp_benign	gnomad_2_21007728_G_C_61742323r973	N/A	NAN/ANA	NAN/A
dbsnp_benign	gnomad_2_21007728_G_A_61742323r974	N/A	NAN/ANA	NAN/A
dbsnp_benign	gnomad_2_21007763_A_G_147510760r975	N/A	NAN/ANA	NAN/A
dbsnp_benign	gnomad_2_21007979_G_A_72653097r976	N/A	NAN/ANA	NAN/A
dbsnp_benign	gnomad_2_21008406_G_A_72653095r978	N/A	NAN/ANA	NAN/A
dbsnp_benign	gnomad_2_21008515_T_G_2163204r980	N/A	NAN/ANA	NAN/A
dbsnp_benign	gnomad_2_21009139_T_G_200231583r982	N/A	NAN/ANA	NAN/A
dbsnp_benign	gnomad_2_21009249_C_A_571626569r983	N/A	NAN/ANA	NAN/A
dbsnp_benign	gnomad_2_21009249_C_T_571626569r984	N/A	NAN/ANA	NAN/A
dbsnp_benign	gnomad_2_21009253_C_T_148170480r985	N/A	NAN/ANA	NAN/A
dbsnp_benign	gnomad_2_21009256_G_A_72653093r986	N/A	NAN/ANA	NAN/A
dbsnp_benign	gnomad_2_21009626_T_G_72653091r987	N/A	NAN/ANA	NAN/A
dbsnp_benign	gnomad_2_21009939_A_G_561774487r989	N/A	NAN/ANA	NAN/A
dbsnp_benign	gnomad_2_21010732_C_T_72653084r990	N/A	NAN/ANA	NAN/A
dbsnp_benign	gnomad_2_21010732_C_G_72653084r992	N/A	NAN/ANA	NAN/A
dbsnp_benign	gnomad_2_21012503_G_A_12720847r993	N/A	NAN/ANA	NAN/A
dbsnp_benign	gnomad_2_21013213_C_T_13306187r995	N/A	NAN/ANA	NAN/A
dbsnp_benign	gnomad_2_21014550_T_C_61741164r997	N/A	NAN/ANA	NAN/A
dbsnp_benign	gnomad_2_21015495_C_T_12713843r998	N/A	NAN/ANA	NAN/A
dbsnp_benign	gnomad_2_21019079_C_T_575505383r1000	N/A	NAN/ANA	NAN/A
dbsnp_benign	gnomad_2_21022941_G_A_1801700r1001	N/A	NAN/ANA	NAN/A
dbsnp_benign	gnomad_2_21027848_C_A_761947252r1003	APOB	A683S	A683
dbsnp_benign	gnomad_2_21035651_C_T_61741625r1004	APOB	A251T	A251
dbsnp_benign	gnomad_2_21037186_T_C_72653059r1006	APOB	P107K	P107
dbsnp_benign	gnomad_2_21037187_T_A_61746672r1008	APOB	P107I	P107
dbsnp_benign	gnomad_2_21037212_G_A_13306198r1009	APOB	L99NA	L99
dbsnp_benign	gnomad_2_21041033_C_A_186544754r1011	APOB	Y52H	Y52
dbsnp_benign	gnomad_19_44909057_T_A_199768005r1012	APOE	V254E	V254
dbsnp_benign	gnomad_21_25891785_G_T_145564988r1013	APP	I716I	I716
dbsnp_benign	gnomad_21_25891785_G_A_145564988r1014	APP	I716I	I716
dbsnp_benign	gnomad_21_26090072_C_T_151188448r1016	APP	V76I	V76
dbsnp_benign	gnomad_16_88810478_C_T_150156607r1017	APRT	R89Q	R89
dbsnp_benign	gnomad_16_88810478_C_G_150156607r1018	APRT	R89P	R89
dbsnp_benign	gnomad_12_49951175_C_T_60629501r1019	AQP2	D115D	D115
dbsnp_benign	gnomad_12_49954232_C_T_143886391r1021	AQP2	F146F	F146
dbsnp_benign	gnomad_8_67195405_C_T_200161440r1023	CSPP1	P1195S	P1195
dbsnp_benign	gnomad_20_48953577_G_A_28937880r1024	ARFGEF2	E209K	E209
dbsnp_benign	gnomad_11_46701135_G_C_111794632r1026	N/A	NAN/ANA	NAN/A
dbsnp_benign	gnomad_3_119414288_C_G_186621177r1028	ARHGAP31	P787A	P787
dbsnp_benign	gnomad_3_119414288_C_T_186621177r1029	ARHGAP31	P787S	P787
dbsnp_benign	gnomad_3_119415033_C_T_201997376r1030	ARHGAP31	T1035I	T1035
dbsnp_benign	gnomad_X_153918932_G_A_145727816r1031	ARHGAP4	A311V	A311
dbsnp_benign	gnomad_8_1928541_G_A_61752020r1032	ARHGEF10	V963I	V963
dbsnp_benign	gnomad_17_8320986_C_A_552154823r1034	ARHGEF15	P840Q	P840
dbsnp_benign	gnomad_17_8320986_C_G_552154823r1035	ARHGEF15	P840R	P840
dbsnp_benign	gnomad_17_8320986_C_T_552154823r1036	ARHGEF15	P840L	P840
dbsnp_benign	gnomad_19_7462219_G_A_767292719r1037	ARHGEF18	E840E	E840
dbsnp_benign	gnomad_X_136745320_C_T_35106300r1038	ARHGEF6	R121H	R121
dbsnp_benign	gnomad_X_136779494_A_G_147131853r1040	ARHGEF6	C57R	C57
dbsnp_benign	gnomad_X_63638127_G_T_374753195r1041	ARHGEF9	D484E	D484
dbsnp_benign	gnomad_X_63638127_G_A_374753195r1042	ARHGEF9	D484D	D484
dbsnp_benign	gnomad_X_63655632_T_C_781988728r1043	ARHGEF9	M388V	M388
dbsnp_benign	gnomad_X_63674044_G_C_143490560r1044	ARHGEF9	D306E	D306
dbsnp_benign	gnomad_X_63724693_T_C_55868891r1045	ARHGEF9	I10V	I10
dbsnp_benign	gnomad_1_26761058_A_C_367889013r1047	ARID1A	Q708P	Q708
dbsnp_benign	gnomad_1_26775697_A_G_61756316r1048	ARID1A	N1705S	N1705
dbsnp_benign	gnomad_1_26775697_A_C_61756316r1049	ARID1A	N1705T	N1705
dbsnp_benign	gnomad_1_26779615_G_A_41303631r1051	ARID1A	R1906Q	R1906
dbsnp_benign	gnomad_1_26696671_A_G_752026201r1053	ARID1A	S90G	S90
dbsnp_benign	gnomad_1_26696984_C_T_764060744r1054	ARID1A	P194L	P194
dbsnp_benign	gnomad_6_157133100_C_T_150140314r1055	ARID1B	S898L	S898
dbsnp_benign	gnomad_6_157167056_G_A_34786733r1056	ARID1B	G1049S	G1049
dbsnp_benign	gnomad_6_157189719_C_G_138482029r1057	ARID1B	L1293V	L1293
dbsnp_benign	gnomad_6_157189719_C_T_138482029r1058	ARID1B	L1293L	L1293
dbsnp_benign	gnomad_6_157196248_G_A_199674889r1059	ARID1B	G1399R	G1399
dbsnp_benign	gnomad_6_157200899_G_A_566865279r1060	ARID1B	P1518P	P1518
dbsnp_benign	gnomad_6_157200899_G_C_566865279r1061	ARID1B	P1518P	P1518
dbsnp_benign	gnomad_6_157201056_C_T_765827636r1062	ARID1B	P1571S	P1571
dbsnp_benign	gnomad_6_157201089_A_T_34870395r1063	ARID1B	M1582L	M1582
dbsnp_benign	gnomad_6_157201089_A_G_34870395r1065	ARID1B	M1582V	M1582
dbsnp_benign	gnomad_6_157206240_A_G_149841055r1066	ARID1B	E1783G	E1783
dbsnp_benign	gnomad_6_157206943_C_T_142499766r1067	ARID1B	I2017I	I2017
dbsnp_benign	gnomad_12_45839470_C_G_149755754r1069	ARID2	T491S	T491
dbsnp_benign	gnomad_3_94050868_C_G_11554412r1070	ARL13B	P396A	P396
dbsnp_benign	gnomad_16_57249818_G_A_7198865r1072	ARL2BP	E87K	E87
dbsnp_benign	gnomad_5_78885823_G_A_147495977r1074	ARSB	N301N	N301
dbsnp_benign	gnomad_X_2934908_A_C_142375403r1075	ARSL	I565S	I565
dbsnp_benign	gnomad_X_2938195_C_T_201424543r1076	ARSL	G397R	G397
dbsnp_benign	gnomad_X_2949610_C_T_34412194r1077	ARSL	R183H	R183
dbsnp_benign	gnomad_X_2949691_C_T_41310272r1079	ARSL	S156N	S156
dbsnp_benign	gnomad_X_25007312_G_C_778734352r1080	ARX	A416G	A416
dbsnp_benign	gnomad_10_72133059_T_C_146370051r1081	ASCC1	N318S	N318
dbsnp_benign	gnomad_1_155478624_A_G_13373934r1083	ASH1L	S1416P	S1416
dbsnp_benign	gnomad_7_66081973_C_T_73374672r1084	ASL	D61D	D61
dbsnp_benign	gnomad_7_66086775_C_A_111407265r1085	ASL	R186R	R186
dbsnp_benign	gnomad_7_66092577_C_T_75300185r1087	ASL	H388H	H388
dbsnp_benign	gnomad_17_3481611_T_C_80099330r1089	ASPA	M82T	M82
dbsnp_benign	gnomad_8_61637992_G_A_141197241r1091	ASPH	P282S	P282
dbsnp_benign	gnomad_1_197090081_A_G_141348662r1092	ASPM	V3278A	V3278
dbsnp_benign	gnomad_1_197090252_T_C_7528827r1094	ASPM	H3258R	H3258
dbsnp_benign	gnomad_1_197101776_C_T_118010078r1096	ASPM	R2492K	R2492
dbsnp_benign	gnomad_1_197101898_C_T_111487086r1098	ASPM	L2451L	L2451
dbsnp_benign	gnomad_1_197102524_C_A_148425392r1100	ASPM	V2243L	V2243
dbsnp_benign	gnomad_1_197103510_T_C_113325473r1102	ASPM	Q1914R	Q1914
dbsnp_benign	gnomad_1_197103622_C_T_112230218r1104	ASPM	A1877T	A1877
dbsnp_benign	gnomad_1_197104066_G_A_41299623r1106	ASPM	R1729W	R1729
dbsnp_benign	gnomad_1_197105038_G_A_139367209r1108	ASPM	R1405C	R1405
dbsnp_benign	gnomad_1_197121994_C_T_150125249r1110	ASPM	R1264H	R1264
dbsnp_benign	gnomad_1_197124271_T_G_139317695r1111	ASPM	K1077Q	K1077
dbsnp_benign	gnomad_1_197128512_A_C_552158003r1113	ASPM	L972V	L972
dbsnp_benign	gnomad_1_197139806_C_A_113611857r1114	ASPM	A663S	A663
dbsnp_benign	gnomad_1_197143671_G_T_141532484r1116	ASPM	A194D	A194
dbsnp_benign	gnomad_9_130458549_G_T_35269064r1118	ASS1	R108L	R108
dbsnp_benign	gnomad_9_130476895_A_G_62637575r1120	ASS1	T208A	T208
dbsnp_benign	gnomad_9_130479793_G_A_74923032r1122	ASS1	E256K	E256
dbsnp_benign	gnomad_9_130499511_C_T_140715869r1124	ASS1	N378N	N378
dbsnp_benign	gnomad_20_32434822_G_A_151317625r1125	ASXL1	G704R	G704
dbsnp_benign	gnomad_20_32434822_G_T_151317625r1126	ASXL1	G704W	G704
dbsnp_benign	gnomad_20_32435330_C_T_202098158r1128	ASXL1	P873L	P873
dbsnp_benign	gnomad_18_33670709_T_C_201872027r1129	ASXL3	S172P	S172
dbsnp_benign	gnomad_18_33739058_C_T_200334892r1130	ASXL3	H552Y	H552
dbsnp_benign	gnomad_18_33746194_G_A_117661115r1131	ASXL3	A2116T	A2116
dbsnp_benign	gnomad_18_33746207_C_T_151081332r1132	ASXL3	A2120V	A2120
dbsnp_benign	gnomad_18_33745021_G_A_201072457r1134	ASXL3	D1725N	D1725
dbsnp_benign	gnomad_2_215312147_C_T_138988481r1135	ATIC	A2V	A2
dbsnp_benign	gnomad_14_50628084_C_T_149340140r1137	ATL1	H391H	H391
dbsnp_benign	gnomad_11_108229190_A_G_540920248r1139	ATM	K66K	K66
dbsnp_benign	gnomad_11_108235716_T_A_2234997r1140	ATM	D126E	D126
dbsnp_benign	gnomad_11_108247060_C_T_28904919r1142	ATM	S333F	S333
dbsnp_benign	gnomad_11_108248940_A_G_149636614r1144	ATM	N358S	N358
dbsnp_benign	gnomad_11_108250768_T_C_748469311r1146	ATM	L435L	L435
dbsnp_benign	gnomad_11_108250959_G_A_763108858r1147	ATM	E498E	E498
dbsnp_benign	gnomad_11_108251865_C_G_2227924r1148	ATM	L546V	L546
dbsnp_benign	gnomad_11_108251975_C_T_145629926r1150	ATM	F582F	F582
dbsnp_benign	gnomad_11_108252824_C_T_2227922r1151	ATM	P604S	P604
dbsnp_benign	gnomad_11_108252901_C_T_143097772r1153	ATM	S629S	S629
dbsnp_benign	gnomad_11_108259051_C_A_3218695r1154	ATM	D814E	D814
dbsnp_benign	gnomad_11_108267276_T_C_1800056r1156	ATM	F858L	F858
dbsnp_benign	gnomad_11_108267312_A_G_61734354r1158	ATM	N870D	N870
dbsnp_benign	gnomad_11_108267314_C_T_587780618r1159	ATM	N870N	N870
dbsnp_benign	gnomad_11_108267334_G_C_370269552r1160	ATM	S877T	S877
dbsnp_benign	gnomad_11_108272729_C_G_1800057r1161	ATM	P1054R	P1054
dbsnp_benign	gnomad_11_108279589_A_G_2229020r1163	ATM	Q1128R	Q1128
dbsnp_benign	gnomad_11_108281109_T_C_141460670r1165	ATM	L1173L	L1173
dbsnp_benign	gnomad_11_108282721_A_G_376524625r1167	ATM	K1196K	K1196
dbsnp_benign	gnomad_11_108284405_G_A_149711770r1168	ATM	A1309T	A1309
dbsnp_benign	gnomad_11_108284443_G_A_35184530r1169	ATM	M1321I	M1321
dbsnp_benign	gnomad_11_108287626_A_C_1555095888r1170	ATM	L1340F	L1340
dbsnp_benign	gnomad_11_108289046_C_A_775688446r1171	ATM	I1393I	I1393
dbsnp_benign	gnomad_11_108289046_C_G_775688446r1172	ATM	I1393M	I1393
dbsnp_benign	gnomad_11_108289727_A_C_148993589r1173	ATM	K1454N	K1454
dbsnp_benign	gnomad_11_108293327_G_A_786202784r1174	ATM	L1542L	L1542
dbsnp_benign	gnomad_11_108297326_A_G_55870064r1175	ATM	N1650S	N1650
dbsnp_benign	gnomad_11_108304728_A_G_35850088r1177	ATM	L1850L	L1850
dbsnp_benign	gnomad_11_108304736_A_T_1801673r1179	ATM	D1853V	D1853
dbsnp_benign	gnomad_11_108307915_G_A_370680798r1181	ATM	R1898Q	R1898
dbsnp_benign	gnomad_11_108315904_A_G_145847315r1182	ATM	I2030V	I2030
dbsnp_benign	gnomad_11_108317409_G_A_1800060r1183	ATM	V2079I	V2079
dbsnp_benign	gnomad_11_108320043_G_C_56815840r1184	ATM	S2146T	S2146
dbsnp_benign	gnomad_11_108326169_C_T_56009889r1185	ATM	L2307F	L2307
dbsnp_benign	gnomad_11_108327657_C_G_148432863r1186	ATM	L2330V	L2330
dbsnp_benign	gnomad_11_108329047_T_C_3218675r1187	ATM	D2372D	D2372
dbsnp_benign	gnomad_11_108331449_C_T_751234924r1188	ATM	D2507D	D2507
dbsnp_benign	gnomad_11_108333946_T_C_377648506r1189	ATM	V2663A	V2663
dbsnp_benign	gnomad_11_108365343_C_T_540172506r1191	ATM	F3002F	F3002
dbsnp_benign	gnomad_1_16986101_T_A_41273151r1192	ATP13A2	T1121S	T1121
dbsnp_benign	gnomad_1_16986235_C_T_547860186r1194	ATP13A2	G1177S	G1177
dbsnp_benign	gnomad_1_17000272_C_T_56367069r1195	ATP13A2	R294Q	R294
dbsnp_benign	gnomad_1_17005517_C_T_56379718r1197	ATP13A2	G49S	G49
dbsnp_benign	gnomad_1_160121225_C_T_747283283r1199	ATP1A2	R51C	R51
dbsnp_benign	gnomad_1_160130114_G_A_142348542r1200	ATP1A2	E492K	E492
dbsnp_benign	gnomad_1_160130222_G_A_374501280r1201	ATP1A2	D528N	D528
dbsnp_benign	gnomad_1_160130436_A_T_141467566r1202	ATP1A2	N556Y	N556
dbsnp_benign	gnomad_1_160135460_C_T_139022921r1203	ATP1A2	D714D	D714
dbsnp_benign	gnomad_16_28900790_C_T_61626938r1204	ATP2A1	F658F	F658
dbsnp_benign	gnomad_12_110346286_C_T_149024535r1206	ATP2A2	T982M	T982
dbsnp_benign	gnomad_X_153580153_C_T_149428057r1208	ATP2B3	A1173V	A1173
dbsnp_benign	gnomad_1_203683224_C_A_146234576r1209	ATP2B4	R7S	R7
dbsnp_benign	gnomad_1_203683224_C_T_146234576r1210	ATP2B4	R7C	R7
dbsnp_benign	gnomad_X_154432441_G_A_140841742r1211	ATP6AP1	R180H	R180
dbsnp_benign	gnomad_X_40605570_G_C_35798522r1213	ATP6AP2	A290P	A290
dbsnp_benign	gnomad_12_123744269_G_T_138716143r1215	ATP6V0A2	V420L	V420
dbsnp_benign	gnomad_12_123744756_G_A_143142641r1216	ATP6V0A2	A496T	A496
dbsnp_benign	gnomad_12_123744756_G_T_143142641r1217	ATP6V0A2	A496S	A496
dbsnp_benign	gnomad_12_123751228_G_A_7969410r1219	ATP6V0A2	R685Q	R685
dbsnp_benign	gnomad_7_138732897_C_T_73730479r1220	ATP6V0A4	A630T	A630
dbsnp_benign	gnomad_2_70935994_G_A_111306070r1222	ATP6V1B1	G14S	G14
dbsnp_benign	gnomad_X_77988360_C_T_782602356r1224	ATP7A	P80L	P80
dbsnp_benign	gnomad_X_77988494_G_T_782688596r1225	ATP7A	V125L	V125
dbsnp_benign	gnomad_X_77988596_G_A_188836609r1226	ATP7A	A159T	A159
dbsnp_benign	gnomad_X_77988686_A_G_2228447r1227	ATP7A	I189V	I189
dbsnp_benign	gnomad_X_77989622_G_A_368622356r1228	ATP7A	A334T	A334
dbsnp_benign	gnomad_X_77998657_A_G_143907597r1229	ATP7A	I506V	I506
dbsnp_benign	gnomad_X_78009217_A_G_61742278r1230	ATP7A	Y608C	Y608
dbsnp_benign	gnomad_X_78011237_A_G_781900997r1231	ATP7A	K644R	K644
dbsnp_benign	gnomad_X_78014707_A_G_201788154r1232	ATP7A	T818A	T818
dbsnp_benign	gnomad_X_78015785_C_T_374162669r1234	ATP7A	R844C	R844
dbsnp_benign	gnomad_X_78021066_A_G_138958687r1235	ATP7A	E968G	E968
dbsnp_benign	gnomad_X_78031441_C_T_142998552r1236	ATP7A	H1051H	H1051
dbsnp_benign	gnomad_X_78033744_C_T_374154862r1237	ATP7A	A1145V	A1145
dbsnp_benign	gnomad_X_78033759_T_C_201225704r1238	ATP7A	I1150T	I1150
dbsnp_benign	gnomad_X_78038911_A_G_782250966r1239	ATP7A	N1196S	N1196
dbsnp_benign	gnomad_X_78038937_G_C_782349186r1240	ATP7A	E1205Q	E1205
dbsnp_benign	gnomad_X_78042666_C_T_372489000r1241	ATP7A	R1295W	R1295
dbsnp_benign	gnomad_X_78042666_C_G_372489000r1242	ATP7A	R1295G	R1295
dbsnp_benign	gnomad_X_78042714_A_G_139781067r1243	ATP7A	M1311V	M1311
dbsnp_benign	gnomad_X_78043377_C_T_370736173r1244	ATP7A	R1356W	R1356
dbsnp_benign	gnomad_X_78046334_C_A_149079962r1245	ATP7A	R1423R	R1423
dbsnp_benign	gnomad_13_51939130_T_C_7334118r1246	ATP7B	H1207R	H1207
dbsnp_benign	gnomad_13_51970669_C_G_1801244r1248	ATP7B	V456L	V456
dbsnp_benign	gnomad_18_57650444_C_G_222581r1251	ATP8B1	A1152P	A1152
dbsnp_benign	gnomad_18_57669394_A_G_35470719r1252	ATP8B1	M674T	M674
dbsnp_benign	gnomad_3_142512292_C_T_55724025r1254	ATR	S1607N	S1607
dbsnp_benign	gnomad_3_142513566_T_C_34124242r1256	ATR	I1526V	I1526
dbsnp_benign	gnomad_3_142553854_A_G_377134163r1258	ATR	L835L	L835
dbsnp_benign	gnomad_3_142566145_G_A_28897763r1259	ATR	H90Y	H90
dbsnp_benign	gnomad_X_77508398_G_C_199543136r1261	ATRX	P2478A	P2478
dbsnp_benign	gnomad_X_77508398_G_A_199543136r1262	ATRX	P2478S	P2478
dbsnp_benign	gnomad_X_77522367_T_C_374244026r1264	ATRX	I2291V	I2291
dbsnp_benign	gnomad_X_77522369_T_C_368498507r1265	ATRX	N2290S	N2290
dbsnp_benign	gnomad_X_77558768_G_A_148659669r1266	ATRX	F2135F	F2135
dbsnp_benign	gnomad_X_77593782_A_G_782159753r1267	ATRX	D2008D	D2008
dbsnp_benign	gnomad_X_77620446_T_G_782633224r1268	ATRX	R1741R	R1741
dbsnp_benign	gnomad_X_77656644_T_C_782553301r1269	ATRX	E1377G	E1377
dbsnp_benign	gnomad_X_77664681_T_C_781836912r1270	ATRX	T1303A	T1303
dbsnp_benign	gnomad_X_77664708_C_G_782386546r1271	ATRX	D1294H	D1294
dbsnp_benign	gnomad_X_77682038_C_G_781825074r1272	ATRX	S1073T	S1073
dbsnp_benign	gnomad_X_77682334_G_C_1476227727r1273	ATRX	S974R	S974
dbsnp_benign	gnomad_X_77682334_G_A_1476227727r1274	ATRX	S974S	S974
dbsnp_benign	gnomad_X_77682450_C_G_149232501r1275	ATRX	V936L	V936
dbsnp_benign	gnomad_X_77682536_C_T_143413618r1276	ATRX	R907Q	R907
dbsnp_benign	gnomad_X_77682576_T_G_145807475r1278	ATRX	T894P	T894
dbsnp_benign	gnomad_X_77682604_C_G_782123222r1279	ATRX	E884D	E884
dbsnp_benign	gnomad_X_77682606_C_T_200343648r1280	ATRX	E884K	E884
dbsnp_benign	gnomad_X_77682661_G_C_61752455r1281	ATRX	H865Q	H865
dbsnp_benign	gnomad_X_77682716_A_G_45624939r1283	ATRX	F847S	F847
dbsnp_benign	gnomad_X_77682833_C_T_782181535r1285	ATRX	R808Q	R808
dbsnp_benign	gnomad_X_77683087_C_G_61752456r1286	ATRX	E723D	E723
dbsnp_benign	gnomad_X_77683631_A_G_782158232r1287	ATRX	V542A	V542
dbsnp_benign	gnomad_X_77683810_T_G_886044778r1288	ATRX	E482D	E482
dbsnp_benign	gnomad_X_77683953_T_C_371580333r1289	ATRX	I435V	I435
dbsnp_benign	gnomad_X_77684410_G_A_148015780r1290	ATRX	S282S	S282
dbsnp_benign	gnomad_6_16327837_T_C_2072736r1291	ATXN1	A158A	A158
dbsnp_benign	gnomad_14_92071010_C_G_12895357r1293	ATXN3	G306R	G306
dbsnp_benign	gnomad_14_92071010_C_T_12895357r1295	ATXN3	G306R	G306
dbsnp_benign	gnomad_14_92071043_T_G_12896588r1296	ATXN3	K295Q	K295
dbsnp_benign	gnomad_14_92071044_T_C_12896589r1298	ATXN3	Q294Q	Q294
dbsnp_benign	gnomad_9_91361708_G_T_181327211r1300	AUH	P61H	P61
dbsnp_benign	gnomad_7_69599664_C_T_200189077r1302	AUTS2	P4L	P4
dbsnp_benign	gnomad_7_69599664_C_G_200189077r1303	AUTS2	P4R	P4
dbsnp_benign	gnomad_7_69899361_C_G_145480547r1304	AUTS2	L129V	L129
dbsnp_benign	gnomad_X_153906260_C_T_61733407r1306	AVPR2	R252W	R252
dbsnp_benign	gnomad_X_153906667_G_A_146350208r1307	AVPR2	G352D	G352
dbsnp_benign	gnomad_17_65530075_C_T_147134295r1309	AXIN2	E811E	E811
dbsnp_benign	gnomad_17_65530080_C_T_140344858r1310	AXIN2	D810N	D810
dbsnp_benign	gnomad_17_65534032_C_T_117688560r1311	AXIN2	S762N	S762
dbsnp_benign	gnomad_17_65534045_C_T_145007501r1312	AXIN2	A758T	A758
dbsnp_benign	gnomad_17_65537351_G_A_149764887r1313	AXIN2	P562L	P562
dbsnp_benign	gnomad_17_65537365_G_A_763146338r1314	AXIN2	S557S	S557
dbsnp_benign	gnomad_17_65537504_G_A_200883019r1315	AXIN2	T511M	T511
dbsnp_benign	gnomad_17_65537626_G_A_149483825r1316	AXIN2	H470H	H470
dbsnp_benign	gnomad_17_65537769_G_A_376630432r1317	AXIN2	L423F	L423
dbsnp_benign	gnomad_17_65537769_G_C_376630432r1318	AXIN2	L423V	L423
dbsnp_benign	gnomad_17_65538222_C_T_200899695r1319	AXIN2	R394H	R394
dbsnp_benign	gnomad_17_65538333_C_T_8081536r1321	AXIN2	R357H	R357
dbsnp_benign	gnomad_17_65549648_C_T_730881404r1322	AXIN2	R276R	R276
dbsnp_benign	gnomad_17_65558351_G_A_141655687r1323	AXIN2	D90D	D90
dbsnp_benign	gnomad_1_235480130_C_T_201345883r1324	B3GALNT2	R192H	R192
dbsnp_benign	gnomad_1_235484480_C_T_146090744r1325	B3GALNT2	E133K	E133
dbsnp_benign	gnomad_1_235489208_C_T_291396r1326	B3GALNT2	E107E	E107
dbsnp_benign	gnomad_1_235489208_C_A_291396r1327	B3GALNT2	E107D	E107
dbsnp_benign	gnomad_11_62616706_C_T_140378202r1328	B3GAT3	V237M	V237
dbsnp_benign	gnomad_13_31247957_C_A_141743580r1329	B3GLCT	D150E	D150
dbsnp_benign	gnomad_13_31274581_G_A_34830061r1330	B3GLCT	V245M	V245
dbsnp_benign	gnomad_13_31317606_G_A_34638481r1332	B3GLCT	G369S	G369
dbsnp_benign	gnomad_12_57628835_C_T_147301375r1334	B4GALNT1	A294T	A294
dbsnp_benign	gnomad_12_57629066_C_T_144922627r1336	B4GALNT1	G265R	G265
dbsnp_benign	gnomad_11_66347350_C_T_765114036r1337	B4GAT1	A66T	A66
dbsnp_benign	gnomad_11_66346151_G_C_143223962r1338	B4GAT1	F382L	F382
dbsnp_benign	gnomad_17_19357847_G_C_149051059r1339	B9D1	P79P	P79
dbsnp_benign	gnomad_17_19357903_G_A_73980038r1340	B9D1	R61W	R61
dbsnp_benign	gnomad_19_41357928_G_A_140901774r1342	B9D2	I61I	I61
dbsnp_benign	gnomad_10_119651700_A_G_137965903r1343	BAG3	M9V	M9
dbsnp_benign	gnomad_10_119669882_G_A_35434411r1344	BAG3	R71Q	R71
dbsnp_benign	gnomad_10_119669919_C_A_151331972r1346	BAG3	H83Q	H83
dbsnp_benign	gnomad_10_119669950_A_T_145393807r1348	BAG3	I94F	I94
dbsnp_benign	gnomad_10_119670070_T_A_375257731r1350	BAG3	S134T	S134
dbsnp_benign	gnomad_10_119670085_C_T_556465096r1351	BAG3	R139W	R139
dbsnp_benign	gnomad_10_119672519_C_T_117671123r1352	BAG3	R258W	R258
dbsnp_benign	gnomad_10_119672635_C_T_139399890r1354	BAG3	H296H	H296
dbsnp_benign	gnomad_10_119672645_G_A_78439745r1355	BAG3	D300N	D300
dbsnp_benign	gnomad_10_119676990_C_T_34656239r1357	BAG3	A479V	A479
dbsnp_benign	gnomad_10_119677142_G_A_144678100r1358	BAG3	V530M	V530
dbsnp_benign	gnomad_10_119677188_C_G_759348679r1359	BAG3	P545R	P545
dbsnp_benign	gnomad_14_103563041_C_G_2274268r1360	COA8	P27A	P27
dbsnp_benign	gnomad_14_103563041_C_A_2274268r1362	COA8	P27T	P27
dbsnp_benign	gnomad_3_52402806_C_T_761399207r1363	BAP1	E652E	E652
dbsnp_benign	gnomad_3_52402901_C_G_146661777r1364	BAP1	D145H	D145
dbsnp_benign	gnomad_3_52403877_G_T_115109161r1366	BAP1	T423K	T423
dbsnp_benign	gnomad_3_52403877_G_C_115109161r1367	BAP1	T423R	T423
dbsnp_benign	gnomad_3_52405200_G_A_71651686r1368	BAP1	S342S	S342
dbsnp_benign	gnomad_3_52405266_G_A_143659795r1370	BAP1	C320C	C320
dbsnp_benign	gnomad_3_52406364_G_A_756217463r1372	BAP1	H224H	H224
dbsnp_benign	gnomad_2_214728728_C_T_142155101r1373	BARD1	S761N	S761
dbsnp_benign	gnomad_2_214730439_C_T_377227840r1375	BARD1	R658H	R658
dbsnp_benign	gnomad_2_214730440_G_A_3738888r1376	BARD1	R658C	R658
dbsnp_benign	gnomad_2_214745744_T_C_777084777r1378	BARD1	K596K	K596
dbsnp_benign	gnomad_2_214752454_C_G_28997576r1379	BARD1	C557S	C557
dbsnp_benign	gnomad_2_214780740_C_G_2229571r1381	BARD1	R378S	R378
dbsnp_benign	gnomad_2_214781152_G_C_3738885r1383	BARD1	S241C	S241
dbsnp_benign	gnomad_2_214792315_G_A_144856889r1385	BARD1	H116Y	H116
dbsnp_benign	gnomad_2_214792408_C_A_370359540r1386	BARD1	V85L	V85
dbsnp_benign	gnomad_2_214809537_C_A_143914387r1387	BARD1	Q11H	Q11
dbsnp_benign	gnomad_12_76346354_T_C_34737974r1389	BBS10	N544S	N544
dbsnp_benign	gnomad_12_76347220_C_T_139658279r1391	BBS10	M255I	M255
dbsnp_benign	gnomad_12_76347561_C_T_142863601r1392	BBS10	D142N	D142
dbsnp_benign	gnomad_4_122742008_T_C_138036823r1394	BBS12	I39T	I39
dbsnp_benign	gnomad_4_122742247_G_A_77731085r1396	BBS12	G119S	G119
dbsnp_benign	gnomad_4_122742995_G_A_78457123r1398	BBS12	R368H	R368
dbsnp_benign	gnomad_4_122743273_A_C_10027479r1400	BBS12	N461H	N461
dbsnp_benign	gnomad_4_122743343_G_A_35690634r1402	BBS12	R484K	R484
dbsnp_benign	gnomad_11_66523808_G_A_201872547r1404	BBS1	V346I	V346
dbsnp_benign	gnomad_16_56499794_G_A_16957538r1406	BBS2	A504V	A504
dbsnp_benign	gnomad_16_56502748_T_C_150384293r1408	BBS2	I289V	I289
dbsnp_benign	gnomad_15_72709760_A_G_75295839r1410	BBS4	K46R	K46
dbsnp_benign	gnomad_15_72712295_A_G_142692981r1412	BBS4	I70V	I70
dbsnp_benign	gnomad_15_72735137_T_C_2277598r1413	BBS4	I354T	I354
dbsnp_benign	gnomad_15_72735954_A_T_147202164r1415	BBS4	E412D	E412
dbsnp_benign	gnomad_2_169493769_A_G_137853921r1417	BBS5	N184S	N184
dbsnp_benign	gnomad_2_169497628_G_A_35487251r1419	BBS5	R207H	R207
dbsnp_benign	gnomad_7_33344585_C_T_138072724r1421	BBS9	A427V	A427
dbsnp_benign	gnomad_7_33357950_A_G_150399299r1423	BBS9	I550V	I550
dbsnp_benign	gnomad_7_33383725_A_C_34209904r1425	BBS9	I617L	I617
dbsnp_benign	gnomad_7_33505563_C_T_116483694r1427	BBS9	A739V	A739
dbsnp_benign	gnomad_7_33534125_C_T_146752751r1429	BBS9	R824C	R824
dbsnp_benign	gnomad_12_49843065_T_C_143608766r1431	BCDIN3D	D8G	D8
dbsnp_benign	gnomad_3_165773492_C_T_1803274r1433	BCHE	A567T	A567
dbsnp_benign	gnomad_6_80106710_C_T_534975518r1435	BCKDHB	A6V	A6
dbsnp_benign	gnomad_6_80106710_C_G_534975518r1436	BCKDHB	A6G	A6
dbsnp_benign	gnomad_6_80106718_G_A_571728255r1437	BCKDHB	G9S	G9
dbsnp_benign	gnomad_X_40064425_A_G_145327925r1439	BCOR	V1138A	V1138
dbsnp_benign	gnomad_X_40064489_C_T_374493655r1440	BCOR	A1117T	A1117
dbsnp_benign	gnomad_X_40064533_A_C_111622737r1441	BCOR	V1102G	V1102
dbsnp_benign	gnomad_X_40070985_C_T_202065982r1443	BCOR	E1076K	E1076
dbsnp_benign	gnomad_X_40073311_C_T_144722432r1444	BCOR	V679I	V679
dbsnp_benign	gnomad_X_40074720_G_A_143697110r1445	BCOR	S209L	S209
dbsnp_benign	gnomad_22_23292603_G_A_2229038r1446	BCR	V949I	V949
dbsnp_benign	gnomad_2_218661911_G_A_148278887r1448	BCS1L	V205I	V205
dbsnp_benign	gnomad_2_218661926_G_A_58447305r1450	BCS1L	D210N	D210
dbsnp_benign	gnomad_2_218662565_T_A_77729067r1452	BCS1L	S259T	S259
dbsnp_benign	gnomad_2_218662565_T_C_77729067r1453	BCS1L	S259P	S259
dbsnp_benign	gnomad_2_218661129_A_G_755305281r1454	BCS1L	M48V	M48
dbsnp_benign	gnomad_11_61962628_G_A_111326315r1455	BEST1	V492I	V492
dbsnp_benign	gnomad_11_61956981_C_A_74653691r1457	BEST1	L207I	L207
dbsnp_benign	gnomad_11_61959966_C_T_1801390r1459	BEST1	P341P	P341
dbsnp_benign	gnomad_20_17494947_C_A_139124891r1461	BFSP1	E375D	E375
dbsnp_benign	gnomad_20_17498889_G_A_142996076r1463	BFSP1	A296V	A296
dbsnp_benign	gnomad_20_17531193_C_G_143850362r1464	BFSP1	G46A	G46
dbsnp_benign	gnomad_20_17531284_C_G_200899362r1466	BFSP1	E16Q	E16
dbsnp_benign	gnomad_9_92719258_G_A_78319441r1468	BICD2	R463C	R463
dbsnp_benign	gnomad_9_92719466_A_T_144427583r1469	BICD2	N393K	N393
dbsnp_benign	gnomad_9_92719566_G_A_587777884r1470	BICD2	A360V	A360
dbsnp_benign	gnomad_9_92764497_C_A_371559371r1471	N/A	NAN/ANA	NAN/A
dbsnp_benign	gnomad_8_11543340_C_T_142352008r1472	BLK	P39L	P39
dbsnp_benign	gnomad_8_11548033_C_G_146083915r1474	BLK	D59E	D59
dbsnp_benign	gnomad_8_11550181_C_A_73663163r1476	BLK	R131R	R131
dbsnp_benign	gnomad_8_11550181_C_T_73663163r1477	BLK	R131W	R131
dbsnp_benign	gnomad_8_11561329_C_T_199696853r1479	BLK	R353C	R353
dbsnp_benign	gnomad_8_11561347_C_T_146505280r1480	BLK	R359C	R359
dbsnp_benign	gnomad_8_11555425_G_A_141865425r1481	BLK	R238Q	R238
dbsnp_benign	gnomad_8_11556764_C_T_142623841r1482	BLK	H293H	H293
dbsnp_benign	gnomad_8_11557983_A_C_77401687r1484	BLK	K325T	K325
dbsnp_benign	gnomad_8_11558030_T_G_567720261r1485	BLK	S341A	S341
dbsnp_benign	gnomad_8_11558030_T_C_567720261r1486	BLK	S341P	S341
dbsnp_benign	gnomad_15_90749678_A_G_28384988r1487	BLM	K137R	K137
dbsnp_benign	gnomad_15_90749883_G_A_28903082r1488	BLM	K205K	K205
dbsnp_benign	gnomad_10_96223879_C_A_148612299r1489	BLNK	A158S	A158
dbsnp_benign	gnomad_15_45587477_G_A_145762743r1491	BLOC1S6	A12T	A12
dbsnp_benign	gnomad_8_22179809_G_A_538263166r1492	BMP1	R314H	R314
dbsnp_benign	gnomad_8_22201849_C_T_61729095r1494	BMP1	C718C	C718
dbsnp_benign	gnomad_8_22192083_G_A_145284541r1495	BMP1	R371H	R371
dbsnp_benign	gnomad_8_22163524_C_A_4715r1497	SFTPC	T138N	T138
dbsnp_benign	gnomad_8_22163910_G_C_202145169r1499	SFTPC	A155P	A155
dbsnp_benign	gnomad_8_22163947_G_A_34957318r1500	SFTPC	R167Q	R167
dbsnp_benign	gnomad_4_78912028_C_G_138262352r1502	BMP2K	Q1161E	Q1161
dbsnp_benign	gnomad_4_78912028_C_T_138262352r1503	BMP2K	Q1161NA	Q1161
dbsnp_benign	gnomad_14_53950804_A_G_17563r1505	BMP4	V152A	V152
dbsnp_benign	gnomad_14_53951951_G_C_121912767r1507	BMP4	S91C	S91
dbsnp_benign	gnomad_14_53950399_C_T_121912768r1508	BMP4	R287H	R287
dbsnp_benign	gnomad_10_86921596_G_A_140592056r1509	BMPR1A	E415K	E415
dbsnp_benign	gnomad_10_86921680_C_T_35619497r1510	BMPR1A	R443C	R443
dbsnp_benign	gnomad_4_95104435_G_A_150974461r1511	BMPR1B	R4Q	R4
dbsnp_benign	gnomad_4_95104435_G_C_150974461r1512	BMPR1B	R4P	R4
dbsnp_benign	gnomad_4_95123878_G_A_138801821r1513	BMPR1B	V140I	V140
dbsnp_benign	gnomad_4_95129947_G_A_35973133r1514	BMPR1B	R224H	R224
dbsnp_benign	gnomad_4_95148783_G_A_34970181r1516	BMPR1B	R371Q	R371
dbsnp_benign	gnomad_4_95148783_G_T_34970181r1517	BMPR1B	R371L	R371
dbsnp_benign	gnomad_2_202464879_T_G_150080314r1518	BMPR2	S49R	S49
dbsnp_benign	gnomad_2_202530868_G_A_201067849r1519	BMPR2	V348I	V348
dbsnp_benign	gnomad_2_202555431_A_G_199915496r1521	BMPR2	Y589C	Y589
dbsnp_benign	gnomad_2_202559716_G_T_146027217r1522	BMPR2	G963C	G963
dbsnp_benign	gnomad_8_56963909_C_T_76235334r1523	BPNT2	E322K	E322
dbsnp_benign	gnomad_7_140781678_G_T_121913371r1525	BRAF	R444R	R444
dbsnp_benign	gnomad_7_140800374_G_A_397516907r1526	BRAF	S323L	S323
dbsnp_benign	gnomad_7_140924626_C_A_371877084r1527	BRAF	E26D	E26
dbsnp_benign	gnomad_7_2538182_G_A_61729932r1529	BRAT1	R785W	R785
dbsnp_benign	gnomad_7_2539562_G_A_151161353r1531	BRAT1	L527L	L527
dbsnp_benign	gnomad_7_2543827_C_T_531827528r1533	BRAT1	G189D	G189
dbsnp_benign	gnomad_7_2543827_C_A_531827528r1534	BRAT1	G189V	G189
dbsnp_benign	gnomad_7_2543962_C_T_199745325r1535	BRAT1	G144D	G144
dbsnp_benign	gnomad_7_2543962_C_A_199745325r1536	BRAT1	G144V	G144
dbsnp_benign	gnomad_7_2547440_C_T_148548421r1537	BRAT1	V56M	V56
dbsnp_benign	gnomad_7_2547440_C_G_148548421r1538	BRAT1	V56L	V56
dbsnp_benign	gnomad_17_43045685_T_A_80357183r1539	BRCA1	H1862L	H1862
dbsnp_benign	gnomad_17_43045694_G_C_80357322r1540	BRCA1	P1859R	P1859
dbsnp_benign	gnomad_17_43045694_G_T_80357322r1541	BRCA1	P1859H	P1859
dbsnp_benign	gnomad_17_43045698_T_G_765656957r1542	BRCA1	I1858L	I1858
dbsnp_benign	gnomad_17_43045739_A_C_80357323r1543	BRCA1	L1844R	L1844
dbsnp_benign	gnomad_17_43047698_G_A_730881456r1544	BRCA1	V1804V	V1804
dbsnp_benign	gnomad_17_43047699_A_T_80356920r1545	BRCA1	V1804D	V1804
dbsnp_benign	gnomad_17_43049125_C_T_531210457r1546	BRCA1	G1801D	G1801
dbsnp_benign	gnomad_17_43049180_T_G_80357012r1547	BRCA1	M1783L	M1783
dbsnp_benign	gnomad_17_43049180_T_C_80357012r1548	BRCA1	M1783V	M1783
dbsnp_benign	gnomad_17_43049194_T_C_80357041r1549	BRCA1	P674G	P674
dbsnp_benign	gnomad_17_43051091_G_A_138493864r1550	BRCA1	C1768C	C1768
dbsnp_benign	gnomad_17_43057077_C_T_80357442r1551	BRCA1	R1751Q	R1751
dbsnp_benign	gnomad_17_43057131_T_A_80357270r1552	BRCA1	D1733V	D1733
dbsnp_benign	gnomad_17_43057131_T_C_80357270r1553	BRCA1	D1733G	D1733
dbsnp_benign	gnomad_17_43063351_T_C_191373374r1554	BRCA1	E1725E	E1725
dbsnp_benign	gnomad_17_43063368_T_C_56195342r1555	BRCA1	T1720A	T1720
dbsnp_benign	gnomad_17_43063909_C_G_80356860r1556	BRCA1	N602V	N602
dbsnp_benign	gnomad_17_43063909_C_G_80356860r1556	BRCA1	N602G	N602
dbsnp_benign	gnomad_17_43063909_C_G_80356860r1556	BRCA1	N602E	N602
dbsnp_benign	gnomad_17_43063909_C_T_80356860r1557	BRCA1	N602E	N602
dbsnp_benign	gnomad_17_43067658_G_A_150729791r1559	BRCA1	T1675I	T1675
dbsnp_benign	gnomad_17_43067677_C_A_80357087r1560	BRCA1	A1669S	A1669
dbsnp_benign	gnomad_17_43067691_A_G_80357314r1561	BRCA1	L1664P	L1664
dbsnp_benign	gnomad_17_43070929_A_G_28897695r1562	BRCA1	F1662S	F1662
dbsnp_benign	gnomad_17_43070959_A_G_80356968r1563	BRCA1	M1652T	M1652
dbsnp_benign	gnomad_17_43071004_G_A_80357048r1564	BRCA1	P1637L	P1637
dbsnp_benign	gnomad_17_43071031_A_G_4986854r1565	BRCA1	M1628T	M1628
dbsnp_benign	gnomad_17_43071032_T_C_80357465r1567	BRCA1	M1628V	M1628
dbsnp_benign	gnomad_17_43071077_T_C_1799966r1568	BRCA1	S1613G	S1613
dbsnp_benign	gnomad_17_43071098_T_C_80356943r1570	BRCA1	K1606E	K1606
dbsnp_benign	gnomad_17_43071101_A_G_80356833r1571	BRCA1	L1605L	L1605
dbsnp_benign	gnomad_17_43071102_T_C_28897693r1572	BRCA1	Q1604Q	Q1604
dbsnp_benign	gnomad_17_43071185_A_G_80356909r1573	BRCA1	S1577P	S1577
dbsnp_benign	gnomad_17_43071223_A_G_56119278r1574	BRCA1	L1564P	L1564
dbsnp_benign	gnomad_17_43074370_C_T_28897691r1577	BRCA1	D1546N	D1546
dbsnp_benign	gnomad_17_43074486_C_G_80357470r1578	BRCA1	R1507T	R1507
dbsnp_benign	gnomad_17_43076570_T_C_80357022r1579	BRCA1	N1468D	N1468
dbsnp_benign	gnomad_17_43076570_T_G_80357022r1580	BRCA1	N1468H	N1468
dbsnp_benign	gnomad_17_43082419_T_C_80357486r1581	BRCA1	S1448G	S1448
dbsnp_benign	gnomad_17_43082434_G_C_41293455r1582	BRCA1	V340NA	V340
dbsnp_benign	gnomad_17_43082434_G_C_41293455r1582	BRCA1	V340R	V340
dbsnp_benign	gnomad_17_43082434_G_C_41293455r1582	BRCA1	V340R	V340
dbsnp_benign	gnomad_17_43082434_G_A_41293455r1583	BRCA1	V340NA	V340
dbsnp_benign	gnomad_17_43082506_C_G_80357309r1584	BRCA1	E1419Q	E1419
dbsnp_benign	gnomad_17_43082557_G_A_80357365r1585	BRCA1	H1402Y	H1402
dbsnp_benign	gnomad_17_43090997_C_T_28897690r1586	BRCA1	V1378I	V1378
dbsnp_benign	gnomad_17_43091450_T_G_80357218r1587	BRCA1	M1361L	M1361
dbsnp_benign	gnomad_17_43091485_G_A_80357345r1588	BRCA1	T1349M	T1349
dbsnp_benign	gnomad_17_43091495_C_T_80357407r1590	BRCA1	E1346K	E1346
dbsnp_benign	gnomad_17_43091631_G_A_730881454r1591	BRCA1	C1300C	C1300
dbsnp_benign	gnomad_17_43091734_C_G_80357160r1592	BRCA1	S1266T	S1266
dbsnp_benign	gnomad_17_43091748_T_A_80356831r1593	BRCA1	L1261F	L1261
dbsnp_benign	gnomad_17_43091748_T_C_80356831r1594	BRCA1	L1261L	L1261
dbsnp_benign	gnomad_17_43091783_C_T_28897686r1595	BRCA1	E1250K	E1250
dbsnp_benign	gnomad_17_43091792_C_T_80357191r1596	BRCA1	V1247I	V1247
dbsnp_benign	gnomad_17_43091807_T_C_80357037r1597	BRCA1	T1242A	T1242
dbsnp_benign	gnomad_17_43091818_G_A_28897688r1598	BRCA1	P1238L	P1238
dbsnp_benign	gnomad_17_43091823_A_C_28897687r1599	BRCA1	N1236K	N1236
dbsnp_benign	gnomad_17_43091847_G_A_786201623r1600	BRCA1	H1228H	H1228
dbsnp_benign	gnomad_17_43091874_C_G_80356876r1601	BRCA1	E1219D	E1219
dbsnp_benign	gnomad_17_43091876_C_T_80356921r1602	BRCA1	E1219K	E1219
dbsnp_benign	gnomad_17_43091891_C_T_80356923r1603	BRCA1	E1214K	E1214
dbsnp_benign	gnomad_17_43091919_T_C_537737635r1604	BRCA1	R1204R	R1204
dbsnp_benign	gnomad_17_43091923_C_T_55930959r1605	BRCA1	R1203Q	R1203
dbsnp_benign	gnomad_17_43091990_C_T_56336919r1606	BRCA1	V1181I	V1181
dbsnp_benign	gnomad_17_43091991_G_A_928545955r1607	BRCA1	S1180S	S1180
dbsnp_benign	gnomad_17_43092068_C_G_80357484r1608	BRCA1	D1155H	D1155
dbsnp_benign	gnomad_17_43092083_G_A_80357272r1609	BRCA1	P1150S	P1150
dbsnp_benign	gnomad_17_43092099_C_T_80356922r1610	BRCA1	Q1144Q	Q1144
dbsnp_benign	gnomad_17_43092115_C_A_80357228r1611	BRCA1	S1139I	S1139
dbsnp_benign	gnomad_17_43092124_G_C_80357329r1612	BRCA1	P1136R	P1136
dbsnp_benign	gnomad_17_43092204_T_G_41293449r1613	BRCA1	K1109N	K1109
dbsnp_benign	gnomad_17_43092225_A_G_876658664r1614	BRCA1	N1102N	N1102
dbsnp_benign	gnomad_17_43092235_G_A_80357201r1615	BRCA1	P1099L	P1099
dbsnp_benign	gnomad_17_43092401_T_C_80357271r1616	BRCA1	I1044V	I1044
dbsnp_benign	gnomad_17_43092418_T_C_16941r1617	BRCA1	E1038G	E1038
dbsnp_benign	gnomad_17_43092448_C_T_80357459r1619	BRCA1	R1028H	R1028
dbsnp_benign	gnomad_17_43092449_G_A_80357049r1621	BRCA1	R1028C	R1028
dbsnp_benign	gnomad_17_43092509_T_C_56321129r1622	BRCA1	M1008V	M1008
dbsnp_benign	gnomad_17_43092568_G_A_397507206r1623	BRCA1	S988L	S988
dbsnp_benign	gnomad_17_43092619_T_G_1567793641r1624	BRCA1	H971P	H971
dbsnp_benign	gnomad_17_43092647_C_T_80356955r1625	BRCA1	E962K	E962
dbsnp_benign	gnomad_17_43092758_T_G_4986847r1627	BRCA1	I925L	I925
dbsnp_benign	gnomad_17_43092773_C_T_80357361r1628	BRCA1	V920I	V920
dbsnp_benign	gnomad_17_43092796_T_C_397507204r1629	BRCA1	K912R	K912
dbsnp_benign	gnomad_17_43092862_C_A_80356874r1630	BRCA1	G890V	G890
dbsnp_benign	gnomad_17_43092869_G_A_80357480r1631	BRCA1	H888Y	H888
dbsnp_benign	gnomad_17_43092919_G_A_799917r1633	BRCA1	P871L	P871
dbsnp_benign	gnomad_17_43092947_T_C_80356927r1634	BRCA1	K862E	K862
dbsnp_benign	gnomad_17_43092965_A_G_80356892r1635	BRCA1	Y856H	Y856
dbsnp_benign	gnomad_17_43093006_T_C_28897684r1637	BRCA1	E842G	E842
dbsnp_benign	gnomad_17_43093009_C_T_80357337r1638	BRCA1	R841Q	R841
dbsnp_benign	gnomad_17_43093054_G_T_28897683r1640	BRCA1	T826K	T826
dbsnp_benign	gnomad_17_43093103_T_A_28897682r1641	BRCA1	N810Y	N810
dbsnp_benign	gnomad_17_43093119_C_G_55746541r1642	BRCA1	Q804H	Q804
dbsnp_benign	gnomad_17_43093180_G_A_55914168r1643	BRCA1	S784L	S784
dbsnp_benign	gnomad_17_43093184_T_C_80356948r1644	BRCA1	I783V	I783
dbsnp_benign	gnomad_17_43093202_A_C_397507199r1645	BRCA1	Y777D	Y777
dbsnp_benign	gnomad_17_43093216_A_G_80357467r1646	BRCA1	V772A	V772
dbsnp_benign	gnomad_17_43093245_T_A_273898682r1647	BRCA1	R762S	R762
dbsnp_benign	gnomad_17_43093279_A_G_587781684r1648	BRCA1	M751T	M751
dbsnp_benign	gnomad_17_43093324_T_G_397507196r1649	BRCA1	E736A	E736
dbsnp_benign	gnomad_17_43093351_G_A_80356912r1650	BRCA1	P727L	P727
dbsnp_benign	gnomad_17_43093364_T_C_4986845r1651	BRCA1	N723D	N723
dbsnp_benign	gnomad_17_43093448_C_A_28897681r1653	BRCA1	D695Y	D695
dbsnp_benign	gnomad_17_43093529_G_A_80357250r1654	BRCA1	L668F	L668
dbsnp_benign	gnomad_17_43093557_C_G_55678461r1655	BRCA1	M658I	M658
dbsnp_benign	gnomad_17_43093604_T_C_80357105r1656	BRCA1	S643G	S643
dbsnp_benign	gnomad_17_43093607_C_G_80357344r1657	BRCA1	D642H	D642
dbsnp_benign	gnomad_17_43093619_C_A_80357005r1658	BRCA1	E638NA	E638
dbsnp_benign	gnomad_17_43093626_A_G_369373293r1659	BRCA1	N635N	N635
dbsnp_benign	gnomad_17_43093666_G_A_56039126r1660	BRCA1	A622V	A622
dbsnp_benign	gnomad_17_43093697_T_C_80357245r1661	BRCA1	R612G	R612
dbsnp_benign	gnomad_17_43093742_C_T_55650082r1662	BRCA1	E597K	E597
dbsnp_benign	gnomad_17_43093828_G_C_80356910r1663	BRCA1	P568R	P568
dbsnp_benign	gnomad_17_43093828_G_A_80356910r1664	BRCA1	P568L	P568
dbsnp_benign	gnomad_17_43093883_T_G_56012641r1665	BRCA1	N550H	N550
dbsnp_benign	gnomad_17_43093915_G_A_80357374r1666	BRCA1	T539M	T539
dbsnp_benign	gnomad_17_43093997_G_A_41286294r1668	BRCA1	L512F	L512
dbsnp_benign	gnomad_17_43094020_C_T_56272539r1669	BRCA1	R504H	R504
dbsnp_benign	gnomad_17_43094044_C_T_28897677r1670	BRCA1	R496H	R496
dbsnp_benign	gnomad_17_43094045_G_A_28897676r1671	BRCA1	R496C	R496
dbsnp_benign	gnomad_17_43094075_A_G_55906931r1673	BRCA1	F486L	F486
dbsnp_benign	gnomad_17_43094104_T_C_55720177r1674	BRCA1	H476R	H476
dbsnp_benign	gnomad_17_43094113_T_C_80357057r1675	BRCA1	N473S	N473
dbsnp_benign	gnomad_17_43094394_A_C_56128296r1677	BRCA1	I379M	I379
dbsnp_benign	gnomad_17_43094426_C_T_56056711r1678	BRCA1	D369N	D369
dbsnp_benign	gnomad_17_43094466_C_T_41286292r1679	BRCA1	K355K	K355
dbsnp_benign	gnomad_17_43094495_G_A_80357015r1680	BRCA1	P346S	P346
dbsnp_benign	gnomad_17_43094495_G_C_80357015r1681	BRCA1	P346A	P346
dbsnp_benign	gnomad_17_43094516_T_C_55842957r1682	BRCA1	K339E	K339
dbsnp_benign	gnomad_17_43094530_G_A_41286290r1683	BRCA1	P334L	P334
dbsnp_benign	gnomad_17_43094534_T_C_786201634r1684	BRCA1	T333A	T333
dbsnp_benign	gnomad_17_43094585_T_C_55874646r1685	BRCA1	S316G	S316
dbsnp_benign	gnomad_17_43094640_C_T_80357103r1686	BRCA1	M297I	M297
dbsnp_benign	gnomad_17_43094694_A_G_775477245r1687	BRCA1	H279H	H279
dbsnp_benign	gnomad_17_43094704_G_C_80357436r1688	BRCA1	T276R	T276
dbsnp_benign	gnomad_17_43094707_C_T_397509327r1689	BRCA1	G275D	G275
dbsnp_benign	gnomad_17_43094724_C_T_149867679r1691	BRCA1	L269L	L269
dbsnp_benign	gnomad_17_43094727_G_C_771076131r1692	BRCA1	N268K	N268
dbsnp_benign	gnomad_17_43094727_G_A_771076131r1693	BRCA1	N268N	N268
dbsnp_benign	gnomad_17_43094766_C_T_62625299r1694	BRCA1	E255E	E255
dbsnp_benign	gnomad_17_43094795_A_C_28897675r1696	BRCA1	L246V	L246
dbsnp_benign	gnomad_17_43094815_T_C_80357396r1697	BRCA1	H239R	H239
dbsnp_benign	gnomad_17_43094815_T_A_80357396r1698	BRCA1	H239L	H239
dbsnp_benign	gnomad_17_43095864_A_G_765950064r1699	BRCA1	L218L	L218
dbsnp_benign	gnomad_17_43095875_T_C_55680408r1700	BRCA1	D214G	D214
dbsnp_benign	gnomad_17_43097266_C_T_80357090r1701	BRCA1	V191I	V191
dbsnp_benign	gnomad_17_43097280_G_T_55688530r1702	BRCA1	S186Y	S186
dbsnp_benign	gnomad_17_43099786_T_C_56187033r1704	BRCA1	Y179C	Y179
dbsnp_benign	gnomad_17_43099814_G_A_80357325r1705	BRCA1	R170W	R170
dbsnp_benign	gnomad_17_43099815_C_T_759882045r1706	BRCA1	Q169Q	Q169
dbsnp_benign	gnomad_17_43104136_C_T_80356991r1707	BRCA1	E143K	E143
dbsnp_benign	gnomad_17_43104138_G_T_55971303r1708	BRCA1	P142H	P142
dbsnp_benign	gnomad_17_43104166_G_A_80357457r1709	BRCA1	R133C	R133
dbsnp_benign	gnomad_17_43104167_G_T_80357413r1710	BRCA1	N132K	N132
dbsnp_benign	gnomad_17_43104193_T_C_80357448r1711	BRCA1	I124V	I124
dbsnp_benign	gnomad_17_43104249_T_C_28897673r1712	BRCA1	Y105C	Y105
dbsnp_benign	gnomad_17_43104258_G_C_80357190r1713	BRCA1	A102G	A102
dbsnp_benign	gnomad_17_43115727_T_G_769650474r1714	BRCA1	K45Q	K45
dbsnp_benign	gnomad_17_43115779_A_G_587780805r1715	BRCA1	C27C	C27
dbsnp_benign	gnomad_13_32319131_C_T_786201716r1716	BRCA2	P41L	P41
dbsnp_benign	gnomad_13_32319134_A_G_4987046r1718	BRCA2	Y42C	Y42
dbsnp_benign	gnomad_13_32319176_A_C_80358454r1720	BRCA2	N56T	N56
dbsnp_benign	gnomad_13_32319188_A_G_80358463r1721	BRCA2	N60S	N60
dbsnp_benign	gnomad_13_32319207_A_G_28897700r1722	BRCA2	Q66Q	Q66
dbsnp_benign	gnomad_13_32319232_G_C_28897701r1723	BRCA2	A75P	A75
dbsnp_benign	gnomad_13_32325081_A_C_80358567r1724	BRCA2	N108H	N108
dbsnp_benign	gnomad_13_32326115_A_G_80358674r1725	BRCA2	Q147R	Q147
dbsnp_benign	gnomad_13_32326115_A_T_80358674r1727	BRCA2	Q147L	Q147
dbsnp_benign	gnomad_13_32326263_A_T_876658364r1728	BRCA2	H166L	H166
dbsnp_benign	gnomad_13_32326268_C_A_80358726r1729	BRCA2	P168T	P168
dbsnp_benign	gnomad_13_32326272_A_G_80358730r1730	BRCA2	K169R	K169
dbsnp_benign	gnomad_13_32330979_G_A_55854959r1732	BRCA2	A248T	A248
dbsnp_benign	gnomad_13_32332315_C_T_587781421r1733	BRCA2	C279C	C279
dbsnp_benign	gnomad_13_32332343_A_C_766173r1734	BRCA2	N289H	N289
dbsnp_benign	gnomad_13_32332421_T_A_79483201r1736	BRCA2	C315S	C315
dbsnp_benign	gnomad_13_32332434_A_G_55939572r1737	BRCA2	N319S	N319
dbsnp_benign	gnomad_13_32332434_A_C_55939572r1738	BRCA2	N319T	N319
dbsnp_benign	gnomad_13_32332442_A_C_11571640r1739	BRCA2	K322Q	K322
dbsnp_benign	gnomad_13_32332456_C_A_28897706r1740	BRCA2	S326R	S326
dbsnp_benign	gnomad_13_32332489_C_T_41293473r1741	BRCA2	N337N	N337
dbsnp_benign	gnomad_13_32332518_A_G_55800493r1742	BRCA2	Q347R	Q347
dbsnp_benign	gnomad_13_32332601_C_T_80358408r1743	BRCA2	P375S	P375
dbsnp_benign	gnomad_13_32332629_C_T_41293475r1744	BRCA2	S384F	S384
dbsnp_benign	gnomad_13_32332644_C_A_397507263r1745	BRCA2	P389Q	P389
dbsnp_benign	gnomad_13_32332644_C_T_397507263r1746	BRCA2	P389L	P389
dbsnp_benign	gnomad_13_32332659_A_C_56016241r1747	BRCA2	E394A	E394
dbsnp_benign	gnomad_13_32332725_T_G_80358418r1748	BRCA2	I416S	I416
dbsnp_benign	gnomad_13_32332832_C_T_80358424r1749	BRCA2	L452L	L452
dbsnp_benign	gnomad_13_32332832_C_A_80358424r1750	BRCA2	L452I	L452
dbsnp_benign	gnomad_13_32332863_A_G_56403624r1751	BRCA2	E462G	E462
dbsnp_benign	gnomad_13_32332938_C_A_56390402r1752	BRCA2	A487E	A487
dbsnp_benign	gnomad_13_32332992_T_C_28897708r1753	BRCA2	I505T	I505
dbsnp_benign	gnomad_13_32333016_A_G_28897709r1755	BRCA2	K513R	K513
dbsnp_benign	gnomad_13_32333046_A_G_80358443r1756	BRCA2	H523R	H523
dbsnp_benign	gnomad_13_32333140_T_G_80358451r1757	BRCA2	C554W	C554
dbsnp_benign	gnomad_13_32333222_A_C_80358457r1758	BRCA2	T582P	T582
dbsnp_benign	gnomad_13_32333264_G_C_56328701r1759	BRCA2	D596H	D596
dbsnp_benign	gnomad_13_32333266_T_C_11571642r1760	BRCA2	D596D	D596
dbsnp_benign	gnomad_13_32333270_A_G_28897710r1762	BRCA2	T598A	T598
dbsnp_benign	gnomad_13_32333276_T_C_75419644r1763	BRCA2	Y600H	Y600
dbsnp_benign	gnomad_13_32333282_G_A_80358466r1764	BRCA2	G602R	G602
dbsnp_benign	gnomad_13_32333288_A_G_80358467r1765	BRCA2	K604E	K604
dbsnp_benign	gnomad_13_32333343_C_T_80358477r1766	BRCA2	A622V	A622
dbsnp_benign	gnomad_13_32333367_C_T_80358479r1767	BRCA2	T630I	T630
dbsnp_benign	gnomad_13_32336293_C_T_28897711r1768	BRCA2	S646S	S646
dbsnp_benign	gnomad_13_32336319_C_G_28897712r1769	BRCA2	P655R	P655
dbsnp_benign	gnomad_13_32336493_A_T_55816687r1770	BRCA2	Q713L	Q713
dbsnp_benign	gnomad_13_32336675_A_G_55968715r1771	BRCA2	T774A	T774
dbsnp_benign	gnomad_13_32336705_A_G_11571653r1772	BRCA2	M784V	M784
dbsnp_benign	gnomad_13_32336767_A_G_587780866r1774	BRCA2	E804E	E804
dbsnp_benign	gnomad_13_32336771_G_C_56404215r1775	BRCA2	D806H	D806
dbsnp_benign	gnomad_13_32336845_C_T_56331088r1776	BRCA2	N830N	N830
dbsnp_benign	gnomad_13_32336845_C_G_56331088r1777	BRCA2	N830K	N830
dbsnp_benign	gnomad_13_32336905_A_G_80359785r1778	BRCA2	Q850Q	Q850
dbsnp_benign	gnomad_13_32336971_A_G_202047206r1780	BRCA2	K872K	K872
dbsnp_benign	gnomad_13_32337035_G_A_28897715r1781	BRCA2	V894I	V894
dbsnp_benign	gnomad_13_32337053_A_G_55736268r1782	BRCA2	N900D	N900
dbsnp_benign	gnomad_13_32337094_C_T_276174829r1783	BRCA2	D913D	D913
dbsnp_benign	gnomad_13_32337110_G_A_431825298r1784	BRCA2	E919K	E919
dbsnp_benign	gnomad_13_32337141_T_C_2227943r1785	BRCA2	L929S	L929
dbsnp_benign	gnomad_13_32337158_G_A_28897716r1786	BRCA2	D935N	D935
dbsnp_benign	gnomad_13_32337238_G_A_11571655r1787	BRCA2	Q961Q	Q961
dbsnp_benign	gnomad_13_32337281_T_A_144862123r1788	BRCA2	S976T	S976
dbsnp_benign	gnomad_13_32337282_C_T_11571656r1790	BRCA2	S976F	S976
dbsnp_benign	gnomad_13_32337299_A_C_28897717r1791	BRCA2	I982L	I982
dbsnp_benign	gnomad_13_32337315_A_T_2227944r1792	BRCA2	N987I	N987
dbsnp_benign	gnomad_13_32337342_T_G_80358545r1793	BRCA2	L996R	L996
dbsnp_benign	gnomad_13_32337409_G_A_368404583r1794	BRCA2	K1018K	K1018
dbsnp_benign	gnomad_13_32337410_C_G_55638633r1795	BRCA2	L1019V	L1019
dbsnp_benign	gnomad_13_32337568_T_C_863224304r1796	BRCA2	H1071H	H1071
dbsnp_benign	gnomad_13_32337659_A_T_28897719r1797	BRCA2	N1102Y	N1102
dbsnp_benign	gnomad_13_32337772_G_A_145625991r1798	BRCA2	K1139K	K1139
dbsnp_benign	gnomad_13_32337775_T_C_118093942r1799	BRCA2	S1140S	S1140
dbsnp_benign	gnomad_13_32337800_A_G_80358589r1800	BRCA2	M1149V	M1149
dbsnp_benign	gnomad_13_32337850_T_C_776655838r1801	BRCA2	H1165H	H1165
dbsnp_benign	gnomad_13_32337870_C_T_80358600r1802	BRCA2	S1172L	S1172
dbsnp_benign	gnomad_13_32337930_T_G_80358606r1803	BRCA2	F1192C	F1192
dbsnp_benign	gnomad_13_32337936_G_A_28897721r1804	BRCA2	G1194D	G1194
dbsnp_benign	gnomad_13_32338037_A_G_28897722r1805	BRCA2	N1228D	N1228
dbsnp_benign	gnomad_13_32338194_A_T_56337919r1807	BRCA2	D1280V	D1280
dbsnp_benign	gnomad_13_32338224_G_A_41293485r1808	BRCA2	C1290Y	C1290
dbsnp_benign	gnomad_13_32338271_G_A_80358636r1809	BRCA2	V1306I	V1306
dbsnp_benign	gnomad_13_32338401_T_C_80358654r1810	BRCA2	I1349T	I1349
dbsnp_benign	gnomad_13_32338416_C_T_80358656r1811	BRCA2	T1354M	T1354
dbsnp_benign	gnomad_13_32338423_G_A_28897724r1812	BRCA2	L1356L	L1356
dbsnp_benign	gnomad_13_32338445_A_C_56248502r1813	BRCA2	I1364L	I1364
dbsnp_benign	gnomad_13_32338449_G_A_80358657r1815	BRCA2	C1365Y	C1365
dbsnp_benign	gnomad_13_32338542_A_G_55969723r1816	BRCA2	Q1396R	Q1396
dbsnp_benign	gnomad_13_32338596_C_T_70953664r1817	BRCA2	T1414M	T1414
dbsnp_benign	gnomad_13_32338626_C_G_80358664r1819	BRCA2	S1424C	S1424
dbsnp_benign	gnomad_13_32338714_A_G_774446640r1820	BRCA2	K1453K	K1453
dbsnp_benign	gnomad_13_32338939_C_T_80359788r1821	BRCA2	S1528S	S1528
dbsnp_benign	gnomad_13_32338940_G_A_28897728r1822	BRCA2	G1529R	G1529
dbsnp_benign	gnomad_13_32338954_A_C_80358694r1823	BRCA2	K1533N	K1533
dbsnp_benign	gnomad_13_32339025_C_G_80358698r1824	BRCA2	T1557S	T1557
dbsnp_benign	gnomad_13_32339036_C_A_2219594r1825	BRCA2	H1561N	H1561
dbsnp_benign	gnomad_13_32339041_A_G_28897730r1827	BRCA2	Q1562Q	Q1562
dbsnp_benign	gnomad_13_32339134_A_C_80358703r1828	BRCA2	E1593D	E1593
dbsnp_benign	gnomad_13_32339183_G_A_80358705r1830	BRCA2	V1610M	V1610
dbsnp_benign	gnomad_13_32339425_A_C_56087561r1831	BRCA2	K1690N	K1690
dbsnp_benign	gnomad_13_32339553_C_T_55639415r1832	BRCA2	S1733F	S1733
dbsnp_benign	gnomad_13_32339667_G_A_80358755r1834	BRCA2	G1771D	G1771
dbsnp_benign	gnomad_13_32339667_G_T_80358755r1835	BRCA2	G1771V	G1771
dbsnp_benign	gnomad_13_32339769_A_G_80358765r1837	BRCA2	N1805S	N1805
dbsnp_benign	gnomad_13_32339782_C_T_80359791r1839	BRCA2	C1809C	C1809
dbsnp_benign	gnomad_13_32339810_C_T_80358768r1840	BRCA2	P1819S	P1819
dbsnp_benign	gnomad_13_32339907_T_G_80358776r1841	BRCA2	I1851S	I1851
dbsnp_benign	gnomad_13_32339989_C_T_80358784r1842	BRCA2	N1878N	N1878
dbsnp_benign	gnomad_13_32339990_G_A_55996097r1843	BRCA2	E1879K	E1879
dbsnp_benign	gnomad_13_32339990_G_T_55996097r1844	BRCA2	E1879NA	E1879
dbsnp_benign	gnomad_13_32339995_T_G_11571657r1845	BRCA2	N1880K	N1880
dbsnp_benign	gnomad_13_32340059_G_A_4987048r1847	BRCA2	D1902N	D1902
dbsnp_benign	gnomad_13_32340065_C_G_55875643r1849	BRCA2	L1904V	L1904
dbsnp_benign	gnomad_13_32340065_C_T_55875643r1850	BRCA2	L1904F	L1904
dbsnp_benign	gnomad_13_32340088_T_G_367823201r1851	BRCA2	D1911E	D1911
dbsnp_benign	gnomad_13_32340108_A_G_80358804r1852	BRCA2	H1918R	H1918
dbsnp_benign	gnomad_13_32340123_A_C_45491005r1853	BRCA2	D1923A	D1923
dbsnp_benign	gnomad_13_32340140_A_G_79538375r1854	BRCA2	I1929V	I1929
dbsnp_benign	gnomad_13_32340234_G_A_56157628r1855	BRCA2	C1960Y	C1960
dbsnp_benign	gnomad_13_32340340_C_T_374620036r1856	BRCA2	N1995N	N1995
dbsnp_benign	gnomad_13_32340412_C_T_147961615r1858	BRCA2	N2019N	N2019
dbsnp_benign	gnomad_13_32340480_A_G_80358852r1860	BRCA2	Q2042R	Q2042
dbsnp_benign	gnomad_13_32340486_G_T_56191579r1861	BRCA2	G2044V	G2044
dbsnp_benign	gnomad_13_32340486_G_C_56191579r1862	BRCA2	G2044A	G2044
dbsnp_benign	gnomad_13_32340498_A_C_80358853r1863	BRCA2	N2048T	N2048
dbsnp_benign	gnomad_13_32340498_A_T_80358853r1864	BRCA2	N2048I	N2048
dbsnp_benign	gnomad_13_32340575_C_A_34309943r1865	BRCA2	H2074N	H2074
dbsnp_benign	gnomad_13_32340626_A_C_398122550r1867	BRCA2	S2091R	S2091
dbsnp_benign	gnomad_13_32340645_C_T_80358866r1868	BRCA2	T2097M	T2097
dbsnp_benign	gnomad_13_32340672_T_C_56172926r1869	BRCA2	L2106P	L2106
dbsnp_benign	gnomad_13_32340677_C_T_55794205r1870	BRCA2	R2108C	R2108
dbsnp_benign	gnomad_13_32340678_G_A_35029074r1871	BRCA2	R2108H	R2108
dbsnp_benign	gnomad_13_32340680_G_A_79456940r1872	BRCA2	V2109I	V2109
dbsnp_benign	gnomad_13_32340693_A_G_80358874r1873	BRCA2	N2113S	N2113
dbsnp_benign	gnomad_13_32340702_A_G_55953736r1874	BRCA2	H2116R	H2116
dbsnp_benign	gnomad_13_32340767_G_T_11571659r1877	BRCA2	V2138F	V2138
dbsnp_benign	gnomad_13_32340810_C_A_80358881r1879	BRCA2	S2152Y	S2152
dbsnp_benign	gnomad_13_32341103_A_G_80358899r1880	BRCA2	T2250A	T2250
dbsnp_benign	gnomad_13_32341158_G_A_80358906r1881	BRCA2	R2268K	R2268
dbsnp_benign	gnomad_13_32341176_G_T_55712212r1882	BRCA2	G2274V	G2274
dbsnp_benign	gnomad_13_32344651_A_T_80358916r1883	BRCA2	D2312V	D2312
dbsnp_benign	gnomad_13_32346842_G_A_80358921r1884	BRCA2	R2318Q	R2318
dbsnp_benign	gnomad_13_32354870_G_C_45574331r1885	BRCA2	K2339N	K2339
dbsnp_benign	gnomad_13_32354905_C_G_80358932r1887	BRCA2	A2351G	A2351
dbsnp_benign	gnomad_13_32354910_G_C_80358935r1888	BRCA2	G2353R	G2353
dbsnp_benign	gnomad_13_32354955_T_G_397507382r1889	BRCA2	L2368V	L2368
dbsnp_benign	gnomad_13_32355003_C_A_55977008r1890	BRCA2	Q2384K	Q2384
dbsnp_benign	gnomad_13_32355041_G_A_587780871r1891	BRCA2	L2396L	L2396
dbsnp_benign	gnomad_13_32355041_G_T_587780871r1892	BRCA2	L2396F	L2396
dbsnp_benign	gnomad_13_32355085_A_C_80358950r1893	BRCA2	K2411T	K2411
dbsnp_benign	gnomad_13_32355140_G_A_786202210r1894	BRCA2	E2429E	E2429
dbsnp_benign	gnomad_13_32355160_A_T_80358955r1895	BRCA2	N2436I	N2436
dbsnp_benign	gnomad_13_32355268_A_C_80358963r1897	BRCA2	K2472T	K2472
dbsnp_benign	gnomad_13_32355268_A_T_80358963r1898	BRCA2	K2472M	K2472
dbsnp_benign	gnomad_13_32356497_G_A_56070345r1899	BRCA2	R2502H	R2502
dbsnp_benign	gnomad_13_32356514_G_A_80358978r1900	BRCA2	G2508S	G2508
dbsnp_benign	gnomad_13_32356526_C_T_80358980r1901	BRCA2	L2512F	L2512
dbsnp_benign	gnomad_13_32356536_C_T_28897744r1902	BRCA2	T2515I	T2515
dbsnp_benign	gnomad_13_32356557_C_T_80358985r1903	BRCA2	S2522F	S2522
dbsnp_benign	gnomad_13_32362633_C_T_774723315r1906	BRCA2	P2639L	P2639
dbsnp_benign	gnomad_13_32363187_C_T_431825362r1907	BRCA2	T2662M	T2662
dbsnp_benign	gnomad_13_32363196_A_G_28897745r1908	BRCA2	D2665G	D2665
dbsnp_benign	gnomad_13_32363209_A_G_143999963r1909	BRCA2	R2669R	R2669
dbsnp_benign	gnomad_13_32363288_T_C_767912817r1910	BRCA2	L2696L	L2696
dbsnp_benign	gnomad_13_32363292_G_A_80359051r1911	BRCA2	S2697N	S2697
dbsnp_benign	gnomad_13_32363319_A_G_80359055r1912	BRCA2	N2706S	N2706
dbsnp_benign	gnomad_13_32363351_G_T_28897747r1913	BRCA2	A2717S	A2717
dbsnp_benign	gnomad_13_32363356_T_C_148880015r1914	BRCA2	I2718I	I2718
dbsnp_benign	gnomad_13_32363384_G_A_28897749r1915	BRCA2	V2728I	V2728
dbsnp_benign	gnomad_13_32363389_G_T_80359065r1916	BRCA2	K2729N	K2729
dbsnp_benign	gnomad_13_32363417_G_A_80359069r1918	BRCA2	V2739I	V2739
dbsnp_benign	gnomad_13_32363417_G_T_80359069r1920	BRCA2	V2739F	V2739
dbsnp_benign	gnomad_13_32363510_G_A_397507974r1921	BRCA2	A2770T	A2770
dbsnp_benign	gnomad_13_32370971_T_C_11571746r1922	BRCA2	S2835P	S2835
dbsnp_benign	gnomad_13_32370993_G_A_80359105r1923	BRCA2	R2842H	R2842
dbsnp_benign	gnomad_13_32371035_A_C_11571747r1925	BRCA2	E2856A	E2856
dbsnp_benign	gnomad_13_32371041_A_G_80359114r1926	BRCA2	Q2858R	Q2858
dbsnp_benign	gnomad_13_32376699_C_T_80359123r1927	BRCA2	R2888C	R2888
dbsnp_benign	gnomad_13_32376731_G_A_556762256r1928	BRCA2	L2898L	L2898
dbsnp_benign	gnomad_13_32376739_G_A_80359129r1929	BRCA2	G2901D	G2901
dbsnp_benign	gnomad_13_32379326_A_G_80359132r1930	BRCA2	S2922G	S2922
dbsnp_benign	gnomad_13_32379392_A_T_4987047r1931	BRCA2	I2944F	I2944
dbsnp_benign	gnomad_13_32379412_G_T_28897754r1933	BRCA2	K2950N	K2950
dbsnp_benign	gnomad_13_32379413_G_A_11571769r1934	BRCA2	A2951T	A2951
dbsnp_benign	gnomad_13_32379467_G_A_59004709r1936	BRCA2	V2969M	V2969
dbsnp_benign	gnomad_13_32379479_C_T_45469092r1937	BRCA2	R2973C	R2973
dbsnp_benign	gnomad_13_32379768_G_A_80359150r1938	BRCA2	R2991H	R2991
dbsnp_benign	gnomad_13_32379834_C_T_28897755r1939	BRCA2	T3013I	T3013
dbsnp_benign	gnomad_13_32379839_A_G_587781497r1940	BRCA2	K3015E	K3015
dbsnp_benign	gnomad_13_32379881_G_A_56179254r1941	BRCA2	A3029T	A3029
dbsnp_benign	gnomad_13_32379900_A_C_80359165r1942	BRCA2	Y3035S	Y3035
dbsnp_benign	gnomad_13_32379900_A_G_80359165r1943	BRCA2	Y3035C	Y3035
dbsnp_benign	gnomad_13_32380064_A_G_80359174r1944	BRCA2	K3059E	K3059
dbsnp_benign	gnomad_13_32380124_G_A_55933907r1945	BRCA2	V3079I	V3079
dbsnp_benign	gnomad_13_32394702_C_T_587780873r1946	BRCA2	F3090F	F3090
dbsnp_benign	gnomad_13_32394724_T_C_41293521r1947	BRCA2	Y3098H	Y3098
dbsnp_benign	gnomad_13_32396905_A_G_80359224r1948	BRCA2	D3170G	D3170
dbsnp_benign	gnomad_13_32396943_A_G_377123889r1949	BRCA2	I3183V	I3183
dbsnp_benign	gnomad_13_32396982_A_G_80359228r1950	BRCA2	K3196E	K3196
dbsnp_benign	gnomad_13_32396988_T_C_80359229r1951	BRCA2	C3198R	C3198
dbsnp_benign	gnomad_13_32397030_G_C_55775473r1952	BRCA2	G3212R	G3212
dbsnp_benign	gnomad_13_32398350_A_G_730881598r1953	BRCA2	L3279L	L3279
dbsnp_benign	gnomad_13_32398388_C_T_56121817r1954	BRCA2	P3292L	P3292
dbsnp_benign	gnomad_13_32398462_C_T_777488349r1955	BRCA2	L3317L	L3317
dbsnp_benign	gnomad_13_32398558_A_G_80358387r1956	BRCA2	T3349A	T3349
dbsnp_benign	gnomad_13_32398623_G_A_28897762r1957	BRCA2	R3370R	R3370
dbsnp_benign	gnomad_13_32398634_C_T_56309455r1959	BRCA2	T3374I	T3374
dbsnp_benign	gnomad_13_32398663_C_T_397507568r1960	BRCA2	R3384NA	R3384
dbsnp_benign	gnomad_13_32398666_C_T_397507261r1961	BRCA2	R3385C	R3385
dbsnp_benign	gnomad_13_32398667_G_A_80358398r1962	BRCA2	R3385H	R3385
dbsnp_benign	gnomad_13_32316513_G_A_80358762r1963	BRCA2	R18H	R18
dbsnp_benign	gnomad_17_61683587_A_G_4987050r1964	BRIP1	D1153D	D1153
dbsnp_benign	gnomad_17_61683668_T_G_145855459r1966	BRIP1	E1126D	E1126
dbsnp_benign	gnomad_17_61683710_A_G_369843642r1967	BRIP1	D1112D	D1112
dbsnp_benign	gnomad_17_61683710_A_T_369843642r1968	BRIP1	D1112E	D1112
dbsnp_benign	gnomad_17_61684109_T_C_75091137r1969	BRIP1	K979K	K979
dbsnp_benign	gnomad_17_61685911_G_C_140233356r1970	BRIP1	Q944E	Q944
dbsnp_benign	gnomad_17_61744457_G_A_374362388r1973	BRIP1	D744D	D744
dbsnp_benign	gnomad_17_61744589_T_C_766047812r1975	BRIP1	L700L	L700
dbsnp_benign	gnomad_17_61784272_G_A_373709958r1976	BRIP1	S542S	S542
dbsnp_benign	gnomad_17_61793637_T_C_45501097r1978	BRIP1	H478R	H478
dbsnp_benign	gnomad_17_61793714_G_A_730881640r1980	BRIP1	N452N	N452
dbsnp_benign	gnomad_17_61799246_G_A_757427498r1981	BRIP1	I398I	I398
dbsnp_benign	gnomad_17_61801322_T_C_761017296r1982	BRIP1	E357E	E357
dbsnp_benign	gnomad_17_61801469_T_C_374974885r1983	BRIP1	K308K	K308
dbsnp_benign	gnomad_17_61808495_T_C_28997570r1984	BRIP1	K297R	K297
dbsnp_benign	gnomad_17_61808595_G_A_28997569r1985	BRIP1	R264W	R264
dbsnp_benign	gnomad_17_61808683_C_T_45512798r1986	BRIP1	K234K	K234
dbsnp_benign	gnomad_17_61847141_T_C_550707862r1987	BRIP1	N196S	N196
dbsnp_benign	gnomad_17_61847144_A_G_4988347r1988	BRIP1	L195P	L195
dbsnp_benign	gnomad_17_61847151_C_T_4988346r1990	BRIP1	V193I	V193
dbsnp_benign	gnomad_17_61847211_G_A_4988345r1992	BRIP1	R173C	R173
dbsnp_benign	gnomad_17_61857120_C_T_143615668r1993	BRIP1	R106H	R106
dbsnp_benign	gnomad_17_61857140_G_A_201617644r1994	BRIP1	D99D	D99
dbsnp_benign	gnomad_17_61859806_T_C_141436143r1995	BRIP1	Q65Q	Q65
dbsnp_benign	gnomad_11_62692394_G_A_185341934r1996	BSCL2	A218V	A218
dbsnp_benign	gnomad_11_62690476_A_G_145649423r1998	BSCL2	L363P	L363
dbsnp_benign	gnomad_11_62690679_G_A_17850877r2000	BSCL2	S325S	S325
dbsnp_benign	gnomad_X_101353919_T_C_146681416r2001	BTK	E567E	E567
dbsnp_benign	gnomad_X_101356881_A_G_144079566r2003	BTK	Y418H	Y418
dbsnp_benign	gnomad_15_40220617_A_G_34998711r2004	BUB1B	N1004S	N1004
dbsnp_benign	gnomad_19_29702725_T_C_73023451r2006	C19orf12	Q138R	Q138
dbsnp_benign	gnomad_19_29702747_T_C_146170087r2007	C19orf12	K131E	K131
dbsnp_benign	gnomad_19_16495819_T_C_149634686r2009	CALR3	N42S	N42
dbsnp_benign	gnomad_1_22637683_G_A_17887074r2010	C1QA	E23K	E23
dbsnp_benign	gnomad_6_31928126_C_T_137902889r2012	C2	P73L	P73
dbsnp_benign	gnomad_6_31933606_G_A_9332719r2014	N/A	NAN/ANA	NAN/A
dbsnp_benign	gnomad_6_31936009_C_G_532091149r2016	C2	N312K	N312
dbsnp_benign	gnomad_6_31936027_G_C_9332739r2017	C2	E318D	E318
dbsnp_benign	gnomad_6_31943314_A_G_145988012r2019	C2	I484V	I484
dbsnp_benign	gnomad_11_74100598_C_T_117535770r2020	C2CD3	V887M	V887
dbsnp_benign	gnomad_11_74139608_G_A_149910292r2022	C2CD3	P235L	P235
dbsnp_benign	gnomad_19_6678019_T_G_2230210r2024	C3	S1619R	S1619
dbsnp_benign	gnomad_19_6678441_G_T_149202905r2025	C3	L1549M	L1549
dbsnp_benign	gnomad_19_6678441_G_A_149202905r2026	C3	L1549L	L1549
dbsnp_benign	gnomad_19_6707118_G_A_117793540r2028	C3	R735W	R735
dbsnp_benign	gnomad_19_6707902_T_A_144432231r2029	C3	I625F	I625
dbsnp_benign	gnomad_19_6710702_G_A_202078483r2030	C3	S541S	S541
dbsnp_benign	gnomad_19_6718135_T_G_147859257r2031	C3	K155Q	K155
dbsnp_benign	gnomad_6_32027362_A_G_796750528r2032	C4B	T907A	T907
dbsnp_benign	gnomad_6_32027362_A_T_796750528r2033	C4B	T907S	T907
dbsnp_benign	gnomad_17_60156705_C_T_185476073r2034	CA4	N86N	N86
dbsnp_benign	gnomad_17_60158078_C_A_185942554r2035	CA4	N177K	N177
dbsnp_benign	gnomad_17_60159354_C_T_146141867r2037	CA4	P290L	P290
dbsnp_benign	gnomad_8_60266015_T_C_7464181r2039	CA8	E109E	E109
dbsnp_benign	gnomad_19_13208952_C_T_373192655r2040	CACNA1A	R2195Q	R2195
dbsnp_benign	gnomad_19_13209372_G_A_554393704r2042	CACNA1A	R2156C	R2156
dbsnp_benign	gnomad_19_13209372_G_C_554393704r2043	CACNA1A	R2156G	R2156
dbsnp_benign	gnomad_19_13212141_G_T_200093958r2044	CACNA1A	R2089R	R2089
dbsnp_benign	gnomad_19_13212512_C_T_202002033r2045	CACNA1A	E2021K	E2021
dbsnp_benign	gnomad_19_13214276_C_T_199886234r2046	CACNA1A	R1966Q	R1966
dbsnp_benign	gnomad_19_13224748_C_T_201836062r2048	CACNA1A	V1884I	V1884
dbsnp_benign	gnomad_19_13283388_C_T_373183625r2049	CACNA1A	R1234H	R1234
dbsnp_benign	gnomad_19_13286599_G_C_201612257r2050	CACNA1A	Q1153E	Q1153
dbsnp_benign	gnomad_19_13286748_G_A_554455455r2051	CACNA1A	P1103L	P1103
dbsnp_benign	gnomad_19_13286752_C_T_372823282r2052	CACNA1A	D1102N	D1102
dbsnp_benign	gnomad_19_13298593_C_T_16024r2053	CACNA1A	E1014K	E1014
dbsnp_benign	gnomad_19_13298810_C_T_374511141r2054	CACNA1A	E941E	E941
dbsnp_benign	gnomad_19_13298874_G_C_538079885r2056	CACNA1A	A920G	A920
dbsnp_benign	gnomad_19_13298896_G_A_16020r2058	CACNA1A	P913S	P913
dbsnp_benign	gnomad_19_13298946_G_C_121908242r2060	CACNA1A	P896R	P896
dbsnp_benign	gnomad_12_2115283_G_A_34534613r2061	CACNA1C	G37R	G37
dbsnp_benign	gnomad_12_2550020_G_A_121912775r2063	CACNA1C	G490R	G490
dbsnp_benign	gnomad_12_2585485_C_T_112532048r2064	CACNA1C	P817S	P817
dbsnp_benign	gnomad_12_2607008_C_T_111606207r2065	CACNA1C	D1078D	D1078
dbsnp_benign	gnomad_12_2651595_C_G_201551454r2067	CACNA1C	P1323A	P1323
dbsnp_benign	gnomad_12_2651595_C_T_201551454r2069	CACNA1C	P1323S	P1323
dbsnp_benign	gnomad_12_2677206_C_T_773832706r2070	CACNA1C	N1655N	N1655
dbsnp_benign	gnomad_12_2679587_C_T_201861473r2071	CACNA1C	H1753H	H1753
dbsnp_benign	gnomad_12_2679587_C_G_201861473r2072	CACNA1C	H1753Q	H1753
dbsnp_benign	gnomad_12_2680515_G_A_765829807r2073	CACNA1C	C1855Y	C1855
dbsnp_benign	gnomad_12_2682039_G_A_10774054r2074	CACNA1C	R1923K	R1923
dbsnp_benign	gnomad_12_2682039_G_T_10774054r2075	CACNA1C	R1923I	R1923
dbsnp_benign	gnomad_12_2682634_T_C_371831239r2076	CACNA1C	H1851H	H1851
dbsnp_benign	gnomad_12_2685755_G_A_200231105r2077	CACNA1C	E1873K	E1873
dbsnp_benign	gnomad_12_2685799_C_A_569227029r2079	CACNA1C	I1887I	I1887
dbsnp_benign	gnomad_12_2685799_C_T_569227029r2080	CACNA1C	I1887I	I1887
dbsnp_benign	gnomad_12_2685801_G_A_182208896r2081	CACNA1C	R1888Q	R1888
dbsnp_benign	gnomad_12_2685827_C_T_185788586r2083	CACNA1C	R1897C	R1897
dbsnp_benign	gnomad_12_2688580_G_A_112414325r2085	CACNA1C	R1981Q	R1981
dbsnp_benign	gnomad_1_181732860_G_A_373971175r2087	CACNA1E	R925H	R925
dbsnp_benign	gnomad_X_49208621_C_A_139409733r2088	CACNA1F	G1684W	G1684
dbsnp_benign	gnomad_X_49208621_C_T_139409733r2089	CACNA1F	G1684R	G1684
dbsnp_benign	gnomad_16_1195057_G_A_187596702r2090	CACNA1H	G129S	G129
dbsnp_benign	gnomad_16_1204064_C_T_145376050r2091	CACNA1H	P686L	P686
dbsnp_benign	gnomad_16_1204160_A_C_538923520r2092	CACNA1H	E718A	E718
dbsnp_benign	gnomad_16_1206259_C_T_59052554r2093	CACNA1H	T920M	T920
dbsnp_benign	gnomad_16_1208064_G_A_57633676r2095	CACNA1H	R1069Q	R1069
dbsnp_benign	gnomad_16_1208119_C_A_57606792r2097	CACNA1H	T1087T	T1087
dbsnp_benign	gnomad_16_1208189_G_A_59529743r2098	CACNA1H	G1111R	G1111
dbsnp_benign	gnomad_16_1212093_C_T_199693105r2100	CACNA1H	R1572W	R1572
dbsnp_benign	gnomad_16_1213805_C_G_559982155r2101	CACNA1H	A1601A	A1601
dbsnp_benign	gnomad_16_1213805_C_T_559982155r2102	CACNA1H	A1601A	A1601
dbsnp_benign	gnomad_16_1213819_C_T_59286323r2103	CACNA1H	T1606M	T1606
dbsnp_benign	gnomad_16_1213838_G_A_58033848r2104	CACNA1H	S1612S	S1612
dbsnp_benign	gnomad_16_1213838_G_T_58033848r2105	CACNA1H	S1612S	S1612
dbsnp_benign	gnomad_16_1215315_G_A_148651456r2106	CACNA1H	A1705T	A1705
dbsnp_benign	gnomad_16_1218979_C_T_72552054r2108	CACNA1H	A1966V	A1966
dbsnp_benign	gnomad_16_1219006_C_T_186422070r2110	CACNA1H	S1975F	S1975
dbsnp_benign	gnomad_16_1220166_C_T_59844753r2111	CACNA1H	C2078C	C2078
dbsnp_benign	gnomad_16_1220554_G_A_60445853r2113	CACNA1H	A2208T	A2208
dbsnp_benign	gnomad_16_1220585_G_A_56885166r2114	CACNA1H	R2218H	R2218
dbsnp_benign	gnomad_16_1220780_A_T_58597457r2115	CACNA1H	D2283V	D2283
dbsnp_benign	gnomad_16_1220866_A_G_58535913r2116	CACNA1H	M2312V	M2312
dbsnp_benign	gnomad_16_1200446_G_A_59650398r2118	CACNA1H	A332T	A332
dbsnp_benign	gnomad_16_1201963_C_T_60414549r2120	CACNA1H	R505C	R505
dbsnp_benign	gnomad_1_201047606_C_T_533353353r2122	CACNA1S	E1488K	E1488
dbsnp_benign	gnomad_1_201051037_T_A_145910245r2123	CACNA1S	T1354S	T1354
dbsnp_benign	gnomad_1_201054543_C_T_148870919r2125	CACNA1S	G1210R	G1210
dbsnp_benign	gnomad_1_201060741_C_T_200558548r2126	CACNA1S	V1111M	V1111
dbsnp_benign	gnomad_1_201062005_C_T_116347156r2127	CACNA1S	D998N	D998
dbsnp_benign	gnomad_1_201066950_C_T_545411173r2128	CACNA1S	R865H	R865
dbsnp_benign	gnomad_1_201069148_T_C_764821044r2130	CACNA1S	I847V	I847
dbsnp_benign	gnomad_1_201069522_C_T_139956524r2131	CACNA1S	A814T	A814
dbsnp_benign	gnomad_1_201073607_G_A_147112322r2132	CACNA1S	T700M	T700
dbsnp_benign	gnomad_1_201075540_T_C_201784750r2133	CACNA1S	M635V	M635
dbsnp_benign	gnomad_1_201077036_C_T_114191482r2134	CACNA1S	V571I	V571
dbsnp_benign	gnomad_1_201077077_C_T_4915212r2136	CACNA1S	R557H	R557
dbsnp_benign	gnomad_1_201077951_G_A_140662085r2137	CACNA1S	S516L	S516
dbsnp_benign	gnomad_1_201083231_C_T_572977674r2138	CACNA1S	V442I	V442
dbsnp_benign	gnomad_1_201089263_A_G_35856559r2139	CACNA1S	Y299H	Y299
dbsnp_benign	gnomad_1_201039883_C_T_72749169r2141	CACNA1S	S1857N	S1857
dbsnp_benign	gnomad_1_201039899_C_T_540721779r2142	CACNA1S	G1852R	G1852
dbsnp_benign	gnomad_1_201039938_G_A_149547196r2143	CACNA1S	P1839S	P1839
dbsnp_benign	gnomad_1_201039943_T_G_200765341r2144	CACNA1S	E1837A	E1837
dbsnp_benign	gnomad_1_201040302_G_A_200434921r2145	CACNA1S	P1767S	P1767
dbsnp_benign	gnomad_1_201040302_G_T_200434921r2146	CACNA1S	P1767T	P1767
dbsnp_benign	gnomad_1_201041551_G_A_367577681r2147	CACNA1S	T1696M	T1696
dbsnp_benign	gnomad_7_81959300_T_G_35131433r2148	CACNA2D1	D1057A	D1057
dbsnp_benign	gnomad_7_81969925_C_G_151327713r2149	CACNA2D1	S767T	S767
dbsnp_benign	gnomad_7_81971792_C_T_78086631r2150	CACNA2D1	S721N	S721
dbsnp_benign	gnomad_7_81971860_G_A_147499376r2151	CACNA2D1	N698N	N698
dbsnp_benign	gnomad_3_50364700_G_A_150832847r2152	CACNA2D2	P1140L	P1140
dbsnp_benign	gnomad_12_1913030_G_C_202054008r2153	CACNA2D4	A140G	A140
dbsnp_benign	gnomad_12_1913030_G_A_202054008r2154	CACNA2D4	A140V	A140
dbsnp_benign	gnomad_12_1800416_G_A_201325274r2156	CACNA2D4	A964V	A964
dbsnp_benign	gnomad_10_18141194_T_C_751631146r2158	CACNB2	S5S	S5
dbsnp_benign	gnomad_10_18141194_T_G_751631146r2159	CACNB2	S5R	S5
dbsnp_benign	gnomad_10_18150971_G_A_150722502r2160	CACNB2	R70H	R70
dbsnp_benign	gnomad_10_18506499_T_C_538160664r2162	CACNB2	L208L	L208
dbsnp_benign	gnomad_10_18515022_G_A_142899184r2163	CACNB2	G238D	G238
dbsnp_benign	gnomad_10_18539411_C_T_137886839r2165	CACNB2	S557L	S557
dbsnp_benign	gnomad_10_18539411_C_G_137886839r2166	CACNB2	S557W	S557
dbsnp_benign	gnomad_10_18539557_C_G_61733968r2168	CACNB2	R606G	R606
dbsnp_benign	gnomad_10_18539557_C_T_61733968r2169	CACNB2	R606W	R606
dbsnp_benign	gnomad_10_18539706_T_G_58225473r2171	CACNB2	D655E	D655
dbsnp_benign	gnomad_10_18539706_T_C_58225473r2173	CACNB2	D655D	D655
dbsnp_benign	gnomad_10_18536187_G_A_148414498r2174	CACNB2	Q431Q	Q431
dbsnp_benign	gnomad_2_151860808_C_T_2293219r2175	CACNB4	T257T	T257
dbsnp_benign	gnomad_2_151870575_T_C_201870832r2176	CACNB4	M219V	M219
dbsnp_benign	gnomad_2_151880879_C_A_1805031r2178	CACNB4	C104F	C104
dbsnp_benign	gnomad_2_152098968_G_C_200662010r2179	CACNB4	P15R	P15
dbsnp_benign	gnomad_2_152098972_C_G_573977862r2180	CACNB4	G14R	G14
dbsnp_benign	gnomad_2_152098972_C_T_573977862r2181	CACNB4	G14R	G14
dbsnp_benign	gnomad_2_152099004_G_A_542973906r2182	CACNB4	S3F	S3
dbsnp_benign	gnomad_2_152099007_G_A_200092211r2183	CACNB4	S2F	S2
dbsnp_benign	gnomad_2_27238500_T_C_144692793r2184	CAD	F1644L	F1644
dbsnp_benign	gnomad_19_16482518_C_T_10404156r2186	CALR3	D284N	D284
dbsnp_benign	gnomad_19_16482520_G_A_75099211r2188	CALR3	T283I	T283
dbsnp_benign	gnomad_1_7732460_G_A_61741616r2189	CAMTA1	R976K	R976
dbsnp_benign	gnomad_1_7737443_C_G_41278952r2190	CAMTA1	N1177K	N1177
dbsnp_benign	gnomad_1_7737565_A_C_41278954r2192	CAMTA1	N1218T	N1218
dbsnp_benign	gnomad_1_7738307_C_T_137974312r2194	CAMTA1	T1336I	T1336
dbsnp_benign	gnomad_17_78993633_T_A_139486406r2195	CANT1	M375L	M375
dbsnp_benign	gnomad_17_78997190_C_A_140112462r2197	CANT1	V145L	V145
dbsnp_benign	gnomad_17_78997190_C_G_140112462r2198	CANT1	V145L	V145
dbsnp_benign	gnomad_17_78997190_C_T_140112462r2199	CANT1	V145M	V145
dbsnp_benign	gnomad_17_78997429_G_A_200811852r2200	CANT1	A65V	A65
dbsnp_benign	gnomad_15_42387805_C_T_35889956r2202	CAPN3	T184M	T184
dbsnp_benign	gnomad_11_77123841_C_A_111264315r2204	CAPN5	L632I	L632
dbsnp_benign	gnomad_1_112619878_G_A_149653791r2205	CAPZA1	E12K	E12
dbsnp_benign	gnomad_7_2938751_G_A_149430714r2206	CARD11	D315D	D315
dbsnp_benign	gnomad_17_80181623_G_A_115582620r2207	CARD14	R62Q	R62
dbsnp_benign	gnomad_17_80184089_G_C_144475004r2209	CARD14	D176H	D176
dbsnp_benign	gnomad_17_80184162_G_T_114688446r2211	CARD14	S200I	S200
dbsnp_benign	gnomad_17_80184162_G_A_114688446r2212	CARD14	S200N	S200
dbsnp_benign	gnomad_17_80189840_C_A_145167842r2214	CARD14	R311R	R311
dbsnp_benign	gnomad_17_80189869_G_A_144207494r2215	CARD14	E320E	E320
dbsnp_benign	gnomad_17_80191324_C_T_141698692r2217	CARD14	A364V	A364
dbsnp_benign	gnomad_17_80191403_C_T_74951924r2218	CARD14	F390F	F390
dbsnp_benign	gnomad_17_80192527_G_A_61751629r2220	CARD14	E422K	E422
dbsnp_benign	gnomad_17_80198512_C_T_200102454r2222	CARD14	T591M	T591
dbsnp_benign	gnomad_16_67648288_C_G_202220889r2224	CARMIL2	D436E	D436
dbsnp_benign	gnomad_13_110642407_C_T_147216443r2225	CARS2	A511T	A511
dbsnp_benign	gnomad_13_110647166_G_A_142070578r2227	CARS2	D376D	D376
dbsnp_benign	gnomad_X_41534726_C_T_137964936r2229	CASK	R766Q	R766
dbsnp_benign	gnomad_2_201209363_A_T_80358239r2230	CASP10	I406L	I406
dbsnp_benign	gnomad_1_115705203_C_T_141314684r2232	CASQ2	D310N	D310
dbsnp_benign	gnomad_1_115725517_A_G_181769947r2234	CASQ2	F258F	F258
dbsnp_benign	gnomad_1_115725517_A_T_181769947r2236	CASQ2	F258L	F258
dbsnp_benign	gnomad_3_122261783_G_A_62269092r2237	CASR	E250K	E250
dbsnp_benign	gnomad_3_122261950_C_A_200528343r2238	CASR	I305I	I305
dbsnp_benign	gnomad_3_122261950_C_G_200528343r2239	CASR	I305M	I305
dbsnp_benign	gnomad_3_122262320_C_T_142818334r2240	CASR	H429Y	H429
dbsnp_benign	gnomad_3_122262368_A_G_12493789r2241	CASR	T445A	T445
dbsnp_benign	gnomad_3_122282135_G_A_115230894r2243	CASR	R544Q	R544
dbsnp_benign	gnomad_3_122284018_C_T_150869744r2245	CASR	F688F	F688
dbsnp_benign	gnomad_3_122284778_G_A_76327999r2246	CASR	E942K	E942
dbsnp_benign	gnomad_3_122285045_G_A_142704083r2249	CASR	G1031S	G1031
dbsnp_benign	gnomad_1_10665356_G_A_183516103r2250	CASZ1	R78C	R78
dbsnp_benign	gnomad_11_66021536_G_A_1783562r2252	CATSPER1	L551L	L551
dbsnp_benign	gnomad_11_66025323_C_T_1191715r2254	CATSPER1	V353I	V353
dbsnp_benign	gnomad_11_66025497_G_A_150803613r2256	CATSPER1	R295W	R295
dbsnp_benign	gnomad_3_8733975_C_T_1008642r2258	CAV3	N33N	N33
dbsnp_benign	gnomad_3_8745576_C_T_759446749r2260	CAV3	D55D	D55
dbsnp_benign	gnomad_3_8745576_C_G_759446749r2261	CAV3	D55E	D55
dbsnp_benign	gnomad_3_8745577_G_A_72546667r2262	CAV3	G56S	G56
dbsnp_benign	gnomad_3_8745644_C_T_72546668r2264	CAV3	T78M	T78
dbsnp_benign	gnomad_3_8745854_G_A_140575619r2265	CAV3	R148Q	R148
dbsnp_benign	gnomad_11_119278569_C_T_148368481r2266	CBL	I429I	I429
dbsnp_benign	gnomad_11_119284996_A_G_17848896r2267	CBL	M487V	M487
dbsnp_benign	gnomad_11_119285065_C_G_538054260r2268	CBL	P510A	P510
dbsnp_benign	gnomad_11_119285272_C_A_369030902r2269	CBL	D549E	D549
dbsnp_benign	gnomad_11_119287852_A_C_143264567r2270	CBL	S648R	S648
dbsnp_benign	gnomad_11_119296941_C_T_146705974r2271	CBL	P687L	P687
dbsnp_benign	gnomad_11_119297446_C_T_2227986r2272	CBL	S739F	S739
dbsnp_benign	gnomad_11_119298422_T_G_774428573r2273	CBL	D772E	D772
dbsnp_benign	gnomad_11_119298469_G_A_150811339r2274	CBL	R788Q	R788
dbsnp_benign	gnomad_11_119299629_C_T_201631570r2275	CBL	L857F	L857
dbsnp_benign	gnomad_11_119299648_A_G_146250423r2276	CBL	N863S	N863
dbsnp_benign	gnomad_11_119299770_G_A_17122769r2277	CBL	V904I	V904
dbsnp_benign	gnomad_11_59843942_C_T_11825834r2279	CBLIF	G65R	G65
dbsnp_benign	gnomad_21_43053893_C_T_150828989r2281	CBS	R548Q	R548
dbsnp_benign	gnomad_21_43056816_G_A_187828882r2282	CBS	H513H	H513
dbsnp_benign	gnomad_21_43068521_T_G_34040148r2283	CBS	K102Q	K102
dbsnp_benign	gnomad_21_43068610_T_A_192232907r2285	CBS	K72I	K72
dbsnp_benign	gnomad_21_43072142_G_A_201827340r2287	CBS	R18C	R18
dbsnp_benign	gnomad_21_43072142_G_T_201827340r2288	CBS	R18S	R18
dbsnp_benign	gnomad_19_13913456_C_T_61740117r2290	CC2D1A	A189V	A189
dbsnp_benign	gnomad_19_13918814_A_C_11883041r2292	CC2D1A	T339P	T339
dbsnp_benign	gnomad_19_13920599_C_G_199717745r2294	CC2D1A	P467A	P467
dbsnp_benign	gnomad_19_13923430_C_T_202057391r2295	CC2D1A	T580I	T580
dbsnp_benign	gnomad_19_13927978_C_T_2305777r2297	CC2D1A	T801M	T801
dbsnp_benign	gnomad_19_13928006_C_G_199683318r2299	CC2D1A	D810E	D810
dbsnp_benign	gnomad_19_13930083_G_A_11669628r2301	CC2D1A	A906T	A906
dbsnp_benign	gnomad_4_15502836_T_G_186264635r2303	CC2D2A	S117R	S117
dbsnp_benign	gnomad_4_15538112_G_A_16892134r2304	CC2D2A	V660I	V660
dbsnp_benign	gnomad_4_15538112_G_C_16892134r2305	CC2D2A	V660L	V660
dbsnp_benign	gnomad_4_15540950_G_A_778205727r2306	CC2D2A	R706Q	R706
dbsnp_benign	gnomad_4_15553294_C_T_113835820r2307	CC2D2A	I825I	I825
dbsnp_benign	gnomad_4_15557491_T_C_61740537r2309	CC2D2A	M938T	M938
dbsnp_benign	gnomad_4_15559217_T_C_76626268r2310	CC2D2A	I961T	I961
dbsnp_benign	gnomad_4_15580068_T_C_370492044r2311	CC2D2A	I1291T	I1291
dbsnp_benign	gnomad_4_15570411_G_A_61734948r2312	CC2D2A	R1170K	R1170
dbsnp_benign	gnomad_4_15514710_G_A_62000428r2314	CC2D2A	E241K	E241
dbsnp_benign	gnomad_4_15515909_T_C_201465430r2316	CC2D2A	F308L	F308
dbsnp_benign	gnomad_18_59466751_G_A_116596858r2318	CCBE1	P181S	P181
dbsnp_benign	gnomad_18_59697220_G_T_80008675r2319	CCBE1	D41E	D41
dbsnp_benign	gnomad_X_49247746_C_G_144685788r2321	CCDC22	T357S	T357
dbsnp_benign	gnomad_3_180651495_G_A_183413880r2322	CCDC39	T358I	T358
dbsnp_benign	gnomad_3_180659682_C_T_61733578r2323	CCDC39	A202T	A202
dbsnp_benign	gnomad_3_180661985_C_T_115952495r2324	CCDC39	R78H	R78
dbsnp_benign	gnomad_17_80040052_A_G_201709592r2326	CCDC40	T112A	T112
dbsnp_benign	gnomad_17_80047357_G_A_150615436r2328	CCDC40	D211N	D211
dbsnp_benign	gnomad_17_80048756_G_C_201042940r2330	CCDC40	D284H	D284
dbsnp_benign	gnomad_17_80050247_A_C_61734951r2332	CCDC40	K375Q	K375
dbsnp_benign	gnomad_17_80050256_G_A_116795025r2334	CCDC40	A378T	A378
dbsnp_benign	gnomad_17_80081656_C_G_191736683r2336	CCDC40	T558R	T558
dbsnp_benign	gnomad_17_80086022_T_C_117203086r2337	CCDC40	L752P	L752
dbsnp_benign	gnomad_17_80086103_G_A_183809462r2339	CCDC40	R779H	R779
dbsnp_benign	gnomad_17_80089836_C_T_118143944r2340	CCDC40	I928I	I928
dbsnp_benign	gnomad_17_80089837_G_A_59896146r2342	CCDC40	G929S	G929
dbsnp_benign	gnomad_17_80095330_G_T_61686936r2344	CCDC40	R967L	R967
dbsnp_benign	gnomad_17_80095330_G_A_61686936r2345	CCDC40	R967H	R967
dbsnp_benign	gnomad_17_80058912_G_A_372976809r2347	CCDC40	A458T	A458
dbsnp_benign	gnomad_17_80065575_G_A_59978698r2349	CCDC40	E511K	E511
dbsnp_benign	gnomad_17_80065575_G_T_59978698r2351	CCDC40	E511NA	E511
dbsnp_benign	gnomad_3_191382779_A_G_114146378r2352	CCDC50	K250E	K250
dbsnp_benign	gnomad_12_48918898_G_T_117646559r2353	CCDC65	D341Y	D341
dbsnp_benign	gnomad_12_48921417_G_A_117927481r2355	CCDC65	G477S	G477
dbsnp_benign	gnomad_16_723105_C_T_150304459r2357	CCDC78	R397H	R397
dbsnp_benign	gnomad_16_723106_G_A_559942514r2359	CCDC78	R397C	R397
dbsnp_benign	gnomad_16_724386_G_A_61998220r2360	CCDC78	R297C	R297
dbsnp_benign	gnomad_16_724472_G_A_77707419r2362	CCDC78	T268M	T268
dbsnp_benign	gnomad_16_724709_C_T_147606575r2364	CCDC78	R246Q	R246
dbsnp_benign	gnomad_14_91278091_C_T_115510695r2366	CCDC88C	R1630H	R1630
dbsnp_benign	gnomad_14_91289113_A_G_201222692r2368	CCDC88C	V1478A	V1478
dbsnp_benign	gnomad_14_91289219_C_T_189215037r2369	CCDC88C	A1443T	A1443
dbsnp_benign	gnomad_14_91289281_G_A_202217944r2371	CCDC88C	S1422L	S1422
dbsnp_benign	gnomad_6_112064941_A_T_35374349r2373	CCN6	N178I	N178
dbsnp_benign	gnomad_12_4278872_C_G_143681287r2375	CCND2	S175C	S175
dbsnp_benign	gnomad_5_87362612_G_A_181630831r2376	RASA1	R465H	R465
dbsnp_benign	gnomad_5_87363477_A_G_145752649r2378	RASA1	Y528C	Y528
dbsnp_benign	gnomad_5_87376984_A_T_373098580r2380	RASA1	E763V	E763
dbsnp_benign	gnomad_5_87379775_C_A_184201084r2381	RASA1	T843N	T843
dbsnp_benign	gnomad_5_55231488_C_T_114088695r2383	CCNO	E314K	E314
dbsnp_benign	gnomad_6_47595933_C_A_141881558r2384	CD2AP	P394Q	P394
dbsnp_benign	gnomad_6_47609163_C_T_146444716r2385	CD2AP	A558V	A558
dbsnp_benign	gnomad_20_46128199_C_T_535886332r2387	CD40	A207A	A207
dbsnp_benign	gnomad_20_46128923_C_T_144466131r2389	CD40	P239P	P239
dbsnp_benign	gnomad_1_207767135_G_A_17006830r2390	CD46	D266N	D266
dbsnp_benign	gnomad_1_207770345_C_T_41317833r2391	CD46	P324L	P324
dbsnp_benign	gnomad_1_207785101_C_T_35366573r2392	CD46	A353V	A353
dbsnp_benign	gnomad_X_150777456_C_T_182874251r2394	CD99L2	D175N	D175
dbsnp_benign	gnomad_15_42726320_C_T_61746356r2395	CDAN1	R1065Q	R1065
dbsnp_benign	gnomad_15_42728236_G_A_114779238r2397	CDAN1	R946W	R946
dbsnp_benign	gnomad_15_42728706_A_C_529452785r2399	CDAN1	I917S	I917
dbsnp_benign	gnomad_15_42728718_T_A_76947588r2401	CDAN1	Q913L	Q913
dbsnp_benign	gnomad_15_42736485_C_T_12441516r2402	CDAN1	R129H	R129
dbsnp_benign	gnomad_1_100499111_A_G_113885721r2404	CDC14A	Q535R	Q535
dbsnp_benign	gnomad_1_100499111_A_C_113885721r2405	CDC14A	Q535P	Q535
dbsnp_benign	gnomad_16_68738336_C_A_139866691r2406	CDH1	P30T	P30
dbsnp_benign	gnomad_16_68801694_G_A_587780117r2407	CDH1	R63Q	R63
dbsnp_benign	gnomad_16_68801792_A_G_749306433r2408	CDH1	I96V	I96
dbsnp_benign	gnomad_16_68801810_G_A_368492235r2409	CDH1	A102T	A102
dbsnp_benign	gnomad_16_68801830_A_G_116542018r2411	CDH1	R108R	R108
dbsnp_benign	gnomad_16_68808430_G_A_142498771r2413	CDH1	V132I	V132
dbsnp_benign	gnomad_16_68808707_A_C_201141645r2414	CDH1	K182N	K182
dbsnp_benign	gnomad_16_68808831_C_T_200310662r2415	CDH1	R224C	R224
dbsnp_benign	gnomad_16_68808832_G_A_201511530r2416	CDH1	R224H	R224
dbsnp_benign	gnomad_16_68808832_G_T_201511530r2417	CDH1	R224L	R224
dbsnp_benign	gnomad_16_68810208_C_T_115494727r2418	CDH1	H233H	H233
dbsnp_benign	gnomad_16_68810329_G_A_781513008r2419	CDH1	G274S	G274
dbsnp_benign	gnomad_16_68811721_C_T_755215407r2420	CDH1	D290D	D290
dbsnp_benign	gnomad_16_68811743_G_A_142822590r2421	CDH1	A298T	A298
dbsnp_benign	gnomad_16_68811758_A_G_876660744r2422	CDH1	T303A	T303
dbsnp_benign	gnomad_16_68812144_A_G_116093741r2423	CDH1	T340A	T340
dbsnp_benign	gnomad_16_68813471_C_T_187862045r2425	CDH1	N432N	N432
dbsnp_benign	gnomad_16_68813471_C_G_187862045r2426	CDH1	N432K	N432
dbsnp_benign	gnomad_16_68813473_A_G_376097289r2427	CDH1	D433G	D433
dbsnp_benign	gnomad_16_68813483_G_A_557551011r2429	CDH1	L436L	L436
dbsnp_benign	gnomad_16_68815603_C_T_370864592r2431	CDH1	T470I	T470
dbsnp_benign	gnomad_16_68822033_C_T_1801025r2432	CDH1	L582L	L582
dbsnp_benign	gnomad_16_68822062_C_T_373719554r2433	CDH1	N591N	N591
dbsnp_benign	gnomad_16_68822063_G_A_35187787r2434	CDH1	A592T	A592
dbsnp_benign	gnomad_16_68822063_G_T_35187787r2435	CDH1	A592S	A592
dbsnp_benign	gnomad_16_68822177_C_G_2276331r2437	CDH1	L630V	L630
dbsnp_benign	gnomad_16_68823439_G_A_368243190r2439	CDH1	E659E	E659
dbsnp_benign	gnomad_16_68823539_G_A_386833398r2440	CDH1	G693S	G693
dbsnp_benign	gnomad_16_68828301_C_T_61747636r2441	CDH1	D764D	D764
dbsnp_benign	gnomad_16_68829689_C_T_114265540r2443	CDH1	D777D	D777
dbsnp_benign	gnomad_16_68829771_G_A_200894246r2444	CDH1	D805N	D805
dbsnp_benign	gnomad_16_68833364_C_T_770974998r2445	CDH1	S838S	S838
dbsnp_benign	gnomad_16_68833439_C_T_115817750r2446	CDH1	N863N	N863
dbsnp_benign	gnomad_16_83670814_G_A_35549391r2447	CDH13	A376T	A376
dbsnp_benign	gnomad_16_89179482_G_T_2287359r2449	CDH15	A37S	A37
dbsnp_benign	gnomad_16_89185285_C_T_148424541r2451	CDH15	D205D	D205
dbsnp_benign	gnomad_16_89195063_G_A_149307887r2453	CDH15	G785R	G785
dbsnp_benign	gnomad_16_89195063_G_C_149307887r2454	CDH15	G785R	G785
dbsnp_benign	gnomad_10_71566886_G_C_199514829r2456	CDH23	E192Q	E192
dbsnp_benign	gnomad_10_71566886_G_A_199514829r2458	CDH23	E192K	E192
dbsnp_benign	gnomad_10_71617406_A_G_7903502r2459	N/A	NAN/ANA	NAN/A
dbsnp_benign	gnomad_10_71646591_G_A_62622410r2461	CDH23	V475M	V475
dbsnp_benign	gnomad_10_71646591_G_T_62622410r2463	CDH23	V475L	V475
dbsnp_benign	gnomad_10_71646691_G_T_115450602r2464	CDH23	C508F	C508
dbsnp_benign	gnomad_10_71679448_C_T_201475055r2466	CDH23	A605V	A605
dbsnp_benign	gnomad_10_71694233_C_T_181255269r2468	CDH23	H755Y	H755
dbsnp_benign	gnomad_10_71702192_C_G_188498736r2470	CDH23	I856M	I856
dbsnp_benign	gnomad_10_71702196_G_A_181275139r2472	CDH23	V858I	V858
dbsnp_benign	gnomad_10_71705007_A_G_188098974r2474	CDH23	S944G	S944
dbsnp_benign	gnomad_10_71740922_C_T_554938323r2476	CDH23	P1530L	P1530
dbsnp_benign	gnomad_10_71777860_G_A_56043301r2477	CDH23	A1676T	A1676
dbsnp_benign	gnomad_10_71779376_T_C_114745089r2479	CDH23	F1766S	F1766
dbsnp_benign	gnomad_10_71779391_G_A_111033480r2481	CDH23	R1771Q	R1771
dbsnp_benign	gnomad_10_71784336_C_G_74145660r2483	CDH23	D1806E	D1806
dbsnp_benign	gnomad_10_71785048_C_T_397517340r2485	CDH23	T1887I	T1887
dbsnp_benign	gnomad_10_71785640_G_A_368828743r2487	CDH23	V1908I	V1908
dbsnp_benign	gnomad_10_71793524_T_A_111033494r2488	CDH23	I2199N	I2199
dbsnp_benign	gnomad_10_71799187_C_T_369805384r2490	CDH23	N2377N	N2377
dbsnp_benign	gnomad_10_71803045_T_C_114819374r2491	CDH23	L2544L	L2544
dbsnp_benign	gnomad_10_71803310_G_C_41281338r2492	CDH23	E2588Q	E2588
dbsnp_benign	gnomad_10_71814971_A_C_140463385r2494	CDH23	D3253A	D3253
dbsnp_benign	gnomad_10_71712737_A_G_41281310r2496	CDH23	N1098S	N1098
dbsnp_benign	gnomad_10_71712805_A_T_200542052r2497	CDH23	I1121F	I1121
dbsnp_benign	gnomad_10_71712808_T_G_77821631r2498	CDH23	L1122V	L1122
dbsnp_benign	gnomad_10_71725515_G_A_80028391r2500	CDH23	V1192I	V1192
dbsnp_benign	gnomad_10_71730514_A_G_41281314r2502	CDH23	T1209A	T1209
dbsnp_benign	gnomad_10_71732316_C_T_41281318r2504	CDH23	R1349C	R1349
dbsnp_benign	gnomad_10_71510109_A_G_61732490r2506	CDH23	Q58R	Q58
dbsnp_benign	gnomad_10_71810506_C_G_188966938r2508	CDH23	A3005G	A3005
dbsnp_benign	gnomad_10_71810506_C_T_188966938r2509	CDH23	A3005V	A3005
dbsnp_benign	gnomad_10_71812008_T_C_45583140r2510	CDH23	F3125L	F3125
dbsnp_benign	gnomad_10_71791279_G_A_201887949r2512	CDH23	R2066Q	R2066
dbsnp_benign	gnomad_16_68645699_A_T_374627741r2514	CDH3	T37S	T37
dbsnp_benign	gnomad_16_68682392_C_T_74026937r2515	CDH3	R363C	R363
dbsnp_benign	gnomad_16_68698147_G_T_151140320r2516	CDH3	G779C	G779
dbsnp_benign	gnomad_10_84196512_C_A_12781048r2518	CDHR1	H53Q	H53
dbsnp_benign	gnomad_10_84196512_C_T_12781048r2520	CDHR1	H53H	H53
dbsnp_benign	gnomad_10_84200648_G_C_74145715r2521	CDHR1	R162S	R162
dbsnp_benign	gnomad_10_84203068_C_T_7086200r2523	CDHR1	A243V	A243
dbsnp_benign	gnomad_10_84214475_C_T_45584033r2525	CDHR1	P812S	P812
dbsnp_benign	gnomad_9_120394512_A_G_77100552r2527	CDK5RAP2	L1860L	L1860
dbsnp_benign	gnomad_9_120407154_C_G_16909747r2529	CDK5RAP2	R1607S	R1607
dbsnp_benign	gnomad_9_120443634_C_G_3780679r2531	CDK5RAP2	R1045T	R1045
dbsnp_benign	gnomad_9_120448094_T_A_142596662r2533	CDK5RAP2	I942I	I942
dbsnp_benign	gnomad_X_18575402_G_A_267608436r2534	CDKL5	R65Q	R65
dbsnp_benign	gnomad_X_18598522_A_G_751995225r2535	CDKL5	T296A	T296
dbsnp_benign	gnomad_X_18598586_A_G_756537286r2536	CDKL5	H317R	H317
dbsnp_benign	gnomad_X_18604324_A_G_267608631r2537	CDKL5	H467R	H467
dbsnp_benign	gnomad_X_18604447_T_C_201893287r2538	CDKL5	I508T	I508
dbsnp_benign	gnomad_X_18604450_C_T_779325312r2539	CDKL5	A509V	A509
dbsnp_benign	gnomad_X_18604537_C_T_1413837885r2540	CDKL5	T538M	T538
dbsnp_benign	gnomad_X_18604645_C_T_199897804r2541	CDKL5	P574L	P574
dbsnp_benign	gnomad_X_18613242_A_G_748459878r2542	CDKL5	N748S	N748
dbsnp_benign	gnomad_X_18625140_G_A_140313320r2543	CDKL5	D797N	D797
dbsnp_benign	gnomad_X_18625140_G_C_140313320r2544	CDKL5	D797H	D797
dbsnp_benign	gnomad_X_18628554_G_A_763110247r2545	CDKL5	A894T	A894
dbsnp_benign	gnomad_X_18628554_G_C_763110247r2546	CDKL5	A894P	A894
dbsnp_benign	gnomad_6_36684352_G_A_34916193r2547	CDKN1A	R84Q	R84
dbsnp_benign	gnomad_12_12718165_T_G_2066827r2548	CDKN1B	V109G	V109
dbsnp_benign	gnomad_12_12718926_C_T_73281150r2550	CDKN1B	L193F	L193
dbsnp_benign	gnomad_11_2885137_G_A_771731330r2551	CDKN1C	P118L	P118
dbsnp_benign	gnomad_9_21968733_G_A_181044510r2552	CDKN2A	H166Y	H166
dbsnp_benign	gnomad_9_21970990_A_T_6413463r2554	CDKN2A	H123Q	H123
dbsnp_benign	gnomad_9_21970998_G_C_142371511r2555	CDKN2A	L121V	L121
dbsnp_benign	gnomad_9_21971041_C_T_199888003r2556	CDKN2A	V106V	V106
dbsnp_benign	gnomad_9_21971061_C_A_200863613r2557	CDKN2A	A100S	A100
dbsnp_benign	gnomad_9_21971185_T_G_201208890r2558	CDKN2A	R58R	R58
dbsnp_benign	gnomad_9_21971189_G_C_372266620r2560	CDKN2A	A57G	A57
dbsnp_benign	gnomad_9_21971189_G_A_372266620r2561	CDKN2A	A57V	A57
dbsnp_benign	gnomad_9_21968241_G_A_778871932r2562	CDKN2A	D153D	D153
dbsnp_benign	gnomad_9_21994263_G_A_374360796r2563	CDKN2A	F23F	F23
dbsnp_benign	gnomad_11_125961796_G_A_150174788r2564	CDON	R1187C	R1187
dbsnp_benign	gnomad_11_125994311_T_C_115533243r2566	CDON	S875G	S875
dbsnp_benign	gnomad_6_31116168_C_T_145583110r2568	N/A	NAN/ANA	NAN/A
dbsnp_benign	gnomad_19_44704143_G_A_200297676r2570	CEACAM16	A170T	A170
dbsnp_benign	gnomad_19_44704143_G_C_200297676r2571	CEACAM16	A170P	A170
dbsnp_benign	gnomad_9_133070628_T_C_77696629r2572	CEL	I485T	I485
dbsnp_benign	gnomad_9_133071121_G_A_201012268r2574	CEL	R540H	R540
dbsnp_benign	gnomad_9_133071330_T_G_1252154279r2576	CEL	S610A	S610
dbsnp_benign	gnomad_9_133071336_G_C_1322454680r2577	CEL	A612P	A612
dbsnp_benign	gnomad_9_133071528_G_T_529652004r2578	CEL	A676S	A676
dbsnp_benign	gnomad_9_133071528_G_C_529652004r2580	CEL	A676P	A676
dbsnp_benign	gnomad_9_133071636_G_A_75294797r2581	CEL	A712T	A712
dbsnp_benign	gnomad_9_133071636_G_C_75294797r2582	CEL	A712P	A712
dbsnp_benign	gnomad_9_133062063_G_T_558100781r2583	CEL	A21S	A21
dbsnp_benign	gnomad_9_133062063_G_A_558100781r2584	CEL	A21T	A21
dbsnp_benign	gnomad_1_214646003_C_T_114218080r2586	CENPF	R2145C	R2145
dbsnp_benign	gnomad_1_214647125_A_G_149416779r2587	CENPF	K2519E	K2519
dbsnp_benign	gnomad_13_24903945_T_C_75008861r2588	CENPJ	S936G	S936
dbsnp_benign	gnomad_13_24905576_G_A_144938364r2590	CENPJ	T821M	T821
dbsnp_benign	gnomad_13_24906608_G_A_193181742r2592	CENPJ	T477M	T477
dbsnp_benign	gnomad_13_24909892_T_C_150932292r2594	CENPJ	T255A	T255
dbsnp_benign	gnomad_1_3823176_C_T_111626991r2596	CEP104	E857K	E857
dbsnp_benign	gnomad_1_3829306_C_T_139181137r2597	CEP104	G704E	G704
dbsnp_benign	gnomad_1_3829868_G_A_148465057r2598	CEP104	R656C	R656
dbsnp_benign	gnomad_1_3835070_G_A_138897239r2599	CEP104	T447M	T447
dbsnp_benign	gnomad_1_3844921_T_A_61745578r2600	CEP104	E184D	E184
dbsnp_benign	gnomad_1_3844983_C_A_140856596r2602	CEP104	A164S	A164
dbsnp_benign	gnomad_1_3844983_C_G_140856596r2603	CEP104	A164P	A164
dbsnp_benign	gnomad_1_3847485_A_G_76925798r2604	CEP104	I139T	I139
dbsnp_benign	gnomad_5_123378350_T_C_61744334r2605	CEP120	S728G	S728
dbsnp_benign	gnomad_5_123390067_T_C_114281792r2607	CEP120	K371R	K371
dbsnp_benign	gnomad_5_123412500_T_C_147273517r2608	CEP120	K121R	K121
dbsnp_benign	gnomad_4_55959703_A_C_76941356r2610	CEP135	E212D	E212
dbsnp_benign	gnomad_4_55959703_A_T_76941356r2611	CEP135	E212D	E212
dbsnp_benign	gnomad_4_55971379_G_A_62641664r2612	CEP135	S407N	S407
dbsnp_benign	gnomad_15_48738304_G_A_368764302r2614	CEP152	P1693L	P1693
dbsnp_benign	gnomad_15_48738625_C_G_202237336r2616	CEP152	R1586P	R1586
dbsnp_benign	gnomad_15_48741622_G_C_149478199r2618	CEP152	Q1358E	Q1358
dbsnp_benign	gnomad_15_48755923_C_G_115832709r2619	CEP152	A1109P	A1109
dbsnp_benign	gnomad_15_48755970_C_T_74012142r2621	CEP152	C1093Y	C1093
dbsnp_benign	gnomad_15_48756444_T_C_74245641r2623	CEP152	Q935R	Q935
dbsnp_benign	gnomad_15_48760148_G_A_145138194r2625	CEP152	S894F	S894
dbsnp_benign	gnomad_15_48768237_T_C_200879436r2627	CEP152	K667R	K667
dbsnp_benign	gnomad_11_117338665_C_G_565845914r2628	CEP164	Q27E	Q27
dbsnp_benign	gnomad_11_117338665_C_A_565845914r2629	CEP164	Q27K	Q27
dbsnp_benign	gnomad_11_117397176_C_T_149875085r2630	CEP164	R1122C	R1122
dbsnp_benign	gnomad_20_35504167_C_A_116637219r2632	CEP250	A1933E	A1933
dbsnp_benign	gnomad_12_88086456_C_G_183655276r2633	CEP290	D1413H	D1413
dbsnp_benign	gnomad_12_88087887_G_A_181121175r2635	CEP290	R1363W	R1363
dbsnp_benign	gnomad_12_88102849_C_T_182369459r2637	CEP290	E994K	E994
dbsnp_benign	gnomad_12_88103002_T_C_75220808r2638	CEP290	I943V	I943
dbsnp_benign	gnomad_12_88111821_G_C_200454865r2640	CEP290	A697G	A697
dbsnp_benign	gnomad_12_88111821_G_A_200454865r2641	CEP290	A697V	A697
dbsnp_benign	gnomad_12_88129717_C_G_45502896r2642	CEP290	E277Q	E277
dbsnp_benign	gnomad_12_88136741_T_C_140236736r2644	CEP290	N115D	N115
dbsnp_benign	gnomad_12_88050377_C_A_189556433r2646	CEP290	D2396Y	D2396
dbsnp_benign	gnomad_12_88060900_A_G_191613017r2648	CEP290	L2151S	L2151
dbsnp_benign	gnomad_12_88060951_A_G_117852025r2650	CEP290	I2134T	I2134
dbsnp_benign	gnomad_12_88077762_C_T_200158553r2652	CEP290	E1841K	E1841
dbsnp_benign	gnomad_12_88079219_C_T_61941020r2653	CEP290	R1746Q	R1746
dbsnp_benign	gnomad_3_134558294_G_A_140668390r2655	CEP63	R540R	R540
dbsnp_benign	gnomad_2_181565492_C_A_10185262r2657	CERKL	L232F	L232
dbsnp_benign	gnomad_2_181604005_G_A_149078111r2659	CERKL	R105W	R105
dbsnp_benign	gnomad_2_181656808_C_T_61733527r2661	CERKL	A67T	A67
dbsnp_benign	gnomad_16_56973501_C_T_28381708r2663	CETP	D307D	D307
dbsnp_benign	gnomad_16_56981164_G_A_34855278r2664	CETP	V385M	V385
dbsnp_benign	gnomad_8_95269135_G_C_36096184r2665	CFAP418	P19A	P19
dbsnp_benign	gnomad_18_50266348_T_C_180778332r2667	CFAP53	K19K	K19
dbsnp_benign	gnomad_6_31946247_T_A_4151667r2669	CFB	L9H	L9
dbsnp_benign	gnomad_6_31946403_G_A_641153r2671	CFB	R32Q	R32
dbsnp_benign	gnomad_6_31946529_G_A_117314762r2673	CFB	R74H	R74
dbsnp_benign	gnomad_6_31947837_G_A_4151651r2675	CFB	G252S	G252
dbsnp_benign	gnomad_6_31948042_C_T_117905900r2677	CFB	F286F	F286
dbsnp_benign	gnomad_6_31948454_A_C_140166479r2679	CFB	E326D	E326
dbsnp_benign	gnomad_6_31950303_C_T_138207668r2681	CFB	H508H	H508
dbsnp_benign	gnomad_6_31950303_C_A_138207668r2683	CFB	H508Q	H508
dbsnp_benign	gnomad_6_31950377_A_G_149101394r2684	CFB	K533R	K533
dbsnp_benign	gnomad_6_31950691_A_C_45484591r2686	CFB	E566A	E566
dbsnp_benign	gnomad_6_31944746_T_C_36221133r2688	C2	V641A	V641
dbsnp_benign	gnomad_2_130592943_C_G_587780887r2690	CFC1	L202L	L202
dbsnp_benign	gnomad_2_130592961_G_T_587780885r2691	CFC1	P196P	P196
dbsnp_benign	gnomad_2_130598749_C_T_201431919r2693	CFC1	R47Q	R47
dbsnp_benign	gnomad_19_863220_C_G_2230216r2695	CFD	I248M	I248
dbsnp_benign	gnomad_1_196725160_T_C_201411537r2697	CFH	V579A	V579
dbsnp_benign	gnomad_1_196736919_G_A_55807605r2698	CFH	V837I	V837
dbsnp_benign	gnomad_1_196741968_C_T_34362004r2700	CFH	T1017I	T1017
dbsnp_benign	gnomad_1_196742020_T_C_34594237r2701	CFH	N1034N	N1034
dbsnp_benign	gnomad_1_196743466_A_T_35274867r2703	CFH	N1050Y	N1050
dbsnp_benign	gnomad_1_196743496_G_C_55771831r2705	CFH	V1060L	V1060
dbsnp_benign	gnomad_1_196790152_C_T_138675433r2707	CFHR3	P241S	P241
dbsnp_benign	gnomad_1_196914549_G_A_200135698r2709	CFHR4	R412Q	R412
dbsnp_benign	gnomad_1_196982962_C_T_12097550r2710	CFHR5	P46S	P46
dbsnp_benign	gnomad_1_196994182_A_G_200427185r2712	CFHR5	N178S	N178
dbsnp_benign	gnomad_1_196996063_G_A_139017763r2714	CFHR5	G278S	G278
dbsnp_benign	gnomad_1_197002489_G_T_141358257r2716	CFHR5	R385S	R385
dbsnp_benign	gnomad_4_109740988_G_A_113460688r2718	CFI	P553S	P553
dbsnp_benign	gnomad_4_109746329_T_C_41278047r2719	CFI	K441R	K441
dbsnp_benign	gnomad_4_109761567_G_A_138346388r2721	CFI	T203I	T203
dbsnp_benign	gnomad_7_117509093_G_A_1800076r2722	CFTR	R75Q	R75
dbsnp_benign	gnomad_7_117535318_A_G_121909046r2724	CFTR	E217G	E217
dbsnp_benign	gnomad_7_117610610_T_C_1800112r2726	CFTR	I1027T	I1027
dbsnp_benign	gnomad_7_117548682_C_A_4727853r2727	CFTR	N417K	N417
dbsnp_benign	gnomad_7_117548682_C_T_4727853r2728	CFTR	N417N	N417
dbsnp_benign	gnomad_7_117559479_G_A_213950r2730	CFTR	V470M	V470
dbsnp_benign	gnomad_7_117559655_G_A_1800095r2731	CFTR	E528E	E528
dbsnp_benign	gnomad_7_117559655_G_T_1800095r2733	CFTR	E528D	E528
dbsnp_benign	gnomad_10_49622143_C_G_115510708r2734	CHAT	L249V	L249
dbsnp_benign	gnomad_10_49625616_C_T_868749r2735	CHAT	P299L	P299
dbsnp_benign	gnomad_10_49646516_C_A_141794970r2736	CHAT	R375R	R375
dbsnp_benign	gnomad_10_49646516_C_T_141794970r2737	CHAT	R375W	R375
dbsnp_benign	gnomad_10_49646528_G_C_115212829r2738	CHAT	D379H	D379
dbsnp_benign	gnomad_10_49646591_G_A_8178991r2740	CHAT	D400N	D400
dbsnp_benign	gnomad_10_49648597_C_T_76014951r2742	CHAT	L458F	L458
dbsnp_benign	gnomad_10_49655142_G_A_80097077r2743	CHAT	R561Q	R561
dbsnp_benign	gnomad_22_23767396_G_A_775332895r2745	CHCHD10	P80L	P80
dbsnp_benign	gnomad_22_23767499_C_A_200831077r2747	CHCHD10	A46S	A46
dbsnp_benign	gnomad_22_23767535_G_A_551521196r2748	CHCHD10	P34S	P34
dbsnp_benign	gnomad_15_92937603_G_A_776393356r2750	CHD2	A177T	A177
dbsnp_benign	gnomad_15_92939634_A_G_117844037r2751	CHD2	K203R	K203
dbsnp_benign	gnomad_15_92942870_C_A_544867753r2752	CHD2	A285E	A285
dbsnp_benign	gnomad_15_92942870_C_T_544867753r2753	CHD2	A285V	A285
dbsnp_benign	gnomad_15_92943065_A_T_200120256r2754	CHD2	Q350L	Q350
dbsnp_benign	gnomad_15_92944453_A_G_143043614r2755	CHD2	N364S	N364
dbsnp_benign	gnomad_15_92946053_C_T_370464322r2757	CHD2	P405L	P405
dbsnp_benign	gnomad_15_92984389_C_T_150268140r2758	CHD2	D1042D	D1042
dbsnp_benign	gnomad_15_92985660_G_A_147466101r2760	CHD2	A1134T	A1134
dbsnp_benign	gnomad_15_93000581_G_A_146655995r2761	CHD2	G1360R	G1360
dbsnp_benign	gnomad_15_93014724_G_C_56227200r2762	CHD2	G1574A	G1574
dbsnp_benign	gnomad_15_93014765_C_T_139646715r2764	CHD2	R1588W	R1588
dbsnp_benign	gnomad_15_93014810_C_T_144395162r2765	CHD2	P1603S	P1603
dbsnp_benign	gnomad_15_93014877_A_G_143431217r2766	CHD2	N1625S	N1625
dbsnp_benign	gnomad_15_93014904_A_C_761860129r2767	CHD2	N1634T	N1634
dbsnp_benign	gnomad_15_93020152_G_A_747794466r2768	CHD2	A1683T	A1683
dbsnp_benign	gnomad_15_93020155_C_T_746849506r2769	CHD2	H1684Y	H1684
dbsnp_benign	gnomad_15_93024486_G_C_201950393r2770	CHD2	Q1756H	Q1756
dbsnp_benign	gnomad_17_7907390_G_A_759598225r2771	CHD3	R1609Q	R1609
dbsnp_benign	gnomad_8_60741530_C_G_763572916r2772	CHD7	P33R	P33
dbsnp_benign	gnomad_8_60741559_A_G_201542180r2773	CHD7	I43V	I43
dbsnp_benign	gnomad_8_60741841_T_G_183761594r2774	CHD7	S137A	S137
[truncated: 9,044 more rows]
