# Supplementary material for: Gene duplication is associated with gene diversification and potential neofunctionalization in lung cancer evolution
Source: Genome Res. 2026 Mar;36(3):561–77. doi: 10.1101/gr.278663.123 (PMC12951968; doi:10.1101/gr.278663.123)
Supplement: Supplement 4 [file Supplemental_Code_1.zip › funvar-tracerx-main/data/resources/benchmark/minimal/simple_muttab_gdc_3dhotspots.tsv]

gdc_type	ID	gene	transcript	mutation_res_num	score	pvalue	qvalue	info	mutation_res	mutation
gdc_3d_hotspots-PANCAN	CFTR_ENST00000003084_194	CFTR	ENST00000003084	194	.	0.0031	.	CLUSTER_ID=1	-	-
gdc_3d_hotspots-PANCAN	CFTR_ENST00000003084_355	CFTR	ENST00000003084	355	.	0.0031	.	CLUSTER_ID=1	-	-
gdc_3d_hotspots-PANCAN	CFTR_ENST00000003084_357	CFTR	ENST00000003084	357	.	0.0031	.	CLUSTER_ID=1	-	-
gdc_3d_hotspots-PANCAN	CFTR_ENST00000003084_360	CFTR	ENST00000003084	360	.	0.0031	.	CLUSTER_ID=1	-	-
gdc_3d_hotspots-PANCAN	CFTR_ENST00000003084_361	CFTR	ENST00000003084	361	.	0.0031	.	CLUSTER_ID=1	-	-
gdc_3d_hotspots-PANCAN	CFTR_ENST00000003084_364	CFTR	ENST00000003084	364	.	0.0031	.	CLUSTER_ID=1	-	-
gdc_3d_hotspots-PANCAN	CFTR_ENST00000003084_365	CFTR	ENST00000003084	365	.	0.0031	.	CLUSTER_ID=1	-	-
gdc_3d_hotspots-PANCAN	PDK4_ENST00000005178_201	PDK4	ENST00000005178	201	.	0.0039	.	CLUSTER_ID=2	-	-
gdc_3d_hotspots-PANCAN	PDK4_ENST00000005178_227	PDK4	ENST00000005178	227	.	0.0039	.	CLUSTER_ID=2	-	-
gdc_3d_hotspots-PANCAN	PDK4_ENST00000005178_228	PDK4	ENST00000005178	228	.	0.0039	.	CLUSTER_ID=2	-	-
gdc_3d_hotspots-PANCAN	PDK4_ENST00000005178_239	PDK4	ENST00000005178	239	.	0.0039	.	CLUSTER_ID=2	-	-
gdc_3d_hotspots-PANCAN	PDK4_ENST00000005178_280	PDK4	ENST00000005178	280	.	0.0039	.	CLUSTER_ID=2	-	-
gdc_3d_hotspots-PANCAN	PDK4_ENST00000005178_281	PDK4	ENST00000005178	281	.	0.0039	.	CLUSTER_ID=2	-	-
gdc_3d_hotspots-PANCAN	PDK4_ENST00000005178_289	PDK4	ENST00000005178	289	.	0.0039	.	CLUSTER_ID=2	-	-
gdc_3d_hotspots-PANCAN	GNA11_ENST00000078429_183	GNA11	ENST00000078429	183	.	0.01	.	CLUSTER_ID=3	-	-
gdc_3d_hotspots-PANCAN	GNA11_ENST00000078429_209	GNA11	ENST00000078429	209	.	0.01	.	CLUSTER_ID=3	-	-
gdc_3d_hotspots-PANCAN	GNA11_ENST00000078429_213	GNA11	ENST00000078429	213	.	0.01	.	CLUSTER_ID=3	-	-
gdc_3d_hotspots-PANCAN	GNA11_ENST00000078429_241	GNA11	ENST00000078429	241	.	0.01	.	CLUSTER_ID=3	-	-
gdc_3d_hotspots-PANCAN	FGF4_ENST00000168712_161	FGF4	ENST00000168712	161	.	0.029	.	CLUSTER_ID=4	-	-
gdc_3d_hotspots-PANCAN	FGF4_ENST00000168712_167	FGF4	ENST00000168712	167	.	0.029	.	CLUSTER_ID=4	-	-
gdc_3d_hotspots-PANCAN	FGF4_ENST00000168712_169	FGF4	ENST00000168712	169	.	0.029	.	CLUSTER_ID=4	-	-
gdc_3d_hotspots-PANCAN	FGF4_ENST00000168712_204	FGF4	ENST00000168712	204	.	0.029	.	CLUSTER_ID=4	-	-
gdc_3d_hotspots-PANCAN	KEAP1_ENST00000171111_135	KEAP1	ENST00000171111	135	.	2.9e-4	.	CLUSTER_ID=5	-	-
gdc_3d_hotspots-PANCAN	KEAP1_ENST00000171111_139	KEAP1	ENST00000171111	139	.	0.017	.	CLUSTER_ID=5	-	-
gdc_3d_hotspots-PANCAN	KEAP1_ENST00000171111_145	KEAP1	ENST00000171111	145	.	2.9e-4	.	CLUSTER_ID=5	-	-
gdc_3d_hotspots-PANCAN	KEAP1_ENST00000171111_152	KEAP1	ENST00000171111	152	.	2.9e-4	.	CLUSTER_ID=5	-	-
gdc_3d_hotspots-PANCAN	KEAP1_ENST00000171111_153	KEAP1	ENST00000171111	153	.	2.9e-4	.	CLUSTER_ID=5	-	-
gdc_3d_hotspots-PANCAN	KEAP1_ENST00000171111_155	KEAP1	ENST00000171111	155	.	2.9e-4	.	CLUSTER_ID=5	-	-
gdc_3d_hotspots-PANCAN	KEAP1_ENST00000171111_157	KEAP1	ENST00000171111	157	.	2.9e-4	.	CLUSTER_ID=5	-	-
gdc_3d_hotspots-PANCAN	KEAP1_ENST00000171111_159	KEAP1	ENST00000171111	159	.	2.9e-4	.	CLUSTER_ID=5	-	-
gdc_3d_hotspots-PANCAN	KEAP1_ENST00000171111_167	KEAP1	ENST00000171111	167	.	2.9e-4	.	CLUSTER_ID=5	-	-
gdc_3d_hotspots-PANCAN	KEAP1_ENST00000171111_168	KEAP1	ENST00000171111	168	.	0.017	.	CLUSTER_ID=5	-	-
gdc_3d_hotspots-PANCAN	KEAP1_ENST00000171111_169	KEAP1	ENST00000171111	169	.	0.017	.	CLUSTER_ID=5	-	-
gdc_3d_hotspots-PANCAN	KEAP1_ENST00000171111_171	KEAP1	ENST00000171111	171	.	2.9e-4	.	CLUSTER_ID=5	-	-
gdc_3d_hotspots-PANCAN	PPP1R15A_ENST00000200453_560	PPP1R15A	ENST00000200453	560	.	0.0095	.	CLUSTER_ID=6	-	-
gdc_3d_hotspots-PANCAN	PPP1R15A_ENST00000200453_562	PPP1R15A	ENST00000200453	562	.	0.0095	.	CLUSTER_ID=6	-	-
gdc_3d_hotspots-PANCAN	PPP1R15A_ENST00000200453_563	PPP1R15A	ENST00000200453	563	.	0.0095	.	CLUSTER_ID=6	-	-
gdc_3d_hotspots-PANCAN	TRIP6_ENST00000200457_293	TRIP6	ENST00000200457	293	.	0.027	.	CLUSTER_ID=7	-	-
gdc_3d_hotspots-PANCAN	TRIP6_ENST00000200457_315	TRIP6	ENST00000200457	315	.	0.027	.	CLUSTER_ID=7	-	-
gdc_3d_hotspots-PANCAN	TRIP6_ENST00000200457_316	TRIP6	ENST00000200457	316	.	0.027	.	CLUSTER_ID=7	-	-
gdc_3d_hotspots-PANCAN	DLD_ENST00000205402_80	DLD	ENST00000205402	80	.	0.025	.	CLUSTER_ID=8	-	-
gdc_3d_hotspots-PANCAN	DLD_ENST00000205402_85	DLD	ENST00000205402	85	.	0.025	.	CLUSTER_ID=8	-	-
gdc_3d_hotspots-PANCAN	DLD_ENST00000205402_86	DLD	ENST00000205402	86	.	0.025	.	CLUSTER_ID=8	-	-
gdc_3d_hotspots-PANCAN	DLD_ENST00000205402_90	DLD	ENST00000205402	90	.	0.025	.	CLUSTER_ID=8	-	-
gdc_3d_hotspots-PANCAN	DLD_ENST00000205402_130	DLD	ENST00000205402	130	.	0.025	.	CLUSTER_ID=8	-	-
gdc_3d_hotspots-PANCAN	DLD_ENST00000205402_417	DLD	ENST00000205402	417	.	0.015	.	CLUSTER_ID=9	-	-
gdc_3d_hotspots-PANCAN	DLD_ENST00000205402_419	DLD	ENST00000205402	419	.	0.015	.	CLUSTER_ID=9	-	-
gdc_3d_hotspots-PANCAN	DLD_ENST00000205402_442	DLD	ENST00000205402	442	.	0.015	.	CLUSTER_ID=9	-	-
gdc_3d_hotspots-PANCAN	DLD_ENST00000205402_446	DLD	ENST00000205402	446	.	0.015	.	CLUSTER_ID=9	-	-
gdc_3d_hotspots-PANCAN	DLD_ENST00000205402_448	DLD	ENST00000205402	448	.	0.015	.	CLUSTER_ID=9	-	-
gdc_3d_hotspots-PANCAN	DLD_ENST00000205402_501	DLD	ENST00000205402	501	.	0.015	.	CLUSTER_ID=9	-	-
gdc_3d_hotspots-PANCAN	DHPS_ENST00000210060_46	DHPS	ENST00000210060	46	.	0.037	.	CLUSTER_ID=10	-	-
gdc_3d_hotspots-PANCAN	DHPS_ENST00000210060_49	DHPS	ENST00000210060	49	.	0.037	.	CLUSTER_ID=10	-	-
gdc_3d_hotspots-PANCAN	DHPS_ENST00000210060_50	DHPS	ENST00000210060	50	.	0.037	.	CLUSTER_ID=10	-	-
gdc_3d_hotspots-PANCAN	DHPS_ENST00000210060_53	DHPS	ENST00000210060	53	.	0.037	.	CLUSTER_ID=10	-	-
gdc_3d_hotspots-PANCAN	CDC34_ENST00000215574_74	CDC34	ENST00000215574	74	.	0.043	.	CLUSTER_ID=11	-	-
gdc_3d_hotspots-PANCAN	CDC34_ENST00000215574_76	CDC34	ENST00000215574	76	.	0.043	.	CLUSTER_ID=11	-	-
gdc_3d_hotspots-PANCAN	CDC34_ENST00000215574_90	CDC34	ENST00000215574	90	.	0.043	.	CLUSTER_ID=11	-	-
gdc_3d_hotspots-PANCAN	MAPK1_ENST00000215832_81	MAPK1	ENST00000215832	81	.	0.014	.	CLUSTER_ID=12	-	-
gdc_3d_hotspots-PANCAN	MAPK1_ENST00000215832_126	MAPK1	ENST00000215832	126	.	0.0016	.	CLUSTER_ID=12	-	-
gdc_3d_hotspots-PANCAN	MAPK1_ENST00000215832_131	MAPK1	ENST00000215832	131	.	0.0016	.	CLUSTER_ID=12	-	-
gdc_3d_hotspots-PANCAN	MAPK1_ENST00000215832_135	MAPK1	ENST00000215832	135	.	0.0016	.	CLUSTER_ID=12	-	-
gdc_3d_hotspots-PANCAN	MAPK1_ENST00000215832_316	MAPK1	ENST00000215832	316	.	0.0016	.	CLUSTER_ID=12	-	-
gdc_3d_hotspots-PANCAN	MAPK1_ENST00000215832_319	MAPK1	ENST00000215832	319	.	0.0016	.	CLUSTER_ID=12	-	-
gdc_3d_hotspots-PANCAN	MAPK1_ENST00000215832_321	MAPK1	ENST00000215832	321	.	0.0016	.	CLUSTER_ID=12	-	-
gdc_3d_hotspots-PANCAN	MAPK1_ENST00000215832_322	MAPK1	ENST00000215832	322	.	0.0016	.	CLUSTER_ID=12	-	-
gdc_3d_hotspots-PANCAN	SNTA1_ENST00000217381_113	SNTA1	ENST00000217381	113	.	0.021	.	CLUSTER_ID=13	-	-
gdc_3d_hotspots-PANCAN	SNTA1_ENST00000217381_132	SNTA1	ENST00000217381	132	.	0.021	.	CLUSTER_ID=13	-	-
gdc_3d_hotspots-PANCAN	SNTA1_ENST00000217381_134	SNTA1	ENST00000217381	134	.	0.021	.	CLUSTER_ID=13	-	-
gdc_3d_hotspots-PANCAN	HGF_ENST00000222390_126	HGF	ENST00000222390	126	.	0.035	.	CLUSTER_ID=14	-	-
gdc_3d_hotspots-PANCAN	HGF_ENST00000222390_128	HGF	ENST00000222390	128	.	0.035	.	CLUSTER_ID=14	-	-
gdc_3d_hotspots-PANCAN	HGF_ENST00000222390_134	HGF	ENST00000222390	134	.	0.035	.	CLUSTER_ID=14	-	-
gdc_3d_hotspots-PANCAN	HGF_ENST00000222390_136	HGF	ENST00000222390	136	.	0.035	.	CLUSTER_ID=14	-	-
gdc_3d_hotspots-PANCAN	HGF_ENST00000222390_139	HGF	ENST00000222390	139	.	0.035	.	CLUSTER_ID=14	-	-
gdc_3d_hotspots-PANCAN	HGF_ENST00000222390_177	HGF	ENST00000222390	177	.	0.035	.	CLUSTER_ID=14	-	-
gdc_3d_hotspots-PANCAN	HGF_ENST00000222390_178	HGF	ENST00000222390	178	.	0.035	.	CLUSTER_ID=14	-	-
gdc_3d_hotspots-PANCAN	HGF_ENST00000222390_187	HGF	ENST00000222390	187	.	0.035	.	CLUSTER_ID=14	-	-
gdc_3d_hotspots-PANCAN	HBP1_ENST00000222574_373	HBP1	ENST00000222574	373	.	0.045	.	CLUSTER_ID=15	-	-
gdc_3d_hotspots-PANCAN	HBP1_ENST00000222574_375	HBP1	ENST00000222574	375	.	0.045	.	CLUSTER_ID=15	-	-
gdc_3d_hotspots-PANCAN	HBP1_ENST00000222574_377	HBP1	ENST00000222574	377	.	0.045	.	CLUSTER_ID=15	-	-
gdc_3d_hotspots-PANCAN	HOXA13_ENST00000222753_355	HOXA13	ENST00000222753	355	.	0.013	.	CLUSTER_ID=16	-	-
gdc_3d_hotspots-PANCAN	HOXA13_ENST00000222753_363	HOXA13	ENST00000222753	363	.	0.013	.	CLUSTER_ID=16	-	-
gdc_3d_hotspots-PANCAN	HOXA13_ENST00000222753_364	HOXA13	ENST00000222753	364	.	0.013	.	CLUSTER_ID=16	-	-
gdc_3d_hotspots-PANCAN	HOXA13_ENST00000222753_366	HOXA13	ENST00000222753	366	.	0.013	.	CLUSTER_ID=16	-	-
gdc_3d_hotspots-PANCAN	C8G_ENST00000224181_114	C8G	ENST00000224181	114	.	0.024	.	CLUSTER_ID=17	-	-
gdc_3d_hotspots-PANCAN	C8G_ENST00000224181_117	C8G	ENST00000224181	117	.	0.024	.	CLUSTER_ID=17	-	-
gdc_3d_hotspots-PANCAN	C8G_ENST00000224181_120	C8G	ENST00000224181	120	.	0.024	.	CLUSTER_ID=17	-	-
gdc_3d_hotspots-PANCAN	LAP3_ENST00000226299_130	LAP3	ENST00000226299	130	.	0.025	.	CLUSTER_ID=18	-	-
gdc_3d_hotspots-PANCAN	LAP3_ENST00000226299_156	LAP3	ENST00000226299	156	.	0.025	.	CLUSTER_ID=18	-	-
gdc_3d_hotspots-PANCAN	LAP3_ENST00000226299_158	LAP3	ENST00000226299	158	.	0.025	.	CLUSTER_ID=18	-	-
gdc_3d_hotspots-PANCAN	LAP3_ENST00000226299_200	LAP3	ENST00000226299	200	.	0.025	.	CLUSTER_ID=18	-	-
gdc_3d_hotspots-PANCAN	LAP3_ENST00000226299_495	LAP3	ENST00000226299	495	.	0.025	.	CLUSTER_ID=18	-	-
gdc_3d_hotspots-PANCAN	PDHX_ENST00000227868_220	PDHX	ENST00000227868	220	.	0.024	.	CLUSTER_ID=19	-	-
gdc_3d_hotspots-PANCAN	PDHX_ENST00000227868_225	PDHX	ENST00000227868	225	.	0.024	.	CLUSTER_ID=19	-	-
gdc_3d_hotspots-PANCAN	PDHX_ENST00000227868_227	PDHX	ENST00000227868	227	.	0.024	.	CLUSTER_ID=19	-	-
gdc_3d_hotspots-PANCAN	PDHX_ENST00000227868_230	PDHX	ENST00000227868	230	.	0.024	.	CLUSTER_ID=19	-	-
gdc_3d_hotspots-PANCAN	SRSF9_ENST00000229390_108	SRSF9	ENST00000229390	108	.	0.036	.	CLUSTER_ID=20	-	-
gdc_3d_hotspots-PANCAN	SRSF9_ENST00000229390_109	SRSF9	ENST00000229390	109	.	0.036	.	CLUSTER_ID=20	-	-
gdc_3d_hotspots-PANCAN	SRSF9_ENST00000229390_151	SRSF9	ENST00000229390	151	.	0.036	.	CLUSTER_ID=20	-	-
gdc_3d_hotspots-PANCAN	BCL9_ENST00000234739_349	BCL9	ENST00000234739	349	.	0.0058	.	CLUSTER_ID=21	-	-
gdc_3d_hotspots-PANCAN	BCL9_ENST00000234739_359	BCL9	ENST00000234739	359	.	0.0058	.	CLUSTER_ID=21	-	-
gdc_3d_hotspots-PANCAN	BCL9_ENST00000234739_361	BCL9	ENST00000234739	361	.	0.0058	.	CLUSTER_ID=21	-	-
gdc_3d_hotspots-PANCAN	BCL9_ENST00000234739_362	BCL9	ENST00000234739	362	.	0.0058	.	CLUSTER_ID=21	-	-
gdc_3d_hotspots-PANCAN	IAPP_ENST00000240652_51	IAPP	ENST00000240652	51	.	0.042	.	CLUSTER_ID=22	-	-
gdc_3d_hotspots-PANCAN	IAPP_ENST00000240652_54	IAPP	ENST00000240652	54	.	0.042	.	CLUSTER_ID=22	-	-
gdc_3d_hotspots-PANCAN	IAPP_ENST00000240652_55	IAPP	ENST00000240652	55	.	0.042	.	CLUSTER_ID=22	-	-
gdc_3d_hotspots-PANCAN	FLT3_ENST00000241453_615	FLT3	ENST00000241453	615	.	0.024	.	CLUSTER_ID=23	-	-
gdc_3d_hotspots-PANCAN	FLT3_ENST00000241453_617	FLT3	ENST00000241453	617	.	0.024	.	CLUSTER_ID=23	-	-
gdc_3d_hotspots-PANCAN	FLT3_ENST00000241453_618	FLT3	ENST00000241453	618	.	0.024	.	CLUSTER_ID=23	-	-
gdc_3d_hotspots-PANCAN	FLT3_ENST00000241453_622	FLT3	ENST00000241453	622	.	0.024	.	CLUSTER_ID=23	-	-
gdc_3d_hotspots-PANCAN	FLT3_ENST00000241453_835	FLT3	ENST00000241453	835	.	0.024	.	CLUSTER_ID=23	-	-
gdc_3d_hotspots-PANCAN	INHBA_ENST00000242208_373	INHBA	ENST00000242208	373	.	0.042	.	CLUSTER_ID=24	-	-
gdc_3d_hotspots-PANCAN	INHBA_ENST00000242208_377	INHBA	ENST00000242208	377	.	0.042	.	CLUSTER_ID=24	-	-
gdc_3d_hotspots-PANCAN	INHBA_ENST00000242208_379	INHBA	ENST00000242208	379	.	0.042	.	CLUSTER_ID=24	-	-
gdc_3d_hotspots-PANCAN	INHBA_ENST00000242208_381	INHBA	ENST00000242208	381	.	0.042	.	CLUSTER_ID=24	-	-
gdc_3d_hotspots-PANCAN	INHBA_ENST00000242208_385	INHBA	ENST00000242208	385	.	0.042	.	CLUSTER_ID=24	-	-
gdc_3d_hotspots-PANCAN	INHBA_ENST00000242208_426	INHBA	ENST00000242208	426	.	0.042	.	CLUSTER_ID=24	-	-
gdc_3d_hotspots-PANCAN	ACADS_ENST00000242592_272	ACADS	ENST00000242592	272	.	0.036	.	CLUSTER_ID=25	-	-
gdc_3d_hotspots-PANCAN	ACADS_ENST00000242592_274	ACADS	ENST00000242592	274	.	0.036	.	CLUSTER_ID=25	-	-
gdc_3d_hotspots-PANCAN	ACADS_ENST00000242592_276	ACADS	ENST00000242592	276	.	0.036	.	CLUSTER_ID=25	-	-
gdc_3d_hotspots-PANCAN	ACADS_ENST00000242592_349	ACADS	ENST00000242592	349	.	0.036	.	CLUSTER_ID=25	-	-
gdc_3d_hotspots-PANCAN	ACADS_ENST00000242592_354	ACADS	ENST00000242592	354	.	0.036	.	CLUSTER_ID=25	-	-
gdc_3d_hotspots-PANCAN	ACADS_ENST00000242592_392	ACADS	ENST00000242592	392	.	0.036	.	CLUSTER_ID=25	-	-
gdc_3d_hotspots-PANCAN	PI3_ENST00000243924_82	PI3	ENST00000243924	82	.	8.5e-4	.	CLUSTER_ID=27	-	-
gdc_3d_hotspots-PANCAN	PI3_ENST00000243924_84	PI3	ENST00000243924	84	.	8.5e-4	.	CLUSTER_ID=27	-	-
gdc_3d_hotspots-PANCAN	PI3_ENST00000243924_86	PI3	ENST00000243924	86	.	8.5e-4	.	CLUSTER_ID=27	-	-
gdc_3d_hotspots-PANCAN	PI3_ENST00000243924_89	PI3	ENST00000243924	89	.	0.043	.	CLUSTER_ID=27	-	-
gdc_3d_hotspots-PANCAN	PI3_ENST00000243924_108	PI3	ENST00000243924	108	.	8.5e-4	.	CLUSTER_ID=27	-	-
gdc_3d_hotspots-PANCAN	PI3_ENST00000243924_109	PI3	ENST00000243924	109	.	8.5e-4	.	CLUSTER_ID=27	-	-
gdc_3d_hotspots-PANCAN	PI3_ENST00000243924_110	PI3	ENST00000243924	110	.	8.5e-4	.	CLUSTER_ID=27	-	-
gdc_3d_hotspots-PANCAN	CLPP_ENST00000245816_156	CLPP	ENST00000245816	156	.	0.01	.	CLUSTER_ID=28	-	-
gdc_3d_hotspots-PANCAN	CLPP_ENST00000245816_174	CLPP	ENST00000245816	174	.	0.01	.	CLUSTER_ID=28	-	-
gdc_3d_hotspots-PANCAN	CLPP_ENST00000245816_176	CLPP	ENST00000245816	176	.	0.01	.	CLUSTER_ID=28	-	-
gdc_3d_hotspots-PANCAN	CLPP_ENST00000245816_228	CLPP	ENST00000245816	228	.	0.01	.	CLUSTER_ID=28	-	-
gdc_3d_hotspots-PANCAN	CAPNS1_ENST00000246533_96	CAPNS1	ENST00000246533	96	.	0.0031	.	CLUSTER_ID=29	-	-
gdc_3d_hotspots-PANCAN	CAPNS1_ENST00000246533_97	CAPNS1	ENST00000246533	97	.	0.0031	.	CLUSTER_ID=29	-	-
gdc_3d_hotspots-PANCAN	CAPNS1_ENST00000246533_98	CAPNS1	ENST00000246533	98	.	0.0031	.	CLUSTER_ID=29	-	-
gdc_3d_hotspots-PANCAN	CAPNS1_ENST00000246533_99	CAPNS1	ENST00000246533	99	.	0.0031	.	CLUSTER_ID=29	-	-
gdc_3d_hotspots-PANCAN	CAPNS1_ENST00000246533_101	CAPNS1	ENST00000246533	101	.	0.0031	.	CLUSTER_ID=29	-	-
gdc_3d_hotspots-PANCAN	SPINK2_ENST00000248701_50	SPINK2	ENST00000248701	50	.	0.014	.	CLUSTER_ID=30	-	-
gdc_3d_hotspots-PANCAN	SPINK2_ENST00000248701_51	SPINK2	ENST00000248701	51	.	0.014	.	CLUSTER_ID=30	-	-
gdc_3d_hotspots-PANCAN	SPINK2_ENST00000248701_52	SPINK2	ENST00000248701	52	.	0.014	.	CLUSTER_ID=30	-	-
gdc_3d_hotspots-PANCAN	SPINK2_ENST00000248701_57	SPINK2	ENST00000248701	57	.	0.014	.	CLUSTER_ID=30	-	-
gdc_3d_hotspots-PANCAN	SPINK2_ENST00000248701_83	SPINK2	ENST00000248701	83	.	0.014	.	CLUSTER_ID=30	-	-
gdc_3d_hotspots-PANCAN	ESYT2_ENST00000251527_365	ESYT2	ENST00000251527	365	.	0.019	.	CLUSTER_ID=31	-	-
gdc_3d_hotspots-PANCAN	ESYT2_ENST00000251527_367	ESYT2	ENST00000251527	367	.	0.019	.	CLUSTER_ID=31	-	-
gdc_3d_hotspots-PANCAN	ESYT2_ENST00000251527_402	ESYT2	ENST00000251527	402	.	0.019	.	CLUSTER_ID=31	-	-
gdc_3d_hotspots-PANCAN	ESYT2_ENST00000251527_408	ESYT2	ENST00000251527	408	.	0.019	.	CLUSTER_ID=31	-	-
gdc_3d_hotspots-PANCAN	ESYT2_ENST00000251527_410	ESYT2	ENST00000251527	410	.	0.019	.	CLUSTER_ID=31	-	-
gdc_3d_hotspots-PANCAN	RFXAP_ENST00000255476_219	RFXAP	ENST00000255476	219	.	0.049	.	CLUSTER_ID=32	-	-
gdc_3d_hotspots-PANCAN	RFXAP_ENST00000255476_221	RFXAP	ENST00000255476	221	.	0.049	.	CLUSTER_ID=32	-	-
gdc_3d_hotspots-PANCAN	RFXAP_ENST00000255476_256	RFXAP	ENST00000255476	256	.	0.049	.	CLUSTER_ID=32	-	-
gdc_3d_hotspots-PANCAN	KRAS_ENST00000256078_12	KRAS	ENST00000256078	12	.	0.004	.	CLUSTER_ID=33	-	-
gdc_3d_hotspots-PANCAN	KRAS_ENST00000256078_13	KRAS	ENST00000256078	13	.	0.004	.	CLUSTER_ID=33	-	-
gdc_3d_hotspots-PANCAN	KRAS_ENST00000256078_14	KRAS	ENST00000256078	14	.	0.01	.	CLUSTER_ID=33	-	-
gdc_3d_hotspots-PANCAN	KRAS_ENST00000256078_19	KRAS	ENST00000256078	19	.	0.042	.	CLUSTER_ID=33	-	-
gdc_3d_hotspots-PANCAN	KRAS_ENST00000256078_34	KRAS	ENST00000256078	34	.	0.004	.	CLUSTER_ID=33	-	-
gdc_3d_hotspots-PANCAN	KRAS_ENST00000256078_59	KRAS	ENST00000256078	59	.	0.004	.	CLUSTER_ID=33	-	-
gdc_3d_hotspots-PANCAN	KRAS_ENST00000256078_61	KRAS	ENST00000256078	61	.	0.004	.	CLUSTER_ID=33	-	-
gdc_3d_hotspots-PANCAN	KRAS_ENST00000256078_62	KRAS	ENST00000256078	62	.	0.004	.	CLUSTER_ID=33	-	-
gdc_3d_hotspots-PANCAN	KRAS_ENST00000256078_63	KRAS	ENST00000256078	63	.	0.004	.	CLUSTER_ID=33	-	-
gdc_3d_hotspots-PANCAN	KRAS_ENST00000256078_117	KRAS	ENST00000256078	117	.	0.01	.	CLUSTER_ID=33	-	-
gdc_3d_hotspots-PANCAN	CAMK1_ENST00000256460_115	CAMK1	ENST00000256460	115	.	0.0094	.	CLUSTER_ID=34	-	-
gdc_3d_hotspots-PANCAN	CAMK1_ENST00000256460_117	CAMK1	ENST00000256460	117	.	0.0094	.	CLUSTER_ID=34	-	-
gdc_3d_hotspots-PANCAN	CAMK1_ENST00000256460_212	CAMK1	ENST00000256460	212	.	0.0094	.	CLUSTER_ID=34	-	-
gdc_3d_hotspots-PANCAN	CAMK1_ENST00000256460_214	CAMK1	ENST00000256460	214	.	0.043	.	CLUSTER_ID=34	-	-
gdc_3d_hotspots-PANCAN	CAMK1_ENST00000256460_246	CAMK1	ENST00000256460	246	.	0.0094	.	CLUSTER_ID=34	-	-
gdc_3d_hotspots-PANCAN	CAMK1_ENST00000256460_286	CAMK1	ENST00000256460	286	.	0.0094	.	CLUSTER_ID=34	-	-
gdc_3d_hotspots-PANCAN	VHL_ENST00000256474_74	VHL	ENST00000256474	74	.	0.0026	.	CLUSTER_ID=35	-	-
gdc_3d_hotspots-PANCAN	VHL_ENST00000256474_78	VHL	ENST00000256474	78	.	0.01	.	CLUSTER_ID=35	-	-
gdc_3d_hotspots-PANCAN	VHL_ENST00000256474_79	VHL	ENST00000256474	79	.	0.01	.	CLUSTER_ID=35	-	-
gdc_3d_hotspots-PANCAN	VHL_ENST00000256474_80	VHL	ENST00000256474	80	.	0.01	.	CLUSTER_ID=35	-	-
gdc_3d_hotspots-PANCAN	VHL_ENST00000256474_82	VHL	ENST00000256474	82	.	0.032	.	CLUSTER_ID=35	-	-
gdc_3d_hotspots-PANCAN	VHL_ENST00000256474_86	VHL	ENST00000256474	86	.	0.002	.	CLUSTER_ID=35	-	-
gdc_3d_hotspots-PANCAN	VHL_ENST00000256474_88	VHL	ENST00000256474	88	.	0.002	.	CLUSTER_ID=35	-	-
gdc_3d_hotspots-PANCAN	VHL_ENST00000256474_89	VHL	ENST00000256474	89	.	0.002	.	CLUSTER_ID=35	-	-
gdc_3d_hotspots-PANCAN	VHL_ENST00000256474_111	VHL	ENST00000256474	111	.	0.002	.	CLUSTER_ID=35	-	-
gdc_3d_hotspots-PANCAN	VHL_ENST00000256474_115	VHL	ENST00000256474	115	.	0.002	.	CLUSTER_ID=35	-	-
gdc_3d_hotspots-PANCAN	VHL_ENST00000256474_117	VHL	ENST00000256474	117	.	0.002	.	CLUSTER_ID=35	-	-
gdc_3d_hotspots-PANCAN	VHL_ENST00000256474_118	VHL	ENST00000256474	118	.	0.002	.	CLUSTER_ID=35	-	-
gdc_3d_hotspots-PANCAN	VHL_ENST00000256474_120	VHL	ENST00000256474	120	.	0.032	.	CLUSTER_ID=35	-	-
gdc_3d_hotspots-PANCAN	VHL_ENST00000256474_121	VHL	ENST00000256474	121	.	0.032	.	CLUSTER_ID=35	-	-
gdc_3d_hotspots-PANCAN	VHL_ENST00000256474_128	VHL	ENST00000256474	128	.	0.01	.	CLUSTER_ID=35	-	-
gdc_3d_hotspots-PANCAN	VHL_ENST00000256474_130	VHL	ENST00000256474	130	.	0.002	.	CLUSTER_ID=35	-	-
gdc_3d_hotspots-PANCAN	VHL_ENST00000256474_131	VHL	ENST00000256474	131	.	0.0026	.	CLUSTER_ID=35	-	-
gdc_3d_hotspots-PANCAN	VHL_ENST00000256474_133	VHL	ENST00000256474	133	.	0.01	.	CLUSTER_ID=35	-	-
gdc_3d_hotspots-PANCAN	VHL_ENST00000256474_135	VHL	ENST00000256474	135	.	0.002	.	CLUSTER_ID=35	-	-
gdc_3d_hotspots-PANCAN	VHL_ENST00000256474_136	VHL	ENST00000256474	136	.	0.002	.	CLUSTER_ID=35	-	-
gdc_3d_hotspots-PANCAN	VHL_ENST00000256474_147	VHL	ENST00000256474	147	.	0.0026	.	CLUSTER_ID=35	-	-
gdc_3d_hotspots-PANCAN	VHL_ENST00000256474_151	VHL	ENST00000256474	151	.	0.01	.	CLUSTER_ID=35	-	-
gdc_3d_hotspots-PANCAN	VHL_ENST00000256474_153	VHL	ENST00000256474	153	.	0.01	.	CLUSTER_ID=35	-	-
gdc_3d_hotspots-PANCAN	GDF11_ENST00000257868_312	GDF11	ENST00000257868	312	.	0.029	.	CLUSTER_ID=36	-	-
gdc_3d_hotspots-PANCAN	GDF11_ENST00000257868_342	GDF11	ENST00000257868	342	.	0.029	.	CLUSTER_ID=36	-	-
gdc_3d_hotspots-PANCAN	GDF11_ENST00000257868_344	GDF11	ENST00000257868	344	.	0.029	.	CLUSTER_ID=36	-	-
gdc_3d_hotspots-PANCAN	GDF11_ENST00000257868_406	GDF11	ENST00000257868	406	.	0.029	.	CLUSTER_ID=36	-	-
gdc_3d_hotspots-PANCAN	REPS1_ENST00000258062_304	REPS1	ENST00000258062	304	.	0.016	.	CLUSTER_ID=37	-	-
gdc_3d_hotspots-PANCAN	REPS1_ENST00000258062_327	REPS1	ENST00000258062	327	.	0.016	.	CLUSTER_ID=37	-	-
gdc_3d_hotspots-PANCAN	REPS1_ENST00000258062_328	REPS1	ENST00000258062	328	.	0.016	.	CLUSTER_ID=37	-	-
gdc_3d_hotspots-PANCAN	REPS1_ENST00000258062_335	REPS1	ENST00000258062	335	.	0.016	.	CLUSTER_ID=37	-	-
gdc_3d_hotspots-PANCAN	LAMC1_ENST00000258341_288	LAMC1	ENST00000258341	288	.	0.029	.	CLUSTER_ID=38	-	-
gdc_3d_hotspots-PANCAN	LAMC1_ENST00000258341_306	LAMC1	ENST00000258341	306	.	0.029	.	CLUSTER_ID=38	-	-
gdc_3d_hotspots-PANCAN	LAMC1_ENST00000258341_313	LAMC1	ENST00000258341	313	.	0.029	.	CLUSTER_ID=38	-	-
gdc_3d_hotspots-PANCAN	LAMC1_ENST00000258341_315	LAMC1	ENST00000258341	315	.	0.029	.	CLUSTER_ID=38	-	-
gdc_3d_hotspots-PANCAN	LAMC1_ENST00000258341_316	LAMC1	ENST00000258341	316	.	0.029	.	CLUSTER_ID=38	-	-
gdc_3d_hotspots-PANCAN	LAMC1_ENST00000258341_318	LAMC1	ENST00000258341	318	.	0.029	.	CLUSTER_ID=38	-	-
gdc_3d_hotspots-PANCAN	CAB39_ENST00000258418_129	CAB39	ENST00000258418	129	.	0.018	.	CLUSTER_ID=39	-	-
gdc_3d_hotspots-PANCAN	CAB39_ENST00000258418_131	CAB39	ENST00000258418	131	.	0.018	.	CLUSTER_ID=39	-	-
gdc_3d_hotspots-PANCAN	CAB39_ENST00000258418_132	CAB39	ENST00000258418	132	.	0.018	.	CLUSTER_ID=39	-	-
gdc_3d_hotspots-PANCAN	CAB39_ENST00000258418_163	CAB39	ENST00000258418	163	.	0.018	.	CLUSTER_ID=39	-	-
gdc_3d_hotspots-PANCAN	TLR2_ENST00000260010_766	TLR2	ENST00000260010	766	.	0.01	.	CLUSTER_ID=40	-	-
gdc_3d_hotspots-PANCAN	TLR2_ENST00000260010_769	TLR2	ENST00000260010	769	.	0.01	.	CLUSTER_ID=40	-	-
gdc_3d_hotspots-PANCAN	TLR2_ENST00000260010_771	TLR2	ENST00000260010	771	.	0.01	.	CLUSTER_ID=40	-	-
gdc_3d_hotspots-PANCAN	TLR2_ENST00000260010_772	TLR2	ENST00000260010	772	.	0.01	.	CLUSTER_ID=40	-	-
gdc_3d_hotspots-PANCAN	MMP13_ENST00000260302_188	MMP13	ENST00000260302	188	.	0.0066	.	CLUSTER_ID=41	-	-
gdc_3d_hotspots-PANCAN	MMP13_ENST00000260302_190	MMP13	ENST00000260302	190	.	0.0066	.	CLUSTER_ID=41	-	-
gdc_3d_hotspots-PANCAN	MMP13_ENST00000260302_196	MMP13	ENST00000260302	196	.	0.0066	.	CLUSTER_ID=41	-	-
gdc_3d_hotspots-PANCAN	MMP13_ENST00000260302_197	MMP13	ENST00000260302	197	.	0.0066	.	CLUSTER_ID=41	-	-
gdc_3d_hotspots-PANCAN	MMP13_ENST00000260302_223	MMP13	ENST00000260302	223	.	0.0066	.	CLUSTER_ID=41	-	-
gdc_3d_hotspots-PANCAN	MMP13_ENST00000260302_225	MMP13	ENST00000260302	225	.	0.0066	.	CLUSTER_ID=41	-	-
gdc_3d_hotspots-PANCAN	MMP13_ENST00000260302_227	MMP13	ENST00000260302	227	.	0.0066	.	CLUSTER_ID=41	-	-
gdc_3d_hotspots-PANCAN	CDH1_ENST00000261769_222	CDH1	ENST00000261769	222	.	0.0093	.	CLUSTER_ID=42	-	-
gdc_3d_hotspots-PANCAN	CDH1_ENST00000261769_254	CDH1	ENST00000261769	254	.	0.0093	.	CLUSTER_ID=42	-	-
gdc_3d_hotspots-PANCAN	CDH1_ENST00000261769_257	CDH1	ENST00000261769	257	.	0.0093	.	CLUSTER_ID=42	-	-
gdc_3d_hotspots-PANCAN	CDH1_ENST00000261769_288	CDH1	ENST00000261769	288	.	0.0093	.	CLUSTER_ID=42	-	-
gdc_3d_hotspots-PANCAN	CDH1_ENST00000261769_290	CDH1	ENST00000261769	290	.	0.0093	.	CLUSTER_ID=42	-	-
gdc_3d_hotspots-PANCAN	RHEB_ENST00000262187_21	RHEB	ENST00000262187	21	.	0.012	.	CLUSTER_ID=43	-	-
gdc_3d_hotspots-PANCAN	RHEB_ENST00000262187_23	RHEB	ENST00000262187	23	.	0.012	.	CLUSTER_ID=43	-	-
gdc_3d_hotspots-PANCAN	RHEB_ENST00000262187_24	RHEB	ENST00000262187	24	.	0.012	.	CLUSTER_ID=43	-	-
gdc_3d_hotspots-PANCAN	RHEB_ENST00000262187_35	RHEB	ENST00000262187	35	.	0.012	.	CLUSTER_ID=43	-	-
gdc_3d_hotspots-PANCAN	RHEB_ENST00000262187_60	RHEB	ENST00000262187	60	.	0.012	.	CLUSTER_ID=43	-	-
gdc_3d_hotspots-PANCAN	KMT2C_ENST00000262189_351	KMT2C	ENST00000262189	351	.	5.4e-4	.	CLUSTER_ID=44	-	-
gdc_3d_hotspots-PANCAN	KMT2C_ENST00000262189_356	KMT2C	ENST00000262189	356	.	6e-5	.	CLUSTER_ID=44	-	-
gdc_3d_hotspots-PANCAN	KMT2C_ENST00000262189_357	KMT2C	ENST00000262189	357	.	6e-5	.	CLUSTER_ID=44	-	-
gdc_3d_hotspots-PANCAN	KMT2C_ENST00000262189_358	KMT2C	ENST00000262189	358	.	5.4e-4	.	CLUSTER_ID=44	-	-
gdc_3d_hotspots-PANCAN	KMT2C_ENST00000262189_359	KMT2C	ENST00000262189	359	.	0.001	.	CLUSTER_ID=44	-	-
gdc_3d_hotspots-PANCAN	KMT2C_ENST00000262189_360	KMT2C	ENST00000262189	360	.	0.001	.	CLUSTER_ID=44	-	-
gdc_3d_hotspots-PANCAN	KMT2C_ENST00000262189_365	KMT2C	ENST00000262189	365	.	6e-5	.	CLUSTER_ID=44	-	-
gdc_3d_hotspots-PANCAN	KMT2C_ENST00000262189_366	KMT2C	ENST00000262189	366	.	6e-5	.	CLUSTER_ID=44	-	-
gdc_3d_hotspots-PANCAN	KMT2C_ENST00000262189_367	KMT2C	ENST00000262189	367	.	6e-5	.	CLUSTER_ID=44	-	-
gdc_3d_hotspots-PANCAN	KMT2C_ENST00000262189_368	KMT2C	ENST00000262189	368	.	6e-5	.	CLUSTER_ID=44	-	-
gdc_3d_hotspots-PANCAN	KMT2C_ENST00000262189_370	KMT2C	ENST00000262189	370	.	6e-5	.	CLUSTER_ID=44	-	-
gdc_3d_hotspots-PANCAN	KMT2C_ENST00000262189_372	KMT2C	ENST00000262189	372	.	5.4e-4	.	CLUSTER_ID=44	-	-
gdc_3d_hotspots-PANCAN	KMT2C_ENST00000262189_374	KMT2C	ENST00000262189	374	.	0.001	.	CLUSTER_ID=44	-	-
gdc_3d_hotspots-PANCAN	KMT2C_ENST00000262189_375	KMT2C	ENST00000262189	375	.	0.001	.	CLUSTER_ID=44	-	-
gdc_3d_hotspots-PANCAN	KMT2C_ENST00000262189_377	KMT2C	ENST00000262189	377	.	0.01	.	CLUSTER_ID=44	-	-
gdc_3d_hotspots-PANCAN	KMT2C_ENST00000262189_378	KMT2C	ENST00000262189	378	.	0.01	.	CLUSTER_ID=44	-	-
gdc_3d_hotspots-PANCAN	KMT2C_ENST00000262189_380	KMT2C	ENST00000262189	380	.	0.001	.	CLUSTER_ID=44	-	-
gdc_3d_hotspots-PANCAN	KMT2C_ENST00000262189_381	KMT2C	ENST00000262189	381	.	0.001	.	CLUSTER_ID=44	-	-
gdc_3d_hotspots-PANCAN	KMT2C_ENST00000262189_382	KMT2C	ENST00000262189	382	.	0.001	.	CLUSTER_ID=44	-	-
gdc_3d_hotspots-PANCAN	KMT2C_ENST00000262189_383	KMT2C	ENST00000262189	383	.	6e-5	.	CLUSTER_ID=44	-	-
gdc_3d_hotspots-PANCAN	KMT2C_ENST00000262189_384	KMT2C	ENST00000262189	384	.	0.001	.	CLUSTER_ID=44	-	-
gdc_3d_hotspots-PANCAN	KMT2C_ENST00000262189_385	KMT2C	ENST00000262189	385	.	6e-5	.	CLUSTER_ID=44	-	-
gdc_3d_hotspots-PANCAN	KMT2C_ENST00000262189_387	KMT2C	ENST00000262189	387	.	6e-5	.	CLUSTER_ID=44	-	-
gdc_3d_hotspots-PANCAN	CREBBP_ENST00000262367_1408	CREBBP	ENST00000262367	1408	.	4e-4	.	CLUSTER_ID=45	-	-
gdc_3d_hotspots-PANCAN	CREBBP_ENST00000262367_1411	CREBBP	ENST00000262367	1411	.	4e-4	.	CLUSTER_ID=45	-	-
gdc_3d_hotspots-PANCAN	CREBBP_ENST00000262367_1434	CREBBP	ENST00000262367	1434	.	0.0013	.	CLUSTER_ID=45	-	-
gdc_3d_hotspots-PANCAN	CREBBP_ENST00000262367_1435	CREBBP	ENST00000262367	1435	.	4e-4	.	CLUSTER_ID=45	-	-
gdc_3d_hotspots-PANCAN	CREBBP_ENST00000262367_1436	CREBBP	ENST00000262367	1436	.	4e-4	.	CLUSTER_ID=45	-	-
gdc_3d_hotspots-PANCAN	CREBBP_ENST00000262367_1446	CREBBP	ENST00000262367	1446	.	0.0059	.	CLUSTER_ID=45	-	-
gdc_3d_hotspots-PANCAN	CREBBP_ENST00000262367_1450	CREBBP	ENST00000262367	1450	.	0.0018	.	CLUSTER_ID=45	-	-
gdc_3d_hotspots-PANCAN	CREBBP_ENST00000262367_1453	CREBBP	ENST00000262367	1453	.	0.0059	.	CLUSTER_ID=45	-	-
gdc_3d_hotspots-PANCAN	CREBBP_ENST00000262367_1471	CREBBP	ENST00000262367	1471	.	0.012	.	CLUSTER_ID=46	-	-
gdc_3d_hotspots-PANCAN	CREBBP_ENST00000262367_1472	CREBBP	ENST00000262367	1472	.	0.012	.	CLUSTER_ID=46	-	-
gdc_3d_hotspots-PANCAN	CREBBP_ENST00000262367_1480	CREBBP	ENST00000262367	1480	.	0.018	.	CLUSTER_ID=45	-	-
gdc_3d_hotspots-PANCAN	CREBBP_ENST00000262367_1481	CREBBP	ENST00000262367	1481	.	4e-4	.	CLUSTER_ID=45	-	-
gdc_3d_hotspots-PANCAN	CREBBP_ENST00000262367_1483	CREBBP	ENST00000262367	1483	.	4e-4	.	CLUSTER_ID=45	-	-
gdc_3d_hotspots-PANCAN	CREBBP_ENST00000262367_1484	CREBBP	ENST00000262367	1484	.	4e-4	.	CLUSTER_ID=45	-	-
gdc_3d_hotspots-PANCAN	CREBBP_ENST00000262367_1503	CREBBP	ENST00000262367	1503	.	0.0051	.	CLUSTER_ID=45	-	-
gdc_3d_hotspots-PANCAN	CREBBP_ENST00000262367_1542	CREBBP	ENST00000262367	1542	.	0.012	.	CLUSTER_ID=46	-	-
gdc_3d_hotspots-PANCAN	CREBBP_ENST00000262367_1543	CREBBP	ENST00000262367	1543	.	0.012	.	CLUSTER_ID=46	-	-
gdc_3d_hotspots-PANCAN	COTL1_ENST00000262428_92	COTL1	ENST00000262428	92	.	0.009	.	CLUSTER_ID=47	-	-
gdc_3d_hotspots-PANCAN	COTL1_ENST00000262428_95	COTL1	ENST00000262428	95	.	0.009	.	CLUSTER_ID=47	-	-
gdc_3d_hotspots-PANCAN	COTL1_ENST00000262428_96	COTL1	ENST00000262428	96	.	0.009	.	CLUSTER_ID=47	-	-
gdc_3d_hotspots-PANCAN	COTL1_ENST00000262428_97	COTL1	ENST00000262428	97	.	0.009	.	CLUSTER_ID=47	-	-
gdc_3d_hotspots-PANCAN	MLYCD_ENST00000262430_230	MLYCD	ENST00000262430	230	.	0.045	.	CLUSTER_ID=48	-	-
gdc_3d_hotspots-PANCAN	MLYCD_ENST00000262430_235	MLYCD	ENST00000262430	235	.	0.045	.	CLUSTER_ID=48	-	-
gdc_3d_hotspots-PANCAN	MLYCD_ENST00000262430_255	MLYCD	ENST00000262430	255	.	0.045	.	CLUSTER_ID=48	-	-
gdc_3d_hotspots-PANCAN	MLYCD_ENST00000262430_257	MLYCD	ENST00000262430	257	.	0.045	.	CLUSTER_ID=48	-	-
gdc_3d_hotspots-PANCAN	RABEP1_ENST00000262477_832	RABEP1	ENST00000262477	832	.	0.042	.	CLUSTER_ID=49	-	-
gdc_3d_hotspots-PANCAN	RABEP1_ENST00000262477_833	RABEP1	ENST00000262477	833	.	0.042	.	CLUSTER_ID=49	-	-
gdc_3d_hotspots-PANCAN	RABEP1_ENST00000262477_834	RABEP1	ENST00000262477	834	.	0.042	.	CLUSTER_ID=49	-	-
gdc_3d_hotspots-PANCAN	ZNF225_ENST00000262894_183	ZNF225	ENST00000262894	183	.	0.035	.	CLUSTER_ID=50	-	-
gdc_3d_hotspots-PANCAN	ZNF225_ENST00000262894_185	ZNF225	ENST00000262894	185	.	0.035	.	CLUSTER_ID=50	-	-
gdc_3d_hotspots-PANCAN	ZNF225_ENST00000262894_187	ZNF225	ENST00000262894	187	.	0.035	.	CLUSTER_ID=50	-	-
gdc_3d_hotspots-PANCAN	ZNF225_ENST00000262894_189	ZNF225	ENST00000262894	189	.	0.035	.	CLUSTER_ID=50	-	-
gdc_3d_hotspots-PANCAN	EP300_ENST00000263253_1397	EP300	ENST00000263253	1397	.	1e-4	.	CLUSTER_ID=51	-	-
gdc_3d_hotspots-PANCAN	EP300_ENST00000263253_1398	EP300	ENST00000263253	1398	.	1e-5	.	CLUSTER_ID=51	-	-
gdc_3d_hotspots-PANCAN	EP300_ENST00000263253_1399	EP300	ENST00000263253	1399	.	1e-5	.	CLUSTER_ID=51	-	-
gdc_3d_hotspots-PANCAN	EP300_ENST00000263253_1400	EP300	ENST00000263253	1400	.	1e-5	.	CLUSTER_ID=51	-	-
gdc_3d_hotspots-PANCAN	EP300_ENST00000263253_1410	EP300	ENST00000263253	1410	.	0.023	.	CLUSTER_ID=51	-	-
gdc_3d_hotspots-PANCAN	EP300_ENST00000263253_1414	EP300	ENST00000263253	1414	.	1e-5	.	CLUSTER_ID=51	-	-
gdc_3d_hotspots-PANCAN	EP300_ENST00000263253_1436	EP300	ENST00000263253	1436	.	0.03	.	CLUSTER_ID=52	-	-
gdc_3d_hotspots-PANCAN	EP300_ENST00000263253_1437	EP300	ENST00000263253	1437	.	0.031	.	CLUSTER_ID=51	-	-
gdc_3d_hotspots-PANCAN	EP300_ENST00000263253_1443	EP300	ENST00000263253	1443	.	0.0087	.	CLUSTER_ID=51	-	-
gdc_3d_hotspots-PANCAN	EP300_ENST00000263253_1445	EP300	ENST00000263253	1445	.	8e-5	.	CLUSTER_ID=51	-	-
gdc_3d_hotspots-PANCAN	EP300_ENST00000263253_1446	EP300	ENST00000263253	1446	.	8e-5	.	CLUSTER_ID=51	-	-
gdc_3d_hotspots-PANCAN	EP300_ENST00000263253_1451	EP300	ENST00000263253	1451	.	1e-5	.	CLUSTER_ID=51	-	-
gdc_3d_hotspots-PANCAN	EP300_ENST00000263253_1452	EP300	ENST00000263253	1452	.	8e-5	.	CLUSTER_ID=51	-	-
gdc_3d_hotspots-PANCAN	EP300_ENST00000263253_1455	EP300	ENST00000263253	1455	.	1e-5	.	CLUSTER_ID=51	-	-
gdc_3d_hotspots-PANCAN	EP300_ENST00000263253_1459	EP300	ENST00000263253	1459	.	0.031	.	CLUSTER_ID=51	-	-
gdc_3d_hotspots-PANCAN	EP300_ENST00000263253_1463	EP300	ENST00000263253	1463	.	0.008	.	CLUSTER_ID=51	-	-
gdc_3d_hotspots-PANCAN	EP300_ENST00000263253_1466	EP300	ENST00000263253	1466	.	1e-4	.	CLUSTER_ID=51	-	-
gdc_3d_hotspots-PANCAN	EP300_ENST00000263253_1467	EP300	ENST00000263253	1467	.	1e-4	.	CLUSTER_ID=51	-	-
gdc_3d_hotspots-PANCAN	EP300_ENST00000263253_1502	EP300	ENST00000263253	1502	.	0.022	.	CLUSTER_ID=52	-	-
gdc_3d_hotspots-PANCAN	EP300_ENST00000263253_1505	EP300	ENST00000263253	1505	.	0.03	.	CLUSTER_ID=52	-	-
gdc_3d_hotspots-PANCAN	EP300_ENST00000263253_1507	EP300	ENST00000263253	1507	.	0.022	.	CLUSTER_ID=52	-	-
gdc_3d_hotspots-PANCAN	EP300_ENST00000263253_1509	EP300	ENST00000263253	1509	.	0.022	.	CLUSTER_ID=52	-	-
gdc_3d_hotspots-PANCAN	EP300_ENST00000263253_1514	EP300	ENST00000263253	1514	.	0.022	.	CLUSTER_ID=52	-	-
gdc_3d_hotspots-PANCAN	LIG1_ENST00000263274_282	LIG1	ENST00000263274	282	.	0.01	.	CLUSTER_ID=53	-	-
gdc_3d_hotspots-PANCAN	LIG1_ENST00000263274_283	LIG1	ENST00000263274	283	.	0.01	.	CLUSTER_ID=53	-	-
gdc_3d_hotspots-PANCAN	LIG1_ENST00000263274_318	LIG1	ENST00000263274	318	.	0.01	.	CLUSTER_ID=53	-	-
gdc_3d_hotspots-PANCAN	LIG1_ENST00000263274_321	LIG1	ENST00000263274	321	.	0.01	.	CLUSTER_ID=53	-	-
gdc_3d_hotspots-PANCAN	LIG1_ENST00000263274_323	LIG1	ENST00000263274	323	.	0.01	.	CLUSTER_ID=53	-	-
gdc_3d_hotspots-PANCAN	LIG1_ENST00000263274_325	LIG1	ENST00000263274	325	.	0.01	.	CLUSTER_ID=53	-	-
gdc_3d_hotspots-PANCAN	EED_ENST00000263360_217	EED	ENST00000263360	217	.	0.022	.	CLUSTER_ID=54	-	-
gdc_3d_hotspots-PANCAN	EED_ENST00000263360_225	EED	ENST00000263360	225	.	0.022	.	CLUSTER_ID=54	-	-
gdc_3d_hotspots-PANCAN	EED_ENST00000263360_229	EED	ENST00000263360	229	.	0.022	.	CLUSTER_ID=54	-	-
gdc_3d_hotspots-PANCAN	EED_ENST00000263360_251	EED	ENST00000263360	251	.	0.022	.	CLUSTER_ID=54	-	-
gdc_3d_hotspots-PANCAN	EED_ENST00000263360_270	EED	ENST00000263360	270	.	0.022	.	CLUSTER_ID=54	-	-
gdc_3d_hotspots-PANCAN	ITPKC_ENST00000263370_449	ITPKC	ENST00000263370	449	.	0.047	.	CLUSTER_ID=55	-	-
gdc_3d_hotspots-PANCAN	ITPKC_ENST00000263370_598	ITPKC	ENST00000263370	598	.	0.047	.	CLUSTER_ID=55	-	-
gdc_3d_hotspots-PANCAN	ITPKC_ENST00000263370_602	ITPKC	ENST00000263370	602	.	0.047	.	CLUSTER_ID=55	-	-
gdc_3d_hotspots-PANCAN	ITPKC_ENST00000263370_603	ITPKC	ENST00000263370	603	.	0.047	.	CLUSTER_ID=55	-	-
gdc_3d_hotspots-PANCAN	ITPKC_ENST00000263370_605	ITPKC	ENST00000263370	605	.	0.047	.	CLUSTER_ID=55	-	-
gdc_3d_hotspots-PANCAN	LCN1_ENST00000263598_120	LCN1	ENST00000263598	120	.	0.031	.	CLUSTER_ID=56	-	-
gdc_3d_hotspots-PANCAN	LCN1_ENST00000263598_127	LCN1	ENST00000263598	127	.	0.031	.	CLUSTER_ID=56	-	-
gdc_3d_hotspots-PANCAN	LCN1_ENST00000263598_129	LCN1	ENST00000263598	129	.	0.031	.	CLUSTER_ID=56	-	-
gdc_3d_hotspots-PANCAN	LCN1_ENST00000263598_155	LCN1	ENST00000263598	155	.	0.031	.	CLUSTER_ID=56	-	-
gdc_3d_hotspots-PANCAN	LCN1_ENST00000263598_156	LCN1	ENST00000263598	156	.	0.031	.	CLUSTER_ID=56	-	-
gdc_3d_hotspots-PANCAN	CHMP2B_ENST00000263780_200	CHMP2B	ENST00000263780	200	.	0.018	.	CLUSTER_ID=57	-	-
gdc_3d_hotspots-PANCAN	CHMP2B_ENST00000263780_201	CHMP2B	ENST00000263780	201	.	0.018	.	CLUSTER_ID=57	-	-
gdc_3d_hotspots-PANCAN	CHMP2B_ENST00000263780_205	CHMP2B	ENST00000263780	205	.	0.018	.	CLUSTER_ID=57	-	-
gdc_3d_hotspots-PANCAN	PIK3CA_ENST00000263967_69	PIK3CA	ENST00000263967	69	.	0.017	.	CLUSTER_ID=58	-	-
gdc_3d_hotspots-PANCAN	PIK3CA_ENST00000263967_81	PIK3CA	ENST00000263967	81	.	0.0076	.	CLUSTER_ID=58	-	-
gdc_3d_hotspots-PANCAN	PIK3CA_ENST00000263967_83	PIK3CA	ENST00000263967	83	.	0.0076	.	CLUSTER_ID=58	-	-
gdc_3d_hotspots-PANCAN	PIK3CA_ENST00000263967_104	PIK3CA	ENST00000263967	104	.	0.017	.	CLUSTER_ID=58	-	-
gdc_3d_hotspots-PANCAN	PIK3CA_ENST00000263967_106	PIK3CA	ENST00000263967	106	.	0.0076	.	CLUSTER_ID=58	-	-
gdc_3d_hotspots-PANCAN	PIK3CA_ENST00000263967_107	PIK3CA	ENST00000263967	107	.	0.0076	.	CLUSTER_ID=58	-	-
gdc_3d_hotspots-PANCAN	PIK3CA_ENST00000263967_108	PIK3CA	ENST00000263967	108	.	0.0076	.	CLUSTER_ID=58	-	-
gdc_3d_hotspots-PANCAN	PIK3CA_ENST00000263967_111	PIK3CA	ENST00000263967	111	.	0.0076	.	CLUSTER_ID=58	-	-
gdc_3d_hotspots-PANCAN	PIK3CA_ENST00000263967_115	PIK3CA	ENST00000263967	115	.	0.0076	.	CLUSTER_ID=58	-	-
gdc_3d_hotspots-PANCAN	PIK3CA_ENST00000263967_542	PIK3CA	ENST00000263967	542	.	0.001	.	CLUSTER_ID=59	-	-
gdc_3d_hotspots-PANCAN	PIK3CA_ENST00000263967_545	PIK3CA	ENST00000263967	545	.	0.001	.	CLUSTER_ID=59	-	-
gdc_3d_hotspots-PANCAN	PIK3CA_ENST00000263967_546	PIK3CA	ENST00000263967	546	.	0.001	.	CLUSTER_ID=59	-	-
gdc_3d_hotspots-PANCAN	PIK3CA_ENST00000263967_547	PIK3CA	ENST00000263967	547	.	0.001	.	CLUSTER_ID=59	-	-
gdc_3d_hotspots-PANCAN	CBL_ENST00000264033_384	CBL	ENST00000264033	384	.	0.027	.	CLUSTER_ID=60	-	-
gdc_3d_hotspots-PANCAN	CBL_ENST00000264033_401	CBL	ENST00000264033	401	.	0.027	.	CLUSTER_ID=60	-	-
gdc_3d_hotspots-PANCAN	CBL_ENST00000264033_404	CBL	ENST00000264033	404	.	0.027	.	CLUSTER_ID=60	-	-
gdc_3d_hotspots-PANCAN	CBL_ENST00000264033_407	CBL	ENST00000264033	407	.	0.027	.	CLUSTER_ID=60	-	-
gdc_3d_hotspots-PANCAN	CBL_ENST00000264033_417	CBL	ENST00000264033	417	.	0.027	.	CLUSTER_ID=60	-	-
gdc_3d_hotspots-PANCAN	STAT3_ENST00000264657_609	STAT3	ENST00000264657	609	.	7e-4	.	CLUSTER_ID=61	-	-
gdc_3d_hotspots-PANCAN	STAT3_ENST00000264657_614	STAT3	ENST00000264657	614	.	7e-4	.	CLUSTER_ID=61	-	-
gdc_3d_hotspots-PANCAN	STAT3_ENST00000264657_616	STAT3	ENST00000264657	616	.	7e-4	.	CLUSTER_ID=61	-	-
gdc_3d_hotspots-PANCAN	STAT3_ENST00000264657_618	STAT3	ENST00000264657	618	.	7e-4	.	CLUSTER_ID=61	-	-
gdc_3d_hotspots-PANCAN	STAT3_ENST00000264657_619	STAT3	ENST00000264657	619	.	7e-4	.	CLUSTER_ID=61	-	-
gdc_3d_hotspots-PANCAN	STAT3_ENST00000264657_637	STAT3	ENST00000264657	637	.	0.041	.	CLUSTER_ID=61	-	-
gdc_3d_hotspots-PANCAN	STAT3_ENST00000264657_639	STAT3	ENST00000264657	639	.	7e-4	.	CLUSTER_ID=61	-	-
gdc_3d_hotspots-PANCAN	STAT3_ENST00000264657_640	STAT3	ENST00000264657	640	.	7e-4	.	CLUSTER_ID=61	-	-
gdc_3d_hotspots-PANCAN	STAT3_ENST00000264657_641	STAT3	ENST00000264657	641	.	7e-4	.	CLUSTER_ID=61	-	-
gdc_3d_hotspots-PANCAN	STAT3_ENST00000264657_644	STAT3	ENST00000264657	644	.	0.041	.	CLUSTER_ID=61	-	-
gdc_3d_hotspots-PANCAN	CALB1_ENST00000265431_6	CALB1	ENST00000265431	6	.	3.1e-4	.	CLUSTER_ID=62	-	-
gdc_3d_hotspots-PANCAN	CALB1_ENST00000265431_46	CALB1	ENST00000265431	46	.	3.1e-4	.	CLUSTER_ID=62	-	-
gdc_3d_hotspots-PANCAN	CALB1_ENST00000265431_47	CALB1	ENST00000265431	47	.	3.1e-4	.	CLUSTER_ID=62	-	-
gdc_3d_hotspots-PANCAN	CALB1_ENST00000265431_48	CALB1	ENST00000265431	48	.	3.1e-4	.	CLUSTER_ID=62	-	-
gdc_3d_hotspots-PANCAN	CALB1_ENST00000265431_51	CALB1	ENST00000265431	51	.	3.1e-4	.	CLUSTER_ID=62	-	-
gdc_3d_hotspots-PANCAN	CALB1_ENST00000265431_53	CALB1	ENST00000265431	53	.	3.1e-4	.	CLUSTER_ID=62	-	-
gdc_3d_hotspots-PANCAN	CALB1_ENST00000265431_58	CALB1	ENST00000265431	58	.	3.1e-4	.	CLUSTER_ID=62	-	-
gdc_3d_hotspots-PANCAN	USP4_ENST00000265560_166	USP4	ENST00000265560	166	.	0.009	.	CLUSTER_ID=63	-	-
gdc_3d_hotspots-PANCAN	USP4_ENST00000265560_170	USP4	ENST00000265560	170	.	0.009	.	CLUSTER_ID=63	-	-
gdc_3d_hotspots-PANCAN	USP4_ENST00000265560_174	USP4	ENST00000265560	174	.	0.009	.	CLUSTER_ID=63	-	-
gdc_3d_hotspots-PANCAN	USP4_ENST00000265560_176	USP4	ENST00000265560	176	.	0.009	.	CLUSTER_ID=63	-	-
gdc_3d_hotspots-PANCAN	USP4_ENST00000265560_179	USP4	ENST00000265560	179	.	0.009	.	CLUSTER_ID=63	-	-
gdc_3d_hotspots-PANCAN	ANK1_ENST00000265709_964	ANK1	ENST00000265709	964	.	0.014	.	CLUSTER_ID=64	-	-
gdc_3d_hotspots-PANCAN	ANK1_ENST00000265709_966	ANK1	ENST00000265709	966	.	0.014	.	CLUSTER_ID=64	-	-
gdc_3d_hotspots-PANCAN	ANK1_ENST00000265709_980	ANK1	ENST00000265709	980	.	0.014	.	CLUSTER_ID=64	-	-
gdc_3d_hotspots-PANCAN	ANK1_ENST00000265709_981	ANK1	ENST00000265709	981	.	0.014	.	CLUSTER_ID=64	-	-
gdc_3d_hotspots-PANCAN	ANK1_ENST00000265709_982	ANK1	ENST00000265709	982	.	0.014	.	CLUSTER_ID=64	-	-
gdc_3d_hotspots-PANCAN	ANK1_ENST00000265709_1077	ANK1	ENST00000265709	1077	.	0.014	.	CLUSTER_ID=64	-	-
gdc_3d_hotspots-PANCAN	ANK1_ENST00000265709_1078	ANK1	ENST00000265709	1078	.	0.014	.	CLUSTER_ID=64	-	-
gdc_3d_hotspots-PANCAN	ABCB1_ENST00000265724_958	ABCB1	ENST00000265724	958	.	0.034	.	CLUSTER_ID=65	-	-
gdc_3d_hotspots-PANCAN	ABCB1_ENST00000265724_960	ABCB1	ENST00000265724	960	.	0.034	.	CLUSTER_ID=65	-	-
gdc_3d_hotspots-PANCAN	ABCB1_ENST00000265724_961	ABCB1	ENST00000265724	961	.	0.034	.	CLUSTER_ID=65	-	-
gdc_3d_hotspots-PANCAN	ABCB1_ENST00000265724_963	ABCB1	ENST00000265724	963	.	0.034	.	CLUSTER_ID=65	-	-
gdc_3d_hotspots-PANCAN	ABCB1_ENST00000265724_974	ABCB1	ENST00000265724	974	.	0.034	.	CLUSTER_ID=65	-	-
gdc_3d_hotspots-PANCAN	RB1_ENST00000267163_525	RB1	ENST00000267163	525	.	0.044	.	CLUSTER_ID=66	-	-
gdc_3d_hotspots-PANCAN	RB1_ENST00000267163_562	RB1	ENST00000267163	562	.	6e-5	.	CLUSTER_ID=66	-	-
gdc_3d_hotspots-PANCAN	RB1_ENST00000267163_563	RB1	ENST00000267163	563	.	6e-5	.	CLUSTER_ID=66	-	-
gdc_3d_hotspots-PANCAN	RB1_ENST00000267163_567	RB1	ENST00000267163	567	.	6e-5	.	CLUSTER_ID=66	-	-
gdc_3d_hotspots-PANCAN	RB1_ENST00000267163_654	RB1	ENST00000267163	654	.	6e-5	.	CLUSTER_ID=66	-	-
gdc_3d_hotspots-PANCAN	RB1_ENST00000267163_688	RB1	ENST00000267163	688	.	6e-5	.	CLUSTER_ID=66	-	-
gdc_3d_hotspots-PANCAN	RB1_ENST00000267163_694	RB1	ENST00000267163	694	.	0.017	.	CLUSTER_ID=66	-	-
gdc_3d_hotspots-PANCAN	RB1_ENST00000267163_695	RB1	ENST00000267163	695	.	6e-5	.	CLUSTER_ID=66	-	-
gdc_3d_hotspots-PANCAN	RB1_ENST00000267163_698	RB1	ENST00000267163	698	.	6e-5	.	CLUSTER_ID=66	-	-
gdc_3d_hotspots-PANCAN	RB1_ENST00000267163_702	RB1	ENST00000267163	702	.	0.017	.	CLUSTER_ID=66	-	-
gdc_3d_hotspots-PANCAN	RB1_ENST00000267163_763	RB1	ENST00000267163	763	.	0.017	.	CLUSTER_ID=66	-	-
gdc_3d_hotspots-PANCAN	MBNL2_ENST00000345429_208	MBNL2	ENST00000345429	208	.	0.037	.	CLUSTER_ID=67	-	-
gdc_3d_hotspots-PANCAN	MBNL2_ENST00000345429_215	MBNL2	ENST00000345429	215	.	0.0034	.	CLUSTER_ID=67	-	-
gdc_3d_hotspots-PANCAN	MBNL2_ENST00000345429_217	MBNL2	ENST00000345429	217	.	0.0034	.	CLUSTER_ID=67	-	-
gdc_3d_hotspots-PANCAN	MBNL2_ENST00000345429_218	MBNL2	ENST00000345429	218	.	0.0034	.	CLUSTER_ID=67	-	-
gdc_3d_hotspots-PANCAN	MBNL2_ENST00000345429_234	MBNL2	ENST00000345429	234	.	0.0034	.	CLUSTER_ID=67	-	-
gdc_3d_hotspots-PANCAN	MBNL2_ENST00000345429_235	MBNL2	ENST00000345429	235	.	0.0034	.	CLUSTER_ID=67	-	-
gdc_3d_hotspots-PANCAN	ITPK1_ENST00000267615_256	ITPK1	ENST00000267615	256	.	0.038	.	CLUSTER_ID=68	-	-
gdc_3d_hotspots-PANCAN	ITPK1_ENST00000267615_257	ITPK1	ENST00000267615	257	.	0.038	.	CLUSTER_ID=68	-	-
gdc_3d_hotspots-PANCAN	ITPK1_ENST00000267615_258	ITPK1	ENST00000267615	258	.	0.038	.	CLUSTER_ID=68	-	-
gdc_3d_hotspots-PANCAN	ITPK1_ENST00000267615_259	ITPK1	ENST00000267615	259	.	0.038	.	CLUSTER_ID=68	-	-
gdc_3d_hotspots-PANCAN	ITPK1_ENST00000267615_260	ITPK1	ENST00000267615	260	.	0.038	.	CLUSTER_ID=68	-	-
gdc_3d_hotspots-PANCAN	CDH2_ENST00000269141_270	CDH2	ENST00000269141	270	.	0.014	.	CLUSTER_ID=69	-	-
gdc_3d_hotspots-PANCAN	CDH2_ENST00000269141_272	CDH2	ENST00000269141	272	.	0.01	.	CLUSTER_ID=69	-	-
gdc_3d_hotspots-PANCAN	CDH2_ENST00000269141_274	CDH2	ENST00000269141	274	.	0.014	.	CLUSTER_ID=69	-	-
gdc_3d_hotspots-PANCAN	CDH2_ENST00000269141_289	CDH2	ENST00000269141	289	.	0.01	.	CLUSTER_ID=69	-	-
gdc_3d_hotspots-PANCAN	CDH2_ENST00000269141_291	CDH2	ENST00000269141	291	.	0.01	.	CLUSTER_ID=69	-	-
gdc_3d_hotspots-PANCAN	CDH2_ENST00000269141_328	CDH2	ENST00000269141	328	.	0.01	.	CLUSTER_ID=69	-	-
gdc_3d_hotspots-PANCAN	CDH2_ENST00000269141_349	CDH2	ENST00000269141	349	.	0.01	.	CLUSTER_ID=69	-	-
gdc_3d_hotspots-PANCAN	CDH2_ENST00000269141_368	CDH2	ENST00000269141	368	.	0.01	.	CLUSTER_ID=69	-	-
gdc_3d_hotspots-PANCAN	TP53_ENST00000269305_125	TP53	ENST00000269305	125	.	0.023	.	CLUSTER_ID=70	-	-
gdc_3d_hotspots-PANCAN	TP53_ENST00000269305_126	TP53	ENST00000269305	126	.	0.023	.	CLUSTER_ID=70	-	-
gdc_3d_hotspots-PANCAN	TP53_ENST00000269305_127	TP53	ENST00000269305	127	.	0.023	.	CLUSTER_ID=70	-	-
gdc_3d_hotspots-PANCAN	TP53_ENST00000269305_130	TP53	ENST00000269305	130	.	0.023	.	CLUSTER_ID=70	-	-
gdc_3d_hotspots-PANCAN	TP53_ENST00000269305_132	TP53	ENST00000269305	132	.	0.002	.	CLUSTER_ID=70	-	-
gdc_3d_hotspots-PANCAN	TP53_ENST00000269305_133	TP53	ENST00000269305	133	.	0.001	.	CLUSTER_ID=70	-	-
gdc_3d_hotspots-PANCAN	TP53_ENST00000269305_134	TP53	ENST00000269305	134	.	0.019	.	CLUSTER_ID=70	-	-
gdc_3d_hotspots-PANCAN	TP53_ENST00000269305_135	TP53	ENST00000269305	135	.	0.001	.	CLUSTER_ID=70	-	-
gdc_3d_hotspots-PANCAN	TP53_ENST00000269305_136	TP53	ENST00000269305	136	.	0.001	.	CLUSTER_ID=70	-	-
gdc_3d_hotspots-PANCAN	TP53_ENST00000269305_137	TP53	ENST00000269305	137	.	0.001	.	CLUSTER_ID=70	-	-
gdc_3d_hotspots-PANCAN	TP53_ENST00000269305_138	TP53	ENST00000269305	138	.	0.001	.	CLUSTER_ID=70	-	-
gdc_3d_hotspots-PANCAN	TP53_ENST00000269305_139	TP53	ENST00000269305	139	.	0.001	.	CLUSTER_ID=70	-	-
gdc_3d_hotspots-PANCAN	TP53_ENST00000269305_141	TP53	ENST00000269305	141	.	0.001	.	CLUSTER_ID=70	-	-
gdc_3d_hotspots-PANCAN	TP53_ENST00000269305_142	TP53	ENST00000269305	142	.	0.022	.	CLUSTER_ID=70	-	-
gdc_3d_hotspots-PANCAN	TP53_ENST00000269305_143	TP53	ENST00000269305	143	.	0.022	.	CLUSTER_ID=70	-	-
gdc_3d_hotspots-PANCAN	TP53_ENST00000269305_157	TP53	ENST00000269305	157	.	0.01	.	CLUSTER_ID=70	-	-
gdc_3d_hotspots-PANCAN	TP53_ENST00000269305_158	TP53	ENST00000269305	158	.	0.01	.	CLUSTER_ID=70	-	-
gdc_3d_hotspots-PANCAN	TP53_ENST00000269305_159	TP53	ENST00000269305	159	.	0.01	.	CLUSTER_ID=70	-	-
gdc_3d_hotspots-PANCAN	TP53_ENST00000269305_160	TP53	ENST00000269305	160	.	0.033	.	CLUSTER_ID=70	-	-
gdc_3d_hotspots-PANCAN	TP53_ENST00000269305_161	TP53	ENST00000269305	161	.	0.023	.	CLUSTER_ID=70	-	-
gdc_3d_hotspots-PANCAN	TP53_ENST00000269305_162	TP53	ENST00000269305	162	.	0.015	.	CLUSTER_ID=70	-	-
gdc_3d_hotspots-PANCAN	TP53_ENST00000269305_163	TP53	ENST00000269305	163	.	0.015	.	CLUSTER_ID=70	-	-
gdc_3d_hotspots-PANCAN	TP53_ENST00000269305_164	TP53	ENST00000269305	164	.	0.015	.	CLUSTER_ID=70	-	-
gdc_3d_hotspots-PANCAN	TP53_ENST00000269305_172	TP53	ENST00000269305	172	.	0.035	.	CLUSTER_ID=70	-	-
gdc_3d_hotspots-PANCAN	TP53_ENST00000269305_173	TP53	ENST00000269305	173	.	0.0015	.	CLUSTER_ID=70	-	-
gdc_3d_hotspots-PANCAN	TP53_ENST00000269305_174	TP53	ENST00000269305	174	.	0.0015	.	CLUSTER_ID=70	-	-
gdc_3d_hotspots-PANCAN	TP53_ENST00000269305_175	TP53	ENST00000269305	175	.	0.0015	.	CLUSTER_ID=70	-	-
gdc_3d_hotspots-PANCAN	TP53_ENST00000269305_176	TP53	ENST00000269305	176	.	0.0015	.	CLUSTER_ID=70	-	-
gdc_3d_hotspots-PANCAN	TP53_ENST00000269305_177	TP53	ENST00000269305	177	.	0.0015	.	CLUSTER_ID=70	-	-
gdc_3d_hotspots-PANCAN	TP53_ENST00000269305_178	TP53	ENST00000269305	178	.	0.019	.	CLUSTER_ID=70	-	-
gdc_3d_hotspots-PANCAN	TP53_ENST00000269305_179	TP53	ENST00000269305	179	.	0.0015	.	CLUSTER_ID=70	-	-
gdc_3d_hotspots-PANCAN	TP53_ENST00000269305_180	TP53	ENST00000269305	180	.	0.0015	.	CLUSTER_ID=70	-	-
gdc_3d_hotspots-PANCAN	TP53_ENST00000269305_181	TP53	ENST00000269305	181	.	0.023	.	CLUSTER_ID=70	-	-
gdc_3d_hotspots-PANCAN	TP53_ENST00000269305_190	TP53	ENST00000269305	190	.	0.0018	.	CLUSTER_ID=70	-	-
gdc_3d_hotspots-PANCAN	TP53_ENST00000269305_192	TP53	ENST00000269305	192	.	0.0015	.	CLUSTER_ID=70	-	-
gdc_3d_hotspots-PANCAN	TP53_ENST00000269305_193	TP53	ENST00000269305	193	.	0.0015	.	CLUSTER_ID=70	-	-
gdc_3d_hotspots-PANCAN	TP53_ENST00000269305_194	TP53	ENST00000269305	194	.	0.001	.	CLUSTER_ID=70	-	-
gdc_3d_hotspots-PANCAN	TP53_ENST00000269305_195	TP53	ENST00000269305	195	.	0.001	.	CLUSTER_ID=70	-	-
gdc_3d_hotspots-PANCAN	TP53_ENST00000269305_196	TP53	ENST00000269305	196	.	0.0013	.	CLUSTER_ID=70	-	-
gdc_3d_hotspots-PANCAN	TP53_ENST00000269305_197	TP53	ENST00000269305	197	.	0.01	.	CLUSTER_ID=70	-	-
gdc_3d_hotspots-PANCAN	TP53_ENST00000269305_203	TP53	ENST00000269305	203	.	0.01	.	CLUSTER_ID=70	-	-
gdc_3d_hotspots-PANCAN	TP53_ENST00000269305_204	TP53	ENST00000269305	204	.	0.01	.	CLUSTER_ID=70	-	-
gdc_3d_hotspots-PANCAN	TP53_ENST00000269305_205	TP53	ENST00000269305	205	.	0.01	.	CLUSTER_ID=70	-	-
gdc_3d_hotspots-PANCAN	TP53_ENST00000269305_214	TP53	ENST00000269305	214	.	0.01	.	CLUSTER_ID=70	-	-
gdc_3d_hotspots-PANCAN	TP53_ENST00000269305_215	TP53	ENST00000269305	215	.	0.01	.	CLUSTER_ID=70	-	-
gdc_3d_hotspots-PANCAN	TP53_ENST00000269305_216	TP53	ENST00000269305	216	.	0.01	.	CLUSTER_ID=70	-	-
gdc_3d_hotspots-PANCAN	TP53_ENST00000269305_218	TP53	ENST00000269305	218	.	0.01	.	CLUSTER_ID=70	-	-
gdc_3d_hotspots-PANCAN	TP53_ENST00000269305_232	TP53	ENST00000269305	232	.	0.022	.	CLUSTER_ID=70	-	-
gdc_3d_hotspots-PANCAN	TP53_ENST00000269305_234	TP53	ENST00000269305	234	.	0.001	.	CLUSTER_ID=70	-	-
gdc_3d_hotspots-PANCAN	TP53_ENST00000269305_236	TP53	ENST00000269305	236	.	0.001	.	CLUSTER_ID=70	-	-
gdc_3d_hotspots-PANCAN	TP53_ENST00000269305_237	TP53	ENST00000269305	237	.	0.001	.	CLUSTER_ID=70	-	-
gdc_3d_hotspots-PANCAN	TP53_ENST00000269305_238	TP53	ENST00000269305	238	.	0.001	.	CLUSTER_ID=70	-	-
gdc_3d_hotspots-PANCAN	TP53_ENST00000269305_239	TP53	ENST00000269305	239	.	0.0033	.	CLUSTER_ID=70	-	-
gdc_3d_hotspots-PANCAN	TP53_ENST00000269305_240	TP53	ENST00000269305	240	.	0.0033	.	CLUSTER_ID=70	-	-
gdc_3d_hotspots-PANCAN	TP53_ENST00000269305_241	TP53	ENST00000269305	241	.	0.0033	.	CLUSTER_ID=70	-	-
gdc_3d_hotspots-PANCAN	TP53_ENST00000269305_242	TP53	ENST00000269305	242	.	0.0033	.	CLUSTER_ID=70	-	-
gdc_3d_hotspots-PANCAN	TP53_ENST00000269305_243	TP53	ENST00000269305	243	.	0.0023	.	CLUSTER_ID=70	-	-
gdc_3d_hotspots-PANCAN	TP53_ENST00000269305_244	TP53	ENST00000269305	244	.	0.0015	.	CLUSTER_ID=70	-	-
gdc_3d_hotspots-PANCAN	TP53_ENST00000269305_245	TP53	ENST00000269305	245	.	0.0015	.	CLUSTER_ID=70	-	-
gdc_3d_hotspots-PANCAN	TP53_ENST00000269305_246	TP53	ENST00000269305	246	.	0.002	.	CLUSTER_ID=70	-	-
gdc_3d_hotspots-PANCAN	TP53_ENST00000269305_247	TP53	ENST00000269305	247	.	0.002	.	CLUSTER_ID=70	-	-
gdc_3d_hotspots-PANCAN	TP53_ENST00000269305_248	TP53	ENST00000269305	248	.	0.002	.	CLUSTER_ID=70	-	-
gdc_3d_hotspots-PANCAN	TP53_ENST00000269305_249	TP53	ENST00000269305	249	.	0.002	.	CLUSTER_ID=70	-	-
gdc_3d_hotspots-PANCAN	TP53_ENST00000269305_250	TP53	ENST00000269305	250	.	0.002	.	CLUSTER_ID=70	-	-
gdc_3d_hotspots-PANCAN	TP53_ENST00000269305_251	TP53	ENST00000269305	251	.	0.001	.	CLUSTER_ID=70	-	-
gdc_3d_hotspots-PANCAN	TP53_ENST00000269305_253	TP53	ENST00000269305	253	.	0.001	.	CLUSTER_ID=70	-	-
gdc_3d_hotspots-PANCAN	TP53_ENST00000269305_254	TP53	ENST00000269305	254	.	0.033	.	CLUSTER_ID=70	-	-
gdc_3d_hotspots-PANCAN	TP53_ENST00000269305_255	TP53	ENST00000269305	255	.	0.022	.	CLUSTER_ID=70	-	-
gdc_3d_hotspots-PANCAN	TP53_ENST00000269305_256	TP53	ENST00000269305	256	.	0.033	.	CLUSTER_ID=70	-	-
gdc_3d_hotspots-PANCAN	TP53_ENST00000269305_270	TP53	ENST00000269305	270	.	0.001	.	CLUSTER_ID=70	-	-
gdc_3d_hotspots-PANCAN	TP53_ENST00000269305_271	TP53	ENST00000269305	271	.	0.002	.	CLUSTER_ID=70	-	-
gdc_3d_hotspots-PANCAN	TP53_ENST00000269305_272	TP53	ENST00000269305	272	.	0.001	.	CLUSTER_ID=70	-	-
gdc_3d_hotspots-PANCAN	TP53_ENST00000269305_273	TP53	ENST00000269305	273	.	0.002	.	CLUSTER_ID=70	-	-
gdc_3d_hotspots-PANCAN	TP53_ENST00000269305_274	TP53	ENST00000269305	274	.	0.001	.	CLUSTER_ID=70	-	-
gdc_3d_hotspots-PANCAN	TP53_ENST00000269305_275	TP53	ENST00000269305	275	.	0.0033	.	CLUSTER_ID=70	-	-
gdc_3d_hotspots-PANCAN	TP53_ENST00000269305_276	TP53	ENST00000269305	276	.	0.032	.	CLUSTER_ID=70	-	-
gdc_3d_hotspots-PANCAN	TP53_ENST00000269305_277	TP53	ENST00000269305	277	.	0.019	.	CLUSTER_ID=70	-	-
gdc_3d_hotspots-PANCAN	TP53_ENST00000269305_278	TP53	ENST00000269305	278	.	0.019	.	CLUSTER_ID=70	-	-
gdc_3d_hotspots-PANCAN	TP53_ENST00000269305_279	TP53	ENST00000269305	279	.	0.019	.	CLUSTER_ID=70	-	-
gdc_3d_hotspots-PANCAN	TP53_ENST00000269305_280	TP53	ENST00000269305	280	.	0.019	.	CLUSTER_ID=70	-	-
gdc_3d_hotspots-PANCAN	TP53_ENST00000269305_281	TP53	ENST00000269305	281	.	0.019	.	CLUSTER_ID=70	-	-
gdc_3d_hotspots-PANCAN	TP53_ENST00000269305_282	TP53	ENST00000269305	282	.	0.019	.	CLUSTER_ID=70	-	-
gdc_3d_hotspots-PANCAN	TP53_ENST00000269305_283	TP53	ENST00000269305	283	.	0.019	.	CLUSTER_ID=70	-	-
gdc_3d_hotspots-PANCAN	TP53_ENST00000269305_284	TP53	ENST00000269305	284	.	0.019	.	CLUSTER_ID=70	-	-
gdc_3d_hotspots-PANCAN	TP53_ENST00000269305_285	TP53	ENST00000269305	285	.	0.002	.	CLUSTER_ID=70	-	-
gdc_3d_hotspots-PANCAN	TP53_ENST00000269305_286	TP53	ENST00000269305	286	.	0.019	.	CLUSTER_ID=70	-	-
gdc_3d_hotspots-PANCAN	ERBB2_ENST00000269571_755	ERBB2	ENST00000269571	755	.	0.029	.	CLUSTER_ID=71	-	-
gdc_3d_hotspots-PANCAN	ERBB2_ENST00000269571_767	ERBB2	ENST00000269571	767	.	0.029	.	CLUSTER_ID=71	-	-
gdc_3d_hotspots-PANCAN	ERBB2_ENST00000269571_769	ERBB2	ENST00000269571	769	.	0.029	.	CLUSTER_ID=71	-	-
gdc_3d_hotspots-PANCAN	TXNL4A_ENST00000269601_40	TXNL4A	ENST00000269601	40	.	0.039	.	CLUSTER_ID=72	-	-
gdc_3d_hotspots-PANCAN	TXNL4A_ENST00000269601_43	TXNL4A	ENST00000269601	43	.	0.039	.	CLUSTER_ID=72	-	-
gdc_3d_hotspots-PANCAN	TXNL4A_ENST00000269601_44	TXNL4A	ENST00000269601	44	.	0.039	.	CLUSTER_ID=72	-	-
gdc_3d_hotspots-PANCAN	TXNL4A_ENST00000269601_105	TXNL4A	ENST00000269601	105	.	0.039	.	CLUSTER_ID=72	-	-
gdc_3d_hotspots-PANCAN	CAPN9_ENST00000271971_101	CAPN9	ENST00000271971	101	.	0.0056	.	CLUSTER_ID=73	-	-
gdc_3d_hotspots-PANCAN	CAPN9_ENST00000271971_105	CAPN9	ENST00000271971	105	.	0.0056	.	CLUSTER_ID=73	-	-
gdc_3d_hotspots-PANCAN	CAPN9_ENST00000271971_192	CAPN9	ENST00000271971	192	.	0.0056	.	CLUSTER_ID=73	-	-
gdc_3d_hotspots-PANCAN	CAPN9_ENST00000271971_193	CAPN9	ENST00000271971	193	.	0.0056	.	CLUSTER_ID=73	-	-
gdc_3d_hotspots-PANCAN	CAPN9_ENST00000271971_194	CAPN9	ENST00000271971	194	.	0.0056	.	CLUSTER_ID=73	-	-
gdc_3d_hotspots-PANCAN	CAPN9_ENST00000271971_196	CAPN9	ENST00000271971	196	.	0.0056	.	CLUSTER_ID=73	-	-
gdc_3d_hotspots-PANCAN	CAPN9_ENST00000271971_197	CAPN9	ENST00000271971	197	.	0.0056	.	CLUSTER_ID=73	-	-
gdc_3d_hotspots-PANCAN	RPS27A_ENST00000272317_105	RPS27A	ENST00000272317	105	.	0.035	.	CLUSTER_ID=74	-	-
gdc_3d_hotspots-PANCAN	RPS27A_ENST00000272317_106	RPS27A	ENST00000272317	106	.	0.035	.	CLUSTER_ID=74	-	-
gdc_3d_hotspots-PANCAN	RPS27A_ENST00000272317_117	RPS27A	ENST00000272317	117	.	0.035	.	CLUSTER_ID=74	-	-
gdc_3d_hotspots-PANCAN	RPS27A_ENST00000272317_118	RPS27A	ENST00000272317	118	.	0.035	.	CLUSTER_ID=74	-	-
gdc_3d_hotspots-PANCAN	CNOT9_ENST00000273064_82	CNOT9	ENST00000273064	82	.	1.2e-4	.	CLUSTER_ID=75	-	-
gdc_3d_hotspots-PANCAN	CNOT9_ENST00000273064_84	CNOT9	ENST00000273064	84	.	1.2e-4	.	CLUSTER_ID=75	-	-
gdc_3d_hotspots-PANCAN	CNOT9_ENST00000273064_87	CNOT9	ENST00000273064	87	.	1.2e-4	.	CLUSTER_ID=75	-	-
gdc_3d_hotspots-PANCAN	CNOT9_ENST00000273064_88	CNOT9	ENST00000273064	88	.	1.2e-4	.	CLUSTER_ID=75	-	-
gdc_3d_hotspots-PANCAN	CNOT9_ENST00000273064_92	CNOT9	ENST00000273064	92	.	1.2e-4	.	CLUSTER_ID=75	-	-
gdc_3d_hotspots-PANCAN	CNOT9_ENST00000273064_131	CNOT9	ENST00000273064	131	.	1.2e-4	.	CLUSTER_ID=75	-	-
gdc_3d_hotspots-PANCAN	EGFR_ENST00000275493_84	EGFR	ENST00000275493	84	.	0.048	.	CLUSTER_ID=76	-	-
gdc_3d_hotspots-PANCAN	EGFR_ENST00000275493_85	EGFR	ENST00000275493	85	.	0.048	.	CLUSTER_ID=76	-	-
gdc_3d_hotspots-PANCAN	EGFR_ENST00000275493_87	EGFR	ENST00000275493	87	.	0.048	.	CLUSTER_ID=76	-	-
gdc_3d_hotspots-PANCAN	EGFR_ENST00000275493_108	EGFR	ENST00000275493	108	.	0.048	.	CLUSTER_ID=76	-	-
gdc_3d_hotspots-PANCAN	EGFR_ENST00000275493_252	EGFR	ENST00000275493	252	.	0.0058	.	CLUSTER_ID=76	-	-
gdc_3d_hotspots-PANCAN	EGFR_ENST00000275493_254	EGFR	ENST00000275493	254	.	0.0058	.	CLUSTER_ID=76	-	-
gdc_3d_hotspots-PANCAN	EGFR_ENST00000275493_256	EGFR	ENST00000275493	256	.	0.0058	.	CLUSTER_ID=76	-	-
gdc_3d_hotspots-PANCAN	EGFR_ENST00000275493_261	EGFR	ENST00000275493	261	.	0.0058	.	CLUSTER_ID=76	-	-
gdc_3d_hotspots-PANCAN	EGFR_ENST00000275493_263	EGFR	ENST00000275493	263	.	0.0058	.	CLUSTER_ID=76	-	-
gdc_3d_hotspots-PANCAN	EGFR_ENST00000275493_289	EGFR	ENST00000275493	289	.	0.0058	.	CLUSTER_ID=76	-	-
gdc_3d_hotspots-PANCAN	TERF1_ENST00000276603_383	TERF1	ENST00000276603	383	.	0.017	.	CLUSTER_ID=77	-	-
gdc_3d_hotspots-PANCAN	TERF1_ENST00000276603_390	TERF1	ENST00000276603	390	.	0.017	.	CLUSTER_ID=77	-	-
gdc_3d_hotspots-PANCAN	TERF1_ENST00000276603_391	TERF1	ENST00000276603	391	.	0.017	.	CLUSTER_ID=77	-	-
gdc_3d_hotspots-PANCAN	TERF1_ENST00000276603_392	TERF1	ENST00000276603	392	.	0.017	.	CLUSTER_ID=77	-	-
gdc_3d_hotspots-PANCAN	TERF1_ENST00000276603_422	TERF1	ENST00000276603	422	.	0.017	.	CLUSTER_ID=77	-	-
gdc_3d_hotspots-PANCAN	TERF1_ENST00000276603_424	TERF1	ENST00000276603	424	.	0.017	.	CLUSTER_ID=77	-	-
gdc_3d_hotspots-PANCAN	TERF1_ENST00000276603_425	TERF1	ENST00000276603	425	.	0.017	.	CLUSTER_ID=77	-	-
gdc_3d_hotspots-PANCAN	NOTCH1_ENST00000277541_416	NOTCH1	ENST00000277541	416	.	0.032	.	CLUSTER_ID=79	-	-
gdc_3d_hotspots-PANCAN	NOTCH1_ENST00000277541_422	NOTCH1	ENST00000277541	422	.	0.0016	.	CLUSTER_ID=79	-	-
gdc_3d_hotspots-PANCAN	NOTCH1_ENST00000277541_424	NOTCH1	ENST00000277541	424	.	0.0016	.	CLUSTER_ID=79	-	-
gdc_3d_hotspots-PANCAN	NOTCH1_ENST00000277541_429	NOTCH1	ENST00000277541	429	.	0.032	.	CLUSTER_ID=79	-	-
gdc_3d_hotspots-PANCAN	NOTCH1_ENST00000277541_440	NOTCH1	ENST00000277541	440	.	0.0016	.	CLUSTER_ID=79	-	-
gdc_3d_hotspots-PANCAN	NOTCH1_ENST00000277541_447	NOTCH1	ENST00000277541	447	.	0.0016	.	CLUSTER_ID=79	-	-
gdc_3d_hotspots-PANCAN	NOTCH1_ENST00000277541_448	NOTCH1	ENST00000277541	448	.	0.0016	.	CLUSTER_ID=79	-	-
gdc_3d_hotspots-PANCAN	NOTCH1_ENST00000277541_449	NOTCH1	ENST00000277541	449	.	0.0016	.	CLUSTER_ID=79	-	-
gdc_3d_hotspots-PANCAN	NOTCH1_ENST00000277541_453	NOTCH1	ENST00000277541	453	.	0.01	.	CLUSTER_ID=78	-	-
gdc_3d_hotspots-PANCAN	NOTCH1_ENST00000277541_454	NOTCH1	ENST00000277541	454	.	0.01	.	CLUSTER_ID=78	-	-
gdc_3d_hotspots-PANCAN	NOTCH1_ENST00000277541_455	NOTCH1	ENST00000277541	455	.	5.4e-4	.	CLUSTER_ID=78	-	-
gdc_3d_hotspots-PANCAN	NOTCH1_ENST00000277541_456	NOTCH1	ENST00000277541	456	.	5.4e-4	.	CLUSTER_ID=78	-	-
gdc_3d_hotspots-PANCAN	NOTCH1_ENST00000277541_461	NOTCH1	ENST00000277541	461	.	5.4e-4	.	CLUSTER_ID=78	-	-
gdc_3d_hotspots-PANCAN	NOTCH1_ENST00000277541_465	NOTCH1	ENST00000277541	465	.	5.4e-4	.	CLUSTER_ID=78	-	-
gdc_3d_hotspots-PANCAN	NOTCH1_ENST00000277541_467	NOTCH1	ENST00000277541	467	.	5.4e-4	.	CLUSTER_ID=78	-	-
gdc_3d_hotspots-PANCAN	NOTCH1_ENST00000277541_468	NOTCH1	ENST00000277541	468	.	5.4e-4	.	CLUSTER_ID=78	-	-
gdc_3d_hotspots-PANCAN	NOTCH1_ENST00000277541_471	NOTCH1	ENST00000277541	471	.	0.01	.	CLUSTER_ID=78	-	-
gdc_3d_hotspots-PANCAN	NOTCH1_ENST00000277541_478	NOTCH1	ENST00000277541	478	.	0.048	.	CLUSTER_ID=78	-	-
gdc_3d_hotspots-PANCAN	NOTCH1_ENST00000277541_1694	NOTCH1	ENST00000277541	1694	.	0.041	.	CLUSTER_ID=80	-	-
gdc_3d_hotspots-PANCAN	NOTCH1_ENST00000277541_1696	NOTCH1	ENST00000277541	1696	.	0.041	.	CLUSTER_ID=80	-	-
gdc_3d_hotspots-PANCAN	NOTCH1_ENST00000277541_1698	NOTCH1	ENST00000277541	1698	.	0.041	.	CLUSTER_ID=80	-	-
gdc_3d_hotspots-PANCAN	NOTCH1_ENST00000277541_1700	NOTCH1	ENST00000277541	1700	.	0.041	.	CLUSTER_ID=80	-	-
gdc_3d_hotspots-PANCAN	FBXW7_ENST00000281708_426	FBXW7	ENST00000281708	426	.	6.2e-4	.	CLUSTER_ID=81	-	-
gdc_3d_hotspots-PANCAN	FBXW7_ENST00000281708_465	FBXW7	ENST00000281708	465	.	6.2e-4	.	CLUSTER_ID=81	-	-
gdc_3d_hotspots-PANCAN	FBXW7_ENST00000281708_479	FBXW7	ENST00000281708	479	.	6.2e-4	.	CLUSTER_ID=81	-	-
gdc_3d_hotspots-PANCAN	FBXW7_ENST00000281708_499	FBXW7	ENST00000281708	499	.	0.024	.	CLUSTER_ID=81	-	-
gdc_3d_hotspots-PANCAN	FBXW7_ENST00000281708_500	FBXW7	ENST00000281708	500	.	0.023	.	CLUSTER_ID=81	-	-
gdc_3d_hotspots-PANCAN	FBXW7_ENST00000281708_502	FBXW7	ENST00000281708	502	.	0.024	.	CLUSTER_ID=81	-	-
gdc_3d_hotspots-PANCAN	FBXW7_ENST00000281708_505	FBXW7	ENST00000281708	505	.	6.2e-4	.	CLUSTER_ID=81	-	-
gdc_3d_hotspots-PANCAN	FBXW7_ENST00000281708_513	FBXW7	ENST00000281708	513	.	0.017	.	CLUSTER_ID=81	-	-
gdc_3d_hotspots-PANCAN	FBXW7_ENST00000281708_516	FBXW7	ENST00000281708	516	.	0.023	.	CLUSTER_ID=81	-	-
gdc_3d_hotspots-PANCAN	FBXW7_ENST00000281708_517	FBXW7	ENST00000281708	517	.	0.003	.	CLUSTER_ID=81	-	-
gdc_3d_hotspots-PANCAN	FBXW7_ENST00000281708_520	FBXW7	ENST00000281708	520	.	0.023	.	CLUSTER_ID=81	-	-
gdc_3d_hotspots-PANCAN	FBXW7_ENST00000281708_523	FBXW7	ENST00000281708	523	.	0.017	.	CLUSTER_ID=81	-	-
gdc_3d_hotspots-PANCAN	FBXW7_ENST00000281708_525	FBXW7	ENST00000281708	525	.	0.017	.	CLUSTER_ID=81	-	-
gdc_3d_hotspots-PANCAN	FBXW7_ENST00000281708_526	FBXW7	ENST00000281708	526	.	0.017	.	CLUSTER_ID=81	-	-
gdc_3d_hotspots-PANCAN	FBXW7_ENST00000281708_533	FBXW7	ENST00000281708	533	.	0.017	.	CLUSTER_ID=81	-	-
gdc_3d_hotspots-PANCAN	FBXW7_ENST00000281708_536	FBXW7	ENST00000281708	536	.	0.017	.	CLUSTER_ID=81	-	-
gdc_3d_hotspots-PANCAN	FBXW7_ENST00000281708_545	FBXW7	ENST00000281708	545	.	0.003	.	CLUSTER_ID=81	-	-
gdc_3d_hotspots-PANCAN	FBXW7_ENST00000281708_554	FBXW7	ENST00000281708	554	.	0.017	.	CLUSTER_ID=81	-	-
gdc_3d_hotspots-PANCAN	FBXW7_ENST00000281708_566	FBXW7	ENST00000281708	566	.	0.023	.	CLUSTER_ID=81	-	-
gdc_3d_hotspots-PANCAN	FBXW7_ENST00000281708_674	FBXW7	ENST00000281708	674	.	0.005	.	CLUSTER_ID=81	-	-
gdc_3d_hotspots-PANCAN	EPHA4_ENST00000281821_36	EPHA4	ENST00000281821	36	.	0.011	.	CLUSTER_ID=82	-	-
gdc_3d_hotspots-PANCAN	EPHA4_ENST00000281821_39	EPHA4	ENST00000281821	39	.	0.011	.	CLUSTER_ID=82	-	-
gdc_3d_hotspots-PANCAN	EPHA4_ENST00000281821_43	EPHA4	ENST00000281821	43	.	0.011	.	CLUSTER_ID=82	-	-
gdc_3d_hotspots-PANCAN	EPHA4_ENST00000281821_56	EPHA4	ENST00000281821	56	.	0.011	.	CLUSTER_ID=82	-	-
gdc_3d_hotspots-PANCAN	EPHA4_ENST00000281821_69	EPHA4	ENST00000281821	69	.	0.011	.	CLUSTER_ID=82	-	-
gdc_3d_hotspots-PANCAN	EPHA4_ENST00000281821_70	EPHA4	ENST00000281821	70	.	0.011	.	CLUSTER_ID=82	-	-
gdc_3d_hotspots-PANCAN	FARSB_ENST00000281828_2	FARSB	ENST00000281828	2	.	0.032	.	CLUSTER_ID=83	-	-
gdc_3d_hotspots-PANCAN	FARSB_ENST00000281828_66	FARSB	ENST00000281828	66	.	0.032	.	CLUSTER_ID=83	-	-
gdc_3d_hotspots-PANCAN	FARSB_ENST00000281828_67	FARSB	ENST00000281828	67	.	0.032	.	CLUSTER_ID=83	-	-
gdc_3d_hotspots-PANCAN	FARSB_ENST00000281828_68	FARSB	ENST00000281828	68	.	0.032	.	CLUSTER_ID=83	-	-
gdc_3d_hotspots-PANCAN	FARSB_ENST00000281828_70	FARSB	ENST00000281828	70	.	0.032	.	CLUSTER_ID=83	-	-
gdc_3d_hotspots-PANCAN	PDE3B_ENST00000282096_819	PDE3B	ENST00000282096	819	.	0.0108	.	CLUSTER_ID=84	-	-
gdc_3d_hotspots-PANCAN	PDE3B_ENST00000282096_820	PDE3B	ENST00000282096	820	.	0.0108	.	CLUSTER_ID=84	-	-
gdc_3d_hotspots-PANCAN	PDE3B_ENST00000282096_821	PDE3B	ENST00000282096	821	.	0.0108	.	CLUSTER_ID=84	-	-
gdc_3d_hotspots-PANCAN	PDE3B_ENST00000282096_826	PDE3B	ENST00000282096	826	.	0.011	.	CLUSTER_ID=84	-	-
gdc_3d_hotspots-PANCAN	PDE3B_ENST00000282096_854	PDE3B	ENST00000282096	854	.	0.0108	.	CLUSTER_ID=84	-	-
gdc_3d_hotspots-PANCAN	PDE3B_ENST00000282096_856	PDE3B	ENST00000282096	856	.	0.011	.	CLUSTER_ID=84	-	-
gdc_3d_hotspots-PANCAN	PDE3B_ENST00000282096_858	PDE3B	ENST00000282096	858	.	0.011	.	CLUSTER_ID=84	-	-
gdc_3d_hotspots-PANCAN	PDE3B_ENST00000282096_893	PDE3B	ENST00000282096	893	.	0.0108	.	CLUSTER_ID=84	-	-
gdc_3d_hotspots-PANCAN	ZFP36L2_ENST00000282388_157	ZFP36L2	ENST00000282388	157	.	0.018	.	CLUSTER_ID=85	-	-
gdc_3d_hotspots-PANCAN	ZFP36L2_ENST00000282388_158	ZFP36L2	ENST00000282388	158	.	0.018	.	CLUSTER_ID=85	-	-
gdc_3d_hotspots-PANCAN	ZFP36L2_ENST00000282388_159	ZFP36L2	ENST00000282388	159	.	0.018	.	CLUSTER_ID=85	-	-
gdc_3d_hotspots-PANCAN	ZFP36L2_ENST00000282388_161	ZFP36L2	ENST00000282388	161	.	0.018	.	CLUSTER_ID=85	-	-
gdc_3d_hotspots-PANCAN	ZFP36L2_ENST00000282388_168	ZFP36L2	ENST00000282388	168	.	0.018	.	CLUSTER_ID=85	-	-
gdc_3d_hotspots-PANCAN	GTF2E1_ENST00000283875_120	GTF2E1	ENST00000283875	120	.	0.01	.	CLUSTER_ID=86	-	-
gdc_3d_hotspots-PANCAN	GTF2E1_ENST00000283875_124	GTF2E1	ENST00000283875	124	.	0.01	.	CLUSTER_ID=86	-	-
gdc_3d_hotspots-PANCAN	GTF2E1_ENST00000283875_166	GTF2E1	ENST00000283875	166	.	0.01	.	CLUSTER_ID=86	-	-
gdc_3d_hotspots-PANCAN	GTF2E1_ENST00000283875_169	GTF2E1	ENST00000283875	169	.	0.01	.	CLUSTER_ID=86	-	-
gdc_3d_hotspots-PANCAN	GTF2E1_ENST00000283875_174	GTF2E1	ENST00000283875	174	.	0.01	.	CLUSTER_ID=86	-	-
gdc_3d_hotspots-PANCAN	ADAMTS5_ENST00000284987_398	ADAMTS5	ENST00000284987	398	.	0.02	.	CLUSTER_ID=87	-	-
gdc_3d_hotspots-PANCAN	ADAMTS5_ENST00000284987_399	ADAMTS5	ENST00000284987	399	.	0.02	.	CLUSTER_ID=87	-	-
gdc_3d_hotspots-PANCAN	ADAMTS5_ENST00000284987_400	ADAMTS5	ENST00000284987	400	.	0.02	.	CLUSTER_ID=87	-	-
gdc_3d_hotspots-PANCAN	ADAMTS5_ENST00000284987_401	ADAMTS5	ENST00000284987	401	.	0.02	.	CLUSTER_ID=87	-	-
gdc_3d_hotspots-PANCAN	ADAMTS5_ENST00000284987_404	ADAMTS5	ENST00000284987	404	.	0.02	.	CLUSTER_ID=87	-	-
gdc_3d_hotspots-PANCAN	ADAMTS5_ENST00000284987_500	ADAMTS5	ENST00000284987	500	.	0.02	.	CLUSTER_ID=87	-	-
gdc_3d_hotspots-PANCAN	ADAMTS5_ENST00000284987_532	ADAMTS5	ENST00000284987	532	.	0.02	.	CLUSTER_ID=87	-	-
gdc_3d_hotspots-PANCAN	ACAA2_ENST00000285093_13	ACAA2	ENST00000285093	13	.	0.015	.	CLUSTER_ID=88	-	-
gdc_3d_hotspots-PANCAN	ACAA2_ENST00000285093_14	ACAA2	ENST00000285093	14	.	0.015	.	CLUSTER_ID=88	-	-
gdc_3d_hotspots-PANCAN	ACAA2_ENST00000285093_15	ACAA2	ENST00000285093	15	.	0.015	.	CLUSTER_ID=88	-	-
gdc_3d_hotspots-PANCAN	ACAA2_ENST00000285093_16	ACAA2	ENST00000285093	16	.	0.015	.	CLUSTER_ID=88	-	-
gdc_3d_hotspots-PANCAN	ACAA2_ENST00000285093_255	ACAA2	ENST00000285093	255	.	0.015	.	CLUSTER_ID=88	-	-
gdc_3d_hotspots-PANCAN	KLF10_ENST00000285407_413	KLF10	ENST00000285407	413	.	0.036	.	CLUSTER_ID=89	-	-
gdc_3d_hotspots-PANCAN	KLF10_ENST00000285407_414	KLF10	ENST00000285407	414	.	0.036	.	CLUSTER_ID=89	-	-
gdc_3d_hotspots-PANCAN	KLF10_ENST00000285407_416	KLF10	ENST00000285407	416	.	0.036	.	CLUSTER_ID=89	-	-
gdc_3d_hotspots-PANCAN	KLF10_ENST00000285407_418	KLF10	ENST00000285407	418	.	0.036	.	CLUSTER_ID=89	-	-
gdc_3d_hotspots-PANCAN	GNAQ_ENST00000286548_48	GNAQ	ENST00000286548	48	.	0.027	.	CLUSTER_ID=90	-	-
gdc_3d_hotspots-PANCAN	GNAQ_ENST00000286548_183	GNAQ	ENST00000286548	183	.	0.027	.	CLUSTER_ID=90	-	-
gdc_3d_hotspots-PANCAN	GNAQ_ENST00000286548_209	GNAQ	ENST00000286548	209	.	0.027	.	CLUSTER_ID=90	-	-
gdc_3d_hotspots-PANCAN	GNAQ_ENST00000286548_247	GNAQ	ENST00000286548	247	.	0.027	.	CLUSTER_ID=90	-	-
gdc_3d_hotspots-PANCAN	ATAD2_ENST00000287394_1014	ATAD2	ENST00000287394	1014	.	0.034	.	CLUSTER_ID=91	-	-
gdc_3d_hotspots-PANCAN	ATAD2_ENST00000287394_1016	ATAD2	ENST00000287394	1016	.	0.034	.	CLUSTER_ID=91	-	-
gdc_3d_hotspots-PANCAN	ATAD2_ENST00000287394_1017	ATAD2	ENST00000287394	1017	.	0.034	.	CLUSTER_ID=91	-	-
gdc_3d_hotspots-PANCAN	ATAD2_ENST00000287394_1019	ATAD2	ENST00000287394	1019	.	0.034	.	CLUSTER_ID=91	-	-
gdc_3d_hotspots-PANCAN	ATAD2_ENST00000287394_1020	ATAD2	ENST00000287394	1020	.	0.034	.	CLUSTER_ID=91	-	-
gdc_3d_hotspots-PANCAN	ZIC3_ENST00000287538_255	ZIC3	ENST00000287538	255	.	0.043	.	CLUSTER_ID=92	-	-
gdc_3d_hotspots-PANCAN	ZIC3_ENST00000287538_296	ZIC3	ENST00000287538	296	.	0.043	.	CLUSTER_ID=92	-	-
gdc_3d_hotspots-PANCAN	ZIC3_ENST00000287538_297	ZIC3	ENST00000287538	297	.	0.043	.	CLUSTER_ID=92	-	-
gdc_3d_hotspots-PANCAN	ZIC3_ENST00000287538_309	ZIC3	ENST00000287538	309	.	0.043	.	CLUSTER_ID=92	-	-
gdc_3d_hotspots-PANCAN	ZIC3_ENST00000287538_322	ZIC3	ENST00000287538	322	.	0.043	.	CLUSTER_ID=92	-	-
gdc_3d_hotspots-PANCAN	KIT_ENST00000288135_559	KIT	ENST00000288135	559	.	0.017	.	CLUSTER_ID=93	-	-
gdc_3d_hotspots-PANCAN	KIT_ENST00000288135_573	KIT	ENST00000288135	573	.	0.0026	.	CLUSTER_ID=93	-	-
gdc_3d_hotspots-PANCAN	KIT_ENST00000288135_576	KIT	ENST00000288135	576	.	0.0026	.	CLUSTER_ID=93	-	-
gdc_3d_hotspots-PANCAN	KIT_ENST00000288135_578	KIT	ENST00000288135	578	.	0.017	.	CLUSTER_ID=93	-	-
gdc_3d_hotspots-PANCAN	KIT_ENST00000288135_636	KIT	ENST00000288135	636	.	0.041	.	CLUSTER_ID=93	-	-
gdc_3d_hotspots-PANCAN	KIT_ENST00000288135_637	KIT	ENST00000288135	637	.	0.041	.	CLUSTER_ID=93	-	-
gdc_3d_hotspots-PANCAN	KIT_ENST00000288135_638	KIT	ENST00000288135	638	.	0.041	.	CLUSTER_ID=93	-	-
gdc_3d_hotspots-PANCAN	KIT_ENST00000288135_642	KIT	ENST00000288135	642	.	0.0026	.	CLUSTER_ID=93	-	-
gdc_3d_hotspots-PANCAN	KIT_ENST00000288135_816	KIT	ENST00000288135	816	.	0.0026	.	CLUSTER_ID=93	-	-
gdc_3d_hotspots-PANCAN	BRAF_ENST00000288602_462	BRAF	ENST00000288602	462	.	0.01	.	CLUSTER_ID=94	-	-
gdc_3d_hotspots-PANCAN	BRAF_ENST00000288602_464	BRAF	ENST00000288602	464	.	0	.	CLUSTER_ID=94	-	-
gdc_3d_hotspots-PANCAN	BRAF_ENST00000288602_466	BRAF	ENST00000288602	466	.	0	.	CLUSTER_ID=94	-	-
gdc_3d_hotspots-PANCAN	BRAF_ENST00000288602_467	BRAF	ENST00000288602	467	.	0	.	CLUSTER_ID=94	-	-
gdc_3d_hotspots-PANCAN	BRAF_ENST00000288602_468	BRAF	ENST00000288602	468	.	0	.	CLUSTER_ID=94	-	-
gdc_3d_hotspots-PANCAN	BRAF_ENST00000288602_469	BRAF	ENST00000288602	469	.	0	.	CLUSTER_ID=94	-	-
gdc_3d_hotspots-PANCAN	BRAF_ENST00000288602_471	BRAF	ENST00000288602	471	.	0	.	CLUSTER_ID=94	-	-
gdc_3d_hotspots-PANCAN	BRAF_ENST00000288602_575	BRAF	ENST00000288602	575	.	5e-5	.	CLUSTER_ID=94	-	-
gdc_3d_hotspots-PANCAN	BRAF_ENST00000288602_581	BRAF	ENST00000288602	581	.	8e-5	.	CLUSTER_ID=94	-	-
gdc_3d_hotspots-PANCAN	BRAF_ENST00000288602_594	BRAF	ENST00000288602	594	.	2e-5	.	CLUSTER_ID=94	-	-
gdc_3d_hotspots-PANCAN	BRAF_ENST00000288602_596	BRAF	ENST00000288602	596	.	0	.	CLUSTER_ID=94	-	-
gdc_3d_hotspots-PANCAN	BRAF_ENST00000288602_597	BRAF	ENST00000288602	597	.	0	.	CLUSTER_ID=94	-	-
gdc_3d_hotspots-PANCAN	BRAF_ENST00000288602_600	BRAF	ENST00000288602	600	.	0	.	CLUSTER_ID=94	-	-
gdc_3d_hotspots-PANCAN	BRAF_ENST00000288602_601	BRAF	ENST00000288602	601	.	0	.	CLUSTER_ID=94	-	-
gdc_3d_hotspots-PANCAN	BRAF_ENST00000288602_604	BRAF	ENST00000288602	604	.	0	.	CLUSTER_ID=94	-	-
gdc_3d_hotspots-PANCAN	BRAF_ENST00000288602_609	BRAF	ENST00000288602	609	.	0	.	CLUSTER_ID=94	-	-
gdc_3d_hotspots-PANCAN	BRAF_ENST00000288602_635	BRAF	ENST00000288602	635	.	0.029	.	CLUSTER_ID=94	-	-
gdc_3d_hotspots-PANCAN	ACE_ENST00000290866_482	ACE	ENST00000290866	482	.	0.04	.	CLUSTER_ID=95	-	-
gdc_3d_hotspots-PANCAN	ACE_ENST00000290866_484	ACE	ENST00000290866	484	.	0.04	.	CLUSTER_ID=95	-	-
gdc_3d_hotspots-PANCAN	ACE_ENST00000290866_487	ACE	ENST00000290866	487	.	0.04	.	CLUSTER_ID=95	-	-
gdc_3d_hotspots-PANCAN	ACE_ENST00000290866_510	ACE	ENST00000290866	510	.	0.04	.	CLUSTER_ID=95	-	-
gdc_3d_hotspots-PANCAN	CSTB_ENST00000291568_72	CSTB	ENST00000291568	72	.	0.018	.	CLUSTER_ID=96	-	-
gdc_3d_hotspots-PANCAN	CSTB_ENST00000291568_73	CSTB	ENST00000291568	73	.	0.018	.	CLUSTER_ID=96	-	-
gdc_3d_hotspots-PANCAN	CSTB_ENST00000291568_75	CSTB	ENST00000291568	75	.	0.018	.	CLUSTER_ID=96	-	-
gdc_3d_hotspots-PANCAN	CSTB_ENST00000291568_76	CSTB	ENST00000291568	76	.	0.018	.	CLUSTER_ID=96	-	-
gdc_3d_hotspots-PANCAN	BAX_ENST00000293288_42	BAX	ENST00000293288	42	.	0.025	.	CLUSTER_ID=97	-	-
gdc_3d_hotspots-PANCAN	BAX_ENST00000293288_124	BAX	ENST00000293288	124	.	0.01	.	CLUSTER_ID=97	-	-
gdc_3d_hotspots-PANCAN	BAX_ENST00000293288_125	BAX	ENST00000293288	125	.	0.01	.	CLUSTER_ID=97	-	-
gdc_3d_hotspots-PANCAN	BAX_ENST00000293288_126	BAX	ENST00000293288	126	.	0.01	.	CLUSTER_ID=97	-	-
gdc_3d_hotspots-PANCAN	BAX_ENST00000293288_130	BAX	ENST00000293288	130	.	0.01	.	CLUSTER_ID=97	-	-
gdc_3d_hotspots-PANCAN	BAX_ENST00000293288_133	BAX	ENST00000293288	133	.	0.01	.	CLUSTER_ID=97	-	-
gdc_3d_hotspots-PANCAN	ITGA5_ENST00000293379_364	ITGA5	ENST00000293379	364	.	0.016	.	CLUSTER_ID=98	-	-
gdc_3d_hotspots-PANCAN	ITGA5_ENST00000293379_391	ITGA5	ENST00000293379	391	.	0.016	.	CLUSTER_ID=98	-	-
gdc_3d_hotspots-PANCAN	ITGA5_ENST00000293379_392	ITGA5	ENST00000293379	392	.	0.016	.	CLUSTER_ID=98	-	-
gdc_3d_hotspots-PANCAN	ITGA5_ENST00000293379_395	ITGA5	ENST00000293379	395	.	0.016	.	CLUSTER_ID=98	-	-
gdc_3d_hotspots-PANCAN	ITGA5_ENST00000293379_413	ITGA5	ENST00000293379	413	.	0.016	.	CLUSTER_ID=98	-	-
gdc_3d_hotspots-PANCAN	ITGA5_ENST00000293379_415	ITGA5	ENST00000293379	415	.	0.016	.	CLUSTER_ID=98	-	-
gdc_3d_hotspots-PANCAN	ITGA5_ENST00000293379_457	ITGA5	ENST00000293379	457	.	0.016	.	CLUSTER_ID=98	-	-
gdc_3d_hotspots-PANCAN	RAVER1_ENST00000293677_170	RAVER1	ENST00000293677	170	.	0.026	.	CLUSTER_ID=99	-	-
gdc_3d_hotspots-PANCAN	RAVER1_ENST00000293677_195	RAVER1	ENST00000293677	195	.	0.026	.	CLUSTER_ID=99	-	-
gdc_3d_hotspots-PANCAN	RAVER1_ENST00000293677_197	RAVER1	ENST00000293677	197	.	0.026	.	CLUSTER_ID=99	-	-
gdc_3d_hotspots-PANCAN	RAVER1_ENST00000293677_198	RAVER1	ENST00000293677	198	.	0.026	.	CLUSTER_ID=99	-	-
gdc_3d_hotspots-PANCAN	RAVER1_ENST00000293677_202	RAVER1	ENST00000293677	202	.	0.026	.	CLUSTER_ID=99	-	-
gdc_3d_hotspots-PANCAN	FGF19_ENST00000294312_91	FGF19	ENST00000294312	91	.	0.0061	.	CLUSTER_ID=100	-	-
gdc_3d_hotspots-PANCAN	FGF19_ENST00000294312_102	FGF19	ENST00000294312	102	.	0.0061	.	CLUSTER_ID=100	-	-
gdc_3d_hotspots-PANCAN	FGF19_ENST00000294312_118	FGF19	ENST00000294312	118	.	0.0061	.	CLUSTER_ID=100	-	-
gdc_3d_hotspots-PANCAN	FGF19_ENST00000294312_119	FGF19	ENST00000294312	119	.	0.0061	.	CLUSTER_ID=100	-	-
gdc_3d_hotspots-PANCAN	FGF19_ENST00000294312_120	FGF19	ENST00000294312	120	.	0.0061	.	CLUSTER_ID=100	-	-
gdc_3d_hotspots-PANCAN	GABRB1_ENST00000295454_163	GABRB1	ENST00000295454	163	.	0.018	.	CLUSTER_ID=101	-	-
gdc_3d_hotspots-PANCAN	GABRB1_ENST00000295454_164	GABRB1	ENST00000295454	164	.	0.018	.	CLUSTER_ID=101	-	-
gdc_3d_hotspots-PANCAN	GABRB1_ENST00000295454_165	GABRB1	ENST00000295454	165	.	0.018	.	CLUSTER_ID=101	-	-
gdc_3d_hotspots-PANCAN	GABRB1_ENST00000295454_166	GABRB1	ENST00000295454	166	.	0.018	.	CLUSTER_ID=101	-	-
gdc_3d_hotspots-PANCAN	GABRB1_ENST00000295454_167	GABRB1	ENST00000295454	167	.	0.018	.	CLUSTER_ID=101	-	-
gdc_3d_hotspots-PANCAN	GABRB1_ENST00000295454_171	GABRB1	ENST00000295454	171	.	0.018	.	CLUSTER_ID=101	-	-
gdc_3d_hotspots-PANCAN	GABRB1_ENST00000295454_305	GABRB1	ENST00000295454	305	.	0.018	.	CLUSTER_ID=101	-	-
gdc_3d_hotspots-PANCAN	SAP30_ENST00000296504_123	SAP30	ENST00000296504	123	.	0.04	.	CLUSTER_ID=102	-	-
gdc_3d_hotspots-PANCAN	SAP30_ENST00000296504_124	SAP30	ENST00000296504	124	.	0.04	.	CLUSTER_ID=102	-	-
gdc_3d_hotspots-PANCAN	SAP30_ENST00000296504_125	SAP30	ENST00000296504	125	.	0.04	.	CLUSTER_ID=102	-	-
gdc_3d_hotspots-PANCAN	SAP30_ENST00000296504_126	SAP30	ENST00000296504	126	.	0.04	.	CLUSTER_ID=102	-	-
gdc_3d_hotspots-PANCAN	FOXQ1_ENST00000296839_144	FOXQ1	ENST00000296839	144	.	0.00137	.	CLUSTER_ID=103	-	-
gdc_3d_hotspots-PANCAN	FOXQ1_ENST00000296839_145	FOXQ1	ENST00000296839	145	.	0.00137	.	CLUSTER_ID=103	-	-
gdc_3d_hotspots-PANCAN	FOXQ1_ENST00000296839_147	FOXQ1	ENST00000296839	147	.	0.00137	.	CLUSTER_ID=103	-	-
gdc_3d_hotspots-PANCAN	FOXQ1_ENST00000296839_149	FOXQ1	ENST00000296839	149	.	0.00137	.	CLUSTER_ID=103	-	-
gdc_3d_hotspots-PANCAN	FOXQ1_ENST00000296839_151	FOXQ1	ENST00000296839	151	.	0.00137	.	CLUSTER_ID=103	-	-
gdc_3d_hotspots-PANCAN	FOXQ1_ENST00000296839_153	FOXQ1	ENST00000296839	153	.	0.00137	.	CLUSTER_ID=103	-	-
gdc_3d_hotspots-PANCAN	C2_ENST00000299367_259	C2	ENST00000299367	259	.	0.025	.	CLUSTER_ID=104	-	-
gdc_3d_hotspots-PANCAN	C2_ENST00000299367_266	C2	ENST00000299367	266	.	0.04	.	CLUSTER_ID=104	-	-
gdc_3d_hotspots-PANCAN	C2_ENST00000299367_268	C2	ENST00000299367	268	.	0.04	.	CLUSTER_ID=104	-	-
gdc_3d_hotspots-PANCAN	C2_ENST00000299367_271	C2	ENST00000299367	271	.	0.025	.	CLUSTER_ID=104	-	-
gdc_3d_hotspots-PANCAN	C2_ENST00000299367_274	C2	ENST00000299367	274	.	0.025	.	CLUSTER_ID=104	-	-
gdc_3d_hotspots-PANCAN	C2_ENST00000299367_324	C2	ENST00000299367	324	.	0.025	.	CLUSTER_ID=104	-	-
gdc_3d_hotspots-PANCAN	CKMT1B_ENST00000300283_340	CKMT1B	ENST00000300283	340	.	0.0013	.	CLUSTER_ID=105	-	-
gdc_3d_hotspots-PANCAN	CKMT1B_ENST00000300283_399	CKMT1B	ENST00000300283	399	.	0.0013	.	CLUSTER_ID=105	-	-
gdc_3d_hotspots-PANCAN	CKMT1B_ENST00000300283_403	CKMT1B	ENST00000300283	403	.	0.0013	.	CLUSTER_ID=105	-	-
gdc_3d_hotspots-PANCAN	CKMT1B_ENST00000300283_405	CKMT1B	ENST00000300283	405	.	0.0013	.	CLUSTER_ID=105	-	-
gdc_3d_hotspots-PANCAN	CKMT1B_ENST00000300283_407	CKMT1B	ENST00000300283	407	.	0.0013	.	CLUSTER_ID=105	-	-
gdc_3d_hotspots-PANCAN	RUNX1_ENST00000300305_107	RUNX1	ENST00000300305	107	.	0.0061	.	CLUSTER_ID=106	-	-
gdc_3d_hotspots-PANCAN	RUNX1_ENST00000300305_110	RUNX1	ENST00000300305	110	.	0.037	.	CLUSTER_ID=106	-	-
gdc_3d_hotspots-PANCAN	RUNX1_ENST00000300305_166	RUNX1	ENST00000300305	166	.	0.0061	.	CLUSTER_ID=106	-	-
gdc_3d_hotspots-PANCAN	RUNX1_ENST00000300305_168	RUNX1	ENST00000300305	168	.	0.0061	.	CLUSTER_ID=106	-	-
gdc_3d_hotspots-PANCAN	RUNX1_ENST00000300305_196	RUNX1	ENST00000300305	196	.	0.0061	.	CLUSTER_ID=106	-	-
gdc_3d_hotspots-PANCAN	RUNX1_ENST00000300305_197	RUNX1	ENST00000300305	197	.	0.0061	.	CLUSTER_ID=106	-	-
gdc_3d_hotspots-PANCAN	RUNX1_ENST00000300305_198	RUNX1	ENST00000300305	198	.	0.0061	.	CLUSTER_ID=106	-	-
gdc_3d_hotspots-PANCAN	RUNX1_ENST00000300305_200	RUNX1	ENST00000300305	200	.	0.0061	.	CLUSTER_ID=106	-	-
gdc_3d_hotspots-PANCAN	CA4_ENST00000300900_211	CA4	ENST00000300900	211	.	0.033	.	CLUSTER_ID=107	-	-
gdc_3d_hotspots-PANCAN	CA4_ENST00000300900_212	CA4	ENST00000300900	212	.	0.033	.	CLUSTER_ID=107	-	-
gdc_3d_hotspots-PANCAN	CA4_ENST00000300900_215	CA4	ENST00000300900	215	.	0.033	.	CLUSTER_ID=107	-	-
gdc_3d_hotspots-PANCAN	CA4_ENST00000300900_226	CA4	ENST00000300900	226	.	0.033	.	CLUSTER_ID=107	-	-
gdc_3d_hotspots-PANCAN	CA4_ENST00000300900_227	CA4	ENST00000300900	227	.	0.033	.	CLUSTER_ID=107	-	-
gdc_3d_hotspots-PANCAN	CYP2A7_ENST00000301146_97	CYP2A7	ENST00000301146	97	.	0.027	.	CLUSTER_ID=108	-	-
gdc_3d_hotspots-PANCAN	CYP2A7_ENST00000301146_99	CYP2A7	ENST00000301146	99	.	0.027	.	CLUSTER_ID=108	-	-
gdc_3d_hotspots-PANCAN	CYP2A7_ENST00000301146_371	CYP2A7	ENST00000301146	371	.	0.027	.	CLUSTER_ID=108	-	-
gdc_3d_hotspots-PANCAN	CYP2A7_ENST00000301146_372	CYP2A7	ENST00000301146	372	.	0.027	.	CLUSTER_ID=108	-	-
gdc_3d_hotspots-PANCAN	CYP2A7_ENST00000301146_373	CYP2A7	ENST00000301146	373	.	0.027	.	CLUSTER_ID=108	-	-
gdc_3d_hotspots-PANCAN	GBX2_ENST00000306318_254	GBX2	ENST00000306318	254	.	0.0118	.	CLUSTER_ID=109	-	-
gdc_3d_hotspots-PANCAN	GBX2_ENST00000306318_258	GBX2	ENST00000306318	258	.	0.0118	.	CLUSTER_ID=109	-	-
gdc_3d_hotspots-PANCAN	GBX2_ENST00000306318_259	GBX2	ENST00000306318	259	.	0.0118	.	CLUSTER_ID=109	-	-
gdc_3d_hotspots-PANCAN	GBX2_ENST00000306318_261	GBX2	ENST00000306318	261	.	0.0118	.	CLUSTER_ID=109	-	-
gdc_3d_hotspots-PANCAN	GBX2_ENST00000306318_265	GBX2	ENST00000306318	265	.	0.0118	.	CLUSTER_ID=109	-	-
gdc_3d_hotspots-PANCAN	MAP2K1_ENST00000307102_53	MAP2K1	ENST00000307102	53	.	0	.	CLUSTER_ID=110	-	-
gdc_3d_hotspots-PANCAN	MAP2K1_ENST00000307102_56	MAP2K1	ENST00000307102	56	.	0.0037	.	CLUSTER_ID=110	-	-
gdc_3d_hotspots-PANCAN	MAP2K1_ENST00000307102_57	MAP2K1	ENST00000307102	57	.	0	.	CLUSTER_ID=110	-	-
gdc_3d_hotspots-PANCAN	MAP2K1_ENST00000307102_118	MAP2K1	ENST00000307102	118	.	0	.	CLUSTER_ID=110	-	-
gdc_3d_hotspots-PANCAN	MAP2K1_ENST00000307102_121	MAP2K1	ENST00000307102	121	.	0	.	CLUSTER_ID=110	-	-
gdc_3d_hotspots-PANCAN	MAP2K1_ENST00000307102_122	MAP2K1	ENST00000307102	122	.	0	.	CLUSTER_ID=110	-	-
gdc_3d_hotspots-PANCAN	MAP2K1_ENST00000307102_124	MAP2K1	ENST00000307102	124	.	0	.	CLUSTER_ID=110	-	-
gdc_3d_hotspots-PANCAN	MAP2K1_ENST00000307102_128	MAP2K1	ENST00000307102	128	.	0	.	CLUSTER_ID=110	-	-
gdc_3d_hotspots-PANCAN	MAP2K1_ENST00000307102_130	MAP2K1	ENST00000307102	130	.	0.0037	.	CLUSTER_ID=110	-	-
gdc_3d_hotspots-PANCAN	HIST1H2AE_ENST00000303910_61	HIST1H2AE	ENST00000303910	61	.	0.023	.	CLUSTER_ID=111	-	-
gdc_3d_hotspots-PANCAN	HIST1H2AE_ENST00000303910_62	HIST1H2AE	ENST00000303910	62	.	0.023	.	CLUSTER_ID=111	-	-
gdc_3d_hotspots-PANCAN	HIST1H2AE_ENST00000303910_65	HIST1H2AE	ENST00000303910	65	.	0.023	.	CLUSTER_ID=111	-	-
gdc_3d_hotspots-PANCAN	HIST1H2AE_ENST00000303910_66	HIST1H2AE	ENST00000303910	66	.	0.023	.	CLUSTER_ID=111	-	-
gdc_3d_hotspots-PANCAN	HIST1H2AE_ENST00000303910_69	HIST1H2AE	ENST00000303910	69	.	0.023	.	CLUSTER_ID=111	-	-
gdc_3d_hotspots-PANCAN	HIST1H2AE_ENST00000303910_70	HIST1H2AE	ENST00000303910	70	.	0.023	.	CLUSTER_ID=111	-	-
gdc_3d_hotspots-PANCAN	DACH1_ENST00000305425_228	DACH1	ENST00000305425	228	.	0.03	.	CLUSTER_ID=112	-	-
gdc_3d_hotspots-PANCAN	DACH1_ENST00000305425_229	DACH1	ENST00000305425	229	.	0.03	.	CLUSTER_ID=112	-	-
gdc_3d_hotspots-PANCAN	DACH1_ENST00000305425_230	DACH1	ENST00000305425	230	.	0.03	.	CLUSTER_ID=112	-	-
gdc_3d_hotspots-PANCAN	DACH1_ENST00000305425_233	DACH1	ENST00000305425	233	.	0.03	.	CLUSTER_ID=112	-	-
gdc_3d_hotspots-PANCAN	FGA_ENST00000302053_171	FGA	ENST00000302053	171	.	0.0022	.	CLUSTER_ID=113	-	-
gdc_3d_hotspots-PANCAN	FGA_ENST00000302053_172	FGA	ENST00000302053	172	.	0.0022	.	CLUSTER_ID=113	-	-
gdc_3d_hotspots-PANCAN	FGA_ENST00000302053_174	FGA	ENST00000302053	174	.	0.0022	.	CLUSTER_ID=113	-	-
gdc_3d_hotspots-PANCAN	FGA_ENST00000302053_176	FGA	ENST00000302053	176	.	0.0022	.	CLUSTER_ID=113	-	-
gdc_3d_hotspots-PANCAN	FGA_ENST00000302053_178	FGA	ENST00000302053	178	.	0.0022	.	CLUSTER_ID=113	-	-
gdc_3d_hotspots-PANCAN	FGA_ENST00000302053_190	FGA	ENST00000302053	190	.	0.0022	.	CLUSTER_ID=113	-	-
gdc_3d_hotspots-PANCAN	FGA_ENST00000302053_192	FGA	ENST00000302053	192	.	0.0022	.	CLUSTER_ID=113	-	-
gdc_3d_hotspots-PANCAN	RGPD8_ENST00000302558_1110	RGPD8	ENST00000302558	1110	.	0	.	CLUSTER_ID=114	-	-
gdc_3d_hotspots-PANCAN	RGPD8_ENST00000302558_1136	RGPD8	ENST00000302558	1136	.	0	.	CLUSTER_ID=114	-	-
gdc_3d_hotspots-PANCAN	RGPD8_ENST00000302558_1137	RGPD8	ENST00000302558	1137	.	0	.	CLUSTER_ID=114	-	-
gdc_3d_hotspots-PANCAN	RGPD8_ENST00000302558_1138	RGPD8	ENST00000302558	1138	.	0	.	CLUSTER_ID=114	-	-
gdc_3d_hotspots-PANCAN	RGPD8_ENST00000302558_1139	RGPD8	ENST00000302558	1139	.	0	.	CLUSTER_ID=114	-	-
gdc_3d_hotspots-PANCAN	RGPD8_ENST00000302558_1141	RGPD8	ENST00000302558	1141	.	0	.	CLUSTER_ID=114	-	-
gdc_3d_hotspots-PANCAN	RGPD8_ENST00000302558_1143	RGPD8	ENST00000302558	1143	.	0.0068	.	CLUSTER_ID=114	-	-
gdc_3d_hotspots-PANCAN	EIF2AK3_ENST00000303236_310	EIF2AK3	ENST00000303236	310	.	0.016	.	CLUSTER_ID=115	-	-
gdc_3d_hotspots-PANCAN	EIF2AK3_ENST00000303236_311	EIF2AK3	ENST00000303236	311	.	0.016	.	CLUSTER_ID=115	-	-
gdc_3d_hotspots-PANCAN	EIF2AK3_ENST00000303236_313	EIF2AK3	ENST00000303236	313	.	0.016	.	CLUSTER_ID=115	-	-
gdc_3d_hotspots-PANCAN	EIF2AK3_ENST00000303236_319	EIF2AK3	ENST00000303236	319	.	0.016	.	CLUSTER_ID=115	-	-
gdc_3d_hotspots-PANCAN	METTL18_ENST00000310392_128	METTL18	ENST00000310392	128	.	0.037	.	CLUSTER_ID=116	-	-
gdc_3d_hotspots-PANCAN	METTL18_ENST00000310392_201	METTL18	ENST00000310392	201	.	0.037	.	CLUSTER_ID=116	-	-
gdc_3d_hotspots-PANCAN	METTL18_ENST00000310392_202	METTL18	ENST00000310392	202	.	0.037	.	CLUSTER_ID=116	-	-
gdc_3d_hotspots-PANCAN	METTL18_ENST00000310392_203	METTL18	ENST00000310392	203	.	0.037	.	CLUSTER_ID=116	-	-
gdc_3d_hotspots-PANCAN	METTL18_ENST00000310392_207	METTL18	ENST00000310392	207	.	0.037	.	CLUSTER_ID=116	-	-
gdc_3d_hotspots-PANCAN	METTL18_ENST00000310392_209	METTL18	ENST00000310392	209	.	0.037	.	CLUSTER_ID=116	-	-
gdc_3d_hotspots-PANCAN	METTL18_ENST00000310392_234	METTL18	ENST00000310392	234	.	0.037	.	CLUSTER_ID=116	-	-
gdc_3d_hotspots-PANCAN	PLG_ENST00000308192_158	PLG	ENST00000308192	158	.	0.031	.	CLUSTER_ID=117	-	-
gdc_3d_hotspots-PANCAN	PLG_ENST00000308192_160	PLG	ENST00000308192	160	.	0.031	.	CLUSTER_ID=117	-	-
gdc_3d_hotspots-PANCAN	PLG_ENST00000308192_161	PLG	ENST00000308192	161	.	0.031	.	CLUSTER_ID=117	-	-
gdc_3d_hotspots-PANCAN	PLG_ENST00000308192_164	PLG	ENST00000308192	164	.	0.031	.	CLUSTER_ID=117	-	-
gdc_3d_hotspots-PANCAN	PLG_ENST00000308192_175	PLG	ENST00000308192	175	.	0.031	.	CLUSTER_ID=117	-	-
gdc_3d_hotspots-PANCAN	PLG_ENST00000308192_177	PLG	ENST00000308192	177	.	0.031	.	CLUSTER_ID=117	-	-
gdc_3d_hotspots-PANCAN	APOBEC3F_ENST00000308521_215	APOBEC3F	ENST00000308521	215	.	0.0099	.	CLUSTER_ID=118	-	-
gdc_3d_hotspots-PANCAN	APOBEC3F_ENST00000308521_239	APOBEC3F	ENST00000308521	239	.	0.0099	.	CLUSTER_ID=118	-	-
gdc_3d_hotspots-PANCAN	APOBEC3F_ENST00000308521_249	APOBEC3F	ENST00000308521	249	.	0.0099	.	CLUSTER_ID=118	-	-
gdc_3d_hotspots-PANCAN	APOBEC3F_ENST00000308521_250	APOBEC3F	ENST00000308521	250	.	0.0099	.	CLUSTER_ID=118	-	-
gdc_3d_hotspots-PANCAN	APOBEC3F_ENST00000308521_253	APOBEC3F	ENST00000308521	253	.	0.0099	.	CLUSTER_ID=118	-	-
gdc_3d_hotspots-PANCAN	RASGRP1_ENST00000310803_220	RASGRP1	ENST00000310803	220	.	0.039	.	CLUSTER_ID=119	-	-
gdc_3d_hotspots-PANCAN	RASGRP1_ENST00000310803_222	RASGRP1	ENST00000310803	222	.	0.039	.	CLUSTER_ID=119	-	-
gdc_3d_hotspots-PANCAN	RASGRP1_ENST00000310803_223	RASGRP1	ENST00000310803	223	.	0.039	.	CLUSTER_ID=119	-	-
gdc_3d_hotspots-PANCAN	RASGRP1_ENST00000310803_246	RASGRP1	ENST00000310803	246	.	0.039	.	CLUSTER_ID=119	-	-
gdc_3d_hotspots-PANCAN	RASGRP1_ENST00000310803_247	RASGRP1	ENST00000310803	247	.	0.039	.	CLUSTER_ID=119	-	-
gdc_3d_hotspots-PANCAN	PSMC5_ENST00000310144_139	PSMC5	ENST00000310144	139	.	0.043	.	CLUSTER_ID=120	-	-
gdc_3d_hotspots-PANCAN	PSMC5_ENST00000310144_212	PSMC5	ENST00000310144	212	.	0.043	.	CLUSTER_ID=120	-	-
gdc_3d_hotspots-PANCAN	PSMC5_ENST00000310144_237	PSMC5	ENST00000310144	237	.	0.043	.	CLUSTER_ID=120	-	-
gdc_3d_hotspots-PANCAN	PSMC5_ENST00000310144_238	PSMC5	ENST00000310144	238	.	0.043	.	CLUSTER_ID=120	-	-
gdc_3d_hotspots-PANCAN	PSMC5_ENST00000310144_245	PSMC5	ENST00000310144	245	.	0.043	.	CLUSTER_ID=120	-	-
gdc_3d_hotspots-PANCAN	SPEG_ENST00000312358_914	SPEG	ENST00000312358	914	.	0.018	.	CLUSTER_ID=121	-	-
gdc_3d_hotspots-PANCAN	SPEG_ENST00000312358_931	SPEG	ENST00000312358	931	.	0.018	.	CLUSTER_ID=121	-	-
gdc_3d_hotspots-PANCAN	SPEG_ENST00000312358_933	SPEG	ENST00000312358	933	.	0.018	.	CLUSTER_ID=121	-	-
gdc_3d_hotspots-PANCAN	SPEG_ENST00000312358_934	SPEG	ENST00000312358	934	.	0.018	.	CLUSTER_ID=121	-	-
gdc_3d_hotspots-PANCAN	NEFH_ENST00000310624_398	NEFH	ENST00000310624	398	.	0.027	.	CLUSTER_ID=122	-	-
gdc_3d_hotspots-PANCAN	NEFH_ENST00000310624_400	NEFH	ENST00000310624	400	.	0.027	.	CLUSTER_ID=122	-	-
gdc_3d_hotspots-PANCAN	SRP68_ENST00000307877_194	SRP68	ENST00000307877	194	.	0.026	.	CLUSTER_ID=123	-	-
gdc_3d_hotspots-PANCAN	SRP68_ENST00000307877_195	SRP68	ENST00000307877	195	.	0.026	.	CLUSTER_ID=123	-	-
gdc_3d_hotspots-PANCAN	SRP68_ENST00000307877_198	SRP68	ENST00000307877	198	.	0.026	.	CLUSTER_ID=123	-	-
gdc_3d_hotspots-PANCAN	SRP68_ENST00000307877_200	SRP68	ENST00000307877	200	.	0.026	.	CLUSTER_ID=123	-	-
gdc_3d_hotspots-PANCAN	SRP68_ENST00000307877_201	SRP68	ENST00000307877	201	.	0.026	.	CLUSTER_ID=123	-	-
gdc_3d_hotspots-PANCAN	ZBTB33_ENST00000326624_34	ZBTB33	ENST00000326624	34	.	0.028	.	CLUSTER_ID=124	-	-
gdc_3d_hotspots-PANCAN	ZBTB33_ENST00000326624_46	ZBTB33	ENST00000326624	46	.	0.028	.	CLUSTER_ID=124	-	-
gdc_3d_hotspots-PANCAN	ZBTB33_ENST00000326624_50	ZBTB33	ENST00000326624	50	.	0.028	.	CLUSTER_ID=124	-	-
gdc_3d_hotspots-PANCAN	ZBTB33_ENST00000326624_65	ZBTB33	ENST00000326624	65	.	0.028	.	CLUSTER_ID=124	-	-
gdc_3d_hotspots-PANCAN	ZBTB33_ENST00000326624_68	ZBTB33	ENST00000326624	68	.	0.028	.	CLUSTER_ID=124	-	-
gdc_3d_hotspots-PANCAN	MET_ENST00000318493_1109	MET	ENST00000318493	1109	.	0.0025	.	CLUSTER_ID=126	-	-
gdc_3d_hotspots-PANCAN	MET_ENST00000318493_1110	MET	ENST00000318493	1110	.	0.0025	.	CLUSTER_ID=126	-	-
gdc_3d_hotspots-PANCAN	MET_ENST00000318493_1112	MET	ENST00000318493	1112	.	0.0025	.	CLUSTER_ID=126	-	-
gdc_3d_hotspots-PANCAN	MET_ENST00000318493_1142	MET	ENST00000318493	1142	.	0.04	.	CLUSTER_ID=126	-	-
gdc_3d_hotspots-PANCAN	MET_ENST00000318493_1218	MET	ENST00000318493	1218	.	0.04	.	CLUSTER_ID=126	-	-
gdc_3d_hotspots-PANCAN	MET_ENST00000318493_1246	MET	ENST00000318493	1246	.	0.04	.	CLUSTER_ID=126	-	-
gdc_3d_hotspots-PANCAN	MET_ENST00000318493_1248	MET	ENST00000318493	1248	.	0.0025	.	CLUSTER_ID=126	-	-
gdc_3d_hotspots-PANCAN	MET_ENST00000318493_1254	MET	ENST00000318493	1254	.	0.04	.	CLUSTER_ID=126	-	-
gdc_3d_hotspots-PANCAN	CAMK2G_ENST00000322680_500	CAMK2G	ENST00000322680	500	.	0.037	.	CLUSTER_ID=127	-	-
gdc_3d_hotspots-PANCAN	CAMK2G_ENST00000322680_504	CAMK2G	ENST00000322680	504	.	0.037	.	CLUSTER_ID=127	-	-
gdc_3d_hotspots-PANCAN	CAMK2G_ENST00000322680_505	CAMK2G	ENST00000322680	505	.	0.037	.	CLUSTER_ID=127	-	-
gdc_3d_hotspots-PANCAN	CAMK2G_ENST00000322680_535	CAMK2G	ENST00000322680	535	.	0.037	.	CLUSTER_ID=127	-	-
gdc_3d_hotspots-PANCAN	ME2_ENST00000321341_317	ME2	ENST00000321341	317	.	0.04	.	CLUSTER_ID=128	-	-
gdc_3d_hotspots-PANCAN	ME2_ENST00000321341_320	ME2	ENST00000321341	320	.	0.04	.	CLUSTER_ID=128	-	-
gdc_3d_hotspots-PANCAN	ME2_ENST00000321341_362	ME2	ENST00000321341	362	.	0.04	.	CLUSTER_ID=128	-	-
gdc_3d_hotspots-PANCAN	ME2_ENST00000321341_365	ME2	ENST00000321341	365	.	0.04	.	CLUSTER_ID=128	-	-
gdc_3d_hotspots-PANCAN	ME2_ENST00000321341_367	ME2	ENST00000321341	367	.	0.04	.	CLUSTER_ID=128	-	-
gdc_3d_hotspots-PANCAN	PPP2R1A_ENST00000322088_145	PPP2R1A	ENST00000322088	145	.	0.011	.	CLUSTER_ID=129	-	-
gdc_3d_hotspots-PANCAN	PPP2R1A_ENST00000322088_179	PPP2R1A	ENST00000322088	179	.	0.0017	.	CLUSTER_ID=129	-	-
gdc_3d_hotspots-PANCAN	PPP2R1A_ENST00000322088_182	PPP2R1A	ENST00000322088	182	.	0.0017	.	CLUSTER_ID=129	-	-
gdc_3d_hotspots-PANCAN	PPP2R1A_ENST00000322088_183	PPP2R1A	ENST00000322088	183	.	0.0017	.	CLUSTER_ID=129	-	-
gdc_3d_hotspots-PANCAN	PPP2R1A_ENST00000322088_215	PPP2R1A	ENST00000322088	215	.	0.0017	.	CLUSTER_ID=129	-	-
gdc_3d_hotspots-PANCAN	PPP2R1A_ENST00000322088_216	PPP2R1A	ENST00000322088	216	.	0.0017	.	CLUSTER_ID=129	-	-
gdc_3d_hotspots-PANCAN	PPP2R1A_ENST00000322088_217	PPP2R1A	ENST00000322088	217	.	0.0017	.	CLUSTER_ID=129	-	-
gdc_3d_hotspots-PANCAN	PPP2R1A_ENST00000322088_219	PPP2R1A	ENST00000322088	219	.	0.0017	.	CLUSTER_ID=129	-	-
gdc_3d_hotspots-PANCAN	PPP2R1A_ENST00000322088_220	PPP2R1A	ENST00000322088	220	.	0.0017	.	CLUSTER_ID=129	-	-
gdc_3d_hotspots-PANCAN	PPP2R1A_ENST00000322088_258	PPP2R1A	ENST00000322088	258	.	0.0017	.	CLUSTER_ID=129	-	-
gdc_3d_hotspots-PANCAN	LRIG3_ENST00000320743_551	LRIG3	ENST00000320743	551	.	0.048	.	CLUSTER_ID=130	-	-
gdc_3d_hotspots-PANCAN	LRIG3_ENST00000320743_552	LRIG3	ENST00000320743	552	.	0.048	.	CLUSTER_ID=130	-	-
gdc_3d_hotspots-PANCAN	LRIG3_ENST00000320743_553	LRIG3	ENST00000320743	553	.	0.048	.	CLUSTER_ID=130	-	-
gdc_3d_hotspots-PANCAN	LRIG3_ENST00000320743_558	LRIG3	ENST00000320743	558	.	0.048	.	CLUSTER_ID=130	-	-
gdc_3d_hotspots-PANCAN	CUL1_ENST00000325222_439	CUL1	ENST00000325222	439	.	0.013	.	CLUSTER_ID=131	-	-
gdc_3d_hotspots-PANCAN	CUL1_ENST00000325222_483	CUL1	ENST00000325222	483	.	0.013	.	CLUSTER_ID=131	-	-
gdc_3d_hotspots-PANCAN	CUL1_ENST00000325222_485	CUL1	ENST00000325222	485	.	0.013	.	CLUSTER_ID=131	-	-
gdc_3d_hotspots-PANCAN	CUL1_ENST00000325222_489	CUL1	ENST00000325222	489	.	0.013	.	CLUSTER_ID=131	-	-
gdc_3d_hotspots-PANCAN	NOS2_ENST00000313735_139	NOS2	ENST00000313735	139	.	0.034	.	CLUSTER_ID=132	-	-
gdc_3d_hotspots-PANCAN	NOS2_ENST00000313735_141	NOS2	ENST00000313735	141	.	0.034	.	CLUSTER_ID=132	-	-
gdc_3d_hotspots-PANCAN	NOS2_ENST00000313735_142	NOS2	ENST00000313735	142	.	0.034	.	CLUSTER_ID=132	-	-
gdc_3d_hotspots-PANCAN	NOS2_ENST00000313735_177	NOS2	ENST00000313735	177	.	0.034	.	CLUSTER_ID=132	-	-
gdc_3d_hotspots-PANCAN	NOS2_ENST00000313735_178	NOS2	ENST00000313735	178	.	0.034	.	CLUSTER_ID=132	-	-
gdc_3d_hotspots-PANCAN	NOS2_ENST00000313735_361	NOS2	ENST00000313735	361	.	0.034	.	CLUSTER_ID=132	-	-
gdc_3d_hotspots-PANCAN	IFNLR1_ENST00000327535_23	IFNLR1	ENST00000327535	23	.	0.038	.	CLUSTER_ID=133	-	-
gdc_3d_hotspots-PANCAN	IFNLR1_ENST00000327535_27	IFNLR1	ENST00000327535	27	.	0.038	.	CLUSTER_ID=133	-	-
gdc_3d_hotspots-PANCAN	IFNLR1_ENST00000327535_110	IFNLR1	ENST00000327535	110	.	0.038	.	CLUSTER_ID=133	-	-
gdc_3d_hotspots-PANCAN	WT1_ENST00000332351_450	WT1	ENST00000332351	450	.	0.0072	.	CLUSTER_ID=134	-	-
gdc_3d_hotspots-PANCAN	WT1_ENST00000332351_459	WT1	ENST00000332351	459	.	0.0072	.	CLUSTER_ID=134	-	-
gdc_3d_hotspots-PANCAN	WT1_ENST00000332351_461	WT1	ENST00000332351	461	.	0.0072	.	CLUSTER_ID=134	-	-
gdc_3d_hotspots-PANCAN	WT1_ENST00000332351_462	WT1	ENST00000332351	462	.	0.0072	.	CLUSTER_ID=134	-	-
gdc_3d_hotspots-PANCAN	WT1_ENST00000332351_465	WT1	ENST00000332351	465	.	0.0072	.	CLUSTER_ID=134	-	-
gdc_3d_hotspots-PANCAN	IDH2_ENST00000330062_137	IDH2	ENST00000330062	137	.	0.025	.	CLUSTER_ID=135	-	-
gdc_3d_hotspots-PANCAN	IDH2_ENST00000330062_140	IDH2	ENST00000330062	140	.	0.025	.	CLUSTER_ID=135	-	-
gdc_3d_hotspots-PANCAN	IDH2_ENST00000330062_172	IDH2	ENST00000330062	172	.	0.025	.	CLUSTER_ID=135	-	-
gdc_3d_hotspots-PANCAN	PITPNB_ENST00000335272_66	PITPNB	ENST00000335272	66	.	0.0034	.	CLUSTER_ID=136	-	-
gdc_3d_hotspots-PANCAN	PITPNB_ENST00000335272_68	PITPNB	ENST00000335272	68	.	0.0034	.	CLUSTER_ID=136	-	-
gdc_3d_hotspots-PANCAN	PITPNB_ENST00000335272_72	PITPNB	ENST00000335272	72	.	0.0034	.	CLUSTER_ID=136	-	-
gdc_3d_hotspots-PANCAN	PITPNB_ENST00000335272_73	PITPNB	ENST00000335272	73	.	0.0034	.	CLUSTER_ID=136	-	-
gdc_3d_hotspots-PANCAN	PITPNB_ENST00000335272_75	PITPNB	ENST00000335272	75	.	0.0034	.	CLUSTER_ID=136	-	-
gdc_3d_hotspots-PANCAN	HSP90AA1_ENST00000334701_164	HSP90AA1	ENST00000334701	164	.	0.022	.	CLUSTER_ID=137	-	-
gdc_3d_hotspots-PANCAN	HSP90AA1_ENST00000334701_167	HSP90AA1	ENST00000334701	167	.	0.022	.	CLUSTER_ID=137	-	-
gdc_3d_hotspots-PANCAN	HSP90AA1_ENST00000334701_169	HSP90AA1	ENST00000334701	169	.	0.023	.	CLUSTER_ID=137	-	-
gdc_3d_hotspots-PANCAN	HSP90AA1_ENST00000334701_211	HSP90AA1	ENST00000334701	211	.	0.022	.	CLUSTER_ID=137	-	-
gdc_3d_hotspots-PANCAN	HSP90AA1_ENST00000334701_316	HSP90AA1	ENST00000334701	316	.	0.022	.	CLUSTER_ID=137	-	-
gdc_3d_hotspots-PANCAN	HSP90AA1_ENST00000334701_319	HSP90AA1	ENST00000334701	319	.	0.022	.	CLUSTER_ID=137	-	-
gdc_3d_hotspots-PANCAN	HSP90AA1_ENST00000334701_324	HSP90AA1	ENST00000334701	324	.	0.022	.	CLUSTER_ID=137	-	-
gdc_3d_hotspots-PANCAN	HSP90AA1_ENST00000334701_325	HSP90AA1	ENST00000334701	325	.	0.022	.	CLUSTER_ID=137	-	-
gdc_3d_hotspots-PANCAN	HSP90AA1_ENST00000334701_327	HSP90AA1	ENST00000334701	327	.	0.022	.	CLUSTER_ID=137	-	-
gdc_3d_hotspots-PANCAN	HSP90AA1_ENST00000334701_333	HSP90AA1	ENST00000334701	333	.	0.023	.	CLUSTER_ID=137	-	-
gdc_3d_hotspots-PANCAN	SF3B1_ENST00000335508_622	SF3B1	ENST00000335508	622	.	0	.	CLUSTER_ID=138	-	-
gdc_3d_hotspots-PANCAN	SF3B1_ENST00000335508_625	SF3B1	ENST00000335508	625	.	0	.	CLUSTER_ID=138	-	-
gdc_3d_hotspots-PANCAN	SF3B1_ENST00000335508_626	SF3B1	ENST00000335508	626	.	0.031	.	CLUSTER_ID=138	-	-
gdc_3d_hotspots-PANCAN	SF3B1_ENST00000335508_662	SF3B1	ENST00000335508	662	.	0	.	CLUSTER_ID=138	-	-
gdc_3d_hotspots-PANCAN	SF3B1_ENST00000335508_663	SF3B1	ENST00000335508	663	.	0	.	CLUSTER_ID=138	-	-
gdc_3d_hotspots-PANCAN	SF3B1_ENST00000335508_665	SF3B1	ENST00000335508	665	.	0	.	CLUSTER_ID=138	-	-
gdc_3d_hotspots-PANCAN	SF3B1_ENST00000335508_666	SF3B1	ENST00000335508	666	.	0	.	CLUSTER_ID=138	-	-
gdc_3d_hotspots-PANCAN	SF3B1_ENST00000335508_699	SF3B1	ENST00000335508	699	.	0.024	.	CLUSTER_ID=138	-	-
gdc_3d_hotspots-PANCAN	SF3B1_ENST00000335508_700	SF3B1	ENST00000335508	700	.	0	.	CLUSTER_ID=138	-	-
gdc_3d_hotspots-PANCAN	SF3B1_ENST00000335508_740	SF3B1	ENST00000335508	740	.	0.024	.	CLUSTER_ID=138	-	-
gdc_3d_hotspots-PANCAN	SF3B1_ENST00000335508_741	SF3B1	ENST00000335508	741	.	0.024	.	CLUSTER_ID=138	-	-
gdc_3d_hotspots-PANCAN	SF3B1_ENST00000335508_742	SF3B1	ENST00000335508	742	.	0.024	.	CLUSTER_ID=138	-	-
gdc_3d_hotspots-PANCAN	SF3B1_ENST00000335508_746	SF3B1	ENST00000335508	746	.	0.024	.	CLUSTER_ID=138	-	-
gdc_3d_hotspots-PANCAN	SF3B1_ENST00000335508_781	SF3B1	ENST00000335508	781	.	0.024	.	CLUSTER_ID=138	-	-
gdc_3d_hotspots-PANCAN	TNRC6C_ENST00000335749_1384	TNRC6C	ENST00000335749	1384	.	0.019	.	CLUSTER_ID=139	-	-
gdc_3d_hotspots-PANCAN	TNRC6C_ENST00000335749_1385	TNRC6C	ENST00000335749	1385	.	0.019	.	CLUSTER_ID=139	-	-
gdc_3d_hotspots-PANCAN	TNRC6C_ENST00000335749_1387	TNRC6C	ENST00000335749	1387	.	0.019	.	CLUSTER_ID=139	-	-
gdc_3d_hotspots-PANCAN	KIR2DL4_ENST00000345540_35	KIR2DL4	ENST00000345540	35	.	0.012	.	CLUSTER_ID=140	-	-
gdc_3d_hotspots-PANCAN	KIR2DL4_ENST00000345540_39	KIR2DL4	ENST00000345540	39	.	0.0136	.	CLUSTER_ID=140	-	-
gdc_3d_hotspots-PANCAN	KIR2DL4_ENST00000345540_47	KIR2DL4	ENST00000345540	47	.	0.012	.	CLUSTER_ID=140	-	-
gdc_3d_hotspots-PANCAN	KIR2DL4_ENST00000345540_49	KIR2DL4	ENST00000345540	49	.	0.012	.	CLUSTER_ID=140	-	-
gdc_3d_hotspots-PANCAN	KIR2DL4_ENST00000345540_50	KIR2DL4	ENST00000345540	50	.	0.012	.	CLUSTER_ID=140	-	-
gdc_3d_hotspots-PANCAN	KIR2DL4_ENST00000345540_78	KIR2DL4	ENST00000345540	78	.	0.012	.	CLUSTER_ID=140	-	-
gdc_3d_hotspots-PANCAN	PTPN11_ENST00000351677_60	PTPN11	ENST00000351677	60	.	0.019	.	CLUSTER_ID=141	-	-
gdc_3d_hotspots-PANCAN	PTPN11_ENST00000351677_61	PTPN11	ENST00000351677	61	.	0.0011	.	CLUSTER_ID=141	-	-
gdc_3d_hotspots-PANCAN	PTPN11_ENST00000351677_69	PTPN11	ENST00000351677	69	.	0.0011	.	CLUSTER_ID=141	-	-
gdc_3d_hotspots-PANCAN	PTPN11_ENST00000351677_71	PTPN11	ENST00000351677	71	.	0.0011	.	CLUSTER_ID=141	-	-
gdc_3d_hotspots-PANCAN	PTPN11_ENST00000351677_72	PTPN11	ENST00000351677	72	.	0.0011	.	CLUSTER_ID=141	-	-
gdc_3d_hotspots-PANCAN	PTPN11_ENST00000351677_76	PTPN11	ENST00000351677	76	.	0.0011	.	CLUSTER_ID=141	-	-
gdc_3d_hotspots-PANCAN	PTPN11_ENST00000351677_279	PTPN11	ENST00000351677	279	.	0.01	.	CLUSTER_ID=141	-	-
gdc_3d_hotspots-PANCAN	PTPN11_ENST00000351677_282	PTPN11	ENST00000351677	282	.	0.0042	.	CLUSTER_ID=141	-	-
gdc_3d_hotspots-PANCAN	PTPN11_ENST00000351677_362	PTPN11	ENST00000351677	362	.	0.019	.	CLUSTER_ID=141	-	-
gdc_3d_hotspots-PANCAN	PTPN11_ENST00000351677_461	PTPN11	ENST00000351677	461	.	0.01	.	CLUSTER_ID=141	-	-
gdc_3d_hotspots-PANCAN	PTPN11_ENST00000351677_503	PTPN11	ENST00000351677	503	.	0.0042	.	CLUSTER_ID=141	-	-
gdc_3d_hotspots-PANCAN	PTPN11_ENST00000351677_510	PTPN11	ENST00000351677	510	.	0.019	.	CLUSTER_ID=141	-	-
gdc_3d_hotspots-PANCAN	NEO1_ENST00000339362_474	NEO1	ENST00000339362	474	.	0.017	.	CLUSTER_ID=142	-	-
gdc_3d_hotspots-PANCAN	NEO1_ENST00000339362_476	NEO1	ENST00000339362	476	.	0.017	.	CLUSTER_ID=142	-	-
gdc_3d_hotspots-PANCAN	NEO1_ENST00000339362_514	NEO1	ENST00000339362	514	.	0.017	.	CLUSTER_ID=142	-	-
gdc_3d_hotspots-PANCAN	NEO1_ENST00000339362_522	NEO1	ENST00000339362	522	.	0.017	.	CLUSTER_ID=142	-	-
gdc_3d_hotspots-PANCAN	NEO1_ENST00000339362_523	NEO1	ENST00000339362	523	.	0.017	.	CLUSTER_ID=142	-	-
gdc_3d_hotspots-PANCAN	SEPT6_ENST00000343984_288	SEPT6	ENST00000343984	288	.	0.0053	.	CLUSTER_ID=143	-	-
gdc_3d_hotspots-PANCAN	SEPT6_ENST00000343984_290	SEPT6	ENST00000343984	290	.	0.0053	.	CLUSTER_ID=143	-	-
gdc_3d_hotspots-PANCAN	SEPT6_ENST00000343984_293	SEPT6	ENST00000343984	293	.	0.0053	.	CLUSTER_ID=143	-	-
gdc_3d_hotspots-PANCAN	SEPT6_ENST00000343984_295	SEPT6	ENST00000343984	295	.	0.0053	.	CLUSTER_ID=143	-	-
gdc_3d_hotspots-PANCAN	SEPT6_ENST00000343984_298	SEPT6	ENST00000343984	298	.	0.0053	.	CLUSTER_ID=143	-	-
gdc_3d_hotspots-PANCAN	SEPT6_ENST00000343984_301	SEPT6	ENST00000343984	301	.	0.042	.	CLUSTER_ID=143	-	-
gdc_3d_hotspots-PANCAN	SMAD4_ENST00000342988_339	SMAD4	ENST00000342988	339	.	7.3e-4	.	CLUSTER_ID=144	-	-
gdc_3d_hotspots-PANCAN	SMAD4_ENST00000342988_351	SMAD4	ENST00000342988	351	.	0	.	CLUSTER_ID=144	-	-
gdc_3d_hotspots-PANCAN	SMAD4_ENST00000342988_352	SMAD4	ENST00000342988	352	.	0	.	CLUSTER_ID=144	-	-
gdc_3d_hotspots-PANCAN	SMAD4_ENST00000342988_353	SMAD4	ENST00000342988	353	.	0	.	CLUSTER_ID=144	-	-
gdc_3d_hotspots-PANCAN	SMAD4_ENST00000342988_355	SMAD4	ENST00000342988	355	.	0	.	CLUSTER_ID=144	-	-
gdc_3d_hotspots-PANCAN	SMAD4_ENST00000342988_356	SMAD4	ENST00000342988	356	.	1.6e-4	.	CLUSTER_ID=144	-	-
gdc_3d_hotspots-PANCAN	SMAD4_ENST00000342988_361	SMAD4	ENST00000342988	361	.	0	.	CLUSTER_ID=144	-	-
gdc_3d_hotspots-PANCAN	SMAD4_ENST00000342988_363	SMAD4	ENST00000342988	363	.	0	.	CLUSTER_ID=144	-	-
gdc_3d_hotspots-PANCAN	SMAD4_ENST00000342988_365	SMAD4	ENST00000342988	365	.	0	.	CLUSTER_ID=144	-	-
gdc_3d_hotspots-PANCAN	SMAD4_ENST00000342988_366	SMAD4	ENST00000342988	366	.	0	.	CLUSTER_ID=144	-	-
gdc_3d_hotspots-PANCAN	SMAD4_ENST00000342988_368	SMAD4	ENST00000342988	368	.	0.001	.	CLUSTER_ID=144	-	-
gdc_3d_hotspots-PANCAN	SMAD4_ENST00000342988_382	SMAD4	ENST00000342988	382	.	8e-4	.	CLUSTER_ID=144	-	-
gdc_3d_hotspots-PANCAN	SMAD4_ENST00000342988_383	SMAD4	ENST00000342988	383	.	0	.	CLUSTER_ID=144	-	-
gdc_3d_hotspots-PANCAN	SMAD4_ENST00000342988_384	SMAD4	ENST00000342988	384	.	0	.	CLUSTER_ID=144	-	-
gdc_3d_hotspots-PANCAN	SMAD4_ENST00000342988_386	SMAD4	ENST00000342988	386	.	0	.	CLUSTER_ID=144	-	-
gdc_3d_hotspots-PANCAN	SMAD4_ENST00000342988_406	SMAD4	ENST00000342988	406	.	0.019	.	CLUSTER_ID=144	-	-
gdc_3d_hotspots-PANCAN	SMAD4_ENST00000342988_408	SMAD4	ENST00000342988	408	.	0.019	.	CLUSTER_ID=144	-	-
gdc_3d_hotspots-PANCAN	SMAD4_ENST00000342988_504	SMAD4	ENST00000342988	504	.	0.019	.	CLUSTER_ID=144	-	-
gdc_3d_hotspots-PANCAN	SMAD4_ENST00000342988_507	SMAD4	ENST00000342988	507	.	0.019	.	CLUSTER_ID=144	-	-
gdc_3d_hotspots-PANCAN	SMAD4_ENST00000342988_509	SMAD4	ENST00000342988	509	.	0.019	.	CLUSTER_ID=144	-	-
gdc_3d_hotspots-PANCAN	SMAD4_ENST00000342988_523	SMAD4	ENST00000342988	523	.	0.0076	.	CLUSTER_ID=144	-	-
gdc_3d_hotspots-PANCAN	SMAD4_ENST00000342988_524	SMAD4	ENST00000342988	524	.	0.019	.	CLUSTER_ID=144	-	-
gdc_3d_hotspots-PANCAN	ERBB4_ENST00000342788_293	ERBB4	ENST00000342788	293	.	0.014	.	CLUSTER_ID=146	-	-
gdc_3d_hotspots-PANCAN	ERBB4_ENST00000342788_296	ERBB4	ENST00000342788	296	.	0.014	.	CLUSTER_ID=146	-	-
gdc_3d_hotspots-PANCAN	ERBB4_ENST00000342788_298	ERBB4	ENST00000342788	298	.	0.014	.	CLUSTER_ID=146	-	-
gdc_3d_hotspots-PANCAN	ERBB4_ENST00000342788_299	ERBB4	ENST00000342788	299	.	0.014	.	CLUSTER_ID=146	-	-
gdc_3d_hotspots-PANCAN	ERBB4_ENST00000342788_302	ERBB4	ENST00000342788	302	.	0.024	.	CLUSTER_ID=146	-	-
gdc_3d_hotspots-PANCAN	ERBB4_ENST00000342788_303	ERBB4	ENST00000342788	303	.	0.014	.	CLUSTER_ID=146	-	-
gdc_3d_hotspots-PANCAN	ERBB4_ENST00000342788_304	ERBB4	ENST00000342788	304	.	0.014	.	CLUSTER_ID=146	-	-
gdc_3d_hotspots-PANCAN	ERBB4_ENST00000342788_306	ERBB4	ENST00000342788	306	.	0.014	.	CLUSTER_ID=146	-	-
gdc_3d_hotspots-PANCAN	ERBB4_ENST00000342788_320	ERBB4	ENST00000342788	320	.	0.024	.	CLUSTER_ID=146	-	-
gdc_3d_hotspots-PANCAN	ERBB4_ENST00000342788_321	ERBB4	ENST00000342788	321	.	0.014	.	CLUSTER_ID=146	-	-
gdc_3d_hotspots-PANCAN	ARID1B_ENST00000346085_1082	ARID1B	ENST00000346085	1082	.	0.018	.	CLUSTER_ID=147	-	-
gdc_3d_hotspots-PANCAN	ARID1B_ENST00000346085_1083	ARID1B	ENST00000346085	1083	.	0.018	.	CLUSTER_ID=147	-	-
gdc_3d_hotspots-PANCAN	ARID1B_ENST00000346085_1161	ARID1B	ENST00000346085	1161	.	0.018	.	CLUSTER_ID=147	-	-
gdc_3d_hotspots-PANCAN	DLG1_ENST00000346964_462	DLG1	ENST00000346964	462	.	0.047	.	CLUSTER_ID=148	-	-
gdc_3d_hotspots-PANCAN	DLG1_ENST00000346964_464	DLG1	ENST00000346964	464	.	0.047	.	CLUSTER_ID=148	-	-
gdc_3d_hotspots-PANCAN	DLG1_ENST00000346964_546	DLG1	ENST00000346964	546	.	0.047	.	CLUSTER_ID=148	-	-
gdc_3d_hotspots-PANCAN	DLG1_ENST00000346964_547	DLG1	ENST00000346964	547	.	0.047	.	CLUSTER_ID=148	-	-
gdc_3d_hotspots-PANCAN	RPL22_ENST00000234875_45	RPL22	ENST00000234875	45	.	0.012	.	CLUSTER_ID=149	-	-
gdc_3d_hotspots-PANCAN	RPL22_ENST00000234875_47	RPL22	ENST00000234875	47	.	0.012	.	CLUSTER_ID=149	-	-
gdc_3d_hotspots-PANCAN	RPL22_ENST00000234875_56	RPL22	ENST00000234875	56	.	0.012	.	CLUSTER_ID=149	-	-
gdc_3d_hotspots-PANCAN	RPL22_ENST00000234875_78	RPL22	ENST00000234875	78	.	0.012	.	CLUSTER_ID=149	-	-
gdc_3d_hotspots-PANCAN	RPL22_ENST00000234875_86	RPL22	ENST00000234875	86	.	0.012	.	CLUSTER_ID=149	-	-
gdc_3d_hotspots-PANCAN	SYT5_ENST00000354308_149	SYT5	ENST00000354308	149	.	0.039	.	CLUSTER_ID=150	-	-
gdc_3d_hotspots-PANCAN	SYT5_ENST00000354308_159	SYT5	ENST00000354308	159	.	0.039	.	CLUSTER_ID=150	-	-
gdc_3d_hotspots-PANCAN	SYT5_ENST00000354308_161	SYT5	ENST00000354308	161	.	0.039	.	CLUSTER_ID=150	-	-
gdc_3d_hotspots-PANCAN	SYT5_ENST00000354308_175	SYT5	ENST00000354308	175	.	0.039	.	CLUSTER_ID=150	-	-
gdc_3d_hotspots-PANCAN	SYT5_ENST00000354308_177	SYT5	ENST00000354308	177	.	0.039	.	CLUSTER_ID=150	-	-
gdc_3d_hotspots-PANCAN	BLM_ENST00000355112_1075	BLM	ENST00000355112	1075	.	0.011	.	CLUSTER_ID=151	-	-
gdc_3d_hotspots-PANCAN	BLM_ENST00000355112_1076	BLM	ENST00000355112	1076	.	0.011	.	CLUSTER_ID=151	-	-
gdc_3d_hotspots-PANCAN	BLM_ENST00000355112_1079	BLM	ENST00000355112	1079	.	0.011	.	CLUSTER_ID=151	-	-
gdc_3d_hotspots-PANCAN	BLM_ENST00000355112_1187	BLM	ENST00000355112	1187	.	0.011	.	CLUSTER_ID=151	-	-
gdc_3d_hotspots-PANCAN	BLM_ENST00000355112_1193	BLM	ENST00000355112	1193	.	0.011	.	CLUSTER_ID=151	-	-
gdc_3d_hotspots-PANCAN	RET_ENST00000355710_917	RET	ENST00000355710	917	.	0.021	.	CLUSTER_ID=152	-	-
gdc_3d_hotspots-PANCAN	RET_ENST00000355710_918	RET	ENST00000355710	918	.	0.021	.	CLUSTER_ID=152	-	-
gdc_3d_hotspots-PANCAN	RET_ENST00000355710_932	RET	ENST00000355710	932	.	0.021	.	CLUSTER_ID=152	-	-
gdc_3d_hotspots-PANCAN	RET_ENST00000355710_936	RET	ENST00000355710	936	.	0.021	.	CLUSTER_ID=152	-	-
gdc_3d_hotspots-PANCAN	RET_ENST00000355710_951	RET	ENST00000355710	951	.	0.021	.	CLUSTER_ID=152	-	-
gdc_3d_hotspots-PANCAN	HP_ENST00000355906_340	HP	ENST00000355906	340	.	0.0119	.	CLUSTER_ID=153	-	-
gdc_3d_hotspots-PANCAN	HP_ENST00000355906_355	HP	ENST00000355906	355	.	0.01	.	CLUSTER_ID=153	-	-
gdc_3d_hotspots-PANCAN	HP_ENST00000355906_371	HP	ENST00000355906	371	.	0.01	.	CLUSTER_ID=153	-	-
gdc_3d_hotspots-PANCAN	HP_ENST00000355906_377	HP	ENST00000355906	377	.	0.0119	.	CLUSTER_ID=153	-	-
gdc_3d_hotspots-PANCAN	HP_ENST00000355906_385	HP	ENST00000355906	385	.	0.01	.	CLUSTER_ID=153	-	-
gdc_3d_hotspots-PANCAN	HP_ENST00000355906_386	HP	ENST00000355906	386	.	0.01	.	CLUSTER_ID=153	-	-
gdc_3d_hotspots-PANCAN	HP_ENST00000355906_387	HP	ENST00000355906	387	.	0.01	.	CLUSTER_ID=153	-	-
gdc_3d_hotspots-PANCAN	SH3PXD2A_ENST00000355946_821	SH3PXD2A	ENST00000355946	821	.	0.038	.	CLUSTER_ID=154	-	-
gdc_3d_hotspots-PANCAN	SH3PXD2A_ENST00000355946_822	SH3PXD2A	ENST00000355946	822	.	0.038	.	CLUSTER_ID=154	-	-
gdc_3d_hotspots-PANCAN	SH3PXD2A_ENST00000355946_835	SH3PXD2A	ENST00000355946	835	.	0.038	.	CLUSTER_ID=154	-	-
gdc_3d_hotspots-PANCAN	POTEF_ENST00000357462_709	POTEF	ENST00000357462	709	.	0.011	.	CLUSTER_ID=155	-	-
gdc_3d_hotspots-PANCAN	POTEF_ENST00000357462_722	POTEF	ENST00000357462	722	.	0.011	.	CLUSTER_ID=155	-	-
gdc_3d_hotspots-PANCAN	POTEF_ENST00000357462_724	POTEF	ENST00000357462	724	.	0.011	.	CLUSTER_ID=155	-	-
gdc_3d_hotspots-PANCAN	POTEF_ENST00000357462_725	POTEF	ENST00000357462	725	.	0.011	.	CLUSTER_ID=155	-	-
gdc_3d_hotspots-PANCAN	POTEF_ENST00000357462_728	POTEF	ENST00000357462	728	.	0.047	.	CLUSTER_ID=155	-	-
gdc_3d_hotspots-PANCAN	POTEF_ENST00000357462_729	POTEF	ENST00000357462	729	.	0.011	.	CLUSTER_ID=155	-	-
gdc_3d_hotspots-PANCAN	POTEF_ENST00000357462_795	POTEF	ENST00000357462	795	.	0.011	.	CLUSTER_ID=155	-	-
gdc_3d_hotspots-PANCAN	POTEF_ENST00000357462_799	POTEF	ENST00000357462	799	.	0.014	.	CLUSTER_ID=155	-	-
gdc_3d_hotspots-PANCAN	POTEF_ENST00000357462_801	POTEF	ENST00000357462	801	.	0.014	.	CLUSTER_ID=155	-	-
gdc_3d_hotspots-PANCAN	POTEF_ENST00000357462_802	POTEF	ENST00000357462	802	.	0.014	.	CLUSTER_ID=155	-	-
gdc_3d_hotspots-PANCAN	POTEF_ENST00000357462_830	POTEF	ENST00000357462	830	.	0.014	.	CLUSTER_ID=155	-	-
gdc_3d_hotspots-PANCAN	EPHA2_ENST00000358432_659	EPHA2	ENST00000358432	659	.	0.041	.	CLUSTER_ID=156	-	-
gdc_3d_hotspots-PANCAN	EPHA2_ENST00000358432_663	EPHA2	ENST00000358432	663	.	0.0057	.	CLUSTER_ID=156	-	-
gdc_3d_hotspots-PANCAN	EPHA2_ENST00000358432_676	EPHA2	ENST00000358432	676	.	0.0057	.	CLUSTER_ID=156	-	-
gdc_3d_hotspots-PANCAN	EPHA2_ENST00000358432_735	EPHA2	ENST00000358432	735	.	0.0057	.	CLUSTER_ID=156	-	-
gdc_3d_hotspots-PANCAN	EPHA2_ENST00000358432_757	EPHA2	ENST00000358432	757	.	0.0057	.	CLUSTER_ID=156	-	-
gdc_3d_hotspots-PANCAN	EPHA2_ENST00000358432_758	EPHA2	ENST00000358432	758	.	0.0057	.	CLUSTER_ID=156	-	-
gdc_3d_hotspots-PANCAN	EPHA2_ENST00000358432_762	EPHA2	ENST00000358432	762	.	0.0057	.	CLUSTER_ID=156	-	-
gdc_3d_hotspots-PANCAN	EPHA2_ENST00000358432_763	EPHA2	ENST00000358432	763	.	0.0057	.	CLUSTER_ID=156	-	-
gdc_3d_hotspots-PANCAN	TRIM33_ENST00000358465_1006	TRIM33	ENST00000358465	1006	.	0.014	.	CLUSTER_ID=157	-	-
gdc_3d_hotspots-PANCAN	TRIM33_ENST00000358465_1022	TRIM33	ENST00000358465	1022	.	0.014	.	CLUSTER_ID=157	-	-
gdc_3d_hotspots-PANCAN	TRIM33_ENST00000358465_1027	TRIM33	ENST00000358465	1027	.	0.014	.	CLUSTER_ID=157	-	-
gdc_3d_hotspots-PANCAN	TRIM33_ENST00000358465_1029	TRIM33	ENST00000358465	1029	.	0.014	.	CLUSTER_ID=157	-	-
gdc_3d_hotspots-PANCAN	CASP8_ENST00000358485_298	CASP8	ENST00000358485	298	.	0.031	.	CLUSTER_ID=158	-	-
gdc_3d_hotspots-PANCAN	CASP8_ENST00000358485_362	CASP8	ENST00000358485	362	.	0.031	.	CLUSTER_ID=158	-	-
gdc_3d_hotspots-PANCAN	CASP8_ENST00000358485_363	CASP8	ENST00000358485	363	.	0.031	.	CLUSTER_ID=158	-	-
gdc_3d_hotspots-PANCAN	CASP8_ENST00000358485_397	CASP8	ENST00000358485	397	.	0.031	.	CLUSTER_ID=158	-	-
gdc_3d_hotspots-PANCAN	CASP8_ENST00000358485_411	CASP8	ENST00000358485	411	.	0.031	.	CLUSTER_ID=158	-	-
gdc_3d_hotspots-PANCAN	TGFBR2_ENST00000359013_451	TGFBR2	ENST00000359013	451	.	5e-5	.	CLUSTER_ID=159	-	-
gdc_3d_hotspots-PANCAN	TGFBR2_ENST00000359013_543	TGFBR2	ENST00000359013	543	.	0.0064	.	CLUSTER_ID=159	-	-
gdc_3d_hotspots-PANCAN	TGFBR2_ENST00000359013_544	TGFBR2	ENST00000359013	544	.	5e-5	.	CLUSTER_ID=159	-	-
gdc_3d_hotspots-PANCAN	TGFBR2_ENST00000359013_549	TGFBR2	ENST00000359013	549	.	5e-5	.	CLUSTER_ID=159	-	-
gdc_3d_hotspots-PANCAN	TGFBR2_ENST00000359013_551	TGFBR2	ENST00000359013	551	.	5e-5	.	CLUSTER_ID=159	-	-
gdc_3d_hotspots-PANCAN	TGFBR2_ENST00000359013_553	TGFBR2	ENST00000359013	553	.	5e-5	.	CLUSTER_ID=159	-	-
gdc_3d_hotspots-PANCAN	TGFBR2_ENST00000359013_554	TGFBR2	ENST00000359013	554	.	5e-5	.	CLUSTER_ID=159	-	-
gdc_3d_hotspots-PANCAN	TGFBR2_ENST00000359013_555	TGFBR2	ENST00000359013	555	.	5e-5	.	CLUSTER_ID=159	-	-
gdc_3d_hotspots-PANCAN	TGFBR2_ENST00000359013_562	TGFBR2	ENST00000359013	562	.	0.0017	.	CLUSTER_ID=159	-	-
gdc_3d_hotspots-PANCAN	TRPV6_ENST00000359396_628	TRPV6	ENST00000359396	628	.	0.038	.	CLUSTER_ID=160	-	-
gdc_3d_hotspots-PANCAN	TRPV6_ENST00000359396_632	TRPV6	ENST00000359396	632	.	0.038	.	CLUSTER_ID=160	-	-
gdc_3d_hotspots-PANCAN	TRPV6_ENST00000359396_633	TRPV6	ENST00000359396	633	.	0.038	.	CLUSTER_ID=160	-	-
gdc_3d_hotspots-PANCAN	TRPV6_ENST00000359396_636	TRPV6	ENST00000359396	636	.	0.038	.	CLUSTER_ID=160	-	-
gdc_3d_hotspots-PANCAN	TRPV6_ENST00000359396_641	TRPV6	ENST00000359396	641	.	0.038	.	CLUSTER_ID=160	-	-
gdc_3d_hotspots-PANCAN	MYO1C_ENST00000359786_939	MYO1C	ENST00000359786	939	.	0.029	.	CLUSTER_ID=161	-	-
gdc_3d_hotspots-PANCAN	MYO1C_ENST00000359786_943	MYO1C	ENST00000359786	943	.	0.029	.	CLUSTER_ID=161	-	-
gdc_3d_hotspots-PANCAN	MYO1C_ENST00000359786_946	MYO1C	ENST00000359786	946	.	0.029	.	CLUSTER_ID=161	-	-
gdc_3d_hotspots-PANCAN	MYO1C_ENST00000359786_948	MYO1C	ENST00000359786	948	.	0.029	.	CLUSTER_ID=161	-	-
gdc_3d_hotspots-PANCAN	MYO1C_ENST00000359786_959	MYO1C	ENST00000359786	959	.	0.029	.	CLUSTER_ID=161	-	-
gdc_3d_hotspots-PANCAN	HS3ST3B1_ENST00000360954_140	HS3ST3B1	ENST00000360954	140	.	0.04	.	CLUSTER_ID=162	-	-
gdc_3d_hotspots-PANCAN	HS3ST3B1_ENST00000360954_198	HS3ST3B1	ENST00000360954	198	.	0.04	.	CLUSTER_ID=162	-	-
gdc_3d_hotspots-PANCAN	HS3ST3B1_ENST00000360954_310	HS3ST3B1	ENST00000360954	310	.	0.04	.	CLUSTER_ID=162	-	-
gdc_3d_hotspots-PANCAN	HS3ST3B1_ENST00000360954_313	HS3ST3B1	ENST00000360954	313	.	0.04	.	CLUSTER_ID=162	-	-
gdc_3d_hotspots-PANCAN	HS3ST3B1_ENST00000360954_315	HS3ST3B1	ENST00000360954	315	.	0.04	.	CLUSTER_ID=162	-	-
gdc_3d_hotspots-PANCAN	TOP1_ENST00000361337_640	TOP1	ENST00000361337	640	.	0.039	.	CLUSTER_ID=163	-	-
gdc_3d_hotspots-PANCAN	TOP1_ENST00000361337_641	TOP1	ENST00000361337	641	.	0.039	.	CLUSTER_ID=163	-	-
gdc_3d_hotspots-PANCAN	TOP1_ENST00000361337_644	TOP1	ENST00000361337	644	.	0.039	.	CLUSTER_ID=163	-	-
gdc_3d_hotspots-PANCAN	TOP1_ENST00000361337_707	TOP1	ENST00000361337	707	.	0.039	.	CLUSTER_ID=163	-	-
gdc_3d_hotspots-PANCAN	TOP1_ENST00000361337_708	TOP1	ENST00000361337	708	.	0.039	.	CLUSTER_ID=163	-	-
gdc_3d_hotspots-PANCAN	MTOR_ENST00000361445_1459	MTOR	ENST00000361445	1459	.	0.012	.	CLUSTER_ID=165	-	-
gdc_3d_hotspots-PANCAN	MTOR_ENST00000361445_1460	MTOR	ENST00000361445	1460	.	0.012	.	CLUSTER_ID=165	-	-
gdc_3d_hotspots-PANCAN	MTOR_ENST00000361445_1461	MTOR	ENST00000361445	1461	.	0.012	.	CLUSTER_ID=165	-	-
gdc_3d_hotspots-PANCAN	MTOR_ENST00000361445_1463	MTOR	ENST00000361445	1463	.	0.012	.	CLUSTER_ID=165	-	-
gdc_3d_hotspots-PANCAN	MTOR_ENST00000361445_1467	MTOR	ENST00000361445	1467	.	0.012	.	CLUSTER_ID=165	-	-
gdc_3d_hotspots-PANCAN	MTOR_ENST00000361445_1483	MTOR	ENST00000361445	1483	.	0.012	.	CLUSTER_ID=165	-	-
gdc_3d_hotspots-PANCAN	MTOR_ENST00000361445_1971	MTOR	ENST00000361445	1971	.	0.015	.	CLUSTER_ID=164	-	-
gdc_3d_hotspots-PANCAN	MTOR_ENST00000361445_1973	MTOR	ENST00000361445	1973	.	0.012	.	CLUSTER_ID=164	-	-
gdc_3d_hotspots-PANCAN	MTOR_ENST00000361445_1974	MTOR	ENST00000361445	1974	.	0.012	.	CLUSTER_ID=164	-	-
gdc_3d_hotspots-PANCAN	MTOR_ENST00000361445_1977	MTOR	ENST00000361445	1977	.	0.012	.	CLUSTER_ID=164	-	-
gdc_3d_hotspots-PANCAN	MTOR_ENST00000361445_1980	MTOR	ENST00000361445	1980	.	0.012	.	CLUSTER_ID=164	-	-
gdc_3d_hotspots-PANCAN	MTOR_ENST00000361445_1981	MTOR	ENST00000361445	1981	.	0.012	.	CLUSTER_ID=164	-	-
gdc_3d_hotspots-PANCAN	MTOR_ENST00000361445_1998	MTOR	ENST00000361445	1998	.	0.015	.	CLUSTER_ID=164	-	-
gdc_3d_hotspots-PANCAN	MTOR_ENST00000361445_2006	MTOR	ENST00000361445	2006	.	0.012	.	CLUSTER_ID=164	-	-
gdc_3d_hotspots-PANCAN	MTOR_ENST00000361445_2207	MTOR	ENST00000361445	2207	.	0.0087	.	CLUSTER_ID=166	-	-
gdc_3d_hotspots-PANCAN	MTOR_ENST00000361445_2209	MTOR	ENST00000361445	2209	.	0.0087	.	CLUSTER_ID=166	-	-
gdc_3d_hotspots-PANCAN	MTOR_ENST00000361445_2210	MTOR	ENST00000361445	2210	.	0.0087	.	CLUSTER_ID=166	-	-
gdc_3d_hotspots-PANCAN	MTOR_ENST00000361445_2215	MTOR	ENST00000361445	2215	.	0.0087	.	CLUSTER_ID=166	-	-
gdc_3d_hotspots-PANCAN	MTOR_ENST00000361445_2216	MTOR	ENST00000361445	2216	.	0.0087	.	CLUSTER_ID=166	-	-
gdc_3d_hotspots-PANCAN	MTOR_ENST00000361445_2228	MTOR	ENST00000361445	2228	.	0.021	.	CLUSTER_ID=164	-	-
gdc_3d_hotspots-PANCAN	MTOR_ENST00000361445_2230	MTOR	ENST00000361445	2230	.	0.021	.	CLUSTER_ID=164	-	-
gdc_3d_hotspots-PANCAN	MTOR_ENST00000361445_2406	MTOR	ENST00000361445	2406	.	0.0087	.	CLUSTER_ID=166	-	-
gdc_3d_hotspots-PANCAN	DCTN1_ENST00000361874_450	DCTN1	ENST00000361874	450	.	0.0021	.	CLUSTER_ID=167	-	-
gdc_3d_hotspots-PANCAN	DCTN1_ENST00000361874_451	DCTN1	ENST00000361874	451	.	0.0021	.	CLUSTER_ID=167	-	-
gdc_3d_hotspots-PANCAN	DCTN1_ENST00000361874_452	DCTN1	ENST00000361874	452	.	0.0021	.	CLUSTER_ID=167	-	-
gdc_3d_hotspots-PANCAN	DCTN1_ENST00000361874_455	DCTN1	ENST00000361874	455	.	0.0021	.	CLUSTER_ID=167	-	-
gdc_3d_hotspots-PANCAN	DCTN1_ENST00000361874_456	DCTN1	ENST00000361874	456	.	0.0021	.	CLUSTER_ID=167	-	-
gdc_3d_hotspots-PANCAN	ZNF521_ENST00000361524_941	ZNF521	ENST00000361524	941	.	0.01	.	CLUSTER_ID=168	-	-
gdc_3d_hotspots-PANCAN	ZNF521_ENST00000361524_942	ZNF521	ENST00000361524	942	.	0.01	.	CLUSTER_ID=168	-	-
gdc_3d_hotspots-PANCAN	ZNF521_ENST00000361524_943	ZNF521	ENST00000361524	943	.	0.01	.	CLUSTER_ID=168	-	-
gdc_3d_hotspots-PANCAN	ZNF521_ENST00000361524_944	ZNF521	ENST00000361524	944	.	0.01	.	CLUSTER_ID=168	-	-
gdc_3d_hotspots-PANCAN	ZNF521_ENST00000361524_946	ZNF521	ENST00000361524	946	.	0.01	.	CLUSTER_ID=168	-	-
gdc_3d_hotspots-PANCAN	CNTF_ENST00000361987_21	CNTF	ENST00000361987	21	.	0.0058	.	CLUSTER_ID=169	-	-
gdc_3d_hotspots-PANCAN	CNTF_ENST00000361987_175	CNTF	ENST00000361987	175	.	0.0058	.	CLUSTER_ID=169	-	-
gdc_3d_hotspots-PANCAN	CNTF_ENST00000361987_176	CNTF	ENST00000361987	176	.	0.0058	.	CLUSTER_ID=169	-	-
gdc_3d_hotspots-PANCAN	CNTF_ENST00000361987_177	CNTF	ENST00000361987	177	.	0.0058	.	CLUSTER_ID=169	-	-
gdc_3d_hotspots-PANCAN	CNTF_ENST00000361987_180	CNTF	ENST00000361987	180	.	0.0058	.	CLUSTER_ID=169	-	-
gdc_3d_hotspots-PANCAN	RYR2_ENST00000366574_4135	RYR2	ENST00000366574	4135	.	0.033	.	CLUSTER_ID=170	-	-
gdc_3d_hotspots-PANCAN	RYR2_ENST00000366574_4137	RYR2	ENST00000366574	4137	.	0.029	.	CLUSTER_ID=170	-	-
gdc_3d_hotspots-PANCAN	RYR2_ENST00000366574_4139	RYR2	ENST00000366574	4139	.	0.029	.	CLUSTER_ID=170	-	-
gdc_3d_hotspots-PANCAN	RYR2_ENST00000366574_4141	RYR2	ENST00000366574	4141	.	0.029	.	CLUSTER_ID=170	-	-
gdc_3d_hotspots-PANCAN	RYR2_ENST00000366574_4143	RYR2	ENST00000366574	4143	.	0.029	.	CLUSTER_ID=170	-	-
gdc_3d_hotspots-PANCAN	RYR2_ENST00000366574_4144	RYR2	ENST00000366574	4144	.	0.029	.	CLUSTER_ID=170	-	-
gdc_3d_hotspots-PANCAN	RYR2_ENST00000366574_4146	RYR2	ENST00000366574	4146	.	0.029	.	CLUSTER_ID=170	-	-
gdc_3d_hotspots-PANCAN	RYR2_ENST00000366574_4148	RYR2	ENST00000366574	4148	.	0.033	.	CLUSTER_ID=170	-	-
gdc_3d_hotspots-PANCAN	RYR2_ENST00000366574_4908	RYR2	ENST00000366574	4908	.	0.033	.	CLUSTER_ID=170	-	-
gdc_3d_hotspots-PANCAN	RYR2_ENST00000366574_4912	RYR2	ENST00000366574	4912	.	0.033	.	CLUSTER_ID=170	-	-
gdc_3d_hotspots-PANCAN	RYR2_ENST00000366574_4953	RYR2	ENST00000366574	4953	.	0.029	.	CLUSTER_ID=170	-	-
gdc_3d_hotspots-PANCAN	RYR2_ENST00000366574_4954	RYR2	ENST00000366574	4954	.	0.029	.	CLUSTER_ID=170	-	-
gdc_3d_hotspots-PANCAN	EGLN1_ENST00000366641_262	EGLN1	ENST00000366641	262	.	0.039	.	CLUSTER_ID=172	-	-
gdc_3d_hotspots-PANCAN	EGLN1_ENST00000366641_263	EGLN1	ENST00000366641	263	.	0.039	.	CLUSTER_ID=172	-	-
gdc_3d_hotspots-PANCAN	EGLN1_ENST00000366641_267	EGLN1	ENST00000366641	267	.	0.039	.	CLUSTER_ID=172	-	-
gdc_3d_hotspots-PANCAN	EGLN1_ENST00000366641_269	EGLN1	ENST00000366641	269	.	0.039	.	CLUSTER_ID=172	-	-
gdc_3d_hotspots-PANCAN	THBS2_ENST00000366787_671	THBS2	ENST00000366787	671	.	0.039	.	CLUSTER_ID=173	-	-
gdc_3d_hotspots-PANCAN	THBS2_ENST00000366787_926	THBS2	ENST00000366787	926	.	0.039	.	CLUSTER_ID=173	-	-
gdc_3d_hotspots-PANCAN	THBS2_ENST00000366787_927	THBS2	ENST00000366787	927	.	0.039	.	CLUSTER_ID=173	-	-
gdc_3d_hotspots-PANCAN	THBS2_ENST00000366787_928	THBS2	ENST00000366787	928	.	0.039	.	CLUSTER_ID=173	-	-
gdc_3d_hotspots-PANCAN	THBS2_ENST00000366787_934	THBS2	ENST00000366787	934	.	0.039	.	CLUSTER_ID=173	-	-
gdc_3d_hotspots-PANCAN	THBS2_ENST00000366787_935	THBS2	ENST00000366787	935	.	0.039	.	CLUSTER_ID=173	-	-
gdc_3d_hotspots-PANCAN	FASLG_ENST00000367721_185	FASLG	ENST00000367721	185	.	0.0018	.	CLUSTER_ID=174	-	-
gdc_3d_hotspots-PANCAN	FASLG_ENST00000367721_187	FASLG	ENST00000367721	187	.	0.0018	.	CLUSTER_ID=174	-	-
gdc_3d_hotspots-PANCAN	FASLG_ENST00000367721_191	FASLG	ENST00000367721	191	.	0.0018	.	CLUSTER_ID=174	-	-
gdc_3d_hotspots-PANCAN	FASLG_ENST00000367721_213	FASLG	ENST00000367721	213	.	0.0018	.	CLUSTER_ID=174	-	-
gdc_3d_hotspots-PANCAN	FASLG_ENST00000367721_224	FASLG	ENST00000367721	224	.	0.0018	.	CLUSTER_ID=174	-	-
gdc_3d_hotspots-PANCAN	FASLG_ENST00000367721_251	FASLG	ENST00000367721	251	.	0.0018	.	CLUSTER_ID=174	-	-
gdc_3d_hotspots-PANCAN	FASLG_ENST00000367721_253	FASLG	ENST00000367721	253	.	0.0018	.	CLUSTER_ID=174	-	-
gdc_3d_hotspots-PANCAN	ADCY10_ENST00000367851_47	ADCY10	ENST00000367851	47	.	0.0023	.	CLUSTER_ID=175	-	-
gdc_3d_hotspots-PANCAN	ADCY10_ENST00000367851_49	ADCY10	ENST00000367851	49	.	0.0023	.	CLUSTER_ID=175	-	-
gdc_3d_hotspots-PANCAN	ADCY10_ENST00000367851_99	ADCY10	ENST00000367851	99	.	0.018	.	CLUSTER_ID=175	-	-
gdc_3d_hotspots-PANCAN	ADCY10_ENST00000367851_127	ADCY10	ENST00000367851	127	.	0.0023	.	CLUSTER_ID=175	-	-
gdc_3d_hotspots-PANCAN	ADCY10_ENST00000367851_142	ADCY10	ENST00000367851	142	.	0.0023	.	CLUSTER_ID=175	-	-
gdc_3d_hotspots-PANCAN	ADCY10_ENST00000367851_144	ADCY10	ENST00000367851	144	.	0.0023	.	CLUSTER_ID=175	-	-
gdc_3d_hotspots-PANCAN	ADCY10_ENST00000367851_146	ADCY10	ENST00000367851	146	.	0.0023	.	CLUSTER_ID=175	-	-
gdc_3d_hotspots-PANCAN	ADCY10_ENST00000367851_148	ADCY10	ENST00000367851	148	.	0.017	.	CLUSTER_ID=175	-	-
gdc_3d_hotspots-PANCAN	ADCY10_ENST00000367851_179	ADCY10	ENST00000367851	179	.	0.0023	.	CLUSTER_ID=175	-	-
gdc_3d_hotspots-PANCAN	CTSS_ENST00000368985_90	CTSS	ENST00000368985	90	.	0.04	.	CLUSTER_ID=176	-	-
gdc_3d_hotspots-PANCAN	CTSS_ENST00000368985_92	CTSS	ENST00000368985	92	.	0.04	.	CLUSTER_ID=176	-	-
gdc_3d_hotspots-PANCAN	CTSS_ENST00000368985_93	CTSS	ENST00000368985	93	.	0.04	.	CLUSTER_ID=176	-	-
gdc_3d_hotspots-PANCAN	CTSS_ENST00000368985_135	CTSS	ENST00000368985	135	.	0.04	.	CLUSTER_ID=176	-	-
gdc_3d_hotspots-PANCAN	CTSS_ENST00000368985_137	CTSS	ENST00000368985	137	.	0.04	.	CLUSTER_ID=176	-	-
gdc_3d_hotspots-PANCAN	PREP_ENST00000369110_186	PREP	ENST00000369110	186	.	0.045	.	CLUSTER_ID=177	-	-
gdc_3d_hotspots-PANCAN	PREP_ENST00000369110_239	PREP	ENST00000369110	239	.	0.045	.	CLUSTER_ID=177	-	-
gdc_3d_hotspots-PANCAN	PREP_ENST00000369110_240	PREP	ENST00000369110	240	.	0.045	.	CLUSTER_ID=177	-	-
gdc_3d_hotspots-PANCAN	PREP_ENST00000369110_242	PREP	ENST00000369110	242	.	0.045	.	CLUSTER_ID=177	-	-
gdc_3d_hotspots-PANCAN	PREP_ENST00000369110_246	PREP	ENST00000369110	246	.	0.045	.	CLUSTER_ID=177	-	-
gdc_3d_hotspots-PANCAN	PREP_ENST00000369110_295	PREP	ENST00000369110	295	.	0.045	.	CLUSTER_ID=177	-	-
gdc_3d_hotspots-PANCAN	PREP_ENST00000369110_297	PREP	ENST00000369110	297	.	0.045	.	CLUSTER_ID=177	-	-
gdc_3d_hotspots-PANCAN	CASP7_ENST00000369321_220	CASP7	ENST00000369321	220	.	0.016	.	CLUSTER_ID=178	-	-
gdc_3d_hotspots-PANCAN	CASP7_ENST00000369321_264	CASP7	ENST00000369321	264	.	0.016	.	CLUSTER_ID=178	-	-
gdc_3d_hotspots-PANCAN	CASP7_ENST00000369321_266	CASP7	ENST00000369321	266	.	0.016	.	CLUSTER_ID=178	-	-
gdc_3d_hotspots-PANCAN	CASP7_ENST00000369321_268	CASP7	ENST00000369321	268	.	0.016	.	CLUSTER_ID=178	-	-
gdc_3d_hotspots-PANCAN	CASP7_ENST00000369321_269	CASP7	ENST00000369321	269	.	0.016	.	CLUSTER_ID=178	-	-
gdc_3d_hotspots-PANCAN	NRAS_ENST00000369535_12	NRAS	ENST00000369535	12	.	0.011	.	CLUSTER_ID=179	-	-
gdc_3d_hotspots-PANCAN	NRAS_ENST00000369535_13	NRAS	ENST00000369535	13	.	0.011	.	CLUSTER_ID=179	-	-
gdc_3d_hotspots-PANCAN	NRAS_ENST00000369535_16	NRAS	ENST00000369535	16	.	0.011	.	CLUSTER_ID=179	-	-
gdc_3d_hotspots-PANCAN	NRAS_ENST00000369535_61	NRAS	ENST00000369535	61	.	0.011	.	CLUSTER_ID=179	-	-
gdc_3d_hotspots-PANCAN	NRAS_ENST00000369535_62	NRAS	ENST00000369535	62	.	0.014	.	CLUSTER_ID=179	-	-
gdc_3d_hotspots-PANCAN	TTK_ENST00000369798_566	TTK	ENST00000369798	566	.	3e-5	.	CLUSTER_ID=180	-	-
gdc_3d_hotspots-PANCAN	TTK_ENST00000369798_571	TTK	ENST00000369798	571	.	3e-5	.	CLUSTER_ID=180	-	-
gdc_3d_hotspots-PANCAN	TTK_ENST00000369798_572	TTK	ENST00000369798	572	.	3e-5	.	CLUSTER_ID=180	-	-
gdc_3d_hotspots-PANCAN	TTK_ENST00000369798_575	TTK	ENST00000369798	575	.	3e-5	.	CLUSTER_ID=180	-	-
gdc_3d_hotspots-PANCAN	TTK_ENST00000369798_602	TTK	ENST00000369798	602	.	0.01	.	CLUSTER_ID=180	-	-
gdc_3d_hotspots-PANCAN	TTK_ENST00000369798_666	TTK	ENST00000369798	666	.	3e-5	.	CLUSTER_ID=180	-	-
gdc_3d_hotspots-PANCAN	TTK_ENST00000369798_668	TTK	ENST00000369798	668	.	3e-5	.	CLUSTER_ID=180	-	-
gdc_3d_hotspots-PANCAN	CNNM2_ENST00000369878_450	CNNM2	ENST00000369878	450	.	0.013	.	CLUSTER_ID=181	-	-
gdc_3d_hotspots-PANCAN	CNNM2_ENST00000369878_547	CNNM2	ENST00000369878	547	.	0.013	.	CLUSTER_ID=181	-	-
gdc_3d_hotspots-PANCAN	CNNM2_ENST00000369878_548	CNNM2	ENST00000369878	548	.	0.013	.	CLUSTER_ID=181	-	-
gdc_3d_hotspots-PANCAN	CNNM2_ENST00000369878_550	CNNM2	ENST00000369878	550	.	0.013	.	CLUSTER_ID=181	-	-
gdc_3d_hotspots-PANCAN	CNNM2_ENST00000369878_565	CNNM2	ENST00000369878	565	.	0.013	.	CLUSTER_ID=181	-	-
gdc_3d_hotspots-PANCAN	AMY1C_ENST00000370079_307	AMY1C	ENST00000370079	307	.	0.03	.	CLUSTER_ID=182	-	-
gdc_3d_hotspots-PANCAN	AMY1C_ENST00000370079_314	AMY1C	ENST00000370079	314	.	0.0056	.	CLUSTER_ID=182	-	-
gdc_3d_hotspots-PANCAN	AMY1C_ENST00000370079_317	AMY1C	ENST00000370079	317	.	0.0056	.	CLUSTER_ID=182	-	-
gdc_3d_hotspots-PANCAN	AMY1C_ENST00000370079_343	AMY1C	ENST00000370079	343	.	0.03	.	CLUSTER_ID=182	-	-
gdc_3d_hotspots-PANCAN	AMY1C_ENST00000370079_347	AMY1C	ENST00000370079	347	.	0.0056	.	CLUSTER_ID=182	-	-
gdc_3d_hotspots-PANCAN	AMY1C_ENST00000370079_348	AMY1C	ENST00000370079	348	.	0.0056	.	CLUSTER_ID=182	-	-
gdc_3d_hotspots-PANCAN	AMY1C_ENST00000370079_349	AMY1C	ENST00000370079	349	.	0.0056	.	CLUSTER_ID=182	-	-
gdc_3d_hotspots-PANCAN	AMY1A_ENST00000370083_302	AMY1A	ENST00000370083	302	.	0.013	.	CLUSTER_ID=183	-	-
gdc_3d_hotspots-PANCAN	AMY1A_ENST00000370083_303	AMY1A	ENST00000370083	303	.	0.013	.	CLUSTER_ID=183	-	-
gdc_3d_hotspots-PANCAN	AMY1A_ENST00000370083_341	AMY1A	ENST00000370083	341	.	0.013	.	CLUSTER_ID=183	-	-
gdc_3d_hotspots-PANCAN	AMY1A_ENST00000370083_342	AMY1A	ENST00000370083	342	.	0.013	.	CLUSTER_ID=183	-	-
gdc_3d_hotspots-PANCAN	AMY1A_ENST00000370083_343	AMY1A	ENST00000370083	343	.	0.013	.	CLUSTER_ID=183	-	-
gdc_3d_hotspots-PANCAN	MB21D1_ENST00000370315_433	MB21D1	ENST00000370315	433	.	0.0098	.	CLUSTER_ID=184	-	-
gdc_3d_hotspots-PANCAN	MB21D1_ENST00000370315_434	MB21D1	ENST00000370315	434	.	0.0098	.	CLUSTER_ID=184	-	-
gdc_3d_hotspots-PANCAN	MB21D1_ENST00000370315_435	MB21D1	ENST00000370315	435	.	0.0098	.	CLUSTER_ID=184	-	-
gdc_3d_hotspots-PANCAN	MB21D1_ENST00000370315_437	MB21D1	ENST00000370315	437	.	0.0098	.	CLUSTER_ID=184	-	-
gdc_3d_hotspots-PANCAN	MB21D1_ENST00000370315_442	MB21D1	ENST00000370315	442	.	0.0098	.	CLUSTER_ID=184	-	-
gdc_3d_hotspots-PANCAN	UBE2NL_ENST00000370494_47	UBE2NL	ENST00000370494	47	.	0.044	.	CLUSTER_ID=185	-	-
gdc_3d_hotspots-PANCAN	UBE2NL_ENST00000370494_75	UBE2NL	ENST00000370494	75	.	0.044	.	CLUSTER_ID=185	-	-
gdc_3d_hotspots-PANCAN	UBE2NL_ENST00000370494_76	UBE2NL	ENST00000370494	76	.	0.044	.	CLUSTER_ID=185	-	-
gdc_3d_hotspots-PANCAN	UBE2NL_ENST00000370494_77	UBE2NL	ENST00000370494	77	.	0.044	.	CLUSTER_ID=185	-	-
gdc_3d_hotspots-PANCAN	UBE2NL_ENST00000370494_79	UBE2NL	ENST00000370494	79	.	0.044	.	CLUSTER_ID=185	-	-
gdc_3d_hotspots-PANCAN	UBE2NL_ENST00000370494_115	UBE2NL	ENST00000370494	115	.	0.044	.	CLUSTER_ID=185	-	-
gdc_3d_hotspots-PANCAN	UBE2NL_ENST00000370494_125	UBE2NL	ENST00000370494	125	.	0.044	.	CLUSTER_ID=185	-	-
gdc_3d_hotspots-PANCAN	UBE2NL_ENST00000370494_129	UBE2NL	ENST00000370494	129	.	0.044	.	CLUSTER_ID=185	-	-
gdc_3d_hotspots-PANCAN	UBE2NL_ENST00000370494_143	UBE2NL	ENST00000370494	143	.	0.044	.	CLUSTER_ID=185	-	-
gdc_3d_hotspots-PANCAN	FCN1_ENST00000371806_150	FCN1	ENST00000371806	150	.	0.022	.	CLUSTER_ID=187	-	-
gdc_3d_hotspots-PANCAN	FCN1_ENST00000371806_155	FCN1	ENST00000371806	155	.	0.022	.	CLUSTER_ID=187	-	-
gdc_3d_hotspots-PANCAN	FCN1_ENST00000371806_201	FCN1	ENST00000371806	201	.	0.022	.	CLUSTER_ID=187	-	-
gdc_3d_hotspots-PANCAN	FCN1_ENST00000371806_202	FCN1	ENST00000371806	202	.	0.022	.	CLUSTER_ID=187	-	-
gdc_3d_hotspots-PANCAN	FCN1_ENST00000371806_219	FCN1	ENST00000371806	219	.	0.022	.	CLUSTER_ID=187	-	-
gdc_3d_hotspots-PANCAN	FCN1_ENST00000371806_324	FCN1	ENST00000371806	324	.	0.022	.	CLUSTER_ID=187	-	-
gdc_3d_hotspots-PANCAN	FCN1_ENST00000371806_325	FCN1	ENST00000371806	325	.	0.022	.	CLUSTER_ID=187	-	-
gdc_3d_hotspots-PANCAN	FCN1_ENST00000371806_326	FCN1	ENST00000371806	326	.	0.022	.	CLUSTER_ID=187	-	-
gdc_3d_hotspots-PANCAN	PTEN_ENST00000371953_15	PTEN	ENST00000371953	15	.	1.8e-4	.	CLUSTER_ID=188	-	-
gdc_3d_hotspots-PANCAN	PTEN_ENST00000371953_24	PTEN	ENST00000371953	24	.	0	.	CLUSTER_ID=188	-	-
gdc_3d_hotspots-PANCAN	PTEN_ENST00000371953_25	PTEN	ENST00000371953	25	.	0	.	CLUSTER_ID=188	-	-
gdc_3d_hotspots-PANCAN	PTEN_ENST00000371953_27	PTEN	ENST00000371953	27	.	0.0103	.	CLUSTER_ID=188	-	-
gdc_3d_hotspots-PANCAN	PTEN_ENST00000371953_28	PTEN	ENST00000371953	28	.	1.8e-4	.	CLUSTER_ID=188	-	-
gdc_3d_hotspots-PANCAN	PTEN_ENST00000371953_34	PTEN	ENST00000371953	34	.	0	.	CLUSTER_ID=188	-	-
gdc_3d_hotspots-PANCAN	PTEN_ENST00000371953_35	PTEN	ENST00000371953	35	.	0	.	CLUSTER_ID=188	-	-
gdc_3d_hotspots-PANCAN	PTEN_ENST00000371953_36	PTEN	ENST00000371953	36	.	0	.	CLUSTER_ID=188	-	-
gdc_3d_hotspots-PANCAN	PTEN_ENST00000371953_38	PTEN	ENST00000371953	38	.	0	.	CLUSTER_ID=188	-	-
gdc_3d_hotspots-PANCAN	PTEN_ENST00000371953_43	PTEN	ENST00000371953	43	.	0.015	.	CLUSTER_ID=188	-	-
gdc_3d_hotspots-PANCAN	PTEN_ENST00000371953_44	PTEN	ENST00000371953	44	.	0.019	.	CLUSTER_ID=188	-	-
gdc_3d_hotspots-PANCAN	PTEN_ENST00000371953_46	PTEN	ENST00000371953	46	.	3e-5	.	CLUSTER_ID=188	-	-
gdc_3d_hotspots-PANCAN	PTEN_ENST00000371953_47	PTEN	ENST00000371953	47	.	2e-5	.	CLUSTER_ID=188	-	-
gdc_3d_hotspots-PANCAN	PTEN_ENST00000371953_48	PTEN	ENST00000371953	48	.	0	.	CLUSTER_ID=188	-	-
gdc_3d_hotspots-PANCAN	PTEN_ENST00000371953_67	PTEN	ENST00000371953	67	.	0	.	CLUSTER_ID=188	-	-
gdc_3d_hotspots-PANCAN	PTEN_ENST00000371953_70	PTEN	ENST00000371953	70	.	0	.	CLUSTER_ID=188	-	-
gdc_3d_hotspots-PANCAN	PTEN_ENST00000371953_71	PTEN	ENST00000371953	71	.	2e-5	.	CLUSTER_ID=188	-	-
gdc_3d_hotspots-PANCAN	PTEN_ENST00000371953_74	PTEN	ENST00000371953	74	.	0.0025	.	CLUSTER_ID=188	-	-
gdc_3d_hotspots-PANCAN	PTEN_ENST00000371953_88	PTEN	ENST00000371953	88	.	0.0035	.	CLUSTER_ID=188	-	-
gdc_3d_hotspots-PANCAN	PTEN_ENST00000371953_90	PTEN	ENST00000371953	90	.	2e-5	.	CLUSTER_ID=188	-	-
gdc_3d_hotspots-PANCAN	PTEN_ENST00000371953_92	PTEN	ENST00000371953	92	.	2e-5	.	CLUSTER_ID=188	-	-
gdc_3d_hotspots-PANCAN	PTEN_ENST00000371953_93	PTEN	ENST00000371953	93	.	2e-5	.	CLUSTER_ID=188	-	-
gdc_3d_hotspots-PANCAN	PTEN_ENST00000371953_95	PTEN	ENST00000371953	95	.	0.0079	.	CLUSTER_ID=188	-	-
gdc_3d_hotspots-PANCAN	PTEN_ENST00000371953_96	PTEN	ENST00000371953	96	.	0.0035	.	CLUSTER_ID=188	-	-
gdc_3d_hotspots-PANCAN	PTEN_ENST00000371953_101	PTEN	ENST00000371953	101	.	0.0035	.	CLUSTER_ID=188	-	-
gdc_3d_hotspots-PANCAN	PTEN_ENST00000371953_105	PTEN	ENST00000371953	105	.	0.0035	.	CLUSTER_ID=188	-	-
gdc_3d_hotspots-PANCAN	PTEN_ENST00000371953_121	PTEN	ENST00000371953	121	.	0	.	CLUSTER_ID=188	-	-
gdc_3d_hotspots-PANCAN	PTEN_ENST00000371953_122	PTEN	ENST00000371953	122	.	0	.	CLUSTER_ID=188	-	-
gdc_3d_hotspots-PANCAN	PTEN_ENST00000371953_123	PTEN	ENST00000371953	123	.	0	.	CLUSTER_ID=188	-	-
gdc_3d_hotspots-PANCAN	PTEN_ENST00000371953_124	PTEN	ENST00000371953	124	.	0	.	CLUSTER_ID=188	-	-
gdc_3d_hotspots-PANCAN	PTEN_ENST00000371953_125	PTEN	ENST00000371953	125	.	0	.	CLUSTER_ID=188	-	-
gdc_3d_hotspots-PANCAN	PTEN_ENST00000371953_126	PTEN	ENST00000371953	126	.	0	.	CLUSTER_ID=188	-	-
gdc_3d_hotspots-PANCAN	PTEN_ENST00000371953_127	PTEN	ENST00000371953	127	.	0	.	CLUSTER_ID=188	-	-
gdc_3d_hotspots-PANCAN	PTEN_ENST00000371953_128	PTEN	ENST00000371953	128	.	0	.	CLUSTER_ID=188	-	-
gdc_3d_hotspots-PANCAN	PTEN_ENST00000371953_129	PTEN	ENST00000371953	129	.	0	.	CLUSTER_ID=188	-	-
gdc_3d_hotspots-PANCAN	PTEN_ENST00000371953_130	PTEN	ENST00000371953	130	.	0	.	CLUSTER_ID=188	-	-
gdc_3d_hotspots-PANCAN	PTEN_ENST00000371953_131	PTEN	ENST00000371953	131	.	0	.	CLUSTER_ID=188	-	-
gdc_3d_hotspots-PANCAN	PTEN_ENST00000371953_132	PTEN	ENST00000371953	132	.	0	.	CLUSTER_ID=188	-	-
gdc_3d_hotspots-PANCAN	PTEN_ENST00000371953_134	PTEN	ENST00000371953	134	.	0	.	CLUSTER_ID=188	-	-
gdc_3d_hotspots-PANCAN	PTEN_ENST00000371953_135	PTEN	ENST00000371953	135	.	0	.	CLUSTER_ID=188	-	-
gdc_3d_hotspots-PANCAN	PTEN_ENST00000371953_136	PTEN	ENST00000371953	136	.	0	.	CLUSTER_ID=188	-	-
gdc_3d_hotspots-PANCAN	PTEN_ENST00000371953_138	PTEN	ENST00000371953	138	.	0.0035	.	CLUSTER_ID=188	-	-
gdc_3d_hotspots-PANCAN	PTEN_ENST00000371953_152	PTEN	ENST00000371953	152	.	6.3e-4	.	CLUSTER_ID=188	-	-
gdc_3d_hotspots-PANCAN	PTEN_ENST00000371953_153	PTEN	ENST00000371953	153	.	6.3e-4	.	CLUSTER_ID=188	-	-
gdc_3d_hotspots-PANCAN	PTEN_ENST00000371953_155	PTEN	ENST00000371953	155	.	0	.	CLUSTER_ID=188	-	-
gdc_3d_hotspots-PANCAN	PTEN_ENST00000371953_159	PTEN	ENST00000371953	159	.	0	.	CLUSTER_ID=188	-	-
gdc_3d_hotspots-PANCAN	PTEN_ENST00000371953_161	PTEN	ENST00000371953	161	.	1.8e-4	.	CLUSTER_ID=188	-	-
gdc_3d_hotspots-PANCAN	PTEN_ENST00000371953_162	PTEN	ENST00000371953	162	.	0.0032	.	CLUSTER_ID=188	-	-
gdc_3d_hotspots-PANCAN	PTEN_ENST00000371953_165	PTEN	ENST00000371953	165	.	2.2e-4	.	CLUSTER_ID=188	-	-
gdc_3d_hotspots-PANCAN	PTEN_ENST00000371953_167	PTEN	ENST00000371953	167	.	2.2e-4	.	CLUSTER_ID=188	-	-
gdc_3d_hotspots-PANCAN	PTEN_ENST00000371953_170	PTEN	ENST00000371953	170	.	0.0079	.	CLUSTER_ID=188	-	-
gdc_3d_hotspots-PANCAN	PTEN_ENST00000371953_171	PTEN	ENST00000371953	171	.	2e-5	.	CLUSTER_ID=188	-	-
gdc_3d_hotspots-PANCAN	PTEN_ENST00000371953_173	PTEN	ENST00000371953	173	.	0.0079	.	CLUSTER_ID=188	-	-
gdc_3d_hotspots-PANCAN	PTEN_ENST00000371953_175	PTEN	ENST00000371953	175	.	0.0011	.	CLUSTER_ID=188	-	-
gdc_3d_hotspots-PANCAN	GLRA4_ENST00000372617_52	GLRA4	ENST00000372617	52	.	0.031	.	CLUSTER_ID=189	-	-
gdc_3d_hotspots-PANCAN	GLRA4_ENST00000372617_119	GLRA4	ENST00000372617	119	.	0.031	.	CLUSTER_ID=189	-	-
gdc_3d_hotspots-PANCAN	GLRA4_ENST00000372617_120	GLRA4	ENST00000372617	120	.	0.031	.	CLUSTER_ID=189	-	-
gdc_3d_hotspots-PANCAN	GLRA4_ENST00000372617_121	GLRA4	ENST00000372617	121	.	0.031	.	CLUSTER_ID=189	-	-
gdc_3d_hotspots-PANCAN	GLRA4_ENST00000372617_127	GLRA4	ENST00000372617	127	.	0.031	.	CLUSTER_ID=189	-	-
gdc_3d_hotspots-PANCAN	GLRA4_ENST00000372617_153	GLRA4	ENST00000372617	153	.	0.031	.	CLUSTER_ID=189	-	-
gdc_3d_hotspots-PANCAN	PGK1_ENST00000373316_317	PGK1	ENST00000373316	317	.	0.02	.	CLUSTER_ID=190	-	-
gdc_3d_hotspots-PANCAN	PGK1_ENST00000373316_321	PGK1	ENST00000373316	321	.	0.02	.	CLUSTER_ID=190	-	-
gdc_3d_hotspots-PANCAN	PGK1_ENST00000373316_322	PGK1	ENST00000373316	322	.	0.02	.	CLUSTER_ID=190	-	-
gdc_3d_hotspots-PANCAN	PGK1_ENST00000373316_326	PGK1	ENST00000373316	326	.	0.02	.	CLUSTER_ID=190	-	-
gdc_3d_hotspots-PANCAN	PGK1_ENST00000373316_354	PGK1	ENST00000373316	354	.	0.02	.	CLUSTER_ID=190	-	-
gdc_3d_hotspots-PANCAN	PARD3_ENST00000374789_5	PARD3	ENST00000374789	5	.	0.0109	.	CLUSTER_ID=191	-	-
gdc_3d_hotspots-PANCAN	PARD3_ENST00000374789_48	PARD3	ENST00000374789	48	.	0.0109	.	CLUSTER_ID=191	-	-
gdc_3d_hotspots-PANCAN	PARD3_ENST00000374789_50	PARD3	ENST00000374789	50	.	0.0109	.	CLUSTER_ID=191	-	-
gdc_3d_hotspots-PANCAN	PARD3_ENST00000374789_51	PARD3	ENST00000374789	51	.	0.0109	.	CLUSTER_ID=191	-	-
gdc_3d_hotspots-PANCAN	ARHGEF7_ENST00000375736_600	ARHGEF7	ENST00000375736	600	.	0.032	.	CLUSTER_ID=192	-	-
gdc_3d_hotspots-PANCAN	ARHGEF7_ENST00000375736_603	ARHGEF7	ENST00000375736	603	.	0.032	.	CLUSTER_ID=192	-	-
gdc_3d_hotspots-PANCAN	BAG6_ENST00000375964_1083	BAG6	ENST00000375964	1083	.	0.024	.	CLUSTER_ID=193	-	-
gdc_3d_hotspots-PANCAN	BAG6_ENST00000375964_1087	BAG6	ENST00000375964	1087	.	0.024	.	CLUSTER_ID=193	-	-
gdc_3d_hotspots-PANCAN	BAG6_ENST00000375964_1088	BAG6	ENST00000375964	1088	.	0.024	.	CLUSTER_ID=193	-	-
gdc_3d_hotspots-PANCAN	CTTN_ENST00000376561_486	CTTN	ENST00000376561	486	.	0.0072	.	CLUSTER_ID=194	-	-
gdc_3d_hotspots-PANCAN	CTTN_ENST00000376561_495	CTTN	ENST00000376561	495	.	0.0072	.	CLUSTER_ID=194	-	-
gdc_3d_hotspots-PANCAN	CTTN_ENST00000376561_497	CTTN	ENST00000376561	497	.	0.0072	.	CLUSTER_ID=194	-	-
gdc_3d_hotspots-PANCAN	CTTN_ENST00000376561_500	CTTN	ENST00000376561	500	.	0.0072	.	CLUSTER_ID=194	-	-
gdc_3d_hotspots-PANCAN	ARL5B_ENST00000377275_49	ARL5B	ENST00000377275	49	.	0.037	.	CLUSTER_ID=196	-	-
gdc_3d_hotspots-PANCAN	ARL5B_ENST00000377275_73	ARL5B	ENST00000377275	73	.	0.037	.	CLUSTER_ID=196	-	-
gdc_3d_hotspots-PANCAN	ARL5B_ENST00000377275_74	ARL5B	ENST00000377275	74	.	0.037	.	CLUSTER_ID=196	-	-
gdc_3d_hotspots-PANCAN	ARL5B_ENST00000377275_76	ARL5B	ENST00000377275	76	.	0.037	.	CLUSTER_ID=196	-	-
gdc_3d_hotspots-PANCAN	ARL5B_ENST00000377275_77	ARL5B	ENST00000377275	77	.	0.037	.	CLUSTER_ID=196	-	-
gdc_3d_hotspots-PANCAN	ARL5B_ENST00000377275_78	ARL5B	ENST00000377275	78	.	0.037	.	CLUSTER_ID=196	-	-
gdc_3d_hotspots-PANCAN	HIST1H2AH_ENST00000377459_30	HIST1H2AH	ENST00000377459	30	.	0.032	.	CLUSTER_ID=197	-	-
gdc_3d_hotspots-PANCAN	HIST1H2AH_ENST00000377459_31	HIST1H2AH	ENST00000377459	31	.	0.032	.	CLUSTER_ID=197	-	-
gdc_3d_hotspots-PANCAN	HIST1H2AH_ENST00000377459_34	HIST1H2AH	ENST00000377459	34	.	0.032	.	CLUSTER_ID=197	-	-
gdc_3d_hotspots-PANCAN	HIST1H2AH_ENST00000377459_36	HIST1H2AH	ENST00000377459	36	.	0.032	.	CLUSTER_ID=197	-	-
gdc_3d_hotspots-PANCAN	HIST1H2AH_ENST00000377459_38	HIST1H2AH	ENST00000377459	38	.	0.032	.	CLUSTER_ID=197	-	-
gdc_3d_hotspots-PANCAN	ATXN2_ENST00000377617_916	ATXN2	ENST00000377617	916	.	0.009	.	CLUSTER_ID=198	-	-
gdc_3d_hotspots-PANCAN	ATXN2_ENST00000377617_917	ATXN2	ENST00000377617	917	.	0.009	.	CLUSTER_ID=198	-	-
gdc_3d_hotspots-PANCAN	KLF5_ENST00000377687_414	KLF5	ENST00000377687	414	.	0.0014	.	CLUSTER_ID=199	-	-
gdc_3d_hotspots-PANCAN	KLF5_ENST00000377687_417	KLF5	ENST00000377687	417	.	0.0014	.	CLUSTER_ID=199	-	-
gdc_3d_hotspots-PANCAN	KLF5_ENST00000377687_418	KLF5	ENST00000377687	418	.	0.0014	.	CLUSTER_ID=199	-	-
gdc_3d_hotspots-PANCAN	KLF5_ENST00000377687_419	KLF5	ENST00000377687	419	.	0.0014	.	CLUSTER_ID=199	-	-
gdc_3d_hotspots-PANCAN	ZFAT_ENST00000377838_405	ZFAT	ENST00000377838	405	.	0.046	.	CLUSTER_ID=200	-	-
gdc_3d_hotspots-PANCAN	ZFAT_ENST00000377838_416	ZFAT	ENST00000377838	416	.	0.046	.	CLUSTER_ID=200	-	-
gdc_3d_hotspots-PANCAN	ZFAT_ENST00000377838_419	ZFAT	ENST00000377838	419	.	0.046	.	CLUSTER_ID=200	-	-
gdc_3d_hotspots-PANCAN	ZFAT_ENST00000377838_420	ZFAT	ENST00000377838	420	.	0.046	.	CLUSTER_ID=200	-	-
gdc_3d_hotspots-PANCAN	TAF2_ENST00000378164_782	TAF2	ENST00000378164	782	.	0.045	.	CLUSTER_ID=201	-	-
gdc_3d_hotspots-PANCAN	TAF2_ENST00000378164_795	TAF2	ENST00000378164	795	.	0.045	.	CLUSTER_ID=201	-	-
gdc_3d_hotspots-PANCAN	TAF2_ENST00000378164_798	TAF2	ENST00000378164	798	.	0.045	.	CLUSTER_ID=201	-	-
gdc_3d_hotspots-PANCAN	TAF2_ENST00000378164_801	TAF2	ENST00000378164	801	.	0.045	.	CLUSTER_ID=201	-	-
gdc_3d_hotspots-PANCAN	XDH_ENST00000379416_357	XDH	ENST00000379416	357	.	0.0073	.	CLUSTER_ID=202	-	-
gdc_3d_hotspots-PANCAN	XDH_ENST00000379416_363	XDH	ENST00000379416	363	.	0.0073	.	CLUSTER_ID=202	-	-
gdc_3d_hotspots-PANCAN	XDH_ENST00000379416_454	XDH	ENST00000379416	454	.	0.0073	.	CLUSTER_ID=202	-	-
gdc_3d_hotspots-PANCAN	XDH_ENST00000379416_456	XDH	ENST00000379416	456	.	0.0073	.	CLUSTER_ID=202	-	-
gdc_3d_hotspots-PANCAN	XDH_ENST00000379416_457	XDH	ENST00000379416	457	.	0.0073	.	CLUSTER_ID=202	-	-
gdc_3d_hotspots-PANCAN	XDH_ENST00000379416_463	XDH	ENST00000379416	463	.	0.0073	.	CLUSTER_ID=202	-	-
gdc_3d_hotspots-PANCAN	XDH_ENST00000379416_466	XDH	ENST00000379416	466	.	0.0073	.	CLUSTER_ID=202	-	-
gdc_3d_hotspots-PANCAN	XDH_ENST00000379416_513	XDH	ENST00000379416	513	.	0.0073	.	CLUSTER_ID=202	-	-
gdc_3d_hotspots-PANCAN	XDH_ENST00000379416_516	XDH	ENST00000379416	516	.	0.0073	.	CLUSTER_ID=202	-	-
gdc_3d_hotspots-PANCAN	PRNP_ENST00000379440_145	PRNP	ENST00000379440	145	.	0.0089	.	CLUSTER_ID=203	-	-
gdc_3d_hotspots-PANCAN	PRNP_ENST00000379440_146	PRNP	ENST00000379440	146	.	0.0089	.	CLUSTER_ID=203	-	-
gdc_3d_hotspots-PANCAN	PRNP_ENST00000379440_148	PRNP	ENST00000379440	148	.	0.0089	.	CLUSTER_ID=203	-	-
gdc_3d_hotspots-PANCAN	PRNP_ENST00000379440_151	PRNP	ENST00000379440	151	.	0.0089	.	CLUSTER_ID=203	-	-
gdc_3d_hotspots-PANCAN	EIF1AX_ENST00000379607_6	EIF1AX	ENST00000379607	6	.	0.026	.	CLUSTER_ID=204	-	-
gdc_3d_hotspots-PANCAN	EIF1AX_ENST00000379607_7	EIF1AX	ENST00000379607	7	.	0.026	.	CLUSTER_ID=204	-	-
gdc_3d_hotspots-PANCAN	EIF1AX_ENST00000379607_8	EIF1AX	ENST00000379607	8	.	0.026	.	CLUSTER_ID=204	-	-
gdc_3d_hotspots-PANCAN	EIF1AX_ENST00000379607_9	EIF1AX	ENST00000379607	9	.	0.026	.	CLUSTER_ID=204	-	-
gdc_3d_hotspots-PANCAN	EIF1AX_ENST00000379607_10	EIF1AX	ENST00000379607	10	.	0.026	.	CLUSTER_ID=204	-	-
gdc_3d_hotspots-PANCAN	EIF1AX_ENST00000379607_14	EIF1AX	ENST00000379607	14	.	0.048	.	CLUSTER_ID=204	-	-
gdc_3d_hotspots-PANCAN	MAB21L1_ENST00000379919_129	MAB21L1	ENST00000379919	129	.	0.015	.	CLUSTER_ID=205	-	-
gdc_3d_hotspots-PANCAN	MAB21L1_ENST00000379919_133	MAB21L1	ENST00000379919	133	.	0.015	.	CLUSTER_ID=205	-	-
gdc_3d_hotspots-PANCAN	MAB21L1_ENST00000379919_157	MAB21L1	ENST00000379919	157	.	0.015	.	CLUSTER_ID=205	-	-
gdc_3d_hotspots-PANCAN	MAB21L1_ENST00000379919_158	MAB21L1	ENST00000379919	158	.	0.015	.	CLUSTER_ID=205	-	-
gdc_3d_hotspots-PANCAN	MAB21L1_ENST00000379919_160	MAB21L1	ENST00000379919	160	.	0.015	.	CLUSTER_ID=205	-	-
gdc_3d_hotspots-PANCAN	MAB21L1_ENST00000379919_169	MAB21L1	ENST00000379919	169	.	0.015	.	CLUSTER_ID=205	-	-
gdc_3d_hotspots-PANCAN	MAB21L1_ENST00000379919_170	MAB21L1	ENST00000379919	170	.	0.015	.	CLUSTER_ID=205	-	-
gdc_3d_hotspots-PANCAN	RBBP7_ENST00000380084_359	RBBP7	ENST00000380084	359	.	0.01	.	CLUSTER_ID=206	-	-
gdc_3d_hotspots-PANCAN	RBBP7_ENST00000380084_380	RBBP7	ENST00000380084	380	.	0.01	.	CLUSTER_ID=206	-	-
gdc_3d_hotspots-PANCAN	RBBP7_ENST00000380084_383	RBBP7	ENST00000380084	383	.	0.01	.	CLUSTER_ID=206	-	-
gdc_3d_hotspots-PANCAN	RBBP7_ENST00000380084_384	RBBP7	ENST00000380084	384	.	0.01	.	CLUSTER_ID=206	-	-
gdc_3d_hotspots-PANCAN	RBBP7_ENST00000380084_386	RBBP7	ENST00000380084	386	.	0.01	.	CLUSTER_ID=206	-	-
gdc_3d_hotspots-PANCAN	RBBP7_ENST00000380084_413	RBBP7	ENST00000380084	413	.	0.01	.	CLUSTER_ID=206	-	-
gdc_3d_hotspots-PANCAN	MTAP_ENST00000380172_122	MTAP	ENST00000380172	122	.	0.0094	.	CLUSTER_ID=207	-	-
gdc_3d_hotspots-PANCAN	MTAP_ENST00000380172_123	MTAP	ENST00000380172	123	.	0.0094	.	CLUSTER_ID=207	-	-
gdc_3d_hotspots-PANCAN	MTAP_ENST00000380172_200	MTAP	ENST00000380172	200	.	0.0094	.	CLUSTER_ID=207	-	-
gdc_3d_hotspots-PANCAN	MTAP_ENST00000380172_204	MTAP	ENST00000380172	204	.	0.0094	.	CLUSTER_ID=207	-	-
gdc_3d_hotspots-PANCAN	MTAP_ENST00000380172_206	MTAP	ENST00000380172	206	.	0.0094	.	CLUSTER_ID=207	-	-
gdc_3d_hotspots-PANCAN	MTAP_ENST00000380172_208	MTAP	ENST00000380172	208	.	0.0094	.	CLUSTER_ID=207	-	-
gdc_3d_hotspots-PANCAN	HBG2_ENST00000380259_71	HBG2	ENST00000380259	71	.	0.026	.	CLUSTER_ID=208	-	-
gdc_3d_hotspots-PANCAN	HBG2_ENST00000380259_83	HBG2	ENST00000380259	83	.	0.026	.	CLUSTER_ID=208	-	-
gdc_3d_hotspots-PANCAN	HBG2_ENST00000380259_86	HBG2	ENST00000380259	86	.	0.026	.	CLUSTER_ID=208	-	-
gdc_3d_hotspots-PANCAN	HBG2_ENST00000380259_87	HBG2	ENST00000380259	87	.	0.026	.	CLUSTER_ID=208	-	-
gdc_3d_hotspots-PANCAN	HBG2_ENST00000380259_88	HBG2	ENST00000380259	88	.	0.026	.	CLUSTER_ID=208	-	-
gdc_3d_hotspots-PANCAN	HBG2_ENST00000380259_90	HBG2	ENST00000380259	90	.	0.026	.	CLUSTER_ID=208	-	-
gdc_3d_hotspots-PANCAN	HBG2_ENST00000380259_91	HBG2	ENST00000380259	91	.	0.026	.	CLUSTER_ID=208	-	-
gdc_3d_hotspots-PANCAN	PFKP_ENST00000381125_43	PFKP	ENST00000381125	43	.	0.0025	.	CLUSTER_ID=209	-	-
gdc_3d_hotspots-PANCAN	PFKP_ENST00000381125_44	PFKP	ENST00000381125	44	.	0.0025	.	CLUSTER_ID=209	-	-
gdc_3d_hotspots-PANCAN	PFKP_ENST00000381125_48	PFKP	ENST00000381125	48	.	0.0025	.	CLUSTER_ID=209	-	-
gdc_3d_hotspots-PANCAN	PFKP_ENST00000381125_50	PFKP	ENST00000381125	50	.	0.0025	.	CLUSTER_ID=209	-	-
gdc_3d_hotspots-PANCAN	PFKP_ENST00000381125_51	PFKP	ENST00000381125	51	.	0.0025	.	CLUSTER_ID=209	-	-
gdc_3d_hotspots-PANCAN	PFKP_ENST00000381125_761	PFKP	ENST00000381125	761	.	0.0025	.	CLUSTER_ID=209	-	-
gdc_3d_hotspots-PANCAN	KCNIP4_ENST00000382152_86	KCNIP4	ENST00000382152	86	.	0.02	.	CLUSTER_ID=210	-	-
gdc_3d_hotspots-PANCAN	KCNIP4_ENST00000382152_91	KCNIP4	ENST00000382152	91	.	0.02	.	CLUSTER_ID=210	-	-
gdc_3d_hotspots-PANCAN	KCNIP4_ENST00000382152_92	KCNIP4	ENST00000382152	92	.	0.02	.	CLUSTER_ID=210	-	-
gdc_3d_hotspots-PANCAN	KCNIP4_ENST00000382152_93	KCNIP4	ENST00000382152	93	.	0.02	.	CLUSTER_ID=210	-	-
gdc_3d_hotspots-PANCAN	KCNIP4_ENST00000382152_95	KCNIP4	ENST00000382152	95	.	0.02	.	CLUSTER_ID=210	-	-
gdc_3d_hotspots-PANCAN	KCNIP4_ENST00000382152_150	KCNIP4	ENST00000382152	150	.	0.02	.	CLUSTER_ID=210	-	-
gdc_3d_hotspots-PANCAN	KCNIP4_ENST00000382152_154	KCNIP4	ENST00000382152	154	.	0.02	.	CLUSTER_ID=210	-	-
gdc_3d_hotspots-PANCAN	CHEK2_ENST00000382580_381	CHEK2	ENST00000382580	381	.	0.014	.	CLUSTER_ID=211	-	-
gdc_3d_hotspots-PANCAN	CHEK2_ENST00000382580_382	CHEK2	ENST00000382580	382	.	0.018	.	CLUSTER_ID=211	-	-
gdc_3d_hotspots-PANCAN	CHEK2_ENST00000382580_388	CHEK2	ENST00000382580	388	.	0.014	.	CLUSTER_ID=211	-	-
gdc_3d_hotspots-PANCAN	CHEK2_ENST00000382580_389	CHEK2	ENST00000382580	389	.	0.014	.	CLUSTER_ID=211	-	-
gdc_3d_hotspots-PANCAN	CHEK2_ENST00000382580_415	CHEK2	ENST00000382580	415	.	0.014	.	CLUSTER_ID=211	-	-
gdc_3d_hotspots-PANCAN	CHEK2_ENST00000382580_416	CHEK2	ENST00000382580	416	.	0.014	.	CLUSTER_ID=211	-	-
gdc_3d_hotspots-PANCAN	CHEK2_ENST00000382580_447	CHEK2	ENST00000382580	447	.	0.024	.	CLUSTER_ID=211	-	-
gdc_3d_hotspots-PANCAN	CHEK2_ENST00000382580_452	CHEK2	ENST00000382580	452	.	0.014	.	CLUSTER_ID=211	-	-
gdc_3d_hotspots-PANCAN	MRPL2_ENST00000388752_111	MRPL2	ENST00000388752	111	.	0.048	.	CLUSTER_ID=212	-	-
gdc_3d_hotspots-PANCAN	MRPL2_ENST00000388752_124	MRPL2	ENST00000388752	124	.	0.048	.	CLUSTER_ID=212	-	-
gdc_3d_hotspots-PANCAN	MRPL2_ENST00000388752_144	MRPL2	ENST00000388752	144	.	0.048	.	CLUSTER_ID=212	-	-
gdc_3d_hotspots-PANCAN	MRPL2_ENST00000388752_149	MRPL2	ENST00000388752	149	.	0.048	.	CLUSTER_ID=212	-	-
gdc_3d_hotspots-PANCAN	MRPL2_ENST00000388752_161	MRPL2	ENST00000388752	161	.	0.048	.	CLUSTER_ID=212	-	-
gdc_3d_hotspots-PANCAN	ACVRL1_ENST00000388922_409	ACVRL1	ENST00000388922	409	.	0.012	.	CLUSTER_ID=213	-	-
gdc_3d_hotspots-PANCAN	ACVRL1_ENST00000388922_414	ACVRL1	ENST00000388922	414	.	0.012	.	CLUSTER_ID=213	-	-
gdc_3d_hotspots-PANCAN	ACVRL1_ENST00000388922_452	ACVRL1	ENST00000388922	452	.	0.012	.	CLUSTER_ID=213	-	-
gdc_3d_hotspots-PANCAN	ACVRL1_ENST00000388922_453	ACVRL1	ENST00000388922	453	.	0.012	.	CLUSTER_ID=213	-	-
gdc_3d_hotspots-PANCAN	ACVRL1_ENST00000388922_455	ACVRL1	ENST00000388922	455	.	0.012	.	CLUSTER_ID=213	-	-
gdc_3d_hotspots-PANCAN	ACVRL1_ENST00000388922_459	ACVRL1	ENST00000388922	459	.	0.012	.	CLUSTER_ID=213	-	-
gdc_3d_hotspots-PANCAN	ACVRL1_ENST00000388922_462	ACVRL1	ENST00000388922	462	.	0.012	.	CLUSTER_ID=213	-	-
gdc_3d_hotspots-PANCAN	RTF1_ENST00000389629_360	RTF1	ENST00000389629	360	.	0.036	.	CLUSTER_ID=214	-	-
gdc_3d_hotspots-PANCAN	RTF1_ENST00000389629_401	RTF1	ENST00000389629	401	.	0.036	.	CLUSTER_ID=214	-	-
gdc_3d_hotspots-PANCAN	RTF1_ENST00000389629_403	RTF1	ENST00000389629	403	.	0.036	.	CLUSTER_ID=214	-	-
gdc_3d_hotspots-PANCAN	RTF1_ENST00000389629_447	RTF1	ENST00000389629	447	.	0.036	.	CLUSTER_ID=214	-	-
gdc_3d_hotspots-PANCAN	IGKV3D-20_ENST00000390270_23	IGKV3D-20	ENST00000390270	23	.	0.027	.	CLUSTER_ID=215	-	-
gdc_3d_hotspots-PANCAN	IGKV3D-20_ENST00000390270_24	IGKV3D-20	ENST00000390270	24	.	0.027	.	CLUSTER_ID=215	-	-
gdc_3d_hotspots-PANCAN	IGKV3D-20_ENST00000390270_25	IGKV3D-20	ENST00000390270	25	.	0.027	.	CLUSTER_ID=215	-	-
gdc_3d_hotspots-PANCAN	IGKV3D-20_ENST00000390270_44	IGKV3D-20	ENST00000390270	44	.	0.027	.	CLUSTER_ID=215	-	-
gdc_3d_hotspots-PANCAN	IGKV3D-20_ENST00000390270_45	IGKV3D-20	ENST00000390270	45	.	0.027	.	CLUSTER_ID=215	-	-
gdc_3d_hotspots-PANCAN	IGKV3D-20_ENST00000390270_47	IGKV3D-20	ENST00000390270	47	.	0.027	.	CLUSTER_ID=215	-	-
gdc_3d_hotspots-PANCAN	IGKV3D-20_ENST00000390270_49	IGKV3D-20	ENST00000390270	49	.	0.027	.	CLUSTER_ID=215	-	-
gdc_3d_hotspots-PANCAN	IGKV3D-20_ENST00000390270_91	IGKV3D-20	ENST00000390270	91	.	0.027	.	CLUSTER_ID=215	-	-
gdc_3d_hotspots-PANCAN	IGLV1-44_ENST00000390297_67	IGLV1-44	ENST00000390297	67	.	0.049	.	CLUSTER_ID=216	-	-
gdc_3d_hotspots-PANCAN	IGLV1-44_ENST00000390297_68	IGLV1-44	ENST00000390297	68	.	0.049	.	CLUSTER_ID=216	-	-
gdc_3d_hotspots-PANCAN	IGLV1-44_ENST00000390297_69	IGLV1-44	ENST00000390297	69	.	0.049	.	CLUSTER_ID=216	-	-
gdc_3d_hotspots-PANCAN	IGLV1-44_ENST00000390297_74	IGLV1-44	ENST00000390297	74	.	0.049	.	CLUSTER_ID=216	-	-
gdc_3d_hotspots-PANCAN	IGLV1-44_ENST00000390297_79	IGLV1-44	ENST00000390297	79	.	0.049	.	CLUSTER_ID=216	-	-
gdc_3d_hotspots-PANCAN	IGLV1-44_ENST00000390297_82	IGLV1-44	ENST00000390297	82	.	0.049	.	CLUSTER_ID=216	-	-
gdc_3d_hotspots-PANCAN	IGLC3_ENST00000390325_30	IGLC3	ENST00000390325	30	.	0.017	.	CLUSTER_ID=217	-	-
gdc_3d_hotspots-PANCAN	IGLC3_ENST00000390325_61	IGLC3	ENST00000390325	61	.	0.017	.	CLUSTER_ID=217	-	-
gdc_3d_hotspots-PANCAN	IGLC3_ENST00000390325_63	IGLC3	ENST00000390325	63	.	0.017	.	CLUSTER_ID=217	-	-
gdc_3d_hotspots-PANCAN	IGLC3_ENST00000390325_64	IGLC3	ENST00000390325	64	.	0.017	.	CLUSTER_ID=217	-	-
gdc_3d_hotspots-PANCAN	IGLC3_ENST00000390325_66	IGLC3	ENST00000390325	66	.	0.017	.	CLUSTER_ID=217	-	-
gdc_3d_hotspots-PANCAN	IGLC3_ENST00000390325_67	IGLC3	ENST00000390325	67	.	0.017	.	CLUSTER_ID=217	-	-
gdc_3d_hotspots-PANCAN	IGLC3_ENST00000390325_68	IGLC3	ENST00000390325	68	.	0.017	.	CLUSTER_ID=217	-	-
gdc_3d_hotspots-PANCAN	IGHV3-38_ENST00000390618_55	IGHV3-38	ENST00000390618	55	.	0.04	.	CLUSTER_ID=218	-	-
gdc_3d_hotspots-PANCAN	IGHV3-38_ENST00000390618_57	IGHV3-38	ENST00000390618	57	.	0.04	.	CLUSTER_ID=218	-	-
gdc_3d_hotspots-PANCAN	IGHV3-38_ENST00000390618_59	IGHV3-38	ENST00000390618	59	.	0.04	.	CLUSTER_ID=218	-	-
gdc_3d_hotspots-PANCAN	IGHV3-38_ENST00000390618_63	IGHV3-38	ENST00000390618	63	.	0.04	.	CLUSTER_ID=218	-	-
gdc_3d_hotspots-PANCAN	IGHV3-38_ENST00000390618_66	IGHV3-38	ENST00000390618	66	.	0.04	.	CLUSTER_ID=218	-	-
gdc_3d_hotspots-PANCAN	IGHV3-38_ENST00000390618_67	IGHV3-38	ENST00000390618	67	.	0.04	.	CLUSTER_ID=218	-	-
gdc_3d_hotspots-PANCAN	IGHV3-38_ENST00000390618_108	IGHV3-38	ENST00000390618	108	.	0.042	.	CLUSTER_ID=218	-	-
gdc_3d_hotspots-PANCAN	IGHV3-38_ENST00000390618_110	IGHV3-38	ENST00000390618	110	.	0.04	.	CLUSTER_ID=218	-	-
gdc_3d_hotspots-PANCAN	IGHV3-53_ENST00000390627_57	IGHV3-53	ENST00000390627	57	.	0.011	.	CLUSTER_ID=219	-	-
gdc_3d_hotspots-PANCAN	IGHV3-53_ENST00000390627_59	IGHV3-53	ENST00000390627	59	.	0.011	.	CLUSTER_ID=219	-	-
gdc_3d_hotspots-PANCAN	IGHV3-53_ENST00000390627_67	IGHV3-53	ENST00000390627	67	.	0.011	.	CLUSTER_ID=219	-	-
gdc_3d_hotspots-PANCAN	IGHV3-53_ENST00000390627_82	IGHV3-53	ENST00000390627	82	.	0.011	.	CLUSTER_ID=219	-	-
gdc_3d_hotspots-PANCAN	IGHV3-53_ENST00000390627_85	IGHV3-53	ENST00000390627	85	.	0.011	.	CLUSTER_ID=219	-	-
gdc_3d_hotspots-PANCAN	IGHV3-53_ENST00000390627_105	IGHV3-53	ENST00000390627	105	.	0.011	.	CLUSTER_ID=219	-	-
gdc_3d_hotspots-PANCAN	IGHV3-53_ENST00000390627_107	IGHV3-53	ENST00000390627	107	.	0.011	.	CLUSTER_ID=219	-	-
gdc_3d_hotspots-PANCAN	IGHV3-53_ENST00000390627_109	IGHV3-53	ENST00000390627	109	.	0.011	.	CLUSTER_ID=219	-	-
gdc_3d_hotspots-PANCAN	IGHV3-53_ENST00000390627_110	IGHV3-53	ENST00000390627	110	.	0.011	.	CLUSTER_ID=219	-	-
gdc_3d_hotspots-PANCAN	ALPP_ENST00000392027_196	ALPP	ENST00000392027	196	.	0.025	.	CLUSTER_ID=220	-	-
gdc_3d_hotspots-PANCAN	ALPP_ENST00000392027_205	ALPP	ENST00000392027	205	.	0.025	.	CLUSTER_ID=220	-	-
gdc_3d_hotspots-PANCAN	ALPP_ENST00000392027_206	ALPP	ENST00000392027	206	.	0.025	.	CLUSTER_ID=220	-	-
gdc_3d_hotspots-PANCAN	ALPP_ENST00000392027_207	ALPP	ENST00000392027	207	.	0.025	.	CLUSTER_ID=220	-	-
gdc_3d_hotspots-PANCAN	ALPP_ENST00000392027_209	ALPP	ENST00000392027	209	.	0.025	.	CLUSTER_ID=220	-	-
gdc_3d_hotspots-PANCAN	ALPP_ENST00000392027_211	ALPP	ENST00000392027	211	.	0.025	.	CLUSTER_ID=220	-	-
gdc_3d_hotspots-PANCAN	ALPP_ENST00000392027_249	ALPP	ENST00000392027	249	.	0.025	.	CLUSTER_ID=220	-	-
gdc_3d_hotspots-PANCAN	ZBTB32_ENST00000392197_427	ZBTB32	ENST00000392197	427	.	0.022	.	CLUSTER_ID=221	-	-
gdc_3d_hotspots-PANCAN	ZBTB32_ENST00000392197_436	ZBTB32	ENST00000392197	436	.	0.022	.	CLUSTER_ID=221	-	-
gdc_3d_hotspots-PANCAN	ZBTB32_ENST00000392197_438	ZBTB32	ENST00000392197	438	.	0.022	.	CLUSTER_ID=221	-	-
gdc_3d_hotspots-PANCAN	BCL2L11_ENST00000393256_153	BCL2L11	ENST00000393256	153	.	0.00109	.	CLUSTER_ID=222	-	-
gdc_3d_hotspots-PANCAN	BCL2L11_ENST00000393256_154	BCL2L11	ENST00000393256	154	.	0.00109	.	CLUSTER_ID=222	-	-
gdc_3d_hotspots-PANCAN	BCL2L11_ENST00000393256_156	BCL2L11	ENST00000393256	156	.	0.00109	.	CLUSTER_ID=222	-	-
gdc_3d_hotspots-PANCAN	SPOP_ENST00000393331_87	SPOP	ENST00000393331	87	.	0	.	CLUSTER_ID=223	-	-
gdc_3d_hotspots-PANCAN	SPOP_ENST00000393331_102	SPOP	ENST00000393331	102	.	0	.	CLUSTER_ID=223	-	-
gdc_3d_hotspots-PANCAN	SPOP_ENST00000393331_104	SPOP	ENST00000393331	104	.	0	.	CLUSTER_ID=223	-	-
gdc_3d_hotspots-PANCAN	SPOP_ENST00000393331_105	SPOP	ENST00000393331	105	.	0	.	CLUSTER_ID=223	-	-
gdc_3d_hotspots-PANCAN	SPOP_ENST00000393331_117	SPOP	ENST00000393331	117	.	0	.	CLUSTER_ID=223	-	-
gdc_3d_hotspots-PANCAN	SPOP_ENST00000393331_125	SPOP	ENST00000393331	125	.	1e-5	.	CLUSTER_ID=223	-	-
gdc_3d_hotspots-PANCAN	SPOP_ENST00000393331_129	SPOP	ENST00000393331	129	.	1e-5	.	CLUSTER_ID=223	-	-
gdc_3d_hotspots-PANCAN	SPOP_ENST00000393331_130	SPOP	ENST00000393331	130	.	1e-5	.	CLUSTER_ID=223	-	-
gdc_3d_hotspots-PANCAN	SPOP_ENST00000393331_131	SPOP	ENST00000393331	131	.	0	.	CLUSTER_ID=223	-	-
gdc_3d_hotspots-PANCAN	SPOP_ENST00000393331_132	SPOP	ENST00000393331	132	.	0	.	CLUSTER_ID=223	-	-
gdc_3d_hotspots-PANCAN	SPOP_ENST00000393331_133	SPOP	ENST00000393331	133	.	0	.	CLUSTER_ID=223	-	-
gdc_3d_hotspots-PANCAN	NR2F2_ENST00000394166_101	NR2F2	ENST00000394166	101	.	1e-5	.	CLUSTER_ID=224	-	-
gdc_3d_hotspots-PANCAN	NR2F2_ENST00000394166_103	NR2F2	ENST00000394166	103	.	1e-5	.	CLUSTER_ID=224	-	-
gdc_3d_hotspots-PANCAN	NR2F2_ENST00000394166_104	NR2F2	ENST00000394166	104	.	1e-5	.	CLUSTER_ID=224	-	-
gdc_3d_hotspots-PANCAN	NR2F2_ENST00000394166_105	NR2F2	ENST00000394166	105	.	1e-5	.	CLUSTER_ID=224	-	-
gdc_3d_hotspots-PANCAN	NR2F2_ENST00000394166_106	NR2F2	ENST00000394166	106	.	1e-5	.	CLUSTER_ID=224	-	-
gdc_3d_hotspots-PANCAN	NR2F2_ENST00000394166_109	NR2F2	ENST00000394166	109	.	1e-5	.	CLUSTER_ID=224	-	-
gdc_3d_hotspots-PANCAN	NR2F2_ENST00000394166_133	NR2F2	ENST00000394166	133	.	0.027	.	CLUSTER_ID=224	-	-
gdc_3d_hotspots-PANCAN	NR2F2_ENST00000394166_135	NR2F2	ENST00000394166	135	.	0.027	.	CLUSTER_ID=224	-	-
gdc_3d_hotspots-PANCAN	NR2F2_ENST00000394166_136	NR2F2	ENST00000394166	136	.	1e-5	.	CLUSTER_ID=224	-	-
gdc_3d_hotspots-PANCAN	STK26_ENST00000394334_43	STK26	ENST00000394334	43	.	0.019	.	CLUSTER_ID=225	-	-
gdc_3d_hotspots-PANCAN	STK26_ENST00000394334_50	STK26	ENST00000394334	50	.	0.019	.	CLUSTER_ID=225	-	-
gdc_3d_hotspots-PANCAN	STK26_ENST00000394334_51	STK26	ENST00000394334	51	.	0.019	.	CLUSTER_ID=225	-	-
gdc_3d_hotspots-PANCAN	STK26_ENST00000394334_52	STK26	ENST00000394334	52	.	0.019	.	CLUSTER_ID=225	-	-
gdc_3d_hotspots-PANCAN	STK26_ENST00000394334_100	STK26	ENST00000394334	100	.	0.019	.	CLUSTER_ID=225	-	-
gdc_3d_hotspots-PANCAN	GTF2F1_ENST00000394456_457	GTF2F1	ENST00000394456	457	.	0.036	.	CLUSTER_ID=226	-	-
gdc_3d_hotspots-PANCAN	GTF2F1_ENST00000394456_459	GTF2F1	ENST00000394456	459	.	0.036	.	CLUSTER_ID=226	-	-
gdc_3d_hotspots-PANCAN	GTF2F1_ENST00000394456_461	GTF2F1	ENST00000394456	461	.	0.036	.	CLUSTER_ID=226	-	-
gdc_3d_hotspots-PANCAN	GTF2F1_ENST00000394456_463	GTF2F1	ENST00000394456	463	.	0.036	.	CLUSTER_ID=226	-	-
gdc_3d_hotspots-PANCAN	GTF2F1_ENST00000394456_515	GTF2F1	ENST00000394456	515	.	0.036	.	CLUSTER_ID=226	-	-
gdc_3d_hotspots-PANCAN	PBRM1_ENST00000394830_574	PBRM1	ENST00000394830	574	.	0.027	.	CLUSTER_ID=227	-	-
gdc_3d_hotspots-PANCAN	PBRM1_ENST00000394830_575	PBRM1	ENST00000394830	575	.	0.011	.	CLUSTER_ID=227	-	-
gdc_3d_hotspots-PANCAN	PBRM1_ENST00000394830_580	PBRM1	ENST00000394830	580	.	0.011	.	CLUSTER_ID=227	-	-
gdc_3d_hotspots-PANCAN	PBRM1_ENST00000394830_583	PBRM1	ENST00000394830	583	.	0.011	.	CLUSTER_ID=227	-	-
gdc_3d_hotspots-PANCAN	PBRM1_ENST00000394830_586	PBRM1	ENST00000394830	586	.	0.011	.	CLUSTER_ID=227	-	-
gdc_3d_hotspots-PANCAN	PBRM1_ENST00000394830_587	PBRM1	ENST00000394830	587	.	0.011	.	CLUSTER_ID=227	-	-
gdc_3d_hotspots-PANCAN	PBRM1_ENST00000394830_618	PBRM1	ENST00000394830	618	.	0.027	.	CLUSTER_ID=227	-	-
gdc_3d_hotspots-PANCAN	PPP3CA_ENST00000394854_198	PPP3CA	ENST00000394854	198	.	0.01	.	CLUSTER_ID=228	-	-
gdc_3d_hotspots-PANCAN	PPP3CA_ENST00000394854_199	PPP3CA	ENST00000394854	199	.	0.01	.	CLUSTER_ID=228	-	-
gdc_3d_hotspots-PANCAN	PPP3CA_ENST00000394854_279	PPP3CA	ENST00000394854	279	.	0.01	.	CLUSTER_ID=228	-	-
gdc_3d_hotspots-PANCAN	PPP3CA_ENST00000394854_281	PPP3CA	ENST00000394854	281	.	0.01	.	CLUSTER_ID=228	-	-
gdc_3d_hotspots-PANCAN	PPP3CA_ENST00000394854_282	PPP3CA	ENST00000394854	282	.	0.01	.	CLUSTER_ID=228	-	-
gdc_3d_hotspots-PANCAN	PPP3CA_ENST00000394854_305	PPP3CA	ENST00000394854	305	.	0.01	.	CLUSTER_ID=228	-	-
gdc_3d_hotspots-PANCAN	ASAH2_ENST00000395526_107	ASAH2	ENST00000395526	107	.	0.017	.	CLUSTER_ID=229	-	-
gdc_3d_hotspots-PANCAN	ASAH2_ENST00000395526_108	ASAH2	ENST00000395526	108	.	0.017	.	CLUSTER_ID=229	-	-
gdc_3d_hotspots-PANCAN	ASAH2_ENST00000395526_140	ASAH2	ENST00000395526	140	.	0.017	.	CLUSTER_ID=229	-	-
gdc_3d_hotspots-PANCAN	ASAH2_ENST00000395526_159	ASAH2	ENST00000395526	159	.	0.017	.	CLUSTER_ID=229	-	-
gdc_3d_hotspots-PANCAN	ASAH2_ENST00000395526_344	ASAH2	ENST00000395526	344	.	0.017	.	CLUSTER_ID=229	-	-
gdc_3d_hotspots-PANCAN	NFE2L2_ENST00000397062_77	NFE2L2	ENST00000397062	77	.	0.0036	.	CLUSTER_ID=230	-	-
gdc_3d_hotspots-PANCAN	NFE2L2_ENST00000397062_79	NFE2L2	ENST00000397062	79	.	0.0036	.	CLUSTER_ID=230	-	-
gdc_3d_hotspots-PANCAN	NFE2L2_ENST00000397062_80	NFE2L2	ENST00000397062	80	.	0.0036	.	CLUSTER_ID=230	-	-
gdc_3d_hotspots-PANCAN	NFE2L2_ENST00000397062_81	NFE2L2	ENST00000397062	81	.	0.0036	.	CLUSTER_ID=230	-	-
gdc_3d_hotspots-PANCAN	NFE2L2_ENST00000397062_82	NFE2L2	ENST00000397062	82	.	0.0036	.	CLUSTER_ID=230	-	-
gdc_3d_hotspots-PANCAN	GRIP1_ENST00000398016_626	GRIP1	ENST00000398016	626	.	8.5e-4	.	CLUSTER_ID=231	-	-
gdc_3d_hotspots-PANCAN	GRIP1_ENST00000398016_627	GRIP1	ENST00000398016	627	.	8.5e-4	.	CLUSTER_ID=231	-	-
gdc_3d_hotspots-PANCAN	GRIP1_ENST00000398016_628	GRIP1	ENST00000398016	628	.	8.5e-4	.	CLUSTER_ID=231	-	-
gdc_3d_hotspots-PANCAN	GRIP1_ENST00000398016_630	GRIP1	ENST00000398016	630	.	8.5e-4	.	CLUSTER_ID=231	-	-
gdc_3d_hotspots-PANCAN	GRIP1_ENST00000398016_689	GRIP1	ENST00000398016	689	.	8.5e-4	.	CLUSTER_ID=231	-	-
gdc_3d_hotspots-PANCAN	GRIP1_ENST00000398016_694	GRIP1	ENST00000398016	694	.	8.5e-4	.	CLUSTER_ID=231	-	-
gdc_3d_hotspots-PANCAN	GRIP1_ENST00000398016_695	GRIP1	ENST00000398016	695	.	8.5e-4	.	CLUSTER_ID=231	-	-
gdc_3d_hotspots-PANCAN	MX1_ENST00000398600_476	MX1	ENST00000398600	476	.	0.024	.	CLUSTER_ID=232	-	-
gdc_3d_hotspots-PANCAN	MX1_ENST00000398600_477	MX1	ENST00000398600	477	.	0.024	.	CLUSTER_ID=232	-	-
gdc_3d_hotspots-PANCAN	MX1_ENST00000398600_479	MX1	ENST00000398600	479	.	0.024	.	CLUSTER_ID=232	-	-
gdc_3d_hotspots-PANCAN	MX1_ENST00000398600_510	MX1	ENST00000398600	510	.	0.024	.	CLUSTER_ID=232	-	-
gdc_3d_hotspots-PANCAN	GRB10_ENST00000398812_501	GRB10	ENST00000398812	501	.	0.037	.	CLUSTER_ID=233	-	-
gdc_3d_hotspots-PANCAN	GRB10_ENST00000398812_502	GRB10	ENST00000398812	502	.	0.037	.	CLUSTER_ID=233	-	-
gdc_3d_hotspots-PANCAN	GRB10_ENST00000398812_503	GRB10	ENST00000398812	503	.	0.037	.	CLUSTER_ID=233	-	-
gdc_3d_hotspots-PANCAN	GRB10_ENST00000398812_504	GRB10	ENST00000398812	504	.	0.037	.	CLUSTER_ID=233	-	-
gdc_3d_hotspots-PANCAN	GRB10_ENST00000398812_520	GRB10	ENST00000398812	520	.	0.037	.	CLUSTER_ID=233	-	-
gdc_3d_hotspots-PANCAN	GRB10_ENST00000398812_539	GRB10	ENST00000398812	539	.	0.037	.	CLUSTER_ID=233	-	-
gdc_3d_hotspots-PANCAN	HECTD1_ENST00000399332_1282	HECTD1	ENST00000399332	1282	.	0.0119	.	CLUSTER_ID=234	-	-
gdc_3d_hotspots-PANCAN	HECTD1_ENST00000399332_1286	HECTD1	ENST00000399332	1286	.	0.0119	.	CLUSTER_ID=234	-	-
gdc_3d_hotspots-PANCAN	HECTD1_ENST00000399332_1289	HECTD1	ENST00000399332	1289	.	0.0119	.	CLUSTER_ID=234	-	-
gdc_3d_hotspots-PANCAN	HECTD1_ENST00000399332_1290	HECTD1	ENST00000399332	1290	.	0.0119	.	CLUSTER_ID=234	-	-
gdc_3d_hotspots-PANCAN	HECTD1_ENST00000399332_1333	HECTD1	ENST00000399332	1333	.	0.0119	.	CLUSTER_ID=234	-	-
gdc_3d_hotspots-PANCAN	RABGGTA_ENST00000399409_129	RABGGTA	ENST00000399409	129	.	0.01	.	CLUSTER_ID=235	-	-
gdc_3d_hotspots-PANCAN	RABGGTA_ENST00000399409_144	RABGGTA	ENST00000399409	144	.	0.01	.	CLUSTER_ID=235	-	-
gdc_3d_hotspots-PANCAN	RABGGTA_ENST00000399409_147	RABGGTA	ENST00000399409	147	.	0.01	.	CLUSTER_ID=235	-	-
gdc_3d_hotspots-PANCAN	RABGGTA_ENST00000399409_149	RABGGTA	ENST00000399409	149	.	0.01	.	CLUSTER_ID=235	-	-
gdc_3d_hotspots-PANCAN	RABGGTA_ENST00000399409_150	RABGGTA	ENST00000399409	150	.	0.01	.	CLUSTER_ID=235	-	-
gdc_3d_hotspots-PANCAN	RABGGTA_ENST00000399409_163	RABGGTA	ENST00000399409	163	.	0.01	.	CLUSTER_ID=235	-	-
gdc_3d_hotspots-PANCAN	DDX3X_ENST00000399959_275	DDX3X	ENST00000399959	275	.	0.0023	.	CLUSTER_ID=236	-	-
gdc_3d_hotspots-PANCAN	DDX3X_ENST00000399959_348	DDX3X	ENST00000399959	348	.	0.0023	.	CLUSTER_ID=236	-	-
gdc_3d_hotspots-PANCAN	DDX3X_ENST00000399959_350	DDX3X	ENST00000399959	350	.	0.0023	.	CLUSTER_ID=236	-	-
gdc_3d_hotspots-PANCAN	DDX3X_ENST00000399959_351	DDX3X	ENST00000399959	351	.	0.0023	.	CLUSTER_ID=236	-	-
gdc_3d_hotspots-PANCAN	DDX3X_ENST00000399959_354	DDX3X	ENST00000399959	354	.	0.0023	.	CLUSTER_ID=236	-	-
gdc_3d_hotspots-PANCAN	DDX3X_ENST00000399959_383	DDX3X	ENST00000399959	383	.	0.027	.	CLUSTER_ID=236	-	-
gdc_3d_hotspots-PANCAN	DDX3X_ENST00000399959_386	DDX3X	ENST00000399959	386	.	0.027	.	CLUSTER_ID=236	-	-
gdc_3d_hotspots-PANCAN	DDX3X_ENST00000399959_447	DDX3X	ENST00000399959	447	.	0.036	.	CLUSTER_ID=236	-	-
gdc_3d_hotspots-PANCAN	DDX3X_ENST00000399959_519	DDX3X	ENST00000399959	519	.	0.036	.	CLUSTER_ID=236	-	-
gdc_3d_hotspots-PANCAN	DDX3X_ENST00000399959_528	DDX3X	ENST00000399959	528	.	0.036	.	CLUSTER_ID=236	-	-
gdc_3d_hotspots-PANCAN	DDX3X_ENST00000399959_532	DDX3X	ENST00000399959	532	.	0.0023	.	CLUSTER_ID=236	-	-
gdc_3d_hotspots-PANCAN	DDX3X_ENST00000399959_533	DDX3X	ENST00000399959	533	.	0.0023	.	CLUSTER_ID=236	-	-
gdc_3d_hotspots-PANCAN	MORC3_ENST00000400485_408	MORC3	ENST00000400485	408	.	0.0073	.	CLUSTER_ID=237	-	-
gdc_3d_hotspots-PANCAN	MORC3_ENST00000400485_420	MORC3	ENST00000400485	420	.	0.0073	.	CLUSTER_ID=237	-	-
gdc_3d_hotspots-PANCAN	MORC3_ENST00000400485_421	MORC3	ENST00000400485	421	.	0.0073	.	CLUSTER_ID=237	-	-
gdc_3d_hotspots-PANCAN	MORC3_ENST00000400485_449	MORC3	ENST00000400485	449	.	0.034	.	CLUSTER_ID=237	-	-
gdc_3d_hotspots-PANCAN	MORC3_ENST00000400485_452	MORC3	ENST00000400485	452	.	0.0073	.	CLUSTER_ID=237	-	-
gdc_3d_hotspots-PANCAN	PAXIP1_ENST00000404141_919	PAXIP1	ENST00000404141	919	.	0.014	.	CLUSTER_ID=238	-	-
gdc_3d_hotspots-PANCAN	PAXIP1_ENST00000404141_966	PAXIP1	ENST00000404141	966	.	0.014	.	CLUSTER_ID=238	-	-
gdc_3d_hotspots-PANCAN	PAXIP1_ENST00000404141_972	PAXIP1	ENST00000404141	972	.	0.014	.	CLUSTER_ID=238	-	-
gdc_3d_hotspots-PANCAN	PAXIP1_ENST00000404141_1059	PAXIP1	ENST00000404141	1059	.	0.014	.	CLUSTER_ID=238	-	-
gdc_3d_hotspots-PANCAN	PAXIP1_ENST00000404141_1061	PAXIP1	ENST00000404141	1061	.	0.014	.	CLUSTER_ID=238	-	-
gdc_3d_hotspots-PANCAN	NPY_ENST00000407573_38	NPY	ENST00000407573	38	.	0.048	.	CLUSTER_ID=239	-	-
gdc_3d_hotspots-PANCAN	NPY_ENST00000407573_41	NPY	ENST00000407573	41	.	0.048	.	CLUSTER_ID=239	-	-
gdc_3d_hotspots-PANCAN	NPY_ENST00000407573_42	NPY	ENST00000407573	42	.	0.048	.	CLUSTER_ID=239	-	-
gdc_3d_hotspots-PANCAN	NPY_ENST00000407573_43	NPY	ENST00000407573	43	.	0.048	.	CLUSTER_ID=239	-	-
gdc_3d_hotspots-PANCAN	KCTD1_ENST00000408011_34	KCTD1	ENST00000408011	34	.	0.04	.	CLUSTER_ID=240	-	-
gdc_3d_hotspots-PANCAN	KCTD1_ENST00000408011_35	KCTD1	ENST00000408011	35	.	0.04	.	CLUSTER_ID=240	-	-
gdc_3d_hotspots-PANCAN	KCTD1_ENST00000408011_38	KCTD1	ENST00000408011	38	.	0.04	.	CLUSTER_ID=240	-	-
gdc_3d_hotspots-PANCAN	KCTD1_ENST00000408011_69	KCTD1	ENST00000408011	69	.	0.04	.	CLUSTER_ID=240	-	-
gdc_3d_hotspots-PANCAN	KCTD1_ENST00000408011_76	KCTD1	ENST00000408011	76	.	0.04	.	CLUSTER_ID=240	-	-
gdc_3d_hotspots-PANCAN	NRXN1_ENST00000404971_1204	NRXN1	ENST00000404971	1204	.	0.04	.	CLUSTER_ID=241	-	-
gdc_3d_hotspots-PANCAN	NRXN1_ENST00000404971_1205	NRXN1	ENST00000404971	1205	.	0.04	.	CLUSTER_ID=241	-	-
gdc_3d_hotspots-PANCAN	NRXN1_ENST00000404971_1221	NRXN1	ENST00000404971	1221	.	0.04	.	CLUSTER_ID=241	-	-
gdc_3d_hotspots-PANCAN	NRXN1_ENST00000404971_1225	NRXN1	ENST00000404971	1225	.	0.04	.	CLUSTER_ID=241	-	-
gdc_3d_hotspots-PANCAN	NRXN1_ENST00000404971_1227	NRXN1	ENST00000404971	1227	.	0.04	.	CLUSTER_ID=241	-	-
gdc_3d_hotspots-PANCAN	NRXN1_ENST00000404971_1228	NRXN1	ENST00000404971	1228	.	0.04	.	CLUSTER_ID=241	-	-
gdc_3d_hotspots-PANCAN	NRXN1_ENST00000404971_1242	NRXN1	ENST00000404971	1242	.	0.04	.	CLUSTER_ID=241	-	-
gdc_3d_hotspots-PANCAN	OBSL1_ENST00000404537_839	OBSL1	ENST00000404537	839	.	0.049	.	CLUSTER_ID=242	-	-
gdc_3d_hotspots-PANCAN	OBSL1_ENST00000404537_856	OBSL1	ENST00000404537	856	.	0.049	.	CLUSTER_ID=242	-	-
gdc_3d_hotspots-PANCAN	OBSL1_ENST00000404537_862	OBSL1	ENST00000404537	862	.	0.049	.	CLUSTER_ID=242	-	-
gdc_3d_hotspots-PANCAN	OBSL1_ENST00000404537_863	OBSL1	ENST00000404537	863	.	0.049	.	CLUSTER_ID=242	-	-
gdc_3d_hotspots-PANCAN	TF_ENST00000402696_26	TF	ENST00000402696	26	.	0.034	.	CLUSTER_ID=243	-	-
gdc_3d_hotspots-PANCAN	TF_ENST00000402696_72	TF	ENST00000402696	72	.	0.034	.	CLUSTER_ID=243	-	-
gdc_3d_hotspots-PANCAN	TF_ENST00000402696_75	TF	ENST00000402696	75	.	0.034	.	CLUSTER_ID=243	-	-
gdc_3d_hotspots-PANCAN	TF_ENST00000402696_77	TF	ENST00000402696	77	.	0.034	.	CLUSTER_ID=243	-	-
gdc_3d_hotspots-PANCAN	TF_ENST00000402696_273	TF	ENST00000402696	273	.	0.034	.	CLUSTER_ID=243	-	-
gdc_3d_hotspots-PANCAN	TF_ENST00000402696_279	TF	ENST00000402696	279	.	0.034	.	CLUSTER_ID=243	-	-
gdc_3d_hotspots-PANCAN	SETD2_ENST00000409792_1499	SETD2	ENST00000409792	1499	.	1.1e-4	.	CLUSTER_ID=244	-	-
gdc_3d_hotspots-PANCAN	SETD2_ENST00000409792_1501	SETD2	ENST00000409792	1501	.	1.1e-4	.	CLUSTER_ID=244	-	-
gdc_3d_hotspots-PANCAN	SETD2_ENST00000409792_1516	SETD2	ENST00000409792	1516	.	1.1e-4	.	CLUSTER_ID=244	-	-
gdc_3d_hotspots-PANCAN	SETD2_ENST00000409792_1517	SETD2	ENST00000409792	1517	.	1.1e-4	.	CLUSTER_ID=244	-	-
gdc_3d_hotspots-PANCAN	SETD2_ENST00000409792_1528	SETD2	ENST00000409792	1528	.	7e-4	.	CLUSTER_ID=244	-	-
gdc_3d_hotspots-PANCAN	SETD2_ENST00000409792_1530	SETD2	ENST00000409792	1530	.	0.0033	.	CLUSTER_ID=244	-	-
gdc_3d_hotspots-PANCAN	SETD2_ENST00000409792_1540	SETD2	ENST00000409792	1540	.	1.1e-4	.	CLUSTER_ID=244	-	-
gdc_3d_hotspots-PANCAN	SETD2_ENST00000409792_1541	SETD2	ENST00000409792	1541	.	1.1e-4	.	CLUSTER_ID=244	-	-
gdc_3d_hotspots-PANCAN	SETD2_ENST00000409792_1543	SETD2	ENST00000409792	1543	.	7e-4	.	CLUSTER_ID=244	-	-
gdc_3d_hotspots-PANCAN	SETD2_ENST00000409792_1560	SETD2	ENST00000409792	1560	.	0.0033	.	CLUSTER_ID=244	-	-
gdc_3d_hotspots-PANCAN	SETD2_ENST00000409792_1563	SETD2	ENST00000409792	1563	.	0.0033	.	CLUSTER_ID=244	-	-
gdc_3d_hotspots-PANCAN	SETD2_ENST00000409792_1575	SETD2	ENST00000409792	1575	.	8e-5	.	CLUSTER_ID=244	-	-
gdc_3d_hotspots-PANCAN	SETD2_ENST00000409792_1603	SETD2	ENST00000409792	1603	.	0.011	.	CLUSTER_ID=244	-	-
gdc_3d_hotspots-PANCAN	SETD2_ENST00000409792_1619	SETD2	ENST00000409792	1619	.	0.0055	.	CLUSTER_ID=244	-	-
gdc_3d_hotspots-PANCAN	SETD2_ENST00000409792_1624	SETD2	ENST00000409792	1624	.	0	.	CLUSTER_ID=244	-	-
gdc_3d_hotspots-PANCAN	SETD2_ENST00000409792_1625	SETD2	ENST00000409792	1625	.	0	.	CLUSTER_ID=244	-	-
gdc_3d_hotspots-PANCAN	SETD2_ENST00000409792_1627	SETD2	ENST00000409792	1627	.	0	.	CLUSTER_ID=244	-	-
gdc_3d_hotspots-PANCAN	SETD2_ENST00000409792_1628	SETD2	ENST00000409792	1628	.	0	.	CLUSTER_ID=244	-	-
gdc_3d_hotspots-PANCAN	SETD2_ENST00000409792_1629	SETD2	ENST00000409792	1629	.	0	.	CLUSTER_ID=244	-	-
gdc_3d_hotspots-PANCAN	SETD2_ENST00000409792_1635	SETD2	ENST00000409792	1635	.	0	.	CLUSTER_ID=244	-	-
gdc_3d_hotspots-PANCAN	SETD2_ENST00000409792_1638	SETD2	ENST00000409792	1638	.	7e-4	.	CLUSTER_ID=244	-	-
gdc_3d_hotspots-PANCAN	SETD2_ENST00000409792_1640	SETD2	ENST00000409792	1640	.	7e-4	.	CLUSTER_ID=244	-	-
gdc_3d_hotspots-PANCAN	SETD2_ENST00000409792_1648	SETD2	ENST00000409792	1648	.	8e-5	.	CLUSTER_ID=244	-	-
gdc_3d_hotspots-PANCAN	SETD2_ENST00000409792_1650	SETD2	ENST00000409792	1650	.	0	.	CLUSTER_ID=244	-	-
gdc_3d_hotspots-PANCAN	SETD2_ENST00000409792_1652	SETD2	ENST00000409792	1652	.	8e-5	.	CLUSTER_ID=244	-	-
gdc_3d_hotspots-PANCAN	SETD2_ENST00000409792_1666	SETD2	ENST00000409792	1666	.	0	.	CLUSTER_ID=244	-	-
gdc_3d_hotspots-PANCAN	SETD2_ENST00000409792_1690	SETD2	ENST00000409792	1690	.	6e-5	.	CLUSTER_ID=244	-	-
gdc_3d_hotspots-PANCAN	RGPD4_ENST00000408999_1667	RGPD4	ENST00000408999	1667	.	0.0064	.	CLUSTER_ID=245	-	-
gdc_3d_hotspots-PANCAN	RGPD4_ENST00000408999_1668	RGPD4	ENST00000408999	1668	.	0.0064	.	CLUSTER_ID=245	-	-
gdc_3d_hotspots-PANCAN	RGPD4_ENST00000408999_1670	RGPD4	ENST00000408999	1670	.	0.0064	.	CLUSTER_ID=245	-	-
gdc_3d_hotspots-PANCAN	RGPD4_ENST00000408999_1671	RGPD4	ENST00000408999	1671	.	0.0064	.	CLUSTER_ID=245	-	-
gdc_3d_hotspots-PANCAN	RGPD4_ENST00000408999_1672	RGPD4	ENST00000408999	1672	.	0.0064	.	CLUSTER_ID=245	-	-
gdc_3d_hotspots-PANCAN	NOTUM_ENST00000409678_230	NOTUM	ENST00000409678	230	.	0.02	.	CLUSTER_ID=246	-	-
gdc_3d_hotspots-PANCAN	NOTUM_ENST00000409678_232	NOTUM	ENST00000409678	232	.	0.02	.	CLUSTER_ID=246	-	-
gdc_3d_hotspots-PANCAN	NOTUM_ENST00000409678_233	NOTUM	ENST00000409678	233	.	0.02	.	CLUSTER_ID=246	-	-
gdc_3d_hotspots-PANCAN	NOTUM_ENST00000409678_237	NOTUM	ENST00000409678	237	.	0.02	.	CLUSTER_ID=246	-	-
gdc_3d_hotspots-PANCAN	NOTUM_ENST00000409678_268	NOTUM	ENST00000409678	268	.	0.02	.	CLUSTER_ID=246	-	-
gdc_3d_hotspots-PANCAN	GCG_ENST00000418842_152	GCG	ENST00000418842	152	.	0.024	.	CLUSTER_ID=247	-	-
gdc_3d_hotspots-PANCAN	GCG_ENST00000418842_156	GCG	ENST00000418842	156	.	0.024	.	CLUSTER_ID=247	-	-
gdc_3d_hotspots-PANCAN	GCG_ENST00000418842_159	GCG	ENST00000418842	159	.	0.024	.	CLUSTER_ID=247	-	-
gdc_3d_hotspots-PANCAN	GCG_ENST00000418842_160	GCG	ENST00000418842	160	.	0.024	.	CLUSTER_ID=247	-	-
gdc_3d_hotspots-PANCAN	GCG_ENST00000418842_161	GCG	ENST00000418842	161	.	0.024	.	CLUSTER_ID=247	-	-
gdc_3d_hotspots-PANCAN	DCC_ENST00000442544_443	DCC	ENST00000442544	443	.	0.018	.	CLUSTER_ID=248	-	-
gdc_3d_hotspots-PANCAN	DCC_ENST00000442544_446	DCC	ENST00000442544	446	.	0.018	.	CLUSTER_ID=248	-	-
gdc_3d_hotspots-PANCAN	DCC_ENST00000442544_477	DCC	ENST00000442544	477	.	0.018	.	CLUSTER_ID=248	-	-
gdc_3d_hotspots-PANCAN	DCC_ENST00000442544_489	DCC	ENST00000442544	489	.	0.018	.	CLUSTER_ID=248	-	-
gdc_3d_hotspots-PANCAN	DCC_ENST00000442544_490	DCC	ENST00000442544	490	.	0.018	.	CLUSTER_ID=248	-	-
gdc_3d_hotspots-PANCAN	AKR1B15_ENST00000457545_259	AKR1B15	ENST00000457545	259	.	0.01	.	CLUSTER_ID=249	-	-
gdc_3d_hotspots-PANCAN	AKR1B15_ENST00000457545_260	AKR1B15	ENST00000457545	260	.	0.01	.	CLUSTER_ID=249	-	-
gdc_3d_hotspots-PANCAN	AKR1B15_ENST00000457545_261	AKR1B15	ENST00000457545	261	.	0.01	.	CLUSTER_ID=249	-	-
gdc_3d_hotspots-PANCAN	AKR1B15_ENST00000457545_264	AKR1B15	ENST00000457545	264	.	0.01	.	CLUSTER_ID=249	-	-
gdc_3d_hotspots-PANCAN	AKR1B15_ENST00000457545_265	AKR1B15	ENST00000457545	265	.	0.01	.	CLUSTER_ID=249	-	-
gdc_3d_hotspots-PANCAN	AKR1B15_ENST00000457545_316	AKR1B15	ENST00000457545	316	.	0.01	.	CLUSTER_ID=249	-	-
gdc_3d_hotspots-PANCAN	AKR1B15_ENST00000457545_320	AKR1B15	ENST00000457545	320	.	0.01	.	CLUSTER_ID=249	-	-
gdc_3d_hotspots-PANCAN	PTPN6_ENST00000456013_304	PTPN6	ENST00000456013	304	.	0.013	.	CLUSTER_ID=250	-	-
gdc_3d_hotspots-PANCAN	PTPN6_ENST00000456013_307	PTPN6	ENST00000456013	307	.	0.013	.	CLUSTER_ID=250	-	-
gdc_3d_hotspots-PANCAN	PTPN6_ENST00000456013_492	PTPN6	ENST00000456013	492	.	0.013	.	CLUSTER_ID=250	-	-
gdc_3d_hotspots-PANCAN	PTPN6_ENST00000456013_493	PTPN6	ENST00000456013	493	.	0.013	.	CLUSTER_ID=250	-	-
gdc_3d_hotspots-PANCAN	PTPN6_ENST00000456013_495	PTPN6	ENST00000456013	495	.	0.013	.	CLUSTER_ID=250	-	-
gdc_3d_hotspots-PANCAN	LDB1_ENST00000425280_351	LDB1	ENST00000425280	351	.	0.007	.	CLUSTER_ID=251	-	-
gdc_3d_hotspots-PANCAN	LDB1_ENST00000425280_355	LDB1	ENST00000425280	355	.	0.007	.	CLUSTER_ID=251	-	-
gdc_3d_hotspots-PANCAN	LDB1_ENST00000425280_356	LDB1	ENST00000425280	356	.	0.007	.	CLUSTER_ID=251	-	-
gdc_3d_hotspots-PANCAN	NSD1_ENST00000439151_1984	NSD1	ENST00000439151	1984	.	0.011	.	CLUSTER_ID=252	-	-
gdc_3d_hotspots-PANCAN	NSD1_ENST00000439151_1997	NSD1	ENST00000439151	1997	.	0.011	.	CLUSTER_ID=252	-	-
gdc_3d_hotspots-PANCAN	NSD1_ENST00000439151_2007	NSD1	ENST00000439151	2007	.	0.011	.	CLUSTER_ID=252	-	-
gdc_3d_hotspots-PANCAN	NSD1_ENST00000439151_2008	NSD1	ENST00000439151	2008	.	0.011	.	CLUSTER_ID=252	-	-
gdc_3d_hotspots-PANCAN	NSD1_ENST00000439151_2009	NSD1	ENST00000439151	2009	.	0.011	.	CLUSTER_ID=252	-	-
gdc_3d_hotspots-PANCAN	NSD1_ENST00000439151_2011	NSD1	ENST00000439151	2011	.	0.011	.	CLUSTER_ID=252	-	-
gdc_3d_hotspots-PANCAN	NSD1_ENST00000439151_2017	NSD1	ENST00000439151	2017	.	0.011	.	CLUSTER_ID=252	-	-
gdc_3d_hotspots-PANCAN	AMY2A_ENST00000414303_64	AMY2A	ENST00000414303	64	.	0.019	.	CLUSTER_ID=253	-	-
gdc_3d_hotspots-PANCAN	AMY2A_ENST00000414303_65	AMY2A	ENST00000414303	65	.	0.019	.	CLUSTER_ID=253	-	-
gdc_3d_hotspots-PANCAN	AMY2A_ENST00000414303_66	AMY2A	ENST00000414303	66	.	0.019	.	CLUSTER_ID=253	-	-
gdc_3d_hotspots-PANCAN	AMY2A_ENST00000414303_75	AMY2A	ENST00000414303	75	.	0.019	.	CLUSTER_ID=253	-	-
gdc_3d_hotspots-PANCAN	AMY2A_ENST00000414303_79	AMY2A	ENST00000414303	79	.	0.019	.	CLUSTER_ID=253	-	-
gdc_3d_hotspots-PANCAN	AMY2A_ENST00000414303_80	AMY2A	ENST00000414303	80	.	0.019	.	CLUSTER_ID=253	-	-
gdc_3d_hotspots-PANCAN	AMY2A_ENST00000414303_128	AMY2A	ENST00000414303	128	.	0.019	.	CLUSTER_ID=253	-	-
gdc_3d_hotspots-PANCAN	HLA-B_ENST00000412585_240	HLA-B	ENST00000412585	240	.	0.033	.	CLUSTER_ID=254	-	-
gdc_3d_hotspots-PANCAN	HLA-B_ENST00000412585_241	HLA-B	ENST00000412585	241	.	0.0048	.	CLUSTER_ID=254	-	-
gdc_3d_hotspots-PANCAN	HLA-B_ENST00000412585_248	HLA-B	ENST00000412585	248	.	0.0048	.	CLUSTER_ID=254	-	-
gdc_3d_hotspots-PANCAN	HLA-B_ENST00000412585_250	HLA-B	ENST00000412585	250	.	0.0048	.	CLUSTER_ID=254	-	-
gdc_3d_hotspots-PANCAN	HLA-B_ENST00000412585_252	HLA-B	ENST00000412585	252	.	0.0048	.	CLUSTER_ID=254	-	-
gdc_3d_hotspots-PANCAN	HLA-B_ENST00000412585_269	HLA-B	ENST00000412585	269	.	0.0048	.	CLUSTER_ID=254	-	-
gdc_3d_hotspots-PANCAN	HLA-B_ENST00000412585_271	HLA-B	ENST00000412585	271	.	0.0048	.	CLUSTER_ID=254	-	-
gdc_3d_hotspots-PANCAN	PTPRJ_ENST00000418331_1084	PTPRJ	ENST00000418331	1084	.	0.035	.	CLUSTER_ID=255	-	-
gdc_3d_hotspots-PANCAN	PTPRJ_ENST00000418331_1095	PTPRJ	ENST00000418331	1095	.	0.035	.	CLUSTER_ID=255	-	-
gdc_3d_hotspots-PANCAN	PTPRJ_ENST00000418331_1125	PTPRJ	ENST00000418331	1125	.	0.035	.	CLUSTER_ID=255	-	-
gdc_3d_hotspots-PANCAN	ASRGL1_ENST00000415229_66	ASRGL1	ENST00000415229	66	.	0.023	.	CLUSTER_ID=256	-	-
gdc_3d_hotspots-PANCAN	ASRGL1_ENST00000415229_141	ASRGL1	ENST00000415229	141	.	0.023	.	CLUSTER_ID=256	-	-
gdc_3d_hotspots-PANCAN	ASRGL1_ENST00000415229_142	ASRGL1	ENST00000415229	142	.	0.023	.	CLUSTER_ID=256	-	-
gdc_3d_hotspots-PANCAN	ASRGL1_ENST00000415229_144	ASRGL1	ENST00000415229	144	.	0.023	.	CLUSTER_ID=256	-	-
gdc_3d_hotspots-PANCAN	ASRGL1_ENST00000415229_147	ASRGL1	ENST00000415229	147	.	0.023	.	CLUSTER_ID=256	-	-
gdc_3d_hotspots-PANCAN	ASRGL1_ENST00000415229_190	ASRGL1	ENST00000415229	190	.	0.023	.	CLUSTER_ID=256	-	-
gdc_3d_hotspots-PANCAN	RHOA_ENST00000418115_22	RHOA	ENST00000418115	22	.	0.0068	.	CLUSTER_ID=257	-	-
gdc_3d_hotspots-PANCAN	RHOA_ENST00000418115_23	RHOA	ENST00000418115	23	.	0.0068	.	CLUSTER_ID=257	-	-
gdc_3d_hotspots-PANCAN	RHOA_ENST00000418115_26	RHOA	ENST00000418115	26	.	0.0068	.	CLUSTER_ID=257	-	-
gdc_3d_hotspots-PANCAN	RHOA_ENST00000418115_37	RHOA	ENST00000418115	37	.	0.0068	.	CLUSTER_ID=257	-	-
gdc_3d_hotspots-PANCAN	RHOA_ENST00000418115_39	RHOA	ENST00000418115	39	.	0.0068	.	CLUSTER_ID=257	-	-
gdc_3d_hotspots-PANCAN	RHOA_ENST00000418115_40	RHOA	ENST00000418115	40	.	0.0068	.	CLUSTER_ID=257	-	-
gdc_3d_hotspots-PANCAN	RHOA_ENST00000418115_41	RHOA	ENST00000418115	41	.	0.0068	.	CLUSTER_ID=257	-	-
gdc_3d_hotspots-PANCAN	RHOA_ENST00000418115_42	RHOA	ENST00000418115	42	.	0.0068	.	CLUSTER_ID=257	-	-
gdc_3d_hotspots-PANCAN	RHOA_ENST00000418115_57	RHOA	ENST00000418115	57	.	0.0068	.	CLUSTER_ID=257	-	-
gdc_3d_hotspots-PANCAN	RHOA_ENST00000418115_59	RHOA	ENST00000418115	59	.	0.0068	.	CLUSTER_ID=257	-	-
gdc_3d_hotspots-PANCAN	RHOA_ENST00000418115_60	RHOA	ENST00000418115	60	.	0.0076	.	CLUSTER_ID=257	-	-
gdc_3d_hotspots-PANCAN	RHOA_ENST00000418115_61	RHOA	ENST00000418115	61	.	0.0076	.	CLUSTER_ID=257	-	-
gdc_3d_hotspots-PANCAN	RHOA_ENST00000418115_63	RHOA	ENST00000418115	63	.	0.044	.	CLUSTER_ID=257	-	-
gdc_3d_hotspots-PANCAN	RHOA_ENST00000418115_73	RHOA	ENST00000418115	73	.	0.0076	.	CLUSTER_ID=257	-	-
gdc_3d_hotspots-PANCAN	PVR_ENST00000425690_150	PVR	ENST00000425690	150	.	0.04	.	CLUSTER_ID=258	-	-
gdc_3d_hotspots-PANCAN	PVR_ENST00000425690_163	PVR	ENST00000425690	163	.	0.04	.	CLUSTER_ID=258	-	-
gdc_3d_hotspots-PANCAN	PVR_ENST00000425690_165	PVR	ENST00000425690	165	.	0.04	.	CLUSTER_ID=258	-	-
gdc_3d_hotspots-PANCAN	PVR_ENST00000425690_167	PVR	ENST00000425690	167	.	0.04	.	CLUSTER_ID=258	-	-
gdc_3d_hotspots-PANCAN	GRB7_ENST00000445327_150	GRB7	ENST00000445327	150	.	0.018	.	CLUSTER_ID=259	-	-
gdc_3d_hotspots-PANCAN	GRB7_ENST00000445327_152	GRB7	ENST00000445327	152	.	0.018	.	CLUSTER_ID=259	-	-
gdc_3d_hotspots-PANCAN	GRB7_ENST00000445327_154	GRB7	ENST00000445327	154	.	0.018	.	CLUSTER_ID=259	-	-
gdc_3d_hotspots-PANCAN	GRB7_ENST00000445327_156	GRB7	ENST00000445327	156	.	0.018	.	CLUSTER_ID=259	-	-
gdc_3d_hotspots-PANCAN	GRB7_ENST00000445327_157	GRB7	ENST00000445327	157	.	0.018	.	CLUSTER_ID=259	-	-
gdc_3d_hotspots-PANCAN	GRB7_ENST00000445327_160	GRB7	ENST00000445327	160	.	0.018	.	CLUSTER_ID=259	-	-
gdc_3d_hotspots-PANCAN	HRAS_ENST00000451590_11	HRAS	ENST00000451590	11	.	0.0015	.	CLUSTER_ID=261	-	-
gdc_3d_hotspots-PANCAN	HRAS_ENST00000451590_12	HRAS	ENST00000451590	12	.	0.0015	.	CLUSTER_ID=261	-	-
gdc_3d_hotspots-PANCAN	HRAS_ENST00000451590_13	HRAS	ENST00000451590	13	.	0.0015	.	CLUSTER_ID=261	-	-
gdc_3d_hotspots-PANCAN	HRAS_ENST00000451590_59	HRAS	ENST00000451590	59	.	0.0026	.	CLUSTER_ID=261	-	-
gdc_3d_hotspots-PANCAN	HRAS_ENST00000451590_60	HRAS	ENST00000451590	60	.	0.0026	.	CLUSTER_ID=261	-	-
gdc_3d_hotspots-PANCAN	HRAS_ENST00000451590_61	HRAS	ENST00000451590	61	.	0.0015	.	CLUSTER_ID=261	-	-
gdc_3d_hotspots-PANCAN	HRAS_ENST00000451590_117	HRAS	ENST00000451590	117	.	0.0015	.	CLUSTER_ID=261	-	-
gdc_3d_hotspots-PANCAN	HLA-G_ENST00000428701_215	HLA-G	ENST00000428701	215	.	0.035	.	CLUSTER_ID=262	-	-
gdc_3d_hotspots-PANCAN	HLA-G_ENST00000428701_226	HLA-G	ENST00000428701	226	.	0.035	.	CLUSTER_ID=262	-	-
gdc_3d_hotspots-PANCAN	HLA-G_ENST00000428701_227	HLA-G	ENST00000428701	227	.	0.035	.	CLUSTER_ID=262	-	-
gdc_3d_hotspots-PANCAN	HLA-G_ENST00000428701_228	HLA-G	ENST00000428701	228	.	0.035	.	CLUSTER_ID=262	-	-
gdc_3d_hotspots-PANCAN	HLA-G_ENST00000428701_255	HLA-G	ENST00000428701	255	.	0.035	.	CLUSTER_ID=262	-	-
gdc_3d_hotspots-PANCAN	HLA-G_ENST00000428701_268	HLA-G	ENST00000428701	268	.	0.035	.	CLUSTER_ID=262	-	-
gdc_3d_hotspots-PANCAN	HLA-G_ENST00000428701_270	HLA-G	ENST00000428701	270	.	0.035	.	CLUSTER_ID=262	-	-
gdc_3d_hotspots-PANCAN	DDI2_ENST00000480945_120	DDI2	ENST00000480945	120	.	0.033	.	CLUSTER_ID=263	-	-
gdc_3d_hotspots-PANCAN	DDI2_ENST00000480945_123	DDI2	ENST00000480945	123	.	0.033	.	CLUSTER_ID=263	-	-
gdc_3d_hotspots-PANCAN	DDI2_ENST00000480945_124	DDI2	ENST00000480945	124	.	0.033	.	CLUSTER_ID=263	-	-
gdc_3d_hotspots-PANCAN	DDI2_ENST00000480945_125	DDI2	ENST00000480945	125	.	0.033	.	CLUSTER_ID=263	-	-
gdc_3d_hotspots-PANCAN	DDI2_ENST00000480945_197	DDI2	ENST00000480945	197	.	0.033	.	CLUSTER_ID=263	-	-
gdc_3d_hotspots-PANCAN	CDKN2A_ENST00000498124_50	CDKN2A	ENST00000498124	50	.	0.0044	.	CLUSTER_ID=264	-	-
gdc_3d_hotspots-PANCAN	CDKN2A_ENST00000498124_73	CDKN2A	ENST00000498124	73	.	0.0044	.	CLUSTER_ID=264	-	-
gdc_3d_hotspots-PANCAN	CDKN2A_ENST00000498124_74	CDKN2A	ENST00000498124	74	.	0.0044	.	CLUSTER_ID=264	-	-
gdc_3d_hotspots-PANCAN	CDKN2A_ENST00000498124_80	CDKN2A	ENST00000498124	80	.	3e-5	.	CLUSTER_ID=264	-	-
gdc_3d_hotspots-PANCAN	CDKN2A_ENST00000498124_81	CDKN2A	ENST00000498124	81	.	3e-5	.	CLUSTER_ID=264	-	-
gdc_3d_hotspots-PANCAN	CDKN2A_ENST00000498124_82	CDKN2A	ENST00000498124	82	.	3e-5	.	CLUSTER_ID=264	-	-
gdc_3d_hotspots-PANCAN	CDKN2A_ENST00000498124_83	CDKN2A	ENST00000498124	83	.	3e-5	.	CLUSTER_ID=264	-	-
gdc_3d_hotspots-PANCAN	CDKN2A_ENST00000498124_84	CDKN2A	ENST00000498124	84	.	3e-5	.	CLUSTER_ID=264	-	-
gdc_3d_hotspots-PANCAN	CDKN2A_ENST00000498124_85	CDKN2A	ENST00000498124	85	.	3e-5	.	CLUSTER_ID=264	-	-
gdc_3d_hotspots-PANCAN	CDKN2A_ENST00000498124_86	CDKN2A	ENST00000498124	86	.	3e-5	.	CLUSTER_ID=264	-	-
gdc_3d_hotspots-PANCAN	CDKN2A_ENST00000498124_87	CDKN2A	ENST00000498124	87	.	3e-5	.	CLUSTER_ID=264	-	-
gdc_3d_hotspots-PANCAN	CDKN2A_ENST00000498124_88	CDKN2A	ENST00000498124	88	.	3e-5	.	CLUSTER_ID=264	-	-
gdc_3d_hotspots-PANCAN	CDKN2A_ENST00000498124_90	CDKN2A	ENST00000498124	90	.	0.0053	.	CLUSTER_ID=264	-	-
gdc_3d_hotspots-PANCAN	CDKN2A_ENST00000498124_94	CDKN2A	ENST00000498124	94	.	0.0053	.	CLUSTER_ID=264	-	-
gdc_3d_hotspots-PANCAN	CDKN2A_ENST00000498124_102	CDKN2A	ENST00000498124	102	.	0.019	.	CLUSTER_ID=264	-	-
gdc_3d_hotspots-PANCAN	CDKN2A_ENST00000498124_108	CDKN2A	ENST00000498124	108	.	3e-5	.	CLUSTER_ID=264	-	-
gdc_3d_hotspots-PANCAN	CDKN2A_ENST00000498124_112	CDKN2A	ENST00000498124	112	.	4e-5	.	CLUSTER_ID=264	-	-
gdc_3d_hotspots-PANCAN	CDKN2A_ENST00000498124_114	CDKN2A	ENST00000498124	114	.	3e-5	.	CLUSTER_ID=264	-	-
gdc_3d_hotspots-PANCAN	CDKN2A_ENST00000498124_118	CDKN2A	ENST00000498124	118	.	0.0053	.	CLUSTER_ID=264	-	-
gdc_3d_hotspots-PANCAN	CDNF_ENST00000465530_61	CDNF	ENST00000465530	61	.	0.0124	.	CLUSTER_ID=265	-	-
gdc_3d_hotspots-PANCAN	CDNF_ENST00000465530_63	CDNF	ENST00000465530	63	.	0.0124	.	CLUSTER_ID=265	-	-
gdc_3d_hotspots-PANCAN	CDNF_ENST00000465530_64	CDNF	ENST00000465530	64	.	0.0124	.	CLUSTER_ID=265	-	-
gdc_3d_hotspots-PANCAN	CDNF_ENST00000465530_66	CDNF	ENST00000465530	66	.	0.0124	.	CLUSTER_ID=265	-	-
gdc_3d_hotspots-PANCAN	IGLJ3_ENST00000390324_47	IGLJ3	ENST00000390324	47	.	5e-5	.	CLUSTER_ID=266	-	-
gdc_3d_hotspots-PANCAN	IGLJ3_ENST00000390324_48	IGLJ3	ENST00000390324	48	.	5e-5	.	CLUSTER_ID=266	-	-
gdc_3d_hotspots-PANCAN	IGLJ3_ENST00000390324_49	IGLJ3	ENST00000390324	49	.	5e-5	.	CLUSTER_ID=266	-	-
gdc_3d_hotspots-PANCAN	IGLJ3_ENST00000390324_50	IGLJ3	ENST00000390324	50	.	5e-5	.	CLUSTER_ID=266	-	-
gdc_3d_hotspots-PANCAN	RWDD1_ENST00000466444_65	RWDD1	ENST00000466444	65	.	0.018	.	CLUSTER_ID=267	-	-
gdc_3d_hotspots-PANCAN	RWDD1_ENST00000466444_88	RWDD1	ENST00000466444	88	.	0.018	.	CLUSTER_ID=267	-	-
gdc_3d_hotspots-PANCAN	RWDD1_ENST00000466444_91	RWDD1	ENST00000466444	91	.	0.018	.	CLUSTER_ID=267	-	-
gdc_3d_hotspots-PANCAN	RWDD1_ENST00000466444_95	RWDD1	ENST00000466444	95	.	0.018	.	CLUSTER_ID=267	-	-
gdc_3d_hotspots-PANCAN	RNASET2_ENST00000508775_43	RNASET2	ENST00000508775	43	.	0.046	.	CLUSTER_ID=268	-	-
gdc_3d_hotspots-PANCAN	RNASET2_ENST00000508775_45	RNASET2	ENST00000508775	45	.	0.046	.	CLUSTER_ID=268	-	-
gdc_3d_hotspots-PANCAN	RNASET2_ENST00000508775_48	RNASET2	ENST00000508775	48	.	0.046	.	CLUSTER_ID=268	-	-
gdc_3d_hotspots-PANCAN	RNASET2_ENST00000508775_198	RNASET2	ENST00000508775	198	.	0.046	.	CLUSTER_ID=268	-	-
gdc_3d_hotspots-PANCAN	PIK3R1_ENST00000521381_555	PIK3R1	ENST00000521381	555	.	0.011	.	CLUSTER_ID=269	-	-
gdc_3d_hotspots-PANCAN	PIK3R1_ENST00000521381_557	PIK3R1	ENST00000521381	557	.	0.011	.	CLUSTER_ID=269	-	-
gdc_3d_hotspots-PANCAN	PIK3R1_ENST00000521381_560	PIK3R1	ENST00000521381	560	.	0.0098	.	CLUSTER_ID=269	-	-
gdc_3d_hotspots-PANCAN	PIK3R1_ENST00000521381_564	PIK3R1	ENST00000521381	564	.	0.0098	.	CLUSTER_ID=269	-	-
gdc_3d_hotspots-PANCAN	PIK3R1_ENST00000521381_565	PIK3R1	ENST00000521381	565	.	0.0098	.	CLUSTER_ID=269	-	-
gdc_3d_hotspots-PANCAN	PIK3R1_ENST00000521381_567	PIK3R1	ENST00000521381	567	.	0.0098	.	CLUSTER_ID=269	-	-
gdc_3d_hotspots-PANCAN	PIK3R1_ENST00000521381_568	PIK3R1	ENST00000521381	568	.	0.0098	.	CLUSTER_ID=269	-	-
gdc_3d_hotspots-PANCAN	PIK3R1_ENST00000521381_573	PIK3R1	ENST00000521381	573	.	0.015	.	CLUSTER_ID=269	-	-
gdc_3d_hotspots-PANCAN	ZFHX4_ENST00000521891_2607	ZFHX4	ENST00000521891	2607	.	0.022	.	CLUSTER_ID=270	-	-
gdc_3d_hotspots-PANCAN	ZFHX4_ENST00000521891_2641	ZFHX4	ENST00000521891	2641	.	0.022	.	CLUSTER_ID=270	-	-
gdc_3d_hotspots-PANCAN	ZFHX4_ENST00000521891_2643	ZFHX4	ENST00000521891	2643	.	0.022	.	CLUSTER_ID=270	-	-
gdc_3d_hotspots-PANCAN	CASP1_ENST00000533400_329	CASP1	ENST00000533400	329	.	0.038	.	CLUSTER_ID=271	-	-
gdc_3d_hotspots-PANCAN	CASP1_ENST00000533400_331	CASP1	ENST00000533400	331	.	0.038	.	CLUSTER_ID=271	-	-
gdc_3d_hotspots-PANCAN	CASP1_ENST00000533400_388	CASP1	ENST00000533400	388	.	0.038	.	CLUSTER_ID=271	-	-
gdc_3d_hotspots-PANCAN	CASP1_ENST00000533400_390	CASP1	ENST00000533400	390	.	0.038	.	CLUSTER_ID=271	-	-
gdc_3d_hotspots-PANCAN	CASP1_ENST00000533400_391	CASP1	ENST00000533400	391	.	0.038	.	CLUSTER_ID=271	-	-
gdc_3d_hotspots-PANCAN	NXF1_ENST00000532297_584	NXF1	ENST00000532297	584	.	0.033	.	CLUSTER_ID=272	-	-
gdc_3d_hotspots-PANCAN	NXF1_ENST00000532297_586	NXF1	ENST00000532297	586	.	0.033	.	CLUSTER_ID=272	-	-
gdc_3d_hotspots-PANCAN	NXF1_ENST00000532297_587	NXF1	ENST00000532297	587	.	0.033	.	CLUSTER_ID=272	-	-
gdc_3d_hotspots-PANCAN	NXF1_ENST00000532297_590	NXF1	ENST00000532297	590	.	0.033	.	CLUSTER_ID=272	-	-
gdc_3d_hotspots-PANCAN	NXF1_ENST00000532297_592	NXF1	ENST00000532297	592	.	0.033	.	CLUSTER_ID=272	-	-
gdc_3d_hotspots-PANCAN	DICER1_ENST00000526495_1699	DICER1	ENST00000526495	1699	.	0.025	.	CLUSTER_ID=273	-	-
gdc_3d_hotspots-PANCAN	DICER1_ENST00000526495_1703	DICER1	ENST00000526495	1703	.	0	.	CLUSTER_ID=273	-	-
gdc_3d_hotspots-PANCAN	DICER1_ENST00000526495_1705	DICER1	ENST00000526495	1705	.	0	.	CLUSTER_ID=273	-	-
gdc_3d_hotspots-PANCAN	DICER1_ENST00000526495_1709	DICER1	ENST00000526495	1709	.	0	.	CLUSTER_ID=273	-	-
gdc_3d_hotspots-PANCAN	DICER1_ENST00000526495_1713	DICER1	ENST00000526495	1713	.	1.7e-4	.	CLUSTER_ID=273	-	-
gdc_3d_hotspots-PANCAN	DICER1_ENST00000526495_1742	DICER1	ENST00000526495	1742	.	0	.	CLUSTER_ID=273	-	-
gdc_3d_hotspots-PANCAN	DICER1_ENST00000526495_1747	DICER1	ENST00000526495	1747	.	0.0052	.	CLUSTER_ID=273	-	-
gdc_3d_hotspots-PANCAN	DICER1_ENST00000526495_1806	DICER1	ENST00000526495	1806	.	0	.	CLUSTER_ID=273	-	-
gdc_3d_hotspots-PANCAN	DICER1_ENST00000526495_1809	DICER1	ENST00000526495	1809	.	0	.	CLUSTER_ID=273	-	-
gdc_3d_hotspots-PANCAN	DICER1_ENST00000526495_1810	DICER1	ENST00000526495	1810	.	0	.	CLUSTER_ID=273	-	-
gdc_3d_hotspots-PANCAN	DICER1_ENST00000526495_1813	DICER1	ENST00000526495	1813	.	0	.	CLUSTER_ID=273	-	-
gdc_3d_hotspots-PANCAN	MPDZ_ENST00000541718_121	MPDZ	ENST00000541718	121	.	0.0102	.	CLUSTER_ID=275	-	-
gdc_3d_hotspots-PANCAN	MPDZ_ENST00000541718_123	MPDZ	ENST00000541718	123	.	0.0102	.	CLUSTER_ID=275	-	-
gdc_3d_hotspots-PANCAN	MPDZ_ENST00000541718_124	MPDZ	ENST00000541718	124	.	0.0102	.	CLUSTER_ID=275	-	-
gdc_3d_hotspots-PANCAN	MPDZ_ENST00000541718_126	MPDZ	ENST00000541718	126	.	0.0102	.	CLUSTER_ID=275	-	-
gdc_3d_hotspots-PANCAN	MPDZ_ENST00000541718_127	MPDZ	ENST00000541718	127	.	0.0102	.	CLUSTER_ID=275	-	-
gdc_3d_hotspots-PANCAN	MPDZ_ENST00000541718_189	MPDZ	ENST00000541718	189	.	0.0102	.	CLUSTER_ID=275	-	-
gdc_3d_hotspots-PANCAN	MPDZ_ENST00000541718_1774	MPDZ	ENST00000541718	1774	.	0.034	.	CLUSTER_ID=274	-	-
gdc_3d_hotspots-PANCAN	MPDZ_ENST00000541718_1780	MPDZ	ENST00000541718	1780	.	0.034	.	CLUSTER_ID=274	-	-
gdc_3d_hotspots-PANCAN	MPDZ_ENST00000541718_1781	MPDZ	ENST00000541718	1781	.	0.034	.	CLUSTER_ID=274	-	-
gdc_3d_hotspots-PANCAN	MPDZ_ENST00000541718_1788	MPDZ	ENST00000541718	1788	.	0.034	.	CLUSTER_ID=274	-	-
gdc_3d_hotspots-PANCAN	ITGAM_ENST00000544665_160	ITGAM	ENST00000544665	160	.	0.0044	.	CLUSTER_ID=276	-	-
gdc_3d_hotspots-PANCAN	ITGAM_ENST00000544665_193	ITGAM	ENST00000544665	193	.	0.0044	.	CLUSTER_ID=276	-	-
gdc_3d_hotspots-PANCAN	ITGAM_ENST00000544665_223	ITGAM	ENST00000544665	223	.	0.0044	.	CLUSTER_ID=276	-	-
gdc_3d_hotspots-PANCAN	ITGAM_ENST00000544665_224	ITGAM	ENST00000544665	224	.	0.0044	.	CLUSTER_ID=276	-	-
gdc_3d_hotspots-PANCAN	ITGAM_ENST00000544665_225	ITGAM	ENST00000544665	225	.	0.0044	.	CLUSTER_ID=276	-	-
gdc_3d_hotspots-PANCAN	ITGAM_ENST00000544665_258	ITGAM	ENST00000544665	258	.	0.0044	.	CLUSTER_ID=276	-	-
gdc_3d_hotspots-PANCAN	ITGAM_ENST00000544665_264	ITGAM	ENST00000544665	264	.	0.0044	.	CLUSTER_ID=276	-	-
gdc_3d_hotspots-PANCAN	MYBPC3_ENST00000545968_724	MYBPC3	ENST00000545968	724	.	0.029	.	CLUSTER_ID=277	-	-
gdc_3d_hotspots-PANCAN	MYBPC3_ENST00000545968_726	MYBPC3	ENST00000545968	726	.	0.029	.	CLUSTER_ID=277	-	-
gdc_3d_hotspots-PANCAN	MYBPC3_ENST00000545968_727	MYBPC3	ENST00000545968	727	.	0.029	.	CLUSTER_ID=277	-	-
gdc_3d_hotspots-PANCAN	MYBPC3_ENST00000545968_739	MYBPC3	ENST00000545968	739	.	0.029	.	CLUSTER_ID=277	-	-
gdc_3d_hotspots-PANCAN	MYBPC3_ENST00000545968_742	MYBPC3	ENST00000545968	742	.	0.029	.	CLUSTER_ID=277	-	-
gdc_3d_hotspots-PANCAN	PLCB3_ENST00000540288_1122	PLCB3	ENST00000540288	1122	.	0.026	.	CLUSTER_ID=278	-	-
gdc_3d_hotspots-PANCAN	PLCB3_ENST00000540288_1126	PLCB3	ENST00000540288	1126	.	0.026	.	CLUSTER_ID=278	-	-
gdc_3d_hotspots-PANCAN	PLCB3_ENST00000540288_1127	PLCB3	ENST00000540288	1127	.	0.026	.	CLUSTER_ID=278	-	-
gdc_3d_hotspots-PANCAN	MMAB_ENST00000545712_91	MMAB	ENST00000545712	91	.	0.049	.	CLUSTER_ID=279	-	-
gdc_3d_hotspots-PANCAN	MMAB_ENST00000545712_190	MMAB	ENST00000545712	190	.	0.049	.	CLUSTER_ID=279	-	-
gdc_3d_hotspots-PANCAN	MMAB_ENST00000545712_191	MMAB	ENST00000545712	191	.	0.049	.	CLUSTER_ID=279	-	-
gdc_3d_hotspots-PANCAN	MMAB_ENST00000545712_193	MMAB	ENST00000545712	193	.	0.049	.	CLUSTER_ID=279	-	-
gdc_3d_hotspots-PANCAN	MMAB_ENST00000545712_195	MMAB	ENST00000545712	195	.	0.049	.	CLUSTER_ID=279	-	-
gdc_3d_hotspots-PANCAN	CLEC5A_ENST00000546910_76	CLEC5A	ENST00000546910	76	.	0.0112	.	CLUSTER_ID=280	-	-
gdc_3d_hotspots-PANCAN	CLEC5A_ENST00000546910_81	CLEC5A	ENST00000546910	81	.	0.0112	.	CLUSTER_ID=280	-	-
gdc_3d_hotspots-PANCAN	CLEC5A_ENST00000546910_82	CLEC5A	ENST00000546910	82	.	0.0112	.	CLUSTER_ID=280	-	-
gdc_3d_hotspots-PANCAN	CLEC5A_ENST00000546910_83	CLEC5A	ENST00000546910	83	.	0.0112	.	CLUSTER_ID=280	-	-
gdc_3d_hotspots-PANCAN	CLEC5A_ENST00000546910_85	CLEC5A	ENST00000546910	85	.	0.0112	.	CLUSTER_ID=280	-	-
gdc_3d_hotspots-PANCAN	CLEC5A_ENST00000546910_107	CLEC5A	ENST00000546910	107	.	0.0112	.	CLUSTER_ID=280	-	-
gdc_3d_hotspots-PANCAN	CLEC5A_ENST00000546910_108	CLEC5A	ENST00000546910	108	.	0.0112	.	CLUSTER_ID=280	-	-
gdc_3d_hotspots-PANCAN	CLEC5A_ENST00000546910_118	CLEC5A	ENST00000546910	118	.	0.0112	.	CLUSTER_ID=280	-	-
gdc_3d_hotspots-PANCAN	DNM1L_ENST00000549701_436	DNM1L	ENST00000549701	436	.	0.0017	.	CLUSTER_ID=281	-	-
gdc_3d_hotspots-PANCAN	DNM1L_ENST00000549701_439	DNM1L	ENST00000549701	439	.	0.0017	.	CLUSTER_ID=281	-	-
gdc_3d_hotspots-PANCAN	DNM1L_ENST00000549701_468	DNM1L	ENST00000549701	468	.	0.0017	.	CLUSTER_ID=281	-	-
gdc_3d_hotspots-PANCAN	DNM1L_ENST00000549701_472	DNM1L	ENST00000549701	472	.	0.0017	.	CLUSTER_ID=281	-	-
gdc_3d_hotspots-PANCAN	DNM1L_ENST00000549701_473	DNM1L	ENST00000549701	473	.	0.0017	.	CLUSTER_ID=281	-	-
gdc_3d_hotspots-PANCAN	APBA2_ENST00000558402_675	APBA2	ENST00000558402	675	.	0.016	.	CLUSTER_ID=282	-	-
gdc_3d_hotspots-PANCAN	APBA2_ENST00000558402_678	APBA2	ENST00000558402	678	.	0.016	.	CLUSTER_ID=282	-	-
gdc_3d_hotspots-PANCAN	APBA2_ENST00000558402_680	APBA2	ENST00000558402	680	.	0.016	.	CLUSTER_ID=282	-	-
gdc_3d_hotspots-PANCAN	APBA2_ENST00000558402_695	APBA2	ENST00000558402	695	.	0.016	.	CLUSTER_ID=282	-	-
gdc_3d_hotspots-PANCAN	APBA2_ENST00000558402_699	APBA2	ENST00000558402	699	.	0.016	.	CLUSTER_ID=282	-	-
gdc_3d_hotspots-PANCAN	STARD6_ENST00000581310_56	STARD6	ENST00000581310	56	.	0.042	.	CLUSTER_ID=283	-	-
gdc_3d_hotspots-PANCAN	STARD6_ENST00000581310_58	STARD6	ENST00000581310	58	.	0.042	.	CLUSTER_ID=283	-	-
gdc_3d_hotspots-PANCAN	STARD6_ENST00000581310_122	STARD6	ENST00000581310	122	.	0.042	.	CLUSTER_ID=283	-	-
gdc_3d_hotspots-PANCAN	STARD6_ENST00000581310_158	STARD6	ENST00000581310	158	.	0.042	.	CLUSTER_ID=283	-	-
gdc_3d_hotspots-PANCAN	STARD6_ENST00000581310_161	STARD6	ENST00000581310	161	.	0.042	.	CLUSTER_ID=283	-	-
gdc_3d_hotspots-PANCAN	STARD6_ENST00000581310_164	STARD6	ENST00000581310	164	.	0.042	.	CLUSTER_ID=283	-	-
gdc_3d_hotspots-PANCAN	POLI_ENST00000579534_337	POLI	ENST00000579534	337	.	0.013	.	CLUSTER_ID=284	-	-
gdc_3d_hotspots-PANCAN	POLI_ENST00000579534_372	POLI	ENST00000579534	372	.	0.01	.	CLUSTER_ID=284	-	-
gdc_3d_hotspots-PANCAN	POLI_ENST00000579534_373	POLI	ENST00000579534	373	.	0.01	.	CLUSTER_ID=284	-	-
gdc_3d_hotspots-PANCAN	POLI_ENST00000579534_374	POLI	ENST00000579534	374	.	0.01	.	CLUSTER_ID=284	-	-
gdc_3d_hotspots-PANCAN	POLI_ENST00000579534_382	POLI	ENST00000579534	382	.	0.01	.	CLUSTER_ID=284	-	-
gdc_3d_hotspots-PANCAN	POLI_ENST00000579534_427	POLI	ENST00000579534	427	.	0.01	.	CLUSTER_ID=284	-	-
