# Supplementary material for: Gene duplication is associated with gene diversification and potential neofunctionalization in lung cancer evolution
Source: Genome Res. 2026 Mar;36(3):561–77. doi: 10.1101/gr.278663.123 (PMC12951968; doi:10.1101/gr.278663.123)
Supplement: Supplement 4 [file Supplemental_Code_1.zip › funvar-tracerx-main/data/resources/benchmark/minimal/simple_muttab_gdc_hotmaps.tsv]

gdc_type	gene	mutation_res_num	mutation	mutation_res	transcript	cluster_res_list
gdc_hotmaps-PANCAN	AASDH	217	217	-	ENST00000205214	CLUSTER_ID=274
gdc_hotmaps-PANCAN	AASDH	350	350	-	ENST00000205214	CLUSTER_ID=274
gdc_hotmaps-PANCAN	ABCB1	906	906	-	ENST00000265724	CLUSTER_ID=198
gdc_hotmaps-PANCAN	ABCB1	907	907	-	ENST00000265724	CLUSTER_ID=198
gdc_hotmaps-PANCAN	ABCC10	573	573	-	ENST00000372530	CLUSTER_ID=244
gdc_hotmaps-PANCAN	ABCC12	617	617	-	ENST00000311303	CLUSTER_ID=334
gdc_hotmaps-PANCAN	ABCC12	618	618	-	ENST00000311303	CLUSTER_ID=334
gdc_hotmaps-PANCAN	ACADS	330	330	-	ENST00000242592	CLUSTER_ID=168
gdc_hotmaps-PANCAN	ACADS	331	331	-	ENST00000242592	CLUSTER_ID=168
gdc_hotmaps-PANCAN	ACKR4	188	188	-	ENST00000249887	CLUSTER_ID=343
gdc_hotmaps-PANCAN	AKT1	15	15	-	ENST00000554581	CLUSTER_ID=105
gdc_hotmaps-PANCAN	AKT1	17	17	-	ENST00000554581	CLUSTER_ID=105
gdc_hotmaps-PANCAN	AKT1	52	52	-	ENST00000554581	CLUSTER_ID=105
gdc_hotmaps-PANCAN	AKT1	80	80	-	ENST00000554581	CLUSTER_ID=105
gdc_hotmaps-PANCAN	AKT1	311	311	-	ENST00000554581	CLUSTER_ID=105
gdc_hotmaps-PANCAN	AKT1	323	323	-	ENST00000554581	CLUSTER_ID=105
gdc_hotmaps-PANCAN	ALB	174	174	-	ENST00000295897	CLUSTER_ID=276
gdc_hotmaps-PANCAN	ALB	175	175	-	ENST00000295897	CLUSTER_ID=276
gdc_hotmaps-PANCAN	ALB	176	176	-	ENST00000295897	CLUSTER_ID=276
gdc_hotmaps-PANCAN	ALB	237	237	-	ENST00000295897	CLUSTER_ID=275
gdc_hotmaps-PANCAN	ALB	266	266	-	ENST00000295897	CLUSTER_ID=276
gdc_hotmaps-PANCAN	ALB	277	277	-	ENST00000295897	CLUSTER_ID=276
gdc_hotmaps-PANCAN	ALB	370	370	-	ENST00000295897	CLUSTER_ID=275
gdc_hotmaps-PANCAN	ALB	506	506	-	ENST00000295897	CLUSTER_ID=275
gdc_hotmaps-PANCAN	AMY2A	64	64	-	ENST00000414303	CLUSTER_ID=325
gdc_hotmaps-PANCAN	ARMC4	304	304	-	ENST00000305242	CLUSTER_ID=332
gdc_hotmaps-PANCAN	ARMC4	305	305	-	ENST00000305242	CLUSTER_ID=332
gdc_hotmaps-PANCAN	ARMC4	306	306	-	ENST00000305242	CLUSTER_ID=332
gdc_hotmaps-PANCAN	ARMC4	307	307	-	ENST00000305242	CLUSTER_ID=332
gdc_hotmaps-PANCAN	ATM	292	292	-	ENST00000278616	CLUSTER_ID=232
gdc_hotmaps-PANCAN	ATM	295	295	-	ENST00000278616	CLUSTER_ID=232
gdc_hotmaps-PANCAN	ATM	320	320	-	ENST00000278616	CLUSTER_ID=232
gdc_hotmaps-PANCAN	ATM	322	322	-	ENST00000278616	CLUSTER_ID=232
gdc_hotmaps-PANCAN	ATM	323	323	-	ENST00000278616	CLUSTER_ID=232
gdc_hotmaps-PANCAN	ATM	329	329	-	ENST00000278616	CLUSTER_ID=232
gdc_hotmaps-PANCAN	ATM	335	335	-	ENST00000278616	CLUSTER_ID=232
gdc_hotmaps-PANCAN	ATM	337	337	-	ENST00000278616	CLUSTER_ID=232
gdc_hotmaps-PANCAN	ATM	349	349	-	ENST00000278616	CLUSTER_ID=232
gdc_hotmaps-PANCAN	ATM	368	368	-	ENST00000278616	CLUSTER_ID=232
gdc_hotmaps-PANCAN	ATM	396	396	-	ENST00000278616	CLUSTER_ID=232
gdc_hotmaps-PANCAN	BAP1	170	170	-	ENST00000460680	CLUSTER_ID=351
gdc_hotmaps-PANCAN	BAX	109	109	-	ENST00000293288	CLUSTER_ID=294
gdc_hotmaps-PANCAN	BCHE	118	118	-	ENST00000264381	CLUSTER_ID=176
gdc_hotmaps-PANCAN	BCHE	132	132	-	ENST00000264381	CLUSTER_ID=176
gdc_hotmaps-PANCAN	BCHE	134	134	-	ENST00000264381	CLUSTER_ID=176
gdc_hotmaps-PANCAN	BCHE	136	136	-	ENST00000264381	CLUSTER_ID=176
gdc_hotmaps-PANCAN	BCHE	161	161	-	ENST00000264381	CLUSTER_ID=176
gdc_hotmaps-PANCAN	BCHE	167	167	-	ENST00000264381	CLUSTER_ID=176
gdc_hotmaps-PANCAN	BCHE	169	169	-	ENST00000264381	CLUSTER_ID=176
gdc_hotmaps-PANCAN	BCHE	181	181	-	ENST00000264381	CLUSTER_ID=174
gdc_hotmaps-PANCAN	BCHE	211	211	-	ENST00000264381	CLUSTER_ID=176
gdc_hotmaps-PANCAN	BCHE	215	215	-	ENST00000264381	CLUSTER_ID=176
gdc_hotmaps-PANCAN	BCHE	217	217	-	ENST00000264381	CLUSTER_ID=176
gdc_hotmaps-PANCAN	BCHE	247	247	-	ENST00000264381	CLUSTER_ID=176
gdc_hotmaps-PANCAN	BCHE	248	248	-	ENST00000264381	CLUSTER_ID=176
gdc_hotmaps-PANCAN	BCHE	296	296	-	ENST00000264381	CLUSTER_ID=176
gdc_hotmaps-PANCAN	BCHE	299	299	-	ENST00000264381	CLUSTER_ID=176
gdc_hotmaps-PANCAN	BCHE	320	320	-	ENST00000264381	CLUSTER_ID=174
gdc_hotmaps-PANCAN	BCHE	325	325	-	ENST00000264381	CLUSTER_ID=176
gdc_hotmaps-PANCAN	BCHE	343	343	-	ENST00000264381	CLUSTER_ID=176
gdc_hotmaps-PANCAN	BCHE	371	371	-	ENST00000264381	CLUSTER_ID=175
gdc_hotmaps-PANCAN	BCHE	410	410	-	ENST00000264381	CLUSTER_ID=175
gdc_hotmaps-PANCAN	BCHE	414	414	-	ENST00000264381	CLUSTER_ID=175
gdc_hotmaps-PANCAN	BCHE	428	428	-	ENST00000264381	CLUSTER_ID=176
gdc_hotmaps-PANCAN	BCHE	429	429	-	ENST00000264381	CLUSTER_ID=176
gdc_hotmaps-PANCAN	BCHE	430	430	-	ENST00000264381	CLUSTER_ID=176
gdc_hotmaps-PANCAN	BCHE	444	444	-	ENST00000264381	CLUSTER_ID=176
gdc_hotmaps-PANCAN	BCHE	446	446	-	ENST00000264381	CLUSTER_ID=176
gdc_hotmaps-PANCAN	BCHE	458	458	-	ENST00000264381	CLUSTER_ID=175
gdc_hotmaps-PANCAN	BCHE	461	461	-	ENST00000264381	CLUSTER_ID=175
gdc_hotmaps-PANCAN	BCHE	478	478	-	ENST00000264381	CLUSTER_ID=176
gdc_hotmaps-PANCAN	BCHE	496	496	-	ENST00000264381	CLUSTER_ID=176
gdc_hotmaps-PANCAN	BCHE	498	498	-	ENST00000264381	CLUSTER_ID=176
gdc_hotmaps-PANCAN	BCHE	506	506	-	ENST00000264381	CLUSTER_ID=176
gdc_hotmaps-PANCAN	BCHE	508	508	-	ENST00000264381	CLUSTER_ID=176
gdc_hotmaps-PANCAN	BCHE	510	510	-	ENST00000264381	CLUSTER_ID=176
gdc_hotmaps-PANCAN	BCHE	527	527	-	ENST00000264381	CLUSTER_ID=176
gdc_hotmaps-PANCAN	BCHE	540	540	-	ENST00000264381	CLUSTER_ID=176
gdc_hotmaps-PANCAN	BCHE	549	549	-	ENST00000264381	CLUSTER_ID=176
gdc_hotmaps-PANCAN	BCHE	550	550	-	ENST00000264381	CLUSTER_ID=176
gdc_hotmaps-PANCAN	BCHE	551	551	-	ENST00000264381	CLUSTER_ID=176
gdc_hotmaps-PANCAN	BCL2L11	153	153	-	ENST00000393256	CLUSTER_ID=305
gdc_hotmaps-PANCAN	BCL2L11	154	154	-	ENST00000393256	CLUSTER_ID=305
gdc_hotmaps-PANCAN	BCL2L11	156	156	-	ENST00000393256	CLUSTER_ID=305
gdc_hotmaps-PANCAN	BCLAF1	281	281	-	ENST00000531224	CLUSTER_ID=121
gdc_hotmaps-PANCAN	BCLAF1	284	284	-	ENST00000531224	CLUSTER_ID=121
gdc_hotmaps-PANCAN	BCLAF1	306	306	-	ENST00000531224	CLUSTER_ID=121
gdc_hotmaps-PANCAN	BCOR	1454	1454	-	ENST00000378444	CLUSTER_ID=261
gdc_hotmaps-PANCAN	BCOR	1456	1456	-	ENST00000378444	CLUSTER_ID=261
gdc_hotmaps-PANCAN	BCOR	1459	1459	-	ENST00000378444	CLUSTER_ID=261
gdc_hotmaps-PANCAN	BLNK	85	85	-	ENST00000224337	CLUSTER_ID=131
gdc_hotmaps-PANCAN	BRAF	462	462	-	ENST00000288602	CLUSTER_ID=246
gdc_hotmaps-PANCAN	BRAF	464	464	-	ENST00000288602	CLUSTER_ID=246
gdc_hotmaps-PANCAN	BRAF	466	466	-	ENST00000288602	CLUSTER_ID=246
gdc_hotmaps-PANCAN	BRAF	467	467	-	ENST00000288602	CLUSTER_ID=246
gdc_hotmaps-PANCAN	BRAF	468	468	-	ENST00000288602	CLUSTER_ID=246
gdc_hotmaps-PANCAN	BRAF	469	469	-	ENST00000288602	CLUSTER_ID=246
gdc_hotmaps-PANCAN	BRAF	471	471	-	ENST00000288602	CLUSTER_ID=246
gdc_hotmaps-PANCAN	BRAF	568	568	-	ENST00000288602	CLUSTER_ID=246
gdc_hotmaps-PANCAN	BRAF	575	575	-	ENST00000288602	CLUSTER_ID=246
gdc_hotmaps-PANCAN	BRAF	581	581	-	ENST00000288602	CLUSTER_ID=246
gdc_hotmaps-PANCAN	BRAF	594	594	-	ENST00000288602	CLUSTER_ID=246
gdc_hotmaps-PANCAN	BRAF	596	596	-	ENST00000288602	CLUSTER_ID=246
gdc_hotmaps-PANCAN	BRAF	597	597	-	ENST00000288602	CLUSTER_ID=246
gdc_hotmaps-PANCAN	BRAF	600	600	-	ENST00000288602	CLUSTER_ID=246
gdc_hotmaps-PANCAN	BRAF	601	601	-	ENST00000288602	CLUSTER_ID=246
gdc_hotmaps-PANCAN	BRAF	604	604	-	ENST00000288602	CLUSTER_ID=246
gdc_hotmaps-PANCAN	BRAF	609	609	-	ENST00000288602	CLUSTER_ID=246
gdc_hotmaps-PANCAN	BRAF	635	635	-	ENST00000288602	CLUSTER_ID=246
gdc_hotmaps-PANCAN	CAMK1	212	212	-	ENST00000256460	CLUSTER_ID=112
gdc_hotmaps-PANCAN	CAPNS1	97	97	-	ENST00000246533	CLUSTER_ID=226
gdc_hotmaps-PANCAN	CASP1	329	329	-	ENST00000533400	CLUSTER_ID=341
gdc_hotmaps-PANCAN	CASP1	331	331	-	ENST00000533400	CLUSTER_ID=341
gdc_hotmaps-PANCAN	CASP1	365	365	-	ENST00000533400	CLUSTER_ID=342
gdc_hotmaps-PANCAN	CASP1	388	388	-	ENST00000533400	CLUSTER_ID=341
gdc_hotmaps-PANCAN	CASP1	390	390	-	ENST00000533400	CLUSTER_ID=341
gdc_hotmaps-PANCAN	CASP8	287	287	-	ENST00000358485	CLUSTER_ID=346
gdc_hotmaps-PANCAN	CASP8	292	292	-	ENST00000358485	CLUSTER_ID=346
gdc_hotmaps-PANCAN	CASP8	336	336	-	ENST00000358485	CLUSTER_ID=346
gdc_hotmaps-PANCAN	CASP8	367	367	-	ENST00000358485	CLUSTER_ID=346
gdc_hotmaps-PANCAN	CCDC141	604	604	-	ENST00000420890	CLUSTER_ID=108
gdc_hotmaps-PANCAN	CCDC141	836	836	-	ENST00000420890	CLUSTER_ID=107
gdc_hotmaps-PANCAN	CCDC141	901	901	-	ENST00000420890	CLUSTER_ID=107
gdc_hotmaps-PANCAN	CD1E	243	243	-	ENST00000368167	CLUSTER_ID=236
gdc_hotmaps-PANCAN	CD209	64	64	-	ENST00000315599	CLUSTER_ID=173
gdc_hotmaps-PANCAN	CD209	75	75	-	ENST00000315599	CLUSTER_ID=173
gdc_hotmaps-PANCAN	CDC42BPA	872	872	-	ENST00000366769	CLUSTER_ID=190
gdc_hotmaps-PANCAN	CDH1	222	222	-	ENST00000261769	CLUSTER_ID=129
gdc_hotmaps-PANCAN	CDH1	257	257	-	ENST00000261769	CLUSTER_ID=129
gdc_hotmaps-PANCAN	CDH1	290	290	-	ENST00000261769	CLUSTER_ID=129
gdc_hotmaps-PANCAN	CDH1	336	336	-	ENST00000261769	CLUSTER_ID=129
gdc_hotmaps-PANCAN	CDH1	392	392	-	ENST00000261769	CLUSTER_ID=129
gdc_hotmaps-PANCAN	CDH1	402	402	-	ENST00000261769	CLUSTER_ID=129
gdc_hotmaps-PANCAN	CDH1	408	408	-	ENST00000261769	CLUSTER_ID=129
gdc_hotmaps-PANCAN	CDH18	25	25	-	ENST00000507958	CLUSTER_ID=289
gdc_hotmaps-PANCAN	CDH18	26	26	-	ENST00000507958	CLUSTER_ID=289
gdc_hotmaps-PANCAN	CDH18	105	105	-	ENST00000507958	CLUSTER_ID=289
gdc_hotmaps-PANCAN	CDK12	858	858	-	ENST00000447079	CLUSTER_ID=307
gdc_hotmaps-PANCAN	CDK4	22	22	-	ENST00000257904	CLUSTER_ID=280
gdc_hotmaps-PANCAN	CDK4	24	24	-	ENST00000257904	CLUSTER_ID=280
gdc_hotmaps-PANCAN	CDKN2A	13	13	-	ENST00000498124	CLUSTER_ID=138
gdc_hotmaps-PANCAN	CDKN2A	14	14	-	ENST00000498124	CLUSTER_ID=138
gdc_hotmaps-PANCAN	CDKN2A	16	16	-	ENST00000498124	CLUSTER_ID=138
gdc_hotmaps-PANCAN	CDKN2A	20	20	-	ENST00000498124	CLUSTER_ID=138
gdc_hotmaps-PANCAN	CDKN2A	22	22	-	ENST00000498124	CLUSTER_ID=138
gdc_hotmaps-PANCAN	CDKN2A	23	23	-	ENST00000498124	CLUSTER_ID=138
gdc_hotmaps-PANCAN	CDKN2A	24	24	-	ENST00000498124	CLUSTER_ID=138
gdc_hotmaps-PANCAN	CDKN2A	31	31	-	ENST00000498124	CLUSTER_ID=138
gdc_hotmaps-PANCAN	CDKN2A	42	42	-	ENST00000498124	CLUSTER_ID=138
gdc_hotmaps-PANCAN	CDKN2A	48	48	-	ENST00000498124	CLUSTER_ID=138
gdc_hotmaps-PANCAN	CDKN2A	50	50	-	ENST00000498124	CLUSTER_ID=138
gdc_hotmaps-PANCAN	CDKN2A	53	53	-	ENST00000498124	CLUSTER_ID=138
gdc_hotmaps-PANCAN	CDKN2A	56	56	-	ENST00000498124	CLUSTER_ID=138
gdc_hotmaps-PANCAN	CDKN2A	68	68	-	ENST00000498124	CLUSTER_ID=138
gdc_hotmaps-PANCAN	CDKN2A	73	73	-	ENST00000498124	CLUSTER_ID=138
gdc_hotmaps-PANCAN	CDKN2A	74	74	-	ENST00000498124	CLUSTER_ID=138
gdc_hotmaps-PANCAN	CDKN2A	77	77	-	ENST00000498124	CLUSTER_ID=138
gdc_hotmaps-PANCAN	CDKN2A	80	80	-	ENST00000498124	CLUSTER_ID=138
gdc_hotmaps-PANCAN	CDKN2A	81	81	-	ENST00000498124	CLUSTER_ID=138
gdc_hotmaps-PANCAN	CDKN2A	82	82	-	ENST00000498124	CLUSTER_ID=138
gdc_hotmaps-PANCAN	CDKN2A	83	83	-	ENST00000498124	CLUSTER_ID=138
gdc_hotmaps-PANCAN	CDKN2A	84	84	-	ENST00000498124	CLUSTER_ID=138
gdc_hotmaps-PANCAN	CDKN2A	85	85	-	ENST00000498124	CLUSTER_ID=138
gdc_hotmaps-PANCAN	CDKN2A	86	86	-	ENST00000498124	CLUSTER_ID=138
gdc_hotmaps-PANCAN	CDKN2A	87	87	-	ENST00000498124	CLUSTER_ID=138
gdc_hotmaps-PANCAN	CDKN2A	88	88	-	ENST00000498124	CLUSTER_ID=138
gdc_hotmaps-PANCAN	CDKN2A	90	90	-	ENST00000498124	CLUSTER_ID=138
gdc_hotmaps-PANCAN	CDKN2A	94	94	-	ENST00000498124	CLUSTER_ID=138
gdc_hotmaps-PANCAN	CDKN2A	98	98	-	ENST00000498124	CLUSTER_ID=138
gdc_hotmaps-PANCAN	CDKN2A	101	101	-	ENST00000498124	CLUSTER_ID=138
gdc_hotmaps-PANCAN	CDKN2A	102	102	-	ENST00000498124	CLUSTER_ID=138
gdc_hotmaps-PANCAN	CDKN2A	108	108	-	ENST00000498124	CLUSTER_ID=138
gdc_hotmaps-PANCAN	CDKN2A	112	112	-	ENST00000498124	CLUSTER_ID=138
gdc_hotmaps-PANCAN	CDKN2A	114	114	-	ENST00000498124	CLUSTER_ID=138
gdc_hotmaps-PANCAN	CDKN2A	118	118	-	ENST00000498124	CLUSTER_ID=138
gdc_hotmaps-PANCAN	CDKN2A	119	119	-	ENST00000498124	CLUSTER_ID=138
gdc_hotmaps-PANCAN	CDKN2A	125	125	-	ENST00000498124	CLUSTER_ID=138
gdc_hotmaps-PANCAN	CHD4	785	785	-	ENST00000357008	CLUSTER_ID=337
gdc_hotmaps-PANCAN	CHD4	789	789	-	ENST00000357008	CLUSTER_ID=337
gdc_hotmaps-PANCAN	CHD4	792	792	-	ENST00000357008	CLUSTER_ID=337
gdc_hotmaps-PANCAN	CHD4	1068	1068	-	ENST00000357008	CLUSTER_ID=337
gdc_hotmaps-PANCAN	CHD4	1098	1098	-	ENST00000357008	CLUSTER_ID=337
gdc_hotmaps-PANCAN	CHD4	1105	1105	-	ENST00000357008	CLUSTER_ID=337
gdc_hotmaps-PANCAN	CHD4	1107	1107	-	ENST00000357008	CLUSTER_ID=337
gdc_hotmaps-PANCAN	CHD4	1112	1112	-	ENST00000357008	CLUSTER_ID=337
gdc_hotmaps-PANCAN	CHD4	1129	1129	-	ENST00000357008	CLUSTER_ID=337
gdc_hotmaps-PANCAN	CHD4	1136	1136	-	ENST00000357008	CLUSTER_ID=337
gdc_hotmaps-PANCAN	CHD4	1137	1137	-	ENST00000357008	CLUSTER_ID=337
gdc_hotmaps-PANCAN	CHD4	1159	1159	-	ENST00000357008	CLUSTER_ID=337
gdc_hotmaps-PANCAN	CHD4	1160	1160	-	ENST00000357008	CLUSTER_ID=337
gdc_hotmaps-PANCAN	CHD4	1162	1162	-	ENST00000357008	CLUSTER_ID=337
gdc_hotmaps-PANCAN	CHD4	1167	1167	-	ENST00000357008	CLUSTER_ID=337
gdc_hotmaps-PANCAN	CHEK2	381	381	-	ENST00000382580	CLUSTER_ID=196
gdc_hotmaps-PANCAN	CHEK2	388	388	-	ENST00000382580	CLUSTER_ID=196
gdc_hotmaps-PANCAN	CHEK2	389	389	-	ENST00000382580	CLUSTER_ID=196
gdc_hotmaps-PANCAN	CHEK2	415	415	-	ENST00000382580	CLUSTER_ID=196
gdc_hotmaps-PANCAN	CHEK2	434	434	-	ENST00000382580	CLUSTER_ID=196
gdc_hotmaps-PANCAN	CHEK2	435	435	-	ENST00000382580	CLUSTER_ID=196
gdc_hotmaps-PANCAN	CHEK2	452	452	-	ENST00000382580	CLUSTER_ID=196
gdc_hotmaps-PANCAN	CIC	201	201	-	ENST00000575354	CLUSTER_ID=287
gdc_hotmaps-PANCAN	CIC	202	202	-	ENST00000575354	CLUSTER_ID=287
gdc_hotmaps-PANCAN	CIC	203	203	-	ENST00000575354	CLUSTER_ID=287
gdc_hotmaps-PANCAN	CIC	210	210	-	ENST00000575354	CLUSTER_ID=286
gdc_hotmaps-PANCAN	CIC	213	213	-	ENST00000575354	CLUSTER_ID=286
gdc_hotmaps-PANCAN	CIC	215	215	-	ENST00000575354	CLUSTER_ID=286
gdc_hotmaps-PANCAN	CIC	230	230	-	ENST00000575354	CLUSTER_ID=286
gdc_hotmaps-PANCAN	CIC	231	231	-	ENST00000575354	CLUSTER_ID=286
gdc_hotmaps-PANCAN	CIC	234	234	-	ENST00000575354	CLUSTER_ID=286
gdc_hotmaps-PANCAN	CNBD1	360	360	-	ENST00000518476	CLUSTER_ID=281
gdc_hotmaps-PANCAN	CNBD1	396	396	-	ENST00000518476	CLUSTER_ID=281
gdc_hotmaps-PANCAN	CNBD1	401	401	-	ENST00000518476	CLUSTER_ID=281
gdc_hotmaps-PANCAN	CNBD1	417	417	-	ENST00000518476	CLUSTER_ID=281
gdc_hotmaps-PANCAN	CNTNAP2	446	446	-	ENST00000361727	CLUSTER_ID=301
gdc_hotmaps-PANCAN	CRHR1	36	36	-	ENST00000398285	CLUSTER_ID=285
gdc_hotmaps-PANCAN	CRHR1	57	57	-	ENST00000398285	CLUSTER_ID=285
gdc_hotmaps-PANCAN	CRHR1	59	59	-	ENST00000398285	CLUSTER_ID=285
gdc_hotmaps-PANCAN	CRHR1	62	62	-	ENST00000398285	CLUSTER_ID=285
gdc_hotmaps-PANCAN	CRHR1	93	93	-	ENST00000398285	CLUSTER_ID=285
gdc_hotmaps-PANCAN	CRIP3	122	122	-	ENST00000372569	CLUSTER_ID=223
gdc_hotmaps-PANCAN	CRIP3	134	134	-	ENST00000372569	CLUSTER_ID=223
gdc_hotmaps-PANCAN	CRIP3	137	137	-	ENST00000372569	CLUSTER_ID=223
gdc_hotmaps-PANCAN	CSMD3	2656	2656	-	ENST00000297405	CLUSTER_ID=235
gdc_hotmaps-PANCAN	CTNNB1	32	32	-	ENST00000349496	CLUSTER_ID=295
gdc_hotmaps-PANCAN	CTNNB1	34	34	-	ENST00000349496	CLUSTER_ID=295
gdc_hotmaps-PANCAN	CTNNB1	35	35	-	ENST00000349496	CLUSTER_ID=295
gdc_hotmaps-PANCAN	CTNNB1	36	36	-	ENST00000349496	CLUSTER_ID=295
gdc_hotmaps-PANCAN	CTNNB1	333	333	-	ENST00000349496	CLUSTER_ID=296
gdc_hotmaps-PANCAN	CTNNB1	334	334	-	ENST00000349496	CLUSTER_ID=296
gdc_hotmaps-PANCAN	CTNNB1	335	335	-	ENST00000349496	CLUSTER_ID=296
gdc_hotmaps-PANCAN	CTNNB1	339	339	-	ENST00000349496	CLUSTER_ID=296
gdc_hotmaps-PANCAN	CTNNB1	390	390	-	ENST00000349496	CLUSTER_ID=297
gdc_hotmaps-PANCAN	CUL1	442	442	-	ENST00000325222	CLUSTER_ID=130
gdc_hotmaps-PANCAN	CUL1	483	483	-	ENST00000325222	CLUSTER_ID=130
gdc_hotmaps-PANCAN	CUL1	485	485	-	ENST00000325222	CLUSTER_ID=130
gdc_hotmaps-PANCAN	CUL1	489	489	-	ENST00000325222	CLUSTER_ID=130
gdc_hotmaps-PANCAN	DDX3X	351	351	-	ENST00000399959	CLUSTER_ID=139
gdc_hotmaps-PANCAN	DICER1	1705	1705	-	ENST00000526495	CLUSTER_ID=270
gdc_hotmaps-PANCAN	DICER1	1709	1709	-	ENST00000526495	CLUSTER_ID=270
gdc_hotmaps-PANCAN	DICER1	1742	1742	-	ENST00000526495	CLUSTER_ID=270
gdc_hotmaps-PANCAN	DICER1	1806	1806	-	ENST00000526495	CLUSTER_ID=270
gdc_hotmaps-PANCAN	DICER1	1809	1809	-	ENST00000526495	CLUSTER_ID=270
gdc_hotmaps-PANCAN	DICER1	1810	1810	-	ENST00000526495	CLUSTER_ID=270
gdc_hotmaps-PANCAN	DICER1	1813	1813	-	ENST00000526495	CLUSTER_ID=270
gdc_hotmaps-PANCAN	DMBT1	175	175	-	ENST00000368909	CLUSTER_ID=188
gdc_hotmaps-PANCAN	DMBT1	801	801	-	ENST00000368909	CLUSTER_ID=188
gdc_hotmaps-PANCAN	DMBT1	806	806	-	ENST00000368909	NA
gdc_hotmaps-PANCAN	DMBT1	826	826	-	ENST00000368909	CLUSTER_ID=188
gdc_hotmaps-PANCAN	DMBT1	1061	1061	-	ENST00000368909	CLUSTER_ID=187
gdc_hotmaps-PANCAN	DNAH3	1966	1966	-	ENST00000261383	CLUSTER_ID=252
gdc_hotmaps-PANCAN	DNAH6	582	582	-	ENST00000389394	CLUSTER_ID=260
gdc_hotmaps-PANCAN	DPYD	120	120	-	ENST00000370192	CLUSTER_ID=306
gdc_hotmaps-PANCAN	ECEL1	457	457	-	ENST00000304546	CLUSTER_ID=314
gdc_hotmaps-PANCAN	ECEL1	566	566	-	ENST00000304546	CLUSTER_ID=314
gdc_hotmaps-PANCAN	EEF1A1	99	99	-	ENST00000316292	CLUSTER_ID=245
gdc_hotmaps-PANCAN	EEF1A1	349	349	-	ENST00000316292	CLUSTER_ID=245
gdc_hotmaps-PANCAN	EEF1A1	429	429	-	ENST00000316292	CLUSTER_ID=245
gdc_hotmaps-PANCAN	EEF1A1	430	430	-	ENST00000316292	CLUSTER_ID=245
gdc_hotmaps-PANCAN	EEF1A1	431	431	-	ENST00000316292	CLUSTER_ID=245
gdc_hotmaps-PANCAN	EEF1A1	432	432	-	ENST00000316292	CLUSTER_ID=245
gdc_hotmaps-PANCAN	EEF1A1	433	433	-	ENST00000316292	CLUSTER_ID=245
gdc_hotmaps-PANCAN	EEF1A1	434	434	-	ENST00000316292	CLUSTER_ID=245
gdc_hotmaps-PANCAN	EGFR	62	62	-	ENST00000275493	CLUSTER_ID=293
gdc_hotmaps-PANCAN	EGFR	63	63	-	ENST00000275493	CLUSTER_ID=293
gdc_hotmaps-PANCAN	EGFR	84	84	-	ENST00000275493	CLUSTER_ID=293
gdc_hotmaps-PANCAN	EGFR	85	85	-	ENST00000275493	CLUSTER_ID=293
gdc_hotmaps-PANCAN	EGFR	87	87	-	ENST00000275493	CLUSTER_ID=293
gdc_hotmaps-PANCAN	EGFR	108	108	-	ENST00000275493	CLUSTER_ID=293
gdc_hotmaps-PANCAN	EGFR	252	252	-	ENST00000275493	CLUSTER_ID=293
gdc_hotmaps-PANCAN	EGFR	254	254	-	ENST00000275493	CLUSTER_ID=293
gdc_hotmaps-PANCAN	EGFR	256	256	-	ENST00000275493	CLUSTER_ID=293
gdc_hotmaps-PANCAN	EGFR	261	261	-	ENST00000275493	CLUSTER_ID=293
gdc_hotmaps-PANCAN	EGFR	263	263	-	ENST00000275493	CLUSTER_ID=293
gdc_hotmaps-PANCAN	EGFR	270	270	-	ENST00000275493	CLUSTER_ID=293
gdc_hotmaps-PANCAN	EGFR	272	272	-	ENST00000275493	CLUSTER_ID=293
gdc_hotmaps-PANCAN	EGFR	273	273	-	ENST00000275493	CLUSTER_ID=293
gdc_hotmaps-PANCAN	EGFR	289	289	-	ENST00000275493	CLUSTER_ID=293
gdc_hotmaps-PANCAN	EGFR	594	594	-	ENST00000275493	CLUSTER_ID=293
gdc_hotmaps-PANCAN	EGFR	596	596	-	ENST00000275493	CLUSTER_ID=293
gdc_hotmaps-PANCAN	EGFR	598	598	-	ENST00000275493	CLUSTER_ID=293
gdc_hotmaps-PANCAN	EGFR	604	604	-	ENST00000275493	CLUSTER_ID=293
gdc_hotmaps-PANCAN	EGFR	625	625	-	ENST00000275493	CLUSTER_ID=293
gdc_hotmaps-PANCAN	EGFR	628	628	-	ENST00000275493	CLUSTER_ID=293
gdc_hotmaps-PANCAN	EGFR	636	636	-	ENST00000275493	CLUSTER_ID=293
gdc_hotmaps-PANCAN	EGFR	719	719	-	ENST00000275493	CLUSTER_ID=292
gdc_hotmaps-PANCAN	EGFR	720	720	-	ENST00000275493	CLUSTER_ID=292
gdc_hotmaps-PANCAN	EGFR	724	724	-	ENST00000275493	CLUSTER_ID=292
gdc_hotmaps-PANCAN	EGFR	754	754	-	ENST00000275493	CLUSTER_ID=292
gdc_hotmaps-PANCAN	EGFR	759	759	-	ENST00000275493	CLUSTER_ID=292
gdc_hotmaps-PANCAN	EGFR	769	769	-	ENST00000275493	CLUSTER_ID=292
gdc_hotmaps-PANCAN	EGFR	790	790	-	ENST00000275493	CLUSTER_ID=292
gdc_hotmaps-PANCAN	EGFR	833	833	-	ENST00000275493	CLUSTER_ID=292
gdc_hotmaps-PANCAN	EGFR	836	836	-	ENST00000275493	CLUSTER_ID=292
gdc_hotmaps-PANCAN	EGFR	858	858	-	ENST00000275493	CLUSTER_ID=292
gdc_hotmaps-PANCAN	EGFR	861	861	-	ENST00000275493	CLUSTER_ID=292
gdc_hotmaps-PANCAN	EGFR	864	864	-	ENST00000275493	CLUSTER_ID=292
gdc_hotmaps-PANCAN	EGFR	872	872	-	ENST00000275493	CLUSTER_ID=292
gdc_hotmaps-PANCAN	EGFR	891	891	-	ENST00000275493	CLUSTER_ID=292
gdc_hotmaps-PANCAN	EPHA8	219	219	-	ENST00000166244	CLUSTER_ID=228
gdc_hotmaps-PANCAN	ERBB2	277	277	-	ENST00000269571	CLUSTER_ID=133
gdc_hotmaps-PANCAN	ERBB2	285	285	-	ENST00000269571	CLUSTER_ID=133
gdc_hotmaps-PANCAN	ERBB2	305	305	-	ENST00000269571	CLUSTER_ID=133
gdc_hotmaps-PANCAN	ERBB2	310	310	-	ENST00000269571	CLUSTER_ID=133
gdc_hotmaps-PANCAN	ERBB2	313	313	-	ENST00000269571	CLUSTER_ID=133
gdc_hotmaps-PANCAN	ERBB2	329	329	-	ENST00000269571	CLUSTER_ID=133
gdc_hotmaps-PANCAN	ERBB2	755	755	-	ENST00000269571	CLUSTER_ID=134
gdc_hotmaps-PANCAN	ERBB2	767	767	-	ENST00000269571	CLUSTER_ID=134
gdc_hotmaps-PANCAN	ERBB2	839	839	-	ENST00000269571	CLUSTER_ID=132
gdc_hotmaps-PANCAN	ERBB3	81	81	-	ENST00000267101	CLUSTER_ID=135
gdc_hotmaps-PANCAN	ERBB3	103	103	-	ENST00000267101	CLUSTER_ID=135
gdc_hotmaps-PANCAN	ERBB3	104	104	-	ENST00000267101	CLUSTER_ID=135
gdc_hotmaps-PANCAN	ERBB3	138	138	-	ENST00000267101	CLUSTER_ID=135
gdc_hotmaps-PANCAN	ERBB3	232	232	-	ENST00000267101	CLUSTER_ID=135
gdc_hotmaps-PANCAN	ERBB3	245	245	-	ENST00000267101	CLUSTER_ID=135
gdc_hotmaps-PANCAN	ERBB3	925	925	-	ENST00000267101	CLUSTER_ID=136
gdc_hotmaps-PANCAN	ERCC2	72	72	-	ENST00000391945	CLUSTER_ID=290
gdc_hotmaps-PANCAN	ERCC2	74	74	-	ENST00000391945	CLUSTER_ID=290
gdc_hotmaps-PANCAN	ERCC2	75	75	-	ENST00000391945	CLUSTER_ID=290
gdc_hotmaps-PANCAN	ERCC2	209	209	-	ENST00000391945	CLUSTER_ID=290
gdc_hotmaps-PANCAN	ERCC2	238	238	-	ENST00000391945	CLUSTER_ID=290
gdc_hotmaps-PANCAN	ERCC2	511	511	-	ENST00000391945	CLUSTER_ID=291
gdc_hotmaps-PANCAN	ERCC2	512	512	-	ENST00000391945	CLUSTER_ID=291
gdc_hotmaps-PANCAN	ERCC2	606	606	-	ENST00000391945	CLUSTER_ID=290
gdc_hotmaps-PANCAN	ERCC2	659	659	-	ENST00000391945	CLUSTER_ID=290
gdc_hotmaps-PANCAN	F2	349	349	-	ENST00000311907	CLUSTER_ID=268
gdc_hotmaps-PANCAN	FAM120C	200	200	-	ENST00000375180	CLUSTER_ID=231
gdc_hotmaps-PANCAN	FAT1	3353	3353	-	ENST00000441802	CLUSTER_ID=163
gdc_hotmaps-PANCAN	FBP2	169	169	-	ENST00000375337	CLUSTER_ID=110
gdc_hotmaps-PANCAN	FBXW7	385	385	-	ENST00000281708	CLUSTER_ID=247
gdc_hotmaps-PANCAN	FBXW7	423	423	-	ENST00000281708	CLUSTER_ID=247
gdc_hotmaps-PANCAN	FBXW7	426	426	-	ENST00000281708	CLUSTER_ID=247
gdc_hotmaps-PANCAN	FBXW7	438	438	-	ENST00000281708	CLUSTER_ID=247
gdc_hotmaps-PANCAN	FBXW7	465	465	-	ENST00000281708	CLUSTER_ID=247
gdc_hotmaps-PANCAN	FBXW7	476	476	-	ENST00000281708	CLUSTER_ID=247
gdc_hotmaps-PANCAN	FBXW7	479	479	-	ENST00000281708	CLUSTER_ID=247
gdc_hotmaps-PANCAN	FBXW7	502	502	-	ENST00000281708	CLUSTER_ID=247
gdc_hotmaps-PANCAN	FBXW7	505	505	-	ENST00000281708	CLUSTER_ID=247
gdc_hotmaps-PANCAN	FBXW7	516	516	-	ENST00000281708	CLUSTER_ID=247
gdc_hotmaps-PANCAN	FBXW7	517	517	-	ENST00000281708	CLUSTER_ID=247
gdc_hotmaps-PANCAN	FBXW7	520	520	-	ENST00000281708	CLUSTER_ID=247
gdc_hotmaps-PANCAN	FBXW7	543	543	-	ENST00000281708	CLUSTER_ID=247
gdc_hotmaps-PANCAN	FBXW7	545	545	-	ENST00000281708	CLUSTER_ID=247
gdc_hotmaps-PANCAN	FBXW7	546	546	-	ENST00000281708	CLUSTER_ID=247
gdc_hotmaps-PANCAN	FBXW7	558	558	-	ENST00000281708	CLUSTER_ID=247
gdc_hotmaps-PANCAN	FBXW7	585	585	-	ENST00000281708	CLUSTER_ID=247
gdc_hotmaps-PANCAN	FGD5	398	398	-	ENST00000285046	CLUSTER_ID=248
gdc_hotmaps-PANCAN	FGFR2	227	227	-	ENST00000457416	CLUSTER_ID=148
gdc_hotmaps-PANCAN	FGFR2	237	237	-	ENST00000457416	CLUSTER_ID=148
gdc_hotmaps-PANCAN	FGFR2	247	247	-	ENST00000457416	CLUSTER_ID=148
gdc_hotmaps-PANCAN	FGFR2	251	251	-	ENST00000457416	CLUSTER_ID=148
gdc_hotmaps-PANCAN	FGFR2	252	252	-	ENST00000457416	CLUSTER_ID=148
gdc_hotmaps-PANCAN	FGFR2	253	253	-	ENST00000457416	CLUSTER_ID=148
gdc_hotmaps-PANCAN	FGFR2	254	254	-	ENST00000457416	CLUSTER_ID=148
gdc_hotmaps-PANCAN	FGFR2	276	276	-	ENST00000457416	CLUSTER_ID=148
gdc_hotmaps-PANCAN	FGFR2	383	383	-	ENST00000457416	CLUSTER_ID=148
gdc_hotmaps-PANCAN	FGFR2	385	385	-	ENST00000457416	CLUSTER_ID=148
gdc_hotmaps-PANCAN	FGFR2	438	438	-	ENST00000457416	CLUSTER_ID=148
gdc_hotmaps-PANCAN	FGFR2	440	440	-	ENST00000457416	CLUSTER_ID=148
gdc_hotmaps-PANCAN	FGFR2	545	545	-	ENST00000457416	CLUSTER_ID=149
gdc_hotmaps-PANCAN	FGFR2	606	606	-	ENST00000457416	CLUSTER_ID=148
gdc_hotmaps-PANCAN	FGFR3	248	248	-	ENST00000340107	CLUSTER_ID=150
gdc_hotmaps-PANCAN	FGFR3	249	249	-	ENST00000340107	CLUSTER_ID=150
gdc_hotmaps-PANCAN	FGFR3	605	605	-	ENST00000340107	CLUSTER_ID=150
gdc_hotmaps-PANCAN	FLT4	1072	1072	-	ENST00000261937	CLUSTER_ID=239
gdc_hotmaps-PANCAN	FOLH1	173	173	-	ENST00000256999	CLUSTER_ID=319
gdc_hotmaps-PANCAN	FOLH1	196	196	-	ENST00000256999	CLUSTER_ID=319
gdc_hotmaps-PANCAN	FOLH1	485	485	-	ENST00000256999	CLUSTER_ID=318
gdc_hotmaps-PANCAN	FOLH1	495	495	-	ENST00000256999	CLUSTER_ID=318
gdc_hotmaps-PANCAN	FOLH1	497	497	-	ENST00000256999	CLUSTER_ID=318
gdc_hotmaps-PANCAN	FOLH1	500	500	-	ENST00000256999	CLUSTER_ID=318
gdc_hotmaps-PANCAN	FOLH1	517	517	-	ENST00000256999	CLUSTER_ID=320
gdc_hotmaps-PANCAN	FOLH1	520	520	-	ENST00000256999	CLUSTER_ID=320
gdc_hotmaps-PANCAN	FSCN1	60	60	-	ENST00000382361	CLUSTER_ID=266
gdc_hotmaps-PANCAN	FSCN1	316	316	-	ENST00000382361	CLUSTER_ID=267
gdc_hotmaps-PANCAN	FSCN1	317	317	-	ENST00000382361	CLUSTER_ID=267
gdc_hotmaps-PANCAN	FSCN1	349	349	-	ENST00000382361	CLUSTER_ID=267
gdc_hotmaps-PANCAN	FSCN1	353	353	-	ENST00000382361	CLUSTER_ID=267
gdc_hotmaps-PANCAN	GALNT15	439	439	-	ENST00000339732	CLUSTER_ID=269
gdc_hotmaps-PANCAN	GH1	52	52	-	ENST00000323322	CLUSTER_ID=154
gdc_hotmaps-PANCAN	GH1	131	131	-	ENST00000323322	CLUSTER_ID=154
gdc_hotmaps-PANCAN	GHR	142	142	-	ENST00000230882	CLUSTER_ID=103
gdc_hotmaps-PANCAN	GHR	147	147	-	ENST00000230882	CLUSTER_ID=103
gdc_hotmaps-PANCAN	GHR	150	150	-	ENST00000230882	CLUSTER_ID=103
gdc_hotmaps-PANCAN	GHR	151	151	-	ENST00000230882	CLUSTER_ID=103
gdc_hotmaps-PANCAN	GHR	152	152	-	ENST00000230882	CLUSTER_ID=103
gdc_hotmaps-PANCAN	GHR	178	178	-	ENST00000230882	CLUSTER_ID=103
gdc_hotmaps-PANCAN	GNA11	209	209	-	ENST00000078429	CLUSTER_ID=349
gdc_hotmaps-PANCAN	GNA11	213	213	-	ENST00000078429	CLUSTER_ID=349
gdc_hotmaps-PANCAN	GNA11	241	241	-	ENST00000078429	CLUSTER_ID=349
gdc_hotmaps-PANCAN	GNA13	58	58	-	ENST00000439174	CLUSTER_ID=348
gdc_hotmaps-PANCAN	GNAQ	48	48	-	ENST00000286548	CLUSTER_ID=219
gdc_hotmaps-PANCAN	GNAQ	209	209	-	ENST00000286548	CLUSTER_ID=219
gdc_hotmaps-PANCAN	GNAQ	214	214	-	ENST00000286548	CLUSTER_ID=219
gdc_hotmaps-PANCAN	GNAQ	247	247	-	ENST00000286548	CLUSTER_ID=219
gdc_hotmaps-PANCAN	GNAS	703	703	-	ENST00000371100	CLUSTER_ID=220
gdc_hotmaps-PANCAN	GNAS	844	844	-	ENST00000371100	CLUSTER_ID=220
gdc_hotmaps-PANCAN	GNAS	849	849	-	ENST00000371100	CLUSTER_ID=220
gdc_hotmaps-PANCAN	GNAS	852	852	-	ENST00000371100	CLUSTER_ID=220
gdc_hotmaps-PANCAN	GNG2	55	55	-	ENST00000335281	CLUSTER_ID=164
gdc_hotmaps-PANCAN	GOLGA3	1121	1121	-	ENST00000204726	CLUSTER_ID=126
gdc_hotmaps-PANCAN	GTF2I	424	424	-	ENST00000324896	CLUSTER_ID=195
gdc_hotmaps-PANCAN	H2AFZ	52	52	-	ENST00000296417	CLUSTER_ID=159
gdc_hotmaps-PANCAN	HIF1AN	123	123	-	ENST00000299163	CLUSTER_ID=222
gdc_hotmaps-PANCAN	HIF1AN	126	126	-	ENST00000299163	CLUSTER_ID=222
gdc_hotmaps-PANCAN	HIF1AN	129	129	-	ENST00000299163	CLUSTER_ID=222
gdc_hotmaps-PANCAN	HIF1AN	130	130	-	ENST00000299163	CLUSTER_ID=222
gdc_hotmaps-PANCAN	HIF1AN	146	146	-	ENST00000299163	CLUSTER_ID=222
gdc_hotmaps-PANCAN	HIST1H2BH	73	73	-	ENST00000356350	CLUSTER_ID=207
gdc_hotmaps-PANCAN	HRAS	11	11	-	ENST00000451590	CLUSTER_ID=170
gdc_hotmaps-PANCAN	HRAS	12	12	-	ENST00000451590	CLUSTER_ID=170
gdc_hotmaps-PANCAN	HRAS	13	13	-	ENST00000451590	CLUSTER_ID=170
gdc_hotmaps-PANCAN	HRAS	33	33	-	ENST00000451590	CLUSTER_ID=170
gdc_hotmaps-PANCAN	HRAS	53	53	-	ENST00000451590	CLUSTER_ID=170
gdc_hotmaps-PANCAN	HRAS	59	59	-	ENST00000451590	CLUSTER_ID=170
gdc_hotmaps-PANCAN	HRAS	60	60	-	ENST00000451590	CLUSTER_ID=170
gdc_hotmaps-PANCAN	HRAS	61	61	-	ENST00000451590	CLUSTER_ID=170
gdc_hotmaps-PANCAN	HRAS	117	117	-	ENST00000451590	CLUSTER_ID=170
gdc_hotmaps-PANCAN	HRAS	118	118	-	ENST00000451590	CLUSTER_ID=170
gdc_hotmaps-PANCAN	IDH1	109	109	-	ENST00000415913	CLUSTER_ID=141
gdc_hotmaps-PANCAN	IDH1	132	132	-	ENST00000415913	CLUSTER_ID=141
gdc_hotmaps-PANCAN	IDH2	140	140	-	ENST00000330062	CLUSTER_ID=140
gdc_hotmaps-PANCAN	IDH2	172	172	-	ENST00000330062	CLUSTER_ID=140
gdc_hotmaps-PANCAN	IL6	51	51	-	ENST00000404625	CLUSTER_ID=278
gdc_hotmaps-PANCAN	IL6	53	53	-	ENST00000404625	CLUSTER_ID=278
gdc_hotmaps-PANCAN	IL6	58	58	-	ENST00000404625	CLUSTER_ID=278
gdc_hotmaps-PANCAN	IL6	59	59	-	ENST00000404625	CLUSTER_ID=278
gdc_hotmaps-PANCAN	IL6	60	60	-	ENST00000404625	CLUSTER_ID=278
gdc_hotmaps-PANCAN	INHBA	373	373	-	ENST00000242208	CLUSTER_ID=124
gdc_hotmaps-PANCAN	INHBA	377	377	-	ENST00000242208	CLUSTER_ID=124
gdc_hotmaps-PANCAN	INHBA	381	381	-	ENST00000242208	CLUSTER_ID=124
gdc_hotmaps-PANCAN	ITGAX	410	410	-	ENST00000268296	CLUSTER_ID=210
gdc_hotmaps-PANCAN	ITGAX	421	421	-	ENST00000268296	CLUSTER_ID=210
gdc_hotmaps-PANCAN	ITGAX	426	426	-	ENST00000268296	CLUSTER_ID=211
gdc_hotmaps-PANCAN	ITGAX	461	461	-	ENST00000268296	CLUSTER_ID=210
gdc_hotmaps-PANCAN	ITGAX	462	462	-	ENST00000268296	CLUSTER_ID=210
gdc_hotmaps-PANCAN	ITGAX	463	463	-	ENST00000268296	CLUSTER_ID=210
gdc_hotmaps-PANCAN	ITGAX	464	464	-	ENST00000268296	CLUSTER_ID=210
gdc_hotmaps-PANCAN	ITGAX	465	465	-	ENST00000268296	CLUSTER_ID=210
gdc_hotmaps-PANCAN	ITGAX	509	509	-	ENST00000268296	CLUSTER_ID=212
gdc_hotmaps-PANCAN	ITGAX	615	615	-	ENST00000268296	CLUSTER_ID=215
gdc_hotmaps-PANCAN	ITGAX	684	684	-	ENST00000268296	CLUSTER_ID=209
gdc_hotmaps-PANCAN	ITGAX	685	685	-	ENST00000268296	CLUSTER_ID=209
gdc_hotmaps-PANCAN	ITGAX	687	687	-	ENST00000268296	CLUSTER_ID=209
gdc_hotmaps-PANCAN	ITGAX	707	707	-	ENST00000268296	CLUSTER_ID=213
gdc_hotmaps-PANCAN	ITGAX	738	738	-	ENST00000268296	CLUSTER_ID=214
gdc_hotmaps-PANCAN	ITGAX	816	816	-	ENST00000268296	CLUSTER_ID=208
gdc_hotmaps-PANCAN	ITGAX	870	870	-	ENST00000268296	CLUSTER_ID=208
gdc_hotmaps-PANCAN	ITGB2	270	270	-	ENST00000397850	CLUSTER_ID=323
gdc_hotmaps-PANCAN	ITGB2	271	271	-	ENST00000397850	CLUSTER_ID=323
gdc_hotmaps-PANCAN	ITGB2	529	529	-	ENST00000397850	CLUSTER_ID=324
gdc_hotmaps-PANCAN	KCNJ6	276	276	-	ENST00000609713	CLUSTER_ID=271
gdc_hotmaps-PANCAN	KCNMA1	528	528	-	ENST00000404857	CLUSTER_ID=184
gdc_hotmaps-PANCAN	KCNMA1	841	841	-	ENST00000404857	CLUSTER_ID=184
gdc_hotmaps-PANCAN	KEAP1	333	333	-	ENST00000171111	CLUSTER_ID=279
gdc_hotmaps-PANCAN	KEAP1	413	413	-	ENST00000171111	CLUSTER_ID=279
gdc_hotmaps-PANCAN	KEAP1	415	415	-	ENST00000171111	CLUSTER_ID=279
gdc_hotmaps-PANCAN	KEAP1	461	461	-	ENST00000171111	CLUSTER_ID=279
gdc_hotmaps-PANCAN	KEAP1	477	477	-	ENST00000171111	CLUSTER_ID=279
gdc_hotmaps-PANCAN	KEAP1	483	483	-	ENST00000171111	CLUSTER_ID=279
gdc_hotmaps-PANCAN	KEAP1	524	524	-	ENST00000171111	CLUSTER_ID=279
gdc_hotmaps-PANCAN	KEAP1	525	525	-	ENST00000171111	CLUSTER_ID=279
gdc_hotmaps-PANCAN	KEAP1	571	571	-	ENST00000171111	CLUSTER_ID=279
gdc_hotmaps-PANCAN	KEAP1	603	603	-	ENST00000171111	CLUSTER_ID=279
gdc_hotmaps-PANCAN	KIF5B	82	82	-	ENST00000302418	CLUSTER_ID=156
gdc_hotmaps-PANCAN	KIR3DL1	118	118	-	ENST00000391728	CLUSTER_ID=205
gdc_hotmaps-PANCAN	KIR3DL1	209	209	-	ENST00000391728	CLUSTER_ID=205
gdc_hotmaps-PANCAN	KIT	573	573	-	ENST00000288135	CLUSTER_ID=160
gdc_hotmaps-PANCAN	KIT	576	576	-	ENST00000288135	CLUSTER_ID=160
gdc_hotmaps-PANCAN	KIT	638	638	-	ENST00000288135	CLUSTER_ID=160
gdc_hotmaps-PANCAN	KIT	642	642	-	ENST00000288135	CLUSTER_ID=160
gdc_hotmaps-PANCAN	KIT	812	812	-	ENST00000288135	CLUSTER_ID=160
gdc_hotmaps-PANCAN	KIT	814	814	-	ENST00000288135	CLUSTER_ID=160
gdc_hotmaps-PANCAN	KIT	816	816	-	ENST00000288135	CLUSTER_ID=160
gdc_hotmaps-PANCAN	KIT	818	818	-	ENST00000288135	CLUSTER_ID=160
gdc_hotmaps-PANCAN	KLF5	414	414	-	ENST00000377687	CLUSTER_ID=310
gdc_hotmaps-PANCAN	KLF5	417	417	-	ENST00000377687	CLUSTER_ID=310
gdc_hotmaps-PANCAN	KLF5	418	418	-	ENST00000377687	CLUSTER_ID=310
gdc_hotmaps-PANCAN	KLF5	419	419	-	ENST00000377687	CLUSTER_ID=310
gdc_hotmaps-PANCAN	KLHDC7A	629	629	-	ENST00000400664	CLUSTER_ID=333
gdc_hotmaps-PANCAN	KMT2C	357	357	-	ENST00000262189	CLUSTER_ID=322
gdc_hotmaps-PANCAN	KMT2C	964	964	-	ENST00000262189	CLUSTER_ID=321
gdc_hotmaps-PANCAN	KMT2C	967	967	-	ENST00000262189	CLUSTER_ID=321
gdc_hotmaps-PANCAN	KMT2C	969	969	-	ENST00000262189	CLUSTER_ID=321
gdc_hotmaps-PANCAN	KMT2C	970	970	-	ENST00000262189	CLUSTER_ID=321
gdc_hotmaps-PANCAN	KMT2C	972	972	-	ENST00000262189	CLUSTER_ID=321
gdc_hotmaps-PANCAN	KRAS	12	12	-	ENST00000256078	CLUSTER_ID=152
gdc_hotmaps-PANCAN	KRAS	13	13	-	ENST00000256078	CLUSTER_ID=152
gdc_hotmaps-PANCAN	KRAS	14	14	-	ENST00000256078	CLUSTER_ID=152
gdc_hotmaps-PANCAN	KRAS	17	17	-	ENST00000256078	CLUSTER_ID=152
gdc_hotmaps-PANCAN	KRAS	34	34	-	ENST00000256078	CLUSTER_ID=152
gdc_hotmaps-PANCAN	KRAS	59	59	-	ENST00000256078	CLUSTER_ID=152
gdc_hotmaps-PANCAN	KRAS	61	61	-	ENST00000256078	CLUSTER_ID=152
gdc_hotmaps-PANCAN	KRAS	62	62	-	ENST00000256078	CLUSTER_ID=152
gdc_hotmaps-PANCAN	KRAS	117	117	-	ENST00000256078	CLUSTER_ID=152
gdc_hotmaps-PANCAN	KRT15	202	202	-	ENST00000254043	CLUSTER_ID=221
gdc_hotmaps-PANCAN	KRT15	205	205	-	ENST00000254043	CLUSTER_ID=221
gdc_hotmaps-PANCAN	KRT15	206	206	-	ENST00000254043	CLUSTER_ID=221
gdc_hotmaps-PANCAN	L3MBTL1	335	335	-	ENST00000427442	CLUSTER_ID=161
gdc_hotmaps-PANCAN	L3MBTL1	352	352	-	ENST00000427442	CLUSTER_ID=161
gdc_hotmaps-PANCAN	LPA	888	888	-	ENST00000447678	CLUSTER_ID=151
gdc_hotmaps-PANCAN	LUC7L2	210	210	-	ENST00000541515	CLUSTER_ID=199
gdc_hotmaps-PANCAN	LUC7L2	214	214	-	ENST00000541515	CLUSTER_ID=199
gdc_hotmaps-PANCAN	LUC7L2	274	274	-	ENST00000541515	CLUSTER_ID=199
gdc_hotmaps-PANCAN	MAATS1	604	604	-	ENST00000273390	CLUSTER_ID=157
gdc_hotmaps-PANCAN	MAATS1	605	605	-	ENST00000273390	CLUSTER_ID=157
gdc_hotmaps-PANCAN	MAATS1	607	607	-	ENST00000273390	CLUSTER_ID=157
gdc_hotmaps-PANCAN	MAATS1	608	608	-	ENST00000273390	CLUSTER_ID=157
gdc_hotmaps-PANCAN	MAATS1	610	610	-	ENST00000273390	CLUSTER_ID=157
gdc_hotmaps-PANCAN	MAATS1	668	668	-	ENST00000273390	CLUSTER_ID=157
gdc_hotmaps-PANCAN	MAGI2	155	155	-	ENST00000354212	CLUSTER_ID=127
gdc_hotmaps-PANCAN	MAP2K1	53	53	-	ENST00000307102	CLUSTER_ID=300
gdc_hotmaps-PANCAN	MAP2K1	57	57	-	ENST00000307102	CLUSTER_ID=300
gdc_hotmaps-PANCAN	MAP2K1	121	121	-	ENST00000307102	CLUSTER_ID=300
gdc_hotmaps-PANCAN	MAP2K1	122	122	-	ENST00000307102	CLUSTER_ID=300
gdc_hotmaps-PANCAN	MAP2K1	124	124	-	ENST00000307102	CLUSTER_ID=300
gdc_hotmaps-PANCAN	MAP2K1	128	128	-	ENST00000307102	CLUSTER_ID=300
gdc_hotmaps-PANCAN	MAP2K1	130	130	-	ENST00000307102	CLUSTER_ID=300
gdc_hotmaps-PANCAN	MAP2K1	203	203	-	ENST00000307102	CLUSTER_ID=300
gdc_hotmaps-PANCAN	MAP2K7	242	242	-	ENST00000397979	CLUSTER_ID=302
gdc_hotmaps-PANCAN	MAP2K7	243	243	-	ENST00000397979	CLUSTER_ID=302
gdc_hotmaps-PANCAN	MAP2K7	290	290	-	ENST00000397979	CLUSTER_ID=302
gdc_hotmaps-PANCAN	MAP3K4	1344	1344	-	ENST00000392142	CLUSTER_ID=122
gdc_hotmaps-PANCAN	MAP3K4	1361	1361	-	ENST00000392142	CLUSTER_ID=122
gdc_hotmaps-PANCAN	MAP3K4	1368	1368	-	ENST00000392142	CLUSTER_ID=122
gdc_hotmaps-PANCAN	MAP7D2	562	562	-	ENST00000379643	CLUSTER_ID=331
gdc_hotmaps-PANCAN	MAPK1	81	81	-	ENST00000215832	CLUSTER_ID=243
gdc_hotmaps-PANCAN	MAPK1	131	131	-	ENST00000215832	CLUSTER_ID=243
gdc_hotmaps-PANCAN	MAPK1	135	135	-	ENST00000215832	CLUSTER_ID=243
gdc_hotmaps-PANCAN	MAPK1	148	148	-	ENST00000215832	CLUSTER_ID=243
gdc_hotmaps-PANCAN	MAPK1	319	319	-	ENST00000215832	CLUSTER_ID=243
gdc_hotmaps-PANCAN	MAPK1	321	321	-	ENST00000215832	CLUSTER_ID=243
gdc_hotmaps-PANCAN	MAPK1	322	322	-	ENST00000215832	CLUSTER_ID=243
gdc_hotmaps-PANCAN	MATN4	396	396	-	ENST00000537548	CLUSTER_ID=178
gdc_hotmaps-PANCAN	MAX	60	60	-	ENST00000358664	CLUSTER_ID=155
gdc_hotmaps-PANCAN	MCF2L	739	739	-	ENST00000535094	CLUSTER_ID=277
gdc_hotmaps-PANCAN	ME1	164	164	-	ENST00000369705	CLUSTER_ID=237
gdc_hotmaps-PANCAN	ME1	194	194	-	ENST00000369705	CLUSTER_ID=237
gdc_hotmaps-PANCAN	MMP13	188	188	-	ENST00000260302	CLUSTER_ID=169
gdc_hotmaps-PANCAN	MMP13	190	190	-	ENST00000260302	CLUSTER_ID=169
gdc_hotmaps-PANCAN	MMP13	197	197	-	ENST00000260302	CLUSTER_ID=169
gdc_hotmaps-PANCAN	MMP13	223	223	-	ENST00000260302	CLUSTER_ID=169
gdc_hotmaps-PANCAN	MMP13	225	225	-	ENST00000260302	CLUSTER_ID=169
gdc_hotmaps-PANCAN	MMP13	227	227	-	ENST00000260302	CLUSTER_ID=169
gdc_hotmaps-PANCAN	MMP13	230	230	-	ENST00000260302	CLUSTER_ID=169
gdc_hotmaps-PANCAN	MPRIP	761	761	-	ENST00000395811	CLUSTER_ID=273
gdc_hotmaps-PANCAN	MPRIP	848	848	-	ENST00000395811	CLUSTER_ID=273
gdc_hotmaps-PANCAN	MTOR	1974	1974	-	ENST00000361445	CLUSTER_ID=258
gdc_hotmaps-PANCAN	MTOR	1977	1977	-	ENST00000361445	CLUSTER_ID=258
gdc_hotmaps-PANCAN	MTOR	2209	2209	-	ENST00000361445	CLUSTER_ID=259
gdc_hotmaps-PANCAN	MTOR	2210	2210	-	ENST00000361445	CLUSTER_ID=259
gdc_hotmaps-PANCAN	MTOR	2215	2215	-	ENST00000361445	CLUSTER_ID=259
gdc_hotmaps-PANCAN	MTOR	2216	2216	-	ENST00000361445	CLUSTER_ID=259
gdc_hotmaps-PANCAN	MTOR	2406	2406	-	ENST00000361445	CLUSTER_ID=259
gdc_hotmaps-PANCAN	MTOR	2422	2422	-	ENST00000361445	CLUSTER_ID=258
gdc_hotmaps-PANCAN	MUC4	862	862	-	ENST00000463781	CLUSTER_ID=146
gdc_hotmaps-PANCAN	MUC4	977	977	-	ENST00000463781	CLUSTER_ID=145
gdc_hotmaps-PANCAN	MYH13	80	80	-	ENST00000418404	CLUSTER_ID=106
gdc_hotmaps-PANCAN	MYOM1	300	300	-	ENST00000356443	CLUSTER_ID=224
gdc_hotmaps-PANCAN	MYOM1	307	307	-	ENST00000356443	CLUSTER_ID=224
gdc_hotmaps-PANCAN	NFE2L2	77	77	-	ENST00000397062	CLUSTER_ID=180
gdc_hotmaps-PANCAN	NFE2L2	79	79	-	ENST00000397062	CLUSTER_ID=180
gdc_hotmaps-PANCAN	NFE2L2	80	80	-	ENST00000397062	CLUSTER_ID=180
gdc_hotmaps-PANCAN	NFE2L2	81	81	-	ENST00000397062	CLUSTER_ID=180
gdc_hotmaps-PANCAN	NFE2L2	82	82	-	ENST00000397062	CLUSTER_ID=180
gdc_hotmaps-PANCAN	NFE2L2	124	124	-	ENST00000397062	CLUSTER_ID=180
gdc_hotmaps-PANCAN	NFE2L2	161	161	-	ENST00000397062	CLUSTER_ID=180
gdc_hotmaps-PANCAN	NPEPPS	434	434	-	ENST00000322157	CLUSTER_ID=227
gdc_hotmaps-PANCAN	NR1I2	392	392	-	ENST00000337940	CLUSTER_ID=162
gdc_hotmaps-PANCAN	NR1I3	329	329	-	ENST00000367980	CLUSTER_ID=179
gdc_hotmaps-PANCAN	NR1I3	330	330	-	ENST00000367980	CLUSTER_ID=179
gdc_hotmaps-PANCAN	NRAS	12	12	-	ENST00000369535	CLUSTER_ID=308
gdc_hotmaps-PANCAN	NRAS	13	13	-	ENST00000369535	CLUSTER_ID=308
gdc_hotmaps-PANCAN	NRAS	16	16	-	ENST00000369535	CLUSTER_ID=308
gdc_hotmaps-PANCAN	NRAS	61	61	-	ENST00000369535	CLUSTER_ID=308
gdc_hotmaps-PANCAN	NRAS	62	62	-	ENST00000369535	CLUSTER_ID=308
gdc_hotmaps-PANCAN	NRAS	83	83	-	ENST00000369535	CLUSTER_ID=308
gdc_hotmaps-PANCAN	NRAS	85	85	-	ENST00000369535	CLUSTER_ID=308
gdc_hotmaps-PANCAN	NRAS	87	87	-	ENST00000369535	CLUSTER_ID=308
gdc_hotmaps-PANCAN	NRAS	92	92	-	ENST00000369535	CLUSTER_ID=308
gdc_hotmaps-PANCAN	NUP93	262	262	-	ENST00000308159	CLUSTER_ID=329
gdc_hotmaps-PANCAN	NUP93	263	263	-	ENST00000308159	CLUSTER_ID=329
gdc_hotmaps-PANCAN	NUP93	327	327	-	ENST00000308159	CLUSTER_ID=329
gdc_hotmaps-PANCAN	NUP93	412	412	-	ENST00000308159	CLUSTER_ID=329
gdc_hotmaps-PANCAN	NUP93	415	415	-	ENST00000308159	CLUSTER_ID=329
gdc_hotmaps-PANCAN	OPRM1	462	462	-	ENST00000434900	CLUSTER_ID=345
gdc_hotmaps-PANCAN	OPRM1	464	464	-	ENST00000434900	CLUSTER_ID=345
gdc_hotmaps-PANCAN	OR4N4	70	70	-	ENST00000328795	CLUSTER_ID=144
gdc_hotmaps-PANCAN	OR6C1	68	68	-	ENST00000379668	CLUSTER_ID=257
gdc_hotmaps-PANCAN	PCBP1	21	21	-	ENST00000303577	CLUSTER_ID=194
gdc_hotmaps-PANCAN	PCBP1	100	100	-	ENST00000303577	CLUSTER_ID=194
gdc_hotmaps-PANCAN	PCBP1	102	102	-	ENST00000303577	CLUSTER_ID=194
gdc_hotmaps-PANCAN	PCDH9	1136	1136	-	ENST00000544246	CLUSTER_ID=339
gdc_hotmaps-PANCAN	PCDHA1	500	500	-	ENST00000504120	CLUSTER_ID=340
gdc_hotmaps-PANCAN	PCDHA11	620	620	-	ENST00000398640	CLUSTER_ID=238
gdc_hotmaps-PANCAN	PCDHA12	453	453	-	ENST00000398631	CLUSTER_ID=241
gdc_hotmaps-PANCAN	PCDHA2	503	503	-	ENST00000526136	CLUSTER_ID=338
gdc_hotmaps-PANCAN	PCDHB4	449	449	-	ENST00000194152	CLUSTER_ID=185
gdc_hotmaps-PANCAN	PCF11	584	584	-	ENST00000298281	CLUSTER_ID=123
gdc_hotmaps-PANCAN	PCF11	586	586	-	ENST00000298281	CLUSTER_ID=123
gdc_hotmaps-PANCAN	PCF11	587	587	-	ENST00000298281	CLUSTER_ID=123
gdc_hotmaps-PANCAN	PCF11	590	590	-	ENST00000298281	CLUSTER_ID=123
gdc_hotmaps-PANCAN	PCF11	591	591	-	ENST00000298281	CLUSTER_ID=123
gdc_hotmaps-PANCAN	PCF11	592	592	-	ENST00000298281	CLUSTER_ID=123
gdc_hotmaps-PANCAN	PCF11	593	593	-	ENST00000298281	CLUSTER_ID=123
gdc_hotmaps-PANCAN	PCF11	594	594	-	ENST00000298281	CLUSTER_ID=123
gdc_hotmaps-PANCAN	PCF11	595	595	-	ENST00000298281	CLUSTER_ID=123
gdc_hotmaps-PANCAN	PCF11	596	596	-	ENST00000298281	CLUSTER_ID=123
gdc_hotmaps-PANCAN	PCF11	597	597	-	ENST00000298281	CLUSTER_ID=123
gdc_hotmaps-PANCAN	PCLO	1368	1368	-	ENST00000333891	CLUSTER_ID=189
gdc_hotmaps-PANCAN	PFKFB3	256	256	-	ENST00000379775	CLUSTER_ID=344
gdc_hotmaps-PANCAN	PFKFB3	275	275	-	ENST00000379775	CLUSTER_ID=344
gdc_hotmaps-PANCAN	PI3	82	82	-	ENST00000243924	CLUSTER_ID=147
gdc_hotmaps-PANCAN	PI3	108	108	-	ENST00000243924	CLUSTER_ID=147
gdc_hotmaps-PANCAN	PI3	109	109	-	ENST00000243924	CLUSTER_ID=147
gdc_hotmaps-PANCAN	PIK3CA	38	38	-	ENST00000263967	CLUSTER_ID=114
gdc_hotmaps-PANCAN	PIK3CA	39	39	-	ENST00000263967	CLUSTER_ID=114
gdc_hotmaps-PANCAN	PIK3CA	81	81	-	ENST00000263967	CLUSTER_ID=114
gdc_hotmaps-PANCAN	PIK3CA	83	83	-	ENST00000263967	CLUSTER_ID=114
gdc_hotmaps-PANCAN	PIK3CA	87	87	-	ENST00000263967	CLUSTER_ID=114
gdc_hotmaps-PANCAN	PIK3CA	88	88	-	ENST00000263967	CLUSTER_ID=114
gdc_hotmaps-PANCAN	PIK3CA	90	90	-	ENST00000263967	CLUSTER_ID=114
gdc_hotmaps-PANCAN	PIK3CA	93	93	-	ENST00000263967	CLUSTER_ID=114
gdc_hotmaps-PANCAN	PIK3CA	104	104	-	ENST00000263967	CLUSTER_ID=114
gdc_hotmaps-PANCAN	PIK3CA	106	106	-	ENST00000263967	CLUSTER_ID=114
gdc_hotmaps-PANCAN	PIK3CA	107	107	-	ENST00000263967	CLUSTER_ID=114
gdc_hotmaps-PANCAN	PIK3CA	108	108	-	ENST00000263967	CLUSTER_ID=114
gdc_hotmaps-PANCAN	PIK3CA	111	111	-	ENST00000263967	CLUSTER_ID=114
gdc_hotmaps-PANCAN	PIK3CA	115	115	-	ENST00000263967	CLUSTER_ID=114
gdc_hotmaps-PANCAN	PIK3CA	118	118	-	ENST00000263967	CLUSTER_ID=114
gdc_hotmaps-PANCAN	PIK3CA	344	344	-	ENST00000263967	CLUSTER_ID=116
gdc_hotmaps-PANCAN	PIK3CA	345	345	-	ENST00000263967	CLUSTER_ID=116
gdc_hotmaps-PANCAN	PIK3CA	378	378	-	ENST00000263967	CLUSTER_ID=116
gdc_hotmaps-PANCAN	PIK3CA	379	379	-	ENST00000263967	CLUSTER_ID=116
gdc_hotmaps-PANCAN	PIK3CA	380	380	-	ENST00000263967	CLUSTER_ID=116
gdc_hotmaps-PANCAN	PIK3CA	417	417	-	ENST00000263967	CLUSTER_ID=115
gdc_hotmaps-PANCAN	PIK3CA	418	418	-	ENST00000263967	CLUSTER_ID=115
gdc_hotmaps-PANCAN	PIK3CA	420	420	-	ENST00000263967	CLUSTER_ID=115
gdc_hotmaps-PANCAN	PIK3CA	453	453	-	ENST00000263967	CLUSTER_ID=115
gdc_hotmaps-PANCAN	PIK3CA	471	471	-	ENST00000263967	CLUSTER_ID=116
gdc_hotmaps-PANCAN	PIK3CA	538	538	-	ENST00000263967	CLUSTER_ID=117
gdc_hotmaps-PANCAN	PIK3CA	539	539	-	ENST00000263967	CLUSTER_ID=117
gdc_hotmaps-PANCAN	PIK3CA	542	542	-	ENST00000263967	CLUSTER_ID=117
gdc_hotmaps-PANCAN	PIK3CA	545	545	-	ENST00000263967	CLUSTER_ID=117
gdc_hotmaps-PANCAN	PIK3CA	546	546	-	ENST00000263967	CLUSTER_ID=117
gdc_hotmaps-PANCAN	PIK3CA	547	547	-	ENST00000263967	CLUSTER_ID=117
gdc_hotmaps-PANCAN	PIK3CA	741	741	-	ENST00000263967	CLUSTER_ID=114
gdc_hotmaps-PANCAN	PIK3CA	956	956	-	ENST00000263967	CLUSTER_ID=113
gdc_hotmaps-PANCAN	PIK3CA	958	958	-	ENST00000263967	CLUSTER_ID=113
gdc_hotmaps-PANCAN	PIK3CA	971	971	-	ENST00000263967	CLUSTER_ID=113
gdc_hotmaps-PANCAN	PIK3CA	1029	1029	-	ENST00000263967	CLUSTER_ID=117
gdc_hotmaps-PANCAN	PIK3CA	1040	1040	-	ENST00000263967	CLUSTER_ID=113
gdc_hotmaps-PANCAN	PIK3CA	1043	1043	-	ENST00000263967	CLUSTER_ID=113
gdc_hotmaps-PANCAN	PIK3CA	1044	1044	-	ENST00000263967	CLUSTER_ID=113
gdc_hotmaps-PANCAN	PIK3CA	1045	1045	-	ENST00000263967	CLUSTER_ID=113
gdc_hotmaps-PANCAN	PIK3CA	1047	1047	-	ENST00000263967	CLUSTER_ID=113
gdc_hotmaps-PANCAN	PIK3CA	1048	1048	-	ENST00000263967	CLUSTER_ID=113
gdc_hotmaps-PANCAN	PIK3CA	1049	1049	-	ENST00000263967	CLUSTER_ID=113
gdc_hotmaps-PANCAN	PIK3CA	1052	1052	-	ENST00000263967	CLUSTER_ID=113
gdc_hotmaps-PANCAN	PIK3CB	1049	1049	-	ENST00000477593	CLUSTER_ID=118
gdc_hotmaps-PANCAN	PIK3CB	1051	1051	-	ENST00000477593	CLUSTER_ID=118
gdc_hotmaps-PANCAN	PIK3CD	335	335	-	ENST00000377346	CLUSTER_ID=120
gdc_hotmaps-PANCAN	PIK3CD	336	336	-	ENST00000377346	CLUSTER_ID=120
gdc_hotmaps-PANCAN	PIK3CD	416	416	-	ENST00000377346	CLUSTER_ID=120
gdc_hotmaps-PANCAN	PIK3R1	360	360	-	ENST00000521381	CLUSTER_ID=193
gdc_hotmaps-PANCAN	PIK3R1	375	375	-	ENST00000521381	CLUSTER_ID=192
gdc_hotmaps-PANCAN	PIK3R1	376	376	-	ENST00000521381	CLUSTER_ID=192
gdc_hotmaps-PANCAN	PIK3R1	379	379	-	ENST00000521381	CLUSTER_ID=192
gdc_hotmaps-PANCAN	PIK3R1	557	557	-	ENST00000521381	CLUSTER_ID=191
gdc_hotmaps-PANCAN	PIK3R1	560	560	-	ENST00000521381	CLUSTER_ID=191
gdc_hotmaps-PANCAN	PIK3R1	564	564	-	ENST00000521381	CLUSTER_ID=191
gdc_hotmaps-PANCAN	PIK3R1	565	565	-	ENST00000521381	CLUSTER_ID=191
gdc_hotmaps-PANCAN	PIK3R1	567	567	-	ENST00000521381	CLUSTER_ID=191
gdc_hotmaps-PANCAN	PIK3R1	568	568	-	ENST00000521381	CLUSTER_ID=191
gdc_hotmaps-PANCAN	PLCB3	261	261	-	ENST00000540288	CLUSTER_ID=200
gdc_hotmaps-PANCAN	POTEC	164	164	-	ENST00000358970	CLUSTER_ID=303
gdc_hotmaps-PANCAN	POTEC	165	165	-	ENST00000358970	CLUSTER_ID=303
gdc_hotmaps-PANCAN	POTEE	144	144	-	ENST00000356920	CLUSTER_ID=316
gdc_hotmaps-PANCAN	POTEE	166	166	-	ENST00000356920	CLUSTER_ID=316
gdc_hotmaps-PANCAN	POTEE	911	911	-	ENST00000356920	CLUSTER_ID=315
gdc_hotmaps-PANCAN	POTEH	310	310	-	ENST00000343518	CLUSTER_ID=313
gdc_hotmaps-PANCAN	POTEH	313	313	-	ENST00000343518	CLUSTER_ID=313
gdc_hotmaps-PANCAN	POTEH	316	316	-	ENST00000343518	CLUSTER_ID=313
gdc_hotmaps-PANCAN	PPARG	475	475	-	ENST00000287820	CLUSTER_ID=204
gdc_hotmaps-PANCAN	PPARG	476	476	-	ENST00000287820	CLUSTER_ID=204
gdc_hotmaps-PANCAN	PPP2R1A	141	141	-	ENST00000322088	CLUSTER_ID=288
gdc_hotmaps-PANCAN	PPP2R1A	144	144	-	ENST00000322088	CLUSTER_ID=288
gdc_hotmaps-PANCAN	PPP2R1A	145	145	-	ENST00000322088	CLUSTER_ID=288
gdc_hotmaps-PANCAN	PPP2R1A	148	148	-	ENST00000322088	CLUSTER_ID=288
gdc_hotmaps-PANCAN	PPP2R1A	179	179	-	ENST00000322088	CLUSTER_ID=288
gdc_hotmaps-PANCAN	PPP2R1A	182	182	-	ENST00000322088	CLUSTER_ID=288
gdc_hotmaps-PANCAN	PPP2R1A	183	183	-	ENST00000322088	CLUSTER_ID=288
gdc_hotmaps-PANCAN	PPP2R1A	215	215	-	ENST00000322088	CLUSTER_ID=288
gdc_hotmaps-PANCAN	PPP2R1A	216	216	-	ENST00000322088	CLUSTER_ID=288
gdc_hotmaps-PANCAN	PPP2R1A	217	217	-	ENST00000322088	CLUSTER_ID=288
gdc_hotmaps-PANCAN	PPP2R1A	219	219	-	ENST00000322088	CLUSTER_ID=288
gdc_hotmaps-PANCAN	PPP2R1A	220	220	-	ENST00000322088	CLUSTER_ID=288
gdc_hotmaps-PANCAN	PPP2R1A	253	253	-	ENST00000322088	CLUSTER_ID=288
gdc_hotmaps-PANCAN	PPP2R1A	254	254	-	ENST00000322088	CLUSTER_ID=288
gdc_hotmaps-PANCAN	PPP2R1A	256	256	-	ENST00000322088	CLUSTER_ID=288
gdc_hotmaps-PANCAN	PPP2R1A	257	257	-	ENST00000322088	CLUSTER_ID=288
gdc_hotmaps-PANCAN	PPP2R1A	258	258	-	ENST00000322088	CLUSTER_ID=288
gdc_hotmaps-PANCAN	PPP2R1A	260	260	-	ENST00000322088	CLUSTER_ID=288
gdc_hotmaps-PANCAN	PPP2R3B	404	404	-	ENST00000390665	CLUSTER_ID=104
gdc_hotmaps-PANCAN	PRAMEF12	89	89	-	ENST00000357726	CLUSTER_ID=158
gdc_hotmaps-PANCAN	PRAMEF12	97	97	-	ENST00000357726	CLUSTER_ID=158
gdc_hotmaps-PANCAN	PRIM2	309	309	-	ENST00000607273	CLUSTER_ID=128
gdc_hotmaps-PANCAN	PRMT6	290	290	-	ENST00000370078	CLUSTER_ID=143
gdc_hotmaps-PANCAN	PRMT8	239	239	-	ENST00000382622	CLUSTER_ID=137
gdc_hotmaps-PANCAN	PRMT8	251	251	-	ENST00000382622	CLUSTER_ID=137
gdc_hotmaps-PANCAN	PRODH2	210	210	-	ENST00000301175	CLUSTER_ID=225
gdc_hotmaps-PANCAN	PRUNE2	919	919	-	ENST00000376718	CLUSTER_ID=347
gdc_hotmaps-PANCAN	PTEN	34	34	-	ENST00000371953	CLUSTER_ID=181
gdc_hotmaps-PANCAN	PTEN	35	35	-	ENST00000371953	CLUSTER_ID=181
gdc_hotmaps-PANCAN	PTEN	36	36	-	ENST00000371953	CLUSTER_ID=181
gdc_hotmaps-PANCAN	PTEN	70	70	-	ENST00000371953	CLUSTER_ID=181
gdc_hotmaps-PANCAN	PTEN	71	71	-	ENST00000371953	CLUSTER_ID=181
gdc_hotmaps-PANCAN	PTEN	90	90	-	ENST00000371953	CLUSTER_ID=181
gdc_hotmaps-PANCAN	PTEN	92	92	-	ENST00000371953	CLUSTER_ID=181
gdc_hotmaps-PANCAN	PTEN	93	93	-	ENST00000371953	CLUSTER_ID=181
gdc_hotmaps-PANCAN	PTEN	95	95	-	ENST00000371953	CLUSTER_ID=181
gdc_hotmaps-PANCAN	PTEN	96	96	-	ENST00000371953	CLUSTER_ID=181
gdc_hotmaps-PANCAN	PTEN	122	122	-	ENST00000371953	CLUSTER_ID=181
gdc_hotmaps-PANCAN	PTEN	123	123	-	ENST00000371953	CLUSTER_ID=181
gdc_hotmaps-PANCAN	PTEN	124	124	-	ENST00000371953	CLUSTER_ID=181
gdc_hotmaps-PANCAN	PTEN	125	125	-	ENST00000371953	CLUSTER_ID=181
gdc_hotmaps-PANCAN	PTEN	126	126	-	ENST00000371953	CLUSTER_ID=181
gdc_hotmaps-PANCAN	PTEN	127	127	-	ENST00000371953	CLUSTER_ID=181
gdc_hotmaps-PANCAN	PTEN	128	128	-	ENST00000371953	CLUSTER_ID=181
gdc_hotmaps-PANCAN	PTEN	129	129	-	ENST00000371953	CLUSTER_ID=181
gdc_hotmaps-PANCAN	PTEN	130	130	-	ENST00000371953	CLUSTER_ID=181
gdc_hotmaps-PANCAN	PTEN	131	131	-	ENST00000371953	CLUSTER_ID=181
gdc_hotmaps-PANCAN	PTEN	132	132	-	ENST00000371953	CLUSTER_ID=181
gdc_hotmaps-PANCAN	PTEN	134	134	-	ENST00000371953	CLUSTER_ID=181
gdc_hotmaps-PANCAN	PTEN	135	135	-	ENST00000371953	CLUSTER_ID=181
gdc_hotmaps-PANCAN	PTEN	136	136	-	ENST00000371953	CLUSTER_ID=181
gdc_hotmaps-PANCAN	PTEN	152	152	-	ENST00000371953	CLUSTER_ID=181
gdc_hotmaps-PANCAN	PTEN	155	155	-	ENST00000371953	CLUSTER_ID=181
gdc_hotmaps-PANCAN	PTEN	159	159	-	ENST00000371953	CLUSTER_ID=181
gdc_hotmaps-PANCAN	PTEN	162	162	-	ENST00000371953	CLUSTER_ID=181
gdc_hotmaps-PANCAN	PTEN	165	165	-	ENST00000371953	CLUSTER_ID=181
gdc_hotmaps-PANCAN	PTEN	167	167	-	ENST00000371953	CLUSTER_ID=181
gdc_hotmaps-PANCAN	PTEN	171	171	-	ENST00000371953	CLUSTER_ID=181
gdc_hotmaps-PANCAN	PTEN	175	175	-	ENST00000371953	CLUSTER_ID=181
gdc_hotmaps-PANCAN	PTPN11	60	60	-	ENST00000351677	CLUSTER_ID=167
gdc_hotmaps-PANCAN	PTPN11	61	61	-	ENST00000351677	CLUSTER_ID=167
gdc_hotmaps-PANCAN	PTPN11	71	71	-	ENST00000351677	CLUSTER_ID=167
gdc_hotmaps-PANCAN	PTPN11	72	72	-	ENST00000351677	CLUSTER_ID=167
gdc_hotmaps-PANCAN	PTPN11	76	76	-	ENST00000351677	CLUSTER_ID=167
gdc_hotmaps-PANCAN	PTPN11	279	279	-	ENST00000351677	CLUSTER_ID=167
gdc_hotmaps-PANCAN	PTPN11	282	282	-	ENST00000351677	CLUSTER_ID=167
gdc_hotmaps-PANCAN	PTPN11	461	461	-	ENST00000351677	CLUSTER_ID=167
gdc_hotmaps-PANCAN	PTPN11	503	503	-	ENST00000351677	CLUSTER_ID=167
gdc_hotmaps-PANCAN	PTPN11	504	504	-	ENST00000351677	CLUSTER_ID=167
gdc_hotmaps-PANCAN	PTPN11	507	507	-	ENST00000351677	CLUSTER_ID=167
gdc_hotmaps-PANCAN	PTPN11	510	510	-	ENST00000351677	CLUSTER_ID=167
gdc_hotmaps-PANCAN	RAC1	15	15	-	ENST00000356142	CLUSTER_ID=326
gdc_hotmaps-PANCAN	RAC1	18	18	-	ENST00000356142	CLUSTER_ID=326
gdc_hotmaps-PANCAN	RAC1	26	26	-	ENST00000356142	CLUSTER_ID=326
gdc_hotmaps-PANCAN	RAC1	29	29	-	ENST00000356142	CLUSTER_ID=326
gdc_hotmaps-PANCAN	RAC1	31	31	-	ENST00000356142	CLUSTER_ID=326
gdc_hotmaps-PANCAN	RAC1	33	33	-	ENST00000356142	CLUSTER_ID=326
gdc_hotmaps-PANCAN	RAC1	135	135	-	ENST00000356142	CLUSTER_ID=326
gdc_hotmaps-PANCAN	RAC1	178	178	-	ENST00000356142	CLUSTER_ID=326
gdc_hotmaps-PANCAN	RAC1	182	182	-	ENST00000356142	CLUSTER_ID=326
gdc_hotmaps-PANCAN	RAF1	257	257	-	ENST00000251849	CLUSTER_ID=240
gdc_hotmaps-PANCAN	RAF1	259	259	-	ENST00000251849	CLUSTER_ID=240
gdc_hotmaps-PANCAN	RAF1	264	264	-	ENST00000251849	CLUSTER_ID=240
gdc_hotmaps-PANCAN	RARS2	6	6	-	ENST00000369536	CLUSTER_ID=109
gdc_hotmaps-PANCAN	RARS2	32	32	-	ENST00000369536	CLUSTER_ID=109
gdc_hotmaps-PANCAN	RASA1	789	789	-	ENST00000274376	CLUSTER_ID=335
gdc_hotmaps-PANCAN	RASA1	902	902	-	ENST00000274376	CLUSTER_ID=335
gdc_hotmaps-PANCAN	RB1	563	563	-	ENST00000267163	CLUSTER_ID=309
gdc_hotmaps-PANCAN	REN	119	119	-	ENST00000272190	CLUSTER_ID=166
gdc_hotmaps-PANCAN	REN	357	357	-	ENST00000272190	CLUSTER_ID=165
gdc_hotmaps-PANCAN	RGPD3	751	751	-	ENST00000409886	CLUSTER_ID=256
gdc_hotmaps-PANCAN	RGPD3	752	752	-	ENST00000409886	CLUSTER_ID=256
gdc_hotmaps-PANCAN	RGPD3	753	753	-	ENST00000409886	CLUSTER_ID=256
gdc_hotmaps-PANCAN	RGPD3	755	755	-	ENST00000409886	CLUSTER_ID=256
gdc_hotmaps-PANCAN	RGPD4	491	491	-	ENST00000408999	CLUSTER_ID=102
gdc_hotmaps-PANCAN	RGS2	149	149	-	ENST00000235382	CLUSTER_ID=312
gdc_hotmaps-PANCAN	RGS8	138	138	-	ENST00000258302	CLUSTER_ID=317
gdc_hotmaps-PANCAN	RHCE	128	128	-	ENST00000294413	CLUSTER_ID=284
gdc_hotmaps-PANCAN	RHEB	60	60	-	ENST00000262187	CLUSTER_ID=283
gdc_hotmaps-PANCAN	RHOA	20	20	-	ENST00000418115	CLUSTER_ID=206
gdc_hotmaps-PANCAN	RHOA	22	22	-	ENST00000418115	CLUSTER_ID=206
gdc_hotmaps-PANCAN	RHOA	23	23	-	ENST00000418115	CLUSTER_ID=206
gdc_hotmaps-PANCAN	RHOA	26	26	-	ENST00000418115	CLUSTER_ID=206
gdc_hotmaps-PANCAN	RHOA	37	37	-	ENST00000418115	CLUSTER_ID=206
gdc_hotmaps-PANCAN	RHOA	39	39	-	ENST00000418115	CLUSTER_ID=206
gdc_hotmaps-PANCAN	RHOA	40	40	-	ENST00000418115	CLUSTER_ID=206
gdc_hotmaps-PANCAN	RHOA	41	41	-	ENST00000418115	CLUSTER_ID=206
gdc_hotmaps-PANCAN	RHOA	42	42	-	ENST00000418115	CLUSTER_ID=206
gdc_hotmaps-PANCAN	RHOA	57	57	-	ENST00000418115	CLUSTER_ID=206
gdc_hotmaps-PANCAN	RHOA	59	59	-	ENST00000418115	CLUSTER_ID=206
gdc_hotmaps-PANCAN	RHOA	60	60	-	ENST00000418115	CLUSTER_ID=206
gdc_hotmaps-PANCAN	RHOA	61	61	-	ENST00000418115	CLUSTER_ID=206
gdc_hotmaps-PANCAN	RHOA	62	62	-	ENST00000418115	CLUSTER_ID=206
gdc_hotmaps-PANCAN	RHOA	63	63	-	ENST00000418115	CLUSTER_ID=206
gdc_hotmaps-PANCAN	RHOA	70	70	-	ENST00000418115	CLUSTER_ID=206
gdc_hotmaps-PANCAN	RHOA	168	168	-	ENST00000418115	CLUSTER_ID=206
gdc_hotmaps-PANCAN	RIPK3	76	76	-	ENST00000216274	CLUSTER_ID=336
gdc_hotmaps-PANCAN	RNF43	601	601	-	ENST00000584437	CLUSTER_ID=203
gdc_hotmaps-PANCAN	RNF43	602	602	-	ENST00000584437	CLUSTER_ID=203
gdc_hotmaps-PANCAN	RPS6KA1	735	735	-	ENST00000531382	CLUSTER_ID=216
gdc_hotmaps-PANCAN	RQCD1	82	82	-	ENST00000273064	CLUSTER_ID=251
gdc_hotmaps-PANCAN	RQCD1	84	84	-	ENST00000273064	CLUSTER_ID=251
gdc_hotmaps-PANCAN	RQCD1	87	87	-	ENST00000273064	CLUSTER_ID=251
gdc_hotmaps-PANCAN	RQCD1	88	88	-	ENST00000273064	CLUSTER_ID=251
gdc_hotmaps-PANCAN	RQCD1	131	131	-	ENST00000273064	CLUSTER_ID=251
gdc_hotmaps-PANCAN	RRAS2	23	23	-	ENST00000256196	CLUSTER_ID=171
gdc_hotmaps-PANCAN	RRAS2	72	72	-	ENST00000256196	CLUSTER_ID=171
gdc_hotmaps-PANCAN	RRAS2	79	79	-	ENST00000256196	CLUSTER_ID=171
gdc_hotmaps-PANCAN	RSPRY1	82	82	-	ENST00000537866	CLUSTER_ID=142
gdc_hotmaps-PANCAN	RXRA	345	345	-	ENST00000481739	CLUSTER_ID=255
gdc_hotmaps-PANCAN	RXRA	426	426	-	ENST00000481739	CLUSTER_ID=255
gdc_hotmaps-PANCAN	RXRA	427	427	-	ENST00000481739	CLUSTER_ID=255
gdc_hotmaps-PANCAN	RYR2	4063	4063	-	ENST00000366574	CLUSTER_ID=119
gdc_hotmaps-PANCAN	RYR2	4064	4064	-	ENST00000366574	CLUSTER_ID=119
gdc_hotmaps-PANCAN	RYR2	4098	4098	-	ENST00000366574	CLUSTER_ID=119
gdc_hotmaps-PANCAN	RYR2	4100	4100	-	ENST00000366574	CLUSTER_ID=119
gdc_hotmaps-PANCAN	RYR2	4101	4101	-	ENST00000366574	CLUSTER_ID=119
gdc_hotmaps-PANCAN	RYR2	4105	4105	-	ENST00000366574	CLUSTER_ID=119
gdc_hotmaps-PANCAN	RYR2	4137	4137	-	ENST00000366574	CLUSTER_ID=119
gdc_hotmaps-PANCAN	RYR2	4139	4139	-	ENST00000366574	CLUSTER_ID=119
gdc_hotmaps-PANCAN	RYR2	4141	4141	-	ENST00000366574	CLUSTER_ID=119
gdc_hotmaps-PANCAN	RYR2	4142	4142	-	ENST00000366574	CLUSTER_ID=119
gdc_hotmaps-PANCAN	RYR2	4143	4143	-	ENST00000366574	CLUSTER_ID=119
gdc_hotmaps-PANCAN	RYR2	4144	4144	-	ENST00000366574	CLUSTER_ID=119
gdc_hotmaps-PANCAN	SETD2	1627	1627	-	ENST00000409792	CLUSTER_ID=111
gdc_hotmaps-PANCAN	SETD2	1628	1628	-	ENST00000409792	CLUSTER_ID=111
gdc_hotmaps-PANCAN	SF3B1	576	576	-	ENST00000335508	CLUSTER_ID=254
gdc_hotmaps-PANCAN	SF3B1	591	591	-	ENST00000335508	CLUSTER_ID=254
gdc_hotmaps-PANCAN	SF3B1	622	622	-	ENST00000335508	CLUSTER_ID=254
gdc_hotmaps-PANCAN	SF3B1	625	625	-	ENST00000335508	CLUSTER_ID=254
gdc_hotmaps-PANCAN	SF3B1	626	626	-	ENST00000335508	CLUSTER_ID=254
gdc_hotmaps-PANCAN	SF3B1	662	662	-	ENST00000335508	CLUSTER_ID=254
gdc_hotmaps-PANCAN	SF3B1	663	663	-	ENST00000335508	CLUSTER_ID=254
gdc_hotmaps-PANCAN	SF3B1	665	665	-	ENST00000335508	CLUSTER_ID=254
gdc_hotmaps-PANCAN	SF3B1	666	666	-	ENST00000335508	CLUSTER_ID=254
gdc_hotmaps-PANCAN	SF3B1	669	669	-	ENST00000335508	CLUSTER_ID=254
gdc_hotmaps-PANCAN	SF3B1	699	699	-	ENST00000335508	CLUSTER_ID=254
gdc_hotmaps-PANCAN	SF3B1	700	700	-	ENST00000335508	CLUSTER_ID=254
gdc_hotmaps-PANCAN	SF3B1	740	740	-	ENST00000335508	CLUSTER_ID=254
gdc_hotmaps-PANCAN	SF3B1	741	741	-	ENST00000335508	CLUSTER_ID=254
gdc_hotmaps-PANCAN	SF3B1	742	742	-	ENST00000335508	CLUSTER_ID=254
gdc_hotmaps-PANCAN	SF3B1	862	862	-	ENST00000335508	CLUSTER_ID=253
gdc_hotmaps-PANCAN	SF3B1	898	898	-	ENST00000335508	CLUSTER_ID=253
gdc_hotmaps-PANCAN	SF3B1	899	899	-	ENST00000335508	CLUSTER_ID=253
gdc_hotmaps-PANCAN	SF3B1	902	902	-	ENST00000335508	CLUSTER_ID=253
gdc_hotmaps-PANCAN	SF3B1	903	903	-	ENST00000335508	CLUSTER_ID=253
gdc_hotmaps-PANCAN	SLAMF6	61	61	-	ENST00000368057	CLUSTER_ID=282
gdc_hotmaps-PANCAN	SLAMF6	110	110	-	ENST00000368057	CLUSTER_ID=282
gdc_hotmaps-PANCAN	SLAMF6	112	112	-	ENST00000368057	CLUSTER_ID=282
gdc_hotmaps-PANCAN	SLC27A5	536	536	-	ENST00000263093	CLUSTER_ID=262
gdc_hotmaps-PANCAN	SLC27A5	550	550	-	ENST00000263093	CLUSTER_ID=262
gdc_hotmaps-PANCAN	SLC27A5	554	554	-	ENST00000263093	CLUSTER_ID=262
gdc_hotmaps-PANCAN	SLIT2	503	503	-	ENST00000504154	CLUSTER_ID=311
gdc_hotmaps-PANCAN	SLIT2	507	507	-	ENST00000504154	CLUSTER_ID=311
gdc_hotmaps-PANCAN	SMAD2	450	450	-	ENST00000402690	CLUSTER_ID=233
gdc_hotmaps-PANCAN	SMAD4	92	92	-	ENST00000342988	CLUSTER_ID=230
gdc_hotmaps-PANCAN	SMAD4	133	133	-	ENST00000342988	CLUSTER_ID=230
gdc_hotmaps-PANCAN	SMAD4	339	339	-	ENST00000342988	CLUSTER_ID=229
gdc_hotmaps-PANCAN	SMAD4	351	351	-	ENST00000342988	CLUSTER_ID=229
gdc_hotmaps-PANCAN	SMAD4	352	352	-	ENST00000342988	CLUSTER_ID=229
gdc_hotmaps-PANCAN	SMAD4	353	353	-	ENST00000342988	CLUSTER_ID=229
gdc_hotmaps-PANCAN	SMAD4	355	355	-	ENST00000342988	CLUSTER_ID=229
gdc_hotmaps-PANCAN	SMAD4	356	356	-	ENST00000342988	CLUSTER_ID=229
gdc_hotmaps-PANCAN	SMAD4	361	361	-	ENST00000342988	CLUSTER_ID=229
gdc_hotmaps-PANCAN	SMAD4	363	363	-	ENST00000342988	CLUSTER_ID=229
gdc_hotmaps-PANCAN	SMAD4	365	365	-	ENST00000342988	CLUSTER_ID=229
gdc_hotmaps-PANCAN	SMAD4	366	366	-	ENST00000342988	CLUSTER_ID=229
gdc_hotmaps-PANCAN	SMAD4	383	383	-	ENST00000342988	CLUSTER_ID=229
gdc_hotmaps-PANCAN	SMAD4	384	384	-	ENST00000342988	CLUSTER_ID=229
gdc_hotmaps-PANCAN	SMAD4	386	386	-	ENST00000342988	CLUSTER_ID=229
gdc_hotmaps-PANCAN	SMARCA4	780	780	-	ENST00000429416	CLUSTER_ID=304
gdc_hotmaps-PANCAN	SMARCA4	781	781	-	ENST00000429416	CLUSTER_ID=304
gdc_hotmaps-PANCAN	SMARCA4	785	785	-	ENST00000429416	CLUSTER_ID=304
gdc_hotmaps-PANCAN	SMARCA4	882	882	-	ENST00000429416	CLUSTER_ID=304
gdc_hotmaps-PANCAN	SMARCA4	884	884	-	ENST00000429416	CLUSTER_ID=304
gdc_hotmaps-PANCAN	SMARCA4	910	910	-	ENST00000429416	CLUSTER_ID=304
gdc_hotmaps-PANCAN	SMARCA4	911	911	-	ENST00000429416	CLUSTER_ID=304
gdc_hotmaps-PANCAN	SMARCA4	976	976	-	ENST00000429416	CLUSTER_ID=304
gdc_hotmaps-PANCAN	SMARCA4	978	978	-	ENST00000429416	CLUSTER_ID=304
gdc_hotmaps-PANCAN	SMARCA4	1159	1159	-	ENST00000429416	CLUSTER_ID=304
gdc_hotmaps-PANCAN	SMARCA4	1160	1160	-	ENST00000429416	CLUSTER_ID=304
gdc_hotmaps-PANCAN	SMARCA4	1162	1162	-	ENST00000429416	CLUSTER_ID=304
gdc_hotmaps-PANCAN	SMARCA4	1168	1168	-	ENST00000429416	CLUSTER_ID=304
gdc_hotmaps-PANCAN	SMARCA4	1184	1184	-	ENST00000429416	CLUSTER_ID=304
gdc_hotmaps-PANCAN	SMARCA4	1186	1186	-	ENST00000429416	CLUSTER_ID=304
gdc_hotmaps-PANCAN	SMARCA4	1188	1188	-	ENST00000429416	CLUSTER_ID=304
gdc_hotmaps-PANCAN	SMARCA4	1189	1189	-	ENST00000429416	CLUSTER_ID=304
gdc_hotmaps-PANCAN	SMARCA4	1190	1190	-	ENST00000429416	CLUSTER_ID=304
gdc_hotmaps-PANCAN	SMARCA4	1192	1192	-	ENST00000429416	CLUSTER_ID=304
gdc_hotmaps-PANCAN	SOS1	938	938	-	ENST00000426016	CLUSTER_ID=272
gdc_hotmaps-PANCAN	SPANXN2	31	31	-	ENST00000370498	CLUSTER_ID=202
gdc_hotmaps-PANCAN	SPATA31A3	146	146	-	ENST00000356699	CLUSTER_ID=177
gdc_hotmaps-PANCAN	SPATA31A3	156	156	-	ENST00000356699	CLUSTER_ID=177
gdc_hotmaps-PANCAN	SPOP	46	46	-	ENST00000393331	CLUSTER_ID=328
gdc_hotmaps-PANCAN	SPOP	47	47	-	ENST00000393331	CLUSTER_ID=328
gdc_hotmaps-PANCAN	SPOP	79	79	-	ENST00000393331	CLUSTER_ID=327
gdc_hotmaps-PANCAN	SPOP	87	87	-	ENST00000393331	CLUSTER_ID=327
gdc_hotmaps-PANCAN	SPOP	102	102	-	ENST00000393331	CLUSTER_ID=327
gdc_hotmaps-PANCAN	SPOP	104	104	-	ENST00000393331	CLUSTER_ID=327
gdc_hotmaps-PANCAN	SPOP	117	117	-	ENST00000393331	CLUSTER_ID=327
gdc_hotmaps-PANCAN	SPOP	121	121	-	ENST00000393331	CLUSTER_ID=327
gdc_hotmaps-PANCAN	SPOP	125	125	-	ENST00000393331	CLUSTER_ID=327
gdc_hotmaps-PANCAN	SPOP	129	129	-	ENST00000393331	CLUSTER_ID=327
gdc_hotmaps-PANCAN	SPOP	130	130	-	ENST00000393331	CLUSTER_ID=327
gdc_hotmaps-PANCAN	SPOP	131	131	-	ENST00000393331	CLUSTER_ID=327
gdc_hotmaps-PANCAN	SPOP	132	132	-	ENST00000393331	CLUSTER_ID=327
gdc_hotmaps-PANCAN	SPOP	133	133	-	ENST00000393331	CLUSTER_ID=327
gdc_hotmaps-PANCAN	SPTA1	1732	1732	-	ENST00000368147	CLUSTER_ID=234
gdc_hotmaps-PANCAN	SPTA1	1801	1801	-	ENST00000368147	CLUSTER_ID=234
gdc_hotmaps-PANCAN	STAT3	618	618	-	ENST00000264657	CLUSTER_ID=242
gdc_hotmaps-PANCAN	STAT3	639	639	-	ENST00000264657	CLUSTER_ID=242
gdc_hotmaps-PANCAN	STAT3	641	641	-	ENST00000264657	CLUSTER_ID=242
gdc_hotmaps-PANCAN	STAT3	644	644	-	ENST00000264657	CLUSTER_ID=242
gdc_hotmaps-PANCAN	SYNE1	1290	1290	-	ENST00000367255	CLUSTER_ID=265
gdc_hotmaps-PANCAN	SYNE1	3804	3804	-	ENST00000367255	CLUSTER_ID=264
gdc_hotmaps-PANCAN	SYNE1	3808	3808	-	ENST00000367255	CLUSTER_ID=264
gdc_hotmaps-PANCAN	SYNE1	3920	3920	-	ENST00000367255	CLUSTER_ID=264
gdc_hotmaps-PANCAN	SYNE1	4018	4018	-	ENST00000367255	CLUSTER_ID=263
gdc_hotmaps-PANCAN	SYNE1	4022	4022	-	ENST00000367255	CLUSTER_ID=263
gdc_hotmaps-PANCAN	TGFBR2	553	553	-	ENST00000359013	CLUSTER_ID=249
gdc_hotmaps-PANCAN	TGFBR2	554	554	-	ENST00000359013	CLUSTER_ID=249
gdc_hotmaps-PANCAN	THADA	1418	1418	-	ENST00000405006	CLUSTER_ID=197
gdc_hotmaps-PANCAN	THBS2	928	928	-	ENST00000366787	CLUSTER_ID=183
gdc_hotmaps-PANCAN	TINAG	191	191	-	ENST00000259782	CLUSTER_ID=350
gdc_hotmaps-PANCAN	TINAG	238	238	-	ENST00000259782	CLUSTER_ID=350
gdc_hotmaps-PANCAN	TINAG	438	438	-	ENST00000259782	CLUSTER_ID=350
gdc_hotmaps-PANCAN	TP53	48	48	-	ENST00000269305	CLUSTER_ID=218
gdc_hotmaps-PANCAN	TP53	105	105	-	ENST00000269305	CLUSTER_ID=218
gdc_hotmaps-PANCAN	TP53	106	106	-	ENST00000269305	CLUSTER_ID=218
gdc_hotmaps-PANCAN	TP53	107	107	-	ENST00000269305	CLUSTER_ID=218
gdc_hotmaps-PANCAN	TP53	109	109	-	ENST00000269305	CLUSTER_ID=218
gdc_hotmaps-PANCAN	TP53	110	110	-	ENST00000269305	CLUSTER_ID=218
gdc_hotmaps-PANCAN	TP53	111	111	-	ENST00000269305	CLUSTER_ID=218
gdc_hotmaps-PANCAN	TP53	113	113	-	ENST00000269305	CLUSTER_ID=218
gdc_hotmaps-PANCAN	TP53	120	120	-	ENST00000269305	CLUSTER_ID=218
gdc_hotmaps-PANCAN	TP53	121	121	-	ENST00000269305	CLUSTER_ID=218
gdc_hotmaps-PANCAN	TP53	125	125	-	ENST00000269305	CLUSTER_ID=218
gdc_hotmaps-PANCAN	TP53	126	126	-	ENST00000269305	CLUSTER_ID=218
gdc_hotmaps-PANCAN	TP53	127	127	-	ENST00000269305	CLUSTER_ID=218
gdc_hotmaps-PANCAN	TP53	130	130	-	ENST00000269305	CLUSTER_ID=218
gdc_hotmaps-PANCAN	TP53	131	131	-	ENST00000269305	CLUSTER_ID=218
gdc_hotmaps-PANCAN	TP53	132	132	-	ENST00000269305	CLUSTER_ID=218
gdc_hotmaps-PANCAN	TP53	133	133	-	ENST00000269305	CLUSTER_ID=218
gdc_hotmaps-PANCAN	TP53	134	134	-	ENST00000269305	CLUSTER_ID=218
gdc_hotmaps-PANCAN	TP53	135	135	-	ENST00000269305	CLUSTER_ID=218
gdc_hotmaps-PANCAN	TP53	136	136	-	ENST00000269305	CLUSTER_ID=218
gdc_hotmaps-PANCAN	TP53	137	137	-	ENST00000269305	CLUSTER_ID=218
gdc_hotmaps-PANCAN	TP53	138	138	-	ENST00000269305	CLUSTER_ID=218
gdc_hotmaps-PANCAN	TP53	139	139	-	ENST00000269305	CLUSTER_ID=218
gdc_hotmaps-PANCAN	TP53	141	141	-	ENST00000269305	CLUSTER_ID=218
gdc_hotmaps-PANCAN	TP53	142	142	-	ENST00000269305	CLUSTER_ID=218
gdc_hotmaps-PANCAN	TP53	143	143	-	ENST00000269305	CLUSTER_ID=218
gdc_hotmaps-PANCAN	TP53	144	144	-	ENST00000269305	CLUSTER_ID=218
gdc_hotmaps-PANCAN	TP53	145	145	-	ENST00000269305	CLUSTER_ID=218
gdc_hotmaps-PANCAN	TP53	146	146	-	ENST00000269305	CLUSTER_ID=218
gdc_hotmaps-PANCAN	TP53	147	147	-	ENST00000269305	CLUSTER_ID=218
gdc_hotmaps-PANCAN	TP53	148	148	-	ENST00000269305	CLUSTER_ID=218
gdc_hotmaps-PANCAN	TP53	151	151	-	ENST00000269305	CLUSTER_ID=218
gdc_hotmaps-PANCAN	TP53	152	152	-	ENST00000269305	CLUSTER_ID=218
gdc_hotmaps-PANCAN	TP53	154	154	-	ENST00000269305	CLUSTER_ID=218
gdc_hotmaps-PANCAN	TP53	155	155	-	ENST00000269305	CLUSTER_ID=218
gdc_hotmaps-PANCAN	TP53	156	156	-	ENST00000269305	CLUSTER_ID=218
gdc_hotmaps-PANCAN	TP53	157	157	-	ENST00000269305	CLUSTER_ID=218
gdc_hotmaps-PANCAN	TP53	158	158	-	ENST00000269305	CLUSTER_ID=218
gdc_hotmaps-PANCAN	TP53	159	159	-	ENST00000269305	CLUSTER_ID=218
gdc_hotmaps-PANCAN	TP53	160	160	-	ENST00000269305	CLUSTER_ID=218
gdc_hotmaps-PANCAN	TP53	161	161	-	ENST00000269305	CLUSTER_ID=218
gdc_hotmaps-PANCAN	TP53	162	162	-	ENST00000269305	CLUSTER_ID=218
gdc_hotmaps-PANCAN	TP53	163	163	-	ENST00000269305	CLUSTER_ID=218
gdc_hotmaps-PANCAN	TP53	164	164	-	ENST00000269305	CLUSTER_ID=218
gdc_hotmaps-PANCAN	TP53	168	168	-	ENST00000269305	CLUSTER_ID=218
gdc_hotmaps-PANCAN	TP53	169	169	-	ENST00000269305	CLUSTER_ID=218
gdc_hotmaps-PANCAN	TP53	171	171	-	ENST00000269305	CLUSTER_ID=218
gdc_hotmaps-PANCAN	TP53	172	172	-	ENST00000269305	CLUSTER_ID=218
gdc_hotmaps-PANCAN	TP53	173	173	-	ENST00000269305	CLUSTER_ID=218
gdc_hotmaps-PANCAN	TP53	174	174	-	ENST00000269305	CLUSTER_ID=218
gdc_hotmaps-PANCAN	TP53	175	175	-	ENST00000269305	CLUSTER_ID=218
gdc_hotmaps-PANCAN	TP53	176	176	-	ENST00000269305	CLUSTER_ID=218
gdc_hotmaps-PANCAN	TP53	177	177	-	ENST00000269305	CLUSTER_ID=218
gdc_hotmaps-PANCAN	TP53	178	178	-	ENST00000269305	CLUSTER_ID=218
gdc_hotmaps-PANCAN	TP53	179	179	-	ENST00000269305	CLUSTER_ID=218
gdc_hotmaps-PANCAN	TP53	180	180	-	ENST00000269305	CLUSTER_ID=218
gdc_hotmaps-PANCAN	TP53	181	181	-	ENST00000269305	CLUSTER_ID=218
gdc_hotmaps-PANCAN	TP53	187	187	-	ENST00000269305	CLUSTER_ID=218
gdc_hotmaps-PANCAN	TP53	190	190	-	ENST00000269305	CLUSTER_ID=218
gdc_hotmaps-PANCAN	TP53	192	192	-	ENST00000269305	CLUSTER_ID=218
gdc_hotmaps-PANCAN	TP53	193	193	-	ENST00000269305	CLUSTER_ID=218
gdc_hotmaps-PANCAN	TP53	194	194	-	ENST00000269305	CLUSTER_ID=218
gdc_hotmaps-PANCAN	TP53	195	195	-	ENST00000269305	CLUSTER_ID=218
gdc_hotmaps-PANCAN	TP53	196	196	-	ENST00000269305	CLUSTER_ID=218
gdc_hotmaps-PANCAN	TP53	197	197	-	ENST00000269305	CLUSTER_ID=218
gdc_hotmaps-PANCAN	TP53	199	199	-	ENST00000269305	CLUSTER_ID=218
gdc_hotmaps-PANCAN	TP53	203	203	-	ENST00000269305	CLUSTER_ID=218
gdc_hotmaps-PANCAN	TP53	204	204	-	ENST00000269305	CLUSTER_ID=218
gdc_hotmaps-PANCAN	TP53	205	205	-	ENST00000269305	CLUSTER_ID=218
gdc_hotmaps-PANCAN	TP53	208	208	-	ENST00000269305	CLUSTER_ID=218
gdc_hotmaps-PANCAN	TP53	211	211	-	ENST00000269305	CLUSTER_ID=218
gdc_hotmaps-PANCAN	TP53	213	213	-	ENST00000269305	CLUSTER_ID=218
gdc_hotmaps-PANCAN	TP53	214	214	-	ENST00000269305	CLUSTER_ID=218
gdc_hotmaps-PANCAN	TP53	215	215	-	ENST00000269305	CLUSTER_ID=218
gdc_hotmaps-PANCAN	TP53	216	216	-	ENST00000269305	CLUSTER_ID=218
gdc_hotmaps-PANCAN	TP53	218	218	-	ENST00000269305	CLUSTER_ID=218
gdc_hotmaps-PANCAN	TP53	220	220	-	ENST00000269305	CLUSTER_ID=218
gdc_hotmaps-PANCAN	TP53	228	228	-	ENST00000269305	CLUSTER_ID=218
gdc_hotmaps-PANCAN	TP53	230	230	-	ENST00000269305	CLUSTER_ID=218
gdc_hotmaps-PANCAN	TP53	232	232	-	ENST00000269305	CLUSTER_ID=218
gdc_hotmaps-PANCAN	TP53	234	234	-	ENST00000269305	CLUSTER_ID=218
gdc_hotmaps-PANCAN	TP53	236	236	-	ENST00000269305	CLUSTER_ID=218
gdc_hotmaps-PANCAN	TP53	237	237	-	ENST00000269305	CLUSTER_ID=218
gdc_hotmaps-PANCAN	TP53	238	238	-	ENST00000269305	CLUSTER_ID=218
gdc_hotmaps-PANCAN	TP53	239	239	-	ENST00000269305	CLUSTER_ID=218
gdc_hotmaps-PANCAN	TP53	240	240	-	ENST00000269305	CLUSTER_ID=218
gdc_hotmaps-PANCAN	TP53	241	241	-	ENST00000269305	CLUSTER_ID=218
gdc_hotmaps-PANCAN	TP53	242	242	-	ENST00000269305	CLUSTER_ID=218
gdc_hotmaps-PANCAN	TP53	243	243	-	ENST00000269305	CLUSTER_ID=218
gdc_hotmaps-PANCAN	TP53	244	244	-	ENST00000269305	CLUSTER_ID=218
gdc_hotmaps-PANCAN	TP53	245	245	-	ENST00000269305	CLUSTER_ID=218
gdc_hotmaps-PANCAN	TP53	246	246	-	ENST00000269305	CLUSTER_ID=218
gdc_hotmaps-PANCAN	TP53	247	247	-	ENST00000269305	CLUSTER_ID=218
gdc_hotmaps-PANCAN	TP53	248	248	-	ENST00000269305	CLUSTER_ID=218
gdc_hotmaps-PANCAN	TP53	249	249	-	ENST00000269305	CLUSTER_ID=218
gdc_hotmaps-PANCAN	TP53	250	250	-	ENST00000269305	CLUSTER_ID=218
gdc_hotmaps-PANCAN	TP53	251	251	-	ENST00000269305	CLUSTER_ID=218
gdc_hotmaps-PANCAN	TP53	253	253	-	ENST00000269305	CLUSTER_ID=218
gdc_hotmaps-PANCAN	TP53	254	254	-	ENST00000269305	CLUSTER_ID=218
gdc_hotmaps-PANCAN	TP53	255	255	-	ENST00000269305	CLUSTER_ID=218
gdc_hotmaps-PANCAN	TP53	256	256	-	ENST00000269305	CLUSTER_ID=218
gdc_hotmaps-PANCAN	TP53	257	257	-	ENST00000269305	CLUSTER_ID=218
gdc_hotmaps-PANCAN	TP53	258	258	-	ENST00000269305	CLUSTER_ID=218
gdc_hotmaps-PANCAN	TP53	259	259	-	ENST00000269305	CLUSTER_ID=218
gdc_hotmaps-PANCAN	TP53	262	262	-	ENST00000269305	CLUSTER_ID=218
gdc_hotmaps-PANCAN	TP53	265	265	-	ENST00000269305	CLUSTER_ID=218
gdc_hotmaps-PANCAN	TP53	266	266	-	ENST00000269305	CLUSTER_ID=218
gdc_hotmaps-PANCAN	TP53	267	267	-	ENST00000269305	CLUSTER_ID=218
gdc_hotmaps-PANCAN	TP53	270	270	-	ENST00000269305	CLUSTER_ID=218
gdc_hotmaps-PANCAN	TP53	271	271	-	ENST00000269305	CLUSTER_ID=218
gdc_hotmaps-PANCAN	TP53	272	272	-	ENST00000269305	CLUSTER_ID=218
gdc_hotmaps-PANCAN	TP53	273	273	-	ENST00000269305	CLUSTER_ID=218
gdc_hotmaps-PANCAN	TP53	274	274	-	ENST00000269305	CLUSTER_ID=218
gdc_hotmaps-PANCAN	TP53	275	275	-	ENST00000269305	CLUSTER_ID=218
gdc_hotmaps-PANCAN	TP53	276	276	-	ENST00000269305	CLUSTER_ID=218
gdc_hotmaps-PANCAN	TP53	277	277	-	ENST00000269305	CLUSTER_ID=218
gdc_hotmaps-PANCAN	TP53	278	278	-	ENST00000269305	CLUSTER_ID=218
gdc_hotmaps-PANCAN	TP53	279	279	-	ENST00000269305	CLUSTER_ID=218
gdc_hotmaps-PANCAN	TP53	280	280	-	ENST00000269305	CLUSTER_ID=218
gdc_hotmaps-PANCAN	TP53	281	281	-	ENST00000269305	CLUSTER_ID=218
gdc_hotmaps-PANCAN	TP53	282	282	-	ENST00000269305	CLUSTER_ID=218
gdc_hotmaps-PANCAN	TP53	283	283	-	ENST00000269305	CLUSTER_ID=218
gdc_hotmaps-PANCAN	TP53	284	284	-	ENST00000269305	CLUSTER_ID=218
gdc_hotmaps-PANCAN	TP53	285	285	-	ENST00000269305	CLUSTER_ID=218
gdc_hotmaps-PANCAN	TP53	286	286	-	ENST00000269305	CLUSTER_ID=218
gdc_hotmaps-PANCAN	TP53	287	287	-	ENST00000269305	CLUSTER_ID=218
gdc_hotmaps-PANCAN	TP53	289	289	-	ENST00000269305	CLUSTER_ID=218
gdc_hotmaps-PANCAN	TP53	334	334	-	ENST00000269305	CLUSTER_ID=217
gdc_hotmaps-PANCAN	TP53	337	337	-	ENST00000269305	CLUSTER_ID=217
gdc_hotmaps-PANCAN	TP53	338	338	-	ENST00000269305	CLUSTER_ID=217
gdc_hotmaps-PANCAN	TP53	341	341	-	ENST00000269305	CLUSTER_ID=217
gdc_hotmaps-PANCAN	TP53	345	345	-	ENST00000269305	CLUSTER_ID=217
gdc_hotmaps-PANCAN	TP53	348	348	-	ENST00000269305	CLUSTER_ID=217
gdc_hotmaps-PANCAN	TRIM34	210	210	-	ENST00000514226	CLUSTER_ID=172
gdc_hotmaps-PANCAN	TRIM49C	297	297	-	ENST00000448984	CLUSTER_ID=330
gdc_hotmaps-PANCAN	TRIM49C	327	327	-	ENST00000448984	CLUSTER_ID=330
gdc_hotmaps-PANCAN	TRIM49C	351	351	-	ENST00000448984	CLUSTER_ID=330
gdc_hotmaps-PANCAN	TRIM49C	364	364	-	ENST00000448984	CLUSTER_ID=330
gdc_hotmaps-PANCAN	TRIM49C	369	369	-	ENST00000448984	CLUSTER_ID=330
gdc_hotmaps-PANCAN	TRIOBP	354	354	-	ENST00000406386	CLUSTER_ID=201
gdc_hotmaps-PANCAN	TTK	571	571	-	ENST00000369798	CLUSTER_ID=186
gdc_hotmaps-PANCAN	U2AF1	34	34	-	ENST00000291552	CLUSTER_ID=182
gdc_hotmaps-PANCAN	U2AF1	35	35	-	ENST00000291552	CLUSTER_ID=182
gdc_hotmaps-PANCAN	VHL	82	82	-	ENST00000256474	CLUSTER_ID=298
gdc_hotmaps-PANCAN	VHL	117	117	-	ENST00000256474	CLUSTER_ID=298
gdc_hotmaps-PANCAN	VHL	118	118	-	ENST00000256474	CLUSTER_ID=298
gdc_hotmaps-PANCAN	VHL	120	120	-	ENST00000256474	CLUSTER_ID=298
gdc_hotmaps-PANCAN	VHL	128	128	-	ENST00000256474	CLUSTER_ID=298
gdc_hotmaps-PANCAN	VHL	130	130	-	ENST00000256474	CLUSTER_ID=298
gdc_hotmaps-PANCAN	VHL	131	131	-	ENST00000256474	CLUSTER_ID=298
gdc_hotmaps-PANCAN	VHL	133	133	-	ENST00000256474	CLUSTER_ID=298
gdc_hotmaps-PANCAN	VHL	135	135	-	ENST00000256474	CLUSTER_ID=298
gdc_hotmaps-PANCAN	VHL	136	136	-	ENST00000256474	CLUSTER_ID=298
gdc_hotmaps-PANCAN	VHL	151	151	-	ENST00000256474	CLUSTER_ID=298
gdc_hotmaps-PANCAN	VHL	153	153	-	ENST00000256474	CLUSTER_ID=298
gdc_hotmaps-PANCAN	VHL	162	162	-	ENST00000256474	CLUSTER_ID=299
gdc_hotmaps-PANCAN	WTAP	147	147	-	ENST00000358372	CLUSTER_ID=250
gdc_hotmaps-PANCAN	WTAP	157	157	-	ENST00000358372	CLUSTER_ID=250
gdc_hotmaps-PANCAN	WTAP	161	161	-	ENST00000358372	CLUSTER_ID=250
gdc_hotmaps-PANCAN	WTAP	163	163	-	ENST00000358372	CLUSTER_ID=250
gdc_hotmaps-PANCAN	ZAN	635	635	-	ENST00000546292	CLUSTER_ID=153
gdc_hotmaps-PANCAN	ZAN	636	636	-	ENST00000546292	CLUSTER_ID=153
gdc_hotmaps-PANCAN	ZC3H13	589	589	-	ENST00000282007	CLUSTER_ID=125
gdc_hotmaps-PANCAN	ZC3H13	630	630	-	ENST00000282007	CLUSTER_ID=125
