# Supplementary material for: Gene duplication is associated with gene diversification and potential neofunctionalization in lung cancer evolution
Source: Genome Res. 2026 Mar;36(3):561–77. doi: 10.1101/gr.278663.123 (PMC12951968; doi:10.1101/gr.278663.123)
Supplement: Supplement 4 [file Supplemental_Code_1.zip › funvar-tracerx-main/data/resources/benchmark/minimal/simple_muttab_gdc_hotspot3d.tsv]

gdc_type	gene	mutation_res_num	mutation_res	transcript	cluster_res_list	mutation
gdc_hotspot3d-PANCAN	ABCG8	273	R273	ENST00000272286	273,248	R273G
gdc_hotspot3d-PANCAN	ABCG8	273	R273	ENST00000272286	273,248	R273C
gdc_hotspot3d-PANCAN	ABCG8	248	A248	ENST00000272286	273,248	A248D
gdc_hotspot3d-PANCAN	ABCG8	273	R273	ENST00000272286	273,248	R273H
gdc_hotspot3d-PANCAN	ACADS	331	A331	ENST00000242592	330,331,325	A331T
gdc_hotspot3d-PANCAN	ACADS	330	R330	ENST00000242592	330,331,325	R330C
gdc_hotspot3d-PANCAN	ACADS	325	R325	ENST00000242592	330,331,325	R325W
gdc_hotspot3d-PANCAN	ACADS	330	R330	ENST00000242592	330,331,325	R330H
gdc_hotspot3d-PANCAN	ACTB	348	S348	ENST00000331789	356,345,344,348	S348P
gdc_hotspot3d-PANCAN	ACTB	348	S348	ENST00000331789	356,345,344,348	S348L
gdc_hotspot3d-PANCAN	ACTB	356	W356	ENST00000331789	356,345,344,348	W356C
gdc_hotspot3d-PANCAN	ACTB	345	I345	ENST00000331789	356,345,344,348	I345T
gdc_hotspot3d-PANCAN	ACTB	348	S348	ENST00000331789	356,345,344,348	S348W
gdc_hotspot3d-PANCAN	ACTB	344	S344	ENST00000331789	356,345,344,348	S344P
gdc_hotspot3d-PANCAN	ACTN2	887	A887	ENST00000366578	887,888,890,865	A887E
gdc_hotspot3d-PANCAN	ACTN2	865	R865	ENST00000366578	887,888,890,865	R865K
gdc_hotspot3d-PANCAN	ACTN2	887	A887	ENST00000366578	887,888,890,865	A887T
gdc_hotspot3d-PANCAN	ACTN2	890	G890	ENST00000366578	887,888,890,865	G890V
gdc_hotspot3d-PANCAN	ACTN2	888	L888	ENST00000366578	887,888,890,865	L888I
gdc_hotspot3d-PANCAN	ACTN2	887	A887	ENST00000366578	887,888,890,865	A887S
gdc_hotspot3d-PANCAN	ACVR1	375	R375	ENST00000263640	356,375,219	R375H
gdc_hotspot3d-PANCAN	ACVR1	219	Y219	ENST00000263640	356,375,219	Y219C
gdc_hotspot3d-PANCAN	ACVR1	356	G356	ENST00000263640	356,375,219	G356D
gdc_hotspot3d-PANCAN	ACVR1	375	R375	ENST00000263640	356,375,219	R375C
gdc_hotspot3d-PANCAN	ADH1B	194	S194	ENST00000305046	257,194,218	S194F
gdc_hotspot3d-PANCAN	ADH1B	257	E257	ENST00000305046	257,194,218	E257K
gdc_hotspot3d-PANCAN	ADH1B	218	A218	ENST00000305046	257,194,218	A218P
gdc_hotspot3d-PANCAN	ADH1B	194	S194	ENST00000305046	257,194,218	S194P
gdc_hotspot3d-PANCAN	ADH1C	197	A197	ENST00000515683	266,276,288,313,221,197	A197V
gdc_hotspot3d-PANCAN	ADH1C	276	M276	ENST00000515683	266,276,288,313,221,197	M276I
gdc_hotspot3d-PANCAN	ADH1C	288	G288	ENST00000515683	266,276,288,313,221,197	G288D
gdc_hotspot3d-PANCAN	ADH1C	313	R313	ENST00000515683	266,276,288,313,221,197	R313C
gdc_hotspot3d-PANCAN	ADH1C	313	R313	ENST00000515683	266,276,288,313,221,197	R313H
gdc_hotspot3d-PANCAN	ADH1C	266	S266	ENST00000515683	266,276,288,313,221,197	S266L
gdc_hotspot3d-PANCAN	ADH1C	276	M276	ENST00000515683	266,276,288,313,221,197	M276T
gdc_hotspot3d-PANCAN	ADH1C	221	I221	ENST00000515683	266,276,288,313,221,197	I221L
gdc_hotspot3d-PANCAN	ADSSL1	126	H126	ENST00000332972	129,126	H126Y
gdc_hotspot3d-PANCAN	ADSSL1	126	H126	ENST00000332972	129,126	H126P
gdc_hotspot3d-PANCAN	ADSSL1	129	P129	ENST00000332972	129,126	P129S
gdc_hotspot3d-PANCAN	ADSSL1	126	H126	ENST00000332972	129,126	H126R
gdc_hotspot3d-PANCAN	AKAP13	2013	H2013	ENST00000361243	2013	H2013R
gdc_hotspot3d-PANCAN	AKT1	323	D323	ENST00000554581	17,311,15,323	D323Y
gdc_hotspot3d-PANCAN	AKT1	17	E17	ENST00000554581	17,311,15,323	E17K
gdc_hotspot3d-PANCAN	AKT1	311	G311	ENST00000554581	17,311,15,323	G311D
gdc_hotspot3d-PANCAN	AKT1	15	R15	ENST00000554581	17,311,15,323	R15Q
gdc_hotspot3d-PANCAN	AKT1	323	D323	ENST00000554581	17,311,15,323	D323N
gdc_hotspot3d-PANCAN	ALB	268	E268	ENST00000295897	266,279,277,174,268	E268V
gdc_hotspot3d-PANCAN	ALB	174	Y174	ENST00000295897	266,279,277,174,268	Y174F
gdc_hotspot3d-PANCAN	ALB	266	H266	ENST00000295897	266,279,277,174,268	H266R
gdc_hotspot3d-PANCAN	ALB	268	E268	ENST00000295897	266,279,277,174,268	E268K
gdc_hotspot3d-PANCAN	ALB	174	Y174	ENST00000295897	266,279,277,174,268	Y174H
gdc_hotspot3d-PANCAN	ALB	277	C277	ENST00000295897	266,279,277,174,268	C277W
gdc_hotspot3d-PANCAN	ALB	279	D279	ENST00000295897	266,279,277,174,268	D279N
gdc_hotspot3d-PANCAN	AMY1A	364	E364	ENST00000370083	356,364,358,318	E364D
gdc_hotspot3d-PANCAN	AMY1A	318	R318	ENST00000370083	356,364,358,318	R318Q
gdc_hotspot3d-PANCAN	AMY1A	356	S356	ENST00000370083	356,364,358,318	S356C
gdc_hotspot3d-PANCAN	AMY1A	358	R358	ENST00000370083	356,364,358,318	R358H
gdc_hotspot3d-PANCAN	AMY1C	320	H320	ENST00000370079	366,320,317,324,358	H320Q
gdc_hotspot3d-PANCAN	AMY1C	366	G366	ENST00000370079	366,320,317,324,358	G366R
gdc_hotspot3d-PANCAN	AMY1C	358	R358	ENST00000370079	366,320,317,324,358	R358H
gdc_hotspot3d-PANCAN	AMY1C	317	Q317	ENST00000370079	366,320,317,324,358	Q317P
gdc_hotspot3d-PANCAN	AMY1C	324	G324	ENST00000370079	366,320,317,324,358	G324V
gdc_hotspot3d-PANCAN	AMY1C	366	G366	ENST00000370079	366,320,317,324,358	G366E
gdc_hotspot3d-PANCAN	ANAPC2	56	R56	ENST00000323927	56,55	R56Q
gdc_hotspot3d-PANCAN	ANAPC2	56	R56	ENST00000323927	56,55	R56L
gdc_hotspot3d-PANCAN	ANAPC2	55	L55	ENST00000323927	56,55	L55F
gdc_hotspot3d-PANCAN	ANAPC2	56	R56	ENST00000323927	56,55	R56W
gdc_hotspot3d-PANCAN	ANGPT1	346	M346	ENST00000517746	358,360,346,347	M346I
gdc_hotspot3d-PANCAN	ANGPT1	360	E360	ENST00000517746	358,360,346,347	E360K
gdc_hotspot3d-PANCAN	ANGPT1	358	G358	ENST00000517746	358,360,346,347	G358W
gdc_hotspot3d-PANCAN	ANGPT1	347	G347	ENST00000517746	358,360,346,347	G347V
gdc_hotspot3d-PANCAN	ANGPT1	358	G358	ENST00000517746	358,360,346,347	G358E
gdc_hotspot3d-PANCAN	ANGPT1	358	G358	ENST00000517746	358,360,346,347	G358R
gdc_hotspot3d-PANCAN	ANLN	732	T732	ENST00000265748	732	T732I
gdc_hotspot3d-PANCAN	AP4B1	690	G690	ENST00000369569	690,687	G690V
gdc_hotspot3d-PANCAN	AP4B1	690	G690	ENST00000369569	690,687	G690C
gdc_hotspot3d-PANCAN	AP4B1	690	G690	ENST00000369569	690,687	G690D
gdc_hotspot3d-PANCAN	AP4B1	687	D687	ENST00000369569	690,687	D687N
gdc_hotspot3d-PANCAN	APOA4	143	R143	ENST00000357780	144,142,310,143	R143S
gdc_hotspot3d-PANCAN	APOA4	310	Y310	ENST00000357780	144,142,310,143	Y310H
gdc_hotspot3d-PANCAN	APOA4	143	R143	ENST00000357780	144,142,310,143	R143G
gdc_hotspot3d-PANCAN	APOA4	144	T144	ENST00000357780	144,142,310,143	T144I
gdc_hotspot3d-PANCAN	APOA4	142	L142	ENST00000357780	144,142,310,143	L142Q
gdc_hotspot3d-PANCAN	APOA4	143	R143	ENST00000357780	144,142,310,143	R143H
gdc_hotspot3d-PANCAN	ATRX	263	W263	ENST00000373344	263	W263R
gdc_hotspot3d-PANCAN	BAX	133	I133	ENST00000293288	109,133	I133M
gdc_hotspot3d-PANCAN	BAX	109	R109	ENST00000293288	109,133	R109G
gdc_hotspot3d-PANCAN	BBOX1	155	A155	ENST00000263182	155,154,128,157,126	A155T
gdc_hotspot3d-PANCAN	BBOX1	154	G154	ENST00000263182	155,154,128,157,126	G154A
gdc_hotspot3d-PANCAN	BBOX1	154	G154	ENST00000263182	155,154,128,157,126	G154E
gdc_hotspot3d-PANCAN	BBOX1	154	G154	ENST00000263182	155,154,128,157,126	G154R
gdc_hotspot3d-PANCAN	BBOX1	126	D126	ENST00000263182	155,154,128,157,126	D126N
gdc_hotspot3d-PANCAN	BBOX1	157	D157	ENST00000263182	155,154,128,157,126	D157E
gdc_hotspot3d-PANCAN	BBOX1	128	E128	ENST00000263182	155,154,128,157,126	E128K
gdc_hotspot3d-PANCAN	BCL2A1	91	T91	ENST00000267953	91,83	T91S
gdc_hotspot3d-PANCAN	BCL2A1	83	I83	ENST00000267953	91,83	I83F
gdc_hotspot3d-PANCAN	BCL2L1	132	R132	ENST00000307677	132	R132Q
gdc_hotspot3d-PANCAN	BCL2L11	153	R153	ENST00000393256	153,156,154	R153W
gdc_hotspot3d-PANCAN	BCL2L11	153	R153	ENST00000393256	153,156,154	R153P
gdc_hotspot3d-PANCAN	BCL2L11	156	G156	ENST00000393256	153,156,154	G156R
gdc_hotspot3d-PANCAN	BCL2L11	154	R154	ENST00000393256	153,156,154	R154L
gdc_hotspot3d-PANCAN	BCL2L11	156	G156	ENST00000393256	153,156,154	G156E
gdc_hotspot3d-PANCAN	BCL9	359	R359	ENST00000234739	361,362,349,359	R359Q
gdc_hotspot3d-PANCAN	BCL9	359	R359	ENST00000234739	361,362,349,359	R359L
gdc_hotspot3d-PANCAN	BCL9	362	S362	ENST00000234739	361,362,349,359	S362F
gdc_hotspot3d-PANCAN	BCL9	361	R361	ENST00000234739	361,362,349,359	R361C
gdc_hotspot3d-PANCAN	BCL9	349	D349	ENST00000234739	361,362,349,359	D349N
gdc_hotspot3d-PANCAN	BCL9	359	R359	ENST00000234739	361,362,349,359	R359W
gdc_hotspot3d-PANCAN	BRAF	596	G596	ENST00000288602	604,600,596,575,468,601,467,568,597,635	G596D
gdc_hotspot3d-PANCAN	BRAF	596	G596	ENST00000288602	604,600,596,575,468,601,467,568,597,635	G596S
gdc_hotspot3d-PANCAN	BRAF	468	F468	ENST00000288602	604,600,596,575,468,601,467,568,597,635	F468C
gdc_hotspot3d-PANCAN	BRAF	597	L597	ENST00000288602	604,600,596,575,468,601,467,568,597,635	L597V
gdc_hotspot3d-PANCAN	BRAF	575	R575	ENST00000288602	604,600,596,575,468,601,467,568,597,635	R575K
gdc_hotspot3d-PANCAN	BRAF	600	V600	ENST00000288602	604,600,596,575,468,601,467,568,597,635	V600E
gdc_hotspot3d-PANCAN	BRAF	600	V600	ENST00000288602	604,600,596,575,468,601,467,568,597,635	V600M
gdc_hotspot3d-PANCAN	BRAF	635	F635	ENST00000288602	604,600,596,575,468,601,467,568,597,635	F635I
gdc_hotspot3d-PANCAN	BRAF	604	W604	ENST00000288602	604,600,596,575,468,601,467,568,597,635	W604L
gdc_hotspot3d-PANCAN	BRAF	601	K601	ENST00000288602	604,600,596,575,468,601,467,568,597,635	K601T
gdc_hotspot3d-PANCAN	BRAF	568	H568	ENST00000288602	604,600,596,575,468,601,467,568,597,635	H568D
gdc_hotspot3d-PANCAN	BRAF	597	L597	ENST00000288602	604,600,596,575,468,601,467,568,597,635	L597Q
gdc_hotspot3d-PANCAN	BRAF	601	K601	ENST00000288602	604,600,596,575,468,601,467,568,597,635	K601E
gdc_hotspot3d-PANCAN	BRAF	467	S467	ENST00000288602	604,600,596,575,468,601,467,568,597,635	S467L
gdc_hotspot3d-PANCAN	BRAF	600	V600	ENST00000288602	604,600,596,575,468,601,467,568,597,635	V600G
gdc_hotspot3d-PANCAN	BRAF	466	G466	ENST00000288602	471,469,464,462,594,466	G466A
gdc_hotspot3d-PANCAN	BRAF	464	G464	ENST00000288602	471,469,464,462,594,466	G464E
gdc_hotspot3d-PANCAN	BRAF	464	G464	ENST00000288602	471,469,464,462,594,466	G464V
gdc_hotspot3d-PANCAN	BRAF	469	G469	ENST00000288602	471,469,464,462,594,466	G469A
gdc_hotspot3d-PANCAN	BRAF	466	G466	ENST00000288602	471,469,464,462,594,466	G466V
gdc_hotspot3d-PANCAN	BRAF	469	G469	ENST00000288602	471,469,464,462,594,466	G469V
gdc_hotspot3d-PANCAN	BRAF	594	D594	ENST00000288602	471,469,464,462,594,466	D594Y
gdc_hotspot3d-PANCAN	BRAF	594	D594	ENST00000288602	471,469,464,462,594,466	D594H
gdc_hotspot3d-PANCAN	BRAF	594	D594	ENST00000288602	471,469,464,462,594,466	D594N
gdc_hotspot3d-PANCAN	BRAF	466	G466	ENST00000288602	471,469,464,462,594,466	G466E
gdc_hotspot3d-PANCAN	BRAF	594	D594	ENST00000288602	471,469,464,462,594,466	D594G
gdc_hotspot3d-PANCAN	BRAF	469	G469	ENST00000288602	471,469,464,462,594,466	G469R
gdc_hotspot3d-PANCAN	BRAF	471	V471	ENST00000288602	471,469,464,462,594,466	V471I
gdc_hotspot3d-PANCAN	BRAF	462	R462	ENST00000288602	471,469,464,462,594,466	R462T
gdc_hotspot3d-PANCAN	BRAF	581	N581	ENST00000288602	581,537	N581H
gdc_hotspot3d-PANCAN	BRAF	537	L537	ENST00000288602	581,537	L537S
gdc_hotspot3d-PANCAN	BRAF	581	N581	ENST00000288602	581,537	N581S
gdc_hotspot3d-PANCAN	BRAF	581	N581	ENST00000288602	581,537	N581T
gdc_hotspot3d-PANCAN	BRAF	581	N581	ENST00000288602	581,537	N581I
gdc_hotspot3d-PANCAN	C3	710	R710	ENST00000245907	697,1426,706,700,710,709	R710G
gdc_hotspot3d-PANCAN	C3	710	R710	ENST00000245907	697,1426,706,700,710,709	R710Q
gdc_hotspot3d-PANCAN	C3	700	E700	ENST00000245907	697,1426,706,700,710,709	E700Q
gdc_hotspot3d-PANCAN	C3	709	R709	ENST00000245907	697,1426,706,700,710,709	R709H
gdc_hotspot3d-PANCAN	C3	710	R710	ENST00000245907	697,1426,706,700,710,709	R710W
gdc_hotspot3d-PANCAN	C3	1426	D1426	ENST00000245907	697,1426,706,700,710,709	D1426E
gdc_hotspot3d-PANCAN	C3	697	G697	ENST00000245907	697,1426,706,700,710,709	G697D
gdc_hotspot3d-PANCAN	C3	706	S706	ENST00000245907	697,1426,706,700,710,709	S706L
gdc_hotspot3d-PANCAN	C5	666	D666	ENST00000223642	666	D666G
gdc_hotspot3d-PANCAN	C6	145	R145	ENST00000263413	145,152,146,150	R145P
gdc_hotspot3d-PANCAN	C6	152	I152	ENST00000263413	145,152,146,150	I152V
gdc_hotspot3d-PANCAN	C6	145	R145	ENST00000263413	145,152,146,150	R145C
gdc_hotspot3d-PANCAN	C6	145	R145	ENST00000263413	145,152,146,150	R145H
gdc_hotspot3d-PANCAN	C6	146	C146	ENST00000263413	145,152,146,150	C146S
gdc_hotspot3d-PANCAN	C6	150	R150	ENST00000263413	145,152,146,150	R150G
gdc_hotspot3d-PANCAN	C6	794	S794	ENST00000263413	788,790,794,815,821,817	S794N
gdc_hotspot3d-PANCAN	C6	821	E821	ENST00000263413	788,790,794,815,821,817	E821D
gdc_hotspot3d-PANCAN	C6	817	K817	ENST00000263413	788,790,794,815,821,817	K817R
gdc_hotspot3d-PANCAN	C6	790	E790	ENST00000263413	788,790,794,815,821,817	E790D
gdc_hotspot3d-PANCAN	C6	817	K817	ENST00000263413	788,790,794,815,821,817	K817T
gdc_hotspot3d-PANCAN	C6	788	S788	ENST00000263413	788,790,794,815,821,817	S788P
gdc_hotspot3d-PANCAN	C6	815	A815	ENST00000263413	788,790,794,815,821,817	A815S
gdc_hotspot3d-PANCAN	C8A	577	R577	ENST00000361249	577,581	R577Q
gdc_hotspot3d-PANCAN	C8A	581	T581	ENST00000361249	577,581	T581K
gdc_hotspot3d-PANCAN	C8A	581	T581	ENST00000361249	577,581	T581M
gdc_hotspot3d-PANCAN	CAND1	194	R194	ENST00000545606	194	R194T
gdc_hotspot3d-PANCAN	CAND1	194	R194	ENST00000545606	194	R194G
gdc_hotspot3d-PANCAN	CASP8	292	R292	ENST00000358485	292,367,287,336	R292W
gdc_hotspot3d-PANCAN	CASP8	336	L336	ENST00000358485	292,367,287,336	L336F
gdc_hotspot3d-PANCAN	CASP8	292	R292	ENST00000358485	292,367,287,336	R292Q
gdc_hotspot3d-PANCAN	CASP8	287	M287	ENST00000358485	292,367,287,336	M287T
gdc_hotspot3d-PANCAN	CASP8	367	D367	ENST00000358485	292,367,287,336	D367G
gdc_hotspot3d-PANCAN	CASP8	411	P411	ENST00000358485	298,411,397,362,363	P411H
gdc_hotspot3d-PANCAN	CASP8	362	D362	ENST00000358485	298,411,397,362,363	D362G
gdc_hotspot3d-PANCAN	CASP8	397	S397	ENST00000358485	298,411,397,362,363	S397F
gdc_hotspot3d-PANCAN	CASP8	363	H363	ENST00000358485	298,411,397,362,363	H363D
gdc_hotspot3d-PANCAN	CASP8	397	S397	ENST00000358485	298,411,397,362,363	S397C
gdc_hotspot3d-PANCAN	CASP8	298	I298	ENST00000358485	298,411,397,362,363	I298M
gdc_hotspot3d-PANCAN	CASP8	362	D362	ENST00000358485	298,411,397,362,363	D362V
gdc_hotspot3d-PANCAN	CBFB	105	G105	ENST00000412916	105,102,104	G105E
gdc_hotspot3d-PANCAN	CBFB	102	I102	ENST00000412916	105,102,104	I102M
gdc_hotspot3d-PANCAN	CBFB	104	N104	ENST00000412916	105,102,104	N104S
gdc_hotspot3d-PANCAN	CD1A	99	R99	ENST00000289429	99,109,34	R99G
gdc_hotspot3d-PANCAN	CD1A	99	R99	ENST00000289429	99,109,34	R99H
gdc_hotspot3d-PANCAN	CD1A	34	S34	ENST00000289429	99,109,34	S34C
gdc_hotspot3d-PANCAN	CD1A	99	R99	ENST00000289429	99,109,34	R99S
gdc_hotspot3d-PANCAN	CD1A	109	Y109	ENST00000289429	99,109,34	Y109F
gdc_hotspot3d-PANCAN	CD1A	99	R99	ENST00000289429	99,109,34	R99C
gdc_hotspot3d-PANCAN	CD1A	34	S34	ENST00000289429	99,109,34	S34F
gdc_hotspot3d-PANCAN	CDK12	904	P904	ENST00000447079	909,902,1008,904	P904L
gdc_hotspot3d-PANCAN	CDK12	904	P904	ENST00000447079	909,902,1008,904	P904A
gdc_hotspot3d-PANCAN	CDK12	909	G909	ENST00000447079	909,902,1008,904	G909V
gdc_hotspot3d-PANCAN	CDK12	902	R902	ENST00000447079	909,902,1008,904	R902P
gdc_hotspot3d-PANCAN	CDK12	902	R902	ENST00000447079	909,902,1008,904	R902Q
gdc_hotspot3d-PANCAN	CDK12	909	G909	ENST00000447079	909,902,1008,904	G909E
gdc_hotspot3d-PANCAN	CDK12	1008	R1008	ENST00000447079	909,902,1008,904	R1008Q
gdc_hotspot3d-PANCAN	CDK4	22	K22	ENST00000257904	24,22	K22Q
gdc_hotspot3d-PANCAN	CDK4	24	R24	ENST00000257904	24,22	R24L
gdc_hotspot3d-PANCAN	CDK4	24	R24	ENST00000257904	24,22	R24S
gdc_hotspot3d-PANCAN	CDK4	24	R24	ENST00000257904	24,22	R24H
gdc_hotspot3d-PANCAN	CDK4	22	K22	ENST00000257904	24,22	K22M
gdc_hotspot3d-PANCAN	CDK4	24	R24	ENST00000257904	24,22	R24C
gdc_hotspot3d-PANCAN	CES1	436	R436	ENST00000360526	336,436	R436W
gdc_hotspot3d-PANCAN	CES1	336	L336	ENST00000360526	336,436	L336H
gdc_hotspot3d-PANCAN	CES1	436	R436	ENST00000360526	336,436	R436Q
gdc_hotspot3d-PANCAN	CFH	335	L335	ENST00000367429	341,335	L335V
gdc_hotspot3d-PANCAN	CFH	341	R341	ENST00000367429	341,335	R341C
gdc_hotspot3d-PANCAN	CFH	341	R341	ENST00000367429	341,335	R341H
gdc_hotspot3d-PANCAN	CFH	580	P580	ENST00000367429	583,581,582,585,580,592	P580S
gdc_hotspot3d-PANCAN	CFH	583	K583	ENST00000367429	583,581,582,585,580,592	K583N
gdc_hotspot3d-PANCAN	CFH	582	R582	ENST00000367429	583,581,582,585,580,592	R582L
gdc_hotspot3d-PANCAN	CFH	583	K583	ENST00000367429	583,581,582,585,580,592	K583R
gdc_hotspot3d-PANCAN	CFH	592	V592	ENST00000367429	583,581,582,585,580,592	V592L
gdc_hotspot3d-PANCAN	CFH	585	D585	ENST00000367429	583,581,582,585,580,592	D585N
gdc_hotspot3d-PANCAN	CFH	581	D581	ENST00000367429	583,581,582,585,580,592	D581N
gdc_hotspot3d-PANCAN	CHRM2	57	V57	ENST00000445907	142,146,141,57	V57I
gdc_hotspot3d-PANCAN	CHRM2	141	G141	ENST00000445907	142,146,141,57	G141V
gdc_hotspot3d-PANCAN	CHRM2	141	G141	ENST00000445907	142,146,141,57	G141C
gdc_hotspot3d-PANCAN	CHRM2	142	M142	ENST00000445907	142,146,141,57	M142I
gdc_hotspot3d-PANCAN	CHRM2	146	A146	ENST00000445907	142,146,141,57	A146G
gdc_hotspot3d-PANCAN	CHRM2	141	G141	ENST00000445907	142,146,141,57	G141S
gdc_hotspot3d-PANCAN	CHRM2	32	S32	ENST00000445907	34,40,36,32,433	S32F
gdc_hotspot3d-PANCAN	CHRM2	34	S34	ENST00000445907	34,40,36,32,433	S34T
gdc_hotspot3d-PANCAN	CHRM2	36	V36	ENST00000445907	34,40,36,32,433	V36A
gdc_hotspot3d-PANCAN	CHRM2	36	V36	ENST00000445907	34,40,36,32,433	V36M
gdc_hotspot3d-PANCAN	CHRM2	433	S433	ENST00000445907	34,40,36,32,433	S433R
gdc_hotspot3d-PANCAN	CHRM2	433	S433	ENST00000445907	34,40,36,32,433	S433N
gdc_hotspot3d-PANCAN	CHRM2	40	G40	ENST00000445907	34,40,36,32,433	G40R
gdc_hotspot3d-PANCAN	CKM	117	G117	ENST00000221476	117,120	G117V
gdc_hotspot3d-PANCAN	CKM	120	D120	ENST00000221476	117,120	D120Y
gdc_hotspot3d-PANCAN	CKM	117	G117	ENST00000221476	117,120	G117S
gdc_hotspot3d-PANCAN	CKM	120	D120	ENST00000221476	117,120	D120N
gdc_hotspot3d-PANCAN	CLEC1B	163	R163	ENST00000298527	189,195,163,169	R163C
gdc_hotspot3d-PANCAN	CLEC1B	169	V169	ENST00000298527	189,195,163,169	V169D
gdc_hotspot3d-PANCAN	CLEC1B	189	G189	ENST00000298527	189,195,163,169	G189R
gdc_hotspot3d-PANCAN	CLEC1B	163	R163	ENST00000298527	189,195,163,169	R163L
gdc_hotspot3d-PANCAN	CLEC1B	195	C195	ENST00000298527	189,195,163,169	C195S
gdc_hotspot3d-PANCAN	CLEC1B	163	R163	ENST00000298527	189,195,163,169	R163H
gdc_hotspot3d-PANCAN	CLEC4D	124	T124	ENST00000299665	124,165	T124R
gdc_hotspot3d-PANCAN	CLEC4D	165	R165	ENST00000299665	124,165	R165S
gdc_hotspot3d-PANCAN	CLEC4D	165	R165	ENST00000299665	124,165	R165C
gdc_hotspot3d-PANCAN	CLEC4D	165	R165	ENST00000299665	124,165	R165H
gdc_hotspot3d-PANCAN	CMA1	227	P227	ENST00000250378	221,232,227	P227A
gdc_hotspot3d-PANCAN	CMA1	221	R221	ENST00000250378	221,232,227	R221W
gdc_hotspot3d-PANCAN	CMA1	232	R232	ENST00000250378	221,232,227	R232Q
gdc_hotspot3d-PANCAN	CMA1	221	R221	ENST00000250378	221,232,227	R221Q
gdc_hotspot3d-PANCAN	CNTN5	891	E891	ENST00000524871	889,891,942,886	E891Q
gdc_hotspot3d-PANCAN	CNTN5	889	V889	ENST00000524871	889,891,942,886	V889L
gdc_hotspot3d-PANCAN	CNTN5	942	G942	ENST00000524871	889,891,942,886	G942E
gdc_hotspot3d-PANCAN	CNTN5	886	S886	ENST00000524871	889,891,942,886	S886R
gdc_hotspot3d-PANCAN	CNTN5	891	E891	ENST00000524871	889,891,942,886	E891D
gdc_hotspot3d-PANCAN	CPA1	225	G225	ENST00000011292	155,179,222,225,178	G225C
gdc_hotspot3d-PANCAN	CPA1	179	H179	ENST00000011292	155,179,222,225,178	H179R
gdc_hotspot3d-PANCAN	CPA1	178	I178	ENST00000011292	155,179,222,225,178	I178M
gdc_hotspot3d-PANCAN	CPA1	222	N222	ENST00000011292	155,179,222,225,178	N222S
gdc_hotspot3d-PANCAN	CPA1	225	G225	ENST00000011292	155,179,222,225,178	G225D
gdc_hotspot3d-PANCAN	CPA1	225	G225	ENST00000011292	155,179,222,225,178	G225S
gdc_hotspot3d-PANCAN	CPA1	155	R155	ENST00000011292	155,179,222,225,178	R155H
gdc_hotspot3d-PANCAN	CPN1	93	R93	ENST00000370418	93,128	R93H
gdc_hotspot3d-PANCAN	CPN1	93	R93	ENST00000370418	93,128	R93S
gdc_hotspot3d-PANCAN	CPN1	128	S128	ENST00000370418	93,128	S128F
gdc_hotspot3d-PANCAN	CR2	877	P877	ENST00000367057	877,880	P877T
gdc_hotspot3d-PANCAN	CR2	880	I880	ENST00000367057	877,880	I880M
gdc_hotspot3d-PANCAN	CR2	877	P877	ENST00000367057	877,880	P877L
gdc_hotspot3d-PANCAN	CR2	877	P877	ENST00000367057	877,880	P877S
gdc_hotspot3d-PANCAN	CRYGA	135	E135	ENST00000304502	135,142,140	E135K
gdc_hotspot3d-PANCAN	CRYGA	142	R142	ENST00000304502	135,142,140	R142Q
gdc_hotspot3d-PANCAN	CRYGA	140	R140	ENST00000304502	135,142,140	R140Q
gdc_hotspot3d-PANCAN	CRYGA	142	R142	ENST00000304502	135,142,140	R142W
gdc_hotspot3d-PANCAN	CTNNB1	170	K170	ENST00000349496	170,165	K170M
gdc_hotspot3d-PANCAN	CTNNB1	165	Q165	ENST00000349496	170,165	Q165H
gdc_hotspot3d-PANCAN	CTNNB1	32	D32	ENST00000349496	32,34,36,35	D32A
gdc_hotspot3d-PANCAN	CTNNB1	32	D32	ENST00000349496	32,34,36,35	D32H
gdc_hotspot3d-PANCAN	CTNNB1	32	D32	ENST00000349496	32,34,36,35	D32G
gdc_hotspot3d-PANCAN	CTNNB1	34	G34	ENST00000349496	32,34,36,35	G34V
gdc_hotspot3d-PANCAN	CTNNB1	34	G34	ENST00000349496	32,34,36,35	G34E
gdc_hotspot3d-PANCAN	CTNNB1	32	D32	ENST00000349496	32,34,36,35	D32N
gdc_hotspot3d-PANCAN	CTNNB1	36	H36	ENST00000349496	32,34,36,35	H36P
gdc_hotspot3d-PANCAN	CTNNB1	32	D32	ENST00000349496	32,34,36,35	D32Y
gdc_hotspot3d-PANCAN	CTNNB1	35	I35	ENST00000349496	32,34,36,35	I35S
gdc_hotspot3d-PANCAN	CTNNB1	32	D32	ENST00000349496	32,34,36,35	D32V
gdc_hotspot3d-PANCAN	CTNNB1	34	G34	ENST00000349496	32,34,36,35	G34R
gdc_hotspot3d-PANCAN	CTNNB1	335	K335	ENST00000349496	339,292,335,333,334	K335I
gdc_hotspot3d-PANCAN	CTNNB1	292	K292	ENST00000349496	339,292,335,333,334	K292E
gdc_hotspot3d-PANCAN	CTNNB1	339	T339	ENST00000349496	339,292,335,333,334	T339N
gdc_hotspot3d-PANCAN	CTNNB1	335	K335	ENST00000349496	339,292,335,333,334	K335T
gdc_hotspot3d-PANCAN	CTNNB1	334	E334	ENST00000349496	339,292,335,333,334	E334K
gdc_hotspot3d-PANCAN	CTNNB1	333	Y333	ENST00000349496	339,292,335,333,334	Y333F
gdc_hotspot3d-PANCAN	CTNNB1	387	N387	ENST00000349496	386,426,383,387,390	N387Y
gdc_hotspot3d-PANCAN	CTNNB1	387	N387	ENST00000349496	386,426,383,387,390	N387I
gdc_hotspot3d-PANCAN	CTNNB1	426	N426	ENST00000349496	386,426,383,387,390	N426D
gdc_hotspot3d-PANCAN	CTNNB1	386	R386	ENST00000349496	386,426,383,387,390	R386G
gdc_hotspot3d-PANCAN	CTNNB1	387	N387	ENST00000349496	386,426,383,387,390	N387K
gdc_hotspot3d-PANCAN	CTNNB1	390	D390	ENST00000349496	386,426,383,387,390	D390E
gdc_hotspot3d-PANCAN	CTNNB1	383	W383	ENST00000349496	386,426,383,387,390	W383G
gdc_hotspot3d-PANCAN	CTNNB1	383	W383	ENST00000349496	386,426,383,387,390	W383C
gdc_hotspot3d-PANCAN	CTTN	473	E473	ENST00000376561	473,495,500,458,497,486	E473K
gdc_hotspot3d-PANCAN	CTTN	495	G495	ENST00000376561	473,495,500,458,497,486	G495V
gdc_hotspot3d-PANCAN	CTTN	497	C497	ENST00000376561	473,495,500,458,497,486	C497S
gdc_hotspot3d-PANCAN	CTTN	486	E486	ENST00000376561	473,495,500,458,497,486	E486D
gdc_hotspot3d-PANCAN	CTTN	495	G495	ENST00000376561	473,495,500,458,497,486	G495R
gdc_hotspot3d-PANCAN	CTTN	500	R500	ENST00000376561	473,495,500,458,497,486	R500H
gdc_hotspot3d-PANCAN	CTTN	458	I458	ENST00000376561	473,495,500,458,497,486	I458S
gdc_hotspot3d-PANCAN	CTTN	495	G495	ENST00000376561	473,495,500,458,497,486	G495W
gdc_hotspot3d-PANCAN	CUL1	483	D483	ENST00000325222	489,483,485,442	D483N
gdc_hotspot3d-PANCAN	CUL1	442	L442	ENST00000325222	489,483,485,442	L442R
gdc_hotspot3d-PANCAN	CUL1	485	E485	ENST00000325222	489,483,485,442	E485K
gdc_hotspot3d-PANCAN	CUL1	489	I489	ENST00000325222	489,483,485,442	I489S
gdc_hotspot3d-PANCAN	CUL1	239	D239	ENST00000325222	289,241,239	D239N
gdc_hotspot3d-PANCAN	CUL1	289	R289	ENST00000325222	289,241,239	R289K
gdc_hotspot3d-PANCAN	CUL1	241	E241	ENST00000325222	289,241,239	E241Q
gdc_hotspot3d-PANCAN	CUL1	241	E241	ENST00000325222	289,241,239	E241D
gdc_hotspot3d-PANCAN	CXCR1	279	R279	ENST00000295683	279,284,280,265	R279C
gdc_hotspot3d-PANCAN	CXCR1	280	R280	ENST00000295683	279,284,280,265	R280C
gdc_hotspot3d-PANCAN	CXCR1	279	R279	ENST00000295683	279,284,280,265	R279H
gdc_hotspot3d-PANCAN	CXCR1	265	D265	ENST00000295683	279,284,280,265	D265E
gdc_hotspot3d-PANCAN	CXCR1	284	G284	ENST00000295683	279,284,280,265	G284D
gdc_hotspot3d-PANCAN	CYP11B2	322	P322	ENST00000323110	322,320,377,317,326,378,192	P322S
gdc_hotspot3d-PANCAN	CYP11B2	320	A320	ENST00000323110	322,320,377,317,326,378,192	A320V
gdc_hotspot3d-PANCAN	CYP11B2	317	D317	ENST00000323110	322,320,377,317,326,378,192	D317N
gdc_hotspot3d-PANCAN	CYP11B2	322	P322	ENST00000323110	322,320,377,317,326,378,192	P322L
gdc_hotspot3d-PANCAN	CYP11B2	326	T326	ENST00000323110	322,320,377,317,326,378,192	T326M
gdc_hotspot3d-PANCAN	CYP11B2	192	I192	ENST00000323110	322,320,377,317,326,378,192	I192M
gdc_hotspot3d-PANCAN	CYP11B2	377	P377	ENST00000323110	322,320,377,317,326,378,192	P377A
gdc_hotspot3d-PANCAN	CYP11B2	378	V378	ENST00000323110	322,320,377,317,326,378,192	V378L
gdc_hotspot3d-PANCAN	DARC	32	Y32	ENST00000368121	32,30	Y32H
gdc_hotspot3d-PANCAN	DARC	32	Y32	ENST00000368121	32,30	Y32C
gdc_hotspot3d-PANCAN	DARC	30	S30	ENST00000368121	32,30	S30F
gdc_hotspot3d-PANCAN	DARC	32	Y32	ENST00000368121	32,30	Y32N
gdc_hotspot3d-PANCAN	DCC	446	R446	ENST00000442544	489,446,449	R446H
gdc_hotspot3d-PANCAN	DCC	446	R446	ENST00000442544	489,446,449	R446C
gdc_hotspot3d-PANCAN	DCC	449	W449	ENST00000442544	489,446,449	W449R
gdc_hotspot3d-PANCAN	DCC	489	V489	ENST00000442544	489,446,449	V489L
gdc_hotspot3d-PANCAN	DCC	790	S790	ENST00000442544	789,738,816,790	S790Y
gdc_hotspot3d-PANCAN	DCC	790	S790	ENST00000442544	789,738,816,790	S790P
gdc_hotspot3d-PANCAN	DCC	789	S789	ENST00000442544	789,738,816,790	S789R
gdc_hotspot3d-PANCAN	DCC	738	T738	ENST00000442544	789,738,816,790	T738A
gdc_hotspot3d-PANCAN	DCC	789	S789	ENST00000442544	789,738,816,790	S789G
gdc_hotspot3d-PANCAN	DCC	816	S816	ENST00000442544	789,738,816,790	S816F
gdc_hotspot3d-PANCAN	DCLK1	52	S52	ENST00000255448	80,53,52	S52C
gdc_hotspot3d-PANCAN	DCLK1	80	R80	ENST00000255448	80,53,52	R80W
gdc_hotspot3d-PANCAN	DCLK1	52	S52	ENST00000255448	80,53,52	S52Y
gdc_hotspot3d-PANCAN	DCLK1	53	E53	ENST00000255448	80,53,52	E53K
gdc_hotspot3d-PANCAN	DCLK1	80	R80	ENST00000255448	80,53,52	R80Q
gdc_hotspot3d-PANCAN	DDX3X	539	G539	ENST00000399959	532,412,533,503,528,508,354,351,539	G539R
gdc_hotspot3d-PANCAN	DDX3X	508	S508	ENST00000399959	532,412,533,503,528,508,354,351,539	S508L
gdc_hotspot3d-PANCAN	DDX3X	354	D354	ENST00000399959	532,412,533,503,528,508,354,351,539	D354V
gdc_hotspot3d-PANCAN	DDX3X	532	T532	ENST00000399959	532,412,533,503,528,508,354,351,539	T532A
gdc_hotspot3d-PANCAN	DDX3X	412	S412	ENST00000399959	532,412,533,503,528,508,354,351,539	S412F
gdc_hotspot3d-PANCAN	DDX3X	532	T532	ENST00000399959	532,412,533,503,528,508,354,351,539	T532M
gdc_hotspot3d-PANCAN	DDX3X	354	D354	ENST00000399959	532,412,533,503,528,508,354,351,539	D354Y
gdc_hotspot3d-PANCAN	DDX3X	503	R503	ENST00000399959	532,412,533,503,528,508,354,351,539	R503T
gdc_hotspot3d-PANCAN	DDX3X	528	R528	ENST00000399959	532,412,533,503,528,508,354,351,539	R528C
gdc_hotspot3d-PANCAN	DDX3X	351	R351	ENST00000399959	532,412,533,503,528,508,354,351,539	R351W
gdc_hotspot3d-PANCAN	DDX3X	533	G533	ENST00000399959	532,412,533,503,528,508,354,351,539	G533E
gdc_hotspot3d-PANCAN	DHPS	49	F49	ENST00000210060	53,342,49,50	F49L
gdc_hotspot3d-PANCAN	DHPS	50	G50	ENST00000210060	53,342,49,50	G50V
gdc_hotspot3d-PANCAN	DHPS	53	G53	ENST00000210060	53,342,49,50	G53S
gdc_hotspot3d-PANCAN	DHPS	342	D342	ENST00000210060	53,342,49,50	D342N
gdc_hotspot3d-PANCAN	DICER1	1821	M1821	ENST00000526495	1703,1821,1709,1705	M1821I
gdc_hotspot3d-PANCAN	DICER1	1709	D1709	ENST00000526495	1703,1821,1709,1705	D1709N
gdc_hotspot3d-PANCAN	DICER1	1705	E1705	ENST00000526495	1703,1821,1709,1705	E1705K
gdc_hotspot3d-PANCAN	DICER1	1705	E1705	ENST00000526495	1703,1821,1709,1705	E1705Q
gdc_hotspot3d-PANCAN	DICER1	1703	R1703	ENST00000526495	1703,1821,1709,1705	R1703C
gdc_hotspot3d-PANCAN	DICER1	1703	R1703	ENST00000526495	1703,1821,1709,1705	R1703S
gdc_hotspot3d-PANCAN	DICER1	1809	G1809	ENST00000526495	1806,1813,1810,1809	G1809R
gdc_hotspot3d-PANCAN	DICER1	1810	D1810	ENST00000526495	1806,1813,1810,1809	D1810Y
gdc_hotspot3d-PANCAN	DICER1	1810	D1810	ENST00000526495	1806,1813,1810,1809	D1810H
gdc_hotspot3d-PANCAN	DICER1	1810	D1810	ENST00000526495	1806,1813,1810,1809	D1810N
gdc_hotspot3d-PANCAN	DICER1	1810	D1810	ENST00000526495	1806,1813,1810,1809	D1810A
gdc_hotspot3d-PANCAN	DICER1	1806	K1806	ENST00000526495	1806,1813,1810,1809	K1806N
gdc_hotspot3d-PANCAN	DICER1	1813	E1813	ENST00000526495	1806,1813,1810,1809	E1813G
gdc_hotspot3d-PANCAN	DICER1	1813	E1813	ENST00000526495	1806,1813,1810,1809	E1813D
gdc_hotspot3d-PANCAN	DICER1	1810	D1810	ENST00000526495	1806,1813,1810,1809	D1810V
gdc_hotspot3d-PANCAN	DNMT3A	533	Y533	ENST00000264709	533	Y533C
gdc_hotspot3d-PANCAN	DNMT3A	720	R720	ENST00000264709	720,725,724,729,721	R720C
gdc_hotspot3d-PANCAN	DNMT3A	729	R729	ENST00000264709	720,725,724,729,721	R729Q
gdc_hotspot3d-PANCAN	DNMT3A	720	R720	ENST00000264709	720,725,724,729,721	R720H
gdc_hotspot3d-PANCAN	DNMT3A	725	E725	ENST00000264709	720,725,724,729,721	E725V
gdc_hotspot3d-PANCAN	DNMT3A	720	R720	ENST00000264709	720,725,724,729,721	R720P
gdc_hotspot3d-PANCAN	DNMT3A	724	Y724	ENST00000264709	720,725,724,729,721	Y724C
gdc_hotspot3d-PANCAN	DNMT3A	721	K721	ENST00000264709	720,725,724,729,721	K721E
gdc_hotspot3d-PANCAN	DNMT3A	882	R882	ENST00000264709	882,878	R882C
gdc_hotspot3d-PANCAN	DNMT3A	878	S878	ENST00000264709	882,878	S878P
gdc_hotspot3d-PANCAN	DNMT3A	882	R882	ENST00000264709	882,878	R882H
gdc_hotspot3d-PANCAN	DNMT3L	261	F261	ENST00000270172	261	F261L
gdc_hotspot3d-PANCAN	DPP10	183	V183	ENST00000393147	139,183	V183I
gdc_hotspot3d-PANCAN	DPP10	183	V183	ENST00000393147	139,183	V183D
gdc_hotspot3d-PANCAN	DPP10	139	D139	ENST00000393147	139,183	D139Y
gdc_hotspot3d-PANCAN	DPYS	464	P464	ENST00000351513	128,383,402,393,391,464	P464L
gdc_hotspot3d-PANCAN	DPYS	391	R391	ENST00000351513	128,383,402,393,391,464	R391G
gdc_hotspot3d-PANCAN	DPYS	128	D128	ENST00000351513	128,383,402,393,391,464	D128N
gdc_hotspot3d-PANCAN	DPYS	402	D402	ENST00000351513	128,383,402,393,391,464	D402N
gdc_hotspot3d-PANCAN	DPYS	393	G393	ENST00000351513	128,383,402,393,391,464	G393R
gdc_hotspot3d-PANCAN	DPYS	383	A383	ENST00000351513	128,383,402,393,391,464	A383V
gdc_hotspot3d-PANCAN	DPYS	393	G393	ENST00000351513	128,383,402,393,391,464	G393E
gdc_hotspot3d-PANCAN	EEF1A1	434	A434	ENST00000316292	134,430,99,431,434,429,433,432	A434T
gdc_hotspot3d-PANCAN	EEF1A1	431	Q431	ENST00000316292	134,430,99,431,434,429,433,432	Q431E
gdc_hotspot3d-PANCAN	EEF1A1	99	I99	ENST00000316292	134,430,99,431,434,429,433,432	I99T
gdc_hotspot3d-PANCAN	EEF1A1	430	R430	ENST00000316292	134,430,99,431,434,429,433,432	R430T
gdc_hotspot3d-PANCAN	EEF1A1	134	R134	ENST00000316292	134,430,99,431,434,429,433,432	R134Q
gdc_hotspot3d-PANCAN	EEF1A1	433	V433	ENST00000316292	134,430,99,431,434,429,433,432	V433F
gdc_hotspot3d-PANCAN	EEF1A1	432	T432	ENST00000316292	134,430,99,431,434,429,433,432	T432I
gdc_hotspot3d-PANCAN	EEF1A1	429	M429	ENST00000316292	134,430,99,431,434,429,433,432	M429V
gdc_hotspot3d-PANCAN	EEF1A1	432	T432	ENST00000316292	134,430,99,431,434,429,433,432	T432S
gdc_hotspot3d-PANCAN	EEF1A1	268	E268	ENST00000316292	269,268,247	E268V
gdc_hotspot3d-PANCAN	EEF1A1	269	T269	ENST00000316292	269,268,247	T269S
gdc_hotspot3d-PANCAN	EEF1A1	268	E268	ENST00000316292	269,268,247	E268K
gdc_hotspot3d-PANCAN	EEF1A1	268	E268	ENST00000316292	269,268,247	E268Q
gdc_hotspot3d-PANCAN	EEF1A1	247	R247	ENST00000316292	269,268,247	R247H
gdc_hotspot3d-PANCAN	EGFR	108	R108	ENST00000275493	256,84,263,254,270,289,273,272,62,108	R108G
gdc_hotspot3d-PANCAN	EGFR	254	F254	ENST00000275493	256,84,263,254,270,289,273,272,62,108	F254I
gdc_hotspot3d-PANCAN	EGFR	263	T263	ENST00000275493	256,84,263,254,270,289,273,272,62,108	T263P
gdc_hotspot3d-PANCAN	EGFR	289	A289	ENST00000275493	256,84,263,254,270,289,273,272,62,108	A289D
gdc_hotspot3d-PANCAN	EGFR	270	Y270	ENST00000275493	256,84,263,254,270,289,273,272,62,108	Y270C
gdc_hotspot3d-PANCAN	EGFR	62	L62	ENST00000275493	256,84,263,254,270,289,273,272,62,108	L62R
gdc_hotspot3d-PANCAN	EGFR	272	P272	ENST00000275493	256,84,263,254,270,289,273,272,62,108	P272L
gdc_hotspot3d-PANCAN	EGFR	84	E84	ENST00000275493	256,84,263,254,270,289,273,272,62,108	E84V
gdc_hotspot3d-PANCAN	EGFR	289	A289	ENST00000275493	256,84,263,254,270,289,273,272,62,108	A289V
gdc_hotspot3d-PANCAN	EGFR	256	D256	ENST00000275493	256,84,263,254,270,289,273,272,62,108	D256G
gdc_hotspot3d-PANCAN	EGFR	289	A289	ENST00000275493	256,84,263,254,270,289,273,272,62,108	A289T
gdc_hotspot3d-PANCAN	EGFR	263	T263	ENST00000275493	256,84,263,254,270,289,273,272,62,108	T263I
gdc_hotspot3d-PANCAN	EGFR	256	D256	ENST00000275493	256,84,263,254,270,289,273,272,62,108	D256Y
gdc_hotspot3d-PANCAN	EGFR	108	R108	ENST00000275493	256,84,263,254,270,289,273,272,62,108	R108K
gdc_hotspot3d-PANCAN	EGFR	273	T273	ENST00000275493	256,84,263,254,270,289,273,272,62,108	T273A
gdc_hotspot3d-PANCAN	EGFR	598	G598	ENST00000275493	596,622,598,620,628,625	G598V
gdc_hotspot3d-PANCAN	EGFR	598	G598	ENST00000275493	596,622,598,620,628,625	G598A
gdc_hotspot3d-PANCAN	EGFR	620	C620	ENST00000275493	596,622,598,620,628,625	C620W
gdc_hotspot3d-PANCAN	EGFR	620	C620	ENST00000275493	596,622,598,620,628,625	C620Y
gdc_hotspot3d-PANCAN	EGFR	628	C628	ENST00000275493	596,622,598,620,628,625	C628F
gdc_hotspot3d-PANCAN	EGFR	598	G598	ENST00000275493	596,622,598,620,628,625	G598E
gdc_hotspot3d-PANCAN	EGFR	625	T625	ENST00000275493	596,622,598,620,628,625	T625A
gdc_hotspot3d-PANCAN	EGFR	596	P596	ENST00000275493	596,622,598,620,628,625	P596R
gdc_hotspot3d-PANCAN	EGFR	622	P622	ENST00000275493	596,622,598,620,628,625	P622S
gdc_hotspot3d-PANCAN	EGFR	628	C628	ENST00000275493	596,622,598,620,628,625	C628Y
gdc_hotspot3d-PANCAN	EGFR	596	P596	ENST00000275493	596,622,598,620,628,625	P596S
gdc_hotspot3d-PANCAN	EGFR	252	R252	ENST00000275493	234,222,252	R252C
gdc_hotspot3d-PANCAN	EGFR	222	R222	ENST00000275493	234,222,252	R222C
gdc_hotspot3d-PANCAN	EGFR	252	R252	ENST00000275493	234,222,252	R252P
gdc_hotspot3d-PANCAN	EGFR	234	N234	ENST00000275493	234,222,252	N234S
gdc_hotspot3d-PANCAN	EGFR	864	A864	ENST00000275493	833,891,847,769,858,861,724,759,864,872	A864V
gdc_hotspot3d-PANCAN	EGFR	833	L833	ENST00000275493	833,891,847,769,858,861,724,759,864,872	L833F
gdc_hotspot3d-PANCAN	EGFR	872	E872	ENST00000275493	833,891,847,769,858,861,724,759,864,872	E872G
gdc_hotspot3d-PANCAN	EGFR	759	I759	ENST00000275493	833,891,847,769,858,861,724,759,864,872	I759N
gdc_hotspot3d-PANCAN	EGFR	847	T847	ENST00000275493	833,891,847,769,858,861,724,759,864,872	T847K
gdc_hotspot3d-PANCAN	EGFR	858	L858	ENST00000275493	833,891,847,769,858,861,724,759,864,872	L858R
gdc_hotspot3d-PANCAN	EGFR	861	L861	ENST00000275493	833,891,847,769,858,861,724,759,864,872	L861Q
gdc_hotspot3d-PANCAN	EGFR	891	Y891	ENST00000275493	833,891,847,769,858,861,724,759,864,872	Y891C
gdc_hotspot3d-PANCAN	EGFR	724	G724	ENST00000275493	833,891,847,769,858,861,724,759,864,872	G724S
gdc_hotspot3d-PANCAN	EGFR	769	V769	ENST00000275493	833,891,847,769,858,861,724,759,864,872	V769L
gdc_hotspot3d-PANCAN	EGFR	711	E711	ENST00000275493	711,709	E711K
gdc_hotspot3d-PANCAN	EGFR	709	E709	ENST00000275493	711,709	E709K
gdc_hotspot3d-PANCAN	EGFR	774	V774	ENST00000275493	768,836,774	V774M
gdc_hotspot3d-PANCAN	EGFR	768	S768	ENST00000275493	768,836,774	S768I
gdc_hotspot3d-PANCAN	EGFR	836	R836	ENST00000275493	768,836,774	R836H
gdc_hotspot3d-PANCAN	EGFR	716	K716	ENST00000275493	719,720,744,716	K716R
gdc_hotspot3d-PANCAN	EGFR	719	G719	ENST00000275493	719,720,744,716	G719C
gdc_hotspot3d-PANCAN	EGFR	744	I744	ENST00000275493	719,720,744,716	I744V
gdc_hotspot3d-PANCAN	EGFR	720	S720	ENST00000275493	719,720,744,716	S720C
gdc_hotspot3d-PANCAN	EGFR	719	G719	ENST00000275493	719,720,744,716	G719D
gdc_hotspot3d-PANCAN	EGFR	719	G719	ENST00000275493	719,720,744,716	G719A
gdc_hotspot3d-PANCAN	ENPEP	571	P571	ENST00000265162	571,567,570	P571A
gdc_hotspot3d-PANCAN	ENPEP	567	N567	ENST00000265162	571,567,570	N567K
gdc_hotspot3d-PANCAN	ENPEP	570	Q570	ENST00000265162	571,567,570	Q570H
gdc_hotspot3d-PANCAN	ENPEP	570	Q570	ENST00000265162	571,567,570	Q570K
gdc_hotspot3d-PANCAN	ENPEP	570	Q570	ENST00000265162	571,567,570	Q570E
gdc_hotspot3d-PANCAN	EP300	1397	Y1397	ENST00000263253	1397,1627,1400,1414,1446,1399,1451,1445,1398,1455	Y1397D
gdc_hotspot3d-PANCAN	EP300	1445	D1445	ENST00000263253	1397,1627,1400,1414,1446,1399,1451,1445,1398,1455	D1445N
gdc_hotspot3d-PANCAN	EP300	1414	Y1414	ENST00000263253	1397,1627,1400,1414,1446,1399,1451,1445,1398,1455	Y1414D
gdc_hotspot3d-PANCAN	EP300	1451	H1451	ENST00000263253	1397,1627,1400,1414,1446,1399,1451,1445,1398,1455	H1451R
gdc_hotspot3d-PANCAN	EP300	1399	D1399	ENST00000263253	1397,1627,1400,1414,1446,1399,1451,1445,1398,1455	D1399Y
gdc_hotspot3d-PANCAN	EP300	1451	H1451	ENST00000263253	1397,1627,1400,1414,1446,1399,1451,1445,1398,1455	H1451P
gdc_hotspot3d-PANCAN	EP300	1627	R1627	ENST00000263253	1397,1627,1400,1414,1446,1399,1451,1445,1398,1455	R1627W
gdc_hotspot3d-PANCAN	EP300	1414	Y1414	ENST00000263253	1397,1627,1400,1414,1446,1399,1451,1445,1398,1455	Y1414C
gdc_hotspot3d-PANCAN	EP300	1400	S1400	ENST00000263253	1397,1627,1400,1414,1446,1399,1451,1445,1398,1455	S1400I
gdc_hotspot3d-PANCAN	EP300	1400	S1400	ENST00000263253	1397,1627,1400,1414,1446,1399,1451,1445,1398,1455	S1400R
gdc_hotspot3d-PANCAN	EP300	1399	D1399	ENST00000263253	1397,1627,1400,1414,1446,1399,1451,1445,1398,1455	D1399N
gdc_hotspot3d-PANCAN	EP300	1446	Y1446	ENST00000263253	1397,1627,1400,1414,1446,1399,1451,1445,1398,1455	Y1446C
gdc_hotspot3d-PANCAN	EP300	1398	L1398	ENST00000263253	1397,1627,1400,1414,1446,1399,1451,1445,1398,1455	L1398P
gdc_hotspot3d-PANCAN	EP300	1455	Q1455	ENST00000263253	1397,1627,1400,1414,1446,1399,1451,1445,1398,1455	Q1455R
gdc_hotspot3d-PANCAN	EP300	1627	R1627	ENST00000263253	1397,1627,1400,1414,1446,1399,1451,1445,1398,1455	R1627G
gdc_hotspot3d-PANCAN	EPB41L3	239	D239	ENST00000341928	238,239	D239N
gdc_hotspot3d-PANCAN	EPB41L3	239	D239	ENST00000341928	238,239	D239Y
gdc_hotspot3d-PANCAN	EPB41L3	239	D239	ENST00000341928	238,239	D239G
gdc_hotspot3d-PANCAN	EPB41L3	238	G238	ENST00000341928	238,239	G238R
gdc_hotspot3d-PANCAN	EPHA5	131	K131	ENST00000273854	132,131	K131I
gdc_hotspot3d-PANCAN	EPHA5	132	F132	ENST00000273854	132,131	F132C
gdc_hotspot3d-PANCAN	EPHA5	132	F132	ENST00000273854	132,131	F132L
gdc_hotspot3d-PANCAN	EPHA5	131	K131	ENST00000273854	132,131	K131T
gdc_hotspot3d-PANCAN	EPHA5	132	F132	ENST00000273854	132,131	F132V
gdc_hotspot3d-PANCAN	EPHB1	682	R682	ENST00000398015	682,685,700	R682L
gdc_hotspot3d-PANCAN	EPHB1	685	G685	ENST00000398015	682,685,700	G685D
gdc_hotspot3d-PANCAN	EPHB1	700	M700	ENST00000398015	682,685,700	M700T
gdc_hotspot3d-PANCAN	EPHB1	682	R682	ENST00000398015	682,685,700	R682H
gdc_hotspot3d-PANCAN	EPHB1	682	R682	ENST00000398015	682,685,700	R682C
gdc_hotspot3d-PANCAN	ERBB3	925	E925	ENST00000267101	925,928	E925Q
gdc_hotspot3d-PANCAN	ERBB3	928	E928	ENST00000267101	925,928	E928G
gdc_hotspot3d-PANCAN	ERBB3	928	E928	ENST00000267101	925,928	E928K
gdc_hotspot3d-PANCAN	ERBB3	928	E928	ENST00000267101	925,928	E928Q
gdc_hotspot3d-PANCAN	ERBB3	245	A245	ENST00000267101	104,138,245,232,103	A245V
gdc_hotspot3d-PANCAN	ERBB3	104	V104	ENST00000267101	104,138,245,232,103	V104L
gdc_hotspot3d-PANCAN	ERBB3	232	A232	ENST00000267101	104,138,245,232,103	A232T
gdc_hotspot3d-PANCAN	ERBB3	232	A232	ENST00000267101	104,138,245,232,103	A232V
gdc_hotspot3d-PANCAN	ERBB3	103	R103	ENST00000267101	104,138,245,232,103	R103H
gdc_hotspot3d-PANCAN	ERBB3	138	Q138	ENST00000267101	104,138,245,232,103	Q138L
gdc_hotspot3d-PANCAN	ERBB3	104	V104	ENST00000267101	104,138,245,232,103	V104M
gdc_hotspot3d-PANCAN	ERBB3	221	P221	ENST00000267101	216,219,221	P221L
gdc_hotspot3d-PANCAN	ERBB3	216	G216	ENST00000267101	216,219,221	G216A
gdc_hotspot3d-PANCAN	ERBB3	219	F219	ENST00000267101	216,219,221	F219V
gdc_hotspot3d-PANCAN	ERBB3	219	F219	ENST00000267101	216,219,221	F219L
gdc_hotspot3d-PANCAN	ERBB3	297	D297	ENST00000267101	297,298	D297Y
gdc_hotspot3d-PANCAN	ERBB3	297	D297	ENST00000267101	297,298	D297N
gdc_hotspot3d-PANCAN	ERBB3	297	D297	ENST00000267101	297,298	D297V
gdc_hotspot3d-PANCAN	ERBB3	298	Q298	ENST00000267101	297,298	Q298H
gdc_hotspot3d-PANCAN	ERBB3	329	K329	ENST00000267101	355,329	K329E
gdc_hotspot3d-PANCAN	ERBB3	355	T355	ENST00000267101	355,329	T355P
gdc_hotspot3d-PANCAN	ERBB3	355	T355	ENST00000267101	355,329	T355I
gdc_hotspot3d-PANCAN	ERBB3	337	G337	ENST00000267101	337,332	G337R
gdc_hotspot3d-PANCAN	ERBB3	332	E332	ENST00000267101	337,332	E332K
gdc_hotspot3d-PANCAN	ERBB3	332	E332	ENST00000267101	337,332	E332Q
gdc_hotspot3d-PANCAN	ERBB3	671	I671	ENST00000267101	671,667	I671N
gdc_hotspot3d-PANCAN	ERBB3	667	R667	ENST00000267101	671,667	R667L
gdc_hotspot3d-PANCAN	ERBB3	667	R667	ENST00000267101	671,667	R667H
gdc_hotspot3d-PANCAN	ERBB3	667	R667	ENST00000267101	671,667	R667S
gdc_hotspot3d-PANCAN	ERBB4	711	R711	ENST00000342788	711,710,713,785	R711L
gdc_hotspot3d-PANCAN	ERBB4	785	G785	ENST00000342788	711,710,713,785	G785V
gdc_hotspot3d-PANCAN	ERBB4	711	R711	ENST00000342788	711,710,713,785	R711C
gdc_hotspot3d-PANCAN	ERBB4	785	G785	ENST00000342788	711,710,713,785	G785R
gdc_hotspot3d-PANCAN	ERBB4	710	L710	ENST00000342788	711,710,713,785	L710R
gdc_hotspot3d-PANCAN	ERBB4	713	L713	ENST00000342788	711,710,713,785	L713F
gdc_hotspot3d-PANCAN	ERBB4	800	P800	ENST00000342788	798,802,799,800,735	P800S
gdc_hotspot3d-PANCAN	ERBB4	798	L798	ENST00000342788	798,802,799,800,735	L798H
gdc_hotspot3d-PANCAN	ERBB4	802	G802	ENST00000342788	798,802,799,800,735	G802V
gdc_hotspot3d-PANCAN	ERBB4	735	G735	ENST00000342788	798,802,799,800,735	G735C
gdc_hotspot3d-PANCAN	ERBB4	799	M799	ENST00000342788	798,802,799,800,735	M799L
gdc_hotspot3d-PANCAN	ERBB4	798	L798	ENST00000342788	798,802,799,800,735	L798P
gdc_hotspot3d-PANCAN	ERBB4	798	L798	ENST00000342788	798,802,799,800,735	L798R
gdc_hotspot3d-PANCAN	ERBB4	907	G907	ENST00000342788	906,907,828	G907A
gdc_hotspot3d-PANCAN	ERBB4	907	G907	ENST00000342788	906,907,828	G907E
gdc_hotspot3d-PANCAN	ERBB4	906	Y906	ENST00000342788	906,907,828	Y906F
gdc_hotspot3d-PANCAN	ERBB4	906	Y906	ENST00000342788	906,907,828	Y906C
gdc_hotspot3d-PANCAN	ERBB4	828	A828	ENST00000342788	906,907,828	A828D
gdc_hotspot3d-PANCAN	ERBB4	906	Y906	ENST00000342788	906,907,828	Y906N
gdc_hotspot3d-PANCAN	ERBB4	573	G573	ENST00000342788	589,572,588,587,573	G573D
gdc_hotspot3d-PANCAN	ERBB4	588	N588	ENST00000342788	589,572,588,587,573	N588S
gdc_hotspot3d-PANCAN	ERBB4	572	P572	ENST00000342788	589,572,588,587,573	P572L
gdc_hotspot3d-PANCAN	ERBB4	589	C589	ENST00000342788	589,572,588,587,573	C589F
gdc_hotspot3d-PANCAN	ERBB4	573	G573	ENST00000342788	589,572,588,587,573	G573S
gdc_hotspot3d-PANCAN	ERBB4	587	P587	ENST00000342788	589,572,588,587,573	P587Q
gdc_hotspot3d-PANCAN	ERBB4	572	P572	ENST00000342788	589,572,588,587,573	P572S
gdc_hotspot3d-PANCAN	ERBB4	106	R106	ENST00000342788	286,85,106	R106H
gdc_hotspot3d-PANCAN	ERBB4	85	G85	ENST00000342788	286,85,106	G85S
gdc_hotspot3d-PANCAN	ERBB4	106	R106	ENST00000342788	286,85,106	R106C
gdc_hotspot3d-PANCAN	ERBB4	286	G286	ENST00000342788	286,85,106	G286R
gdc_hotspot3d-PANCAN	ERBB4	286	G286	ENST00000342788	286,85,106	G286V
gdc_hotspot3d-PANCAN	ERCC2	74	S74	ENST00000391945	659,209,75,238,74	S74L
gdc_hotspot3d-PANCAN	ERCC2	75	R75	ENST00000391945	659,209,75,238,74	R75K
gdc_hotspot3d-PANCAN	ERCC2	238	N238	ENST00000391945	659,209,75,238,74	N238S
gdc_hotspot3d-PANCAN	ERCC2	209	Y209	ENST00000391945	659,209,75,238,74	Y209C
gdc_hotspot3d-PANCAN	ERCC2	659	H659	ENST00000391945	659,209,75,238,74	H659Y
gdc_hotspot3d-PANCAN	ERCC2	71	I71	ENST00000391945	72,231,80,71,232	I71V
gdc_hotspot3d-PANCAN	ERCC2	72	Y72	ENST00000391945	72,231,80,71,232	Y72F
gdc_hotspot3d-PANCAN	ERCC2	231	V231	ENST00000391945	72,231,80,71,232	V231M
gdc_hotspot3d-PANCAN	ERCC2	72	Y72	ENST00000391945	72,231,80,71,232	Y72C
gdc_hotspot3d-PANCAN	ERCC2	80	I80	ENST00000391945	72,231,80,71,232	I80T
gdc_hotspot3d-PANCAN	ERCC2	232	V232	ENST00000391945	72,231,80,71,232	V232F
gdc_hotspot3d-PANCAN	ESR1	361	A361	ENST00000440973	361,370,386	A361V
gdc_hotspot3d-PANCAN	ESR1	386	I386	ENST00000440973	361,370,386	I386N
gdc_hotspot3d-PANCAN	ESR1	386	I386	ENST00000440973	361,370,386	I386V
gdc_hotspot3d-PANCAN	ESR1	370	L370	ENST00000440973	361,370,386	L370F
gdc_hotspot3d-PANCAN	ESR1	361	A361	ENST00000440973	361,370,386	A361E
gdc_hotspot3d-PANCAN	F10	426	R426	ENST00000375559	339,426,422,337,153,333	R426C
gdc_hotspot3d-PANCAN	F10	333	T333	ENST00000375559	339,426,422,337,153,333	T333I
gdc_hotspot3d-PANCAN	F10	339	A339	ENST00000375559	339,426,422,337,153,333	A339V
gdc_hotspot3d-PANCAN	F10	153	R153	ENST00000375559	339,426,422,337,153,333	R153C
gdc_hotspot3d-PANCAN	F10	422	P422	ENST00000375559	339,426,422,337,153,333	P422Q
gdc_hotspot3d-PANCAN	F10	337	N337	ENST00000375559	339,426,422,337,153,333	N337K
gdc_hotspot3d-PANCAN	F10	333	T333	ENST00000375559	339,426,422,337,153,333	T333S
gdc_hotspot3d-PANCAN	F10	422	P422	ENST00000375559	339,426,422,337,153,333	P422L
gdc_hotspot3d-PANCAN	F9	279	A279	ENST00000218099	279,257,280	A279V
gdc_hotspot3d-PANCAN	F9	279	A279	ENST00000218099	279,257,280	A279T
gdc_hotspot3d-PANCAN	F9	257	V257	ENST00000218099	279,257,280	V257I
gdc_hotspot3d-PANCAN	F9	280	G280	ENST00000218099	279,257,280	G280S
gdc_hotspot3d-PANCAN	FGFR2	251	R251	ENST00000457416	254,251,253,252	R251Q
gdc_hotspot3d-PANCAN	FGFR2	253	P253	ENST00000457416	254,251,253,252	P253R
gdc_hotspot3d-PANCAN	FGFR2	252	S252	ENST00000457416	254,251,253,252	S252W
gdc_hotspot3d-PANCAN	FGFR2	253	P253	ENST00000457416	254,251,253,252	P253L
gdc_hotspot3d-PANCAN	FGFR2	254	H254	ENST00000457416	254,251,253,252	H254Y
gdc_hotspot3d-PANCAN	FGFR2	665	R665	ENST00000457416	660,626,680,665	R665W
gdc_hotspot3d-PANCAN	FGFR2	626	R626	ENST00000457416	660,626,680,665	R626Q
gdc_hotspot3d-PANCAN	FGFR2	660	K660	ENST00000457416	660,626,680,665	K660N
gdc_hotspot3d-PANCAN	FGFR2	660	K660	ENST00000457416	660,626,680,665	K660E
gdc_hotspot3d-PANCAN	FGFR2	680	V680	ENST00000457416	660,626,680,665	V680I
gdc_hotspot3d-PANCAN	FGFR2	550	N550	ENST00000457416	553,564,545,550	N550K
gdc_hotspot3d-PANCAN	FGFR2	545	H545	ENST00000457416	553,564,545,550	H545Q
gdc_hotspot3d-PANCAN	FGFR2	553	G553	ENST00000457416	553,564,545,550	G553E
gdc_hotspot3d-PANCAN	FGFR2	564	I564	ENST00000457416	553,564,545,550	I564M
gdc_hotspot3d-PANCAN	FGFR3	248	R248	ENST00000340107	249,248	R248C
gdc_hotspot3d-PANCAN	FGFR3	249	S249	ENST00000340107	249,248	S249C
gdc_hotspot3d-PANCAN	FGFR3	375	Y375	ENST00000340107	375,372	Y375C
gdc_hotspot3d-PANCAN	FGFR3	372	G372	ENST00000340107	375,372	G372C
gdc_hotspot3d-PANCAN	FLG	38	E38	ENST00000368799	40,39,38,6,35	E38Q
gdc_hotspot3d-PANCAN	FLG	40	E40	ENST00000368799	40,39,38,6,35	E40D
gdc_hotspot3d-PANCAN	FLG	35	E35	ENST00000368799	40,39,38,6,35	E35K
gdc_hotspot3d-PANCAN	FLG	6	E6	ENST00000368799	40,39,38,6,35	E6K
gdc_hotspot3d-PANCAN	FLG	39	K39	ENST00000368799	40,39,38,6,35	K39N
gdc_hotspot3d-PANCAN	FLG	40	E40	ENST00000368799	40,39,38,6,35	E40Q
gdc_hotspot3d-PANCAN	FLG	40	E40	ENST00000368799	40,39,38,6,35	E40K
gdc_hotspot3d-PANCAN	FLT3	835	D835	ENST00000241453	618,617,835	D835N
gdc_hotspot3d-PANCAN	FLT3	617	G617	ENST00000241453	618,617,835	G617E
gdc_hotspot3d-PANCAN	FLT3	835	D835	ENST00000241453	618,617,835	D835E
gdc_hotspot3d-PANCAN	FLT3	835	D835	ENST00000241453	618,617,835	D835H
gdc_hotspot3d-PANCAN	FLT3	618	S618	ENST00000241453	618,617,835	S618L
gdc_hotspot3d-PANCAN	FLT3	835	D835	ENST00000241453	618,617,835	D835Y
gdc_hotspot3d-PANCAN	FOLH1	173	D173	ENST00000256999	196,171,173,224	D173Y
gdc_hotspot3d-PANCAN	FOLH1	171	E171	ENST00000256999	196,171,173,224	E171D
gdc_hotspot3d-PANCAN	FOLH1	173	D173	ENST00000256999	196,171,173,224	D173N
gdc_hotspot3d-PANCAN	FOLH1	171	E171	ENST00000256999	196,171,173,224	E171K
gdc_hotspot3d-PANCAN	FOLH1	224	G224	ENST00000256999	196,171,173,224	G224R
gdc_hotspot3d-PANCAN	FOLH1	196	C196	ENST00000256999	196,171,173,224	C196F
gdc_hotspot3d-PANCAN	GABRB3	216	H216	ENST00000311550	216,217,237,238	H216Y
gdc_hotspot3d-PANCAN	GABRB3	238	R238	ENST00000311550	216,217,237,238	R238W
gdc_hotspot3d-PANCAN	GABRB3	238	R238	ENST00000311550	216,217,237,238	R238L
gdc_hotspot3d-PANCAN	GABRB3	238	R238	ENST00000311550	216,217,237,238	R238Q
gdc_hotspot3d-PANCAN	GABRB3	237	F237	ENST00000311550	216,217,237,238	F237L
gdc_hotspot3d-PANCAN	GABRB3	217	R217	ENST00000311550	216,217,237,238	R217S
gdc_hotspot3d-PANCAN	GABRB3	111	R111	ENST00000311550	139,109,111,114	R111Q
gdc_hotspot3d-PANCAN	GABRB3	139	R139	ENST00000311550	139,109,111,114	R139C
gdc_hotspot3d-PANCAN	GABRB3	139	R139	ENST00000311550	139,109,111,114	R139L
gdc_hotspot3d-PANCAN	GABRB3	139	R139	ENST00000311550	139,109,111,114	R139H
gdc_hotspot3d-PANCAN	GABRB3	109	D109	ENST00000311550	139,109,111,114	D109N
gdc_hotspot3d-PANCAN	GABRB3	114	D114	ENST00000311550	139,109,111,114	D114N
gdc_hotspot3d-PANCAN	GATA3	294	M294	ENST00000379328	299,300,294	M294K
gdc_hotspot3d-PANCAN	GATA3	300	P300	ENST00000379328	299,300,294	P300T
gdc_hotspot3d-PANCAN	GATA3	299	R299	ENST00000379328	299,300,294	R299Q
gdc_hotspot3d-PANCAN	GATA3	294	M294	ENST00000379328	299,300,294	M294R
gdc_hotspot3d-PANCAN	GDA	435	R435	ENST00000238018	407,402,435	R435Q
gdc_hotspot3d-PANCAN	GDA	435	R435	ENST00000238018	407,402,435	R435G
gdc_hotspot3d-PANCAN	GDA	402	P402	ENST00000238018	407,402,435	P402T
gdc_hotspot3d-PANCAN	GDA	407	S407	ENST00000238018	407,402,435	S407F
gdc_hotspot3d-PANCAN	GIMAP4	47	G47	ENST00000255945	72,44,54,47,42,85,53	G47E
gdc_hotspot3d-PANCAN	GIMAP4	53	R53	ENST00000255945	72,44,54,47,42,85,53	R53Q
gdc_hotspot3d-PANCAN	GIMAP4	44	S44	ENST00000255945	72,44,54,47,42,85,53	S44N
gdc_hotspot3d-PANCAN	GIMAP4	54	K54	ENST00000255945	72,44,54,47,42,85,53	K54I
gdc_hotspot3d-PANCAN	GIMAP4	85	D85	ENST00000255945	72,44,54,47,42,85,53	D85H
gdc_hotspot3d-PANCAN	GIMAP4	72	R72	ENST00000255945	72,44,54,47,42,85,53	R72C
gdc_hotspot3d-PANCAN	GIMAP4	72	R72	ENST00000255945	72,44,54,47,42,85,53	R72L
gdc_hotspot3d-PANCAN	GIMAP4	42	G42	ENST00000255945	72,44,54,47,42,85,53	G42E
gdc_hotspot3d-PANCAN	GRID2	367	R367	ENST00000282020	369,90,365,142,30,115,116,86,367	R367H
gdc_hotspot3d-PANCAN	GRID2	365	G365	ENST00000282020	369,90,365,142,30,115,116,86,367	G365C
gdc_hotspot3d-PANCAN	GRID2	369	M369	ENST00000282020	369,90,365,142,30,115,116,86,367	M369T
gdc_hotspot3d-PANCAN	GRID2	116	H116	ENST00000282020	369,90,365,142,30,115,116,86,367	H116Q
gdc_hotspot3d-PANCAN	GRID2	115	P115	ENST00000282020	369,90,365,142,30,115,116,86,367	P115A
gdc_hotspot3d-PANCAN	GRID2	115	P115	ENST00000282020	369,90,365,142,30,115,116,86,367	P115T
gdc_hotspot3d-PANCAN	GRID2	86	M86	ENST00000282020	369,90,365,142,30,115,116,86,367	M86I
gdc_hotspot3d-PANCAN	GRID2	90	I90	ENST00000282020	369,90,365,142,30,115,116,86,367	I90V
gdc_hotspot3d-PANCAN	GRID2	115	P115	ENST00000282020	369,90,365,142,30,115,116,86,367	P115L
gdc_hotspot3d-PANCAN	GRID2	142	Y142	ENST00000282020	369,90,365,142,30,115,116,86,367	Y142S
gdc_hotspot3d-PANCAN	GRID2	30	G30	ENST00000282020	369,90,365,142,30,115,116,86,367	G30R
gdc_hotspot3d-PANCAN	GRIK1	98	D98	ENST00000399907	93,98,237,234,238,94	D98N
gdc_hotspot3d-PANCAN	GRIK1	237	A237	ENST00000399907	93,98,237,234,238,94	A237T
gdc_hotspot3d-PANCAN	GRIK1	238	E238	ENST00000399907	93,98,237,234,238,94	E238D
gdc_hotspot3d-PANCAN	GRIK1	93	S93	ENST00000399907	93,98,237,234,238,94	S93L
gdc_hotspot3d-PANCAN	GRIK1	234	E234	ENST00000399907	93,98,237,234,238,94	E234K
gdc_hotspot3d-PANCAN	GRIK1	94	R94	ENST00000399907	93,98,237,234,238,94	R94W
gdc_hotspot3d-PANCAN	GRIK1	94	R94	ENST00000399907	93,98,237,234,238,94	R94Q
gdc_hotspot3d-PANCAN	GRM2	431	P431	ENST00000395052	71,431	P431L
gdc_hotspot3d-PANCAN	GRM2	71	R71	ENST00000395052	71,431	R71C
gdc_hotspot3d-PANCAN	GRM2	431	P431	ENST00000395052	71,431	P431S
gdc_hotspot3d-PANCAN	GRM2	71	R71	ENST00000395052	71,431	R71H
gdc_hotspot3d-PANCAN	GRM3	185	D185	ENST00000361669	185,183,186,158,162,164	D185H
gdc_hotspot3d-PANCAN	GRM3	186	Y186	ENST00000361669	185,183,186,158,162,164	Y186C
gdc_hotspot3d-PANCAN	GRM3	158	A158	ENST00000361669	185,183,186,158,162,164	A158E
gdc_hotspot3d-PANCAN	GRM3	183	R183	ENST00000361669	185,183,186,158,162,164	R183C
gdc_hotspot3d-PANCAN	GRM3	162	R162	ENST00000361669	185,183,186,158,162,164	R162W
gdc_hotspot3d-PANCAN	GRM3	162	R162	ENST00000361669	185,183,186,158,162,164	R162Q
gdc_hotspot3d-PANCAN	GRM3	164	F164	ENST00000361669	185,183,186,158,162,164	F164L
gdc_hotspot3d-PANCAN	GRM3	191	V191	ENST00000361669	176,461,193,462,228,223,194,191	V191M
gdc_hotspot3d-PANCAN	GRM3	194	D194	ENST00000361669	176,461,193,462,228,223,194,191	D194N
gdc_hotspot3d-PANCAN	GRM3	228	E228	ENST00000361669	176,461,193,462,228,223,194,191	E228K
gdc_hotspot3d-PANCAN	GRM3	193	P193	ENST00000361669	176,461,193,462,228,223,194,191	P193S
gdc_hotspot3d-PANCAN	GRM3	176	A176	ENST00000361669	176,461,193,462,228,223,194,191	A176T
gdc_hotspot3d-PANCAN	GRM3	223	G223	ENST00000361669	176,461,193,462,228,223,194,191	G223R
gdc_hotspot3d-PANCAN	GRM3	462	G462	ENST00000361669	176,461,193,462,228,223,194,191	G462R
gdc_hotspot3d-PANCAN	GRM3	461	D461	ENST00000361669	176,461,193,462,228,223,194,191	D461H
gdc_hotspot3d-PANCAN	GRM3	223	G223	ENST00000361669	176,461,193,462,228,223,194,191	G223E
gdc_hotspot3d-PANCAN	GRM3	193	P193	ENST00000361669	176,461,193,462,228,223,194,191	P193L
gdc_hotspot3d-PANCAN	GRM7	312	G312	ENST00000357716	202,185,182,162,159,312,197,187,200	G312R
gdc_hotspot3d-PANCAN	GRM7	197	R197	ENST00000357716	202,185,182,162,159,312,197,187,200	R197C
gdc_hotspot3d-PANCAN	GRM7	185	E185	ENST00000357716	202,185,182,162,159,312,197,187,200	E185Q
gdc_hotspot3d-PANCAN	GRM7	162	S162	ENST00000357716	202,185,182,162,159,312,197,187,200	S162F
gdc_hotspot3d-PANCAN	GRM7	185	E185	ENST00000357716	202,185,182,162,159,312,197,187,200	E185G
gdc_hotspot3d-PANCAN	GRM7	159	S159	ENST00000357716	202,185,182,162,159,312,197,187,200	S159I
gdc_hotspot3d-PANCAN	GRM7	197	R197	ENST00000357716	202,185,182,162,159,312,197,187,200	R197H
gdc_hotspot3d-PANCAN	GRM7	202	D202	ENST00000357716	202,185,182,162,159,312,197,187,200	D202N
gdc_hotspot3d-PANCAN	GRM7	187	S187	ENST00000357716	202,185,182,162,159,312,197,187,200	S187N
gdc_hotspot3d-PANCAN	GRM7	182	T182	ENST00000357716	202,185,182,162,159,312,197,187,200	T182M
gdc_hotspot3d-PANCAN	GRM7	200	P200	ENST00000357716	202,185,182,162,159,312,197,187,200	P200S
gdc_hotspot3d-PANCAN	GUCA1C	39	E39	ENST00000261047	39,59	E39K
gdc_hotspot3d-PANCAN	GUCA1C	59	Q59	ENST00000261047	39,59	Q59H
gdc_hotspot3d-PANCAN	GUCA1C	28	M28	ENST00000261047	31,28	M28T
gdc_hotspot3d-PANCAN	GUCA1C	31	P31	ENST00000261047	31,28	P31S
gdc_hotspot3d-PANCAN	GUCA1C	31	P31	ENST00000261047	31,28	P31Q
gdc_hotspot3d-PANCAN	GUCA1C	28	M28	ENST00000261047	31,28	M28I
gdc_hotspot3d-PANCAN	GUCY1A3	488	V488	ENST00000296518	614,561,488	V488I
gdc_hotspot3d-PANCAN	GUCY1A3	561	D561	ENST00000296518	614,561,488	D561H
gdc_hotspot3d-PANCAN	GUCY1A3	488	V488	ENST00000296518	614,561,488	V488F
gdc_hotspot3d-PANCAN	GUCY1A3	614	R614	ENST00000296518	614,561,488	R614Q
gdc_hotspot3d-PANCAN	H3F3A	48	A48	ENST00000366813	48,50	A48E
gdc_hotspot3d-PANCAN	H3F3A	50	R50	ENST00000366813	48,50	R50H
gdc_hotspot3d-PANCAN	H3F3A	50	R50	ENST00000366813	48,50	R50C
gdc_hotspot3d-PANCAN	H3F3A	48	A48	ENST00000366813	48,50	A48V
gdc_hotspot3d-PANCAN	H3F3A	3	R3	ENST00000366813	15,3,5	R3G
gdc_hotspot3d-PANCAN	H3F3A	5	K5	ENST00000366813	15,3,5	K5M
gdc_hotspot3d-PANCAN	H3F3A	15	K15	ENST00000366813	15,3,5	K15N
gdc_hotspot3d-PANCAN	H3F3A	3	R3	ENST00000366813	15,3,5	R3P
gdc_hotspot3d-PANCAN	H3F3A	3	R3	ENST00000366813	15,3,5	R3C
gdc_hotspot3d-PANCAN	H3F3B	50	R50	ENST00000254810	42,50	R50L
gdc_hotspot3d-PANCAN	H3F3B	42	Y42	ENST00000254810	42,50	Y42C
gdc_hotspot3d-PANCAN	H3F3B	50	R50	ENST00000254810	42,50	R50P
gdc_hotspot3d-PANCAN	HAO1	160	D160	ENST00000378789	40,260,268,167,264,160,261	D160G
gdc_hotspot3d-PANCAN	HAO1	268	V268	ENST00000378789	40,260,268,167,264,160,261	V268L
gdc_hotspot3d-PANCAN	HAO1	264	Q264	ENST00000378789	40,260,268,167,264,160,261	Q264E
gdc_hotspot3d-PANCAN	HAO1	261	G261	ENST00000378789	40,260,268,167,264,160,261	G261V
gdc_hotspot3d-PANCAN	HAO1	160	D160	ENST00000378789	40,260,268,167,264,160,261	D160N
gdc_hotspot3d-PANCAN	HAO1	40	N40	ENST00000378789	40,260,268,167,264,160,261	N40K
gdc_hotspot3d-PANCAN	HAO1	260	H260	ENST00000378789	40,260,268,167,264,160,261	H260D
gdc_hotspot3d-PANCAN	HAO1	167	R167	ENST00000378789	40,260,268,167,264,160,261	R167H
gdc_hotspot3d-PANCAN	HAO1	268	V268	ENST00000378789	40,260,268,167,264,160,261	V268M
gdc_hotspot3d-PANCAN	HAO1	261	G261	ENST00000378789	40,260,268,167,264,160,261	G261W
gdc_hotspot3d-PANCAN	HAO1	40	N40	ENST00000378789	40,260,268,167,264,160,261	N40H
gdc_hotspot3d-PANCAN	HAO1	229	T229	ENST00000378789	229,145	T229K
gdc_hotspot3d-PANCAN	HAO1	145	R145	ENST00000378789	229,145	R145L
gdc_hotspot3d-PANCAN	HAO1	145	R145	ENST00000378789	229,145	R145W
gdc_hotspot3d-PANCAN	HBB	90	S90	ENST00000335295	144,90,101	S90G
gdc_hotspot3d-PANCAN	HBB	144	H144	ENST00000335295	144,90,101	H144Q
gdc_hotspot3d-PANCAN	HBB	144	H144	ENST00000335295	144,90,101	H144R
gdc_hotspot3d-PANCAN	HBB	144	H144	ENST00000335295	144,90,101	H144Y
gdc_hotspot3d-PANCAN	HBB	101	P101	ENST00000335295	144,90,101	P101L
gdc_hotspot3d-PANCAN	HBD	38	W38	ENST00000380299	48,38,52,45	W38C
gdc_hotspot3d-PANCAN	HBD	45	S45	ENST00000380299	48,38,52,45	S45F
gdc_hotspot3d-PANCAN	HBD	52	P52	ENST00000380299	48,38,52,45	P52S
gdc_hotspot3d-PANCAN	HBD	48	D48	ENST00000380299	48,38,52,45	D48N
gdc_hotspot3d-PANCAN	HBD	48	D48	ENST00000380299	48,38,52,45	D48Y
gdc_hotspot3d-PANCAN	HBG2	90	S90	ENST00000380259	90,83,87,91,144,88,81	S90I
gdc_hotspot3d-PANCAN	HBG2	87	A87	ENST00000380259	90,83,87,91,144,88,81	A87T
gdc_hotspot3d-PANCAN	HBG2	88	Q88	ENST00000380259	90,83,87,91,144,88,81	Q88R
gdc_hotspot3d-PANCAN	HBG2	90	S90	ENST00000380259	90,83,87,91,144,88,81	S90N
gdc_hotspot3d-PANCAN	HBG2	91	E91	ENST00000380259	90,83,87,91,144,88,81	E91K
gdc_hotspot3d-PANCAN	HBG2	144	S144	ENST00000380259	90,83,87,91,144,88,81	S144F
gdc_hotspot3d-PANCAN	HBG2	81	D81	ENST00000380259	90,83,87,91,144,88,81	D81N
gdc_hotspot3d-PANCAN	HBG2	88	Q88	ENST00000380259	90,83,87,91,144,88,81	Q88K
gdc_hotspot3d-PANCAN	HBG2	87	A87	ENST00000380259	90,83,87,91,144,88,81	A87V
gdc_hotspot3d-PANCAN	HBG2	83	K83	ENST00000380259	90,83,87,91,144,88,81	K83N
gdc_hotspot3d-PANCAN	HES1	46	R46	ENST00000232424	46,43	R46P
gdc_hotspot3d-PANCAN	HES1	46	R46	ENST00000232424	46,43	R46L
gdc_hotspot3d-PANCAN	HES1	43	E43	ENST00000232424	46,43	E43V
gdc_hotspot3d-PANCAN	HES1	46	R46	ENST00000232424	46,43	R46Q
gdc_hotspot3d-PANCAN	HGF	149	C149	ENST00000222390	187,177,199,149	C149Y
gdc_hotspot3d-PANCAN	HGF	199	E199	ENST00000222390	187,177,199,149	E199K
gdc_hotspot3d-PANCAN	HGF	199	E199	ENST00000222390	187,177,199,149	E199V
gdc_hotspot3d-PANCAN	HGF	177	C177	ENST00000222390	187,177,199,149	C177F
gdc_hotspot3d-PANCAN	HGF	187	P187	ENST00000222390	187,177,199,149	P187S
gdc_hotspot3d-PANCAN	HGF	261	R261	ENST00000222390	261,268,221,264,216,220	R261L
gdc_hotspot3d-PANCAN	HGF	261	R261	ENST00000222390	261,268,221,264,216,220	R261H
gdc_hotspot3d-PANCAN	HGF	220	R220	ENST00000222390	261,268,221,264,216,220	R220Q
gdc_hotspot3d-PANCAN	HGF	268	R268	ENST00000222390	261,268,221,264,216,220	R268K
gdc_hotspot3d-PANCAN	HGF	216	G216	ENST00000222390	261,268,221,264,216,220	G216E
gdc_hotspot3d-PANCAN	HGF	216	G216	ENST00000222390	261,268,221,264,216,220	G216W
gdc_hotspot3d-PANCAN	HGF	264	D264	ENST00000222390	261,268,221,264,216,220	D264Y
gdc_hotspot3d-PANCAN	HGF	221	G221	ENST00000222390	261,268,221,264,216,220	G221D
gdc_hotspot3d-PANCAN	HGF	216	G216	ENST00000222390	261,268,221,264,216,220	G216R
gdc_hotspot3d-PANCAN	HIST1H1B	188	K188	ENST00000331442	123,188	K188E
gdc_hotspot3d-PANCAN	HIST1H1B	123	A123	ENST00000331442	123,188	A123D
gdc_hotspot3d-PANCAN	HIST1H1B	188	K188	ENST00000331442	123,188	K188N
gdc_hotspot3d-PANCAN	HIST1H2AG	5	G5	ENST00000359193	2,3,5	G5C
gdc_hotspot3d-PANCAN	HIST1H2AG	3	G3	ENST00000359193	2,3,5	G3V
gdc_hotspot3d-PANCAN	HIST1H2AG	2	S2	ENST00000359193	2,3,5	S2C
gdc_hotspot3d-PANCAN	HIST1H2AG	5	G5	ENST00000359193	2,3,5	G5V
gdc_hotspot3d-PANCAN	HIST1H2AG	3	G3	ENST00000359193	2,3,5	G3R
gdc_hotspot3d-PANCAN	HIST1H2AI	3	G3	ENST00000358739	2,3	G3E
gdc_hotspot3d-PANCAN	HIST1H2AI	2	S2	ENST00000358739	2,3	S2F
gdc_hotspot3d-PANCAN	HIST1H2AI	2	S2	ENST00000358739	2,3	S2C
gdc_hotspot3d-PANCAN	HIST1H2AM	5	G5	ENST00000359611	4,2,5	G5S
gdc_hotspot3d-PANCAN	HIST1H2AM	4	R4	ENST00000359611	4,2,5	R4L
gdc_hotspot3d-PANCAN	HIST1H2AM	2	S2	ENST00000359611	4,2,5	S2C
gdc_hotspot3d-PANCAN	HIST1H2BC	72	E72	ENST00000314332	72,73,77	E72Q
gdc_hotspot3d-PANCAN	HIST1H2BC	73	R73	ENST00000314332	72,73,77	R73H
gdc_hotspot3d-PANCAN	HIST1H2BC	77	E77	ENST00000314332	72,73,77	E77K
gdc_hotspot3d-PANCAN	HIST1H2BC	77	E77	ENST00000314332	72,73,77	E77Q
gdc_hotspot3d-PANCAN	HIST1H2BC	93	R93	ENST00000314332	93,94	R93M
gdc_hotspot3d-PANCAN	HIST1H2BC	93	R93	ENST00000314332	93,94	R93S
gdc_hotspot3d-PANCAN	HIST1H2BC	94	E94	ENST00000314332	93,94	E94D
gdc_hotspot3d-PANCAN	HIST1H2BC	93	R93	ENST00000314332	93,94	R93G
gdc_hotspot3d-PANCAN	HIST1H2BE	73	R73	ENST00000356530	77,79,73	R73S
gdc_hotspot3d-PANCAN	HIST1H2BE	79	S79	ENST00000356530	77,79,73	S79F
gdc_hotspot3d-PANCAN	HIST1H2BE	77	E77	ENST00000356530	77,79,73	E77K
gdc_hotspot3d-PANCAN	HIST1H2BE	91	T91	ENST00000356530	91	T91A
gdc_hotspot3d-PANCAN	HIST1H2BI	80	R80	ENST00000377733	77,80,99	R80C
gdc_hotspot3d-PANCAN	HIST1H2BI	77	E77	ENST00000377733	77,80,99	E77K
gdc_hotspot3d-PANCAN	HIST1H2BI	99	V99	ENST00000377733	77,80,99	V99L
gdc_hotspot3d-PANCAN	HIST1H4F	46	R46	ENST00000377745	46	R46H
gdc_hotspot3d-PANCAN	HIST1H4J	3	G3	ENST00000355057	3,4	G3S
gdc_hotspot3d-PANCAN	HIST1H4J	3	G3	ENST00000355057	3,4	G3V
gdc_hotspot3d-PANCAN	HIST1H4J	4	R4	ENST00000355057	3,4	R4C
gdc_hotspot3d-PANCAN	HIST1H4J	4	R4	ENST00000355057	3,4	R4G
gdc_hotspot3d-PANCAN	HNF4A	331	R331	ENST00000316099	123,331,263,121,321,326,333	R331G
gdc_hotspot3d-PANCAN	HNF4A	326	R326	ENST00000316099	123,331,263,121,321,326,333	R326H
gdc_hotspot3d-PANCAN	HNF4A	121	F121	ENST00000316099	123,331,263,121,321,326,333	F121L
gdc_hotspot3d-PANCAN	HNF4A	331	R331	ENST00000316099	123,331,263,121,321,326,333	R331H
gdc_hotspot3d-PANCAN	HNF4A	321	D321	ENST00000316099	123,331,263,121,321,326,333	D321N
gdc_hotspot3d-PANCAN	HNF4A	263	R263	ENST00000316099	123,331,263,121,321,326,333	R263Q
gdc_hotspot3d-PANCAN	HNF4A	333	R333	ENST00000316099	123,331,263,121,321,326,333	R333C
gdc_hotspot3d-PANCAN	HNF4A	123	A123	ENST00000316099	123,331,263,121,321,326,333	A123V
gdc_hotspot3d-PANCAN	HNF4A	331	R331	ENST00000316099	123,331,263,121,321,326,333	R331C
gdc_hotspot3d-PANCAN	HRAS	13	G13	ENST00000451590	13,12,60,61,33,59,11	G13D
gdc_hotspot3d-PANCAN	HRAS	12	G12	ENST00000451590	13,12,60,61,33,59,11	G12D
gdc_hotspot3d-PANCAN	HRAS	12	G12	ENST00000451590	13,12,60,61,33,59,11	G12R
gdc_hotspot3d-PANCAN	HRAS	33	D33	ENST00000451590	13,12,60,61,33,59,11	D33N
gdc_hotspot3d-PANCAN	HRAS	13	G13	ENST00000451590	13,12,60,61,33,59,11	G13C
gdc_hotspot3d-PANCAN	HRAS	11	A11	ENST00000451590	13,12,60,61,33,59,11	A11D
gdc_hotspot3d-PANCAN	HRAS	12	G12	ENST00000451590	13,12,60,61,33,59,11	G12A
gdc_hotspot3d-PANCAN	HRAS	12	G12	ENST00000451590	13,12,60,61,33,59,11	G12S
gdc_hotspot3d-PANCAN	HRAS	13	G13	ENST00000451590	13,12,60,61,33,59,11	G13V
gdc_hotspot3d-PANCAN	HRAS	60	G60	ENST00000451590	13,12,60,61,33,59,11	G60S
gdc_hotspot3d-PANCAN	HRAS	60	G60	ENST00000451590	13,12,60,61,33,59,11	G60V
gdc_hotspot3d-PANCAN	HRAS	13	G13	ENST00000451590	13,12,60,61,33,59,11	G13R
gdc_hotspot3d-PANCAN	HRAS	61	Q61	ENST00000451590	13,12,60,61,33,59,11	Q61H
gdc_hotspot3d-PANCAN	HRAS	12	G12	ENST00000451590	13,12,60,61,33,59,11	G12V
gdc_hotspot3d-PANCAN	HRAS	61	Q61	ENST00000451590	13,12,60,61,33,59,11	Q61K
gdc_hotspot3d-PANCAN	HRAS	13	G13	ENST00000451590	13,12,60,61,33,59,11	G13S
gdc_hotspot3d-PANCAN	HRAS	61	Q61	ENST00000451590	13,12,60,61,33,59,11	Q61R
gdc_hotspot3d-PANCAN	HRAS	61	Q61	ENST00000451590	13,12,60,61,33,59,11	Q61L
gdc_hotspot3d-PANCAN	HRAS	59	A59	ENST00000451590	13,12,60,61,33,59,11	A59T
gdc_hotspot3d-PANCAN	HRAS	12	G12	ENST00000451590	13,12,60,61,33,59,11	G12C
gdc_hotspot3d-PANCAN	HRAS	118	C118	ENST00000451590	143,117,147,120,118	C118Y
gdc_hotspot3d-PANCAN	HRAS	147	K147	ENST00000451590	143,117,147,120,118	K147N
gdc_hotspot3d-PANCAN	HRAS	117	K117	ENST00000451590	143,117,147,120,118	K117N
gdc_hotspot3d-PANCAN	HRAS	120	L120	ENST00000451590	143,117,147,120,118	L120P
gdc_hotspot3d-PANCAN	HRAS	117	K117	ENST00000451590	143,117,147,120,118	K117R
gdc_hotspot3d-PANCAN	HRAS	143	E143	ENST00000451590	143,117,147,120,118	E143K
gdc_hotspot3d-PANCAN	HS3ST5	262	P262	ENST00000312719	254,266,265,262	P262L
gdc_hotspot3d-PANCAN	HS3ST5	262	P262	ENST00000312719	254,266,265,262	P262H
gdc_hotspot3d-PANCAN	HS3ST5	254	D254	ENST00000312719	254,266,265,262	D254H
gdc_hotspot3d-PANCAN	HS3ST5	262	P262	ENST00000312719	254,266,265,262	P262S
gdc_hotspot3d-PANCAN	HS3ST5	266	L266	ENST00000312719	254,266,265,262	L266I
gdc_hotspot3d-PANCAN	HS3ST5	265	E265	ENST00000312719	254,266,265,262	E265K
gdc_hotspot3d-PANCAN	HS3ST5	254	D254	ENST00000312719	254,266,265,262	D254N
gdc_hotspot3d-PANCAN	IDH1	132	R132	ENST00000415913	109,132	R132L
gdc_hotspot3d-PANCAN	IDH1	132	R132	ENST00000415913	109,132	R132C
gdc_hotspot3d-PANCAN	IDH1	109	R109	ENST00000415913	109,132	R109K
gdc_hotspot3d-PANCAN	IDH1	132	R132	ENST00000415913	109,132	R132S
gdc_hotspot3d-PANCAN	IDH1	132	R132	ENST00000415913	109,132	R132H
gdc_hotspot3d-PANCAN	IDH1	132	R132	ENST00000415913	109,132	R132G
gdc_hotspot3d-PANCAN	IDH2	137	G137	ENST00000330062	137,140	G137E
gdc_hotspot3d-PANCAN	IDH2	140	R140	ENST00000330062	137,140	R140Q
gdc_hotspot3d-PANCAN	IGLV3-21	110	D110	ENST00000390308	108,110	D110Y
gdc_hotspot3d-PANCAN	IGLV3-21	110	D110	ENST00000390308	108,110	D110G
gdc_hotspot3d-PANCAN	IGLV3-21	110	D110	ENST00000390308	108,110	D110N
gdc_hotspot3d-PANCAN	IGLV3-21	108	V108	ENST00000390308	108,110	V108L
gdc_hotspot3d-PANCAN	IL12B	43	G43	ENST00000231228	81,43,38	G43R
gdc_hotspot3d-PANCAN	IL12B	43	G43	ENST00000231228	81,43,38	G43A
gdc_hotspot3d-PANCAN	IL12B	81	E81	ENST00000231228	81,43,38	E81Q
gdc_hotspot3d-PANCAN	IL12B	38	Y38	ENST00000231228	81,43,38	Y38H
gdc_hotspot3d-PANCAN	IL12B	43	G43	ENST00000231228	81,43,38	G43E
gdc_hotspot3d-PANCAN	IL17F	72	R72	ENST00000336123	72,68	R72S
gdc_hotspot3d-PANCAN	IL17F	72	R72	ENST00000336123	72,68	R72C
gdc_hotspot3d-PANCAN	IL17F	72	R72	ENST00000336123	72,68	R72H
gdc_hotspot3d-PANCAN	IL17F	72	R72	ENST00000336123	72,68	R72L
gdc_hotspot3d-PANCAN	IL17F	68	V68	ENST00000336123	72,68	V68I
gdc_hotspot3d-PANCAN	KCNK2	166	R166	ENST00000444842	163,166	R166C
gdc_hotspot3d-PANCAN	KCNK2	166	R166	ENST00000444842	163,166	R166H
gdc_hotspot3d-PANCAN	KCNK2	163	I163	ENST00000444842	163,166	I163F
gdc_hotspot3d-PANCAN	KCNK2	166	R166	ENST00000444842	163,166	R166L
gdc_hotspot3d-PANCAN	KCNU1	802	P802	ENST00000399881	720,802,727,803	P802H
gdc_hotspot3d-PANCAN	KCNU1	727	A727	ENST00000399881	720,802,727,803	A727D
gdc_hotspot3d-PANCAN	KCNU1	720	V720	ENST00000399881	720,802,727,803	V720L
gdc_hotspot3d-PANCAN	KCNU1	802	P802	ENST00000399881	720,802,727,803	P802S
gdc_hotspot3d-PANCAN	KCNU1	803	P803	ENST00000399881	720,802,727,803	P803T
gdc_hotspot3d-PANCAN	KCNU1	802	P802	ENST00000399881	720,802,727,803	P802T
gdc_hotspot3d-PANCAN	KDM1B	328	D328	ENST00000297792	328	D328N
gdc_hotspot3d-PANCAN	KEAP1	483	R483	ENST00000171111	524,483,415,461,477,525	R483C
gdc_hotspot3d-PANCAN	KEAP1	461	I461	ENST00000171111	524,483,415,461,477,525	I461V
gdc_hotspot3d-PANCAN	KEAP1	524	G524	ENST00000171111	524,483,415,461,477,525	G524C
gdc_hotspot3d-PANCAN	KEAP1	525	Y525	ENST00000171111	524,483,415,461,477,525	Y525C
gdc_hotspot3d-PANCAN	KEAP1	477	G477	ENST00000171111	524,483,415,461,477,525	G477S
gdc_hotspot3d-PANCAN	KEAP1	415	R415	ENST00000171111	524,483,415,461,477,525	R415C
gdc_hotspot3d-PANCAN	KEAP1	493	E493	ENST00000171111	493,470,422,492	E493D
gdc_hotspot3d-PANCAN	KEAP1	422	D422	ENST00000171111	493,470,422,492	D422N
gdc_hotspot3d-PANCAN	KEAP1	492	P492	ENST00000171111	493,470,422,492	P492R
gdc_hotspot3d-PANCAN	KEAP1	470	R470	ENST00000171111	493,470,422,492	R470C
gdc_hotspot3d-PANCAN	KEAP1	470	R470	ENST00000171111	493,470,422,492	R470H
gdc_hotspot3d-PANCAN	KEAP1	470	R470	ENST00000171111	493,470,422,492	R470S
gdc_hotspot3d-PANCAN	KEAP1	493	E493	ENST00000171111	493,470,422,492	E493V
gdc_hotspot3d-PANCAN	KEAP1	571	G571	ENST00000171111	379,603,571,338,332,362,333	G571D
gdc_hotspot3d-PANCAN	KEAP1	332	G332	ENST00000171111	379,603,571,338,332,362,333	G332C
gdc_hotspot3d-PANCAN	KEAP1	362	R362	ENST00000171111	379,603,571,338,332,362,333	R362Q
gdc_hotspot3d-PANCAN	KEAP1	379	G379	ENST00000171111	379,603,571,338,332,362,333	G379V
gdc_hotspot3d-PANCAN	KEAP1	332	G332	ENST00000171111	379,603,571,338,332,362,333	G332D
gdc_hotspot3d-PANCAN	KEAP1	603	G603	ENST00000171111	379,603,571,338,332,362,333	G603W
gdc_hotspot3d-PANCAN	KEAP1	333	G333	ENST00000171111	379,603,571,338,332,362,333	G333D
gdc_hotspot3d-PANCAN	KEAP1	333	G333	ENST00000171111	379,603,571,338,332,362,333	G333C
gdc_hotspot3d-PANCAN	KEAP1	333	G333	ENST00000171111	379,603,571,338,332,362,333	G333S
gdc_hotspot3d-PANCAN	KEAP1	338	S338	ENST00000171111	379,603,571,338,332,362,333	S338L
gdc_hotspot3d-PANCAN	KEAP1	460	R460	ENST00000171111	417,413,465,425,418,430,429,460	R460G
gdc_hotspot3d-PANCAN	KEAP1	465	V465	ENST00000171111	417,413,465,425,418,430,429,460	V465M
gdc_hotspot3d-PANCAN	KEAP1	417	G417	ENST00000171111	417,413,465,425,418,430,429,460	G417W
gdc_hotspot3d-PANCAN	KEAP1	429	G429	ENST00000171111	417,413,465,425,418,430,429,460	G429D
gdc_hotspot3d-PANCAN	KEAP1	430	G430	ENST00000171111	417,413,465,425,418,430,429,460	G430V
gdc_hotspot3d-PANCAN	KEAP1	425	I425	ENST00000171111	417,413,465,425,418,430,429,460	I425M
gdc_hotspot3d-PANCAN	KEAP1	418	V418	ENST00000171111	417,413,465,425,418,430,429,460	V418L
gdc_hotspot3d-PANCAN	KEAP1	429	G429	ENST00000171111	417,413,465,425,418,430,429,460	G429S
gdc_hotspot3d-PANCAN	KEAP1	429	G429	ENST00000171111	417,413,465,425,418,430,429,460	G429V
gdc_hotspot3d-PANCAN	KEAP1	413	R413	ENST00000171111	417,413,465,425,418,430,429,460	R413H
gdc_hotspot3d-PANCAN	KEAP1	417	G417	ENST00000171111	417,413,465,425,418,430,429,460	G417R
gdc_hotspot3d-PANCAN	KEAP1	417	G417	ENST00000171111	417,413,465,425,418,430,429,460	G417V
gdc_hotspot3d-PANCAN	KEAP1	159	A159	ENST00000171111	135,155,145,152,171,153,159,167,168,157	A159P
gdc_hotspot3d-PANCAN	KEAP1	155	V155	ENST00000171111	135,155,145,152,171,153,159,167,168,157	V155A
gdc_hotspot3d-PANCAN	KEAP1	167	V167	ENST00000171111	135,155,145,152,171,153,159,167,168,157	V167F
gdc_hotspot3d-PANCAN	KEAP1	159	A159	ENST00000171111	135,155,145,152,171,153,159,167,168,157	A159S
gdc_hotspot3d-PANCAN	KEAP1	171	C171	ENST00000171111	135,155,145,152,171,153,159,167,168,157	C171F
gdc_hotspot3d-PANCAN	KEAP1	145	I145	ENST00000171111	135,155,145,152,171,153,159,167,168,157	I145M
gdc_hotspot3d-PANCAN	KEAP1	153	L153	ENST00000171111	135,155,145,152,171,153,159,167,168,157	L153V
gdc_hotspot3d-PANCAN	KEAP1	155	V155	ENST00000171111	135,155,145,152,171,153,159,167,168,157	V155F
gdc_hotspot3d-PANCAN	KEAP1	135	R135	ENST00000171111	135,155,145,152,171,153,159,167,168,157	R135H
gdc_hotspot3d-PANCAN	KEAP1	152	V152	ENST00000171111	135,155,145,152,171,153,159,167,168,157	V152A
gdc_hotspot3d-PANCAN	KEAP1	145	I145	ENST00000171111	135,155,145,152,171,153,159,167,168,157	I145F
gdc_hotspot3d-PANCAN	KEAP1	168	V168	ENST00000171111	135,155,145,152,171,153,159,167,168,157	V168G
gdc_hotspot3d-PANCAN	KEAP1	157	N157	ENST00000171111	135,155,145,152,171,153,159,167,168,157	N157S
gdc_hotspot3d-PANCAN	KEAP1	152	V152	ENST00000171111	135,155,145,152,171,153,159,167,168,157	V152G
gdc_hotspot3d-PANCAN	KHSRP	304	R304	ENST00000398148	305,304	R304W
gdc_hotspot3d-PANCAN	KHSRP	304	R304	ENST00000398148	305,304	R304Q
gdc_hotspot3d-PANCAN	KHSRP	305	E305	ENST00000398148	305,304	E305K
gdc_hotspot3d-PANCAN	KHSRP	304	R304	ENST00000398148	305,304	R304L
gdc_hotspot3d-PANCAN	KIF5B	82	F82	ENST00000302418	82,230,80,289,81	F82V
gdc_hotspot3d-PANCAN	KIF5B	81	I81	ENST00000302418	82,230,80,289,81	I81K
gdc_hotspot3d-PANCAN	KIF5B	81	I81	ENST00000302418	82,230,80,289,81	I81R
gdc_hotspot3d-PANCAN	KIF5B	289	S289	ENST00000302418	82,230,80,289,81	S289L
gdc_hotspot3d-PANCAN	KIF5B	230	V230	ENST00000302418	82,230,80,289,81	V230F
gdc_hotspot3d-PANCAN	KIF5B	81	I81	ENST00000302418	82,230,80,289,81	I81M
gdc_hotspot3d-PANCAN	KIF5B	80	T80	ENST00000302418	82,230,80,289,81	T80I
gdc_hotspot3d-PANCAN	KIF5B	81	I81	ENST00000302418	82,230,80,289,81	I81L
gdc_hotspot3d-PANCAN	KIT	361	D361	ENST00000288135	361,363	D361E
gdc_hotspot3d-PANCAN	KIT	363	P363	ENST00000288135	361,363	P363S
gdc_hotspot3d-PANCAN	KIT	361	D361	ENST00000288135	361,363	D361H
gdc_hotspot3d-PANCAN	KIT	361	D361	ENST00000288135	361,363	D361N
gdc_hotspot3d-PANCAN	KIT	812	G812	ENST00000288135	637,816,603,642,814,818,812,636,829	G812V
gdc_hotspot3d-PANCAN	KIT	637	L637	ENST00000288135	637,816,603,642,814,818,812,636,829	L637H
gdc_hotspot3d-PANCAN	KIT	642	K642	ENST00000288135	637,816,603,642,814,818,812,636,829	K642N
gdc_hotspot3d-PANCAN	KIT	818	K818	ENST00000288135	637,816,603,642,814,818,812,636,829	K818R
gdc_hotspot3d-PANCAN	KIT	642	K642	ENST00000288135	637,816,603,642,814,818,812,636,829	K642E
gdc_hotspot3d-PANCAN	KIT	816	D816	ENST00000288135	637,816,603,642,814,818,812,636,829	D816H
gdc_hotspot3d-PANCAN	KIT	829	A829	ENST00000288135	637,816,603,642,814,818,812,636,829	A829P
gdc_hotspot3d-PANCAN	KIT	636	A636	ENST00000288135	637,816,603,642,814,818,812,636,829	A636V
gdc_hotspot3d-PANCAN	KIT	603	V603	ENST00000288135	637,816,603,642,814,818,812,636,829	V603D
gdc_hotspot3d-PANCAN	KIT	816	D816	ENST00000288135	637,816,603,642,814,818,812,636,829	D816V
gdc_hotspot3d-PANCAN	KIT	814	A814	ENST00000288135	637,816,603,642,814,818,812,636,829	A814S
gdc_hotspot3d-PANCAN	KIT	816	D816	ENST00000288135	637,816,603,642,814,818,812,636,829	D816Y
gdc_hotspot3d-PANCAN	KIT	573	P573	ENST00000288135	822,847,825,573,576	P573L
gdc_hotspot3d-PANCAN	KIT	822	N822	ENST00000288135	822,847,825,573,576	N822Y
gdc_hotspot3d-PANCAN	KIT	847	T847	ENST00000288135	822,847,825,573,576	T847M
gdc_hotspot3d-PANCAN	KIT	573	P573	ENST00000288135	822,847,825,573,576	P573Q
gdc_hotspot3d-PANCAN	KIT	822	N822	ENST00000288135	822,847,825,573,576	N822K
gdc_hotspot3d-PANCAN	KIT	825	V825	ENST00000288135	822,847,825,573,576	V825D
gdc_hotspot3d-PANCAN	KIT	576	L576	ENST00000288135	822,847,825,573,576	L576P
gdc_hotspot3d-PANCAN	KIT	557	W557	ENST00000288135	558,557,562,559	W557C
gdc_hotspot3d-PANCAN	KIT	557	W557	ENST00000288135	558,557,562,559	W557G
gdc_hotspot3d-PANCAN	KIT	562	E562	ENST00000288135	558,557,562,559	E562G
gdc_hotspot3d-PANCAN	KIT	558	K558	ENST00000288135	558,557,562,559	K558E
gdc_hotspot3d-PANCAN	KIT	559	V559	ENST00000288135	558,557,562,559	V559G
gdc_hotspot3d-PANCAN	KIT	559	V559	ENST00000288135	558,557,562,559	V559A
gdc_hotspot3d-PANCAN	KLF5	419	E419	ENST00000377687	419,417,414,418	E419K
gdc_hotspot3d-PANCAN	KLF5	418	D418	ENST00000377687	419,417,414,418	D418N
gdc_hotspot3d-PANCAN	KLF5	414	F414	ENST00000377687	419,417,414,418	F414L
gdc_hotspot3d-PANCAN	KLF5	418	D418	ENST00000377687	419,417,414,418	D418G
gdc_hotspot3d-PANCAN	KLF5	419	E419	ENST00000377687	419,417,414,418	E419Q
gdc_hotspot3d-PANCAN	KLF5	419	E419	ENST00000377687	419,417,414,418	E419G
gdc_hotspot3d-PANCAN	KLF5	417	S417	ENST00000377687	419,417,414,418	S417L
gdc_hotspot3d-PANCAN	KLF5	418	D418	ENST00000377687	419,417,414,418	D418Y
gdc_hotspot3d-PANCAN	KLK6	200	P200	ENST00000376851	146,198,200,150	P200Q
gdc_hotspot3d-PANCAN	KLK6	200	P200	ENST00000376851	146,198,200,150	P200L
gdc_hotspot3d-PANCAN	KLK6	198	G198	ENST00000376851	146,198,200,150	G198W
gdc_hotspot3d-PANCAN	KLK6	150	D150	ENST00000376851	146,198,200,150	D150G
gdc_hotspot3d-PANCAN	KLK6	146	T146	ENST00000376851	146,198,200,150	T146A
gdc_hotspot3d-PANCAN	KLK6	114	R114	ENST00000376851	61,111,62,114	R114C
gdc_hotspot3d-PANCAN	KLK6	111	R111	ENST00000376851	61,111,62,114	R111L
gdc_hotspot3d-PANCAN	KLK6	62	H62	ENST00000376851	61,111,62,114	H62Y
gdc_hotspot3d-PANCAN	KLK6	111	R111	ENST00000376851	61,111,62,114	R111H
gdc_hotspot3d-PANCAN	KLK6	111	R111	ENST00000376851	61,111,62,114	R111C
gdc_hotspot3d-PANCAN	KLK6	61	A61	ENST00000376851	61,111,62,114	A61G
gdc_hotspot3d-PANCAN	KMT2C	365	H365	ENST00000262189	365,366,356,357,370,372,367,368,351	H365R
gdc_hotspot3d-PANCAN	KMT2C	366	Y366	ENST00000262189	365,366,356,357,370,372,367,368,351	Y366S
gdc_hotspot3d-PANCAN	KMT2C	372	D372	ENST00000262189	365,366,356,357,370,372,367,368,351	D372Y
gdc_hotspot3d-PANCAN	KMT2C	351	G351	ENST00000262189	365,366,356,357,370,372,367,368,351	G351R
gdc_hotspot3d-PANCAN	KMT2C	367	H367	ENST00000262189	365,366,356,357,370,372,367,368,351	H367N
gdc_hotspot3d-PANCAN	KMT2C	367	H367	ENST00000262189	365,366,356,357,370,372,367,368,351	H367D
gdc_hotspot3d-PANCAN	KMT2C	372	D372	ENST00000262189	365,366,356,357,370,372,367,368,351	D372N
gdc_hotspot3d-PANCAN	KMT2C	356	Q356	ENST00000262189	365,366,356,357,370,372,367,368,351	Q356E
gdc_hotspot3d-PANCAN	KMT2C	368	G368	ENST00000262189	365,366,356,357,370,372,367,368,351	G368R
gdc_hotspot3d-PANCAN	KMT2C	368	G368	ENST00000262189	365,366,356,357,370,372,367,368,351	G368A
gdc_hotspot3d-PANCAN	KMT2C	368	G368	ENST00000262189	365,366,356,357,370,372,367,368,351	G368V
gdc_hotspot3d-PANCAN	KMT2C	367	H367	ENST00000262189	365,366,356,357,370,372,367,368,351	H367Y
gdc_hotspot3d-PANCAN	KMT2C	357	F357	ENST00000262189	365,366,356,357,370,372,367,368,351	F357L
gdc_hotspot3d-PANCAN	KMT2C	370	C370	ENST00000262189	365,366,356,357,370,372,367,368,351	C370Y
gdc_hotspot3d-PANCAN	KMT2C	351	G351	ENST00000262189	365,366,356,357,370,372,367,368,351	G351E
gdc_hotspot3d-PANCAN	KMT2C	387	E387	ENST00000262189	387,384,395,394,385,390	E387K
gdc_hotspot3d-PANCAN	KMT2C	390	V390	ENST00000262189	387,384,395,394,385,390	V390A
gdc_hotspot3d-PANCAN	KMT2C	394	C394	ENST00000262189	387,384,395,394,385,390	C394S
gdc_hotspot3d-PANCAN	KMT2C	395	K395	ENST00000262189	387,384,395,394,385,390	K395E
gdc_hotspot3d-PANCAN	KMT2C	390	V390	ENST00000262189	387,384,395,394,385,390	V390L
gdc_hotspot3d-PANCAN	KMT2C	385	C385	ENST00000262189	387,384,395,394,385,390	C385Y
gdc_hotspot3d-PANCAN	KMT2C	384	Q384	ENST00000262189	387,384,395,394,385,390	Q384E
gdc_hotspot3d-PANCAN	KMT2C	390	V390	ENST00000262189	387,384,395,394,385,390	V390M
gdc_hotspot3d-PANCAN	KMT2C	387	E387	ENST00000262189	387,384,395,394,385,390	E387Q
gdc_hotspot3d-PANCAN	KMT2C	387	E387	ENST00000262189	387,384,395,394,385,390	E387V
gdc_hotspot3d-PANCAN	KRAS	13	G13	ENST00000256078	34,13,12,14,61,17,59,62	G13C
gdc_hotspot3d-PANCAN	KRAS	12	G12	ENST00000256078	34,13,12,14,61,17,59,62	G12R
gdc_hotspot3d-PANCAN	KRAS	12	G12	ENST00000256078	34,13,12,14,61,17,59,62	G12A
gdc_hotspot3d-PANCAN	KRAS	61	Q61	ENST00000256078	34,13,12,14,61,17,59,62	Q61R
gdc_hotspot3d-PANCAN	KRAS	61	Q61	ENST00000256078	34,13,12,14,61,17,59,62	Q61P
gdc_hotspot3d-PANCAN	KRAS	12	G12	ENST00000256078	34,13,12,14,61,17,59,62	G12V
gdc_hotspot3d-PANCAN	KRAS	13	G13	ENST00000256078	34,13,12,14,61,17,59,62	G13V
gdc_hotspot3d-PANCAN	KRAS	61	Q61	ENST00000256078	34,13,12,14,61,17,59,62	Q61K
gdc_hotspot3d-PANCAN	KRAS	34	P34	ENST00000256078	34,13,12,14,61,17,59,62	P34L
gdc_hotspot3d-PANCAN	KRAS	12	G12	ENST00000256078	34,13,12,14,61,17,59,62	G12C
gdc_hotspot3d-PANCAN	KRAS	62	E62	ENST00000256078	34,13,12,14,61,17,59,62	E62K
gdc_hotspot3d-PANCAN	KRAS	59	A59	ENST00000256078	34,13,12,14,61,17,59,62	A59G
gdc_hotspot3d-PANCAN	KRAS	12	G12	ENST00000256078	34,13,12,14,61,17,59,62	G12D
gdc_hotspot3d-PANCAN	KRAS	61	Q61	ENST00000256078	34,13,12,14,61,17,59,62	Q61H
gdc_hotspot3d-PANCAN	KRAS	12	G12	ENST00000256078	34,13,12,14,61,17,59,62	G12S
gdc_hotspot3d-PANCAN	KRAS	59	A59	ENST00000256078	34,13,12,14,61,17,59,62	A59E
gdc_hotspot3d-PANCAN	KRAS	61	Q61	ENST00000256078	34,13,12,14,61,17,59,62	Q61L
gdc_hotspot3d-PANCAN	KRAS	59	A59	ENST00000256078	34,13,12,14,61,17,59,62	A59T
gdc_hotspot3d-PANCAN	KRAS	17	S17	ENST00000256078	34,13,12,14,61,17,59,62	S17T
gdc_hotspot3d-PANCAN	KRAS	14	V14	ENST00000256078	34,13,12,14,61,17,59,62	V14I
gdc_hotspot3d-PANCAN	KRAS	13	G13	ENST00000256078	34,13,12,14,61,17,59,62	G13D
gdc_hotspot3d-PANCAN	KRAS	117	K117	ENST00000256078	151,20,146,117,19,22,21,118	K117N
gdc_hotspot3d-PANCAN	KRAS	146	A146	ENST00000256078	151,20,146,117,19,22,21,118	A146V
gdc_hotspot3d-PANCAN	KRAS	146	A146	ENST00000256078	151,20,146,117,19,22,21,118	A146T
gdc_hotspot3d-PANCAN	KRAS	151	R151	ENST00000256078	151,20,146,117,19,22,21,118	R151T
gdc_hotspot3d-PANCAN	KRAS	19	L19	ENST00000256078	151,20,146,117,19,22,21,118	L19F
gdc_hotspot3d-PANCAN	KRAS	20	T20	ENST00000256078	151,20,146,117,19,22,21,118	T20R
gdc_hotspot3d-PANCAN	KRAS	21	I21	ENST00000256078	151,20,146,117,19,22,21,118	I21R
gdc_hotspot3d-PANCAN	KRAS	146	A146	ENST00000256078	151,20,146,117,19,22,21,118	A146P
gdc_hotspot3d-PANCAN	KRAS	118	C118	ENST00000256078	151,20,146,117,19,22,21,118	C118S
gdc_hotspot3d-PANCAN	KRAS	22	Q22	ENST00000256078	151,20,146,117,19,22,21,118	Q22K
gdc_hotspot3d-PANCAN	LAMA2	1232	P1232	ENST00000421865	1346,1232	P1232R
gdc_hotspot3d-PANCAN	LAMA2	1346	G1346	ENST00000421865	1346,1232	G1346E
gdc_hotspot3d-PANCAN	LAMA2	1346	G1346	ENST00000421865	1346,1232	G1346R
gdc_hotspot3d-PANCAN	LILRB2	59	R59	ENST00000391749	74,59	R59C
gdc_hotspot3d-PANCAN	LILRB2	59	R59	ENST00000391749	74,59	R59S
gdc_hotspot3d-PANCAN	LILRB2	59	R59	ENST00000391749	74,59	R59H
gdc_hotspot3d-PANCAN	LILRB2	74	R74	ENST00000391749	74,59	R74Q
gdc_hotspot3d-PANCAN	LINGO1	152	E152	ENST00000355300	127,152,104,126	E152K
gdc_hotspot3d-PANCAN	LINGO1	127	R127	ENST00000355300	127,152,104,126	R127H
gdc_hotspot3d-PANCAN	LINGO1	127	R127	ENST00000355300	127,152,104,126	R127L
gdc_hotspot3d-PANCAN	LINGO1	126	L126	ENST00000355300	127,152,104,126	L126H
gdc_hotspot3d-PANCAN	LINGO1	127	R127	ENST00000355300	127,152,104,126	R127C
gdc_hotspot3d-PANCAN	LINGO1	104	E104	ENST00000355300	127,152,104,126	E104K
gdc_hotspot3d-PANCAN	LMO2	217	I217	ENST00000257818	217,193,216	I217M
gdc_hotspot3d-PANCAN	LMO2	193	A193	ENST00000257818	217,193,216	A193V
gdc_hotspot3d-PANCAN	LMO2	193	A193	ENST00000257818	217,193,216	A193T
gdc_hotspot3d-PANCAN	LMO2	216	D216	ENST00000257818	217,193,216	D216N
gdc_hotspot3d-PANCAN	LMO2	193	A193	ENST00000257818	217,193,216	A193S
gdc_hotspot3d-PANCAN	LRRC4C	180	G180	ENST00000278198	207,206,181,180,156	G180V
gdc_hotspot3d-PANCAN	LRRC4C	156	R156	ENST00000278198	207,206,181,180,156	R156Q
gdc_hotspot3d-PANCAN	LRRC4C	207	C207	ENST00000278198	207,206,181,180,156	C207Y
gdc_hotspot3d-PANCAN	LRRC4C	206	M206	ENST00000278198	207,206,181,180,156	M206L
gdc_hotspot3d-PANCAN	LRRC4C	206	M206	ENST00000278198	207,206,181,180,156	M206I
gdc_hotspot3d-PANCAN	LRRC4C	181	E181	ENST00000278198	207,206,181,180,156	E181K
gdc_hotspot3d-PANCAN	LRRC4C	223	E223	ENST00000278198	244,199,222,223,200	E223Q
gdc_hotspot3d-PANCAN	LRRC4C	222	D222	ENST00000278198	244,199,222,223,200	D222H
gdc_hotspot3d-PANCAN	LRRC4C	223	E223	ENST00000278198	244,199,222,223,200	E223K
gdc_hotspot3d-PANCAN	LRRC4C	200	R200	ENST00000278198	244,199,222,223,200	R200K
gdc_hotspot3d-PANCAN	LRRC4C	222	D222	ENST00000278198	244,199,222,223,200	D222Y
gdc_hotspot3d-PANCAN	LRRC4C	244	H244	ENST00000278198	244,199,222,223,200	H244R
gdc_hotspot3d-PANCAN	LRRC4C	199	L199	ENST00000278198	244,199,222,223,200	L199F
gdc_hotspot3d-PANCAN	LRRC4C	110	N110	ENST00000278198	135,110,159,113	N110K
gdc_hotspot3d-PANCAN	LRRC4C	159	P159	ENST00000278198	135,110,159,113	P159S
gdc_hotspot3d-PANCAN	LRRC4C	135	R135	ENST00000278198	135,110,159,113	R135H
gdc_hotspot3d-PANCAN	LRRC4C	135	R135	ENST00000278198	135,110,159,113	R135L
gdc_hotspot3d-PANCAN	LRRC4C	135	R135	ENST00000278198	135,110,159,113	R135C
gdc_hotspot3d-PANCAN	LRRC4C	113	R113	ENST00000278198	135,110,159,113	R113G
gdc_hotspot3d-PANCAN	LRRC4C	329	R329	ENST00000278198	329,300,338,331	R329W
gdc_hotspot3d-PANCAN	LRRC4C	338	G338	ENST00000278198	329,300,338,331	G338R
gdc_hotspot3d-PANCAN	LRRC4C	300	H300	ENST00000278198	329,300,338,331	H300L
gdc_hotspot3d-PANCAN	LRRC4C	300	H300	ENST00000278198	329,300,338,331	H300D
gdc_hotspot3d-PANCAN	LRRC4C	329	R329	ENST00000278198	329,300,338,331	R329L
gdc_hotspot3d-PANCAN	LRRC4C	331	N331	ENST00000278198	329,300,338,331	N331S
gdc_hotspot3d-PANCAN	MAB21L1	129	R129	ENST00000379919	158,133,169,170,129,157	R129W
gdc_hotspot3d-PANCAN	MAB21L1	133	Q133	ENST00000379919	158,133,169,170,129,157	Q133P
gdc_hotspot3d-PANCAN	MAB21L1	170	I170	ENST00000379919	158,133,169,170,129,157	I170F
gdc_hotspot3d-PANCAN	MAB21L1	129	R129	ENST00000379919	158,133,169,170,129,157	R129L
gdc_hotspot3d-PANCAN	MAB21L1	158	V158	ENST00000379919	158,133,169,170,129,157	V158M
gdc_hotspot3d-PANCAN	MAB21L1	157	E157	ENST00000379919	158,133,169,170,129,157	E157K
gdc_hotspot3d-PANCAN	MAB21L1	133	Q133	ENST00000379919	158,133,169,170,129,157	Q133H
gdc_hotspot3d-PANCAN	MAB21L1	169	Q169	ENST00000379919	158,133,169,170,129,157	Q169H
gdc_hotspot3d-PANCAN	MAP2K1	128	G128	ENST00000307102	121,128,203,122,124	G128V
gdc_hotspot3d-PANCAN	MAP2K1	203	E203	ENST00000307102	121,128,203,122,124	E203V
gdc_hotspot3d-PANCAN	MAP2K1	121	C121	ENST00000307102	121,128,203,122,124	C121R
gdc_hotspot3d-PANCAN	MAP2K1	128	G128	ENST00000307102	121,128,203,122,124	G128D
gdc_hotspot3d-PANCAN	MAP2K1	122	N122	ENST00000307102	121,128,203,122,124	N122D
gdc_hotspot3d-PANCAN	MAP2K1	124	P124	ENST00000307102	121,128,203,122,124	P124S
gdc_hotspot3d-PANCAN	MAP2K1	128	G128	ENST00000307102	121,128,203,122,124	G128R
gdc_hotspot3d-PANCAN	MAP2K1	124	P124	ENST00000307102	121,128,203,122,124	P124L
gdc_hotspot3d-PANCAN	MAP2K1	121	C121	ENST00000307102	121,128,203,122,124	C121S
gdc_hotspot3d-PANCAN	MAP2K1	203	E203	ENST00000307102	121,128,203,122,124	E203K
gdc_hotspot3d-PANCAN	MAP2K1	53	F53	ENST00000307102	56,53,57,130	F53I
gdc_hotspot3d-PANCAN	MAP2K1	56	Q56	ENST00000307102	56,53,57,130	Q56P
gdc_hotspot3d-PANCAN	MAP2K1	57	K57	ENST00000307102	56,53,57,130	K57N
gdc_hotspot3d-PANCAN	MAP2K1	130	Y130	ENST00000307102	56,53,57,130	Y130C
gdc_hotspot3d-PANCAN	MAP2K1	53	F53	ENST00000307102	56,53,57,130	F53V
gdc_hotspot3d-PANCAN	MAP2K1	53	F53	ENST00000307102	56,53,57,130	F53L
gdc_hotspot3d-PANCAN	MAP2K4	257	S257	ENST00000353533	134,257,170,132,137	S257F
gdc_hotspot3d-PANCAN	MAP2K4	170	R170	ENST00000353533	134,257,170,132,137	R170K
gdc_hotspot3d-PANCAN	MAP2K4	132	R132	ENST00000353533	134,257,170,132,137	R132I
gdc_hotspot3d-PANCAN	MAP2K4	134	R134	ENST00000353533	134,257,170,132,137	R134W
gdc_hotspot3d-PANCAN	MAP2K4	134	R134	ENST00000353533	134,257,170,132,137	R134Q
gdc_hotspot3d-PANCAN	MAP2K4	137	V137	ENST00000353533	134,257,170,132,137	V137M
gdc_hotspot3d-PANCAN	MAPK1	322	E322	ENST00000215832	135,131,322,263,142,321,319,81	E322K
gdc_hotspot3d-PANCAN	MAPK1	321	D321	ENST00000215832	135,131,322,263,142,321,319,81	D321N
gdc_hotspot3d-PANCAN	MAPK1	142	S142	ENST00000215832	135,131,322,263,142,321,319,81	S142L
gdc_hotspot3d-PANCAN	MAPK1	135	R135	ENST00000215832	135,131,322,263,142,321,319,81	R135K
gdc_hotspot3d-PANCAN	MAPK1	131	Y131	ENST00000215832	135,131,322,263,142,321,319,81	Y131C
gdc_hotspot3d-PANCAN	MAPK1	263	Y263	ENST00000215832	135,131,322,263,142,321,319,81	Y263C
gdc_hotspot3d-PANCAN	MAPK1	81	E81	ENST00000215832	135,131,322,263,142,321,319,81	E81K
gdc_hotspot3d-PANCAN	MAPK1	319	P319	ENST00000215832	135,131,322,263,142,321,319,81	P319S
gdc_hotspot3d-PANCAN	MAX	60	R60	ENST00000358664	35,60	R60Q
gdc_hotspot3d-PANCAN	MAX	35	R35	ENST00000358664	35,60	R35L
gdc_hotspot3d-PANCAN	MCL1	255	S255	ENST00000369026	255	S255R
gdc_hotspot3d-PANCAN	MET	1088	V1088	ENST00000318493	1088,1166	V1088E
gdc_hotspot3d-PANCAN	MET	1088	V1088	ENST00000318493	1088,1166	V1088G
gdc_hotspot3d-PANCAN	MET	1166	R1166	ENST00000318493	1088,1166	R1166Q
gdc_hotspot3d-PANCAN	MET	1088	V1088	ENST00000318493	1088,1166	V1088M
gdc_hotspot3d-PANCAN	MET	1297	R1297	ENST00000318493	1112,1110,1297,1248,1109,1246	R1297K
gdc_hotspot3d-PANCAN	MET	1248	Y1248	ENST00000318493	1112,1110,1297,1248,1109,1246	Y1248C
gdc_hotspot3d-PANCAN	MET	1246	D1246	ENST00000318493	1112,1110,1297,1248,1109,1246	D1246H
gdc_hotspot3d-PANCAN	MET	1112	H1112	ENST00000318493	1112,1110,1297,1248,1109,1246	H1112Y
gdc_hotspot3d-PANCAN	MET	1248	Y1248	ENST00000318493	1112,1110,1297,1248,1109,1246	Y1248H
gdc_hotspot3d-PANCAN	MET	1109	C1109	ENST00000318493	1112,1110,1297,1248,1109,1246	C1109Y
gdc_hotspot3d-PANCAN	MET	1110	V1110	ENST00000318493	1112,1110,1297,1248,1109,1246	V1110I
gdc_hotspot3d-PANCAN	METTL14	301	D301	ENST00000388822	301,399,299,298,397,306	D301N
gdc_hotspot3d-PANCAN	METTL14	306	H306	ENST00000388822	301,399,299,298,397,306	H306Y
gdc_hotspot3d-PANCAN	METTL14	299	S299	ENST00000388822	301,399,299,298,397,306	S299I
gdc_hotspot3d-PANCAN	METTL14	298	R298	ENST00000388822	301,399,299,298,397,306	R298P
gdc_hotspot3d-PANCAN	METTL14	399	S399	ENST00000388822	301,399,299,298,397,306	S399L
gdc_hotspot3d-PANCAN	METTL14	397	P397	ENST00000388822	301,399,299,298,397,306	P397A
gdc_hotspot3d-PANCAN	METTL14	298	R298	ENST00000388822	301,399,299,298,397,306	R298H
gdc_hotspot3d-PANCAN	METTL3	471	R471	ENST00000298717	471	R471H
gdc_hotspot3d-PANCAN	MGAM	666	P666	ENST00000549489	660,664,694,666	P666T
gdc_hotspot3d-PANCAN	MGAM	664	D664	ENST00000549489	660,664,694,666	D664N
gdc_hotspot3d-PANCAN	MGAM	666	P666	ENST00000549489	660,664,694,666	P666H
gdc_hotspot3d-PANCAN	MGAM	694	Q694	ENST00000549489	660,664,694,666	Q694K
gdc_hotspot3d-PANCAN	MGAM	660	G660	ENST00000549489	660,664,694,666	G660C
gdc_hotspot3d-PANCAN	MGAM	694	Q694	ENST00000549489	660,664,694,666	Q694H
gdc_hotspot3d-PANCAN	MGAM	660	G660	ENST00000549489	660,664,694,666	G660V
gdc_hotspot3d-PANCAN	MGAM	666	P666	ENST00000549489	660,664,694,666	P666L
gdc_hotspot3d-PANCAN	MGAM	1234	G1234	ENST00000549489	1515,1517,1135,1190,1234,1514	G1234V
gdc_hotspot3d-PANCAN	MGAM	1135	G1135	ENST00000549489	1515,1517,1135,1190,1234,1514	G1135R
gdc_hotspot3d-PANCAN	MGAM	1514	P1514	ENST00000549489	1515,1517,1135,1190,1234,1514	P1514L
gdc_hotspot3d-PANCAN	MGAM	1515	S1515	ENST00000549489	1515,1517,1135,1190,1234,1514	S1515C
gdc_hotspot3d-PANCAN	MGAM	1190	S1190	ENST00000549489	1515,1517,1135,1190,1234,1514	S1190N
gdc_hotspot3d-PANCAN	MGAM	1190	S1190	ENST00000549489	1515,1517,1135,1190,1234,1514	S1190R
gdc_hotspot3d-PANCAN	MGAM	1514	P1514	ENST00000549489	1515,1517,1135,1190,1234,1514	P1514S
gdc_hotspot3d-PANCAN	MGAM	1517	G1517	ENST00000549489	1515,1517,1135,1190,1234,1514	G1517D
gdc_hotspot3d-PANCAN	MGAM	1272	P1272	ENST00000549489	1605,1272,1266,1610	P1272L
gdc_hotspot3d-PANCAN	MGAM	1605	S1605	ENST00000549489	1605,1272,1266,1610	S1605F
gdc_hotspot3d-PANCAN	MGAM	1272	P1272	ENST00000549489	1605,1272,1266,1610	P1272S
gdc_hotspot3d-PANCAN	MGAM	1605	S1605	ENST00000549489	1605,1272,1266,1610	S1605Y
gdc_hotspot3d-PANCAN	MGAM	1610	Q1610	ENST00000549489	1605,1272,1266,1610	Q1610H
gdc_hotspot3d-PANCAN	MGAM	1266	M1266	ENST00000549489	1605,1272,1266,1610	M1266T
gdc_hotspot3d-PANCAN	MMP13	223	E223	ENST00000260302	230,227,225,223,221,197,188,190	E223Q
gdc_hotspot3d-PANCAN	MMP13	190	P190	ENST00000260302	230,227,225,223,221,197,188,190	P190S
gdc_hotspot3d-PANCAN	MMP13	225	G225	ENST00000260302	230,227,225,223,221,197,188,190	G225C
gdc_hotspot3d-PANCAN	MMP13	225	G225	ENST00000260302	230,227,225,223,221,197,188,190	G225D
gdc_hotspot3d-PANCAN	MMP13	221	A221	ENST00000260302	230,227,225,223,221,197,188,190	A221V
gdc_hotspot3d-PANCAN	MMP13	197	G197	ENST00000260302	230,227,225,223,221,197,188,190	G197A
gdc_hotspot3d-PANCAN	MMP13	188	A188	ENST00000260302	230,227,225,223,221,197,188,190	A188P
gdc_hotspot3d-PANCAN	MMP13	230	L230	ENST00000260302	230,227,225,223,221,197,188,190	L230F
gdc_hotspot3d-PANCAN	MMP13	227	S227	ENST00000260302	230,227,225,223,221,197,188,190	S227P
gdc_hotspot3d-PANCAN	MMP13	225	G225	ENST00000260302	230,227,225,223,221,197,188,190	G225V
gdc_hotspot3d-PANCAN	MMP16	153	R153	ENST00000286614	151,153,149,139	R153C
gdc_hotspot3d-PANCAN	MMP16	153	R153	ENST00000286614	151,153,149,139	R153H
gdc_hotspot3d-PANCAN	MMP16	149	R149	ENST00000286614	151,153,149,139	R149L
gdc_hotspot3d-PANCAN	MMP16	139	V139	ENST00000286614	151,153,149,139	V139I
gdc_hotspot3d-PANCAN	MMP16	149	R149	ENST00000286614	151,153,149,139	R149H
gdc_hotspot3d-PANCAN	MMP16	151	A151	ENST00000286614	151,153,149,139	A151S
gdc_hotspot3d-PANCAN	MPO	368	R368	ENST00000225275	382,395,577,368,576	R368H
gdc_hotspot3d-PANCAN	MPO	395	R395	ENST00000225275	382,395,577,368,576	R395H
gdc_hotspot3d-PANCAN	MPO	382	L382	ENST00000225275	382,395,577,368,576	L382M
gdc_hotspot3d-PANCAN	MPO	577	M577	ENST00000225275	382,395,577,368,576	M577K
gdc_hotspot3d-PANCAN	MPO	577	M577	ENST00000225275	382,395,577,368,576	M577I
gdc_hotspot3d-PANCAN	MPO	576	V576	ENST00000225275	382,395,577,368,576	V576A
gdc_hotspot3d-PANCAN	MPO	395	R395	ENST00000225275	382,395,577,368,576	R395C
gdc_hotspot3d-PANCAN	MTOR	1977	T1977	ENST00000361445	1973,2006,1981,2230,1974,1980,1977	T1977K
gdc_hotspot3d-PANCAN	MTOR	2006	V2006	ENST00000361445	1973,2006,1981,2230,1974,1980,1977	V2006I
gdc_hotspot3d-PANCAN	MTOR	1980	S1980	ENST00000361445	1973,2006,1981,2230,1974,1980,1977	S1980C
gdc_hotspot3d-PANCAN	MTOR	2230	L2230	ENST00000361445	1973,2006,1981,2230,1974,1980,1977	L2230V
gdc_hotspot3d-PANCAN	MTOR	1974	Y1974	ENST00000361445	1973,2006,1981,2230,1974,1980,1977	Y1974C
gdc_hotspot3d-PANCAN	MTOR	2006	V2006	ENST00000361445	1973,2006,1981,2230,1974,1980,1977	V2006L
gdc_hotspot3d-PANCAN	MTOR	1977	T1977	ENST00000361445	1973,2006,1981,2230,1974,1980,1977	T1977I
gdc_hotspot3d-PANCAN	MTOR	1973	I1973	ENST00000361445	1973,2006,1981,2230,1974,1980,1977	I1973F
gdc_hotspot3d-PANCAN	MTOR	1981	K1981	ENST00000361445	1973,2006,1981,2230,1974,1980,1977	K1981E
gdc_hotspot3d-PANCAN	MTOR	1977	T1977	ENST00000361445	1973,2006,1981,2230,1974,1980,1977	T1977R
gdc_hotspot3d-PANCAN	MTOR	2500	I2500	ENST00000361445	2500,2501,2422,2334	I2500N
gdc_hotspot3d-PANCAN	MTOR	2334	L2334	ENST00000361445	2500,2501,2422,2334	L2334V
gdc_hotspot3d-PANCAN	MTOR	2501	I2501	ENST00000361445	2500,2501,2422,2334	I2501F
gdc_hotspot3d-PANCAN	MTOR	2422	V2422	ENST00000361445	2500,2501,2422,2334	V2422I
gdc_hotspot3d-PANCAN	MTOR	2500	I2500	ENST00000361445	2500,2501,2422,2334	I2500F
gdc_hotspot3d-PANCAN	MTOR	2500	I2500	ENST00000361445	2500,2501,2422,2334	I2500M
gdc_hotspot3d-PANCAN	MTOR	2210	A2210	ENST00000361445	2406,2322,2209,2210,2215,2216	A2210P
gdc_hotspot3d-PANCAN	MTOR	2322	R2322	ENST00000361445	2406,2322,2209,2210,2215,2216	R2322H
gdc_hotspot3d-PANCAN	MTOR	2209	L2209	ENST00000361445	2406,2322,2209,2210,2215,2216	L2209V
gdc_hotspot3d-PANCAN	MTOR	2216	L2216	ENST00000361445	2406,2322,2209,2210,2215,2216	L2216P
gdc_hotspot3d-PANCAN	MTOR	2215	S2215	ENST00000361445	2406,2322,2209,2210,2215,2216	S2215Y
gdc_hotspot3d-PANCAN	MTOR	2406	V2406	ENST00000361445	2406,2322,2209,2210,2215,2216	V2406A
gdc_hotspot3d-PANCAN	MTOR	2215	S2215	ENST00000361445	2406,2322,2209,2210,2215,2216	S2215F
gdc_hotspot3d-PANCAN	MTOR	2406	V2406	ENST00000361445	2406,2322,2209,2210,2215,2216	V2406M
gdc_hotspot3d-PANCAN	MTOR	1463	Y1463	ENST00000361445	1459,1463,1483,1460,1461	Y1463S
gdc_hotspot3d-PANCAN	MTOR	1483	C1483	ENST00000361445	1459,1463,1483,1460,1461	C1483F
gdc_hotspot3d-PANCAN	MTOR	1483	C1483	ENST00000361445	1459,1463,1483,1460,1461	C1483Y
gdc_hotspot3d-PANCAN	MTOR	1461	V1461	ENST00000361445	1459,1463,1483,1460,1461	V1461L
gdc_hotspot3d-PANCAN	MTOR	1459	A1459	ENST00000361445	1459,1463,1483,1460,1461	A1459P
gdc_hotspot3d-PANCAN	MTOR	1483	C1483	ENST00000361445	1459,1463,1483,1460,1461	C1483R
gdc_hotspot3d-PANCAN	MTOR	1460	L1460	ENST00000361445	1459,1463,1483,1460,1461	L1460P
gdc_hotspot3d-PANCAN	MTOR	1799	E1799	ENST00000361445	1799,1759	E1799K
gdc_hotspot3d-PANCAN	MTOR	1759	L1759	ENST00000361445	1799,1759	L1759R
gdc_hotspot3d-PANCAN	MUT	369	R369	ENST00000274813	369,372	R369P
gdc_hotspot3d-PANCAN	MUT	369	R369	ENST00000274813	369,372	R369C
gdc_hotspot3d-PANCAN	MUT	369	R369	ENST00000274813	369,372	R369H
gdc_hotspot3d-PANCAN	MUT	372	I372	ENST00000274813	369,372	I372V
gdc_hotspot3d-PANCAN	MYBPC1	390	R390	ENST00000452455	358,390	R390Q
gdc_hotspot3d-PANCAN	MYBPC1	390	R390	ENST00000452455	358,390	R390G
gdc_hotspot3d-PANCAN	MYBPC1	358	R358	ENST00000452455	358,390	R358T
gdc_hotspot3d-PANCAN	MYLK	1251	A1251	ENST00000360304	1284,1300,1251,1301	A1251S
gdc_hotspot3d-PANCAN	MYLK	1284	M1284	ENST00000360304	1284,1300,1251,1301	M1284I
gdc_hotspot3d-PANCAN	MYLK	1301	R1301	ENST00000360304	1284,1300,1251,1301	R1301C
gdc_hotspot3d-PANCAN	MYLK	1251	A1251	ENST00000360304	1284,1300,1251,1301	A1251T
gdc_hotspot3d-PANCAN	MYLK	1300	A1300	ENST00000360304	1284,1300,1251,1301	A1300V
gdc_hotspot3d-PANCAN	MYLK	1301	R1301	ENST00000360304	1284,1300,1251,1301	R1301H
gdc_hotspot3d-PANCAN	NDRG2	208	S208	ENST00000556147	208,184	S208Y
gdc_hotspot3d-PANCAN	NDRG2	208	S208	ENST00000556147	208,184	S208P
gdc_hotspot3d-PANCAN	NDRG2	184	H184	ENST00000556147	208,184	H184Y
gdc_hotspot3d-PANCAN	NDRG2	208	S208	ENST00000556147	208,184	S208C
gdc_hotspot3d-PANCAN	NET1	192	D192	ENST00000355029	192	D192Y
gdc_hotspot3d-PANCAN	NFE2L2	82	E82	ENST00000397062	82,80,77,79,81	E82A
gdc_hotspot3d-PANCAN	NFE2L2	82	E82	ENST00000397062	82,80,77,79,81	E82D
gdc_hotspot3d-PANCAN	NFE2L2	81	G81	ENST00000397062	82,80,77,79,81	G81C
gdc_hotspot3d-PANCAN	NFE2L2	81	G81	ENST00000397062	82,80,77,79,81	G81A
gdc_hotspot3d-PANCAN	NFE2L2	80	T80	ENST00000397062	82,80,77,79,81	T80A
gdc_hotspot3d-PANCAN	NFE2L2	81	G81	ENST00000397062	82,80,77,79,81	G81S
gdc_hotspot3d-PANCAN	NFE2L2	77	D77	ENST00000397062	82,80,77,79,81	D77Y
gdc_hotspot3d-PANCAN	NFE2L2	82	E82	ENST00000397062	82,80,77,79,81	E82G
gdc_hotspot3d-PANCAN	NFE2L2	77	D77	ENST00000397062	82,80,77,79,81	D77G
gdc_hotspot3d-PANCAN	NFE2L2	79	E79	ENST00000397062	82,80,77,79,81	E79Q
gdc_hotspot3d-PANCAN	NFE2L2	80	T80	ENST00000397062	82,80,77,79,81	T80K
gdc_hotspot3d-PANCAN	NFE2L2	79	E79	ENST00000397062	82,80,77,79,81	E79D
gdc_hotspot3d-PANCAN	NFE2L2	77	D77	ENST00000397062	82,80,77,79,81	D77H
gdc_hotspot3d-PANCAN	NFE2L2	81	G81	ENST00000397062	82,80,77,79,81	G81R
gdc_hotspot3d-PANCAN	NFE2L2	80	T80	ENST00000397062	82,80,77,79,81	T80I
gdc_hotspot3d-PANCAN	NFE2L2	79	E79	ENST00000397062	82,80,77,79,81	E79K
gdc_hotspot3d-PANCAN	NFE2L2	82	E82	ENST00000397062	82,80,77,79,81	E82Q
gdc_hotspot3d-PANCAN	NFE2L2	82	E82	ENST00000397062	82,80,77,79,81	E82V
gdc_hotspot3d-PANCAN	NFE2L2	80	T80	ENST00000397062	82,80,77,79,81	T80R
gdc_hotspot3d-PANCAN	NFE2L2	79	E79	ENST00000397062	82,80,77,79,81	E79V
gdc_hotspot3d-PANCAN	NFE2L2	81	G81	ENST00000397062	82,80,77,79,81	G81V
gdc_hotspot3d-PANCAN	NFE2L2	81	G81	ENST00000397062	82,80,77,79,81	G81D
gdc_hotspot3d-PANCAN	NFE2L2	79	E79	ENST00000397062	82,80,77,79,81	E79G
gdc_hotspot3d-PANCAN	NLRP3	42	P42	ENST00000336119	44,47,42	P42Q
gdc_hotspot3d-PANCAN	NLRP3	47	E47	ENST00000336119	44,47,42	E47G
gdc_hotspot3d-PANCAN	NLRP3	42	P42	ENST00000336119	44,47,42	P42S
gdc_hotspot3d-PANCAN	NLRP3	44	G44	ENST00000336119	44,47,42	G44C
gdc_hotspot3d-PANCAN	NLRP3	42	P42	ENST00000336119	44,47,42	P42L
gdc_hotspot3d-PANCAN	NOTCH1	455	E455	ENST00000277541	453,454,468,456,455,467,471	E455K
gdc_hotspot3d-PANCAN	NOTCH1	454	N454	ENST00000277541	453,454,468,456,455,467,471	N454T
gdc_hotspot3d-PANCAN	NOTCH1	471	I471	ENST00000277541	453,454,468,456,455,467,471	I471T
gdc_hotspot3d-PANCAN	NOTCH1	467	C467	ENST00000277541	453,454,468,456,455,467,471	C467F
gdc_hotspot3d-PANCAN	NOTCH1	456	C456	ENST00000277541	453,454,468,456,455,467,471	C456Y
gdc_hotspot3d-PANCAN	NOTCH1	467	C467	ENST00000277541	453,454,468,456,455,467,471	C467Y
gdc_hotspot3d-PANCAN	NOTCH1	468	L468	ENST00000277541	453,454,468,456,455,467,471	L468R
gdc_hotspot3d-PANCAN	NOTCH1	453	V453	ENST00000277541	453,454,468,456,455,467,471	V453I
gdc_hotspot3d-PANCAN	NOTCH1	429	C429	ENST00000277541	426,422,416,424,440,449,429,448,447	C429Y
gdc_hotspot3d-PANCAN	NOTCH1	440	C440	ENST00000277541	426,422,416,424,440,449,429,448,447	C440S
gdc_hotspot3d-PANCAN	NOTCH1	422	P422	ENST00000277541	426,422,416,424,440,449,429,448,447	P422S
gdc_hotspot3d-PANCAN	NOTCH1	447	P447	ENST00000277541	426,422,416,424,440,449,429,448,447	P447S
gdc_hotspot3d-PANCAN	NOTCH1	424	E424	ENST00000277541	426,422,416,424,440,449,429,448,447	E424K
gdc_hotspot3d-PANCAN	NOTCH1	422	P422	ENST00000277541	426,422,416,424,440,449,429,448,447	P422T
gdc_hotspot3d-PANCAN	NOTCH1	426	A426	ENST00000277541	426,422,416,424,440,449,429,448,447	A426V
gdc_hotspot3d-PANCAN	NOTCH1	416	C416	ENST00000277541	426,422,416,424,440,449,429,448,447	C416F
gdc_hotspot3d-PANCAN	NOTCH1	440	C440	ENST00000277541	426,422,416,424,440,449,429,448,447	C440F
gdc_hotspot3d-PANCAN	NOTCH1	440	C440	ENST00000277541	426,422,416,424,440,449,429,448,447	C440R
gdc_hotspot3d-PANCAN	NOTCH1	449	C449	ENST00000277541	426,422,416,424,440,449,429,448,447	C449Y
gdc_hotspot3d-PANCAN	NOTCH1	447	P447	ENST00000277541	426,422,416,424,440,449,429,448,447	P447L
gdc_hotspot3d-PANCAN	NOTCH1	448	R448	ENST00000277541	426,422,416,424,440,449,429,448,447	R448L
gdc_hotspot3d-PANCAN	NOTCH1	429	C429	ENST00000277541	426,422,416,424,440,449,429,448,447	C429S
gdc_hotspot3d-PANCAN	NOTCH1	481	G481	ENST00000277541	481	G481V
gdc_hotspot3d-PANCAN	NOTCH1	481	G481	ENST00000277541	481	G481R
gdc_hotspot3d-PANCAN	NOTCH1	481	G481	ENST00000277541	481	G481C
gdc_hotspot3d-PANCAN	NR1I3	329	R329	ENST00000367980	329	R329Q
gdc_hotspot3d-PANCAN	NR1I3	329	R329	ENST00000367980	329	R329W
gdc_hotspot3d-PANCAN	NR5A2	410	Q410	ENST00000367362	410,439,394	Q410K
gdc_hotspot3d-PANCAN	NR5A2	439	R439	ENST00000367362	410,439,394	R439H
gdc_hotspot3d-PANCAN	NR5A2	394	Q394	ENST00000367362	410,439,394	Q394L
gdc_hotspot3d-PANCAN	NR5A2	439	R439	ENST00000367362	410,439,394	R439C
gdc_hotspot3d-PANCAN	NRAS	13	G13	ENST00000369535	13,83,16,92,12	G13D
gdc_hotspot3d-PANCAN	NRAS	12	G12	ENST00000369535	13,83,16,92,12	G12D
gdc_hotspot3d-PANCAN	NRAS	83	A83	ENST00000369535	13,83,16,92,12	A83G
gdc_hotspot3d-PANCAN	NRAS	12	G12	ENST00000369535	13,83,16,92,12	G12R
gdc_hotspot3d-PANCAN	NRAS	16	K16	ENST00000369535	13,83,16,92,12	K16N
gdc_hotspot3d-PANCAN	NRAS	12	G12	ENST00000369535	13,83,16,92,12	G12A
gdc_hotspot3d-PANCAN	NRAS	12	G12	ENST00000369535	13,83,16,92,12	G12S
gdc_hotspot3d-PANCAN	NRAS	13	G13	ENST00000369535	13,83,16,92,12	G13R
gdc_hotspot3d-PANCAN	NRAS	12	G12	ENST00000369535	13,83,16,92,12	G12V
gdc_hotspot3d-PANCAN	NRAS	92	D92	ENST00000369535	13,83,16,92,12	D92N
gdc_hotspot3d-PANCAN	NRAS	12	G12	ENST00000369535	13,83,16,92,12	G12C
gdc_hotspot3d-PANCAN	NTNG1	446	G446	ENST00000370068	446	G446R
gdc_hotspot3d-PANCAN	OGT	954	R954	ENST00000373719	954,1033,680	R954P
gdc_hotspot3d-PANCAN	OGT	954	R954	ENST00000373719	954,1033,680	R954Q
gdc_hotspot3d-PANCAN	OGT	954	R954	ENST00000373719	954,1033,680	R954L
gdc_hotspot3d-PANCAN	OGT	1033	P1033	ENST00000373719	954,1033,680	P1033H
gdc_hotspot3d-PANCAN	OGT	680	D680	ENST00000373719	954,1033,680	D680N
gdc_hotspot3d-PANCAN	PADI1	56	R56	ENST00000375471	60,56	R56H
gdc_hotspot3d-PANCAN	PADI1	60	K60	ENST00000375471	60,56	K60E
gdc_hotspot3d-PANCAN	PADI1	56	R56	ENST00000375471	60,56	R56C
gdc_hotspot3d-PANCAN	PARK2	324	V324	ENST00000366898	343,346,324,341,330,347	V324F
gdc_hotspot3d-PANCAN	PARK2	346	D346	ENST00000366898	343,346,324,341,330,347	D346N
gdc_hotspot3d-PANCAN	PARK2	347	Q347	ENST00000366898	343,346,324,341,330,347	Q347H
gdc_hotspot3d-PANCAN	PARK2	343	P343	ENST00000366898	343,346,324,341,330,347	P343Q
gdc_hotspot3d-PANCAN	PARK2	343	P343	ENST00000366898	343,346,324,341,330,347	P343L
gdc_hotspot3d-PANCAN	PARK2	330	V330	ENST00000366898	343,346,324,341,330,347	V330L
gdc_hotspot3d-PANCAN	PARK2	341	L341	ENST00000366898	343,346,324,341,330,347	L341P
gdc_hotspot3d-PANCAN	PBRM1	618	L618	ENST00000394830	583,575,580,587,586,574,618	L618H
gdc_hotspot3d-PANCAN	PBRM1	574	N574	ENST00000394830	583,575,580,587,586,574,618	N574Y
gdc_hotspot3d-PANCAN	PBRM1	587	I587	ENST00000394830	583,575,580,587,586,574,618	I587T
gdc_hotspot3d-PANCAN	PBRM1	583	E583	ENST00000394830	583,575,580,587,586,574,618	E583K
gdc_hotspot3d-PANCAN	PBRM1	586	M586	ENST00000394830	583,575,580,587,586,574,618	M586T
gdc_hotspot3d-PANCAN	PBRM1	580	Y580	ENST00000394830	583,575,580,587,586,574,618	Y580C
gdc_hotspot3d-PANCAN	PBRM1	586	M586	ENST00000394830	583,575,580,587,586,574,618	M586K
gdc_hotspot3d-PANCAN	PBRM1	575	I575	ENST00000394830	583,575,580,587,586,574,618	I575N
gdc_hotspot3d-PANCAN	PBRM1	586	M586	ENST00000394830	583,575,580,587,586,574,618	M586I
gdc_hotspot3d-PANCAN	PCK1	374	D374	ENST00000319441	374,375	D374Y
gdc_hotspot3d-PANCAN	PCK1	375	E375	ENST00000319441	374,375	E375K
gdc_hotspot3d-PANCAN	PCK1	374	D374	ENST00000319441	374,375	D374H
gdc_hotspot3d-PANCAN	PCK1	374	D374	ENST00000319441	374,375	D374N
gdc_hotspot3d-PANCAN	PDILT	364	R364	ENST00000302451	364,365,368	R364H
gdc_hotspot3d-PANCAN	PDILT	365	S365	ENST00000302451	364,365,368	S365C
gdc_hotspot3d-PANCAN	PDILT	364	R364	ENST00000302451	364,365,368	R364C
gdc_hotspot3d-PANCAN	PDILT	368	S368	ENST00000302451	364,365,368	S368T
gdc_hotspot3d-PANCAN	PDILT	365	S365	ENST00000302451	364,365,368	S365T
gdc_hotspot3d-PANCAN	PDYN	212	R212	ENST00000217305	211,213,215,212	R212Q
gdc_hotspot3d-PANCAN	PDYN	215	R215	ENST00000217305	211,213,215,212	R215H
gdc_hotspot3d-PANCAN	PDYN	215	R215	ENST00000217305	211,213,215,212	R215C
gdc_hotspot3d-PANCAN	PDYN	211	L211	ENST00000217305	211,213,215,212	L211V
gdc_hotspot3d-PANCAN	PDYN	212	R212	ENST00000217305	211,213,215,212	R212W
gdc_hotspot3d-PANCAN	PDYN	213	R213	ENST00000217305	211,213,215,212	R213C
gdc_hotspot3d-PANCAN	PFKFB3	139	H139	ENST00000379775	107,139	H139L
gdc_hotspot3d-PANCAN	PFKFB3	107	L107	ENST00000379775	107,139	L107F
gdc_hotspot3d-PANCAN	PFKFB3	139	H139	ENST00000379775	107,139	H139N
gdc_hotspot3d-PANCAN	PFKFB3	139	H139	ENST00000379775	107,139	H139Q
gdc_hotspot3d-PANCAN	PHF5A	57	R57	ENST00000216252	57,55	R57C
gdc_hotspot3d-PANCAN	PHF5A	55	Q55	ENST00000216252	57,55	Q55H
gdc_hotspot3d-PANCAN	PHF5A	57	R57	ENST00000216252	57,55	R57H
gdc_hotspot3d-PANCAN	PIK3CA	87	R87	ENST00000263967	90,39,87,741,38,746,86,88	R87T
gdc_hotspot3d-PANCAN	PIK3CA	746	D746	ENST00000263967	90,39,87,741,38,746,86,88	D746Y
gdc_hotspot3d-PANCAN	PIK3CA	38	R38	ENST00000263967	90,39,87,741,38,746,86,88	R38C
gdc_hotspot3d-PANCAN	PIK3CA	90	C90	ENST00000263967	90,39,87,741,38,746,86,88	C90G
gdc_hotspot3d-PANCAN	PIK3CA	90	C90	ENST00000263967	90,39,87,741,38,746,86,88	C90Y
gdc_hotspot3d-PANCAN	PIK3CA	86	T86	ENST00000263967	90,39,87,741,38,746,86,88	T86S
gdc_hotspot3d-PANCAN	PIK3CA	39	E39	ENST00000263967	90,39,87,741,38,746,86,88	E39K
gdc_hotspot3d-PANCAN	PIK3CA	38	R38	ENST00000263967	90,39,87,741,38,746,86,88	R38L
gdc_hotspot3d-PANCAN	PIK3CA	38	R38	ENST00000263967	90,39,87,741,38,746,86,88	R38H
gdc_hotspot3d-PANCAN	PIK3CA	741	R741	ENST00000263967	90,39,87,741,38,746,86,88	R741Q
gdc_hotspot3d-PANCAN	PIK3CA	88	R88	ENST00000263967	90,39,87,741,38,746,86,88	R88Q
gdc_hotspot3d-PANCAN	PIK3CA	726	E726	ENST00000263967	725,726,722	E726K
gdc_hotspot3d-PANCAN	PIK3CA	722	E722	ENST00000263967	725,726,722	E722K
gdc_hotspot3d-PANCAN	PIK3CA	725	D725	ENST00000263967	725,726,722	D725G
gdc_hotspot3d-PANCAN	PIK3CA	725	D725	ENST00000263967	725,726,722	D725N
gdc_hotspot3d-PANCAN	PIK3CA	726	E726	ENST00000263967	725,726,722	E726G
gdc_hotspot3d-PANCAN	PIK3CA	93	R93	ENST00000263967	123,93,115,118,124	R93P
gdc_hotspot3d-PANCAN	PIK3CA	123	M123	ENST00000263967	123,93,115,118,124	M123I
gdc_hotspot3d-PANCAN	PIK3CA	124	P124	ENST00000263967	123,93,115,118,124	P124A
gdc_hotspot3d-PANCAN	PIK3CA	115	R115	ENST00000263967	123,93,115,118,124	R115L
gdc_hotspot3d-PANCAN	PIK3CA	93	R93	ENST00000263967	123,93,115,118,124	R93Q
gdc_hotspot3d-PANCAN	PIK3CA	115	R115	ENST00000263967	123,93,115,118,124	R115P
gdc_hotspot3d-PANCAN	PIK3CA	118	G118	ENST00000263967	123,93,115,118,124	G118D
gdc_hotspot3d-PANCAN	PIK3CA	93	R93	ENST00000263967	123,93,115,118,124	R93W
gdc_hotspot3d-PANCAN	PIK3CA	106	G106	ENST00000263967	107,83,104,106,111,108,81	G106R
gdc_hotspot3d-PANCAN	PIK3CA	111	K111	ENST00000263967	107,83,104,106,111,108,81	K111N
gdc_hotspot3d-PANCAN	PIK3CA	108	R108	ENST00000263967	107,83,104,106,111,108,81	R108H
gdc_hotspot3d-PANCAN	PIK3CA	107	N107	ENST00000263967	107,83,104,106,111,108,81	N107S
gdc_hotspot3d-PANCAN	PIK3CA	111	K111	ENST00000263967	107,83,104,106,111,108,81	K111E
gdc_hotspot3d-PANCAN	PIK3CA	108	R108	ENST00000263967	107,83,104,106,111,108,81	R108L
gdc_hotspot3d-PANCAN	PIK3CA	111	K111	ENST00000263967	107,83,104,106,111,108,81	K111R
gdc_hotspot3d-PANCAN	PIK3CA	106	G106	ENST00000263967	107,83,104,106,111,108,81	G106S
gdc_hotspot3d-PANCAN	PIK3CA	106	G106	ENST00000263967	107,83,104,106,111,108,81	G106V
gdc_hotspot3d-PANCAN	PIK3CA	108	R108	ENST00000263967	107,83,104,106,111,108,81	R108C
gdc_hotspot3d-PANCAN	PIK3CA	83	F83	ENST00000263967	107,83,104,106,111,108,81	F83S
gdc_hotspot3d-PANCAN	PIK3CA	81	E81	ENST00000263967	107,83,104,106,111,108,81	E81K
gdc_hotspot3d-PANCAN	PIK3CA	104	P104	ENST00000263967	107,83,104,106,111,108,81	P104L
gdc_hotspot3d-PANCAN	PIK3CA	104	P104	ENST00000263967	107,83,104,106,111,108,81	P104R
gdc_hotspot3d-PANCAN	PIK3CA	104	P104	ENST00000263967	107,83,104,106,111,108,81	P104T
gdc_hotspot3d-PANCAN	PIK3CA	545	E545	ENST00000263967	546,547,542,545	E545D
gdc_hotspot3d-PANCAN	PIK3CA	546	Q546	ENST00000263967	546,547,542,545	Q546E
gdc_hotspot3d-PANCAN	PIK3CA	542	E542	ENST00000263967	546,547,542,545	E542G
gdc_hotspot3d-PANCAN	PIK3CA	545	E545	ENST00000263967	546,547,542,545	E545G
gdc_hotspot3d-PANCAN	PIK3CA	546	Q546	ENST00000263967	546,547,542,545	Q546K
gdc_hotspot3d-PANCAN	PIK3CA	545	E545	ENST00000263967	546,547,542,545	E545Q
gdc_hotspot3d-PANCAN	PIK3CA	546	Q546	ENST00000263967	546,547,542,545	Q546R
gdc_hotspot3d-PANCAN	PIK3CA	542	E542	ENST00000263967	546,547,542,545	E542A
gdc_hotspot3d-PANCAN	PIK3CA	545	E545	ENST00000263967	546,547,542,545	E545A
gdc_hotspot3d-PANCAN	PIK3CA	542	E542	ENST00000263967	546,547,542,545	E542V
gdc_hotspot3d-PANCAN	PIK3CA	545	E545	ENST00000263967	546,547,542,545	E545K
gdc_hotspot3d-PANCAN	PIK3CA	547	E547	ENST00000263967	546,547,542,545	E547D
gdc_hotspot3d-PANCAN	PIK3CA	542	E542	ENST00000263967	546,547,542,545	E542K
gdc_hotspot3d-PANCAN	PIK3CA	546	Q546	ENST00000263967	546,547,542,545	Q546H
gdc_hotspot3d-PANCAN	PIK3CA	542	E542	ENST00000263967	546,547,542,545	E542Q
gdc_hotspot3d-PANCAN	PIK3CA	546	Q546	ENST00000263967	546,547,542,545	Q546P
gdc_hotspot3d-PANCAN	PIK3CA	1045	D1045	ENST00000263967	1048,958,1047,1044,1052,1049,956,1045,1043	D1045V
gdc_hotspot3d-PANCAN	PIK3CA	1049	G1049	ENST00000263967	1048,958,1047,1044,1052,1049,956,1045,1043	G1049R
gdc_hotspot3d-PANCAN	PIK3CA	956	L956	ENST00000263967	1048,958,1047,1044,1052,1049,956,1045,1043	L956F
gdc_hotspot3d-PANCAN	PIK3CA	1047	H1047	ENST00000263967	1048,958,1047,1044,1052,1049,956,1045,1043	H1047Q
gdc_hotspot3d-PANCAN	PIK3CA	1047	H1047	ENST00000263967	1048,958,1047,1044,1052,1049,956,1045,1043	H1047Y
gdc_hotspot3d-PANCAN	PIK3CA	1048	H1048	ENST00000263967	1048,958,1047,1044,1052,1049,956,1045,1043	H1048R
gdc_hotspot3d-PANCAN	PIK3CA	1043	M1043	ENST00000263967	1048,958,1047,1044,1052,1049,956,1045,1043	M1043L
gdc_hotspot3d-PANCAN	PIK3CA	1047	H1047	ENST00000263967	1048,958,1047,1044,1052,1049,956,1045,1043	H1047R
gdc_hotspot3d-PANCAN	PIK3CA	1047	H1047	ENST00000263967	1048,958,1047,1044,1052,1049,956,1045,1043	H1047L
gdc_hotspot3d-PANCAN	PIK3CA	1044	N1044	ENST00000263967	1048,958,1047,1044,1052,1049,956,1045,1043	N1044K
gdc_hotspot3d-PANCAN	PIK3CA	1044	N1044	ENST00000263967	1048,958,1047,1044,1052,1049,956,1045,1043	N1044Y
gdc_hotspot3d-PANCAN	PIK3CA	1052	T1052	ENST00000263967	1048,958,1047,1044,1052,1049,956,1045,1043	T1052K
gdc_hotspot3d-PANCAN	PIK3CA	1043	M1043	ENST00000263967	1048,958,1047,1044,1052,1049,956,1045,1043	M1043T
gdc_hotspot3d-PANCAN	PIK3CA	1043	M1043	ENST00000263967	1048,958,1047,1044,1052,1049,956,1045,1043	M1043I
gdc_hotspot3d-PANCAN	PIK3CA	1043	M1043	ENST00000263967	1048,958,1047,1044,1052,1049,956,1045,1043	M1043V
gdc_hotspot3d-PANCAN	PIK3CA	958	Q958	ENST00000263967	1048,958,1047,1044,1052,1049,956,1045,1043	Q958R
gdc_hotspot3d-PANCAN	PIK3CA	344	V344	ENST00000263967	379,344,380,378,345,420,471	V344M
gdc_hotspot3d-PANCAN	PIK3CA	379	S379	ENST00000263967	379,344,380,378,345,420,471	S379T
gdc_hotspot3d-PANCAN	PIK3CA	345	N345	ENST00000263967	379,344,380,378,345,420,471	N345T
gdc_hotspot3d-PANCAN	PIK3CA	471	P471	ENST00000263967	379,344,380,378,345,420,471	P471L
gdc_hotspot3d-PANCAN	PIK3CA	345	N345	ENST00000263967	379,344,380,378,345,420,471	N345H
gdc_hotspot3d-PANCAN	PIK3CA	471	P471	ENST00000263967	379,344,380,378,345,420,471	P471A
gdc_hotspot3d-PANCAN	PIK3CA	378	C378	ENST00000263967	379,344,380,378,345,420,471	C378Y
gdc_hotspot3d-PANCAN	PIK3CA	378	C378	ENST00000263967	379,344,380,378,345,420,471	C378F
gdc_hotspot3d-PANCAN	PIK3CA	345	N345	ENST00000263967	379,344,380,378,345,420,471	N345K
gdc_hotspot3d-PANCAN	PIK3CA	420	C420	ENST00000263967	379,344,380,378,345,420,471	C420R
gdc_hotspot3d-PANCAN	PIK3CA	345	N345	ENST00000263967	379,344,380,378,345,420,471	N345Y
gdc_hotspot3d-PANCAN	PIK3CA	345	N345	ENST00000263967	379,344,380,378,345,420,471	N345I
gdc_hotspot3d-PANCAN	PIK3CA	380	N380	ENST00000263967	379,344,380,378,345,420,471	N380S
gdc_hotspot3d-PANCAN	PIK3CA	344	V344	ENST00000263967	379,344,380,378,345,420,471	V344G
gdc_hotspot3d-PANCAN	PIK3CA	451	G451	ENST00000263967	405,453,451,418,449	G451V
gdc_hotspot3d-PANCAN	PIK3CA	418	E418	ENST00000263967	405,453,451,418,449	E418K
gdc_hotspot3d-PANCAN	PIK3CA	449	P449	ENST00000263967	405,453,451,418,449	P449S
gdc_hotspot3d-PANCAN	PIK3CA	451	G451	ENST00000263967	405,453,451,418,449	G451R
gdc_hotspot3d-PANCAN	PIK3CA	405	S405	ENST00000263967	405,453,451,418,449	S405F
gdc_hotspot3d-PANCAN	PIK3CA	453	E453	ENST00000263967	405,453,451,418,449	E453K
gdc_hotspot3d-PANCAN	PIK3CA	453	E453	ENST00000263967	405,453,451,418,449	E453Q
gdc_hotspot3d-PANCAN	PIK3CA	365	E365	ENST00000263967	364,365,366	E365V
gdc_hotspot3d-PANCAN	PIK3CA	365	E365	ENST00000263967	364,365,366	E365K
gdc_hotspot3d-PANCAN	PIK3CA	366	P366	ENST00000263967	364,365,366	P366R
gdc_hotspot3d-PANCAN	PIK3CA	364	G364	ENST00000263967	364,365,366	G364R
gdc_hotspot3d-PANCAN	PIK3CA	1004	M1004	ENST00000263967	604,600,1007,1005,1004,636	M1004V
gdc_hotspot3d-PANCAN	PIK3CA	1007	G1007	ENST00000263967	604,600,1007,1005,1004,636	G1007R
gdc_hotspot3d-PANCAN	PIK3CA	600	E600	ENST00000263967	604,600,1007,1005,1004,636	E600V
gdc_hotspot3d-PANCAN	PIK3CA	604	C604	ENST00000263967	604,600,1007,1005,1004,636	C604R
gdc_hotspot3d-PANCAN	PIK3CA	1004	M1004	ENST00000263967	604,600,1007,1005,1004,636	M1004I
gdc_hotspot3d-PANCAN	PIK3CA	600	E600	ENST00000263967	604,600,1007,1005,1004,636	E600K
gdc_hotspot3d-PANCAN	PIK3CA	636	V636	ENST00000263967	604,600,1007,1005,1004,636	V636L
gdc_hotspot3d-PANCAN	PIK3CA	1005	M1005	ENST00000263967	604,600,1007,1005,1004,636	M1005V
gdc_hotspot3d-PANCAN	PIK3CA	939	D939	ENST00000263967	909,939,1025,1021	D939G
gdc_hotspot3d-PANCAN	PIK3CA	1021	Y1021	ENST00000263967	909,939,1025,1021	Y1021C
gdc_hotspot3d-PANCAN	PIK3CA	1025	T1025	ENST00000263967	909,939,1025,1021	T1025A
gdc_hotspot3d-PANCAN	PIK3CA	909	F909	ENST00000263967	909,939,1025,1021	F909C
gdc_hotspot3d-PANCAN	PIK3CA	538	D538	ENST00000263967	538,539	D538N
gdc_hotspot3d-PANCAN	PIK3CA	539	P539	ENST00000263967	538,539	P539S
gdc_hotspot3d-PANCAN	PIK3CA	539	P539	ENST00000263967	538,539	P539R
gdc_hotspot3d-PANCAN	PIK3CA	350	D350	ENST00000263967	350	D350G
gdc_hotspot3d-PANCAN	PIK3CA	350	D350	ENST00000263967	350	D350N
gdc_hotspot3d-PANCAN	PIK3R1	379	K379	ENST00000521381	379	K379N
gdc_hotspot3d-PANCAN	PIK3R1	379	K379	ENST00000521381	379	K379E
gdc_hotspot3d-PANCAN	PIK3R1	560	D560	ENST00000521381	560,564,565,557	D560H
gdc_hotspot3d-PANCAN	PIK3R1	557	R557	ENST00000521381	560,564,565,557	R557Q
gdc_hotspot3d-PANCAN	PIK3R1	560	D560	ENST00000521381	560,564,565,557	D560Y
gdc_hotspot3d-PANCAN	PIK3R1	560	D560	ENST00000521381	560,564,565,557	D560G
gdc_hotspot3d-PANCAN	PIK3R1	557	R557	ENST00000521381	560,564,565,557	R557P
gdc_hotspot3d-PANCAN	PIK3R1	564	N564	ENST00000521381	560,564,565,557	N564K
gdc_hotspot3d-PANCAN	PIK3R1	565	S565	ENST00000521381	560,564,565,557	S565R
gdc_hotspot3d-PANCAN	PIK3R1	564	N564	ENST00000521381	560,564,565,557	N564D
gdc_hotspot3d-PANCAN	PIK3R1	568	P568	ENST00000521381	567,568,574	P568T
gdc_hotspot3d-PANCAN	PIK3R1	574	R574	ENST00000521381	567,568,574	R574T
gdc_hotspot3d-PANCAN	PIK3R1	567	K567	ENST00000521381	567,568,574	K567E
gdc_hotspot3d-PANCAN	PIK3R1	376	G376	ENST00000521381	375,376	G376R
gdc_hotspot3d-PANCAN	PIK3R1	375	G375	ENST00000521381	375,376	G375W
gdc_hotspot3d-PANCAN	PIM1	79	E79	ENST00000373509	96,97,83,37,79,81	E79D
gdc_hotspot3d-PANCAN	PIM1	81	P81	ENST00000373509	96,97,83,37,79,81	P81S
gdc_hotspot3d-PANCAN	PIM1	37	Q37	ENST00000373509	96,97,83,37,79,81	Q37H
gdc_hotspot3d-PANCAN	PIM1	83	G83	ENST00000373509	96,97,83,37,79,81	G83D
gdc_hotspot3d-PANCAN	PIM1	97	S97	ENST00000373509	96,97,83,37,79,81	S97T
gdc_hotspot3d-PANCAN	PIM1	81	P81	ENST00000373509	96,97,83,37,79,81	P81T
gdc_hotspot3d-PANCAN	PIM1	96	V96	ENST00000373509	96,97,83,37,79,81	V96M
gdc_hotspot3d-PANCAN	PITX2	143	R143	ENST00000306732	144,143	R143P
gdc_hotspot3d-PANCAN	PITX2	143	R143	ENST00000306732	144,143	R143H
gdc_hotspot3d-PANCAN	PITX2	144	R144	ENST00000306732	144,143	R144W
gdc_hotspot3d-PANCAN	PITX2	143	R143	ENST00000306732	144,143	R143C
gdc_hotspot3d-PANCAN	PKN1	56	L56	ENST00000342216	56	L56R
gdc_hotspot3d-PANCAN	PLA2G5	49	G49	ENST00000375108	42,49	G49V
gdc_hotspot3d-PANCAN	PLA2G5	42	G42	ENST00000375108	42,49	G42R
gdc_hotspot3d-PANCAN	PLA2G5	49	G49	ENST00000375108	42,49	G49S
gdc_hotspot3d-PANCAN	PLA2G5	49	G49	ENST00000375108	42,49	G49R
gdc_hotspot3d-PANCAN	PLA2G5	42	G42	ENST00000375108	42,49	G42S
gdc_hotspot3d-PANCAN	PLG	104	K104	ENST00000308192	158,177,109,175,104,161,164,160	K104N
gdc_hotspot3d-PANCAN	PLG	175	Y175	ENST00000308192	158,177,109,175,104,161,164,160	Y175N
gdc_hotspot3d-PANCAN	PLG	160	Q160	ENST00000308192	158,177,109,175,104,161,164,160	Q160H
gdc_hotspot3d-PANCAN	PLG	161	G161	ENST00000308192	158,177,109,175,104,161,164,160	G161E
gdc_hotspot3d-PANCAN	PLG	161	G161	ENST00000308192	158,177,109,175,104,161,164,160	G161R
gdc_hotspot3d-PANCAN	PLG	177	D177	ENST00000308192	158,177,109,175,104,161,164,160	D177N
gdc_hotspot3d-PANCAN	PLG	161	G161	ENST00000308192	158,177,109,175,104,161,164,160	G161W
gdc_hotspot3d-PANCAN	PLG	158	D158	ENST00000308192	158,177,109,175,104,161,164,160	D158N
gdc_hotspot3d-PANCAN	PLG	164	C164	ENST00000308192	158,177,109,175,104,161,164,160	C164S
gdc_hotspot3d-PANCAN	PLG	109	K109	ENST00000308192	158,177,109,175,104,161,164,160	K109N
gdc_hotspot3d-PANCAN	PLG	325	R325	ENST00000308192	279,269,287,278,328,352,284,325	R325C
gdc_hotspot3d-PANCAN	PLG	328	D328	ENST00000308192	279,269,287,278,328,352,284,325	D328G
gdc_hotspot3d-PANCAN	PLG	284	R284	ENST00000308192	279,269,287,278,328,352,284,325	R284H
gdc_hotspot3d-PANCAN	PLG	352	C352	ENST00000308192	279,269,287,278,328,352,284,325	C352F
gdc_hotspot3d-PANCAN	PLG	284	R284	ENST00000308192	279,269,287,278,328,352,284,325	R284C
gdc_hotspot3d-PANCAN	PLG	279	T279	ENST00000308192	279,269,287,278,328,352,284,325	T279K
gdc_hotspot3d-PANCAN	PLG	287	V287	ENST00000308192	279,269,287,278,328,352,284,325	V287L
gdc_hotspot3d-PANCAN	PLG	278	G278	ENST00000308192	279,269,287,278,328,352,284,325	G278E
gdc_hotspot3d-PANCAN	PLG	269	S269	ENST00000308192	279,269,287,278,328,352,284,325	S269Y
gdc_hotspot3d-PANCAN	PLG	328	D328	ENST00000308192	279,269,287,278,328,352,284,325	D328E
gdc_hotspot3d-PANCAN	PNLIP	245	P245	ENST00000369221	245,249,304	P245L
gdc_hotspot3d-PANCAN	PNLIP	245	P245	ENST00000369221	245,249,304	P245T
gdc_hotspot3d-PANCAN	PNLIP	304	S304	ENST00000369221	245,249,304	S304T
gdc_hotspot3d-PANCAN	PNLIP	249	V249	ENST00000369221	245,249,304	V249G
gdc_hotspot3d-PANCAN	PNLIP	245	P245	ENST00000369221	245,249,304	P245R
gdc_hotspot3d-PANCAN	PNLIP	304	S304	ENST00000369221	245,249,304	S304F
gdc_hotspot3d-PANCAN	PNLIP	245	P245	ENST00000369221	245,249,304	P245A
gdc_hotspot3d-PANCAN	POLM	252	D252	ENST00000242248	252,233,253	D252V
gdc_hotspot3d-PANCAN	POLM	252	D252	ENST00000242248	252,233,253	D252N
gdc_hotspot3d-PANCAN	POLM	253	R253	ENST00000242248	252,233,253	R253W
gdc_hotspot3d-PANCAN	POLM	252	D252	ENST00000242248	252,233,253	D252E
gdc_hotspot3d-PANCAN	POLM	233	R233	ENST00000242248	252,233,253	R233M
gdc_hotspot3d-PANCAN	PPARG	475	T475	ENST00000287820	476,475	T475M
gdc_hotspot3d-PANCAN	PPARG	476	E476	ENST00000287820	476,475	E476G
gdc_hotspot3d-PANCAN	PPP2R1A	219	S219	ENST00000322088	217,215,141,182,183,143,145,179,219,144,216,220	S219L
gdc_hotspot3d-PANCAN	PPP2R1A	179	P179	ENST00000322088	217,215,141,182,183,143,145,179,219,144,216,220	P179T
gdc_hotspot3d-PANCAN	PPP2R1A	182	R182	ENST00000322088	217,215,141,182,183,143,145,179,219,144,216,220	R182W
gdc_hotspot3d-PANCAN	PPP2R1A	143	S143	ENST00000322088	217,215,141,182,183,143,145,179,219,144,216,220	S143F
gdc_hotspot3d-PANCAN	PPP2R1A	145	T145	ENST00000322088	217,215,141,182,183,143,145,179,219,144,216,220	T145P
gdc_hotspot3d-PANCAN	PPP2R1A	179	P179	ENST00000322088	217,215,141,182,183,143,145,179,219,144,216,220	P179L
gdc_hotspot3d-PANCAN	PPP2R1A	179	P179	ENST00000322088	217,215,141,182,183,143,145,179,219,144,216,220	P179R
gdc_hotspot3d-PANCAN	PPP2R1A	144	R144	ENST00000322088	217,215,141,182,183,143,145,179,219,144,216,220	R144C
gdc_hotspot3d-PANCAN	PPP2R1A	141	F141	ENST00000322088	217,215,141,182,183,143,145,179,219,144,216,220	F141L
gdc_hotspot3d-PANCAN	PPP2R1A	183	R183	ENST00000322088	217,215,141,182,183,143,145,179,219,144,216,220	R183G
gdc_hotspot3d-PANCAN	PPP2R1A	217	Q217	ENST00000322088	217,215,141,182,183,143,145,179,219,144,216,220	Q217K
gdc_hotspot3d-PANCAN	PPP2R1A	215	D215	ENST00000322088	217,215,141,182,183,143,145,179,219,144,216,220	D215H
gdc_hotspot3d-PANCAN	PPP2R1A	144	R144	ENST00000322088	217,215,141,182,183,143,145,179,219,144,216,220	R144H
gdc_hotspot3d-PANCAN	PPP2R1A	183	R183	ENST00000322088	217,215,141,182,183,143,145,179,219,144,216,220	R183Q
gdc_hotspot3d-PANCAN	PPP2R1A	216	E216	ENST00000322088	217,215,141,182,183,143,145,179,219,144,216,220	E216K
gdc_hotspot3d-PANCAN	PPP2R1A	220	V220	ENST00000322088	217,215,141,182,183,143,145,179,219,144,216,220	V220M
gdc_hotspot3d-PANCAN	PPP2R1A	217	Q217	ENST00000322088	217,215,141,182,183,143,145,179,219,144,216,220	Q217R
gdc_hotspot3d-PANCAN	PPP2R1A	183	R183	ENST00000322088	217,215,141,182,183,143,145,179,219,144,216,220	R183W
gdc_hotspot3d-PANCAN	PPP2R1A	256	S256	ENST00000322088	256,254,260,257,258,297,253	S256Y
gdc_hotspot3d-PANCAN	PPP2R1A	257	W257	ENST00000322088	256,254,260,257,258,297,253	W257S
gdc_hotspot3d-PANCAN	PPP2R1A	297	E297	ENST00000322088	256,254,260,257,258,297,253	E297D
gdc_hotspot3d-PANCAN	PPP2R1A	257	W257	ENST00000322088	256,254,260,257,258,297,253	W257C
gdc_hotspot3d-PANCAN	PPP2R1A	258	R258	ENST00000322088	256,254,260,257,258,297,253	R258H
gdc_hotspot3d-PANCAN	PPP2R1A	254	D254	ENST00000322088	256,254,260,257,258,297,253	D254E
gdc_hotspot3d-PANCAN	PPP2R1A	257	W257	ENST00000322088	256,254,260,257,258,297,253	W257L
gdc_hotspot3d-PANCAN	PPP2R1A	253	E253	ENST00000322088	256,254,260,257,258,297,253	E253D
gdc_hotspot3d-PANCAN	PPP2R1A	260	R260	ENST00000322088	256,254,260,257,258,297,253	R260G
gdc_hotspot3d-PANCAN	PPP2R1A	258	R258	ENST00000322088	256,254,260,257,258,297,253	R258C
gdc_hotspot3d-PANCAN	PPP2R1A	256	S256	ENST00000322088	256,254,260,257,258,297,253	S256F
gdc_hotspot3d-PANCAN	PPP2R2A	200	E200	ENST00000315985	200	E200K
gdc_hotspot3d-PANCAN	PRDM9	327	E327	ENST00000296682	344,346,328,345,327,390	E327Q
gdc_hotspot3d-PANCAN	PRDM9	344	C344	ENST00000296682	344,346,328,345,327,390	C344R
gdc_hotspot3d-PANCAN	PRDM9	346	V346	ENST00000296682	344,346,328,345,327,390	V346A
gdc_hotspot3d-PANCAN	PRDM9	345	R345	ENST00000296682	344,346,328,345,327,390	R345L
gdc_hotspot3d-PANCAN	PRDM9	345	R345	ENST00000296682	344,346,328,345,327,390	R345Q
gdc_hotspot3d-PANCAN	PRDM9	345	R345	ENST00000296682	344,346,328,345,327,390	R345G
gdc_hotspot3d-PANCAN	PRDM9	328	Q328	ENST00000296682	344,346,328,345,327,390	Q328P
gdc_hotspot3d-PANCAN	PRDM9	390	C390	ENST00000296682	344,346,328,345,327,390	C390R
gdc_hotspot3d-PANCAN	PRDM9	199	D199	ENST00000296682	366,295,199,299,337,298,297	D199N
gdc_hotspot3d-PANCAN	PRDM9	337	R337	ENST00000296682	366,295,199,299,337,298,297	R337T
gdc_hotspot3d-PANCAN	PRDM9	337	R337	ENST00000296682	366,295,199,299,337,298,297	R337S
gdc_hotspot3d-PANCAN	PRDM9	298	G298	ENST00000296682	366,295,199,299,337,298,297	G298R
gdc_hotspot3d-PANCAN	PRDM9	295	I295	ENST00000296682	366,295,199,299,337,298,297	I295M
gdc_hotspot3d-PANCAN	PRDM9	299	R299	ENST00000296682	366,295,199,299,337,298,297	R299I
gdc_hotspot3d-PANCAN	PRDM9	366	G366	ENST00000296682	366,295,199,299,337,298,297	G366S
gdc_hotspot3d-PANCAN	PRDM9	297	K297	ENST00000296682	366,295,199,299,337,298,297	K297N
gdc_hotspot3d-PANCAN	PRDM9	298	G298	ENST00000296682	366,295,199,299,337,298,297	G298E
gdc_hotspot3d-PANCAN	PRDM9	366	G366	ENST00000296682	366,295,199,299,337,298,297	G366D
gdc_hotspot3d-PANCAN	PRDM9	233	G233	ENST00000296682	309,231,235,237,313,238,312,233	G233E
gdc_hotspot3d-PANCAN	PRDM9	233	G233	ENST00000296682	309,231,235,237,313,238,312,233	G233V
gdc_hotspot3d-PANCAN	PRDM9	231	D231	ENST00000296682	309,231,235,237,313,238,312,233	D231N
gdc_hotspot3d-PANCAN	PRDM9	312	W312	ENST00000296682	309,231,235,237,313,238,312,233	W312L
gdc_hotspot3d-PANCAN	PRDM9	238	S238	ENST00000296682	309,231,235,237,313,238,312,233	S238L
gdc_hotspot3d-PANCAN	PRDM9	313	A313	ENST00000296682	309,231,235,237,313,238,312,233	A313G
gdc_hotspot3d-PANCAN	PRDM9	237	R237	ENST00000296682	309,231,235,237,313,238,312,233	R237C
gdc_hotspot3d-PANCAN	PRDM9	313	A313	ENST00000296682	309,231,235,237,313,238,312,233	A313D
gdc_hotspot3d-PANCAN	PRDM9	235	P235	ENST00000296682	309,231,235,237,313,238,312,233	P235R
gdc_hotspot3d-PANCAN	PRDM9	237	R237	ENST00000296682	309,231,235,237,313,238,312,233	R237S
gdc_hotspot3d-PANCAN	PRDM9	309	D309	ENST00000296682	309,231,235,237,313,238,312,233	D309N
gdc_hotspot3d-PANCAN	PRDM9	233	G233	ENST00000296682	309,231,235,237,313,238,312,233	G233R
gdc_hotspot3d-PANCAN	PREX1	238	N238	ENST00000371941	238	N238S
gdc_hotspot3d-PANCAN	PRKACA	197	W197	ENST00000308677	194,215,347,197	W197G
gdc_hotspot3d-PANCAN	PRKACA	197	W197	ENST00000308677	194,215,347,197	W197R
gdc_hotspot3d-PANCAN	PRKACA	197	W197	ENST00000308677	194,215,347,197	W197L
gdc_hotspot3d-PANCAN	PRKACA	215	G215	ENST00000308677	194,215,347,197	G215R
gdc_hotspot3d-PANCAN	PRKACA	347	E347	ENST00000308677	194,215,347,197	E347Q
gdc_hotspot3d-PANCAN	PRKACA	194	G194	ENST00000308677	194,215,347,197	G194D
gdc_hotspot3d-PANCAN	PRKG1	162	K162	ENST00000373980	207,209,162	K162M
gdc_hotspot3d-PANCAN	PRKG1	209	R209	ENST00000373980	207,209,162	R209Q
gdc_hotspot3d-PANCAN	PRKG1	207	I207	ENST00000373980	207,209,162	I207N
gdc_hotspot3d-PANCAN	PRKG1	162	K162	ENST00000373980	207,209,162	K162N
gdc_hotspot3d-PANCAN	PRPF8	1832	R1832	ENST00000572621	1832,1872	R1832H
gdc_hotspot3d-PANCAN	PRPF8	1832	R1832	ENST00000572621	1832,1872	R1832C
gdc_hotspot3d-PANCAN	PRPF8	1872	L1872	ENST00000572621	1832,1872	L1872R
gdc_hotspot3d-PANCAN	PRSS1	210	L210	ENST00000311737	135,133,210,132,212	L210I
gdc_hotspot3d-PANCAN	PRSS1	135	T135	ENST00000311737	135,133,210,132,212	T135N
gdc_hotspot3d-PANCAN	PRSS1	212	G212	ENST00000311737	135,133,210,132,212	G212E
gdc_hotspot3d-PANCAN	PRSS1	132	P132	ENST00000311737	135,133,210,132,212	P132H
gdc_hotspot3d-PANCAN	PRSS1	133	P133	ENST00000311737	135,133,210,132,212	P133S
gdc_hotspot3d-PANCAN	PRSS1	212	G212	ENST00000311737	135,133,210,132,212	G212R
gdc_hotspot3d-PANCAN	PRSS1	78	I78	ENST00000311737	123,78,83,161,85,79,74	I78V
gdc_hotspot3d-PANCAN	PRSS1	83	G83	ENST00000311737	123,78,83,161,85,79,74	G83E
gdc_hotspot3d-PANCAN	PRSS1	79	E79	ENST00000311737	123,78,83,161,85,79,74	E79D
gdc_hotspot3d-PANCAN	PRSS1	85	E85	ENST00000311737	123,78,83,161,85,79,74	E85K
gdc_hotspot3d-PANCAN	PRSS1	123	V123	ENST00000311737	123,78,83,161,85,79,74	V123M
gdc_hotspot3d-PANCAN	PRSS1	85	E85	ENST00000311737	123,78,83,161,85,79,74	E85Q
gdc_hotspot3d-PANCAN	PRSS1	74	G74	ENST00000311737	123,78,83,161,85,79,74	G74E
gdc_hotspot3d-PANCAN	PRSS1	161	L161	ENST00000311737	123,78,83,161,85,79,74	L161M
gdc_hotspot3d-PANCAN	PRSS1	79	E79	ENST00000311737	123,78,83,161,85,79,74	E79K
gdc_hotspot3d-PANCAN	PSPH	52	M52	ENST00000395471	54,185,52	M52T
gdc_hotspot3d-PANCAN	PSPH	54	G54	ENST00000395471	54,185,52	G54R
gdc_hotspot3d-PANCAN	PSPH	185	E185	ENST00000395471	54,185,52	E185K
gdc_hotspot3d-PANCAN	PSPH	52	M52	ENST00000395471	54,185,52	M52I
gdc_hotspot3d-PANCAN	PSPH	54	G54	ENST00000395471	54,185,52	G54V
gdc_hotspot3d-PANCAN	PTEN	126	A126	ENST00000371953	123,134,96,90,93,132,131,128,92,71,171,130,129,125,70,95,122,127,124,126	A126V
gdc_hotspot3d-PANCAN	PTEN	71	C71	ENST00000371953	123,134,96,90,93,132,131,128,92,71,171,130,129,125,70,95,122,127,124,126	C71Y
gdc_hotspot3d-PANCAN	PTEN	127	G127	ENST00000371953	123,134,96,90,93,132,131,128,92,71,171,130,129,125,70,95,122,127,124,126	G127R
gdc_hotspot3d-PANCAN	PTEN	90	F90	ENST00000371953	123,134,96,90,93,132,131,128,92,71,171,130,129,125,70,95,122,127,124,126	F90S
gdc_hotspot3d-PANCAN	PTEN	70	L70	ENST00000371953	123,134,96,90,93,132,131,128,92,71,171,130,129,125,70,95,122,127,124,126	L70H
gdc_hotspot3d-PANCAN	PTEN	129	G129	ENST00000371953	123,134,96,90,93,132,131,128,92,71,171,130,129,125,70,95,122,127,124,126	G129E
gdc_hotspot3d-PANCAN	PTEN	126	A126	ENST00000371953	123,134,96,90,93,132,131,128,92,71,171,130,129,125,70,95,122,127,124,126	A126G
gdc_hotspot3d-PANCAN	PTEN	132	G132	ENST00000371953	123,134,96,90,93,132,131,128,92,71,171,130,129,125,70,95,122,127,124,126	G132V
gdc_hotspot3d-PANCAN	PTEN	123	H123	ENST00000371953	123,134,96,90,93,132,131,128,92,71,171,130,129,125,70,95,122,127,124,126	H123D
gdc_hotspot3d-PANCAN	PTEN	127	G127	ENST00000371953	123,134,96,90,93,132,131,128,92,71,171,130,129,125,70,95,122,127,124,126	G127V
gdc_hotspot3d-PANCAN	PTEN	130	R130	ENST00000371953	123,134,96,90,93,132,131,128,92,71,171,130,129,125,70,95,122,127,124,126	R130P
gdc_hotspot3d-PANCAN	PTEN	171	Q171	ENST00000371953	123,134,96,90,93,132,131,128,92,71,171,130,129,125,70,95,122,127,124,126	Q171E
gdc_hotspot3d-PANCAN	PTEN	96	P96	ENST00000371953	123,134,96,90,93,132,131,128,92,71,171,130,129,125,70,95,122,127,124,126	P96A
gdc_hotspot3d-PANCAN	PTEN	124	C124	ENST00000371953	123,134,96,90,93,132,131,128,92,71,171,130,129,125,70,95,122,127,124,126	C124W
gdc_hotspot3d-PANCAN	PTEN	129	G129	ENST00000371953	123,134,96,90,93,132,131,128,92,71,171,130,129,125,70,95,122,127,124,126	G129R
gdc_hotspot3d-PANCAN	PTEN	132	G132	ENST00000371953	123,134,96,90,93,132,131,128,92,71,171,130,129,125,70,95,122,127,124,126	G132D
gdc_hotspot3d-PANCAN	PTEN	125	K125	ENST00000371953	123,134,96,90,93,132,131,128,92,71,171,130,129,125,70,95,122,127,124,126	K125T
gdc_hotspot3d-PANCAN	PTEN	124	C124	ENST00000371953	123,134,96,90,93,132,131,128,92,71,171,130,129,125,70,95,122,127,124,126	C124F
gdc_hotspot3d-PANCAN	PTEN	128	K128	ENST00000371953	123,134,96,90,93,132,131,128,92,71,171,130,129,125,70,95,122,127,124,126	K128N
gdc_hotspot3d-PANCAN	PTEN	92	D92	ENST00000371953	123,134,96,90,93,132,131,128,92,71,171,130,129,125,70,95,122,127,124,126	D92G
gdc_hotspot3d-PANCAN	PTEN	128	K128	ENST00000371953	123,134,96,90,93,132,131,128,92,71,171,130,129,125,70,95,122,127,124,126	K128M
gdc_hotspot3d-PANCAN	PTEN	92	D92	ENST00000371953	123,134,96,90,93,132,131,128,92,71,171,130,129,125,70,95,122,127,124,126	D92V
gdc_hotspot3d-PANCAN	PTEN	93	H93	ENST00000371953	123,134,96,90,93,132,131,128,92,71,171,130,129,125,70,95,122,127,124,126	H93R
gdc_hotspot3d-PANCAN	PTEN	122	I122	ENST00000371953	123,134,96,90,93,132,131,128,92,71,171,130,129,125,70,95,122,127,124,126	I122M
gdc_hotspot3d-PANCAN	PTEN	131	T131	ENST00000371953	123,134,96,90,93,132,131,128,92,71,171,130,129,125,70,95,122,127,124,126	T131A
gdc_hotspot3d-PANCAN	PTEN	126	A126	ENST00000371953	123,134,96,90,93,132,131,128,92,71,171,130,129,125,70,95,122,127,124,126	A126D
gdc_hotspot3d-PANCAN	PTEN	134	M134	ENST00000371953	123,134,96,90,93,132,131,128,92,71,171,130,129,125,70,95,122,127,124,126	M134I
gdc_hotspot3d-PANCAN	PTEN	92	D92	ENST00000371953	123,134,96,90,93,132,131,128,92,71,171,130,129,125,70,95,122,127,124,126	D92E
gdc_hotspot3d-PANCAN	PTEN	131	T131	ENST00000371953	123,134,96,90,93,132,131,128,92,71,171,130,129,125,70,95,122,127,124,126	T131N
gdc_hotspot3d-PANCAN	PTEN	130	R130	ENST00000371953	123,134,96,90,93,132,131,128,92,71,171,130,129,125,70,95,122,127,124,126	R130Q
gdc_hotspot3d-PANCAN	PTEN	95	P95	ENST00000371953	123,134,96,90,93,132,131,128,92,71,171,130,129,125,70,95,122,127,124,126	P95L
gdc_hotspot3d-PANCAN	PTEN	129	G129	ENST00000371953	123,134,96,90,93,132,131,128,92,71,171,130,129,125,70,95,122,127,124,126	G129V
gdc_hotspot3d-PANCAN	PTEN	92	D92	ENST00000371953	123,134,96,90,93,132,131,128,92,71,171,130,129,125,70,95,122,127,124,126	D92Y
gdc_hotspot3d-PANCAN	PTEN	171	Q171	ENST00000371953	123,134,96,90,93,132,131,128,92,71,171,130,129,125,70,95,122,127,124,126	Q171K
gdc_hotspot3d-PANCAN	PTEN	124	C124	ENST00000371953	123,134,96,90,93,132,131,128,92,71,171,130,129,125,70,95,122,127,124,126	C124S
gdc_hotspot3d-PANCAN	PTEN	123	H123	ENST00000371953	123,134,96,90,93,132,131,128,92,71,171,130,129,125,70,95,122,127,124,126	H123Y
gdc_hotspot3d-PANCAN	PTEN	128	K128	ENST00000371953	123,134,96,90,93,132,131,128,92,71,171,130,129,125,70,95,122,127,124,126	K128Q
gdc_hotspot3d-PANCAN	PTEN	130	R130	ENST00000371953	123,134,96,90,93,132,131,128,92,71,171,130,129,125,70,95,122,127,124,126	R130L
gdc_hotspot3d-PANCAN	PTEN	124	C124	ENST00000371953	123,134,96,90,93,132,131,128,92,71,171,130,129,125,70,95,122,127,124,126	C124R
gdc_hotspot3d-PANCAN	PTEN	92	D92	ENST00000371953	123,134,96,90,93,132,131,128,92,71,171,130,129,125,70,95,122,127,124,126	D92H
gdc_hotspot3d-PANCAN	PTEN	126	A126	ENST00000371953	123,134,96,90,93,132,131,128,92,71,171,130,129,125,70,95,122,127,124,126	A126T
gdc_hotspot3d-PANCAN	PTEN	130	R130	ENST00000371953	123,134,96,90,93,132,131,128,92,71,171,130,129,125,70,95,122,127,124,126	R130G
gdc_hotspot3d-PANCAN	PTEN	105	C105	ENST00000371953	135,155,141,148,105,175,152,28,153,138,144,101,178,136	C105Y
gdc_hotspot3d-PANCAN	PTEN	155	Y155	ENST00000371953	135,155,141,148,105,175,152,28,153,138,144,101,178,136	Y155C
gdc_hotspot3d-PANCAN	PTEN	101	I101	ENST00000371953	135,155,141,148,105,175,152,28,153,138,144,101,178,136	I101T
gdc_hotspot3d-PANCAN	PTEN	175	V175	ENST00000371953	135,155,141,148,105,175,152,28,153,138,144,101,178,136	V175L
gdc_hotspot3d-PANCAN	PTEN	138	Y138	ENST00000371953	135,155,141,148,105,175,152,28,153,138,144,101,178,136	Y138S
gdc_hotspot3d-PANCAN	PTEN	28	I28	ENST00000371953	135,155,141,148,105,175,152,28,153,138,144,101,178,136	I28T
gdc_hotspot3d-PANCAN	PTEN	135	I135	ENST00000371953	135,155,141,148,105,175,152,28,153,138,144,101,178,136	I135K
gdc_hotspot3d-PANCAN	PTEN	101	I101	ENST00000371953	135,155,141,148,105,175,152,28,153,138,144,101,178,136	I101N
gdc_hotspot3d-PANCAN	PTEN	152	L152	ENST00000371953	135,155,141,148,105,175,152,28,153,138,144,101,178,136	L152P
gdc_hotspot3d-PANCAN	PTEN	105	C105	ENST00000371953	135,155,141,148,105,175,152,28,153,138,144,101,178,136	C105G
gdc_hotspot3d-PANCAN	PTEN	136	C136	ENST00000371953	135,155,141,148,105,175,152,28,153,138,144,101,178,136	C136R
gdc_hotspot3d-PANCAN	PTEN	105	C105	ENST00000371953	135,155,141,148,105,175,152,28,153,138,144,101,178,136	C105R
gdc_hotspot3d-PANCAN	PTEN	141	H141	ENST00000371953	135,155,141,148,105,175,152,28,153,138,144,101,178,136	H141N
gdc_hotspot3d-PANCAN	PTEN	148	A148	ENST00000371953	135,155,141,148,105,175,152,28,153,138,144,101,178,136	A148S
gdc_hotspot3d-PANCAN	PTEN	136	C136	ENST00000371953	135,155,141,148,105,175,152,28,153,138,144,101,178,136	C136Y
gdc_hotspot3d-PANCAN	PTEN	144	K144	ENST00000371953	135,155,141,148,105,175,152,28,153,138,144,101,178,136	K144T
gdc_hotspot3d-PANCAN	PTEN	136	C136	ENST00000371953	135,155,141,148,105,175,152,28,153,138,144,101,178,136	C136F
gdc_hotspot3d-PANCAN	PTEN	153	D153	ENST00000371953	135,155,141,148,105,175,152,28,153,138,144,101,178,136	D153Y
gdc_hotspot3d-PANCAN	PTEN	153	D153	ENST00000371953	135,155,141,148,105,175,152,28,153,138,144,101,178,136	D153E
gdc_hotspot3d-PANCAN	PTEN	178	Y178	ENST00000371953	135,155,141,148,105,175,152,28,153,138,144,101,178,136	Y178C
gdc_hotspot3d-PANCAN	PTEN	28	I28	ENST00000371953	135,155,141,148,105,175,152,28,153,138,144,101,178,136	I28S
gdc_hotspot3d-PANCAN	PTEN	276	N276	ENST00000371953	274,320,276,170,275,326,173,325	N276K
gdc_hotspot3d-PANCAN	PTEN	170	S170	ENST00000371953	274,320,276,170,275,326,173,325	S170N
gdc_hotspot3d-PANCAN	PTEN	173	R173	ENST00000371953	274,320,276,170,275,326,173,325	R173C
gdc_hotspot3d-PANCAN	PTEN	325	L325	ENST00000371953	274,320,276,170,275,326,173,325	L325R
gdc_hotspot3d-PANCAN	PTEN	170	S170	ENST00000371953	274,320,276,170,275,326,173,325	S170R
gdc_hotspot3d-PANCAN	PTEN	276	N276	ENST00000371953	274,320,276,170,275,326,173,325	N276S
gdc_hotspot3d-PANCAN	PTEN	170	S170	ENST00000371953	274,320,276,170,275,326,173,325	S170I
gdc_hotspot3d-PANCAN	PTEN	170	S170	ENST00000371953	274,320,276,170,275,326,173,325	S170G
gdc_hotspot3d-PANCAN	PTEN	274	W274	ENST00000371953	274,320,276,170,275,326,173,325	W274C
gdc_hotspot3d-PANCAN	PTEN	326	D326	ENST00000371953	274,320,276,170,275,326,173,325	D326H
gdc_hotspot3d-PANCAN	PTEN	275	V275	ENST00000371953	274,320,276,170,275,326,173,325	V275L
gdc_hotspot3d-PANCAN	PTEN	274	W274	ENST00000371953	274,320,276,170,275,326,173,325	W274S
gdc_hotspot3d-PANCAN	PTEN	320	L320	ENST00000371953	274,320,276,170,275,326,173,325	L320S
gdc_hotspot3d-PANCAN	PTEN	173	R173	ENST00000371953	274,320,276,170,275,326,173,325	R173H
gdc_hotspot3d-PANCAN	PTEN	173	R173	ENST00000371953	274,320,276,170,275,326,173,325	R173L
gdc_hotspot3d-PANCAN	PTEN	326	D326	ENST00000371953	274,320,276,170,275,326,173,325	D326G
gdc_hotspot3d-PANCAN	PTEN	36	G36	ENST00000371953	39,44,46,36,48,38,47,67,42,35,24,74	G36E
gdc_hotspot3d-PANCAN	PTEN	67	I67	ENST00000371953	39,44,46,36,48,38,47,67,42,35,24,74	I67K
gdc_hotspot3d-PANCAN	PTEN	24	D24	ENST00000371953	39,44,46,36,48,38,47,67,42,35,24,74	D24V
gdc_hotspot3d-PANCAN	PTEN	47	R47	ENST00000371953	39,44,46,36,48,38,47,67,42,35,24,74	R47K
gdc_hotspot3d-PANCAN	PTEN	36	G36	ENST00000371953	39,44,46,36,48,38,47,67,42,35,24,74	G36R
gdc_hotspot3d-PANCAN	PTEN	67	I67	ENST00000371953	39,44,46,36,48,38,47,67,42,35,24,74	I67T
gdc_hotspot3d-PANCAN	PTEN	74	R74	ENST00000371953	39,44,46,36,48,38,47,67,42,35,24,74	R74T
gdc_hotspot3d-PANCAN	PTEN	44	G44	ENST00000371953	39,44,46,36,48,38,47,67,42,35,24,74	G44D
gdc_hotspot3d-PANCAN	PTEN	74	R74	ENST00000371953	39,44,46,36,48,38,47,67,42,35,24,74	R74I
gdc_hotspot3d-PANCAN	PTEN	42	L42	ENST00000371953	39,44,46,36,48,38,47,67,42,35,24,74	L42V
gdc_hotspot3d-PANCAN	PTEN	39	A39	ENST00000371953	39,44,46,36,48,38,47,67,42,35,24,74	A39P
gdc_hotspot3d-PANCAN	PTEN	38	P38	ENST00000371953	39,44,46,36,48,38,47,67,42,35,24,74	P38R
gdc_hotspot3d-PANCAN	PTEN	48	N48	ENST00000371953	39,44,46,36,48,38,47,67,42,35,24,74	N48I
gdc_hotspot3d-PANCAN	PTEN	48	N48	ENST00000371953	39,44,46,36,48,38,47,67,42,35,24,74	N48K
gdc_hotspot3d-PANCAN	PTEN	46	Y46	ENST00000371953	39,44,46,36,48,38,47,67,42,35,24,74	Y46H
gdc_hotspot3d-PANCAN	PTEN	24	D24	ENST00000371953	39,44,46,36,48,38,47,67,42,35,24,74	D24E
gdc_hotspot3d-PANCAN	PTEN	24	D24	ENST00000371953	39,44,46,36,48,38,47,67,42,35,24,74	D24H
gdc_hotspot3d-PANCAN	PTEN	39	A39	ENST00000371953	39,44,46,36,48,38,47,67,42,35,24,74	A39V
gdc_hotspot3d-PANCAN	PTEN	24	D24	ENST00000371953	39,44,46,36,48,38,47,67,42,35,24,74	D24G
gdc_hotspot3d-PANCAN	PTEN	35	M35	ENST00000371953	39,44,46,36,48,38,47,67,42,35,24,74	M35I
gdc_hotspot3d-PANCAN	PTEN	35	M35	ENST00000371953	39,44,46,36,48,38,47,67,42,35,24,74	M35K
gdc_hotspot3d-PANCAN	PTEN	38	P38	ENST00000371953	39,44,46,36,48,38,47,67,42,35,24,74	P38S
gdc_hotspot3d-PANCAN	PTEN	38	P38	ENST00000371953	39,44,46,36,48,38,47,67,42,35,24,74	P38L
gdc_hotspot3d-PANCAN	PTEN	165	G165	ENST00000371953	162,159,165,167	G165R
gdc_hotspot3d-PANCAN	PTEN	167	T167	ENST00000371953	162,159,165,167	T167A
gdc_hotspot3d-PANCAN	PTEN	162	D162	ENST00000371953	162,159,165,167	D162N
gdc_hotspot3d-PANCAN	PTEN	162	D162	ENST00000371953	162,159,165,167	D162V
gdc_hotspot3d-PANCAN	PTEN	167	T167	ENST00000371953	162,159,165,167	T167N
gdc_hotspot3d-PANCAN	PTEN	165	G165	ENST00000371953	162,159,165,167	G165E
gdc_hotspot3d-PANCAN	PTEN	159	R159	ENST00000371953	162,159,165,167	R159K
gdc_hotspot3d-PANCAN	PTEN	159	R159	ENST00000371953	162,159,165,167	R159S
gdc_hotspot3d-PANCAN	PTEN	167	T167	ENST00000371953	162,159,165,167	T167S
gdc_hotspot3d-PANCAN	PTEN	247	L247	ENST00000371953	246,195,249,247,245,248	L247F
gdc_hotspot3d-PANCAN	PTEN	248	P248	ENST00000371953	246,195,249,247,245,248	P248H
gdc_hotspot3d-PANCAN	PTEN	245	Q245	ENST00000371953	246,195,249,247,245,248	Q245P
gdc_hotspot3d-PANCAN	PTEN	246	P246	ENST00000371953	246,195,249,247,245,248	P246R
gdc_hotspot3d-PANCAN	PTEN	249	V249	ENST00000371953	246,195,249,247,245,248	V249E
gdc_hotspot3d-PANCAN	PTEN	195	F195	ENST00000371953	246,195,249,247,245,248	F195S
gdc_hotspot3d-PANCAN	PTEN	246	P246	ENST00000371953	246,195,249,247,245,248	P246S
gdc_hotspot3d-PANCAN	PTEN	245	Q245	ENST00000371953	246,195,249,247,245,248	Q245E
gdc_hotspot3d-PANCAN	PTEN	195	F195	ENST00000371953	246,195,249,247,245,248	F195I
gdc_hotspot3d-PANCAN	PTEN	246	P246	ENST00000371953	246,195,249,247,245,248	P246L
gdc_hotspot3d-PANCAN	PTEN	29	Y29	ENST00000371953	109,142,108,29,112	Y29S
gdc_hotspot3d-PANCAN	PTEN	108	L108	ENST00000371953	109,142,108,29,112	L108P
gdc_hotspot3d-PANCAN	PTEN	112	L112	ENST00000371953	109,142,108,29,112	L112V
gdc_hotspot3d-PANCAN	PTEN	109	D109	ENST00000371953	109,142,108,29,112	D109N
gdc_hotspot3d-PANCAN	PTEN	142	R142	ENST00000371953	109,142,108,29,112	R142Q
gdc_hotspot3d-PANCAN	PTEN	142	R142	ENST00000371953	109,142,108,29,112	R142P
gdc_hotspot3d-PANCAN	PTEN	108	L108	ENST00000371953	109,142,108,29,112	L108F
gdc_hotspot3d-PANCAN	PTEN	112	L112	ENST00000371953	109,142,108,29,112	L112P
gdc_hotspot3d-PANCAN	PTEN	142	R142	ENST00000371953	109,142,108,29,112	R142W
gdc_hotspot3d-PANCAN	PTEN	27	Y27	ENST00000371953	34,15,121,25,27	Y27D
gdc_hotspot3d-PANCAN	PTEN	34	A34	ENST00000371953	34,15,121,25,27	A34V
gdc_hotspot3d-PANCAN	PTEN	15	R15	ENST00000371953	34,15,121,25,27	R15S
gdc_hotspot3d-PANCAN	PTEN	25	L25	ENST00000371953	34,15,121,25,27	L25V
gdc_hotspot3d-PANCAN	PTEN	34	A34	ENST00000371953	34,15,121,25,27	A34T
gdc_hotspot3d-PANCAN	PTEN	15	R15	ENST00000371953	34,15,121,25,27	R15T
gdc_hotspot3d-PANCAN	PTEN	121	A121	ENST00000371953	34,15,121,25,27	A121T
gdc_hotspot3d-PANCAN	PTEN	27	Y27	ENST00000371953	34,15,121,25,27	Y27C
gdc_hotspot3d-PANCAN	PTEN	34	A34	ENST00000371953	34,15,121,25,27	A34S
gdc_hotspot3d-PANCAN	PTEN	25	L25	ENST00000371953	34,15,121,25,27	L25F
gdc_hotspot3d-PANCAN	PTEN	88	Y88	ENST00000371953	88,107,111,86	Y88H
gdc_hotspot3d-PANCAN	PTEN	111	W111	ENST00000371953	88,107,111,86	W111R
gdc_hotspot3d-PANCAN	PTEN	86	A86	ENST00000371953	88,107,111,86	A86V
gdc_hotspot3d-PANCAN	PTEN	107	D107	ENST00000371953	88,107,111,86	D107Y
gdc_hotspot3d-PANCAN	PTEN	107	D107	ENST00000371953	88,107,111,86	D107H
gdc_hotspot3d-PANCAN	PTEN	252	D252	ENST00000371953	277,252,251,188	D252V
gdc_hotspot3d-PANCAN	PTEN	188	Y188	ENST00000371953	277,252,251,188	Y188D
gdc_hotspot3d-PANCAN	PTEN	251	G251	ENST00000371953	277,252,251,188	G251A
gdc_hotspot3d-PANCAN	PTEN	252	D252	ENST00000371953	277,252,251,188	D252N
gdc_hotspot3d-PANCAN	PTEN	251	G251	ENST00000371953	277,252,251,188	G251V
gdc_hotspot3d-PANCAN	PTEN	277	T277	ENST00000371953	277,252,251,188	T277I
gdc_hotspot3d-PANCAN	PTGIS	314	E314	ENST00000244043	307,314,310,309	E314K
gdc_hotspot3d-PANCAN	PTGIS	310	R310	ENST00000244043	307,314,310,309	R310H
gdc_hotspot3d-PANCAN	PTGIS	307	A307	ENST00000244043	307,314,310,309	A307V
gdc_hotspot3d-PANCAN	PTGIS	309	V309	ENST00000244043	307,314,310,309	V309D
gdc_hotspot3d-PANCAN	PTGIS	310	R310	ENST00000244043	307,314,310,309	R310C
gdc_hotspot3d-PANCAN	PTGIS	307	A307	ENST00000244043	307,314,310,309	A307S
gdc_hotspot3d-PANCAN	PTK2B	610	M610	ENST00000397501	610,537,606,608	M610L
gdc_hotspot3d-PANCAN	PTK2B	606	S606	ENST00000397501	610,537,606,608	S606N
gdc_hotspot3d-PANCAN	PTK2B	608	V608	ENST00000397501	610,537,606,608	V608I
gdc_hotspot3d-PANCAN	PTK2B	537	M537	ENST00000397501	610,537,606,608	M537I
gdc_hotspot3d-PANCAN	PTK2B	610	M610	ENST00000397501	610,537,606,608	M610I
gdc_hotspot3d-PANCAN	PTPN11	461	A461	ENST00000351677	40,60,461,424,503,61,504,507	A461T
gdc_hotspot3d-PANCAN	PTPN11	461	A461	ENST00000351677	40,60,461,424,503,61,504,507	A461S
gdc_hotspot3d-PANCAN	PTPN11	60	G60	ENST00000351677	40,60,461,424,503,61,504,507	G60V
gdc_hotspot3d-PANCAN	PTPN11	424	P424	ENST00000351677	40,60,461,424,503,61,504,507	P424S
gdc_hotspot3d-PANCAN	PTPN11	461	A461	ENST00000351677	40,60,461,424,503,61,504,507	A461G
gdc_hotspot3d-PANCAN	PTPN11	507	T507	ENST00000351677	40,60,461,424,503,61,504,507	T507K
gdc_hotspot3d-PANCAN	PTPN11	503	G503	ENST00000351677	40,60,461,424,503,61,504,507	G503V
gdc_hotspot3d-PANCAN	PTPN11	40	D40	ENST00000351677	40,60,461,424,503,61,504,507	D40G
gdc_hotspot3d-PANCAN	PTPN11	504	M504	ENST00000351677	40,60,461,424,503,61,504,507	M504I
gdc_hotspot3d-PANCAN	PTPN11	61	D61	ENST00000351677	40,60,461,424,503,61,504,507	D61N
gdc_hotspot3d-PANCAN	PTPN11	468	T468	ENST00000351677	510,468	T468M
gdc_hotspot3d-PANCAN	PTPN11	510	Q510	ENST00000351677	510,468	Q510L
gdc_hotspot3d-PANCAN	PTPN11	510	Q510	ENST00000351677	510,468	Q510H
gdc_hotspot3d-PANCAN	PTPN11	498	R498	ENST00000351677	72,69,279,71,76,498,282	R498W
gdc_hotspot3d-PANCAN	PTPN11	76	E76	ENST00000351677	72,69,279,71,76,498,282	E76A
gdc_hotspot3d-PANCAN	PTPN11	76	E76	ENST00000351677	72,69,279,71,76,498,282	E76K
gdc_hotspot3d-PANCAN	PTPN11	279	Y279	ENST00000351677	72,69,279,71,76,498,282	Y279C
gdc_hotspot3d-PANCAN	PTPN11	72	A72	ENST00000351677	72,69,279,71,76,498,282	A72D
gdc_hotspot3d-PANCAN	PTPN11	71	F71	ENST00000351677	72,69,279,71,76,498,282	F71L
gdc_hotspot3d-PANCAN	PTPN11	282	I282	ENST00000351677	72,69,279,71,76,498,282	I282M
gdc_hotspot3d-PANCAN	PTPN11	69	E69	ENST00000351677	72,69,279,71,76,498,282	E69K
gdc_hotspot3d-PANCAN	PTPRF	1821	Q1821	ENST00000359947	1821,1721	Q1821L
gdc_hotspot3d-PANCAN	PTPRF	1721	E1721	ENST00000359947	1821,1721	E1721Q
gdc_hotspot3d-PANCAN	PTPRF	1721	E1721	ENST00000359947	1821,1721	E1721K
gdc_hotspot3d-PANCAN	RAC1	26	N26	ENST00000356142	31,15,182,18,33,178,29,26	N26D
gdc_hotspot3d-PANCAN	RAC1	29	P29	ENST00000356142	31,15,182,18,33,178,29,26	P29S
gdc_hotspot3d-PANCAN	RAC1	29	P29	ENST00000356142	31,15,182,18,33,178,29,26	P29L
gdc_hotspot3d-PANCAN	RAC1	31	E31	ENST00000356142	31,15,182,18,33,178,29,26	E31D
gdc_hotspot3d-PANCAN	RAC1	18	C18	ENST00000356142	31,15,182,18,33,178,29,26	C18Y
gdc_hotspot3d-PANCAN	RAC1	178	A178	ENST00000356142	31,15,182,18,33,178,29,26	A178V
gdc_hotspot3d-PANCAN	RAC1	18	C18	ENST00000356142	31,15,182,18,33,178,29,26	C18F
gdc_hotspot3d-PANCAN	RAC1	29	P29	ENST00000356142	31,15,182,18,33,178,29,26	P29T
gdc_hotspot3d-PANCAN	RAC1	182	R182	ENST00000356142	31,15,182,18,33,178,29,26	R182Q
gdc_hotspot3d-PANCAN	RAC1	33	I33	ENST00000356142	31,15,182,18,33,178,29,26	I33F
gdc_hotspot3d-PANCAN	RAC1	15	G15	ENST00000356142	31,15,182,18,33,178,29,26	G15S
gdc_hotspot3d-PANCAN	RAC1	68	R68	ENST00000356142	63,61,69,68	R68S
gdc_hotspot3d-PANCAN	RAC1	68	R68	ENST00000356142	63,61,69,68	R68H
gdc_hotspot3d-PANCAN	RAC1	61	Q61	ENST00000356142	63,61,69,68	Q61R
gdc_hotspot3d-PANCAN	RAC1	63	D63	ENST00000356142	63,61,69,68	D63N
gdc_hotspot3d-PANCAN	RAC1	69	P69	ENST00000356142	63,61,69,68	P69S
gdc_hotspot3d-PANCAN	RAC1	63	D63	ENST00000356142	63,61,69,68	D63H
gdc_hotspot3d-PANCAN	RALB	23	G23	ENST00000272519	79,23	G23R
gdc_hotspot3d-PANCAN	RALB	79	R79	ENST00000272519	79,23	R79Q
gdc_hotspot3d-PANCAN	RALB	23	G23	ENST00000272519	79,23	G23E
gdc_hotspot3d-PANCAN	RARA	214	S214	ENST00000254066	217,294,214,301,299	S214L
gdc_hotspot3d-PANCAN	RARA	217	R217	ENST00000254066	217,294,214,301,299	R217H
gdc_hotspot3d-PANCAN	RARA	217	R217	ENST00000254066	217,294,214,301,299	R217C
gdc_hotspot3d-PANCAN	RARA	301	G301	ENST00000254066	217,294,214,301,299	G301V
gdc_hotspot3d-PANCAN	RARA	294	R294	ENST00000254066	217,294,214,301,299	R294W
gdc_hotspot3d-PANCAN	RARA	299	N299	ENST00000254066	217,294,214,301,299	N299S
gdc_hotspot3d-PANCAN	RARA	217	R217	ENST00000254066	217,294,214,301,299	R217S
gdc_hotspot3d-PANCAN	RARA	217	R217	ENST00000254066	217,294,214,301,299	R217P
gdc_hotspot3d-PANCAN	RARA	286	F286	ENST00000254066	286,276,272,289	F286S
gdc_hotspot3d-PANCAN	RARA	276	R276	ENST00000254066	286,276,272,289	R276Q
gdc_hotspot3d-PANCAN	RARA	286	F286	ENST00000254066	286,276,272,289	F286I
gdc_hotspot3d-PANCAN	RARA	272	R272	ENST00000254066	286,276,272,289	R272Q
gdc_hotspot3d-PANCAN	RARA	272	R272	ENST00000254066	286,276,272,289	R272W
gdc_hotspot3d-PANCAN	RARA	289	G289	ENST00000254066	286,276,272,289	G289R
gdc_hotspot3d-PANCAN	RASA1	789	R789	ENST00000274376	902,789	R789L
gdc_hotspot3d-PANCAN	RASA1	902	L902	ENST00000274376	902,789	L902V
gdc_hotspot3d-PANCAN	RASA1	789	R789	ENST00000274376	902,789	R789Q
gdc_hotspot3d-PANCAN	RBFOX1	174	G174	ENST00000311745	177,174,145,149	G174S
gdc_hotspot3d-PANCAN	RBFOX1	149	R149	ENST00000311745	177,174,145,149	R149Q
gdc_hotspot3d-PANCAN	RBFOX1	149	R149	ENST00000311745	177,174,145,149	R149W
gdc_hotspot3d-PANCAN	RBFOX1	177	G177	ENST00000311745	177,174,145,149	G177E
gdc_hotspot3d-PANCAN	RBFOX1	149	R149	ENST00000311745	177,174,145,149	R149L
gdc_hotspot3d-PANCAN	RBFOX1	145	P145	ENST00000311745	177,174,145,149	P145S
gdc_hotspot3d-PANCAN	REG1A	112	H112	ENST00000233735	107,103,105,109,110,104,112	H112R
gdc_hotspot3d-PANCAN	REG1A	110	R110	ENST00000233735	107,103,105,109,110,104,112	R110L
gdc_hotspot3d-PANCAN	REG1A	104	D104	ENST00000233735	107,103,105,109,110,104,112	D104N
gdc_hotspot3d-PANCAN	REG1A	103	H103	ENST00000233735	107,103,105,109,110,104,112	H103Y
gdc_hotspot3d-PANCAN	REG1A	105	P105	ENST00000233735	107,103,105,109,110,104,112	P105H
gdc_hotspot3d-PANCAN	REG1A	110	R110	ENST00000233735	107,103,105,109,110,104,112	R110C
gdc_hotspot3d-PANCAN	REG1A	109	R109	ENST00000233735	107,103,105,109,110,104,112	R109H
gdc_hotspot3d-PANCAN	REG1A	110	R110	ENST00000233735	107,103,105,109,110,104,112	R110H
gdc_hotspot3d-PANCAN	REG1A	107	K107	ENST00000233735	107,103,105,109,110,104,112	K107N
gdc_hotspot3d-PANCAN	REG1A	112	H112	ENST00000233735	107,103,105,109,110,104,112	H112Y
gdc_hotspot3d-PANCAN	REG3A	40	C40	ENST00000393878	72,40,51,50,46,48,125	C40F
gdc_hotspot3d-PANCAN	REG3A	50	H50	ENST00000393878	72,40,51,50,46,48,125	H50Y
gdc_hotspot3d-PANCAN	REG3A	50	H50	ENST00000393878	72,40,51,50,46,48,125	H50Q
gdc_hotspot3d-PANCAN	REG3A	48	G48	ENST00000393878	72,40,51,50,46,48,125	G48V
gdc_hotspot3d-PANCAN	REG3A	72	P72	ENST00000393878	72,40,51,50,46,48,125	P72H
gdc_hotspot3d-PANCAN	REG3A	125	S125	ENST00000393878	72,40,51,50,46,48,125	S125C
gdc_hotspot3d-PANCAN	REG3A	51	C51	ENST00000393878	72,40,51,50,46,48,125	C51S
gdc_hotspot3d-PANCAN	REG3A	46	A46	ENST00000393878	72,40,51,50,46,48,125	A46T
gdc_hotspot3d-PANCAN	REG3A	50	H50	ENST00000393878	72,40,51,50,46,48,125	H50N
gdc_hotspot3d-PANCAN	REG3A	46	A46	ENST00000393878	72,40,51,50,46,48,125	A46D
gdc_hotspot3d-PANCAN	REG3A	81	S81	ENST00000393878	82,83,130,85,81,157	S81I
gdc_hotspot3d-PANCAN	REG3A	82	G82	ENST00000393878	82,83,130,85,81,157	G82V
gdc_hotspot3d-PANCAN	REG3A	130	Y130	ENST00000393878	82,83,130,85,81,157	Y130C
gdc_hotspot3d-PANCAN	REG3A	157	R157	ENST00000393878	82,83,130,85,81,157	R157S
gdc_hotspot3d-PANCAN	REG3A	157	R157	ENST00000393878	82,83,130,85,81,157	R157M
gdc_hotspot3d-PANCAN	REG3A	83	A83	ENST00000393878	82,83,130,85,81,157	A83P
gdc_hotspot3d-PANCAN	REG3A	85	G85	ENST00000393878	82,83,130,85,81,157	G85E
gdc_hotspot3d-PANCAN	REG3A	82	G82	ENST00000393878	82,83,130,85,81,157	G82W
gdc_hotspot3d-PANCAN	REG3A	109	P109	ENST00000393878	145,128,110,109,111,120	P109S
gdc_hotspot3d-PANCAN	REG3A	109	P109	ENST00000393878	145,128,110,109,111,120	P109T
gdc_hotspot3d-PANCAN	REG3A	120	W120	ENST00000393878	145,128,110,109,111,120	W120S
gdc_hotspot3d-PANCAN	REG3A	145	H145	ENST00000393878	145,128,110,109,111,120	H145Q
gdc_hotspot3d-PANCAN	REG3A	109	P109	ENST00000393878	145,128,110,109,111,120	P109R
gdc_hotspot3d-PANCAN	REG3A	110	T110	ENST00000393878	145,128,110,109,111,120	T110K
gdc_hotspot3d-PANCAN	REG3A	111	Q111	ENST00000393878	145,128,110,109,111,120	Q111K
gdc_hotspot3d-PANCAN	REG3A	120	W120	ENST00000393878	145,128,110,109,111,120	W120C
gdc_hotspot3d-PANCAN	REG3A	128	M128	ENST00000393878	145,128,110,109,111,120	M128I
gdc_hotspot3d-PANCAN	RELA	211	E211	ENST00000406246	211,253	E211K
gdc_hotspot3d-PANCAN	RELA	211	E211	ENST00000406246	211,253	E211D
gdc_hotspot3d-PANCAN	RELA	211	E211	ENST00000406246	211,253	E211Q
gdc_hotspot3d-PANCAN	RELA	253	R253	ENST00000406246	211,253	R253W
gdc_hotspot3d-PANCAN	RGS7	362	F362	ENST00000366565	360,431,434,430,362,358,433,363	F362L
gdc_hotspot3d-PANCAN	RGS7	434	S434	ENST00000366565	360,431,434,430,362,358,433,363	S434L
gdc_hotspot3d-PANCAN	RGS7	433	D433	ENST00000366565	360,431,434,430,362,358,433,363	D433N
gdc_hotspot3d-PANCAN	RGS7	360	L360	ENST00000366565	360,431,434,430,362,358,433,363	L360I
gdc_hotspot3d-PANCAN	RGS7	430	M430	ENST00000366565	360,431,434,430,362,358,433,363	M430K
gdc_hotspot3d-PANCAN	RGS7	431	K431	ENST00000366565	360,431,434,430,362,358,433,363	K431E
gdc_hotspot3d-PANCAN	RGS7	358	E358	ENST00000366565	360,431,434,430,362,358,433,363	E358K
gdc_hotspot3d-PANCAN	RGS7	360	L360	ENST00000366565	360,431,434,430,362,358,433,363	L360V
gdc_hotspot3d-PANCAN	RGS7	430	M430	ENST00000366565	360,431,434,430,362,358,433,363	M430I
gdc_hotspot3d-PANCAN	RGS7	433	D433	ENST00000366565	360,431,434,430,362,358,433,363	D433Y
gdc_hotspot3d-PANCAN	RGS7	363	W363	ENST00000366565	360,431,434,430,362,358,433,363	W363C
gdc_hotspot3d-PANCAN	RHOA	73	S73	ENST00000418115	40,39,23,60,37,63,61,70,42,41,22,59,57,73,62,26	S73F
gdc_hotspot3d-PANCAN	RHOA	22	L22	ENST00000418115	40,39,23,60,37,63,61,70,42,41,22,59,57,73,62,26	L22P
gdc_hotspot3d-PANCAN	RHOA	40	E40	ENST00000418115	40,39,23,60,37,63,61,70,42,41,22,59,57,73,62,26	E40Q
gdc_hotspot3d-PANCAN	RHOA	59	D59	ENST00000418115	40,39,23,60,37,63,61,70,42,41,22,59,57,73,62,26	D59N
gdc_hotspot3d-PANCAN	RHOA	23	I23	ENST00000418115	40,39,23,60,37,63,61,70,42,41,22,59,57,73,62,26	I23L
gdc_hotspot3d-PANCAN	RHOA	40	E40	ENST00000418115	40,39,23,60,37,63,61,70,42,41,22,59,57,73,62,26	E40D
gdc_hotspot3d-PANCAN	RHOA	41	N41	ENST00000418115	40,39,23,60,37,63,61,70,42,41,22,59,57,73,62,26	N41K
gdc_hotspot3d-PANCAN	RHOA	59	D59	ENST00000418115	40,39,23,60,37,63,61,70,42,41,22,59,57,73,62,26	D59Y
gdc_hotspot3d-PANCAN	RHOA	42	Y42	ENST00000418115	40,39,23,60,37,63,61,70,42,41,22,59,57,73,62,26	Y42S
gdc_hotspot3d-PANCAN	RHOA	62	G62	ENST00000418115	40,39,23,60,37,63,61,70,42,41,22,59,57,73,62,26	G62E
gdc_hotspot3d-PANCAN	RHOA	40	E40	ENST00000418115	40,39,23,60,37,63,61,70,42,41,22,59,57,73,62,26	E40K
gdc_hotspot3d-PANCAN	RHOA	39	F39	ENST00000418115	40,39,23,60,37,63,61,70,42,41,22,59,57,73,62,26	F39C
gdc_hotspot3d-PANCAN	RHOA	59	D59	ENST00000418115	40,39,23,60,37,63,61,70,42,41,22,59,57,73,62,26	D59G
gdc_hotspot3d-PANCAN	RHOA	57	L57	ENST00000418115	40,39,23,60,37,63,61,70,42,41,22,59,57,73,62,26	L57V
gdc_hotspot3d-PANCAN	RHOA	26	S26	ENST00000418115	40,39,23,60,37,63,61,70,42,41,22,59,57,73,62,26	S26R
gdc_hotspot3d-PANCAN	RHOA	37	T37	ENST00000418115	40,39,23,60,37,63,61,70,42,41,22,59,57,73,62,26	T37I
gdc_hotspot3d-PANCAN	RHOA	62	G62	ENST00000418115	40,39,23,60,37,63,61,70,42,41,22,59,57,73,62,26	G62R
gdc_hotspot3d-PANCAN	RHOA	60	T60	ENST00000418115	40,39,23,60,37,63,61,70,42,41,22,59,57,73,62,26	T60K
gdc_hotspot3d-PANCAN	RHOA	70	R70	ENST00000418115	40,39,23,60,37,63,61,70,42,41,22,59,57,73,62,26	R70S
gdc_hotspot3d-PANCAN	RHOA	26	S26	ENST00000418115	40,39,23,60,37,63,61,70,42,41,22,59,57,73,62,26	S26I
gdc_hotspot3d-PANCAN	RHOA	73	S73	ENST00000418115	40,39,23,60,37,63,61,70,42,41,22,59,57,73,62,26	S73P
gdc_hotspot3d-PANCAN	RHOA	42	Y42	ENST00000418115	40,39,23,60,37,63,61,70,42,41,22,59,57,73,62,26	Y42C
gdc_hotspot3d-PANCAN	RHOA	61	A61	ENST00000418115	40,39,23,60,37,63,61,70,42,41,22,59,57,73,62,26	A61D
gdc_hotspot3d-PANCAN	RHOA	22	L22	ENST00000418115	40,39,23,60,37,63,61,70,42,41,22,59,57,73,62,26	L22R
gdc_hotspot3d-PANCAN	RHOA	63	Q63	ENST00000418115	40,39,23,60,37,63,61,70,42,41,22,59,57,73,62,26	Q63K
gdc_hotspot3d-PANCAN	RHOA	37	T37	ENST00000418115	40,39,23,60,37,63,61,70,42,41,22,59,57,73,62,26	T37S
gdc_hotspot3d-PANCAN	RHOA	175	T175	ENST00000418115	175,47,5,168,172	T175M
gdc_hotspot3d-PANCAN	RHOA	5	R5	ENST00000418115	175,47,5,168,172	R5W
gdc_hotspot3d-PANCAN	RHOA	5	R5	ENST00000418115	175,47,5,168,172	R5Q
gdc_hotspot3d-PANCAN	RHOA	47	E47	ENST00000418115	175,47,5,168,172	E47K
gdc_hotspot3d-PANCAN	RHOA	168	R168	ENST00000418115	175,47,5,168,172	R168T
gdc_hotspot3d-PANCAN	RHOA	172	E172	ENST00000418115	175,47,5,168,172	E172K
gdc_hotspot3d-PANCAN	RHOA	17	G17	ENST00000418115	20,28,161,17,164,118	G17E
gdc_hotspot3d-PANCAN	RHOA	28	D28	ENST00000418115	20,28,161,17,164,118	D28N
gdc_hotspot3d-PANCAN	RHOA	118	K118	ENST00000418115	20,28,161,17,164,118	K118N
gdc_hotspot3d-PANCAN	RHOA	164	K164	ENST00000418115	20,28,161,17,164,118	K164N
gdc_hotspot3d-PANCAN	RHOA	28	D28	ENST00000418115	20,28,161,17,164,118	D28Y
gdc_hotspot3d-PANCAN	RHOA	161	A161	ENST00000418115	20,28,161,17,164,118	A161T
gdc_hotspot3d-PANCAN	RHOA	17	G17	ENST00000418115	20,28,161,17,164,118	G17A
gdc_hotspot3d-PANCAN	RHOA	20	C20	ENST00000418115	20,28,161,17,164,118	C20G
gdc_hotspot3d-PANCAN	RHOA	161	A161	ENST00000418115	20,28,161,17,164,118	A161V
gdc_hotspot3d-PANCAN	RHOB	75	P75	ENST00000272233	75,106	P75L
gdc_hotspot3d-PANCAN	RHOB	75	P75	ENST00000272233	75,106	P75T
gdc_hotspot3d-PANCAN	RHOB	106	F106	ENST00000272233	75,106	F106L
gdc_hotspot3d-PANCAN	RHOB	75	P75	ENST00000272233	75,106	P75S
gdc_hotspot3d-PANCAN	RIMBP2	964	D964	ENST00000261655	1013,964	D964E
gdc_hotspot3d-PANCAN	RIMBP2	1013	F1013	ENST00000261655	1013,964	F1013L
gdc_hotspot3d-PANCAN	RIMBP2	1013	F1013	ENST00000261655	1013,964	F1013I
gdc_hotspot3d-PANCAN	RIMBP2	1013	F1013	ENST00000261655	1013,964	F1013V
gdc_hotspot3d-PANCAN	RNASE3	63	R63	ENST00000304639	63,61	R63H
gdc_hotspot3d-PANCAN	RNASE3	63	R63	ENST00000304639	63,61	R63S
gdc_hotspot3d-PANCAN	RNASE3	61	R61	ENST00000304639	63,61	R61Q
gdc_hotspot3d-PANCAN	RNASE3	63	R63	ENST00000304639	63,61	R63C
gdc_hotspot3d-PANCAN	RNGTT	470	R470	ENST00000369485	470,492	R470L
gdc_hotspot3d-PANCAN	RNGTT	492	G492	ENST00000369485	470,492	G492A
gdc_hotspot3d-PANCAN	RNGTT	492	G492	ENST00000369485	470,492	G492E
gdc_hotspot3d-PANCAN	RNGTT	470	R470	ENST00000369485	470,492	R470C
gdc_hotspot3d-PANCAN	ROBO2	656	R656	ENST00000487694	656,676	R656L
gdc_hotspot3d-PANCAN	ROBO2	676	R676	ENST00000487694	656,676	R676C
gdc_hotspot3d-PANCAN	ROBO2	656	R656	ENST00000487694	656,676	R656C
gdc_hotspot3d-PANCAN	ROBO2	676	R676	ENST00000487694	656,676	R676H
gdc_hotspot3d-PANCAN	RPS6KA1	735	R735	ENST00000531382	735	R735Q
gdc_hotspot3d-PANCAN	RQCD1	84	A84	ENST00000273064	131,82,87,88,84	A84E
gdc_hotspot3d-PANCAN	RQCD1	82	L82	ENST00000273064	131,82,87,88,84	L82F
gdc_hotspot3d-PANCAN	RQCD1	131	P131	ENST00000273064	131,82,87,88,84	P131L
gdc_hotspot3d-PANCAN	RQCD1	88	N88	ENST00000273064	131,82,87,88,84	N88K
gdc_hotspot3d-PANCAN	RQCD1	88	N88	ENST00000273064	131,82,87,88,84	N88Y
gdc_hotspot3d-PANCAN	RQCD1	87	S87	ENST00000273064	131,82,87,88,84	S87P
gdc_hotspot3d-PANCAN	RUNX1	122	G122	ENST00000300305	122,96,97	G122R
gdc_hotspot3d-PANCAN	RUNX1	97	F97	ENST00000300305	122,96,97	F97L
gdc_hotspot3d-PANCAN	RUNX1	96	N96	ENST00000300305	122,96,97	N96S
gdc_hotspot3d-PANCAN	RUNX1	97	F97	ENST00000300305	122,96,97	F97Y
gdc_hotspot3d-PANCAN	RUNX1	107	R107	ENST00000300305	162,110,107,161	R107L
gdc_hotspot3d-PANCAN	RUNX1	162	R162	ENST00000300305	162,110,107,161	R162G
gdc_hotspot3d-PANCAN	RUNX1	161	L161	ENST00000300305	162,110,107,161	L161P
gdc_hotspot3d-PANCAN	RUNX1	162	R162	ENST00000300305	162,110,107,161	R162K
gdc_hotspot3d-PANCAN	RUNX1	162	R162	ENST00000300305	162,110,107,161	R162S
gdc_hotspot3d-PANCAN	RUNX1	110	K110	ENST00000300305	162,110,107,161	K110N
gdc_hotspot3d-PANCAN	RXRA	427	S427	ENST00000481739	427,345,426	S427Y
gdc_hotspot3d-PANCAN	RXRA	427	S427	ENST00000481739	427,345,426	S427F
gdc_hotspot3d-PANCAN	RXRA	345	I345	ENST00000481739	427,345,426	I345M
[truncated: 772 more rows]
