# Supplementary material for: Gene duplication is associated with gene diversification and potential neofunctionalization in lung cancer evolution
Source: Genome Res. 2026 Mar;36(3):561–77. doi: 10.1101/gr.278663.123 (PMC12951968; doi:10.1101/gr.278663.123)
Supplement: Supplement 4 [file Supplemental_Code_1.zip › funvar-tracerx-main/data/resources/benchmarking/dbsnp_pre_processed.tsv]

mut_type	ID	gene	mut_from	mut_res	mut_to	mutation	mutation_res
dbsnp_benign	gnomad_12_8835642_G_C_11047499r1	A2ML1	G	207	R	G207R	G207
dbsnp_benign	gnomad_12_8838341_C_A_61921916r3	A2ML1	D	287	E	D287E	D287
dbsnp_benign	gnomad_12_8848823_T_C_150488553r5	A2ML1	I	646	T	I646T	I646
dbsnp_benign	gnomad_12_8850213_G_A_192221816r7	A2ML1	E	725	K	E725K	E725
dbsnp_benign	gnomad_12_8851798_A_C_200618482r9	A2ML1	E	750	A	E750A	E750
dbsnp_benign	gnomad_12_8852306_C_T_200763256r10	A2ML1	H	854	Y	H854Y	H854
dbsnp_benign	gnomad_12_8857239_T_C_202179061r11	A2ML1	M	975	T	M975T	M975
dbsnp_benign	gnomad_12_8863860_C_T_73040625r12	A2ML1	A	1190	V	A1190V	A1190
dbsnp_benign	gnomad_12_8868002_A_G_201478459r14	A2ML1	N	1293	S	N1293S	N1293
dbsnp_benign	gnomad_12_8868027_G_C_77431272r16	A2ML1	E	1301	D	E1301D	E1301
dbsnp_benign	gnomad_12_8868258_C_T_190379856r17	A2ML1	P	1321	L	P1321L	P1321
dbsnp_benign	gnomad_12_53309237_G_T_1546808r20	AAAS	F	285	L	F285L	F285
dbsnp_benign	gnomad_12_53307533_C_T_34451260r21	AAAS	G	533	R	G533R	G533
dbsnp_benign	gnomad_16_70255829_G_A_138081804r23	AARS1	R	729	W	R729W	R729
dbsnp_benign	gnomad_16_70264969_C_A_771059047r26	AARS1	S	494	I	S494I	S494
dbsnp_benign	gnomad_16_70265040_G_C_79785372r29	AARS1	I	470	M	I470M	I470
dbsnp_benign	gnomad_16_70270312_G_A_141840552r32	AARS1	P	234	S	P234S	P234
dbsnp_benign	gnomad_9_104809518_G_A_201879964r34	ABCA1	L	1408	F	L1408F	L1408
dbsnp_benign	gnomad_9_104816339_G_A_76881554r35	ABCA1	S	1181	F	S1181F	S1181
dbsnp_benign	gnomad_9_104818839_C_T_13306073r36	ABCA1	V	1096	I	V1096I	V1096
dbsnp_benign	gnomad_9_104826974_C_T_2066718r37	ABCA1	V	771	M	V771M	V771
dbsnp_benign	gnomad_9_104828942_C_T_114620717r39	ABCA1	A	697	T	A697T	A697
dbsnp_benign	gnomad_9_104829118_C_T_374190304r40	ABCA1	R	638	Q	R638Q	R638
dbsnp_benign	gnomad_9_104832745_G_C_148314522r41	ABCA1	D	446	E	D446E	D446
dbsnp_benign	gnomad_9_104840305_G_A_200030513r42	ABCA1	A	343	V	A343V	A343
dbsnp_benign	gnomad_9_104840305_G_C_200030513r43	ABCA1	A	343	G	A343G	A343
dbsnp_benign	gnomad_2_214983804_T_C_149610963r45	ABCA12	I	1409	V	I1409V	I1409
dbsnp_benign	gnomad_2_215018025_G_T_148979792r47	ABCA12	P	589	T	P589T	P589
dbsnp_benign	gnomad_2_215019708_C_G_113112835r49	ABCA12	S	459	T	S459T	S459
dbsnp_benign	gnomad_2_215036964_G_A_138402017r50	ABCA12	S	325	F	S325F	S325
dbsnp_benign	gnomad_9_104784372_G_T_34879708r52	ABCA1	D	2243	E	D2243E	D2243
dbsnp_benign	gnomad_9_104788041_G_A_200788099r54	ABCA1	A	2028	V	A2028V	A2028
dbsnp_benign	gnomad_16_2295671_T_C_34912779r56	ABCA3	H	778	R	H778R	H778
dbsnp_benign	gnomad_1_94001992_C_G_41292677r60	ABCA4	V	2050	L	V2050L	V2050
dbsnp_benign	gnomad_1_94008290_G_A_56142141r61	ABCA4	P	1948	L	P1948L	P1948
dbsnp_benign	gnomad_1_94010911_T_A_1801466r63	ABCA4	N	1868	I	N1868I	N1868
dbsnp_benign	gnomad_1_94030497_G_A_1800549r65	ABCA4	T	1428	M	T1428M	T1428
dbsnp_benign	gnomad_1_94030524_A_G_142673376r67	ABCA4	M	1419	T	M1419T	M1419
dbsnp_benign	gnomad_1_94032007_C_T_61750129r68	ABCA4	R	1300	Q	R1300Q	R1300
dbsnp_benign	gnomad_1_94037332_A_G_76258939r70	ABCA4	M	1209	T	M1209T	M1209
dbsnp_benign	gnomad_1_94040048_A_C_61750126r72	ABCA4	L	1201	R	L1201R	L1201
dbsnp_benign	gnomad_1_94040103_C_A_75267647r74	ABCA4	G	1183	C	G1183C	G1183
dbsnp_benign	gnomad_1_94047009_C_T_1801581r76	ABCA4	R	943	Q	R943Q	R943
dbsnp_benign	gnomad_1_94062587_C_T_61749417r78	ABCA4	V	643	M	V643M	V643
dbsnp_benign	gnomad_1_94098927_C_T_6657239r79	ABCA4	R	212	H	R212H	R212
dbsnp_benign	gnomad_1_94078678_T_C_3112831r83	ABCA4	H	423	R	H423R	H423
dbsnp_benign	gnomad_2_168927250_T_G_200709879r85	ABCB11	K	1175	T	K1175T	K1175
dbsnp_benign	gnomad_2_168964283_A_G_150572999r86	ABCB11	S	701	P	S701P	S701
dbsnp_benign	gnomad_2_168971849_G_T_111482608r87	ABCB11	Q	546	K	Q546K	Q546
dbsnp_benign	gnomad_7_87452957_T_C_58238559r91	ABCB4	T	175	A	T175A	T175
dbsnp_benign	gnomad_2_219213284_C_T_145526996r93	ABCB6	G	588	S	G588S	G588
dbsnp_benign	gnomad_2_219217782_C_T_150221689r95	ABCB6	R	192	Q	R192Q	R192
dbsnp_benign	gnomad_2_219217783_G_A_149202834r97	ABCB6	R	192	W	R192W	R192
dbsnp_benign	gnomad_X_75073874_C_T_147584361r98	ABCB7	R	313	Q	R313Q	R313
dbsnp_benign	gnomad_X_75114789_T_C_201842753r99	ABCB7	K	71	E	K71E	K71
dbsnp_benign	gnomad_10_99800412_G_A_7080681r101	ABCC2	R	353	H	R353H	R353
dbsnp_benign	gnomad_10_99831980_T_C_45441199r103	ABCC2	I	1036	T	I1036T	I1036
dbsnp_benign	gnomad_10_99836218_G_T_8187692r105	ABCC2	R	1181	L	R1181L	R1181
dbsnp_benign	gnomad_10_99836218_G_A_8187692r106	ABCC2	R	1181	Q	R1181Q	R1181
dbsnp_benign	gnomad_10_99843874_A_G_8187699r108	ABCC2	T	1273	A	T1273A	T1273
dbsnp_benign	gnomad_16_16169805_G_T_61340537r110	ABCC6	L	946	I	L946I	L946
dbsnp_benign	gnomad_11_17393023_C_T_8192690r112	ABCC8	V	1572	I	V1572I	V1572
dbsnp_benign	gnomad_11_17393034_C_T_374743072r114	ABCC8	R	1568	Q	R1568Q	R1568
dbsnp_benign	gnomad_11_17405500_G_C_776975807r116	ABCC8	I	1131	M	I1131M	I1131
dbsnp_benign	gnomad_11_17406748_G_A_139524121r117	ABCC8	T	1068	M	T1068M	T1068
dbsnp_benign	gnomad_11_17427095_C_T_138687850r120	ABCC8	A	726	T	A726T	A726
dbsnp_benign	gnomad_11_17427923_G_A_150316347r121	ABCC8	T	687	M	T687M	T687
dbsnp_benign	gnomad_11_17428371_C_T_146378237r122	ABCC8	R	653	Q	R653Q	R653
dbsnp_benign	gnomad_11_17428630_G_A_58241708r123	ABCC8	R	620	C	R620C	R620
dbsnp_benign	gnomad_11_17430953_C_T_4148619r124	ABCC8	V	560	M	V560M	V560
dbsnp_benign	gnomad_11_17460675_C_T_185040406r125	ABCC8	R	275	Q	R275Q	R275
dbsnp_benign	gnomad_12_21864476_C_T_61688134r129	ABCC9	V	734	I	V734I	V734
dbsnp_benign	gnomad_12_21875696_C_T_148174226r131	ABCC9	G	684	S	G684S	G684
dbsnp_benign	gnomad_X_153725304_A_C_183021839r132	ABCD1	N	13	T	N13T	N13
dbsnp_benign	gnomad_X_153725447_G_A_782134465r133	ABCD1	A	61	T	A61T	A61
dbsnp_benign	gnomad_X_153726023_C_G_150151955r134	ABCD1	L	253	V	L253V	L253
dbsnp_benign	gnomad_X_153736474_C_T_368061976r135	ABCD1	R	452	W	R452W	R452
dbsnp_benign	gnomad_X_153740687_T_C_79383557r137	ABCD1	V	583	A	V583A	V583
dbsnp_benign	gnomad_X_153740687_T_A_79383557r138	ABCD1	V	583	E	V583E	V583
dbsnp_benign	gnomad_14_74286717_C_T_143288344r142	ABCD4	R	579	Q	R579Q	R579
dbsnp_benign	gnomad_14_74292362_C_T_147100216r144	ABCD4	R	348	Q	R348Q	R348
dbsnp_benign	gnomad_2_43832056_G_C_145164937r146	ABCG5	A	98	G	A98G	A98
dbsnp_benign	gnomad_2_43838600_C_G_56204478r148	ABCG5	G	27	A	G27A	G27
dbsnp_benign	gnomad_2_43851752_G_A_74358901r150	ABCG8	R	164	Q	R164Q	R164
dbsnp_benign	gnomad_2_43875302_G_A_140690030r151	ABCG8	A	549	T	A549T	A549
dbsnp_benign	gnomad_3_43702296_T_C_2302349r153	ABHD5	I	72	T	I72T	I72
dbsnp_benign	gnomad_15_88838822_G_A_199701329r155	ACAN	R	77	H	R77H	R77
dbsnp_benign	gnomad_15_88856792_A_G_12899191r159	ACAN	T	1403	A	T1403A	T1403
dbsnp_benign	gnomad_15_88856792_A_T_12899191r161	ACAN	T	1403	S	T1403S	T1403
dbsnp_benign	gnomad_1_180274566_A_C_200187045r162	LHX4	H	387	P	H387P	H387
dbsnp_benign	gnomad_17_63484395_A_G_12709426r166	ACE	D	592	G	D592G	D592
dbsnp_benign	gnomad_17_63491216_C_T_3730043r168	ACE	T	916	M	T916M	T916
dbsnp_benign	gnomad_17_63496854_C_T_12709442r169	ACE	T	1187	M	T1187M	T1187
dbsnp_benign	gnomad_17_63497281_G_A_4980r171	ACE	R	1279	Q	R1279Q	R1279
dbsnp_benign	gnomad_17_75948415_G_A_35629489r175	ACOX1	R	591	C	R591C	R591
dbsnp_benign	gnomad_17_75973754_C_T_3744032r177	ACOX1	G	101	S	G101S	G101
dbsnp_benign	gnomad_16_89101281_C_G_147597284r180	ACSF3	I	200	M	I200M	I200
dbsnp_benign	gnomad_16_89112123_C_T_143793502r182	ACSF3	P	285	L	P285L	P285
dbsnp_benign	gnomad_10_88948853_G_T_141538225r187	ACTA2	D	26	E	D26E	D26
dbsnp_benign	gnomad_14_68874941_G_A_77499007r188	ACTN1	P	866	L	P866L	P866
dbsnp_benign	gnomad_1_236744668_C_T_143749154r192	ACTN2	S	433	L	S433L	S433
dbsnp_benign	gnomad_1_236744702_C_G_373709019r194	ACTN2	H	444	Q	H444Q	H444
dbsnp_benign	gnomad_1_236747686_G_A_142943120r197	ACTN2	A	476	T	A476T	A476
dbsnp_benign	gnomad_1_236747712_G_C_200529923r198	ACTN2	Q	484	H	Q484H	Q484
dbsnp_benign	gnomad_1_236751561_A_G_200631005r201	ACTN2	E	583	G	E583G	E583
dbsnp_benign	gnomad_1_236751623_A_G_35997569r202	ACTN2	M	604	V	M604V	M604
dbsnp_benign	gnomad_1_236753971_G_A_138452803r204	ACTN2	D	622	N	D622N	D622
dbsnp_benign	gnomad_1_236755191_C_G_193922635r205	ACTN2	T	716	R	T716R	T716
dbsnp_benign	gnomad_1_236755191_C_T_193922635r206	ACTN2	T	716	M	T716M	T716
dbsnp_benign	gnomad_1_236757492_C_A_149433837r207	ACTN2	R	721	S	R721S	R721
dbsnp_benign	gnomad_19_38717102_G_A_112545413r208	ACTN4	R	310	Q	R310Q	R310
dbsnp_benign	gnomad_2_157780527_G_C_34056189r210	ACVR1	H	47	Q	H47Q	H47
dbsnp_benign	gnomad_22_17188375_C_T_74317375r211	ADA2	V	349	I	V349I	V349
dbsnp_benign	gnomad_22_17189987_C_T_146597836r212	ADA2	M	309	I	M309I	M309
dbsnp_benign	gnomad_22_17207102_G_A_115986203r214	ADA2	R	171	W	R171W	R171
dbsnp_benign	gnomad_22_17209484_G_A_61747288r216	ADA2	T	65	M	T65M	T65
dbsnp_benign	gnomad_22_17209484_G_T_61747288r217	ADA2	T	65	K	T65K	T65
dbsnp_benign	gnomad_7_88125640_C_G_201142062r218	ADAM22	P	220	R	P220R	P220
dbsnp_benign	gnomad_8_39011688_G_A_61753672r220	ADAM9	E	76	K	E76K	E76
dbsnp_benign	gnomad_8_39023298_G_A_140082569r222	ADAM9	R	296	Q	R296Q	R296
dbsnp_benign	gnomad_8_39054572_G_A_78001852r224	ADAM9	R	465	Q	R465Q	R465
dbsnp_benign	gnomad_19_8586451_A_C_10420313r226	ADAMTS10	L	808	R	L808R	L808
dbsnp_benign	gnomad_19_8592114_G_A_112970413r228	ADAMTS10	P	17	S	P17S	P17
dbsnp_benign	gnomad_19_8605230_C_T_61750006r230	ADAMTS10	E	73	K	E73K	E73
dbsnp_benign	gnomad_9_133422462_C_T_34024143r231	ADAMTS13	R	7	W	R7W	R7
dbsnp_benign	gnomad_9_133440409_C_G_28647808r237	ADAMTS13	P	618	A	P618A	P618
dbsnp_benign	gnomad_9_133440431_G_A_36090624r239	ADAMTS13	R	625	H	R625H	R625
dbsnp_benign	gnomad_9_133440431_G_T_36090624r241	ADAMTS13	R	625	L	R625L	R625
dbsnp_benign	gnomad_9_133442704_C_T_41314453r242	ADAMTS13	A	732	V	A732V	A732
dbsnp_benign	gnomad_9_133442727_G_A_36221451r243	ADAMTS13	E	740	K	E740K	E740
dbsnp_benign	gnomad_9_133444936_G_A_34104386r245	ADAMTS13	V	832	M	V832M	V832
dbsnp_benign	gnomad_9_133445787_C_T_685523r248	ADAMTS13	A	900	V	A900V	A900
dbsnp_benign	gnomad_9_133454467_G_A_28503257r250	ADAMTS13	A	1033	T	A1033T	A1033
dbsnp_benign	gnomad_9_133455322_G_A_61751476r252	ADAMTS13	R	1096	H	R1096H	R1096
dbsnp_benign	gnomad_16_77291428_G_T_35478105r257	ADAMTS18	S	1080	R	S1080R	S1080
dbsnp_benign	gnomad_5_179122718_G_A_79330641r259	ADAMTS2	A	1005	V	A1005V	A1005
dbsnp_benign	gnomad_5_179273003_G_A_76704342r262	ADAMTS2	A	199	V	A199V	A199
dbsnp_benign	gnomad_4_72290961_T_C_143166648r263	ADAMTS3	N	942	S	N942S	N942
dbsnp_benign	gnomad_9_133554507_G_A_35767802r265	ADAMTSL2	V	364	I	V364I	V364
dbsnp_benign	gnomad_9_133554678_G_A_752071055r267	ADAMTSL2	G	421	S	G421S	G421
dbsnp_benign	gnomad_9_133555922_C_G_7868941r271	ADAMTSL2	H	547	Q	H547Q	H547
dbsnp_benign	gnomad_1_150559106_G_A_376803411r272	ADAMTSL4	A	902	T	A902T	A902
dbsnp_benign	gnomad_1_150559786_C_T_139784416r274	ADAMTSL4	T	990	M	T990M	T990
dbsnp_benign	gnomad_1_150553998_G_A_142354320r276	ADAMTSL4	G	336	D	G336D	G336
dbsnp_benign	gnomad_1_150558055_C_T_56055939r278	ADAMTSL4	P	763	L	P763L	P763
dbsnp_benign	gnomad_1_150558055_C_G_56055939r279	ADAMTSL4	P	763	R	P763R	P763
dbsnp_benign	gnomad_1_154601639_T_A_34154757r281	ADAR	I	335	F	I335F	I335
dbsnp_benign	gnomad_1_154601870_C_T_201143561r282	ADAR	G	258	R	G258R	G258
dbsnp_benign	gnomad_4_22424214_C_T_61745011r283	ADGRA3	G	528	S	G528S	G528
dbsnp_benign	gnomad_16_57655473_C_G_1801257r287	ADGRG1	S	281	R	S281R	S281
dbsnp_benign	gnomad_16_57655474_G_C_146704802r289	ADGRG1	G	282	R	G282R	G282
dbsnp_benign	gnomad_16_57655474_G_T_146704802r291	ADGRG1	G	282	W	G282W	G282
dbsnp_benign	gnomad_5_90652411_C_G_147062294r292	ADGRV1	S	1161	C	S1161C	S1161
dbsnp_benign	gnomad_5_90652488_A_G_16868935r294	ADGRV1	I	1187	V	I1187V	I1187
dbsnp_benign	gnomad_5_90683874_A_G_41303352r299	ADGRV1	N	1985	D	N1985D	N1985
dbsnp_benign	gnomad_5_90684016_C_T_142013761r301	ADGRV1	A	2032	V	A2032V	A2032
dbsnp_benign	gnomad_5_90685888_G_A_149390094r303	ADGRV1	R	2128	Q	R2128Q	R2128
dbsnp_benign	gnomad_5_90685888_G_T_149390094r304	ADGRV1	R	2128	L	R2128L	R2128
dbsnp_benign	gnomad_5_90689978_T_C_200055351r305	ADGRV1	V	2203	A	V2203A	V2203
dbsnp_benign	gnomad_5_90692732_G_A_111033470r307	ADGRV1	R	2360	H	R2360H	R2360
dbsnp_benign	gnomad_5_90694338_C_T_201733037r309	ADGRV1	P	2528	S	P2528S	P2528
dbsnp_benign	gnomad_5_90705420_G_A_111033530r311	ADGRV1	A	2803	T	A2803T	A2803
dbsnp_benign	gnomad_5_90745073_T_C_41311343r313	ADGRV1	M	3526	T	M3526T	M3526
dbsnp_benign	gnomad_5_90776525_A_C_200805176r317	ADGRV1	H	4159	P	H4159P	H4159
dbsnp_benign	gnomad_5_90791344_C_G_79464236r319	ADGRV1	Q	4839	E	Q4839E	Q4839
dbsnp_benign	gnomad_5_91150067_A_G_200111522r321	ADGRV1	N	6157	S	N6157S	N6157
dbsnp_benign	gnomad_5_90720207_T_A_116480183r322	ADGRV1	S	3203	T	S3203T	S3203
dbsnp_benign	gnomad_20_50891743_T_C_564373258r324	ADNP	M	991	V	M991V	M991
dbsnp_benign	gnomad_20_50891932_C_G_76458950r325	ADNP	D	928	H	D928H	D928
dbsnp_benign	gnomad_22_40359030_C_G_199761158r327	ADSL	H	217	D	H217D	H217
dbsnp_benign	gnomad_X_148662220_A_G_142559324r328	AFF2	N	165	D	N165D	N165
dbsnp_benign	gnomad_X_148955879_C_G_376847375r329	AFF2	H	612	D	H612D	H612
dbsnp_benign	gnomad_X_148958424_C_G_151043891r330	AFF2	P	886	A	P886A	P886
dbsnp_benign	gnomad_4_177438770_C_T_192195150r331	AGA	R	161	Q	R161Q	R161
dbsnp_benign	gnomad_4_177442366_T_G_149092606r332	AGA	K	4	Q	K4Q	K4
dbsnp_benign	gnomad_5_77035624_G_A_34203073r333	AGGF1	E	133	K	E133K	E133
dbsnp_benign	gnomad_7_141555483_A_G_148294392r335	AGK	K	6	R	K6R	K6
dbsnp_benign	gnomad_7_141651566_C_T_142069429r336	AGK	T	363	M	T363M	T363
dbsnp_benign	gnomad_1_99875226_G_T_28730701r337	AGL	K	385	N	K385N	K385
dbsnp_benign	gnomad_1_99876493_C_T_149771710r339	AGL	S	440	F	S440F	S440
dbsnp_benign	gnomad_1_99892551_A_G_147165298r342	AGL	Y	1068	C	Y1068C	Y1068
dbsnp_benign	gnomad_9_136673873_G_A_145975461r343	AGPAT2	A	239	V	A239V	A239
dbsnp_benign	gnomad_9_136677113_G_A_142145391r346	AGPAT2	R	114	C	R114C	R114
dbsnp_benign	gnomad_2_177392824_G_A_557931141r350	AGPS	G	12	D	G12D	G12
dbsnp_benign	gnomad_2_177392937_C_T_778087162r351	AGPS	R	50	W	R50W	R50
dbsnp_benign	gnomad_1_1020239_G_C_201073369r352	AGRN	V	23	L	V23L	V23
dbsnp_benign	gnomad_1_1041218_C_T_200607541r354	AGRN	T	153	I	T153I	T153
dbsnp_benign	gnomad_1_1041648_G_T_138031468r356	AGRN	A	270	S	A270S	A270
dbsnp_benign	gnomad_1_1043594_G_A_79016973r358	AGRN	V	449	M	V449M	V449
dbsnp_benign	gnomad_1_1045973_C_T_116836855r362	AGRN	A	792	V	A792V	A792
dbsnp_benign	gnomad_1_1046478_C_T_200807722r363	AGRN	P	893	L	P893L	P893
dbsnp_benign	gnomad_1_1046562_C_A_3813188r364	AGRN	T	921	N	T921N	T921
dbsnp_benign	gnomad_1_1046562_C_T_3813188r366	AGRN	T	921	I	T921I	T921
dbsnp_benign	gnomad_1_1046833_G_C_150132566r367	AGRN	L	983	F	L983F	L983
dbsnp_benign	gnomad_1_1048224_C_T_184970403r369	AGRN	R	1217	W	R1217W	R1217
dbsnp_benign	gnomad_1_1049046_C_T_201346452r371	AGRN	R	1324	C	R1324C	R1324
dbsnp_benign	gnomad_1_1049591_G_A_111818381r373	AGRN	A	1409	T	A1409T	A1409
dbsnp_benign	gnomad_1_1049746_G_C_199876002r375	AGRN	Q	1460	H	Q1460H	Q1460
dbsnp_benign	gnomad_1_1051811_G_A_139415524r376	AGRN	E	1782	K	E1782K	E1782
dbsnp_benign	gnomad_1_1053827_G_C_74685771r378	AGRN	S	1827	T	S1827T	S1827
dbsnp_benign	gnomad_1_1054917_A_G_377296839r380	AGRN	H	1943	R	H1943R	H1943
dbsnp_benign	gnomad_1_230710441_G_A_34829218r384	AGT	T	128	M	T128M	T128
dbsnp_benign	gnomad_1_230710700_A_G_61731497r386	AGT	C	42	R	C42R	C42
dbsnp_benign	gnomad_X_116172342_G_T_121917810r387	AGTR2	G	21	V	G21V	G21
dbsnp_benign	gnomad_2_240868891_C_A_115014558r389	AGXT	T	9	N	T9N	T9
dbsnp_benign	gnomad_2_240868897_C_A_34116584r391	AGXT	P	11	H	P11H	P11
dbsnp_benign	gnomad_2_240868897_C_T_34116584r392	AGXT	P	11	L	P11L	P11
dbsnp_benign	gnomad_2_240869010_A_C_74205173r394	AGXT	M	49	L	M49L	M49
dbsnp_benign	gnomad_2_240873011_C_T_117195882r396	AGXT	A	186	V	A186V	A186
dbsnp_benign	gnomad_2_240873044_G_A_34664134r398	AGXT	R	197	Q	R197Q	R197
dbsnp_benign	gnomad_2_240877573_G_A_13408961r402	AGXT	A	295	T	A295T	A295
dbsnp_benign	gnomad_6_135318577_G_A_117447608r406	AHI1	S	1123	F	S1123F	S1123
dbsnp_benign	gnomad_6_135394832_T_G_6940875r407	AHI1	Q	1018	P	Q1018P	Q1018
dbsnp_benign	gnomad_6_135404967_C_T_35851478r410	AHI1	R	991	H	R991H	R991
dbsnp_benign	gnomad_6_135411511_T_C_41288013r411	AHI1	Y	933	C	Y933C	Y933
dbsnp_benign	gnomad_6_135455774_C_T_545841352r412	AHI1	R	435	Q	R435Q	R435
dbsnp_benign	gnomad_6_135457656_T_C_200201741r413	AHI1	D	330	G	D330G	D330
dbsnp_benign	gnomad_6_135465839_G_A_143522987r414	AHI1	P	242	S	P242S	P242
dbsnp_benign	gnomad_6_135490676_G_A_199612496r416	AHI1	R	28	C	R28C	R28
dbsnp_benign	gnomad_14_104949596_G_A_79599750r417	AHNAK2	P	1952	L	P1952L	P1952
dbsnp_benign	gnomad_X_130165554_G_A_61730896r419	AIFM1	P	35	S	P35S	P35
dbsnp_benign	gnomad_11_67483226_G_A_116940576r421	AIP	G	23	E	G23E	G23
dbsnp_benign	gnomad_11_67489288_G_A_147931650r422	AIP	V	101	M	V101M	V101
dbsnp_benign	gnomad_17_6425678_C_A_115681466r423	AIPL1	A	313	S	A313S	A313
dbsnp_benign	gnomad_17_6425710_C_A_62637015r425	AIPL1	R	302	L	R302L	R302
dbsnp_benign	gnomad_17_6428442_G_A_8069375r426	AIPL1	T	114	I	T114I	T114
dbsnp_benign	gnomad_17_6433927_C_G_12449580r428	AIPL1	D	90	H	D90H	D90
dbsnp_benign	gnomad_17_6434055_G_C_150656720r430	AIPL1	T	47	R	T47R	T47
dbsnp_benign	gnomad_21_44287550_C_T_11910214r432	AIRE	P	166	L	P166L	P166
dbsnp_benign	gnomad_21_44288354_C_A_34219046r434	AIRE	T	183	N	T183N	T183
dbsnp_benign	gnomad_21_44290023_C_G_1800520r436	AIRE	S	278	R	S278R	S278
dbsnp_benign	gnomad_1_33013276_C_T_12116440r438	AK2	A	209	T	A209T	A209
dbsnp_benign	gnomad_1_33013276_C_A_12116440r439	AK2	A	209	S	A209S	A209
dbsnp_benign	gnomad_7_91973742_C_T_142401936r440	AKAP9	S	27	L	S27L	S27
dbsnp_benign	gnomad_7_91973801_C_T_35669569r442	AKAP9	H	47	Y	H47Y	H47
dbsnp_benign	gnomad_7_91992989_G_C_144888041r444	AKAP9	E	170	D	E170D	E170
dbsnp_benign	gnomad_7_92001218_G_A_60031334r445	AKAP9	R	434	Q	R434Q	R434
dbsnp_benign	gnomad_7_92001289_G_C_143894795r446	AKAP9	A	458	P	A458P	A458
dbsnp_benign	gnomad_7_92002342_A_G_144615758r447	AKAP9	I	809	V	I809V	I809
dbsnp_benign	gnomad_7_92002394_T_C_534185372r449	AKAP9	I	826	T	I826T	I826
dbsnp_benign	gnomad_7_92014296_G_A_139965373r452	AKAP9	A	1194	T	A1194T	A1194
dbsnp_benign	gnomad_7_92017092_G_A_146797353r453	AKAP9	R	1276	Q	R1276Q	R1276
dbsnp_benign	gnomad_7_92029945_T_C_73407505r455	AKAP9	M	1400	T	M1400T	M1400
dbsnp_benign	gnomad_7_92038599_G_C_34086871r457	AKAP9	D	1507	H	D1507H	D1507
dbsnp_benign	gnomad_7_92040822_G_A_2230768r459	AKAP9	R	1614	Q	R1614Q	R1614
dbsnp_benign	gnomad_7_92045091_T_C_150016098r462	AKAP9	I	1749	T	I1749T	I1749
dbsnp_benign	gnomad_7_92052726_T_G_151021935r463	AKAP9	V	1790	G	V1790G	V1790
dbsnp_benign	gnomad_7_92052785_A_G_115624293r465	AKAP9	M	1810	V	M1810V	M1810
dbsnp_benign	gnomad_7_92065387_A_G_139963188r466	AKAP9	N	2045	S	N2045S	N2045
dbsnp_benign	gnomad_7_92070953_T_C_76177450r468	AKAP9	S	2186	P	S2186P	S2186
dbsnp_benign	gnomad_7_92079584_A_G_35759833r472	AKAP9	K	2484	R	K2484R	K2484
dbsnp_benign	gnomad_7_92079771_A_G_144662445r474	AKAP9	I	2546	M	I2546M	I2546
dbsnp_benign	gnomad_7_92083295_A_C_144875383r477	AKAP9	K	2762	N	K2762N	K2762
dbsnp_benign	gnomad_7_92083384_A_G_6960867r479	AKAP9	N	2792	S	N2792S	N2792
dbsnp_benign	gnomad_7_92083494_G_A_149946443r481	AKAP9	E	2829	K	E2829K	E2829
dbsnp_benign	gnomad_7_92085597_C_A_1063242r483	AKAP9	P	2979	T	P2979T	P2979
dbsnp_benign	gnomad_7_92096722_A_G_201048693r486	AKAP9	R	3255	G	R3255G	R3255
dbsnp_benign	gnomad_7_92096888_G_A_78351282r487	AKAP9	R	3310	Q	R3310Q	R3310
dbsnp_benign	gnomad_7_92097077_C_A_140470576r489	AKAP9	S	3373	Y	S3373Y	S3373
dbsnp_benign	gnomad_7_92097290_A_G_34956633r490	AKAP9	Q	3444	R	Q3444R	Q3444
dbsnp_benign	gnomad_7_92099813_A_G_34327395r492	AKAP9	M	3614	V	M3614V	M3614
dbsnp_benign	gnomad_7_92099831_A_G_142729919r494	AKAP9	I	3620	V	I3620V	I3620
dbsnp_benign	gnomad_7_92102631_G_A_186148498r496	AKAP9	R	3712	Q	R3712Q	R3712
dbsnp_benign	gnomad_7_92102721_G_C_34101758r497	AKAP9	R	3742	P	R3742P	R3742
dbsnp_benign	gnomad_7_92102769_G_A_141856443r499	AKAP9	R	3758	H	R3758H	R3758
dbsnp_benign	gnomad_7_92102796_C_T_149979685r501	AKAP9	S	3767	L	S3767L	S3767
dbsnp_benign	gnomad_7_92110149_T_C_77447750r503	AKAP9	M	3905	T	M3905T	M3905
dbsnp_benign	gnomad_X_55014748_C_T_141305388r507	ALAS2	R	479	Q	R479Q	R479
dbsnp_benign	gnomad_X_55014863_C_T_760790600r508	ALAS2	E	441	K	E441K	E441
dbsnp_benign	gnomad_X_55027805_C_T_189947718r509	ALAS2	M	1	I	M1I	M1
dbsnp_benign	gnomad_5_126545018_T_C_61757684r510	ALDH7A1	T	523	A	T523A	T523
dbsnp_benign	gnomad_16_5077459_T_G_112668461r513	ALG1	F	185	C	F185C	F185
dbsnp_benign	gnomad_16_5078837_G_A_529013891r515	ALG1	R	274	H	R274H	R274
dbsnp_benign	gnomad_16_5083716_C_G_149319732r519	ALG1	L	408	V	L408V	L408
dbsnp_benign	gnomad_13_52019041_A_T_150818619r520	ALG11	N	58	I	N58I	N58
dbsnp_benign	gnomad_22_49904452_G_C_182006999r521	ALG12	I	349	M	I349M	I349
dbsnp_benign	gnomad_X_111681260_C_A_200293248r523	ALG13	D	14	E	D14E	D14
dbsnp_benign	gnomad_X_111682154_A_G_149808406r524	ALG13	N	35	S	N35S	N35
dbsnp_benign	gnomad_X_111711720_C_T_753556936r528	ALG13	P	294	S	P294S	P294
dbsnp_benign	gnomad_X_111728203_A_G_748648454r530	ALG13	T	756	A	T756A	T756
dbsnp_benign	gnomad_X_111728215_G_T_773286994r532	ALG13	A	760	S	A760S	A760
dbsnp_benign	gnomad_X_111730395_G_A_745411126r533	ALG13	G	790	E	G790E	G790
dbsnp_benign	gnomad_X_111736801_G_C_142841538r534	ALG13	A	873	P	A873P	A873
dbsnp_benign	gnomad_X_111736838_T_C_781459134r536	ALG13	I	885	T	I885T	I885
dbsnp_benign	gnomad_X_111736856_C_T_200066623r537	ALG13	S	891	F	S891F	S891
dbsnp_benign	gnomad_X_111757622_A_G_201055779r538	ALG13	Y	1003	C	Y1003C	Y1003
dbsnp_benign	gnomad_X_111759806_A_G_372990620r540	ALG13	Y	1074	C	Y1074C	Y1074
dbsnp_benign	gnomad_X_111759806_A_T_372990620r541	ALG13	Y	1074	F	Y1074F	Y1074
dbsnp_benign	gnomad_X_111759806_A_C_372990620r542	ALG13	Y	1074	S	Y1074S	Y1074
dbsnp_benign	gnomad_X_111759943_A_G_369167525r543	ALG13	I	1120	V	I1120V	I1120
dbsnp_benign	gnomad_1_95072868_C_T_34364382r544	ALG14	A	11	T	A11T	A11
dbsnp_benign	gnomad_9_99218425_A_C_62562374r547	ALG2	L	254	V	L254V	L254
dbsnp_benign	gnomad_1_63411996_A_G_61755863r548	ALG6	T	251	A	T251A	T251
dbsnp_benign	gnomad_11_111809772_A_C_12575909r550	ALG9	I	528	S	I528S	I528
dbsnp_benign	gnomad_11_111836229_G_A_185149177r552	ALG9	P	506	L	P506L	P506
dbsnp_benign	gnomad_11_111857609_C_G_36111204r556	ALG9	A	232	P	A232P	A232
dbsnp_benign	gnomad_11_111857609_C_T_36111204r557	ALG9	A	232	T	A232T	A232
dbsnp_benign	gnomad_2_29193251_C_G_78174819r559	ALK	K	1612	N	K1612N	K1612
dbsnp_benign	gnomad_2_29193607_C_T_199940609r560	ALK	G	1494	R	G1494R	G1494
dbsnp_benign	gnomad_2_29193654_A_G_141010693r561	ALK	M	1478	T	M1478T	M1478
dbsnp_benign	gnomad_2_29225494_C_T_370049091r562	ALK	A	1047	T	A1047T	A1047
dbsnp_benign	gnomad_2_29226954_G_A_35073634r563	ALK	T	1012	M	T1012M	T1012
dbsnp_benign	gnomad_2_29228936_G_C_201042802r568	ALK	F	921	L	F921L	F921
dbsnp_benign	gnomad_2_29232359_C_G_61754865r569	ALK	E	859	D	E859D	E859
dbsnp_benign	gnomad_2_29239770_G_T_770603023r574	ALK	H	755	Q	H755Q	H755
dbsnp_benign	gnomad_2_29251182_G_T_376175333r577	ALK	N	709	K	N709K	N709
dbsnp_benign	gnomad_2_29275101_G_A_35228363r578	ALK	T	680	I	T680I	T680
dbsnp_benign	gnomad_2_29383737_C_G_111796753r580	ALK	S	426	T	S426T	S426
dbsnp_benign	gnomad_2_29383780_G_A_147102592r581	ALK	R	412	C	R412C	R412
dbsnp_benign	gnomad_2_29694916_C_G_56077855r582	ALK	E	296	Q	E296Q	E296
dbsnp_benign	gnomad_2_29694916_C_T_56077855r583	ALK	E	296	K	E296K	E296
dbsnp_benign	gnomad_2_29717589_C_T_138686378r586	ALK	R	259	H	R259H	R259
dbsnp_benign	gnomad_2_29717589_C_G_138686378r587	ALK	R	259	P	R259P	R259
dbsnp_benign	gnomad_2_29920173_C_A_55697431r588	ALK	V	163	L	V163L	V163
dbsnp_benign	gnomad_2_73426482_G_A_45630557r591	ALMS1	V	423	I	V423I	V423
dbsnp_benign	gnomad_2_73448881_A_G_17848880r593	ALMS1	E	785	G	E785G	E785
dbsnp_benign	gnomad_2_73449793_C_G_556855697r597	ALMS1	T	1089	R	T1089R	T1089
dbsnp_benign	gnomad_2_73449793_C_A_556855697r598	ALMS1	T	1089	K	T1089K	T1089
dbsnp_benign	gnomad_2_73449838_G_A_201074268r599	ALMS1	G	1104	D	G1104D	G1104
dbsnp_benign	gnomad_2_73451412_C_T_201874722r601	ALMS1	R	1629	W	R1629W	R1629
dbsnp_benign	gnomad_2_73451515_C_T_188807564r602	ALMS1	T	1663	I	T1663I	T1663
dbsnp_benign	gnomad_2_73451716_A_G_201390755r603	ALMS1	E	1730	G	E1730G	E1730
dbsnp_benign	gnomad_2_73451886_A_G_45608038r605	ALMS1	N	1787	D	N1787D	N1787
dbsnp_benign	gnomad_2_73451960_G_C_78039319r607	ALMS1	K	1811	N	K1811N	K1811
dbsnp_benign	gnomad_2_73452534_A_G_7587103r608	ALMS1	I	2003	V	I2003V	I2003
dbsnp_benign	gnomad_2_73452609_T_C_149096794r609	ALMS1	S	2028	P	S2028P	S2028
dbsnp_benign	gnomad_2_73452829_C_T_28730854r611	ALMS1	S	2101	L	S2101L	S2101
dbsnp_benign	gnomad_2_73452829_C_G_28730854r613	ALMS1	S	2101	W	S2101W	S2101
dbsnp_benign	gnomad_2_73453080_C_T_77555300r614	ALMS1	P	2185	S	P2185S	P2185
dbsnp_benign	gnomad_2_73520002_C_G_200922218r615	ALMS1	S	3256	C	S3256C	S3256
dbsnp_benign	gnomad_2_73573358_C_G_549156484r617	ALMS1	S	3827	R	S3827R	S3827
dbsnp_benign	gnomad_17_8075684_G_A_150371678r619	ALOX12B	P	522	L	P522L	P522
dbsnp_benign	gnomad_17_8081161_G_A_72842957r621	ALOX12B	P	127	S	P127S	P127
dbsnp_benign	gnomad_17_8112168_A_T_121434235r623	ALOXE3	L	237	M	L237M	L237
dbsnp_benign	gnomad_1_21554125_C_G_150849772r632	ALPL	T	15	S	T15S	T15
dbsnp_benign	gnomad_1_21570330_C_T_148405563r634	ALPL	T	273	M	T273M	T273
dbsnp_benign	gnomad_1_21577454_G_A_34810399r635	ALPL	V	461	I	V461I	V461
dbsnp_benign	gnomad_2_201710994_T_C_61757691r637	ALS2	I	1373	M	I1373M	I1373
dbsnp_benign	gnomad_2_201723437_C_T_41309046r639	ALS2	E	1173	K	E1173K	E1173
dbsnp_benign	gnomad_2_201724345_C_G_556027390r642	ALS2	Q	1154	H	Q1154H	Q1154
dbsnp_benign	gnomad_2_201733377_T_A_202219507r643	ALS2	T	827	S	T827S	T827
dbsnp_benign	gnomad_1_110061017_G_C_145995775r644	ALX3	P	250	A	P250A	P250
dbsnp_benign	gnomad_11_44264984_C_T_750221052r645	ALX4	G	369	E	G369E	G369
dbsnp_benign	gnomad_4_70606268_C_A_113506649r646	AMBN	H	294	Q	H294Q	H294
dbsnp_benign	gnomad_X_64191491_T_C_144896730r648	AMER1	Y	599	C	Y599C	Y599
dbsnp_benign	gnomad_X_64192886_T_G_146489129r649	AMER1	H	134	P	H134P	H134
dbsnp_benign	gnomad_14_102923937_G_A_61731158r650	AMN	M	55	I	M55I	M55
dbsnp_benign	gnomad_14_102929723_A_G_146499374r651	AMN	T	277	A	T277A	T277
dbsnp_benign	gnomad_1_114686792_C_T_61741025r653	AMPD1	V	112	M	V112M	V112
dbsnp_benign	gnomad_1_109621257_G_A_28362581r655	AMPD2	A	28	T	A28T	A28
dbsnp_benign	gnomad_11_10482189_C_T_11042836r657	AMPD3	R	185	W	R185W	R185
dbsnp_benign	gnomad_11_10487356_G_T_117706710r661	AMPD3	V	311	L	V311L	V311
dbsnp_benign	gnomad_11_10493490_G_A_75286033r662	AMPD3	G	361	S	G361S	G361
dbsnp_benign	gnomad_11_72106204_G_A_181092713r666	TOMT	V	85	I	V85I	V85
dbsnp_benign	gnomad_11_72107961_G_C_76657474r668	TOMT	A	100	P	A100P	A100
dbsnp_benign	gnomad_8_41686157_G_A_34664882r671	ANK1	A	1462	V	A1462V	A1462
dbsnp_benign	gnomad_8_41690309_G_A_145562489r673	ANK1	S	1341	L	S1341L	S1341
dbsnp_benign	gnomad_8_41708920_C_T_2304877r674	ANK1	R	619	H	R619H	R619
dbsnp_benign	gnomad_8_41724513_G_T_61735313r676	ANK1	N	218	K	N218K	N218
dbsnp_benign	gnomad_4_113249834_G_A_150226540r679	ANK2	R	321	Q	R321Q	R321
dbsnp_benign	gnomad_4_113255879_C_T_143043717r680	ANK2	R	379	C	R379C	R379
dbsnp_benign	gnomad_4_113255879_C_G_143043717r681	ANK2	R	379	G	R379G	R379
dbsnp_benign	gnomad_4_113288458_A_G_371787039r682	ANK2	Q	750	R	Q750R	Q750
dbsnp_benign	gnomad_4_113318539_C_G_537484483r684	ANK2	A	940	G	A940G	A940
dbsnp_benign	gnomad_4_113353362_C_T_35249198r686	ANK2	R	1582	W	R1582W	R1582
dbsnp_benign	gnomad_4_113354794_C_T_200765866r689	ANK2	T	2059	M	T2059M	T2059
dbsnp_benign	gnomad_4_113355724_T_C_28377576r690	ANK2	V	2369	A	V2369A	V2369
dbsnp_benign	gnomad_4_113355735_A_G_184514058r692	ANK2	T	2373	A	T2373A	T2373
dbsnp_benign	gnomad_4_113355750_G_A_141191319r695	ANK2	E	2378	K	E2378K	E2378
dbsnp_benign	gnomad_4_113355885_G_A_3733616r696	ANK2	A	2423	T	A2423T	A2423
dbsnp_benign	gnomad_4_113356561_G_A_563254150r698	ANK2	G	2648	D	G2648D	G2648
dbsnp_benign	gnomad_4_113356589_C_G_146085234r700	ANK2	S	2657	R	S2657R	S2657
dbsnp_benign	gnomad_4_113356858_G_A_142137451r702	ANK2	R	2747	H	R2747H	R2747
dbsnp_benign	gnomad_4_113356972_C_T_145895389r703	ANK2	S	2785	L	S2785L	S2785
dbsnp_benign	gnomad_4_113357904_A_G_144158934r705	ANK2	S	3096	G	S3096G	S3096
dbsnp_benign	gnomad_4_113363442_C_G_45570339r706	ANK2	L	3621	V	L3621V	L3621
dbsnp_benign	gnomad_4_113365051_T_A_66785829r707	ANK2	V	3634	D	V3634D	V3634
dbsnp_benign	gnomad_4_113365126_G_T_556640912r709	ANK2	R	3659	L	R3659L	R3659
dbsnp_benign	gnomad_4_113367652_G_A_199549660r711	ANK2	D	3707	N	D3707N	D3707
dbsnp_benign	gnomad_4_113369660_G_C_79577190r712	ANK2	G	3822	A	G3822A	G3822
dbsnp_benign	gnomad_4_113373306_C_T_121912706r713	ANK2	R	3906	W	R3906W	R3906
dbsnp_benign	gnomad_4_113373381_G_A_45454496r714	ANK2	E	3931	K	E3931K	E3931
dbsnp_benign	gnomad_4_113381461_A_G_201555985r717	ANK2	N	3955	S	N3955S	N3955
dbsnp_benign	gnomad_10_60042719_C_T_141939315r718	ANK3	R	4369	Q	R4369Q	R4369
dbsnp_benign	gnomad_10_60055954_T_C_12261793r719	ANK3	I	4257	V	I4257V	I4257
dbsnp_benign	gnomad_10_60071513_T_C_10821668r721	ANK3	K	3123	R	K3123R	K3123
dbsnp_benign	gnomad_10_60071532_T_C_28932171r723	ANK3	I	3117	V	I3117V	I3117
dbsnp_benign	gnomad_10_60071744_G_C_74153183r725	ANK3	T	3046	S	T3046S	T3046
dbsnp_benign	gnomad_10_60072226_G_T_11599164r727	ANK3	H	2885	Q	H2885Q	H2885
dbsnp_benign	gnomad_10_60073166_A_G_61732398r729	ANK3	I	2572	T	I2572T	I2572
dbsnp_benign	gnomad_10_60073656_A_G_148904927r731	ANK3	S	2409	P	S2409P	S2409
dbsnp_benign	gnomad_5_14712935_G_A_761698657r735	ANKH	A	435	V	A435V	A435
dbsnp_benign	gnomad_5_14713572_C_T_112513380r736	ANKH	A	413	T	A413T	A413
dbsnp_benign	gnomad_5_14716732_C_T_544848340r737	ANKH	R	372	Q	R372Q	R372
dbsnp_benign	gnomad_10_90915565_G_A_35550482r738	ANKRD1	A	276	V	A276V	A276
dbsnp_benign	gnomad_10_90916262_G_A_397517251r739	ANKRD1	S	187	F	S187F	S187
dbsnp_benign	gnomad_10_90919157_C_A_114435632r740	ANKRD1	V	107	L	V107L	V107
dbsnp_benign	gnomad_10_90920179_C_T_150797476r742	ANKRD1	R	66	Q	R66Q	R66
dbsnp_benign	gnomad_10_90920180_G_C_397517249r743	ANKRD1	R	66	G	R66G	R66
dbsnp_benign	gnomad_10_90920228_C_G_28730751r745	ANKRD1	A	50	P	A50P	A50
dbsnp_benign	gnomad_16_89279716_G_A_201957371r746	ANKRD11	P	2276	S	P2276S	P2276
dbsnp_benign	gnomad_16_89279755_G_A_76793093r748	ANKRD11	P	2263	S	P2263S	P2263
dbsnp_benign	gnomad_16_89279796_C_T_201043388r750	ANKRD11	R	2249	H	R2249H	R2249
dbsnp_benign	gnomad_16_89279817_G_A_372632879r752	ANKRD11	A	2242	V	A2242V	A2242
dbsnp_benign	gnomad_16_89279844_C_T_570265865r754	ANKRD11	G	2233	E	G2233E	G2233
dbsnp_benign	gnomad_16_89280045_A_C_74033733r756	ANKRD11	M	2166	R	M2166R	M2166
dbsnp_benign	gnomad_16_89280219_C_T_201509886r758	ANKRD11	G	2108	D	G2108D	G2108
dbsnp_benign	gnomad_16_89280477_G_A_373218212r759	ANKRD11	P	2022	L	P2022L	P2022
dbsnp_benign	gnomad_16_89280522_G_A_200531141r760	ANKRD11	P	2007	L	P2007L	P2007
dbsnp_benign	gnomad_16_89280544_G_A_777086823r761	ANKRD11	L	2000	F	L2000F	L2000
dbsnp_benign	gnomad_16_89280910_A_G_143743958r762	ANKRD11	S	1878	P	S1878P	S1878
dbsnp_benign	gnomad_16_89280964_G_A_144516367r763	ANKRD11	P	1860	S	P1860S	P1860
dbsnp_benign	gnomad_16_89281305_G_A_561668093r765	ANKRD11	T	1746	M	T1746M	T1746
dbsnp_benign	gnomad_16_89281305_G_C_561668093r766	ANKRD11	T	1746	R	T1746R	T1746
dbsnp_benign	gnomad_16_89281305_G_T_561668093r767	ANKRD11	T	1746	K	T1746K	T1746
dbsnp_benign	gnomad_16_89282569_A_G_138543822r769	ANKRD11	F	1325	L	F1325L	F1325
dbsnp_benign	gnomad_16_89282569_A_T_138543822r770	ANKRD11	F	1325	I	F1325I	F1325
dbsnp_benign	gnomad_16_89282716_C_T_139239852r771	ANKRD11	A	1276	T	A1276T	A1276
dbsnp_benign	gnomad_16_89284690_C_T_140370885r773	ANKRD11	A	618	T	A618T	A618
dbsnp_benign	gnomad_16_89284698_G_C_115797011r774	ANKRD11	A	615	G	A615G	A615
dbsnp_benign	gnomad_16_89284698_G_A_115797011r775	ANKRD11	A	615	V	A615V	A615
dbsnp_benign	gnomad_16_89285284_C_T_147180412r777	ANKRD11	V	420	M	V420M	V420
dbsnp_benign	gnomad_16_89285515_C_T_147744268r778	ANKRD11	V	343	I	V343I	V343
dbsnp_benign	gnomad_10_27017518_A_T_149647444r779	ANKRD26	V	1497	D	V1497D	V1497
dbsnp_benign	gnomad_10_27033377_C_T_146819984r780	ANKRD26	V	1219	I	V1219I	V1219
dbsnp_benign	gnomad_10_27037299_G_C_74128547r782	ANKRD26	Q	862	E	Q862E	Q862
dbsnp_benign	gnomad_10_27040008_C_G_139949439r784	ANKRD26	E	778	Q	E778Q	E778
dbsnp_benign	gnomad_10_27040108_A_T_368921201r786	ANKRD26	N	744	K	N744K	N744
dbsnp_benign	gnomad_10_27040170_T_G_141748831r787	ANKRD26	S	724	R	S724R	S724
dbsnp_benign	gnomad_10_27043516_A_G_73596345r788	ANKRD26	S	691	P	S691P	S691
dbsnp_benign	gnomad_10_27048868_G_C_56151272r790	ANKRD26	Q	583	E	Q583E	Q583
dbsnp_benign	gnomad_10_27061155_A_G_201461870r792	ANKRD26	V	484	A	V484A	V484
dbsnp_benign	gnomad_10_27092502_G_A_191015656r794	ANKRD26	T	181	I	T181I	T181
dbsnp_benign	gnomad_10_27100226_G_A_368560982r796	ANKRD26	A	34	V	A34V	A34
dbsnp_benign	gnomad_10_27100235_C_G_199849785r797	ANKRD26	G	31	A	G31A	G31
dbsnp_benign	gnomad_9_98756543_G_C_79414550r798	ANKS6	P	735	A	P735A	P735
dbsnp_benign	gnomad_9_98790302_G_A_41283630r800	ANKS6	R	222	W	R222W	R222
dbsnp_benign	gnomad_3_43577066_C_T_41289586r804	ANO10	R	263	H	R263H	R263
dbsnp_benign	gnomad_3_43605779_T_G_112040665r806	ANO10	Q	25	P	Q25P	Q25
dbsnp_benign	gnomad_11_22250324_A_T_7481951r808	ANO5	L	322	F	L322F	L322
dbsnp_benign	gnomad_11_22274687_T_G_146136277r810	ANO5	L	785	R	L785R	L785
dbsnp_benign	gnomad_11_22274720_C_T_61910685r811	ANO5	S	796	L	S796L	S796
dbsnp_benign	gnomad_11_22279669_C_G_34969327r813	ANO5	N	882	K	N882K	N882
dbsnp_benign	gnomad_X_8535674_C_A_137900287r815	ANOS1	V	587	L	V587L	V587
dbsnp_benign	gnomad_X_8535806_C_T_149299309r817	ANOS1	V	543	I	V543I	V543
dbsnp_benign	gnomad_X_8536860_G_T_142729431r818	ANOS1	S	511	Y	S511Y	S511
dbsnp_benign	gnomad_X_8554023_G_A_148736113r820	ANOS1	P	428	L	P428L	P428
dbsnp_benign	gnomad_X_8587965_C_G_140670828r821	ANOS1	K	185	N	K185N	K185
dbsnp_benign	gnomad_16_722985_C_T_148276717r822	CCDC78	G	412	R	G412R	G412
dbsnp_benign	gnomad_2_223777776_G_A_138292988r823	AP1S3	R	33	W	R33W	R33
dbsnp_benign	gnomad_5_78015546_C_T_146503597r825	AP3B1	V	999	M	V999M	V999
dbsnp_benign	gnomad_5_78039191_G_T_139344924r827	AP3B1	F	887	L	F887L	F887
dbsnp_benign	gnomad_5_78039267_G_A_146624866r831	AP3B1	T	862	I	T862I	T862
dbsnp_benign	gnomad_5_78110280_A_T_62001050r832	AP3B1	I	775	K	I775K	I775
dbsnp_benign	gnomad_1_113895826_T_C_114734921r835	AP4B1	I	575	V	I575V	I575
dbsnp_benign	gnomad_1_113898727_T_C_145182838r837	AP4B1	I	397	V	I397V	I397
dbsnp_benign	gnomad_1_113900215_T_C_201047107r839	AP4B1	H	268	R	H268R	H268
dbsnp_benign	gnomad_15_50941684_A_G_58909326r840	AP4E1	Y	362	C	Y362C	Y362
dbsnp_benign	gnomad_15_50948126_A_G_116796602r842	AP4E1	N	428	S	N428S	N428
dbsnp_benign	gnomad_15_50997734_A_G_115188375r844	AP4E1	M	919	V	M919V	M919
dbsnp_benign	gnomad_7_100105252_G_C_145887263r847	AP4M1	G	247	A	G247A	G247
dbsnp_benign	gnomad_14_31080626_G_A_74807133r848	AP4S1	M	116	I	M116I	M116
dbsnp_benign	gnomad_7_4781669_C_G_11549839r850	AP5Z1	S	94	C	S94C	S94
dbsnp_benign	gnomad_7_4781669_C_T_11549839r852	AP5Z1	S	94	F	S94F	S94
dbsnp_benign	gnomad_7_4781721_G_C_11549840r853	AP5Z1	Q	111	H	Q111H	Q111
dbsnp_benign	gnomad_7_4783328_G_A_115454162r855	AP5Z1	E	127	K	E127K	E127
dbsnp_benign	gnomad_7_4783377_G_A_186993311r857	AP5Z1	R	143	Q	R143Q	R143
dbsnp_benign	gnomad_7_4785676_T_A_11772411r860	AP5Z1	L	375	Q	L375Q	L375
dbsnp_benign	gnomad_7_4785683_C_G_11768079r864	AP5Z1	H	377	Q	H377Q	H377
dbsnp_benign	gnomad_7_4790589_G_A_200280538r865	AP5Z1	V	646	M	V646M	V646
dbsnp_benign	gnomad_5_112707842_G_A_1057517570r866	APC	G	42	D	G42D	G42
dbsnp_benign	gnomad_5_112767189_A_C_773347338r869	APC	E	74	A	E74A	E74
dbsnp_benign	gnomad_5_112767189_A_G_773347338r870	APC	E	74	G	E74G	E74
dbsnp_benign	gnomad_5_112767263_C_T_139196838r871	APC	R	99	W	R99W	R99
dbsnp_benign	gnomad_5_112767353_G_C_376628500r872	APC	E	129	Q	E129Q	E129
dbsnp_benign	gnomad_5_112767356_A_G_150973053r873	APC	S	130	G	S130G	S130
dbsnp_benign	gnomad_5_112780865_C_G_141576417r875	APC	Q	203	E	Q203E	Q203
dbsnp_benign	gnomad_5_112819171_G_A_587782886r877	APC	R	380	Q	R380Q	R380
dbsnp_benign	gnomad_5_112819272_C_T_137854567r878	APC	R	414	C	R414C	R414
dbsnp_benign	gnomad_5_112827984_C_T_75870842r880	APC	S	535	F	S535F	S535
dbsnp_benign	gnomad_5_112835032_G_A_147863331r882	APC	V	609	I	V609I	V609
dbsnp_benign	gnomad_5_112837798_C_T_147655929r884	APC	A	735	V	A735V	A735
dbsnp_benign	gnomad_5_112838180_C_G_147972247r886	APC	N	862	K	N862K	N862
dbsnp_benign	gnomad_5_112838187_C_T_192620988r887	APC	P	865	S	P865S	P865
dbsnp_benign	gnomad_5_112838202_C_T_33974176r889	APC	P	870	S	P870S	P870
dbsnp_benign	gnomad_5_112838221_G_A_373428732r891	APC	R	876	Q	R876Q	R876
dbsnp_benign	gnomad_5_112838441_G_T_147394539r893	APC	M	949	I	M949I	M949
dbsnp_benign	gnomad_5_112838767_A_G_148725540r894	APC	D	1058	G	D1058G	D1058
dbsnp_benign	gnomad_5_112838843_T_G_201629780r895	APC	D	1083	E	D1083E	D1083
dbsnp_benign	gnomad_5_112838946_A_G_140493115r896	APC	N	1118	D	N1118D	N1118
dbsnp_benign	gnomad_5_112838968_T_C_377278397r897	APC	V	1125	A	V1125A	V1125
dbsnp_benign	gnomad_5_112838980_T_C_143638171r898	APC	L	1129	S	L1129S	L1129
dbsnp_benign	gnomad_5_112839105_C_T_201830995r899	APC	R	1171	C	R1171C	R1171
dbsnp_benign	gnomad_5_112839504_A_G_770157475r901	APC	I	1304	V	I1304V	I1304
dbsnp_benign	gnomad_5_112839543_G_C_1801166r902	APC	E	1317	Q	E1317Q	E1317
dbsnp_benign	gnomad_5_112839827_T_G_761170573r906	APC	S	1411	R	S1411R	S1411
dbsnp_benign	gnomad_5_112839831_A_G_141519952r907	APC	M	1413	V	M1413V	M1413
dbsnp_benign	gnomad_5_112839930_G_A_146572883r908	APC	A	1446	T	A1446T	A1446
dbsnp_benign	gnomad_5_112839954_A_G_111866410r909	APC	K	1454	E	K1454E	K1454
dbsnp_benign	gnomad_5_112839970_C_G_756048549r911	APC	T	1459	S	T1459S	T1459
dbsnp_benign	gnomad_5_112840014_G_A_139387758r912	APC	A	1474	T	A1474T	A1474
dbsnp_benign	gnomad_5_112840427_G_C_762030106r914	APC	Q	1611	H	Q1611H	Q1611
dbsnp_benign	gnomad_5_112840620_A_G_370560998r917	APC	R	1676	G	R1676G	R1676
dbsnp_benign	gnomad_5_112840621_G_C_143674116r919	APC	R	1676	T	R1676T	R1676
dbsnp_benign	gnomad_5_112842233_G_A_35540155r923	APC	M	2213	I	M2213I	M2213
dbsnp_benign	gnomad_5_112842318_A_G_201375478r924	APC	S	2242	G	S2242G	S2242
dbsnp_benign	gnomad_5_112842415_C_T_34919187r926	APC	A	2274	V	A2274V	A2274
dbsnp_benign	gnomad_5_112842451_C_T_200587641r927	APC	A	2286	V	A2286V	A2286
dbsnp_benign	gnomad_5_112842501_G_A_544549596r928	APC	G	2303	R	G2303R	G2303
dbsnp_benign	gnomad_5_112842579_A_G_146048493r929	APC	I	2329	V	I2329V	I2329
dbsnp_benign	gnomad_5_112842630_C_T_200756935r931	APC	P	2346	S	P2346S	P2346
dbsnp_benign	gnomad_5_112843084_C_T_141010008r933	APC	S	2497	L	S2497L	S2497
dbsnp_benign	gnomad_5_112843108_G_A_147549623r934	APC	R	2505	Q	R2505Q	R2505
dbsnp_benign	gnomad_5_112843137_A_G_554356011r936	APC	I	2515	V	I2515V	I2515
dbsnp_benign	gnomad_5_112843219_A_G_151163793r938	APC	N	2542	S	N2542S	N2542
dbsnp_benign	gnomad_5_112843372_A_G_367676584r939	APC	N	2593	S	N2593S	N2593
dbsnp_benign	gnomad_5_112843375_C_G_543396310r940	APC	S	2594	C	S2594C	S2594
dbsnp_benign	gnomad_5_112843456_C_G_72541816r941	APC	S	2621	C	S2621C	S2621
dbsnp_benign	gnomad_5_112843662_G_A_140868933r944	APC	A	2690	T	A2690T	A2690
dbsnp_benign	gnomad_11_116836050_C_A_140770089r946	APOA1	A	188	S	A188S	A188
dbsnp_benign	gnomad_11_116820959_T_A_675r947	APOA4	T	367	S	T367S	T367
dbsnp_benign	gnomad_11_116820959_T_G_675r948	APOA4	T	367	P	T367P	T367
dbsnp_benign	gnomad_2_21027848_C_A_761947252r1003	APOB	A	683	S	A683S	A683
dbsnp_benign	gnomad_2_21035651_C_T_61741625r1004	APOB	A	251	T	A251T	A251
dbsnp_benign	gnomad_2_21037186_T_C_72653059r1006	APOB	P	107	K	P107K	P107
dbsnp_benign	gnomad_2_21037187_T_A_61746672r1008	APOB	P	107	I	P107I	P107
dbsnp_benign	gnomad_2_21041033_C_A_186544754r1011	APOB	Y	52	H	Y52H	Y52
dbsnp_benign	gnomad_19_44909057_T_A_199768005r1012	APOE	V	254	E	V254E	V254
dbsnp_benign	gnomad_21_26090072_C_T_151188448r1016	APP	V	76	I	V76I	V76
dbsnp_benign	gnomad_16_88810478_C_T_150156607r1017	APRT	R	89	Q	R89Q	R89
dbsnp_benign	gnomad_16_88810478_C_G_150156607r1018	APRT	R	89	P	R89P	R89
dbsnp_benign	gnomad_8_67195405_C_T_200161440r1023	CSPP1	P	1195	S	P1195S	P1195
dbsnp_benign	gnomad_20_48953577_G_A_28937880r1024	ARFGEF2	E	209	K	E209K	E209
dbsnp_benign	gnomad_3_119414288_C_G_186621177r1028	ARHGAP31	P	787	A	P787A	P787
dbsnp_benign	gnomad_3_119414288_C_T_186621177r1029	ARHGAP31	P	787	S	P787S	P787
dbsnp_benign	gnomad_3_119415033_C_T_201997376r1030	ARHGAP31	T	1035	I	T1035I	T1035
dbsnp_benign	gnomad_X_153918932_G_A_145727816r1031	ARHGAP4	A	311	V	A311V	A311
dbsnp_benign	gnomad_8_1928541_G_A_61752020r1032	ARHGEF10	V	963	I	V963I	V963
dbsnp_benign	gnomad_17_8320986_C_A_552154823r1034	ARHGEF15	P	840	Q	P840Q	P840
dbsnp_benign	gnomad_17_8320986_C_G_552154823r1035	ARHGEF15	P	840	R	P840R	P840
dbsnp_benign	gnomad_17_8320986_C_T_552154823r1036	ARHGEF15	P	840	L	P840L	P840
dbsnp_benign	gnomad_X_136745320_C_T_35106300r1038	ARHGEF6	R	121	H	R121H	R121
dbsnp_benign	gnomad_X_136779494_A_G_147131853r1040	ARHGEF6	C	57	R	C57R	C57
dbsnp_benign	gnomad_X_63638127_G_T_374753195r1041	ARHGEF9	D	484	E	D484E	D484
dbsnp_benign	gnomad_X_63655632_T_C_781988728r1043	ARHGEF9	M	388	V	M388V	M388
dbsnp_benign	gnomad_X_63674044_G_C_143490560r1044	ARHGEF9	D	306	E	D306E	D306
dbsnp_benign	gnomad_X_63724693_T_C_55868891r1045	ARHGEF9	I	10	V	I10V	I10
dbsnp_benign	gnomad_1_26761058_A_C_367889013r1047	ARID1A	Q	708	P	Q708P	Q708
dbsnp_benign	gnomad_1_26775697_A_G_61756316r1048	ARID1A	N	1705	S	N1705S	N1705
dbsnp_benign	gnomad_1_26775697_A_C_61756316r1049	ARID1A	N	1705	T	N1705T	N1705
dbsnp_benign	gnomad_1_26779615_G_A_41303631r1051	ARID1A	R	1906	Q	R1906Q	R1906
dbsnp_benign	gnomad_1_26696671_A_G_752026201r1053	ARID1A	S	90	G	S90G	S90
dbsnp_benign	gnomad_1_26696984_C_T_764060744r1054	ARID1A	P	194	L	P194L	P194
dbsnp_benign	gnomad_6_157133100_C_T_150140314r1055	ARID1B	S	898	L	S898L	S898
dbsnp_benign	gnomad_6_157167056_G_A_34786733r1056	ARID1B	G	1049	S	G1049S	G1049
dbsnp_benign	gnomad_6_157189719_C_G_138482029r1057	ARID1B	L	1293	V	L1293V	L1293
dbsnp_benign	gnomad_6_157196248_G_A_199674889r1059	ARID1B	G	1399	R	G1399R	G1399
dbsnp_benign	gnomad_6_157201056_C_T_765827636r1062	ARID1B	P	1571	S	P1571S	P1571
dbsnp_benign	gnomad_6_157201089_A_T_34870395r1063	ARID1B	M	1582	L	M1582L	M1582
dbsnp_benign	gnomad_6_157201089_A_G_34870395r1065	ARID1B	M	1582	V	M1582V	M1582
dbsnp_benign	gnomad_6_157206240_A_G_149841055r1066	ARID1B	E	1783	G	E1783G	E1783
dbsnp_benign	gnomad_12_45839470_C_G_149755754r1069	ARID2	T	491	S	T491S	T491
dbsnp_benign	gnomad_3_94050868_C_G_11554412r1070	ARL13B	P	396	A	P396A	P396
dbsnp_benign	gnomad_16_57249818_G_A_7198865r1072	ARL2BP	E	87	K	E87K	E87
dbsnp_benign	gnomad_X_2934908_A_C_142375403r1075	ARSL	I	565	S	I565S	I565
dbsnp_benign	gnomad_X_2938195_C_T_201424543r1076	ARSL	G	397	R	G397R	G397
dbsnp_benign	gnomad_X_2949610_C_T_34412194r1077	ARSL	R	183	H	R183H	R183
dbsnp_benign	gnomad_X_2949691_C_T_41310272r1079	ARSL	S	156	N	S156N	S156
dbsnp_benign	gnomad_X_25007312_G_C_778734352r1080	ARX	A	416	G	A416G	A416
dbsnp_benign	gnomad_10_72133059_T_C_146370051r1081	ASCC1	N	318	S	N318S	N318
dbsnp_benign	gnomad_1_155478624_A_G_13373934r1083	ASH1L	S	1416	P	S1416P	S1416
dbsnp_benign	gnomad_17_3481611_T_C_80099330r1089	ASPA	M	82	T	M82T	M82
dbsnp_benign	gnomad_8_61637992_G_A_141197241r1091	ASPH	P	282	S	P282S	P282
dbsnp_benign	gnomad_1_197090081_A_G_141348662r1092	ASPM	V	3278	A	V3278A	V3278
dbsnp_benign	gnomad_1_197090252_T_C_7528827r1094	ASPM	H	3258	R	H3258R	H3258
dbsnp_benign	gnomad_1_197101776_C_T_118010078r1096	ASPM	R	2492	K	R2492K	R2492
dbsnp_benign	gnomad_1_197102524_C_A_148425392r1100	ASPM	V	2243	L	V2243L	V2243
dbsnp_benign	gnomad_1_197103510_T_C_113325473r1102	ASPM	Q	1914	R	Q1914R	Q1914
dbsnp_benign	gnomad_1_197103622_C_T_112230218r1104	ASPM	A	1877	T	A1877T	A1877
dbsnp_benign	gnomad_1_197104066_G_A_41299623r1106	ASPM	R	1729	W	R1729W	R1729
dbsnp_benign	gnomad_1_197105038_G_A_139367209r1108	ASPM	R	1405	C	R1405C	R1405
dbsnp_benign	gnomad_1_197121994_C_T_150125249r1110	ASPM	R	1264	H	R1264H	R1264
dbsnp_benign	gnomad_1_197124271_T_G_139317695r1111	ASPM	K	1077	Q	K1077Q	K1077
dbsnp_benign	gnomad_1_197128512_A_C_552158003r1113	ASPM	L	972	V	L972V	L972
dbsnp_benign	gnomad_1_197139806_C_A_113611857r1114	ASPM	A	663	S	A663S	A663
dbsnp_benign	gnomad_1_197143671_G_T_141532484r1116	ASPM	A	194	D	A194D	A194
dbsnp_benign	gnomad_9_130458549_G_T_35269064r1118	ASS1	R	108	L	R108L	R108
dbsnp_benign	gnomad_9_130476895_A_G_62637575r1120	ASS1	T	208	A	T208A	T208
dbsnp_benign	gnomad_9_130479793_G_A_74923032r1122	ASS1	E	256	K	E256K	E256
dbsnp_benign	gnomad_20_32434822_G_A_151317625r1125	ASXL1	G	704	R	G704R	G704
dbsnp_benign	gnomad_20_32434822_G_T_151317625r1126	ASXL1	G	704	W	G704W	G704
dbsnp_benign	gnomad_20_32435330_C_T_202098158r1128	ASXL1	P	873	L	P873L	P873
dbsnp_benign	gnomad_18_33670709_T_C_201872027r1129	ASXL3	S	172	P	S172P	S172
dbsnp_benign	gnomad_18_33739058_C_T_200334892r1130	ASXL3	H	552	Y	H552Y	H552
dbsnp_benign	gnomad_18_33746194_G_A_117661115r1131	ASXL3	A	2116	T	A2116T	A2116
dbsnp_benign	gnomad_18_33746207_C_T_151081332r1132	ASXL3	A	2120	V	A2120V	A2120
dbsnp_benign	gnomad_18_33745021_G_A_201072457r1134	ASXL3	D	1725	N	D1725N	D1725
dbsnp_benign	gnomad_2_215312147_C_T_138988481r1135	ATIC	A	2	V	A2V	A2
dbsnp_benign	gnomad_11_108235716_T_A_2234997r1140	ATM	D	126	E	D126E	D126
dbsnp_benign	gnomad_11_108247060_C_T_28904919r1142	ATM	S	333	F	S333F	S333
dbsnp_benign	gnomad_11_108248940_A_G_149636614r1144	ATM	N	358	S	N358S	N358
dbsnp_benign	gnomad_11_108251865_C_G_2227924r1148	ATM	L	546	V	L546V	L546
dbsnp_benign	gnomad_11_108252824_C_T_2227922r1151	ATM	P	604	S	P604S	P604
dbsnp_benign	gnomad_11_108259051_C_A_3218695r1154	ATM	D	814	E	D814E	D814
dbsnp_benign	gnomad_11_108267276_T_C_1800056r1156	ATM	F	858	L	F858L	F858
dbsnp_benign	gnomad_11_108267312_A_G_61734354r1158	ATM	N	870	D	N870D	N870
dbsnp_benign	gnomad_11_108267334_G_C_370269552r1160	ATM	S	877	T	S877T	S877
dbsnp_benign	gnomad_11_108272729_C_G_1800057r1161	ATM	P	1054	R	P1054R	P1054
dbsnp_benign	gnomad_11_108279589_A_G_2229020r1163	ATM	Q	1128	R	Q1128R	Q1128
dbsnp_benign	gnomad_11_108284405_G_A_149711770r1168	ATM	A	1309	T	A1309T	A1309
dbsnp_benign	gnomad_11_108284443_G_A_35184530r1169	ATM	M	1321	I	M1321I	M1321
dbsnp_benign	gnomad_11_108287626_A_C_1555095888r1170	ATM	L	1340	F	L1340F	L1340
dbsnp_benign	gnomad_11_108289046_C_G_775688446r1172	ATM	I	1393	M	I1393M	I1393
dbsnp_benign	gnomad_11_108289727_A_C_148993589r1173	ATM	K	1454	N	K1454N	K1454
dbsnp_benign	gnomad_11_108297326_A_G_55870064r1175	ATM	N	1650	S	N1650S	N1650
dbsnp_benign	gnomad_11_108304736_A_T_1801673r1179	ATM	D	1853	V	D1853V	D1853
dbsnp_benign	gnomad_11_108307915_G_A_370680798r1181	ATM	R	1898	Q	R1898Q	R1898
dbsnp_benign	gnomad_11_108315904_A_G_145847315r1182	ATM	I	2030	V	I2030V	I2030
dbsnp_benign	gnomad_11_108317409_G_A_1800060r1183	ATM	V	2079	I	V2079I	V2079
dbsnp_benign	gnomad_11_108320043_G_C_56815840r1184	ATM	S	2146	T	S2146T	S2146
dbsnp_benign	gnomad_11_108326169_C_T_56009889r1185	ATM	L	2307	F	L2307F	L2307
dbsnp_benign	gnomad_11_108327657_C_G_148432863r1186	ATM	L	2330	V	L2330V	L2330
dbsnp_benign	gnomad_11_108333946_T_C_377648506r1189	ATM	V	2663	A	V2663A	V2663
dbsnp_benign	gnomad_1_16986101_T_A_41273151r1192	ATP13A2	T	1121	S	T1121S	T1121
dbsnp_benign	gnomad_1_16986235_C_T_547860186r1194	ATP13A2	G	1177	S	G1177S	G1177
dbsnp_benign	gnomad_1_17000272_C_T_56367069r1195	ATP13A2	R	294	Q	R294Q	R294
dbsnp_benign	gnomad_1_17005517_C_T_56379718r1197	ATP13A2	G	49	S	G49S	G49
dbsnp_benign	gnomad_1_160121225_C_T_747283283r1199	ATP1A2	R	51	C	R51C	R51
dbsnp_benign	gnomad_1_160130114_G_A_142348542r1200	ATP1A2	E	492	K	E492K	E492
dbsnp_benign	gnomad_1_160130222_G_A_374501280r1201	ATP1A2	D	528	N	D528N	D528
dbsnp_benign	gnomad_1_160130436_A_T_141467566r1202	ATP1A2	N	556	Y	N556Y	N556
dbsnp_benign	gnomad_12_110346286_C_T_149024535r1206	ATP2A2	T	982	M	T982M	T982
dbsnp_benign	gnomad_X_153580153_C_T_149428057r1208	ATP2B3	A	1173	V	A1173V	A1173
dbsnp_benign	gnomad_1_203683224_C_A_146234576r1209	ATP2B4	R	7	S	R7S	R7
dbsnp_benign	gnomad_1_203683224_C_T_146234576r1210	ATP2B4	R	7	C	R7C	R7
dbsnp_benign	gnomad_X_154432441_G_A_140841742r1211	ATP6AP1	R	180	H	R180H	R180
dbsnp_benign	gnomad_X_40605570_G_C_35798522r1213	ATP6AP2	A	290	P	A290P	A290
dbsnp_benign	gnomad_12_123744269_G_T_138716143r1215	ATP6V0A2	V	420	L	V420L	V420
dbsnp_benign	gnomad_12_123744756_G_A_143142641r1216	ATP6V0A2	A	496	T	A496T	A496
dbsnp_benign	gnomad_12_123744756_G_T_143142641r1217	ATP6V0A2	A	496	S	A496S	A496
dbsnp_benign	gnomad_12_123751228_G_A_7969410r1219	ATP6V0A2	R	685	Q	R685Q	R685
dbsnp_benign	gnomad_7_138732897_C_T_73730479r1220	ATP6V0A4	A	630	T	A630T	A630
dbsnp_benign	gnomad_2_70935994_G_A_111306070r1222	ATP6V1B1	G	14	S	G14S	G14
dbsnp_benign	gnomad_X_77988360_C_T_782602356r1224	ATP7A	P	80	L	P80L	P80
dbsnp_benign	gnomad_X_77988494_G_T_782688596r1225	ATP7A	V	125	L	V125L	V125
dbsnp_benign	gnomad_X_77988596_G_A_188836609r1226	ATP7A	A	159	T	A159T	A159
dbsnp_benign	gnomad_X_77988686_A_G_2228447r1227	ATP7A	I	189	V	I189V	I189
dbsnp_benign	gnomad_X_77989622_G_A_368622356r1228	ATP7A	A	334	T	A334T	A334
dbsnp_benign	gnomad_X_77998657_A_G_143907597r1229	ATP7A	I	506	V	I506V	I506
dbsnp_benign	gnomad_X_78009217_A_G_61742278r1230	ATP7A	Y	608	C	Y608C	Y608
dbsnp_benign	gnomad_X_78011237_A_G_781900997r1231	ATP7A	K	644	R	K644R	K644
dbsnp_benign	gnomad_X_78014707_A_G_201788154r1232	ATP7A	T	818	A	T818A	T818
dbsnp_benign	gnomad_X_78015785_C_T_374162669r1234	ATP7A	R	844	C	R844C	R844
dbsnp_benign	gnomad_X_78021066_A_G_138958687r1235	ATP7A	E	968	G	E968G	E968
dbsnp_benign	gnomad_X_78033744_C_T_374154862r1237	ATP7A	A	1145	V	A1145V	A1145
dbsnp_benign	gnomad_X_78033759_T_C_201225704r1238	ATP7A	I	1150	T	I1150T	I1150
dbsnp_benign	gnomad_X_78038911_A_G_782250966r1239	ATP7A	N	1196	S	N1196S	N1196
dbsnp_benign	gnomad_X_78038937_G_C_782349186r1240	ATP7A	E	1205	Q	E1205Q	E1205
dbsnp_benign	gnomad_X_78042666_C_T_372489000r1241	ATP7A	R	1295	W	R1295W	R1295
dbsnp_benign	gnomad_X_78042666_C_G_372489000r1242	ATP7A	R	1295	G	R1295G	R1295
dbsnp_benign	gnomad_X_78042714_A_G_139781067r1243	ATP7A	M	1311	V	M1311V	M1311
dbsnp_benign	gnomad_X_78043377_C_T_370736173r1244	ATP7A	R	1356	W	R1356W	R1356
dbsnp_benign	gnomad_13_51939130_T_C_7334118r1246	ATP7B	H	1207	R	H1207R	H1207
dbsnp_benign	gnomad_13_51970669_C_G_1801244r1248	ATP7B	V	456	L	V456L	V456
dbsnp_benign	gnomad_18_57650444_C_G_222581r1251	ATP8B1	A	1152	P	A1152P	A1152
dbsnp_benign	gnomad_18_57669394_A_G_35470719r1252	ATP8B1	M	674	T	M674T	M674
dbsnp_benign	gnomad_3_142512292_C_T_55724025r1254	ATR	S	1607	N	S1607N	S1607
dbsnp_benign	gnomad_3_142513566_T_C_34124242r1256	ATR	I	1526	V	I1526V	I1526
dbsnp_benign	gnomad_3_142566145_G_A_28897763r1259	ATR	H	90	Y	H90Y	H90
dbsnp_benign	gnomad_X_77508398_G_C_199543136r1261	ATRX	P	2478	A	P2478A	P2478
dbsnp_benign	gnomad_X_77508398_G_A_199543136r1262	ATRX	P	2478	S	P2478S	P2478
dbsnp_benign	gnomad_X_77522367_T_C_374244026r1264	ATRX	I	2291	V	I2291V	I2291
dbsnp_benign	gnomad_X_77522369_T_C_368498507r1265	ATRX	N	2290	S	N2290S	N2290
dbsnp_benign	gnomad_X_77656644_T_C_782553301r1269	ATRX	E	1377	G	E1377G	E1377
dbsnp_benign	gnomad_X_77664681_T_C_781836912r1270	ATRX	T	1303	A	T1303A	T1303
dbsnp_benign	gnomad_X_77664708_C_G_782386546r1271	ATRX	D	1294	H	D1294H	D1294
dbsnp_benign	gnomad_X_77682038_C_G_781825074r1272	ATRX	S	1073	T	S1073T	S1073
dbsnp_benign	gnomad_X_77682334_G_C_1476227727r1273	ATRX	S	974	R	S974R	S974
dbsnp_benign	gnomad_X_77682450_C_G_149232501r1275	ATRX	V	936	L	V936L	V936
dbsnp_benign	gnomad_X_77682536_C_T_143413618r1276	ATRX	R	907	Q	R907Q	R907
dbsnp_benign	gnomad_X_77682576_T_G_145807475r1278	ATRX	T	894	P	T894P	T894
dbsnp_benign	gnomad_X_77682604_C_G_782123222r1279	ATRX	E	884	D	E884D	E884
dbsnp_benign	gnomad_X_77682606_C_T_200343648r1280	ATRX	E	884	K	E884K	E884
dbsnp_benign	gnomad_X_77682661_G_C_61752455r1281	ATRX	H	865	Q	H865Q	H865
dbsnp_benign	gnomad_X_77682716_A_G_45624939r1283	ATRX	F	847	S	F847S	F847
dbsnp_benign	gnomad_X_77682833_C_T_782181535r1285	ATRX	R	808	Q	R808Q	R808
dbsnp_benign	gnomad_X_77683087_C_G_61752456r1286	ATRX	E	723	D	E723D	E723
dbsnp_benign	gnomad_X_77683631_A_G_782158232r1287	ATRX	V	542	A	V542A	V542
dbsnp_benign	gnomad_X_77683810_T_G_886044778r1288	ATRX	E	482	D	E482D	E482
dbsnp_benign	gnomad_X_77683953_T_C_371580333r1289	ATRX	I	435	V	I435V	I435
dbsnp_benign	gnomad_14_92071010_C_G_12895357r1293	ATXN3	G	306	R	G306R	G306
dbsnp_benign	gnomad_14_92071010_C_T_12895357r1295	ATXN3	G	306	R	G306R	G306
dbsnp_benign	gnomad_14_92071043_T_G_12896588r1296	ATXN3	K	295	Q	K295Q	K295
dbsnp_benign	gnomad_9_91361708_G_T_181327211r1300	AUH	P	61	H	P61H	P61
dbsnp_benign	gnomad_7_69599664_C_T_200189077r1302	AUTS2	P	4	L	P4L	P4
dbsnp_benign	gnomad_7_69599664_C_G_200189077r1303	AUTS2	P	4	R	P4R	P4
dbsnp_benign	gnomad_7_69899361_C_G_145480547r1304	AUTS2	L	129	V	L129V	L129
dbsnp_benign	gnomad_X_153906260_C_T_61733407r1306	AVPR2	R	252	W	R252W	R252
dbsnp_benign	gnomad_X_153906667_G_A_146350208r1307	AVPR2	G	352	D	G352D	G352
dbsnp_benign	gnomad_17_65530080_C_T_140344858r1310	AXIN2	D	810	N	D810N	D810
dbsnp_benign	gnomad_17_65534032_C_T_117688560r1311	AXIN2	S	762	N	S762N	S762
dbsnp_benign	gnomad_17_65534045_C_T_145007501r1312	AXIN2	A	758	T	A758T	A758
dbsnp_benign	gnomad_17_65537351_G_A_149764887r1313	AXIN2	P	562	L	P562L	P562
dbsnp_benign	gnomad_17_65537504_G_A_200883019r1315	AXIN2	T	511	M	T511M	T511
dbsnp_benign	gnomad_17_65537769_G_A_376630432r1317	AXIN2	L	423	F	L423F	L423
dbsnp_benign	gnomad_17_65537769_G_C_376630432r1318	AXIN2	L	423	V	L423V	L423
dbsnp_benign	gnomad_17_65538222_C_T_200899695r1319	AXIN2	R	394	H	R394H	R394
dbsnp_benign	gnomad_17_65538333_C_T_8081536r1321	AXIN2	R	357	H	R357H	R357
dbsnp_benign	gnomad_1_235480130_C_T_201345883r1324	B3GALNT2	R	192	H	R192H	R192
dbsnp_benign	gnomad_1_235484480_C_T_146090744r1325	B3GALNT2	E	133	K	E133K	E133
dbsnp_benign	gnomad_1_235489208_C_A_291396r1327	B3GALNT2	E	107	D	E107D	E107
dbsnp_benign	gnomad_11_62616706_C_T_140378202r1328	B3GAT3	V	237	M	V237M	V237
dbsnp_benign	gnomad_13_31247957_C_A_141743580r1329	B3GLCT	D	150	E	D150E	D150
dbsnp_benign	gnomad_13_31274581_G_A_34830061r1330	B3GLCT	V	245	M	V245M	V245
dbsnp_benign	gnomad_13_31317606_G_A_34638481r1332	B3GLCT	G	369	S	G369S	G369
dbsnp_benign	gnomad_12_57628835_C_T_147301375r1334	B4GALNT1	A	294	T	A294T	A294
dbsnp_benign	gnomad_12_57629066_C_T_144922627r1336	B4GALNT1	G	265	R	G265R	G265
dbsnp_benign	gnomad_11_66347350_C_T_765114036r1337	B4GAT1	A	66	T	A66T	A66
dbsnp_benign	gnomad_11_66346151_G_C_143223962r1338	B4GAT1	F	382	L	F382L	F382
dbsnp_benign	gnomad_17_19357903_G_A_73980038r1340	B9D1	R	61	W	R61W	R61
dbsnp_benign	gnomad_10_119651700_A_G_137965903r1343	BAG3	M	9	V	M9V	M9
dbsnp_benign	gnomad_10_119669882_G_A_35434411r1344	BAG3	R	71	Q	R71Q	R71
dbsnp_benign	gnomad_10_119669919_C_A_151331972r1346	BAG3	H	83	Q	H83Q	H83
dbsnp_benign	gnomad_10_119669950_A_T_145393807r1348	BAG3	I	94	F	I94F	I94
dbsnp_benign	gnomad_10_119670070_T_A_375257731r1350	BAG3	S	134	T	S134T	S134
dbsnp_benign	gnomad_10_119670085_C_T_556465096r1351	BAG3	R	139	W	R139W	R139
dbsnp_benign	gnomad_10_119672519_C_T_117671123r1352	BAG3	R	258	W	R258W	R258
dbsnp_benign	gnomad_10_119672645_G_A_78439745r1355	BAG3	D	300	N	D300N	D300
dbsnp_benign	gnomad_10_119676990_C_T_34656239r1357	BAG3	A	479	V	A479V	A479
dbsnp_benign	gnomad_10_119677142_G_A_144678100r1358	BAG3	V	530	M	V530M	V530
dbsnp_benign	gnomad_10_119677188_C_G_759348679r1359	BAG3	P	545	R	P545R	P545
dbsnp_benign	gnomad_14_103563041_C_G_2274268r1360	COA8	P	27	A	P27A	P27
dbsnp_benign	gnomad_14_103563041_C_A_2274268r1362	COA8	P	27	T	P27T	P27
dbsnp_benign	gnomad_3_52402901_C_G_146661777r1364	BAP1	D	145	H	D145H	D145
dbsnp_benign	gnomad_3_52403877_G_T_115109161r1366	BAP1	T	423	K	T423K	T423
dbsnp_benign	gnomad_3_52403877_G_C_115109161r1367	BAP1	T	423	R	T423R	T423
dbsnp_benign	gnomad_2_214728728_C_T_142155101r1373	BARD1	S	761	N	S761N	S761
dbsnp_benign	gnomad_2_214730439_C_T_377227840r1375	BARD1	R	658	H	R658H	R658
dbsnp_benign	gnomad_2_214730440_G_A_3738888r1376	BARD1	R	658	C	R658C	R658
dbsnp_benign	gnomad_2_214752454_C_G_28997576r1379	BARD1	C	557	S	C557S	C557
dbsnp_benign	gnomad_2_214780740_C_G_2229571r1381	BARD1	R	378	S	R378S	R378
dbsnp_benign	gnomad_2_214781152_G_C_3738885r1383	BARD1	S	241	C	S241C	S241
dbsnp_benign	gnomad_2_214792315_G_A_144856889r1385	BARD1	H	116	Y	H116Y	H116
dbsnp_benign	gnomad_2_214792408_C_A_370359540r1386	BARD1	V	85	L	V85L	V85
dbsnp_benign	gnomad_2_214809537_C_A_143914387r1387	BARD1	Q	11	H	Q11H	Q11
dbsnp_benign	gnomad_12_76346354_T_C_34737974r1389	BBS10	N	544	S	N544S	N544
dbsnp_benign	gnomad_12_76347220_C_T_139658279r1391	BBS10	M	255	I	M255I	M255
dbsnp_benign	gnomad_12_76347561_C_T_142863601r1392	BBS10	D	142	N	D142N	D142
dbsnp_benign	gnomad_4_122742008_T_C_138036823r1394	BBS12	I	39	T	I39T	I39
dbsnp_benign	gnomad_4_122742247_G_A_77731085r1396	BBS12	G	119	S	G119S	G119
dbsnp_benign	gnomad_4_122742995_G_A_78457123r1398	BBS12	R	368	H	R368H	R368
dbsnp_benign	gnomad_4_122743273_A_C_10027479r1400	BBS12	N	461	H	N461H	N461
dbsnp_benign	gnomad_4_122743343_G_A_35690634r1402	BBS12	R	484	K	R484K	R484
dbsnp_benign	gnomad_11_66523808_G_A_201872547r1404	BBS1	V	346	I	V346I	V346
dbsnp_benign	gnomad_16_56499794_G_A_16957538r1406	BBS2	A	504	V	A504V	A504
dbsnp_benign	gnomad_16_56502748_T_C_150384293r1408	BBS2	I	289	V	I289V	I289
dbsnp_benign	gnomad_15_72709760_A_G_75295839r1410	BBS4	K	46	R	K46R	K46
dbsnp_benign	gnomad_15_72712295_A_G_142692981r1412	BBS4	I	70	V	I70V	I70
dbsnp_benign	gnomad_15_72735137_T_C_2277598r1413	BBS4	I	354	T	I354T	I354
dbsnp_benign	gnomad_15_72735954_A_T_147202164r1415	BBS4	E	412	D	E412D	E412
dbsnp_benign	gnomad_2_169493769_A_G_137853921r1417	BBS5	N	184	S	N184S	N184
dbsnp_benign	gnomad_2_169497628_G_A_35487251r1419	BBS5	R	207	H	R207H	R207
dbsnp_benign	gnomad_7_33344585_C_T_138072724r1421	BBS9	A	427	V	A427V	A427
dbsnp_benign	gnomad_7_33357950_A_G_150399299r1423	BBS9	I	550	V	I550V	I550
dbsnp_benign	gnomad_7_33383725_A_C_34209904r1425	BBS9	I	617	L	I617L	I617
dbsnp_benign	gnomad_7_33505563_C_T_116483694r1427	BBS9	A	739	V	A739V	A739
dbsnp_benign	gnomad_7_33534125_C_T_146752751r1429	BBS9	R	824	C	R824C	R824
dbsnp_benign	gnomad_12_49843065_T_C_143608766r1431	BCDIN3D	D	8	G	D8G	D8
dbsnp_benign	gnomad_3_165773492_C_T_1803274r1433	BCHE	A	567	T	A567T	A567
dbsnp_benign	gnomad_6_80106710_C_T_534975518r1435	BCKDHB	A	6	V	A6V	A6
dbsnp_benign	gnomad_6_80106710_C_G_534975518r1436	BCKDHB	A	6	G	A6G	A6
dbsnp_benign	gnomad_6_80106718_G_A_571728255r1437	BCKDHB	G	9	S	G9S	G9
dbsnp_benign	gnomad_X_40064425_A_G_145327925r1439	BCOR	V	1138	A	V1138A	V1138
dbsnp_benign	gnomad_X_40064489_C_T_374493655r1440	BCOR	A	1117	T	A1117T	A1117
dbsnp_benign	gnomad_X_40064533_A_C_111622737r1441	BCOR	V	1102	G	V1102G	V1102
dbsnp_benign	gnomad_X_40070985_C_T_202065982r1443	BCOR	E	1076	K	E1076K	E1076
dbsnp_benign	gnomad_X_40073311_C_T_144722432r1444	BCOR	V	679	I	V679I	V679
dbsnp_benign	gnomad_X_40074720_G_A_143697110r1445	BCOR	S	209	L	S209L	S209
dbsnp_benign	gnomad_22_23292603_G_A_2229038r1446	BCR	V	949	I	V949I	V949
dbsnp_benign	gnomad_2_218661911_G_A_148278887r1448	BCS1L	V	205	I	V205I	V205
dbsnp_benign	gnomad_2_218661926_G_A_58447305r1450	BCS1L	D	210	N	D210N	D210
dbsnp_benign	gnomad_2_218662565_T_A_77729067r1452	BCS1L	S	259	T	S259T	S259
dbsnp_benign	gnomad_2_218662565_T_C_77729067r1453	BCS1L	S	259	P	S259P	S259
dbsnp_benign	gnomad_2_218661129_A_G_755305281r1454	BCS1L	M	48	V	M48V	M48
dbsnp_benign	gnomad_11_61962628_G_A_111326315r1455	BEST1	V	492	I	V492I	V492
dbsnp_benign	gnomad_11_61956981_C_A_74653691r1457	BEST1	L	207	I	L207I	L207
dbsnp_benign	gnomad_20_17494947_C_A_139124891r1461	BFSP1	E	375	D	E375D	E375
dbsnp_benign	gnomad_20_17498889_G_A_142996076r1463	BFSP1	A	296	V	A296V	A296
dbsnp_benign	gnomad_20_17531193_C_G_143850362r1464	BFSP1	G	46	A	G46A	G46
dbsnp_benign	gnomad_20_17531284_C_G_200899362r1466	BFSP1	E	16	Q	E16Q	E16
dbsnp_benign	gnomad_9_92719258_G_A_78319441r1468	BICD2	R	463	C	R463C	R463
dbsnp_benign	gnomad_9_92719466_A_T_144427583r1469	BICD2	N	393	K	N393K	N393
dbsnp_benign	gnomad_9_92719566_G_A_587777884r1470	BICD2	A	360	V	A360V	A360
dbsnp_benign	gnomad_8_11543340_C_T_142352008r1472	BLK	P	39	L	P39L	P39
dbsnp_benign	gnomad_8_11548033_C_G_146083915r1474	BLK	D	59	E	D59E	D59
dbsnp_benign	gnomad_8_11550181_C_T_73663163r1477	BLK	R	131	W	R131W	R131
dbsnp_benign	gnomad_8_11561329_C_T_199696853r1479	BLK	R	353	C	R353C	R353
dbsnp_benign	gnomad_8_11561347_C_T_146505280r1480	BLK	R	359	C	R359C	R359
dbsnp_benign	gnomad_8_11555425_G_A_141865425r1481	BLK	R	238	Q	R238Q	R238
dbsnp_benign	gnomad_8_11557983_A_C_77401687r1484	BLK	K	325	T	K325T	K325
dbsnp_benign	gnomad_8_11558030_T_G_567720261r1485	BLK	S	341	A	S341A	S341
dbsnp_benign	gnomad_8_11558030_T_C_567720261r1486	BLK	S	341	P	S341P	S341
dbsnp_benign	gnomad_15_90749678_A_G_28384988r1487	BLM	K	137	R	K137R	K137
dbsnp_benign	gnomad_10_96223879_C_A_148612299r1489	BLNK	A	158	S	A158S	A158
dbsnp_benign	gnomad_15_45587477_G_A_145762743r1491	BLOC1S6	A	12	T	A12T	A12
dbsnp_benign	gnomad_8_22179809_G_A_538263166r1492	BMP1	R	314	H	R314H	R314
dbsnp_benign	gnomad_8_22192083_G_A_145284541r1495	BMP1	R	371	H	R371H	R371
dbsnp_benign	gnomad_8_22163524_C_A_4715r1497	SFTPC	T	138	N	T138N	T138
dbsnp_benign	gnomad_8_22163910_G_C_202145169r1499	SFTPC	A	155	P	A155P	A155
dbsnp_benign	gnomad_8_22163947_G_A_34957318r1500	SFTPC	R	167	Q	R167Q	R167
dbsnp_benign	gnomad_4_78912028_C_G_138262352r1502	BMP2K	Q	1161	E	Q1161E	Q1161
dbsnp_benign	gnomad_14_53950804_A_G_17563r1505	BMP4	V	152	A	V152A	V152
dbsnp_benign	gnomad_14_53951951_G_C_121912767r1507	BMP4	S	91	C	S91C	S91
dbsnp_benign	gnomad_14_53950399_C_T_121912768r1508	BMP4	R	287	H	R287H	R287
dbsnp_benign	gnomad_10_86921596_G_A_140592056r1509	BMPR1A	E	415	K	E415K	E415
dbsnp_benign	gnomad_10_86921680_C_T_35619497r1510	BMPR1A	R	443	C	R443C	R443
dbsnp_benign	gnomad_4_95104435_G_A_150974461r1511	BMPR1B	R	4	Q	R4Q	R4
dbsnp_benign	gnomad_4_95104435_G_C_150974461r1512	BMPR1B	R	4	P	R4P	R4
dbsnp_benign	gnomad_4_95123878_G_A_138801821r1513	BMPR1B	V	140	I	V140I	V140
dbsnp_benign	gnomad_4_95129947_G_A_35973133r1514	BMPR1B	R	224	H	R224H	R224
dbsnp_benign	gnomad_4_95148783_G_A_34970181r1516	BMPR1B	R	371	Q	R371Q	R371
dbsnp_benign	gnomad_4_95148783_G_T_34970181r1517	BMPR1B	R	371	L	R371L	R371
dbsnp_benign	gnomad_2_202464879_T_G_150080314r1518	BMPR2	S	49	R	S49R	S49
dbsnp_benign	gnomad_2_202530868_G_A_201067849r1519	BMPR2	V	348	I	V348I	V348
dbsnp_benign	gnomad_2_202555431_A_G_199915496r1521	BMPR2	Y	589	C	Y589C	Y589
dbsnp_benign	gnomad_2_202559716_G_T_146027217r1522	BMPR2	G	963	C	G963C	G963
dbsnp_benign	gnomad_8_56963909_C_T_76235334r1523	BPNT2	E	322	K	E322K	E322
dbsnp_benign	gnomad_7_140800374_G_A_397516907r1526	BRAF	S	323	L	S323L	S323
dbsnp_benign	gnomad_7_140924626_C_A_371877084r1527	BRAF	E	26	D	E26D	E26
dbsnp_benign	gnomad_7_2538182_G_A_61729932r1529	BRAT1	R	785	W	R785W	R785
dbsnp_benign	gnomad_7_2543827_C_T_531827528r1533	BRAT1	G	189	D	G189D	G189
dbsnp_benign	gnomad_7_2543827_C_A_531827528r1534	BRAT1	G	189	V	G189V	G189
dbsnp_benign	gnomad_7_2543962_C_T_199745325r1535	BRAT1	G	144	D	G144D	G144
dbsnp_benign	gnomad_7_2543962_C_A_199745325r1536	BRAT1	G	144	V	G144V	G144
dbsnp_benign	gnomad_7_2547440_C_T_148548421r1537	BRAT1	V	56	M	V56M	V56
dbsnp_benign	gnomad_7_2547440_C_G_148548421r1538	BRAT1	V	56	L	V56L	V56
dbsnp_benign	gnomad_17_43045685_T_A_80357183r1539	BRCA1	H	1862	L	H1862L	H1862
dbsnp_benign	gnomad_17_43045694_G_C_80357322r1540	BRCA1	P	1859	R	P1859R	P1859
dbsnp_benign	gnomad_17_43045694_G_T_80357322r1541	BRCA1	P	1859	H	P1859H	P1859
dbsnp_benign	gnomad_17_43045698_T_G_765656957r1542	BRCA1	I	1858	L	I1858L	I1858
dbsnp_benign	gnomad_17_43045739_A_C_80357323r1543	BRCA1	L	1844	R	L1844R	L1844
dbsnp_benign	gnomad_17_43047699_A_T_80356920r1545	BRCA1	V	1804	D	V1804D	V1804
dbsnp_benign	gnomad_17_43049125_C_T_531210457r1546	BRCA1	G	1801	D	G1801D	G1801
dbsnp_benign	gnomad_17_43049180_T_G_80357012r1547	BRCA1	M	1783	L	M1783L	M1783
dbsnp_benign	gnomad_17_43049180_T_C_80357012r1548	BRCA1	M	1783	V	M1783V	M1783
dbsnp_benign	gnomad_17_43049194_T_C_80357041r1549	BRCA1	P	674	G	P674G	P674
dbsnp_benign	gnomad_17_43057077_C_T_80357442r1551	BRCA1	R	1751	Q	R1751Q	R1751
dbsnp_benign	gnomad_17_43057131_T_A_80357270r1552	BRCA1	D	1733	V	D1733V	D1733
dbsnp_benign	gnomad_17_43057131_T_C_80357270r1553	BRCA1	D	1733	G	D1733G	D1733
dbsnp_benign	gnomad_17_43063368_T_C_56195342r1555	BRCA1	T	1720	A	T1720A	T1720
dbsnp_benign	gnomad_17_43063909_C_G_80356860r1556	BRCA1	N	602	V	N602V	N602
dbsnp_benign	gnomad_17_43063909_C_G_80356860r1556	BRCA1	N	602	G	N602G	N602
dbsnp_benign	gnomad_17_43063909_C_G_80356860r1556	BRCA1	N	602	E	N602E	N602
dbsnp_benign	gnomad_17_43063909_C_T_80356860r1557	BRCA1	N	602	E	N602E	N602
dbsnp_benign	gnomad_17_43067658_G_A_150729791r1559	BRCA1	T	1675	I	T1675I	T1675
dbsnp_benign	gnomad_17_43067677_C_A_80357087r1560	BRCA1	A	1669	S	A1669S	A1669
dbsnp_benign	gnomad_17_43067691_A_G_80357314r1561	BRCA1	L	1664	P	L1664P	L1664
dbsnp_benign	gnomad_17_43070929_A_G_28897695r1562	BRCA1	F	1662	S	F1662S	F1662
dbsnp_benign	gnomad_17_43070959_A_G_80356968r1563	BRCA1	M	1652	T	M1652T	M1652
dbsnp_benign	gnomad_17_43071004_G_A_80357048r1564	BRCA1	P	1637	L	P1637L	P1637
dbsnp_benign	gnomad_17_43071031_A_G_4986854r1565	BRCA1	M	1628	T	M1628T	M1628
dbsnp_benign	gnomad_17_43071032_T_C_80357465r1567	BRCA1	M	1628	V	M1628V	M1628
dbsnp_benign	gnomad_17_43071077_T_C_1799966r1568	BRCA1	S	1613	G	S1613G	S1613
dbsnp_benign	gnomad_17_43071098_T_C_80356943r1570	BRCA1	K	1606	E	K1606E	K1606
dbsnp_benign	gnomad_17_43071185_A_G_80356909r1573	BRCA1	S	1577	P	S1577P	S1577
dbsnp_benign	gnomad_17_43071223_A_G_56119278r1574	BRCA1	L	1564	P	L1564P	L1564
dbsnp_benign	gnomad_17_43074370_C_T_28897691r1577	BRCA1	D	1546	N	D1546N	D1546
dbsnp_benign	gnomad_17_43074486_C_G_80357470r1578	BRCA1	R	1507	T	R1507T	R1507
dbsnp_benign	gnomad_17_43076570_T_C_80357022r1579	BRCA1	N	1468	D	N1468D	N1468
dbsnp_benign	gnomad_17_43076570_T_G_80357022r1580	BRCA1	N	1468	H	N1468H	N1468
dbsnp_benign	gnomad_17_43082419_T_C_80357486r1581	BRCA1	S	1448	G	S1448G	S1448
dbsnp_benign	gnomad_17_43082434_G_C_41293455r1582	BRCA1	V	340	R	V340R	V340
dbsnp_benign	gnomad_17_43082434_G_C_41293455r1582	BRCA1	V	340	R	V340R	V340
dbsnp_benign	gnomad_17_43082506_C_G_80357309r1584	BRCA1	E	1419	Q	E1419Q	E1419
dbsnp_benign	gnomad_17_43082557_G_A_80357365r1585	BRCA1	H	1402	Y	H1402Y	H1402
dbsnp_benign	gnomad_17_43090997_C_T_28897690r1586	BRCA1	V	1378	I	V1378I	V1378
dbsnp_benign	gnomad_17_43091450_T_G_80357218r1587	BRCA1	M	1361	L	M1361L	M1361
dbsnp_benign	gnomad_17_43091485_G_A_80357345r1588	BRCA1	T	1349	M	T1349M	T1349
dbsnp_benign	gnomad_17_43091495_C_T_80357407r1590	BRCA1	E	1346	K	E1346K	E1346
dbsnp_benign	gnomad_17_43091734_C_G_80357160r1592	BRCA1	S	1266	T	S1266T	S1266
dbsnp_benign	gnomad_17_43091748_T_A_80356831r1593	BRCA1	L	1261	F	L1261F	L1261
dbsnp_benign	gnomad_17_43091783_C_T_28897686r1595	BRCA1	E	1250	K	E1250K	E1250
dbsnp_benign	gnomad_17_43091792_C_T_80357191r1596	BRCA1	V	1247	I	V1247I	V1247
dbsnp_benign	gnomad_17_43091807_T_C_80357037r1597	BRCA1	T	1242	A	T1242A	T1242
dbsnp_benign	gnomad_17_43091818_G_A_28897688r1598	BRCA1	P	1238	L	P1238L	P1238
dbsnp_benign	gnomad_17_43091823_A_C_28897687r1599	BRCA1	N	1236	K	N1236K	N1236
dbsnp_benign	gnomad_17_43091874_C_G_80356876r1601	BRCA1	E	1219	D	E1219D	E1219
dbsnp_benign	gnomad_17_43091876_C_T_80356921r1602	BRCA1	E	1219	K	E1219K	E1219
dbsnp_benign	gnomad_17_43091891_C_T_80356923r1603	BRCA1	E	1214	K	E1214K	E1214
dbsnp_benign	gnomad_17_43091923_C_T_55930959r1605	BRCA1	R	1203	Q	R1203Q	R1203
dbsnp_benign	gnomad_17_43091990_C_T_56336919r1606	BRCA1	V	1181	I	V1181I	V1181
dbsnp_benign	gnomad_17_43092068_C_G_80357484r1608	BRCA1	D	1155	H	D1155H	D1155
dbsnp_benign	gnomad_17_43092083_G_A_80357272r1609	BRCA1	P	1150	S	P1150S	P1150
dbsnp_benign	gnomad_17_43092115_C_A_80357228r1611	BRCA1	S	1139	I	S1139I	S1139
dbsnp_benign	gnomad_17_43092124_G_C_80357329r1612	BRCA1	P	1136	R	P1136R	P1136
dbsnp_benign	gnomad_17_43092204_T_G_41293449r1613	BRCA1	K	1109	N	K1109N	K1109
dbsnp_benign	gnomad_17_43092235_G_A_80357201r1615	BRCA1	P	1099	L	P1099L	P1099
dbsnp_benign	gnomad_17_43092401_T_C_80357271r1616	BRCA1	I	1044	V	I1044V	I1044
dbsnp_benign	gnomad_17_43092418_T_C_16941r1617	BRCA1	E	1038	G	E1038G	E1038
dbsnp_benign	gnomad_17_43092448_C_T_80357459r1619	BRCA1	R	1028	H	R1028H	R1028
dbsnp_benign	gnomad_17_43092449_G_A_80357049r1621	BRCA1	R	1028	C	R1028C	R1028
dbsnp_benign	gnomad_17_43092509_T_C_56321129r1622	BRCA1	M	1008	V	M1008V	M1008
dbsnp_benign	gnomad_17_43092568_G_A_397507206r1623	BRCA1	S	988	L	S988L	S988
dbsnp_benign	gnomad_17_43092619_T_G_1567793641r1624	BRCA1	H	971	P	H971P	H971
dbsnp_benign	gnomad_17_43092647_C_T_80356955r1625	BRCA1	E	962	K	E962K	E962
dbsnp_benign	gnomad_17_43092758_T_G_4986847r1627	BRCA1	I	925	L	I925L	I925
dbsnp_benign	gnomad_17_43092773_C_T_80357361r1628	BRCA1	V	920	I	V920I	V920
dbsnp_benign	gnomad_17_43092796_T_C_397507204r1629	BRCA1	K	912	R	K912R	K912
dbsnp_benign	gnomad_17_43092862_C_A_80356874r1630	BRCA1	G	890	V	G890V	G890
dbsnp_benign	gnomad_17_43092869_G_A_80357480r1631	BRCA1	H	888	Y	H888Y	H888
dbsnp_benign	gnomad_17_43092919_G_A_799917r1633	BRCA1	P	871	L	P871L	P871
dbsnp_benign	gnomad_17_43092947_T_C_80356927r1634	BRCA1	K	862	E	K862E	K862
dbsnp_benign	gnomad_17_43092965_A_G_80356892r1635	BRCA1	Y	856	H	Y856H	Y856
dbsnp_benign	gnomad_17_43093006_T_C_28897684r1637	BRCA1	E	842	G	E842G	E842
dbsnp_benign	gnomad_17_43093009_C_T_80357337r1638	BRCA1	R	841	Q	R841Q	R841
dbsnp_benign	gnomad_17_43093054_G_T_28897683r1640	BRCA1	T	826	K	T826K	T826
dbsnp_benign	gnomad_17_43093103_T_A_28897682r1641	BRCA1	N	810	Y	N810Y	N810
dbsnp_benign	gnomad_17_43093119_C_G_55746541r1642	BRCA1	Q	804	H	Q804H	Q804
dbsnp_benign	gnomad_17_43093180_G_A_55914168r1643	BRCA1	S	784	L	S784L	S784
dbsnp_benign	gnomad_17_43093184_T_C_80356948r1644	BRCA1	I	783	V	I783V	I783
dbsnp_benign	gnomad_17_43093202_A_C_397507199r1645	BRCA1	Y	777	D	Y777D	Y777
dbsnp_benign	gnomad_17_43093216_A_G_80357467r1646	BRCA1	V	772	A	V772A	V772
dbsnp_benign	gnomad_17_43093245_T_A_273898682r1647	BRCA1	R	762	S	R762S	R762
dbsnp_benign	gnomad_17_43093279_A_G_587781684r1648	BRCA1	M	751	T	M751T	M751
dbsnp_benign	gnomad_17_43093324_T_G_397507196r1649	BRCA1	E	736	A	E736A	E736
dbsnp_benign	gnomad_17_43093351_G_A_80356912r1650	BRCA1	P	727	L	P727L	P727
dbsnp_benign	gnomad_17_43093364_T_C_4986845r1651	BRCA1	N	723	D	N723D	N723
dbsnp_benign	gnomad_17_43093448_C_A_28897681r1653	BRCA1	D	695	Y	D695Y	D695
dbsnp_benign	gnomad_17_43093529_G_A_80357250r1654	BRCA1	L	668	F	L668F	L668
dbsnp_benign	gnomad_17_43093557_C_G_55678461r1655	BRCA1	M	658	I	M658I	M658
dbsnp_benign	gnomad_17_43093604_T_C_80357105r1656	BRCA1	S	643	G	S643G	S643
dbsnp_benign	gnomad_17_43093607_C_G_80357344r1657	BRCA1	D	642	H	D642H	D642
dbsnp_benign	gnomad_17_43093666_G_A_56039126r1660	BRCA1	A	622	V	A622V	A622
dbsnp_benign	gnomad_17_43093697_T_C_80357245r1661	BRCA1	R	612	G	R612G	R612
dbsnp_benign	gnomad_17_43093742_C_T_55650082r1662	BRCA1	E	597	K	E597K	E597
dbsnp_benign	gnomad_17_43093828_G_C_80356910r1663	BRCA1	P	568	R	P568R	P568
dbsnp_benign	gnomad_17_43093828_G_A_80356910r1664	BRCA1	P	568	L	P568L	P568
dbsnp_benign	gnomad_17_43093883_T_G_56012641r1665	BRCA1	N	550	H	N550H	N550
dbsnp_benign	gnomad_17_43093915_G_A_80357374r1666	BRCA1	T	539	M	T539M	T539
dbsnp_benign	gnomad_17_43093997_G_A_41286294r1668	BRCA1	L	512	F	L512F	L512
dbsnp_benign	gnomad_17_43094020_C_T_56272539r1669	BRCA1	R	504	H	R504H	R504
dbsnp_benign	gnomad_17_43094044_C_T_28897677r1670	BRCA1	R	496	H	R496H	R496
dbsnp_benign	gnomad_17_43094045_G_A_28897676r1671	BRCA1	R	496	C	R496C	R496
dbsnp_benign	gnomad_17_43094075_A_G_55906931r1673	BRCA1	F	486	L	F486L	F486
dbsnp_benign	gnomad_17_43094104_T_C_55720177r1674	BRCA1	H	476	R	H476R	H476
dbsnp_benign	gnomad_17_43094113_T_C_80357057r1675	BRCA1	N	473	S	N473S	N473
dbsnp_benign	gnomad_17_43094394_A_C_56128296r1677	BRCA1	I	379	M	I379M	I379
dbsnp_benign	gnomad_17_43094426_C_T_56056711r1678	BRCA1	D	369	N	D369N	D369
dbsnp_benign	gnomad_17_43094495_G_A_80357015r1680	BRCA1	P	346	S	P346S	P346
dbsnp_benign	gnomad_17_43094495_G_C_80357015r1681	BRCA1	P	346	A	P346A	P346
dbsnp_benign	gnomad_17_43094516_T_C_55842957r1682	BRCA1	K	339	E	K339E	K339
dbsnp_benign	gnomad_17_43094530_G_A_41286290r1683	BRCA1	P	334	L	P334L	P334
dbsnp_benign	gnomad_17_43094534_T_C_786201634r1684	BRCA1	T	333	A	T333A	T333
dbsnp_benign	gnomad_17_43094585_T_C_55874646r1685	BRCA1	S	316	G	S316G	S316
dbsnp_benign	gnomad_17_43094640_C_T_80357103r1686	BRCA1	M	297	I	M297I	M297
dbsnp_benign	gnomad_17_43094704_G_C_80357436r1688	BRCA1	T	276	R	T276R	T276
dbsnp_benign	gnomad_17_43094707_C_T_397509327r1689	BRCA1	G	275	D	G275D	G275
dbsnp_benign	gnomad_17_43094727_G_C_771076131r1692	BRCA1	N	268	K	N268K	N268
dbsnp_benign	gnomad_17_43094795_A_C_28897675r1696	BRCA1	L	246	V	L246V	L246
dbsnp_benign	gnomad_17_43094815_T_C_80357396r1697	BRCA1	H	239	R	H239R	H239
dbsnp_benign	gnomad_17_43094815_T_A_80357396r1698	BRCA1	H	239	L	H239L	H239
dbsnp_benign	gnomad_17_43095875_T_C_55680408r1700	BRCA1	D	214	G	D214G	D214
dbsnp_benign	gnomad_17_43097266_C_T_80357090r1701	BRCA1	V	191	I	V191I	V191
dbsnp_benign	gnomad_17_43097280_G_T_55688530r1702	BRCA1	S	186	Y	S186Y	S186
dbsnp_benign	gnomad_17_43099786_T_C_56187033r1704	BRCA1	Y	179	C	Y179C	Y179
dbsnp_benign	gnomad_17_43099814_G_A_80357325r1705	BRCA1	R	170	W	R170W	R170
dbsnp_benign	gnomad_17_43104136_C_T_80356991r1707	BRCA1	E	143	K	E143K	E143
dbsnp_benign	gnomad_17_43104138_G_T_55971303r1708	BRCA1	P	142	H	P142H	P142
dbsnp_benign	gnomad_17_43104166_G_A_80357457r1709	BRCA1	R	133	C	R133C	R133
dbsnp_benign	gnomad_17_43104167_G_T_80357413r1710	BRCA1	N	132	K	N132K	N132
dbsnp_benign	gnomad_17_43104193_T_C_80357448r1711	BRCA1	I	124	V	I124V	I124
dbsnp_benign	gnomad_17_43104249_T_C_28897673r1712	BRCA1	Y	105	C	Y105C	Y105
dbsnp_benign	gnomad_17_43104258_G_C_80357190r1713	BRCA1	A	102	G	A102G	A102
dbsnp_benign	gnomad_17_43115727_T_G_769650474r1714	BRCA1	K	45	Q	K45Q	K45
dbsnp_benign	gnomad_13_32319131_C_T_786201716r1716	BRCA2	P	41	L	P41L	P41
dbsnp_benign	gnomad_13_32319134_A_G_4987046r1718	BRCA2	Y	42	C	Y42C	Y42
dbsnp_benign	gnomad_13_32319176_A_C_80358454r1720	BRCA2	N	56	T	N56T	N56
dbsnp_benign	gnomad_13_32319188_A_G_80358463r1721	BRCA2	N	60	S	N60S	N60
dbsnp_benign	gnomad_13_32319232_G_C_28897701r1723	BRCA2	A	75	P	A75P	A75
dbsnp_benign	gnomad_13_32325081_A_C_80358567r1724	BRCA2	N	108	H	N108H	N108
dbsnp_benign	gnomad_13_32326115_A_G_80358674r1725	BRCA2	Q	147	R	Q147R	Q147
dbsnp_benign	gnomad_13_32326115_A_T_80358674r1727	BRCA2	Q	147	L	Q147L	Q147
dbsnp_benign	gnomad_13_32326263_A_T_876658364r1728	BRCA2	H	166	L	H166L	H166
dbsnp_benign	gnomad_13_32326268_C_A_80358726r1729	BRCA2	P	168	T	P168T	P168
dbsnp_benign	gnomad_13_32326272_A_G_80358730r1730	BRCA2	K	169	R	K169R	K169
dbsnp_benign	gnomad_13_32330979_G_A_55854959r1732	BRCA2	A	248	T	A248T	A248
dbsnp_benign	gnomad_13_32332343_A_C_766173r1734	BRCA2	N	289	H	N289H	N289
dbsnp_benign	gnomad_13_32332421_T_A_79483201r1736	BRCA2	C	315	S	C315S	C315
dbsnp_benign	gnomad_13_32332434_A_G_55939572r1737	BRCA2	N	319	S	N319S	N319
dbsnp_benign	gnomad_13_32332434_A_C_55939572r1738	BRCA2	N	319	T	N319T	N319
dbsnp_benign	gnomad_13_32332442_A_C_11571640r1739	BRCA2	K	322	Q	K322Q	K322
dbsnp_benign	gnomad_13_32332456_C_A_28897706r1740	BRCA2	S	326	R	S326R	S326
dbsnp_benign	gnomad_13_32332518_A_G_55800493r1742	BRCA2	Q	347	R	Q347R	Q347
dbsnp_benign	gnomad_13_32332601_C_T_80358408r1743	BRCA2	P	375	S	P375S	P375
dbsnp_benign	gnomad_13_32332629_C_T_41293475r1744	BRCA2	S	384	F	S384F	S384
dbsnp_benign	gnomad_13_32332644_C_A_397507263r1745	BRCA2	P	389	Q	P389Q	P389
dbsnp_benign	gnomad_13_32332644_C_T_397507263r1746	BRCA2	P	389	L	P389L	P389
dbsnp_benign	gnomad_13_32332659_A_C_56016241r1747	BRCA2	E	394	A	E394A	E394
dbsnp_benign	gnomad_13_32332725_T_G_80358418r1748	BRCA2	I	416	S	I416S	I416
dbsnp_benign	gnomad_13_32332832_C_A_80358424r1750	BRCA2	L	452	I	L452I	L452
dbsnp_benign	gnomad_13_32332863_A_G_56403624r1751	BRCA2	E	462	G	E462G	E462
dbsnp_benign	gnomad_13_32332938_C_A_56390402r1752	BRCA2	A	487	E	A487E	A487
dbsnp_benign	gnomad_13_32332992_T_C_28897708r1753	BRCA2	I	505	T	I505T	I505
dbsnp_benign	gnomad_13_32333016_A_G_28897709r1755	BRCA2	K	513	R	K513R	K513
dbsnp_benign	gnomad_13_32333046_A_G_80358443r1756	BRCA2	H	523	R	H523R	H523
dbsnp_benign	gnomad_13_32333140_T_G_80358451r1757	BRCA2	C	554	W	C554W	C554
dbsnp_benign	gnomad_13_32333222_A_C_80358457r1758	BRCA2	T	582	P	T582P	T582
dbsnp_benign	gnomad_13_32333264_G_C_56328701r1759	BRCA2	D	596	H	D596H	D596
dbsnp_benign	gnomad_13_32333270_A_G_28897710r1762	BRCA2	T	598	A	T598A	T598
dbsnp_benign	gnomad_13_32333276_T_C_75419644r1763	BRCA2	Y	600	H	Y600H	Y600
dbsnp_benign	gnomad_13_32333282_G_A_80358466r1764	BRCA2	G	602	R	G602R	G602
dbsnp_benign	gnomad_13_32333288_A_G_80358467r1765	BRCA2	K	604	E	K604E	K604
dbsnp_benign	gnomad_13_32333343_C_T_80358477r1766	BRCA2	A	622	V	A622V	A622
dbsnp_benign	gnomad_13_32333367_C_T_80358479r1767	BRCA2	T	630	I	T630I	T630
dbsnp_benign	gnomad_13_32336319_C_G_28897712r1769	BRCA2	P	655	R	P655R	P655
dbsnp_benign	gnomad_13_32336493_A_T_55816687r1770	BRCA2	Q	713	L	Q713L	Q713
dbsnp_benign	gnomad_13_32336675_A_G_55968715r1771	BRCA2	T	774	A	T774A	T774
dbsnp_benign	gnomad_13_32336705_A_G_11571653r1772	BRCA2	M	784	V	M784V	M784
dbsnp_benign	gnomad_13_32336771_G_C_56404215r1775	BRCA2	D	806	H	D806H	D806
dbsnp_benign	gnomad_13_32336845_C_G_56331088r1777	BRCA2	N	830	K	N830K	N830
dbsnp_benign	gnomad_13_32337035_G_A_28897715r1781	BRCA2	V	894	I	V894I	V894
dbsnp_benign	gnomad_13_32337053_A_G_55736268r1782	BRCA2	N	900	D	N900D	N900
dbsnp_benign	gnomad_13_32337110_G_A_431825298r1784	BRCA2	E	919	K	E919K	E919
dbsnp_benign	gnomad_13_32337141_T_C_2227943r1785	BRCA2	L	929	S	L929S	L929
dbsnp_benign	gnomad_13_32337158_G_A_28897716r1786	BRCA2	D	935	N	D935N	D935
dbsnp_benign	gnomad_13_32337281_T_A_144862123r1788	BRCA2	S	976	T	S976T	S976
dbsnp_benign	gnomad_13_32337282_C_T_11571656r1790	BRCA2	S	976	F	S976F	S976
dbsnp_benign	gnomad_13_32337299_A_C_28897717r1791	BRCA2	I	982	L	I982L	I982
dbsnp_benign	gnomad_13_32337315_A_T_2227944r1792	BRCA2	N	987	I	N987I	N987
dbsnp_benign	gnomad_13_32337342_T_G_80358545r1793	BRCA2	L	996	R	L996R	L996
dbsnp_benign	gnomad_13_32337410_C_G_55638633r1795	BRCA2	L	1019	V	L1019V	L1019
dbsnp_benign	gnomad_13_32337659_A_T_28897719r1797	BRCA2	N	1102	Y	N1102Y	N1102
dbsnp_benign	gnomad_13_32337800_A_G_80358589r1800	BRCA2	M	1149	V	M1149V	M1149
dbsnp_benign	gnomad_13_32337870_C_T_80358600r1802	BRCA2	S	1172	L	S1172L	S1172
dbsnp_benign	gnomad_13_32337930_T_G_80358606r1803	BRCA2	F	1192	C	F1192C	F1192
dbsnp_benign	gnomad_13_32337936_G_A_28897721r1804	BRCA2	G	1194	D	G1194D	G1194
dbsnp_benign	gnomad_13_32338037_A_G_28897722r1805	BRCA2	N	1228	D	N1228D	N1228
dbsnp_benign	gnomad_13_32338194_A_T_56337919r1807	BRCA2	D	1280	V	D1280V	D1280
dbsnp_benign	gnomad_13_32338224_G_A_41293485r1808	BRCA2	C	1290	Y	C1290Y	C1290
dbsnp_benign	gnomad_13_32338271_G_A_80358636r1809	BRCA2	V	1306	I	V1306I	V1306
dbsnp_benign	gnomad_13_32338401_T_C_80358654r1810	BRCA2	I	1349	T	I1349T	I1349
dbsnp_benign	gnomad_13_32338416_C_T_80358656r1811	BRCA2	T	1354	M	T1354M	T1354
dbsnp_benign	gnomad_13_32338445_A_C_56248502r1813	BRCA2	I	1364	L	I1364L	I1364
dbsnp_benign	gnomad_13_32338449_G_A_80358657r1815	BRCA2	C	1365	Y	C1365Y	C1365
dbsnp_benign	gnomad_13_32338542_A_G_55969723r1816	BRCA2	Q	1396	R	Q1396R	Q1396
dbsnp_benign	gnomad_13_32338596_C_T_70953664r1817	BRCA2	T	1414	M	T1414M	T1414
dbsnp_benign	gnomad_13_32338626_C_G_80358664r1819	BRCA2	S	1424	C	S1424C	S1424
dbsnp_benign	gnomad_13_32338940_G_A_28897728r1822	BRCA2	G	1529	R	G1529R	G1529
dbsnp_benign	gnomad_13_32338954_A_C_80358694r1823	BRCA2	K	1533	N	K1533N	K1533
dbsnp_benign	gnomad_13_32339025_C_G_80358698r1824	BRCA2	T	1557	S	T1557S	T1557
dbsnp_benign	gnomad_13_32339036_C_A_2219594r1825	BRCA2	H	1561	N	H1561N	H1561
dbsnp_benign	gnomad_13_32339134_A_C_80358703r1828	BRCA2	E	1593	D	E1593D	E1593
dbsnp_benign	gnomad_13_32339183_G_A_80358705r1830	BRCA2	V	1610	M	V1610M	V1610
dbsnp_benign	gnomad_13_32339425_A_C_56087561r1831	BRCA2	K	1690	N	K1690N	K1690
dbsnp_benign	gnomad_13_32339553_C_T_55639415r1832	BRCA2	S	1733	F	S1733F	S1733
dbsnp_benign	gnomad_13_32339667_G_A_80358755r1834	BRCA2	G	1771	D	G1771D	G1771
dbsnp_benign	gnomad_13_32339667_G_T_80358755r1835	BRCA2	G	1771	V	G1771V	G1771
dbsnp_benign	gnomad_13_32339769_A_G_80358765r1837	BRCA2	N	1805	S	N1805S	N1805
dbsnp_benign	gnomad_13_32339810_C_T_80358768r1840	BRCA2	P	1819	S	P1819S	P1819
dbsnp_benign	gnomad_13_32339907_T_G_80358776r1841	BRCA2	I	1851	S	I1851S	I1851
dbsnp_benign	gnomad_13_32339990_G_A_55996097r1843	BRCA2	E	1879	K	E1879K	E1879
dbsnp_benign	gnomad_13_32339995_T_G_11571657r1845	BRCA2	N	1880	K	N1880K	N1880
dbsnp_benign	gnomad_13_32340059_G_A_4987048r1847	BRCA2	D	1902	N	D1902N	D1902
dbsnp_benign	gnomad_13_32340065_C_G_55875643r1849	BRCA2	L	1904	V	L1904V	L1904
dbsnp_benign	gnomad_13_32340065_C_T_55875643r1850	BRCA2	L	1904	F	L1904F	L1904
dbsnp_benign	gnomad_13_32340088_T_G_367823201r1851	BRCA2	D	1911	E	D1911E	D1911
dbsnp_benign	gnomad_13_32340108_A_G_80358804r1852	BRCA2	H	1918	R	H1918R	H1918
dbsnp_benign	gnomad_13_32340123_A_C_45491005r1853	BRCA2	D	1923	A	D1923A	D1923
dbsnp_benign	gnomad_13_32340140_A_G_79538375r1854	BRCA2	I	1929	V	I1929V	I1929
dbsnp_benign	gnomad_13_32340234_G_A_56157628r1855	BRCA2	C	1960	Y	C1960Y	C1960
dbsnp_benign	gnomad_13_32340480_A_G_80358852r1860	BRCA2	Q	2042	R	Q2042R	Q2042
dbsnp_benign	gnomad_13_32340486_G_T_56191579r1861	BRCA2	G	2044	V	G2044V	G2044
dbsnp_benign	gnomad_13_32340486_G_C_56191579r1862	BRCA2	G	2044	A	G2044A	G2044
dbsnp_benign	gnomad_13_32340498_A_C_80358853r1863	BRCA2	N	2048	T	N2048T	N2048
dbsnp_benign	gnomad_13_32340498_A_T_80358853r1864	BRCA2	N	2048	I	N2048I	N2048
dbsnp_benign	gnomad_13_32340575_C_A_34309943r1865	BRCA2	H	2074	N	H2074N	H2074
dbsnp_benign	gnomad_13_32340626_A_C_398122550r1867	BRCA2	S	2091	R	S2091R	S2091
dbsnp_benign	gnomad_13_32340645_C_T_80358866r1868	BRCA2	T	2097	M	T2097M	T2097
dbsnp_benign	gnomad_13_32340672_T_C_56172926r1869	BRCA2	L	2106	P	L2106P	L2106
dbsnp_benign	gnomad_13_32340677_C_T_55794205r1870	BRCA2	R	2108	C	R2108C	R2108
dbsnp_benign	gnomad_13_32340678_G_A_35029074r1871	BRCA2	R	2108	H	R2108H	R2108
dbsnp_benign	gnomad_13_32340680_G_A_79456940r1872	BRCA2	V	2109	I	V2109I	V2109
dbsnp_benign	gnomad_13_32340693_A_G_80358874r1873	BRCA2	N	2113	S	N2113S	N2113
dbsnp_benign	gnomad_13_32340702_A_G_55953736r1874	BRCA2	H	2116	R	H2116R	H2116
dbsnp_benign	gnomad_13_32340767_G_T_11571659r1877	BRCA2	V	2138	F	V2138F	V2138
dbsnp_benign	gnomad_13_32340810_C_A_80358881r1879	BRCA2	S	2152	Y	S2152Y	S2152
dbsnp_benign	gnomad_13_32341103_A_G_80358899r1880	BRCA2	T	2250	A	T2250A	T2250
dbsnp_benign	gnomad_13_32341158_G_A_80358906r1881	BRCA2	R	2268	K	R2268K	R2268
dbsnp_benign	gnomad_13_32341176_G_T_55712212r1882	BRCA2	G	2274	V	G2274V	G2274
dbsnp_benign	gnomad_13_32344651_A_T_80358916r1883	BRCA2	D	2312	V	D2312V	D2312
dbsnp_benign	gnomad_13_32346842_G_A_80358921r1884	BRCA2	R	2318	Q	R2318Q	R2318
dbsnp_benign	gnomad_13_32354870_G_C_45574331r1885	BRCA2	K	2339	N	K2339N	K2339
dbsnp_benign	gnomad_13_32354905_C_G_80358932r1887	BRCA2	A	2351	G	A2351G	A2351
dbsnp_benign	gnomad_13_32354910_G_C_80358935r1888	BRCA2	G	2353	R	G2353R	G2353
dbsnp_benign	gnomad_13_32354955_T_G_397507382r1889	BRCA2	L	2368	V	L2368V	L2368
dbsnp_benign	gnomad_13_32355003_C_A_55977008r1890	BRCA2	Q	2384	K	Q2384K	Q2384
dbsnp_benign	gnomad_13_32355041_G_T_587780871r1892	BRCA2	L	2396	F	L2396F	L2396
dbsnp_benign	gnomad_13_32355085_A_C_80358950r1893	BRCA2	K	2411	T	K2411T	K2411
dbsnp_benign	gnomad_13_32355160_A_T_80358955r1895	BRCA2	N	2436	I	N2436I	N2436
dbsnp_benign	gnomad_13_32355268_A_C_80358963r1897	BRCA2	K	2472	T	K2472T	K2472
dbsnp_benign	gnomad_13_32355268_A_T_80358963r1898	BRCA2	K	2472	M	K2472M	K2472
dbsnp_benign	gnomad_13_32356497_G_A_56070345r1899	BRCA2	R	2502	H	R2502H	R2502
dbsnp_benign	gnomad_13_32356514_G_A_80358978r1900	BRCA2	G	2508	S	G2508S	G2508
dbsnp_benign	gnomad_13_32356526_C_T_80358980r1901	BRCA2	L	2512	F	L2512F	L2512
dbsnp_benign	gnomad_13_32356536_C_T_28897744r1902	BRCA2	T	2515	I	T2515I	T2515
dbsnp_benign	gnomad_13_32356557_C_T_80358985r1903	BRCA2	S	2522	F	S2522F	S2522
dbsnp_benign	gnomad_13_32362633_C_T_774723315r1906	BRCA2	P	2639	L	P2639L	P2639
dbsnp_benign	gnomad_13_32363187_C_T_431825362r1907	BRCA2	T	2662	M	T2662M	T2662
dbsnp_benign	gnomad_13_32363196_A_G_28897745r1908	BRCA2	D	2665	G	D2665G	D2665
dbsnp_benign	gnomad_13_32363292_G_A_80359051r1911	BRCA2	S	2697	N	S2697N	S2697
dbsnp_benign	gnomad_13_32363319_A_G_80359055r1912	BRCA2	N	2706	S	N2706S	N2706
dbsnp_benign	gnomad_13_32363351_G_T_28897747r1913	BRCA2	A	2717	S	A2717S	A2717
dbsnp_benign	gnomad_13_32363384_G_A_28897749r1915	BRCA2	V	2728	I	V2728I	V2728
dbsnp_benign	gnomad_13_32363389_G_T_80359065r1916	BRCA2	K	2729	N	K2729N	K2729
dbsnp_benign	gnomad_13_32363417_G_A_80359069r1918	BRCA2	V	2739	I	V2739I	V2739
dbsnp_benign	gnomad_13_32363417_G_T_80359069r1920	BRCA2	V	2739	F	V2739F	V2739
dbsnp_benign	gnomad_13_32363510_G_A_397507974r1921	BRCA2	A	2770	T	A2770T	A2770
dbsnp_benign	gnomad_13_32370971_T_C_11571746r1922	BRCA2	S	2835	P	S2835P	S2835
dbsnp_benign	gnomad_13_32370993_G_A_80359105r1923	BRCA2	R	2842	H	R2842H	R2842
dbsnp_benign	gnomad_13_32371035_A_C_11571747r1925	BRCA2	E	2856	A	E2856A	E2856
dbsnp_benign	gnomad_13_32371041_A_G_80359114r1926	BRCA2	Q	2858	R	Q2858R	Q2858
dbsnp_benign	gnomad_13_32376699_C_T_80359123r1927	BRCA2	R	2888	C	R2888C	R2888
dbsnp_benign	gnomad_13_32376739_G_A_80359129r1929	BRCA2	G	2901	D	G2901D	G2901
dbsnp_benign	gnomad_13_32379326_A_G_80359132r1930	BRCA2	S	2922	G	S2922G	S2922
dbsnp_benign	gnomad_13_32379392_A_T_4987047r1931	BRCA2	I	2944	F	I2944F	I2944
dbsnp_benign	gnomad_13_32379412_G_T_28897754r1933	BRCA2	K	2950	N	K2950N	K2950
dbsnp_benign	gnomad_13_32379413_G_A_11571769r1934	BRCA2	A	2951	T	A2951T	A2951
dbsnp_benign	gnomad_13_32379467_G_A_59004709r1936	BRCA2	V	2969	M	V2969M	V2969
dbsnp_benign	gnomad_13_32379479_C_T_45469092r1937	BRCA2	R	2973	C	R2973C	R2973
dbsnp_benign	gnomad_13_32379768_G_A_80359150r1938	BRCA2	R	2991	H	R2991H	R2991
dbsnp_benign	gnomad_13_32379834_C_T_28897755r1939	BRCA2	T	3013	I	T3013I	T3013
dbsnp_benign	gnomad_13_32379839_A_G_587781497r1940	BRCA2	K	3015	E	K3015E	K3015
dbsnp_benign	gnomad_13_32379881_G_A_56179254r1941	BRCA2	A	3029	T	A3029T	A3029
dbsnp_benign	gnomad_13_32379900_A_C_80359165r1942	BRCA2	Y	3035	S	Y3035S	Y3035
dbsnp_benign	gnomad_13_32379900_A_G_80359165r1943	BRCA2	Y	3035	C	Y3035C	Y3035
dbsnp_benign	gnomad_13_32380064_A_G_80359174r1944	BRCA2	K	3059	E	K3059E	K3059
dbsnp_benign	gnomad_13_32380124_G_A_55933907r1945	BRCA2	V	3079	I	V3079I	V3079
dbsnp_benign	gnomad_13_32394724_T_C_41293521r1947	BRCA2	Y	3098	H	Y3098H	Y3098
dbsnp_benign	gnomad_13_32396905_A_G_80359224r1948	BRCA2	D	3170	G	D3170G	D3170
dbsnp_benign	gnomad_13_32396943_A_G_377123889r1949	BRCA2	I	3183	V	I3183V	I3183
dbsnp_benign	gnomad_13_32396982_A_G_80359228r1950	BRCA2	K	3196	E	K3196E	K3196
dbsnp_benign	gnomad_13_32396988_T_C_80359229r1951	BRCA2	C	3198	R	C3198R	C3198
dbsnp_benign	gnomad_13_32397030_G_C_55775473r1952	BRCA2	G	3212	R	G3212R	G3212
dbsnp_benign	gnomad_13_32398388_C_T_56121817r1954	BRCA2	P	3292	L	P3292L	P3292
dbsnp_benign	gnomad_13_32398558_A_G_80358387r1956	BRCA2	T	3349	A	T3349A	T3349
dbsnp_benign	gnomad_13_32398634_C_T_56309455r1959	BRCA2	T	3374	I	T3374I	T3374
dbsnp_benign	gnomad_13_32398666_C_T_397507261r1961	BRCA2	R	3385	C	R3385C	R3385
dbsnp_benign	gnomad_13_32398667_G_A_80358398r1962	BRCA2	R	3385	H	R3385H	R3385
dbsnp_benign	gnomad_13_32316513_G_A_80358762r1963	BRCA2	R	18	H	R18H	R18
dbsnp_benign	gnomad_17_61683668_T_G_145855459r1966	BRIP1	E	1126	D	E1126D	E1126
dbsnp_benign	gnomad_17_61683710_A_T_369843642r1968	BRIP1	D	1112	E	D1112E	D1112
dbsnp_benign	gnomad_17_61685911_G_C_140233356r1970	BRIP1	Q	944	E	Q944E	Q944
dbsnp_benign	gnomad_17_61793637_T_C_45501097r1978	BRIP1	H	478	R	H478R	H478
dbsnp_benign	gnomad_17_61808495_T_C_28997570r1984	BRIP1	K	297	R	K297R	K297
dbsnp_benign	gnomad_17_61808595_G_A_28997569r1985	BRIP1	R	264	W	R264W	R264
dbsnp_benign	gnomad_17_61847141_T_C_550707862r1987	BRIP1	N	196	S	N196S	N196
dbsnp_benign	gnomad_17_61847144_A_G_4988347r1988	BRIP1	L	195	P	L195P	L195
dbsnp_benign	gnomad_17_61847151_C_T_4988346r1990	BRIP1	V	193	I	V193I	V193
dbsnp_benign	gnomad_17_61847211_G_A_4988345r1992	BRIP1	R	173	C	R173C	R173
dbsnp_benign	gnomad_17_61857120_C_T_143615668r1993	BRIP1	R	106	H	R106H	R106
dbsnp_benign	gnomad_11_62692394_G_A_185341934r1996	BSCL2	A	218	V	A218V	A218
dbsnp_benign	gnomad_11_62690476_A_G_145649423r1998	BSCL2	L	363	P	L363P	L363
dbsnp_benign	gnomad_X_101356881_A_G_144079566r2003	BTK	Y	418	H	Y418H	Y418
dbsnp_benign	gnomad_15_40220617_A_G_34998711r2004	BUB1B	N	1004	S	N1004S	N1004
dbsnp_benign	gnomad_19_29702725_T_C_73023451r2006	C19orf12	Q	138	R	Q138R	Q138
dbsnp_benign	gnomad_19_29702747_T_C_146170087r2007	C19orf12	K	131	E	K131E	K131
dbsnp_benign	gnomad_19_16495819_T_C_149634686r2009	CALR3	N	42	S	N42S	N42
dbsnp_benign	gnomad_1_22637683_G_A_17887074r2010	C1QA	E	23	K	E23K	E23
dbsnp_benign	gnomad_6_31928126_C_T_137902889r2012	C2	P	73	L	P73L	P73
dbsnp_benign	gnomad_6_31936009_C_G_532091149r2016	C2	N	312	K	N312K	N312
dbsnp_benign	gnomad_6_31936027_G_C_9332739r2017	C2	E	318	D	E318D	E318
dbsnp_benign	gnomad_6_31943314_A_G_145988012r2019	C2	I	484	V	I484V	I484
dbsnp_benign	gnomad_11_74100598_C_T_117535770r2020	C2CD3	V	887	M	V887M	V887
dbsnp_benign	gnomad_11_74139608_G_A_149910292r2022	C2CD3	P	235	L	P235L	P235
dbsnp_benign	gnomad_19_6678019_T_G_2230210r2024	C3	S	1619	R	S1619R	S1619
dbsnp_benign	gnomad_19_6678441_G_T_149202905r2025	C3	L	1549	M	L1549M	L1549
dbsnp_benign	gnomad_19_6707118_G_A_117793540r2028	C3	R	735	W	R735W	R735
dbsnp_benign	gnomad_19_6707902_T_A_144432231r2029	C3	I	625	F	I625F	I625
dbsnp_benign	gnomad_19_6718135_T_G_147859257r2031	C3	K	155	Q	K155Q	K155
dbsnp_benign	gnomad_6_32027362_A_G_796750528r2032	C4B	T	907	A	T907A	T907
dbsnp_benign	gnomad_6_32027362_A_T_796750528r2033	C4B	T	907	S	T907S	T907
dbsnp_benign	gnomad_17_60158078_C_A_185942554r2035	CA4	N	177	K	N177K	N177
dbsnp_benign	gnomad_17_60159354_C_T_146141867r2037	CA4	P	290	L	P290L	P290
dbsnp_benign	gnomad_19_13208952_C_T_373192655r2040	CACNA1A	R	2195	Q	R2195Q	R2195
dbsnp_benign	gnomad_19_13209372_G_A_554393704r2042	CACNA1A	R	2156	C	R2156C	R2156
dbsnp_benign	gnomad_19_13209372_G_C_554393704r2043	CACNA1A	R	2156	G	R2156G	R2156
dbsnp_benign	gnomad_19_13212512_C_T_202002033r2045	CACNA1A	E	2021	K	E2021K	E2021
dbsnp_benign	gnomad_19_13214276_C_T_199886234r2046	CACNA1A	R	1966	Q	R1966Q	R1966
dbsnp_benign	gnomad_19_13224748_C_T_201836062r2048	CACNA1A	V	1884	I	V1884I	V1884
dbsnp_benign	gnomad_19_13283388_C_T_373183625r2049	CACNA1A	R	1234	H	R1234H	R1234
dbsnp_benign	gnomad_19_13286599_G_C_201612257r2050	CACNA1A	Q	1153	E	Q1153E	Q1153
dbsnp_benign	gnomad_19_13286748_G_A_554455455r2051	CACNA1A	P	1103	L	P1103L	P1103
dbsnp_benign	gnomad_19_13286752_C_T_372823282r2052	CACNA1A	D	1102	N	D1102N	D1102
dbsnp_benign	gnomad_19_13298593_C_T_16024r2053	CACNA1A	E	1014	K	E1014K	E1014
dbsnp_benign	gnomad_19_13298874_G_C_538079885r2056	CACNA1A	A	920	G	A920G	A920
dbsnp_benign	gnomad_19_13298896_G_A_16020r2058	CACNA1A	P	913	S	P913S	P913
dbsnp_benign	gnomad_19_13298946_G_C_121908242r2060	CACNA1A	P	896	R	P896R	P896
dbsnp_benign	gnomad_12_2115283_G_A_34534613r2061	CACNA1C	G	37	R	G37R	G37
dbsnp_benign	gnomad_12_2550020_G_A_121912775r2063	CACNA1C	G	490	R	G490R	G490
dbsnp_benign	gnomad_12_2585485_C_T_112532048r2064	CACNA1C	P	817	S	P817S	P817
dbsnp_benign	gnomad_12_2651595_C_G_201551454r2067	CACNA1C	P	1323	A	P1323A	P1323
dbsnp_benign	gnomad_12_2651595_C_T_201551454r2069	CACNA1C	P	1323	S	P1323S	P1323
dbsnp_benign	gnomad_12_2679587_C_G_201861473r2072	CACNA1C	H	1753	Q	H1753Q	H1753
dbsnp_benign	gnomad_12_2680515_G_A_765829807r2073	CACNA1C	C	1855	Y	C1855Y	C1855
dbsnp_benign	gnomad_12_2682039_G_A_10774054r2074	CACNA1C	R	1923	K	R1923K	R1923
dbsnp_benign	gnomad_12_2682039_G_T_10774054r2075	CACNA1C	R	1923	I	R1923I	R1923
dbsnp_benign	gnomad_12_2685755_G_A_200231105r2077	CACNA1C	E	1873	K	E1873K	E1873
dbsnp_benign	gnomad_12_2685801_G_A_182208896r2081	CACNA1C	R	1888	Q	R1888Q	R1888
dbsnp_benign	gnomad_12_2685827_C_T_185788586r2083	CACNA1C	R	1897	C	R1897C	R1897
dbsnp_benign	gnomad_12_2688580_G_A_112414325r2085	CACNA1C	R	1981	Q	R1981Q	R1981
dbsnp_benign	gnomad_1_181732860_G_A_373971175r2087	CACNA1E	R	925	H	R925H	R925
dbsnp_benign	gnomad_X_49208621_C_A_139409733r2088	CACNA1F	G	1684	W	G1684W	G1684
dbsnp_benign	gnomad_X_49208621_C_T_139409733r2089	CACNA1F	G	1684	R	G1684R	G1684
dbsnp_benign	gnomad_16_1195057_G_A_187596702r2090	CACNA1H	G	129	S	G129S	G129
dbsnp_benign	gnomad_16_1204064_C_T_145376050r2091	CACNA1H	P	686	L	P686L	P686
dbsnp_benign	gnomad_16_1204160_A_C_538923520r2092	CACNA1H	E	718	A	E718A	E718
dbsnp_benign	gnomad_16_1206259_C_T_59052554r2093	CACNA1H	T	920	M	T920M	T920
dbsnp_benign	gnomad_16_1208064_G_A_57633676r2095	CACNA1H	R	1069	Q	R1069Q	R1069
dbsnp_benign	gnomad_16_1208189_G_A_59529743r2098	CACNA1H	G	1111	R	G1111R	G1111
dbsnp_benign	gnomad_16_1212093_C_T_199693105r2100	CACNA1H	R	1572	W	R1572W	R1572
dbsnp_benign	gnomad_16_1213819_C_T_59286323r2103	CACNA1H	T	1606	M	T1606M	T1606
dbsnp_benign	gnomad_16_1215315_G_A_148651456r2106	CACNA1H	A	1705	T	A1705T	A1705
dbsnp_benign	gnomad_16_1218979_C_T_72552054r2108	CACNA1H	A	1966	V	A1966V	A1966
dbsnp_benign	gnomad_16_1219006_C_T_186422070r2110	CACNA1H	S	1975	F	S1975F	S1975
dbsnp_benign	gnomad_16_1220554_G_A_60445853r2113	CACNA1H	A	2208	T	A2208T	A2208
dbsnp_benign	gnomad_16_1220585_G_A_56885166r2114	CACNA1H	R	2218	H	R2218H	R2218
dbsnp_benign	gnomad_16_1220780_A_T_58597457r2115	CACNA1H	D	2283	V	D2283V	D2283
dbsnp_benign	gnomad_16_1220866_A_G_58535913r2116	CACNA1H	M	2312	V	M2312V	M2312
dbsnp_benign	gnomad_16_1200446_G_A_59650398r2118	CACNA1H	A	332	T	A332T	A332
dbsnp_benign	gnomad_16_1201963_C_T_60414549r2120	CACNA1H	R	505	C	R505C	R505
dbsnp_benign	gnomad_1_201047606_C_T_533353353r2122	CACNA1S	E	1488	K	E1488K	E1488
dbsnp_benign	gnomad_1_201051037_T_A_145910245r2123	CACNA1S	T	1354	S	T1354S	T1354
dbsnp_benign	gnomad_1_201054543_C_T_148870919r2125	CACNA1S	G	1210	R	G1210R	G1210
dbsnp_benign	gnomad_1_201060741_C_T_200558548r2126	CACNA1S	V	1111	M	V1111M	V1111
dbsnp_benign	gnomad_1_201062005_C_T_116347156r2127	CACNA1S	D	998	N	D998N	D998
dbsnp_benign	gnomad_1_201066950_C_T_545411173r2128	CACNA1S	R	865	H	R865H	R865
dbsnp_benign	gnomad_1_201069148_T_C_764821044r2130	CACNA1S	I	847	V	I847V	I847
dbsnp_benign	gnomad_1_201069522_C_T_139956524r2131	CACNA1S	A	814	T	A814T	A814
dbsnp_benign	gnomad_1_201073607_G_A_147112322r2132	CACNA1S	T	700	M	T700M	T700
dbsnp_benign	gnomad_1_201075540_T_C_201784750r2133	CACNA1S	M	635	V	M635V	M635
dbsnp_benign	gnomad_1_201077036_C_T_114191482r2134	CACNA1S	V	571	I	V571I	V571
dbsnp_benign	gnomad_1_201077077_C_T_4915212r2136	CACNA1S	R	557	H	R557H	R557
dbsnp_benign	gnomad_1_201077951_G_A_140662085r2137	CACNA1S	S	516	L	S516L	S516
dbsnp_benign	gnomad_1_201083231_C_T_572977674r2138	CACNA1S	V	442	I	V442I	V442
dbsnp_benign	gnomad_1_201089263_A_G_35856559r2139	CACNA1S	Y	299	H	Y299H	Y299
dbsnp_benign	gnomad_1_201039883_C_T_72749169r2141	CACNA1S	S	1857	N	S1857N	S1857
dbsnp_benign	gnomad_1_201039899_C_T_540721779r2142	CACNA1S	G	1852	R	G1852R	G1852
dbsnp_benign	gnomad_1_201039938_G_A_149547196r2143	CACNA1S	P	1839	S	P1839S	P1839
dbsnp_benign	gnomad_1_201039943_T_G_200765341r2144	CACNA1S	E	1837	A	E1837A	E1837
dbsnp_benign	gnomad_1_201040302_G_A_200434921r2145	CACNA1S	P	1767	S	P1767S	P1767
dbsnp_benign	gnomad_1_201040302_G_T_200434921r2146	CACNA1S	P	1767	T	P1767T	P1767
dbsnp_benign	gnomad_1_201041551_G_A_367577681r2147	CACNA1S	T	1696	M	T1696M	T1696
dbsnp_benign	gnomad_7_81959300_T_G_35131433r2148	CACNA2D1	D	1057	A	D1057A	D1057
dbsnp_benign	gnomad_7_81969925_C_G_151327713r2149	CACNA2D1	S	767	T	S767T	S767
dbsnp_benign	gnomad_7_81971792_C_T_78086631r2150	CACNA2D1	S	721	N	S721N	S721
dbsnp_benign	gnomad_3_50364700_G_A_150832847r2152	CACNA2D2	P	1140	L	P1140L	P1140
dbsnp_benign	gnomad_12_1913030_G_C_202054008r2153	CACNA2D4	A	140	G	A140G	A140
dbsnp_benign	gnomad_12_1913030_G_A_202054008r2154	CACNA2D4	A	140	V	A140V	A140
dbsnp_benign	gnomad_12_1800416_G_A_201325274r2156	CACNA2D4	A	964	V	A964V	A964
dbsnp_benign	gnomad_10_18141194_T_G_751631146r2159	CACNB2	S	5	R	S5R	S5
dbsnp_benign	gnomad_10_18150971_G_A_150722502r2160	CACNB2	R	70	H	R70H	R70
dbsnp_benign	gnomad_10_18515022_G_A_142899184r2163	CACNB2	G	238	D	G238D	G238
dbsnp_benign	gnomad_10_18539411_C_T_137886839r2165	CACNB2	S	557	L	S557L	S557
dbsnp_benign	gnomad_10_18539411_C_G_137886839r2166	CACNB2	S	557	W	S557W	S557
dbsnp_benign	gnomad_10_18539557_C_G_61733968r2168	CACNB2	R	606	G	R606G	R606
dbsnp_benign	gnomad_10_18539557_C_T_61733968r2169	CACNB2	R	606	W	R606W	R606
dbsnp_benign	gnomad_10_18539706_T_G_58225473r2171	CACNB2	D	655	E	D655E	D655
dbsnp_benign	gnomad_2_151870575_T_C_201870832r2176	CACNB4	M	219	V	M219V	M219
dbsnp_benign	gnomad_2_151880879_C_A_1805031r2178	CACNB4	C	104	F	C104F	C104
dbsnp_benign	gnomad_2_152098968_G_C_200662010r2179	CACNB4	P	15	R	P15R	P15
dbsnp_benign	gnomad_2_152098972_C_G_573977862r2180	CACNB4	G	14	R	G14R	G14
dbsnp_benign	gnomad_2_152098972_C_T_573977862r2181	CACNB4	G	14	R	G14R	G14
dbsnp_benign	gnomad_2_152099004_G_A_542973906r2182	CACNB4	S	3	F	S3F	S3
dbsnp_benign	gnomad_2_152099007_G_A_200092211r2183	CACNB4	S	2	F	S2F	S2
dbsnp_benign	gnomad_2_27238500_T_C_144692793r2184	CAD	F	1644	L	F1644L	F1644
dbsnp_benign	gnomad_19_16482518_C_T_10404156r2186	CALR3	D	284	N	D284N	D284
dbsnp_benign	gnomad_19_16482520_G_A_75099211r2188	CALR3	T	283	I	T283I	T283
dbsnp_benign	gnomad_1_7732460_G_A_61741616r2189	CAMTA1	R	976	K	R976K	R976
dbsnp_benign	gnomad_1_7737443_C_G_41278952r2190	CAMTA1	N	1177	K	N1177K	N1177
dbsnp_benign	gnomad_1_7737565_A_C_41278954r2192	CAMTA1	N	1218	T	N1218T	N1218
dbsnp_benign	gnomad_1_7738307_C_T_137974312r2194	CAMTA1	T	1336	I	T1336I	T1336
dbsnp_benign	gnomad_17_78993633_T_A_139486406r2195	CANT1	M	375	L	M375L	M375
dbsnp_benign	gnomad_17_78997190_C_A_140112462r2197	CANT1	V	145	L	V145L	V145
dbsnp_benign	gnomad_17_78997190_C_G_140112462r2198	CANT1	V	145	L	V145L	V145
dbsnp_benign	gnomad_17_78997190_C_T_140112462r2199	CANT1	V	145	M	V145M	V145
dbsnp_benign	gnomad_17_78997429_G_A_200811852r2200	CANT1	A	65	V	A65V	A65
dbsnp_benign	gnomad_15_42387805_C_T_35889956r2202	CAPN3	T	184	M	T184M	T184
dbsnp_benign	gnomad_11_77123841_C_A_111264315r2204	CAPN5	L	632	I	L632I	L632
dbsnp_benign	gnomad_1_112619878_G_A_149653791r2205	CAPZA1	E	12	K	E12K	E12
dbsnp_benign	gnomad_17_80181623_G_A_115582620r2207	CARD14	R	62	Q	R62Q	R62
dbsnp_benign	gnomad_17_80184089_G_C_144475004r2209	CARD14	D	176	H	D176H	D176
dbsnp_benign	gnomad_17_80184162_G_T_114688446r2211	CARD14	S	200	I	S200I	S200
dbsnp_benign	gnomad_17_80184162_G_A_114688446r2212	CARD14	S	200	N	S200N	S200
dbsnp_benign	gnomad_17_80191324_C_T_141698692r2217	CARD14	A	364	V	A364V	A364
dbsnp_benign	gnomad_17_80192527_G_A_61751629r2220	CARD14	E	422	K	E422K	E422
dbsnp_benign	gnomad_17_80198512_C_T_200102454r2222	CARD14	T	591	M	T591M	T591
dbsnp_benign	gnomad_16_67648288_C_G_202220889r2224	CARMIL2	D	436	E	D436E	D436
dbsnp_benign	gnomad_13_110642407_C_T_147216443r2225	CARS2	A	511	T	A511T	A511
dbsnp_benign	gnomad_X_41534726_C_T_137964936r2229	CASK	R	766	Q	R766Q	R766
dbsnp_benign	gnomad_2_201209363_A_T_80358239r2230	CASP10	I	406	L	I406L	I406
dbsnp_benign	gnomad_1_115705203_C_T_141314684r2232	CASQ2	D	310	N	D310N	D310
dbsnp_benign	gnomad_1_115725517_A_T_181769947r2236	CASQ2	F	258	L	F258L	F258
dbsnp_benign	gnomad_3_122261783_G_A_62269092r2237	CASR	E	250	K	E250K	E250
dbsnp_benign	gnomad_3_122261950_C_G_200528343r2239	CASR	I	305	M	I305M	I305
dbsnp_benign	gnomad_3_122262320_C_T_142818334r2240	CASR	H	429	Y	H429Y	H429
dbsnp_benign	gnomad_3_122262368_A_G_12493789r2241	CASR	T	445	A	T445A	T445
dbsnp_benign	gnomad_3_122282135_G_A_115230894r2243	CASR	R	544	Q	R544Q	R544
dbsnp_benign	gnomad_3_122284778_G_A_76327999r2246	CASR	E	942	K	E942K	E942
dbsnp_benign	gnomad_3_122285045_G_A_142704083r2249	CASR	G	1031	S	G1031S	G1031
dbsnp_benign	gnomad_1_10665356_G_A_183516103r2250	CASZ1	R	78	C	R78C	R78
dbsnp_benign	gnomad_11_66025323_C_T_1191715r2254	CATSPER1	V	353	I	V353I	V353
dbsnp_benign	gnomad_11_66025497_G_A_150803613r2256	CATSPER1	R	295	W	R295W	R295
dbsnp_benign	gnomad_3_8745576_C_G_759446749r2261	CAV3	D	55	E	D55E	D55
dbsnp_benign	gnomad_3_8745577_G_A_72546667r2262	CAV3	G	56	S	G56S	G56
dbsnp_benign	gnomad_3_8745644_C_T_72546668r2264	CAV3	T	78	M	T78M	T78
dbsnp_benign	gnomad_3_8745854_G_A_140575619r2265	CAV3	R	148	Q	R148Q	R148
dbsnp_benign	gnomad_11_119284996_A_G_17848896r2267	CBL	M	487	V	M487V	M487
dbsnp_benign	gnomad_11_119285065_C_G_538054260r2268	CBL	P	510	A	P510A	P510
dbsnp_benign	gnomad_11_119285272_C_A_369030902r2269	CBL	D	549	E	D549E	D549
dbsnp_benign	gnomad_11_119287852_A_C_143264567r2270	CBL	S	648	R	S648R	S648
dbsnp_benign	gnomad_11_119296941_C_T_146705974r2271	CBL	P	687	L	P687L	P687
dbsnp_benign	gnomad_11_119297446_C_T_2227986r2272	CBL	S	739	F	S739F	S739
dbsnp_benign	gnomad_11_119298422_T_G_774428573r2273	CBL	D	772	E	D772E	D772
dbsnp_benign	gnomad_11_119298469_G_A_150811339r2274	CBL	R	788	Q	R788Q	R788
dbsnp_benign	gnomad_11_119299629_C_T_201631570r2275	CBL	L	857	F	L857F	L857
dbsnp_benign	gnomad_11_119299648_A_G_146250423r2276	CBL	N	863	S	N863S	N863
dbsnp_benign	gnomad_11_119299770_G_A_17122769r2277	CBL	V	904	I	V904I	V904
dbsnp_benign	gnomad_11_59843942_C_T_11825834r2279	CBLIF	G	65	R	G65R	G65
dbsnp_benign	gnomad_21_43053893_C_T_150828989r2281	CBS	R	548	Q	R548Q	R548
dbsnp_benign	gnomad_21_43068521_T_G_34040148r2283	CBS	K	102	Q	K102Q	K102
dbsnp_benign	gnomad_21_43068610_T_A_192232907r2285	CBS	K	72	I	K72I	K72
dbsnp_benign	gnomad_21_43072142_G_A_201827340r2287	CBS	R	18	C	R18C	R18
dbsnp_benign	gnomad_21_43072142_G_T_201827340r2288	CBS	R	18	S	R18S	R18
dbsnp_benign	gnomad_19_13913456_C_T_61740117r2290	CC2D1A	A	189	V	A189V	A189
dbsnp_benign	gnomad_19_13918814_A_C_11883041r2292	CC2D1A	T	339	P	T339P	T339
dbsnp_benign	gnomad_19_13920599_C_G_199717745r2294	CC2D1A	P	467	A	P467A	P467
dbsnp_benign	gnomad_19_13923430_C_T_202057391r2295	CC2D1A	T	580	I	T580I	T580
dbsnp_benign	gnomad_19_13927978_C_T_2305777r2297	CC2D1A	T	801	M	T801M	T801
dbsnp_benign	gnomad_19_13928006_C_G_199683318r2299	CC2D1A	D	810	E	D810E	D810
dbsnp_benign	gnomad_19_13930083_G_A_11669628r2301	CC2D1A	A	906	T	A906T	A906
dbsnp_benign	gnomad_4_15502836_T_G_186264635r2303	CC2D2A	S	117	R	S117R	S117
dbsnp_benign	gnomad_4_15538112_G_A_16892134r2304	CC2D2A	V	660	I	V660I	V660
dbsnp_benign	gnomad_4_15538112_G_C_16892134r2305	CC2D2A	V	660	L	V660L	V660
dbsnp_benign	gnomad_4_15540950_G_A_778205727r2306	CC2D2A	R	706	Q	R706Q	R706
dbsnp_benign	gnomad_4_15557491_T_C_61740537r2309	CC2D2A	M	938	T	M938T	M938
dbsnp_benign	gnomad_4_15559217_T_C_76626268r2310	CC2D2A	I	961	T	I961T	I961
dbsnp_benign	gnomad_4_15580068_T_C_370492044r2311	CC2D2A	I	1291	T	I1291T	I1291
dbsnp_benign	gnomad_4_15570411_G_A_61734948r2312	CC2D2A	R	1170	K	R1170K	R1170
dbsnp_benign	gnomad_4_15514710_G_A_62000428r2314	CC2D2A	E	241	K	E241K	E241
dbsnp_benign	gnomad_4_15515909_T_C_201465430r2316	CC2D2A	F	308	L	F308L	F308
dbsnp_benign	gnomad_18_59466751_G_A_116596858r2318	CCBE1	P	181	S	P181S	P181
dbsnp_benign	gnomad_18_59697220_G_T_80008675r2319	CCBE1	D	41	E	D41E	D41
dbsnp_benign	gnomad_X_49247746_C_G_144685788r2321	CCDC22	T	357	S	T357S	T357
dbsnp_benign	gnomad_3_180651495_G_A_183413880r2322	CCDC39	T	358	I	T358I	T358
dbsnp_benign	gnomad_3_180659682_C_T_61733578r2323	CCDC39	A	202	T	A202T	A202
dbsnp_benign	gnomad_3_180661985_C_T_115952495r2324	CCDC39	R	78	H	R78H	R78
dbsnp_benign	gnomad_17_80040052_A_G_201709592r2326	CCDC40	T	112	A	T112A	T112
dbsnp_benign	gnomad_17_80047357_G_A_150615436r2328	CCDC40	D	211	N	D211N	D211
dbsnp_benign	gnomad_17_80048756_G_C_201042940r2330	CCDC40	D	284	H	D284H	D284
dbsnp_benign	gnomad_17_80050247_A_C_61734951r2332	CCDC40	K	375	Q	K375Q	K375
dbsnp_benign	gnomad_17_80050256_G_A_116795025r2334	CCDC40	A	378	T	A378T	A378
dbsnp_benign	gnomad_17_80081656_C_G_191736683r2336	CCDC40	T	558	R	T558R	T558
dbsnp_benign	gnomad_17_80086022_T_C_117203086r2337	CCDC40	L	752	P	L752P	L752
dbsnp_benign	gnomad_17_80086103_G_A_183809462r2339	CCDC40	R	779	H	R779H	R779
dbsnp_benign	gnomad_17_80089837_G_A_59896146r2342	CCDC40	G	929	S	G929S	G929
dbsnp_benign	gnomad_17_80095330_G_T_61686936r2344	CCDC40	R	967	L	R967L	R967
dbsnp_benign	gnomad_17_80095330_G_A_61686936r2345	CCDC40	R	967	H	R967H	R967
dbsnp_benign	gnomad_17_80058912_G_A_372976809r2347	CCDC40	A	458	T	A458T	A458
dbsnp_benign	gnomad_17_80065575_G_A_59978698r2349	CCDC40	E	511	K	E511K	E511
dbsnp_benign	gnomad_3_191382779_A_G_114146378r2352	CCDC50	K	250	E	K250E	K250
dbsnp_benign	gnomad_12_48918898_G_T_117646559r2353	CCDC65	D	341	Y	D341Y	D341
dbsnp_benign	gnomad_12_48921417_G_A_117927481r2355	CCDC65	G	477	S	G477S	G477
dbsnp_benign	gnomad_16_723105_C_T_150304459r2357	CCDC78	R	397	H	R397H	R397
dbsnp_benign	gnomad_16_723106_G_A_559942514r2359	CCDC78	R	397	C	R397C	R397
dbsnp_benign	gnomad_16_724386_G_A_61998220r2360	CCDC78	R	297	C	R297C	R297
dbsnp_benign	gnomad_16_724472_G_A_77707419r2362	CCDC78	T	268	M	T268M	T268
dbsnp_benign	gnomad_16_724709_C_T_147606575r2364	CCDC78	R	246	Q	R246Q	R246
dbsnp_benign	gnomad_14_91278091_C_T_115510695r2366	CCDC88C	R	1630	H	R1630H	R1630
dbsnp_benign	gnomad_14_91289113_A_G_201222692r2368	CCDC88C	V	1478	A	V1478A	V1478
dbsnp_benign	gnomad_14_91289219_C_T_189215037r2369	CCDC88C	A	1443	T	A1443T	A1443
dbsnp_benign	gnomad_14_91289281_G_A_202217944r2371	CCDC88C	S	1422	L	S1422L	S1422
dbsnp_benign	gnomad_6_112064941_A_T_35374349r2373	CCN6	N	178	I	N178I	N178
dbsnp_benign	gnomad_12_4278872_C_G_143681287r2375	CCND2	S	175	C	S175C	S175
dbsnp_benign	gnomad_5_87362612_G_A_181630831r2376	RASA1	R	465	H	R465H	R465
dbsnp_benign	gnomad_5_87363477_A_G_145752649r2378	RASA1	Y	528	C	Y528C	Y528
dbsnp_benign	gnomad_5_87376984_A_T_373098580r2380	RASA1	E	763	V	E763V	E763
dbsnp_benign	gnomad_5_87379775_C_A_184201084r2381	RASA1	T	843	N	T843N	T843
dbsnp_benign	gnomad_5_55231488_C_T_114088695r2383	CCNO	E	314	K	E314K	E314
dbsnp_benign	gnomad_6_47595933_C_A_141881558r2384	CD2AP	P	394	Q	P394Q	P394
dbsnp_benign	gnomad_6_47609163_C_T_146444716r2385	CD2AP	A	558	V	A558V	A558
dbsnp_benign	gnomad_1_207767135_G_A_17006830r2390	CD46	D	266	N	D266N	D266
dbsnp_benign	gnomad_1_207770345_C_T_41317833r2391	CD46	P	324	L	P324L	P324
dbsnp_benign	gnomad_1_207785101_C_T_35366573r2392	CD46	A	353	V	A353V	A353
dbsnp_benign	gnomad_X_150777456_C_T_182874251r2394	CD99L2	D	175	N	D175N	D175
dbsnp_benign	gnomad_15_42726320_C_T_61746356r2395	CDAN1	R	1065	Q	R1065Q	R1065
dbsnp_benign	gnomad_15_42728236_G_A_114779238r2397	CDAN1	R	946	W	R946W	R946
dbsnp_benign	gnomad_15_42728706_A_C_529452785r2399	CDAN1	I	917	S	I917S	I917
dbsnp_benign	gnomad_15_42728718_T_A_76947588r2401	CDAN1	Q	913	L	Q913L	Q913
dbsnp_benign	gnomad_15_42736485_C_T_12441516r2402	CDAN1	R	129	H	R129H	R129
dbsnp_benign	gnomad_1_100499111_A_G_113885721r2404	CDC14A	Q	535	R	Q535R	Q535
dbsnp_benign	gnomad_1_100499111_A_C_113885721r2405	CDC14A	Q	535	P	Q535P	Q535
dbsnp_benign	gnomad_16_68738336_C_A_139866691r2406	CDH1	P	30	T	P30T	P30
dbsnp_benign	gnomad_16_68801694_G_A_587780117r2407	CDH1	R	63	Q	R63Q	R63
dbsnp_benign	gnomad_16_68801792_A_G_749306433r2408	CDH1	I	96	V	I96V	I96
dbsnp_benign	gnomad_16_68801810_G_A_368492235r2409	CDH1	A	102	T	A102T	A102
dbsnp_benign	gnomad_16_68808430_G_A_142498771r2413	CDH1	V	132	I	V132I	V132
dbsnp_benign	gnomad_16_68808707_A_C_201141645r2414	CDH1	K	182	N	K182N	K182
dbsnp_benign	gnomad_16_68808831_C_T_200310662r2415	CDH1	R	224	C	R224C	R224
dbsnp_benign	gnomad_16_68808832_G_A_201511530r2416	CDH1	R	224	H	R224H	R224
dbsnp_benign	gnomad_16_68808832_G_T_201511530r2417	CDH1	R	224	L	R224L	R224
dbsnp_benign	gnomad_16_68810329_G_A_781513008r2419	CDH1	G	274	S	G274S	G274
dbsnp_benign	gnomad_16_68811743_G_A_142822590r2421	CDH1	A	298	T	A298T	A298
dbsnp_benign	gnomad_16_68811758_A_G_876660744r2422	CDH1	T	303	A	T303A	T303
dbsnp_benign	gnomad_16_68812144_A_G_116093741r2423	CDH1	T	340	A	T340A	T340
dbsnp_benign	gnomad_16_68813471_C_G_187862045r2426	CDH1	N	432	K	N432K	N432
dbsnp_benign	gnomad_16_68813473_A_G_376097289r2427	CDH1	D	433	G	D433G	D433
dbsnp_benign	gnomad_16_68815603_C_T_370864592r2431	CDH1	T	470	I	T470I	T470
dbsnp_benign	gnomad_16_68822063_G_A_35187787r2434	CDH1	A	592	T	A592T	A592
dbsnp_benign	gnomad_16_68822063_G_T_35187787r2435	CDH1	A	592	S	A592S	A592
dbsnp_benign	gnomad_16_68822177_C_G_2276331r2437	CDH1	L	630	V	L630V	L630
dbsnp_benign	gnomad_16_68823539_G_A_386833398r2440	CDH1	G	693	S	G693S	G693
dbsnp_benign	gnomad_16_68829771_G_A_200894246r2444	CDH1	D	805	N	D805N	D805
dbsnp_benign	gnomad_16_83670814_G_A_35549391r2447	CDH13	A	376	T	A376T	A376
dbsnp_benign	gnomad_16_89179482_G_T_2287359r2449	CDH15	A	37	S	A37S	A37
dbsnp_benign	gnomad_16_89195063_G_A_149307887r2453	CDH15	G	785	R	G785R	G785
dbsnp_benign	gnomad_16_89195063_G_C_149307887r2454	CDH15	G	785	R	G785R	G785
dbsnp_benign	gnomad_10_71566886_G_C_199514829r2456	CDH23	E	192	Q	E192Q	E192
dbsnp_benign	gnomad_10_71566886_G_A_199514829r2458	CDH23	E	192	K	E192K	E192
dbsnp_benign	gnomad_10_71646591_G_A_62622410r2461	CDH23	V	475	M	V475M	V475
dbsnp_benign	gnomad_10_71646591_G_T_62622410r2463	CDH23	V	475	L	V475L	V475
dbsnp_benign	gnomad_10_71646691_G_T_115450602r2464	CDH23	C	508	F	C508F	C508
dbsnp_benign	gnomad_10_71679448_C_T_201475055r2466	CDH23	A	605	V	A605V	A605
dbsnp_benign	gnomad_10_71694233_C_T_181255269r2468	CDH23	H	755	Y	H755Y	H755
dbsnp_benign	gnomad_10_71702192_C_G_188498736r2470	CDH23	I	856	M	I856M	I856
dbsnp_benign	gnomad_10_71702196_G_A_181275139r2472	CDH23	V	858	I	V858I	V858
dbsnp_benign	gnomad_10_71705007_A_G_188098974r2474	CDH23	S	944	G	S944G	S944
dbsnp_benign	gnomad_10_71740922_C_T_554938323r2476	CDH23	P	1530	L	P1530L	P1530
dbsnp_benign	gnomad_10_71777860_G_A_56043301r2477	CDH23	A	1676	T	A1676T	A1676
dbsnp_benign	gnomad_10_71779376_T_C_114745089r2479	CDH23	F	1766	S	F1766S	F1766
dbsnp_benign	gnomad_10_71779391_G_A_111033480r2481	CDH23	R	1771	Q	R1771Q	R1771
dbsnp_benign	gnomad_10_71784336_C_G_74145660r2483	CDH23	D	1806	E	D1806E	D1806
dbsnp_benign	gnomad_10_71785048_C_T_397517340r2485	CDH23	T	1887	I	T1887I	T1887
dbsnp_benign	gnomad_10_71785640_G_A_368828743r2487	CDH23	V	1908	I	V1908I	V1908
dbsnp_benign	gnomad_10_71793524_T_A_111033494r2488	CDH23	I	2199	N	I2199N	I2199
dbsnp_benign	gnomad_10_71803310_G_C_41281338r2492	CDH23	E	2588	Q	E2588Q	E2588
dbsnp_benign	gnomad_10_71814971_A_C_140463385r2494	CDH23	D	3253	A	D3253A	D3253
dbsnp_benign	gnomad_10_71712737_A_G_41281310r2496	CDH23	N	1098	S	N1098S	N1098
dbsnp_benign	gnomad_10_71712805_A_T_200542052r2497	CDH23	I	1121	F	I1121F	I1121
dbsnp_benign	gnomad_10_71712808_T_G_77821631r2498	CDH23	L	1122	V	L1122V	L1122
dbsnp_benign	gnomad_10_71725515_G_A_80028391r2500	CDH23	V	1192	I	V1192I	V1192
dbsnp_benign	gnomad_10_71730514_A_G_41281314r2502	CDH23	T	1209	A	T1209A	T1209
dbsnp_benign	gnomad_10_71732316_C_T_41281318r2504	CDH23	R	1349	C	R1349C	R1349
dbsnp_benign	gnomad_10_71510109_A_G_61732490r2506	CDH23	Q	58	R	Q58R	Q58
dbsnp_benign	gnomad_10_71810506_C_G_188966938r2508	CDH23	A	3005	G	A3005G	A3005
dbsnp_benign	gnomad_10_71810506_C_T_188966938r2509	CDH23	A	3005	V	A3005V	A3005
dbsnp_benign	gnomad_10_71812008_T_C_45583140r2510	CDH23	F	3125	L	F3125L	F3125
dbsnp_benign	gnomad_10_71791279_G_A_201887949r2512	CDH23	R	2066	Q	R2066Q	R2066
dbsnp_benign	gnomad_16_68645699_A_T_374627741r2514	CDH3	T	37	S	T37S	T37
dbsnp_benign	gnomad_16_68682392_C_T_74026937r2515	CDH3	R	363	C	R363C	R363
dbsnp_benign	gnomad_16_68698147_G_T_151140320r2516	CDH3	G	779	C	G779C	G779
dbsnp_benign	gnomad_10_84196512_C_A_12781048r2518	CDHR1	H	53	Q	H53Q	H53
dbsnp_benign	gnomad_10_84200648_G_C_74145715r2521	CDHR1	R	162	S	R162S	R162
dbsnp_benign	gnomad_10_84203068_C_T_7086200r2523	CDHR1	A	243	V	A243V	A243
dbsnp_benign	gnomad_10_84214475_C_T_45584033r2525	CDHR1	P	812	S	P812S	P812
dbsnp_benign	gnomad_9_120407154_C_G_16909747r2529	CDK5RAP2	R	1607	S	R1607S	R1607
dbsnp_benign	gnomad_9_120443634_C_G_3780679r2531	CDK5RAP2	R	1045	T	R1045T	R1045
dbsnp_benign	gnomad_X_18575402_G_A_267608436r2534	CDKL5	R	65	Q	R65Q	R65
dbsnp_benign	gnomad_X_18598522_A_G_751995225r2535	CDKL5	T	296	A	T296A	T296
dbsnp_benign	gnomad_X_18598586_A_G_756537286r2536	CDKL5	H	317	R	H317R	H317
dbsnp_benign	gnomad_X_18604324_A_G_267608631r2537	CDKL5	H	467	R	H467R	H467
dbsnp_benign	gnomad_X_18604447_T_C_201893287r2538	CDKL5	I	508	T	I508T	I508
dbsnp_benign	gnomad_X_18604450_C_T_779325312r2539	CDKL5	A	509	V	A509V	A509
dbsnp_benign	gnomad_X_18604537_C_T_1413837885r2540	CDKL5	T	538	M	T538M	T538
dbsnp_benign	gnomad_X_18604645_C_T_199897804r2541	CDKL5	P	574	L	P574L	P574
dbsnp_benign	gnomad_X_18613242_A_G_748459878r2542	CDKL5	N	748	S	N748S	N748
dbsnp_benign	gnomad_X_18625140_G_A_140313320r2543	CDKL5	D	797	N	D797N	D797
dbsnp_benign	gnomad_X_18625140_G_C_140313320r2544	CDKL5	D	797	H	D797H	D797
dbsnp_benign	gnomad_X_18628554_G_A_763110247r2545	CDKL5	A	894	T	A894T	A894
dbsnp_benign	gnomad_X_18628554_G_C_763110247r2546	CDKL5	A	894	P	A894P	A894
dbsnp_benign	gnomad_6_36684352_G_A_34916193r2547	CDKN1A	R	84	Q	R84Q	R84
dbsnp_benign	gnomad_12_12718165_T_G_2066827r2548	CDKN1B	V	109	G	V109G	V109
dbsnp_benign	gnomad_12_12718926_C_T_73281150r2550	CDKN1B	L	193	F	L193F	L193
dbsnp_benign	gnomad_11_2885137_G_A_771731330r2551	CDKN1C	P	118	L	P118L	P118
dbsnp_benign	gnomad_9_21968733_G_A_181044510r2552	CDKN2A	H	166	Y	H166Y	H166
dbsnp_benign	gnomad_9_21970990_A_T_6413463r2554	CDKN2A	H	123	Q	H123Q	H123
dbsnp_benign	gnomad_9_21970998_G_C_142371511r2555	CDKN2A	L	121	V	L121V	L121
dbsnp_benign	gnomad_9_21971061_C_A_200863613r2557	CDKN2A	A	100	S	A100S	A100
dbsnp_benign	gnomad_9_21971189_G_C_372266620r2560	CDKN2A	A	57	G	A57G	A57
dbsnp_benign	gnomad_9_21971189_G_A_372266620r2561	CDKN2A	A	57	V	A57V	A57
dbsnp_benign	gnomad_11_125961796_G_A_150174788r2564	CDON	R	1187	C	R1187C	R1187
dbsnp_benign	gnomad_11_125994311_T_C_115533243r2566	CDON	S	875	G	S875G	S875
dbsnp_benign	gnomad_19_44704143_G_A_200297676r2570	CEACAM16	A	170	T	A170T	A170
dbsnp_benign	gnomad_19_44704143_G_C_200297676r2571	CEACAM16	A	170	P	A170P	A170
dbsnp_benign	gnomad_9_133070628_T_C_77696629r2572	CEL	I	485	T	I485T	I485
dbsnp_benign	gnomad_9_133071121_G_A_201012268r2574	CEL	R	540	H	R540H	R540
dbsnp_benign	gnomad_9_133071330_T_G_1252154279r2576	CEL	S	610	A	S610A	S610
dbsnp_benign	gnomad_9_133071336_G_C_1322454680r2577	CEL	A	612	P	A612P	A612
dbsnp_benign	gnomad_9_133071528_G_T_529652004r2578	CEL	A	676	S	A676S	A676
dbsnp_benign	gnomad_9_133071528_G_C_529652004r2580	CEL	A	676	P	A676P	A676
dbsnp_benign	gnomad_9_133071636_G_A_75294797r2581	CEL	A	712	T	A712T	A712
dbsnp_benign	gnomad_9_133071636_G_C_75294797r2582	CEL	A	712	P	A712P	A712
dbsnp_benign	gnomad_9_133062063_G_T_558100781r2583	CEL	A	21	S	A21S	A21
dbsnp_benign	gnomad_9_133062063_G_A_558100781r2584	CEL	A	21	T	A21T	A21
dbsnp_benign	gnomad_1_214646003_C_T_114218080r2586	CENPF	R	2145	C	R2145C	R2145
dbsnp_benign	gnomad_1_214647125_A_G_149416779r2587	CENPF	K	2519	E	K2519E	K2519
dbsnp_benign	gnomad_13_24903945_T_C_75008861r2588	CENPJ	S	936	G	S936G	S936
dbsnp_benign	gnomad_13_24905576_G_A_144938364r2590	CENPJ	T	821	M	T821M	T821
dbsnp_benign	gnomad_13_24906608_G_A_193181742r2592	CENPJ	T	477	M	T477M	T477
dbsnp_benign	gnomad_13_24909892_T_C_150932292r2594	CENPJ	T	255	A	T255A	T255
dbsnp_benign	gnomad_1_3823176_C_T_111626991r2596	CEP104	E	857	K	E857K	E857
dbsnp_benign	gnomad_1_3829306_C_T_139181137r2597	CEP104	G	704	E	G704E	G704
dbsnp_benign	gnomad_1_3829868_G_A_148465057r2598	CEP104	R	656	C	R656C	R656
dbsnp_benign	gnomad_1_3835070_G_A_138897239r2599	CEP104	T	447	M	T447M	T447
dbsnp_benign	gnomad_1_3844921_T_A_61745578r2600	CEP104	E	184	D	E184D	E184
dbsnp_benign	gnomad_1_3844983_C_A_140856596r2602	CEP104	A	164	S	A164S	A164
dbsnp_benign	gnomad_1_3844983_C_G_140856596r2603	CEP104	A	164	P	A164P	A164
dbsnp_benign	gnomad_1_3847485_A_G_76925798r2604	CEP104	I	139	T	I139T	I139
dbsnp_benign	gnomad_5_123378350_T_C_61744334r2605	CEP120	S	728	G	S728G	S728
dbsnp_benign	gnomad_5_123390067_T_C_114281792r2607	CEP120	K	371	R	K371R	K371
dbsnp_benign	gnomad_5_123412500_T_C_147273517r2608	CEP120	K	121	R	K121R	K121
dbsnp_benign	gnomad_4_55959703_A_C_76941356r2610	CEP135	E	212	D	E212D	E212
dbsnp_benign	gnomad_4_55959703_A_T_76941356r2611	CEP135	E	212	D	E212D	E212
dbsnp_benign	gnomad_4_55971379_G_A_62641664r2612	CEP135	S	407	N	S407N	S407
dbsnp_benign	gnomad_15_48738304_G_A_368764302r2614	CEP152	P	1693	L	P1693L	P1693
dbsnp_benign	gnomad_15_48738625_C_G_202237336r2616	CEP152	R	1586	P	R1586P	R1586
dbsnp_benign	gnomad_15_48741622_G_C_149478199r2618	CEP152	Q	1358	E	Q1358E	Q1358
dbsnp_benign	gnomad_15_48755923_C_G_115832709r2619	CEP152	A	1109	P	A1109P	A1109
dbsnp_benign	gnomad_15_48755970_C_T_74012142r2621	CEP152	C	1093	Y	C1093Y	C1093
dbsnp_benign	gnomad_15_48756444_T_C_74245641r2623	CEP152	Q	935	R	Q935R	Q935
dbsnp_benign	gnomad_15_48760148_G_A_145138194r2625	CEP152	S	894	F	S894F	S894
dbsnp_benign	gnomad_15_48768237_T_C_200879436r2627	CEP152	K	667	R	K667R	K667
dbsnp_benign	gnomad_11_117338665_C_G_565845914r2628	CEP164	Q	27	E	Q27E	Q27
dbsnp_benign	gnomad_11_117338665_C_A_565845914r2629	CEP164	Q	27	K	Q27K	Q27
dbsnp_benign	gnomad_11_117397176_C_T_149875085r2630	CEP164	R	1122	C	R1122C	R1122
dbsnp_benign	gnomad_20_35504167_C_A_116637219r2632	CEP250	A	1933	E	A1933E	A1933
dbsnp_benign	gnomad_12_88086456_C_G_183655276r2633	CEP290	D	1413	H	D1413H	D1413
dbsnp_benign	gnomad_12_88087887_G_A_181121175r2635	CEP290	R	1363	W	R1363W	R1363
dbsnp_benign	gnomad_12_88102849_C_T_182369459r2637	CEP290	E	994	K	E994K	E994
dbsnp_benign	gnomad_12_88103002_T_C_75220808r2638	CEP290	I	943	V	I943V	I943
dbsnp_benign	gnomad_12_88111821_G_C_200454865r2640	CEP290	A	697	G	A697G	A697
dbsnp_benign	gnomad_12_88111821_G_A_200454865r2641	CEP290	A	697	V	A697V	A697
dbsnp_benign	gnomad_12_88129717_C_G_45502896r2642	CEP290	E	277	Q	E277Q	E277
dbsnp_benign	gnomad_12_88136741_T_C_140236736r2644	CEP290	N	115	D	N115D	N115
dbsnp_benign	gnomad_12_88050377_C_A_189556433r2646	CEP290	D	2396	Y	D2396Y	D2396
dbsnp_benign	gnomad_12_88060900_A_G_191613017r2648	CEP290	L	2151	S	L2151S	L2151
dbsnp_benign	gnomad_12_88060951_A_G_117852025r2650	CEP290	I	2134	T	I2134T	I2134
dbsnp_benign	gnomad_12_88077762_C_T_200158553r2652	CEP290	E	1841	K	E1841K	E1841
dbsnp_benign	gnomad_12_88079219_C_T_61941020r2653	CEP290	R	1746	Q	R1746Q	R1746
dbsnp_benign	gnomad_2_181565492_C_A_10185262r2657	CERKL	L	232	F	L232F	L232
dbsnp_benign	gnomad_2_181604005_G_A_149078111r2659	CERKL	R	105	W	R105W	R105
dbsnp_benign	gnomad_2_181656808_C_T_61733527r2661	CERKL	A	67	T	A67T	A67
dbsnp_benign	gnomad_16_56981164_G_A_34855278r2664	CETP	V	385	M	V385M	V385
dbsnp_benign	gnomad_8_95269135_G_C_36096184r2665	CFAP418	P	19	A	P19A	P19
dbsnp_benign	gnomad_6_31946247_T_A_4151667r2669	CFB	L	9	H	L9H	L9
dbsnp_benign	gnomad_6_31946403_G_A_641153r2671	CFB	R	32	Q	R32Q	R32
dbsnp_benign	gnomad_6_31946529_G_A_117314762r2673	CFB	R	74	H	R74H	R74
dbsnp_benign	gnomad_6_31947837_G_A_4151651r2675	CFB	G	252	S	G252S	G252
dbsnp_benign	gnomad_6_31948454_A_C_140166479r2679	CFB	E	326	D	E326D	E326
dbsnp_benign	gnomad_6_31950303_C_A_138207668r2683	CFB	H	508	Q	H508Q	H508
dbsnp_benign	gnomad_6_31950377_A_G_149101394r2684	CFB	K	533	R	K533R	K533
dbsnp_benign	gnomad_6_31950691_A_C_45484591r2686	CFB	E	566	A	E566A	E566
dbsnp_benign	gnomad_6_31944746_T_C_36221133r2688	C2	V	641	A	V641A	V641
dbsnp_benign	gnomad_2_130598749_C_T_201431919r2693	CFC1	R	47	Q	R47Q	R47
dbsnp_benign	gnomad_19_863220_C_G_2230216r2695	CFD	I	248	M	I248M	I248
dbsnp_benign	gnomad_1_196725160_T_C_201411537r2697	CFH	V	579	A	V579A	V579
dbsnp_benign	gnomad_1_196736919_G_A_55807605r2698	CFH	V	837	I	V837I	V837
dbsnp_benign	gnomad_1_196741968_C_T_34362004r2700	CFH	T	1017	I	T1017I	T1017
dbsnp_benign	gnomad_1_196743466_A_T_35274867r2703	CFH	N	1050	Y	N1050Y	N1050
dbsnp_benign	gnomad_1_196743496_G_C_55771831r2705	CFH	V	1060	L	V1060L	V1060
dbsnp_benign	gnomad_1_196790152_C_T_138675433r2707	CFHR3	P	241	S	P241S	P241
dbsnp_benign	gnomad_1_196914549_G_A_200135698r2709	CFHR4	R	412	Q	R412Q	R412
dbsnp_benign	gnomad_1_196982962_C_T_12097550r2710	CFHR5	P	46	S	P46S	P46
dbsnp_benign	gnomad_1_196994182_A_G_200427185r2712	CFHR5	N	178	S	N178S	N178
dbsnp_benign	gnomad_1_196996063_G_A_139017763r2714	CFHR5	G	278	S	G278S	G278
dbsnp_benign	gnomad_1_197002489_G_T_141358257r2716	CFHR5	R	385	S	R385S	R385
dbsnp_benign	gnomad_4_109740988_G_A_113460688r2718	CFI	P	553	S	P553S	P553
dbsnp_benign	gnomad_4_109746329_T_C_41278047r2719	CFI	K	441	R	K441R	K441
dbsnp_benign	gnomad_4_109761567_G_A_138346388r2721	CFI	T	203	I	T203I	T203
dbsnp_benign	gnomad_7_117509093_G_A_1800076r2722	CFTR	R	75	Q	R75Q	R75
dbsnp_benign	gnomad_7_117535318_A_G_121909046r2724	CFTR	E	217	G	E217G	E217
dbsnp_benign	gnomad_7_117610610_T_C_1800112r2726	CFTR	I	1027	T	I1027T	I1027
dbsnp_benign	gnomad_7_117548682_C_A_4727853r2727	CFTR	N	417	K	N417K	N417
dbsnp_benign	gnomad_7_117559479_G_A_213950r2730	CFTR	V	470	M	V470M	V470
dbsnp_benign	gnomad_7_117559655_G_T_1800095r2733	CFTR	E	528	D	E528D	E528
dbsnp_benign	gnomad_10_49622143_C_G_115510708r2734	CHAT	L	249	V	L249V	L249
dbsnp_benign	gnomad_10_49625616_C_T_868749r2735	CHAT	P	299	L	P299L	P299
dbsnp_benign	gnomad_10_49646516_C_T_141794970r2737	CHAT	R	375	W	R375W	R375
dbsnp_benign	gnomad_10_49646528_G_C_115212829r2738	CHAT	D	379	H	D379H	D379
dbsnp_benign	gnomad_10_49646591_G_A_8178991r2740	CHAT	D	400	N	D400N	D400
dbsnp_benign	gnomad_10_49648597_C_T_76014951r2742	CHAT	L	458	F	L458F	L458
dbsnp_benign	gnomad_10_49655142_G_A_80097077r2743	CHAT	R	561	Q	R561Q	R561
dbsnp_benign	gnomad_22_23767396_G_A_775332895r2745	CHCHD10	P	80	L	P80L	P80
dbsnp_benign	gnomad_22_23767499_C_A_200831077r2747	CHCHD10	A	46	S	A46S	A46
dbsnp_benign	gnomad_22_23767535_G_A_551521196r2748	CHCHD10	P	34	S	P34S	P34
dbsnp_benign	gnomad_15_92937603_G_A_776393356r2750	CHD2	A	177	T	A177T	A177
dbsnp_benign	gnomad_15_92939634_A_G_117844037r2751	CHD2	K	203	R	K203R	K203
dbsnp_benign	gnomad_15_92942870_C_A_544867753r2752	CHD2	A	285	E	A285E	A285
dbsnp_benign	gnomad_15_92942870_C_T_544867753r2753	CHD2	A	285	V	A285V	A285
dbsnp_benign	gnomad_15_92943065_A_T_200120256r2754	CHD2	Q	350	L	Q350L	Q350
dbsnp_benign	gnomad_15_92944453_A_G_143043614r2755	CHD2	N	364	S	N364S	N364
dbsnp_benign	gnomad_15_92946053_C_T_370464322r2757	CHD2	P	405	L	P405L	P405
dbsnp_benign	gnomad_15_92985660_G_A_147466101r2760	CHD2	A	1134	T	A1134T	A1134
dbsnp_benign	gnomad_15_93000581_G_A_146655995r2761	CHD2	G	1360	R	G1360R	G1360
dbsnp_benign	gnomad_15_93014724_G_C_56227200r2762	CHD2	G	1574	A	G1574A	G1574
dbsnp_benign	gnomad_15_93014765_C_T_139646715r2764	CHD2	R	1588	W	R1588W	R1588
dbsnp_benign	gnomad_15_93014810_C_T_144395162r2765	CHD2	P	1603	S	P1603S	P1603
dbsnp_benign	gnomad_15_93014877_A_G_143431217r2766	CHD2	N	1625	S	N1625S	N1625
dbsnp_benign	gnomad_15_93014904_A_C_761860129r2767	CHD2	N	1634	T	N1634T	N1634
dbsnp_benign	gnomad_15_93020152_G_A_747794466r2768	CHD2	A	1683	T	A1683T	A1683
dbsnp_benign	gnomad_15_93020155_C_T_746849506r2769	CHD2	H	1684	Y	H1684Y	H1684
dbsnp_benign	gnomad_15_93024486_G_C_201950393r2770	CHD2	Q	1756	H	Q1756H	Q1756
dbsnp_benign	gnomad_17_7907390_G_A_759598225r2771	CHD3	R	1609	Q	R1609Q	R1609
dbsnp_benign	gnomad_8_60741530_C_G_763572916r2772	CHD7	P	33	R	P33R	P33
dbsnp_benign	gnomad_8_60741559_A_G_201542180r2773	CHD7	I	43	V	I43V	I43
dbsnp_benign	gnomad_8_60741841_T_G_183761594r2774	CHD7	S	137	A	S137A	S137
dbsnp_benign	gnomad_8_60742126_C_A_554647169r2775	CHD7	P	232	T	P232T	P232
dbsnp_benign	gnomad_8_60742450_A_G_41305525r2777	CHD7	M	340	V	M340V	M340
dbsnp_benign	gnomad_8_60742620_G_T_201653177r2778	CHD7	M	396	I	M396I	M396
dbsnp_benign	gnomad_8_60742829_C_T_71640285r2779	CHD7	S	466	L	S466L	S466
dbsnp_benign	gnomad_8_60742997_G_T_142962579r2780	CHD7	G	522	V	G522V	G522
dbsnp_benign	gnomad_8_60781006_C_G_746837682r2782	CHD7	P	558	A	P558A	P558
dbsnp_benign	gnomad_8_60781346_C_T_370588681r2783	CHD7	P	671	L	P671L	P671
dbsnp_benign	gnomad_8_60781346_C_G_370588681r2784	CHD7	P	671	R	P671R	P671
dbsnp_benign	gnomad_8_60801587_A_T_61978638r2785	CHD7	K	812	N	K812N	K812
dbsnp_benign	gnomad_8_60820068_G_A_200188105r2786	CHD7	R	892	H	R892H	R892
dbsnp_benign	gnomad_8_60820073_A_G_377662366r2787	CHD7	T	894	A	T894A	T894
dbsnp_benign	gnomad_8_60821923_G_A_117506164r2789	CHD7	R	944	H	R944H	R944
dbsnp_benign	gnomad_8_60830412_A_G_751726519r2792	CHD7	I	1205	V	I1205V	I1205
dbsnp_benign	gnomad_8_60852042_G_A_766110936r2793	CHD7	E	1897	K	E1897K	E1897
dbsnp_benign	gnomad_8_60852683_G_A_372077201r2795	CHD7	R	2027	Q	R2027Q	R2027
dbsnp_benign	gnomad_8_60853254_G_A_750047137r2796	CHD7	E	2177	K	E2177K	E2177
dbsnp_benign	gnomad_8_60856593_A_C_754894988r2798	CHD7	Q	2438	P	Q2438P	Q2438
dbsnp_benign	gnomad_8_60856859_A_C_192129249r2799	CHD7	M	2527	L	M2527L	M2527
dbsnp_benign	gnomad_8_60865355_C_G_45521933r2801	CHD7	L	2806	V	L2806V	L2806
dbsnp_benign	gnomad_8_60865427_G_A_533600930r2803	CHD7	A	2830	T	A2830T	A2830
dbsnp_benign	gnomad_8_60865611_A_G_202039728r2804	CHD7	N	2891	S	N2891S	N2891
dbsnp_benign	gnomad_8_60865679_G_A_187751757r2805	CHD7	G	2914	R	G2914R	G2914
dbsnp_benign	gnomad_8_60865889_C_T_184814820r2806	CHD7	L	2984	F	L2984F	L2984
dbsnp_benign	gnomad_14_21427897_A_G_771409666r2807	CHD8	S	525	P	S525P	S525
dbsnp_benign	gnomad_14_21429308_G_A_192989929r2808	CHD8	L	291	F	L291F	L291
dbsnp_benign	gnomad_14_21431382_C_T_78640816r2809	CHD8	E	88	K	E88K	E88
dbsnp_benign	gnomad_22_28734468_G_A_17883862r2814	CHEK2	P	85	L	P85L	P85
dbsnp_benign	gnomad_22_28734468_G_T_17883862r2815	CHEK2	P	85	H	P85H	P85
dbsnp_benign	gnomad_22_50580031_G_T_140020889r2817	CHKB	H	290	Q	H290Q	H290
dbsnp_benign	gnomad_X_85864790_T_C_145877269r2819	CHM	N	601	S	N601S	N601
dbsnp_benign	gnomad_X_85901178_T_C_140093046r2821	CHM	I	419	V	I419V	I419
dbsnp_benign	gnomad_X_85901178_T_G_140093046r2822	CHM	I	419	L	I419L	I419
dbsnp_benign	gnomad_X_85956219_C_A_76191025r2823	CHM	R	367	L	R367L	R367
dbsnp_benign	gnomad_X_85956219_C_T_76191025r2824	CHM	R	367	Q	R367Q	R367
dbsnp_benign	gnomad_X_85963748_T_C_374880482r2826	CHM	T	207	A	T207A	T207
dbsnp_benign	gnomad_2_174748589_C_A_61737716r2830	CHRNA1	E	411	D	E411D	E411
dbsnp_benign	gnomad_2_174753638_C_T_148304857r2832	CHRNA1	D	215	N	D215N	D215
dbsnp_benign	gnomad_8_27463009_G_T_56344740r2835	CHRNA2	D	478	E	D478E	D478
dbsnp_benign	gnomad_8_27463209_C_T_141721605r2837	CHRNA2	E	412	K	E412K	E412
dbsnp_benign	gnomad_8_27463343_C_T_149464248r2838	CHRNA2	R	367	Q	R367Q	R367
dbsnp_benign	gnomad_8_27463344_G_A_751699392r2839	CHRNA2	R	367	W	R367W	R367
dbsnp_benign	gnomad_8_27463698_C_T_77710085r2841	CHRNA2	A	249	T	A249T	A249
dbsnp_benign	gnomad_8_27463712_T_C_146751925r2842	CHRNA2	K	244	R	K244R	K244
dbsnp_benign	gnomad_8_27463733_G_T_140350483r2844	CHRNA2	T	237	K	T237K	T237
dbsnp_benign	gnomad_8_27467277_C_T_150112824r2846	CHRNA2	R	134	K	R134K	R134
dbsnp_benign	gnomad_8_27469853_G_A_376970816r2848	CHRNA2	R	68	W	R68W	R68
dbsnp_benign	gnomad_8_27469882_G_A_151268950r2849	CHRNA2	T	58	I	T58I	T58
dbsnp_benign	gnomad_8_27469889_T_A_144185168r2850	CHRNA2	T	56	S	T56S	T56
dbsnp_benign	gnomad_20_63349861_G_A_45622132r2853	CHRNA4	S	517	L	S517L	S517
dbsnp_benign	gnomad_20_63349951_C_T_121912280r2854	CHRNA4	R	487	Q	R487Q	R487
dbsnp_benign	gnomad_20_63350251_T_C_45604738r2858	CHRNA4	E	387	G	E387G	E387
dbsnp_benign	gnomad_20_63350273_T_C_187372416r2859	CHRNA4	S	380	G	S380G	S380
dbsnp_benign	gnomad_20_63356084_C_G_146651027r2863	CHRNA4	E	92	Q	E92Q	E92
dbsnp_benign	gnomad_17_7456611_T_C_201776800r2866	CHRNB1	M	465	T	M465T	M465
dbsnp_benign	gnomad_1_154575855_T_C_79137415r2867	CHRNB2	F	478	L	F478L	F478
dbsnp_benign	gnomad_1_154569474_C_T_71651692r2869	CHRNB2	T	26	M	T26M	T26
dbsnp_benign	gnomad_2_232531393_C_G_41265127r2870	CHRND	Q	288	E	Q288E	Q288
dbsnp_benign	gnomad_2_232533988_C_T_2229194r2871	CHRND	P	369	S	P369S	P369
dbsnp_benign	gnomad_17_4898816_C_G_139171143r2873	CHRNE	V	468	L	V468L	V468
dbsnp_benign	gnomad_17_4898816_C_T_139171143r2874	CHRNE	V	468	M	V468M	V468
dbsnp_benign	gnomad_17_4899341_G_A_192195094r2875	CHRNE	P	359	L	P359L	P359
dbsnp_benign	gnomad_17_4902757_C_A_4790235r2876	CHRNE	G	18	V	G18V	G18
dbsnp_benign	gnomad_2_232541468_G_A_2289080r2878	CHRNG	A	149	T	A149T	A149
dbsnp_benign	gnomad_2_232545543_G_A_143800157r2880	CHRNG	G	461	R	G461R	G461
dbsnp_benign	gnomad_2_232545678_C_T_71421651r2881	CHRNG	P	506	S	P506S	P506
dbsnp_benign	gnomad_15_101178472_A_G_148193087r2884	CHSY1	M	442	T	M442T	M442
dbsnp_benign	gnomad_2_96265174_C_T_121908819r2885	TMEM127	D	70	N	D70N	D70
dbsnp_benign	gnomad_2_96265329_G_A_377740271r2886	TMEM127	P	18	L	P18L	P18
dbsnp_benign	gnomad_2_96265329_G_C_377740271r2888	TMEM127	P	18	R	P18R	P18
dbsnp_benign	gnomad_16_10902720_C_T_147472574r2891	CIITA	P	231	S	P231S	P231
dbsnp_benign	gnomad_12_119718298_A_G_116251862r2893	CIT	M	1330	T	M1330T	M1330
dbsnp_benign	gnomad_9_128179008_A_T_150535884r2896	CIZ1	L	400	Q	L400Q	L400
dbsnp_benign	gnomad_9_128179008_A_G_150535884r2897	CIZ1	L	400	P	L400P	L400
dbsnp_benign	gnomad_9_128179037_C_A_61740197r2899	CIZ1	Q	390	H	Q390H	Q390
dbsnp_benign	gnomad_9_128180748_C_T_45588035r2901	CIZ1	A	219	T	A219T	A219
dbsnp_benign	gnomad_7_143316298_A_C_146160029r2903	CLCN1	H	29	P	H29P	H29
dbsnp_benign	gnomad_7_143320676_G_A_756353660r2905	CLCN1	R	105	H	R105H	R105
dbsnp_benign	gnomad_7_143320678_C_G_145517198r2906	CLCN1	L	106	V	L106V	L106
dbsnp_benign	gnomad_7_143320774_G_A_762344462r2907	CLCN1	V	138	I	V138I	V138
dbsnp_benign	gnomad_7_143321432_C_G_149729531r2908	CLCN1	F	167	L	F167L	F167
dbsnp_benign	gnomad_7_143342417_G_C_140205115r2910	CLCN1	K	614	N	K614N	K614
dbsnp_benign	gnomad_3_184352781_G_A_114702742r2911	CLCN2	R	725	W	R725W	R725
dbsnp_benign	gnomad_3_184353320_C_G_568335048r2913	CLCN2	R	653	T	R653T	R653
dbsnp_benign	gnomad_X_50075933_A_G_55676763r2914	CLCN5	K	185	R	K185R	K185
dbsnp_benign	gnomad_X_50086536_G_A_781790886r2915	CLCN5	R	408	H	R408H	R408
dbsnp_benign	gnomad_X_50086557_G_A_190451218r2916	CLCN5	R	415	Q	R415Q	R415
dbsnp_benign	gnomad_16_1452856_C_T_12926089r2918	CLCN7	V	418	M	V418M	V418
dbsnp_benign	gnomad_16_1461406_G_A_201003681r2920	CLCN7	T	117	M	T117M	T117
dbsnp_benign	gnomad_1_16052230_A_T_12140311r2922	CLCNKB	T	481	S	T481S	T481
dbsnp_benign	gnomad_1_16055706_G_A_143663847r2924	CLCNKB	C	626	Y	C626Y	C626
dbsnp_benign	gnomad_3_190409954_C_A_139846352r2926	CLDN16	A	209	D	A209D	A209
dbsnp_benign	gnomad_6_45914325_G_C_201781198r2928	CLIC5	T	323	S	T323S	T323
dbsnp_benign	gnomad_16_28477623_G_T_146610181r2930	CLN3	H	404	N	H404N	H404
dbsnp_benign	gnomad_16_28487723_T_C_11552531r2934	CLN3	I	105	V	I105V	I105
dbsnp_benign	gnomad_13_76992103_C_T_146993892r2940	CLN5	A	2	V	A2V	A2
dbsnp_benign	gnomad_13_76992174_T_C_199727787r2941	CLN5	W	26	R	W26R	W26
dbsnp_benign	gnomad_15_68208307_T_C_151295143r2943	CLN6	S	257	G	S257G	S257
dbsnp_benign	gnomad_15_68214373_C_G_104894483r2944	CLN6	E	72	Q	E72Q	E72
dbsnp_benign	gnomad_15_68214373_C_T_104894483r2946	CLN6	E	72	K	E72K	E72
dbsnp_benign	gnomad_8_1771065_C_T_147181589r2947	CLN8	A	4	V	A4V	A4
dbsnp_benign	gnomad_8_1771328_C_T_34030778r2948	CLN8	H	92	Y	H92Y	H92
dbsnp_benign	gnomad_8_1771344_G_A_116605307r2950	CLN8	R	97	H	R97H	R97
dbsnp_benign	gnomad_8_1780550_C_T_587780898r2951	CLN8	R	282	W	R282W	R282
dbsnp_benign	gnomad_11_57660808_T_C_147951568r2952	CLP1	V	217	A	V217A	V217
dbsnp_benign	gnomad_11_72294434_C_T_576652298r2954	CLPB	R	554	Q	R554Q	R554
dbsnp_benign	gnomad_11_72434126_C_A_150248137r2955	CLPB	A	117	S	A117S	A117
dbsnp_benign	gnomad_3_150972700_G_T_187218889r2957	CLRN1	S	3	R	S3R	S3
dbsnp_benign	gnomad_2_98370034_C_T_143489966r2958	CNGA3	T	20	I	T20I	T20
dbsnp_benign	gnomad_2_98395852_G_A_147415641r2959	CNGA3	E	228	K	E228K	E228
dbsnp_benign	gnomad_16_57884364_G_A_7190372r2960	CNGB1	P	1186	S	P1186S	P1186
dbsnp_benign	gnomad_16_57884393_G_A_73562944r2962	CNGB1	P	1176	L	P1176L	P1176
dbsnp_benign	gnomad_16_57901538_G_A_112002818r2966	CNGB1	A	961	V	A961V	A961
dbsnp_benign	gnomad_16_57940239_C_T_140907154r2968	CNGB1	D	402	N	D402N	D402
dbsnp_benign	gnomad_16_57959937_C_T_61745888r2971	CNGB1	G	238	S	G238S	G238
dbsnp_benign	gnomad_8_86575814_G_C_142846289r2973	CNGB3	A	807	G	A807G	A807
dbsnp_benign	gnomad_8_86575819_T_G_186448979r2975	CNGB3	E	805	D	E805D	E805
dbsnp_benign	gnomad_8_86626027_T_C_146062161r2976	CNGB3	I	512	V	I512V	I512
dbsnp_benign	gnomad_8_86628994_A_C_35365413r2978	CNGB3	Y	469	D	Y469D	Y469
dbsnp_benign	gnomad_8_86632864_C_T_147876778r2979	CNGB3	R	403	Q	R403Q	R403
dbsnp_benign	gnomad_8_86667062_G_A_200019416r2981	CNGB3	R	239	C	R239C	R239
dbsnp_benign	gnomad_8_86668067_C_T_114305748r2982	CNGB3	E	199	K	E199K	E199
dbsnp_benign	gnomad_8_86743548_T_C_35807406r2984	CNGB3	N	27	S	N27S	N27
dbsnp_benign	gnomad_8_86743548_T_A_35807406r2986	CNGB3	N	27	I	N27I	N27
dbsnp_benign	gnomad_2_96761433_T_C_148129550r2987	CNNM4	M	145	T	M145T	M145
dbsnp_benign	gnomad_7_147121078_G_C_150918383r2993	CNTNAP2	G	285	A	G285A	G285
dbsnp_benign	gnomad_7_147977962_G_T_138517537r2995	CNTNAP2	V	786	L	V786L	V786
dbsnp_benign	gnomad_7_147977962_G_A_138517537r2996	CNTNAP2	V	786	I	V786I	V786
dbsnp_benign	gnomad_1_234373840_G_A_113627094r2998	COA6	S	41	N	S41N	S41
dbsnp_benign	gnomad_17_42562778_G_C_200009135r3000	COASY	Q	52	H	Q52H	Q52
dbsnp_benign	gnomad_14_30885501_G_A_28362775r3002	COCH	D	281	N	D281N	D281
dbsnp_benign	gnomad_14_30886039_A_G_28362778r3003	COCH	I	402	V	I402V	I402
dbsnp_benign	gnomad_14_30886105_T_G_61759484r3005	COCH	Y	424	D	Y424D	Y424
dbsnp_benign	gnomad_14_30886183_A_G_139503327r3007	COCH	I	450	V	I450V	I450
dbsnp_benign	gnomad_17_73196592_C_T_146066919r3009	COG1	S	134	L	S134L	S134
dbsnp_benign	gnomad_17_73197258_G_T_139304974r3010	COG1	V	259	L	V259L	V259
dbsnp_benign	gnomad_17_73197386_G_C_117208167r3012	COG1	Q	301	H	Q301H	Q301
dbsnp_benign	gnomad_17_73200000_C_T_117344829r3014	COG1	T	350	M	T350M	T350
dbsnp_benign	gnomad_17_73201539_G_A_141750466r3016	COG1	R	571	Q	R571Q	R571
dbsnp_benign	gnomad_16_70483921_G_T_113455884r3017	COG4	Q	566	K	Q566K	Q566
dbsnp_benign	gnomad_13_39687612_C_T_34555836r3021	COG6	H	300	Y	H300Y	H300
dbsnp_benign	gnomad_13_39699514_A_G_34623774r3023	COG6	N	394	D	N394D	N394
dbsnp_benign	gnomad_6_116120076_C_G_200235459r3024	COL10A1	M	680	I	M680I	M680
dbsnp_benign	gnomad_6_116121343_C_T_144479322r3025	COL10A1	R	258	Q	R258Q	R258
dbsnp_benign	gnomad_6_116125450_A_C_147612968r3026	COL10A1	L	15	V	L15V	L15
dbsnp_benign	gnomad_6_116125470_A_C_34539681r3027	COL10A1	L	8	W	L8W	L8
dbsnp_benign	gnomad_1_102881734_G_A_541676352r3028	COL11A1	P	1668	L	P1668L	P1668
dbsnp_benign	gnomad_1_102888579_G_C_139064549r3029	COL11A1	P	1536	A	P1536A	P1536
dbsnp_benign	gnomad_1_102888916_T_C_145901197r3031	COL11A1	I	1490	V	I1490V	I1490
dbsnp_benign	gnomad_1_103025607_T_C_75824519r3033	COL11A1	I	302	V	I302V	I302
dbsnp_benign	gnomad_1_103082949_C_T_150090939r3035	COL11A1	A	44	T	A44T	A44
dbsnp_benign	gnomad_6_33163724_G_A_2229792r3037	COL11A2	P	1722	L	P1722L	P1722
dbsnp_benign	gnomad_6_33164453_C_G_2229790r3039	COL11A2	E	1628	D	E1628D	E1628
dbsnp_benign	gnomad_6_33164916_C_T_1799912r3041	COL11A2	R	1600	Q	R1600Q	R1600
dbsnp_benign	gnomad_6_33166793_G_A_555936333r3043	COL11A2	P	1422	L	P1422L	P1422
dbsnp_benign	gnomad_6_33168752_T_C_142962835r3044	COL11A2	D	1287	G	D1287G	D1287
dbsnp_benign	gnomad_6_33170068_G_T_141967872r3046	COL11A2	N	1205	K	N1205K	N1205
dbsnp_benign	gnomad_6_33176030_C_T_201076557r3048	COL11A2	V	752	M	V752M	V752
dbsnp_benign	gnomad_6_33176287_C_T_61730262r3049	COL11A2	R	729	Q	R729Q	R729
dbsnp_benign	gnomad_6_33186589_G_T_200989046r3050	COL11A2	P	279	H	P279H	P279
dbsnp_benign	gnomad_6_33186737_C_A_141430703r3052	COL11A2	G	230	W	G230W	G230
dbsnp_benign	gnomad_6_33186737_C_T_141430703r3054	COL11A2	G	230	R	G230R	G230
dbsnp_benign	gnomad_6_33189322_G_T_35765893r3056	COL11A2	P	77	Q	P77Q	P77
dbsnp_benign	gnomad_6_33189361_C_T_374898022r3058	COL11A2	R	64	Q	R64Q	R64
dbsnp_benign	gnomad_6_75087675_C_T_41266761r3059	COL12A1	R	3028	H	R3028H	R3028
dbsnp_benign	gnomad_6_75130857_C_T_34438461r3060	COL12A1	R	2021	Q	R2021Q	R2021
dbsnp_benign	gnomad_6_75130857_C_G_34438461r3061	COL12A1	R	2021	P	R2021P	R2021
dbsnp_benign	gnomad_6_75142113_A_C_77654847r3063	COL12A1	S	1626	A	S1626A	S1626
dbsnp_benign	gnomad_6_75152396_C_T_201749138r3064	COL12A1	V	1218	M	V1218M	V1218
dbsnp_benign	gnomad_6_75165525_C_T_139332405r3065	COL12A1	G	989	R	G989R	G989
dbsnp_benign	gnomad_6_75177825_G_A_141517088r3067	COL12A1	P	759	S	P759S	P759
dbsnp_benign	gnomad_6_75128355_G_T_201567848r3070	COL12A1	T	2094	N	T2094N	T2094
dbsnp_benign	gnomad_10_104032959_G_A_146841330r3071	COL17A1	A	1435	V	A1435V	A1435
dbsnp_benign	gnomad_10_104034068_C_T_140068476r3072	COL17A1	G	1345	R	G1345R	G1345
dbsnp_benign	gnomad_10_104057104_C_T_149983875r3073	COL17A1	G	446	S	G446S	G446
dbsnp_benign	gnomad_21_45468739_G_A_373735265r3074	COL18A1	G	617	R	G617R	G617
dbsnp_benign	gnomad_21_45475517_G_C_560442019r3075	COL18A1	E	675	D	E675D	E675
dbsnp_benign	gnomad_21_45491274_C_G_79980197r3076	COL18A1	P	1121	R	P1121R	P1121
dbsnp_benign	gnomad_17_50185845_T_C_147266928r3078	COL1A1	N	1394	S	N1394S	N1394
dbsnp_benign	gnomad_17_50186008_C_T_147936946r3080	COL1A1	G	1340	S	G1340S	G1340
dbsnp_benign	gnomad_17_50186688_C_T_148216434r3083	COL1A1	A	1256	T	A1256T	A1256
dbsnp_benign	gnomad_17_50187967_C_T_781491172r3085	COL1A1	R	1093	H	R1093H	R1093
dbsnp_benign	gnomad_17_50188568_C_T_575285203r3086	COL1A1	V	1057	I	V1057I	V1057
dbsnp_benign	gnomad_17_50189173_G_A_193922153r3087	COL1A1	P	978	S	P978S	P978
dbsnp_benign	gnomad_17_50190093_G_C_1800214r3088	COL1A1	P	823	A	P823A	P823
dbsnp_benign	gnomad_17_50191451_C_T_150803124r3089	COL1A1	A	723	T	A723T	A723
dbsnp_benign	gnomad_17_50192799_C_T_149561221r3090	COL1A1	A	625	T	A625T	A625
dbsnp_benign	gnomad_17_50194019_C_T_1800211r3091	COL1A1	R	564	H	R564H	R564
dbsnp_benign	gnomad_17_50195282_G_C_72648327r3092	COL1A1	P	417	A	P417A	P417
dbsnp_benign	gnomad_17_50195282_G_A_72648327r3093	COL1A1	P	417	S	P417S	P417
dbsnp_benign	gnomad_17_50195282_G_T_72648327r3094	COL1A1	P	417	T	P417T	P417
dbsnp_benign	gnomad_17_50195466_C_T_116794104r3095	COL1A1	A	390	T	A390T	A390
dbsnp_benign	gnomad_17_50195590_G_C_764381074r3096	COL1A1	P	378	A	P378A	P378
dbsnp_benign	gnomad_17_50197978_G_C_72667032r3097	COL1A1	P	205	A	P205A	P205
dbsnp_benign	gnomad_17_50199822_C_T_753683126r3099	COL1A1	E	77	K	E77K	E77
dbsnp_benign	gnomad_17_50199907_A_T_374065372r3100	COL1A1	H	48	Q	H48Q	H48
dbsnp_benign	gnomad_7_94399074_G_A_139528613r3101	COL1A2	R	41	H	R41H	R41
dbsnp_benign	gnomad_7_94404580_C_T_189557655r3102	COL1A2	P	102	S	P102S	P102
dbsnp_benign	gnomad_7_94405712_T_C_370234887r3103	COL1A2	F	176	L	F176L	F176
dbsnp_benign	gnomad_7_94409337_G_A_368468r3104	COL1A2	V	270	I	V270I	V270
dbsnp_benign	gnomad_7_94419550_G_A_34147460r3105	COL1A2	R	693	Q	R693Q	R693
dbsnp_benign	gnomad_7_94420276_G_A_72658163r3106	COL1A2	R	708	Q	R708Q	R708
dbsnp_benign	gnomad_7_94420425_A_G_189374343r3107	COL1A2	N	723	S	N723S	N723
dbsnp_benign	gnomad_7_94422978_C_T_145355907r3108	COL1A2	P	809	S	P809S	P809
dbsnp_benign	gnomad_7_94423116_G_A_541473356r3110	COL1A2	A	855	T	A855T	A855
dbsnp_benign	gnomad_7_94424339_C_T_150179964r3111	COL1A2	P	857	S	P857S	P857
dbsnp_benign	gnomad_7_94424339_C_A_150179964r3112	COL1A2	P	857	T	P857T	P857
dbsnp_benign	gnomad_7_94425775_T_C_538844573r3113	COL1A2	I	954	T	I954T	I954
dbsnp_benign	gnomad_7_94427041_G_A_35820023r3114	COL1A2	V	1047	M	V1047M	V1047
dbsnp_benign	gnomad_7_94427041_G_T_35820023r3116	COL1A2	V	1047	L	V1047L	V1047
dbsnp_benign	gnomad_7_94428380_G_A_73428220r3117	COL1A2	R	1205	Q	R1205Q	R1205
dbsnp_benign	gnomad_7_94429230_A_G_761465504r3119	COL1A2	T	1252	A	T1252A	T1252
dbsnp_benign	gnomad_7_94429329_A_C_144797861r3120	COL1A2	N	1285	H	N1285H	N1285
dbsnp_benign	gnomad_7_94429359_T_C_757449082r3121	COL1A2	S	1295	P	S1295P	S1295
dbsnp_benign	gnomad_9_114282563_C_T_116496505r3122	COL27A1	T	1293	M	T1293M	T1293
dbsnp_benign	gnomad_9_114288716_T_G_138966191r3124	COL27A1	D	1353	E	D1353E	D1353
dbsnp_benign	gnomad_12_47973544_C_T_78690642r3125	COL2A1	G	1443	S	G1443S	G1443
dbsnp_benign	gnomad_12_47975467_C_T_147569641r3126	COL2A1	G	1246	S	G1246S	G1246
dbsnp_benign	gnomad_12_47977614_C_T_41272041r3128	COL2A1	A	1051	T	A1051T	A1051
dbsnp_benign	gnomad_12_47977614_C_G_41272041r3129	COL2A1	A	1051	P	A1051P	A1051
dbsnp_benign	gnomad_12_47978638_G_T_140740708r3130	COL2A1	P	952	T	P952T	P952
dbsnp_benign	gnomad_12_47984115_G_A_41263847r3133	COL2A1	T	638	I	T638I	T638
dbsnp_benign	gnomad_12_47986430_G_A_201823490r3135	COL2A1	P	478	L	P478L	P478
dbsnp_benign	gnomad_12_47994437_G_A_142770543r3136	COL2A1	P	268	L	P268L	P268
dbsnp_benign	gnomad_12_47996607_C_T_201817670r3137	COL2A1	A	184	T	A184T	A184
dbsnp_benign	gnomad_12_48004305_G_T_369359592r3139	COL2A1	A	6	D	A6D	A6
dbsnp_benign	gnomad_12_47978673_C_T_533540496r3140	COL2A1	R	940	Q	R940Q	R940
dbsnp_benign	gnomad_2_188987116_C_T_111391222r3141	COL3A1	L	169	F	L169F	L169
dbsnp_benign	gnomad_2_188991017_G_A_112185887r3142	COL3A1	R	271	Q	R271Q	R271
dbsnp_benign	gnomad_2_188998698_C_A_1801183r3143	COL3A1	P	668	T	P668T	P668
dbsnp_benign	gnomad_2_188998698_C_T_1801183r3144	COL3A1	P	668	S	P668S	P668
dbsnp_benign	gnomad_2_188999297_G_A_41263773r3145	COL3A1	A	679	T	A679T	A679
dbsnp_benign	gnomad_2_188999318_C_G_41263775r3146	COL3A1	P	686	A	P686A	P686
dbsnp_benign	gnomad_2_189006227_C_A_139619440r3147	COL3A1	L	1021	I	L1021I	L1021
dbsnp_benign	gnomad_2_189006384_G_A_149722210r3148	COL3A1	A	1045	T	A1045T	A1045
dbsnp_benign	gnomad_2_189007543_G_A_370069953r3150	COL3A1	R	1100	H	R1100H	R1100
dbsnp_benign	gnomad_2_189011646_A_G_1415901923r3151	COL3A1	S	1425	G	S1425G	S1425
dbsnp_benign	gnomad_2_189011646_A_T_1415901923r3152	COL3A1	S	1425	C	S1425C	S1425
dbsnp_benign	gnomad_13_110155380_G_A_201150281r3153	COL4A1	A	1553	V	A1553V	A1553
dbsnp_benign	gnomad_13_110163483_A_G_200734000r3154	COL4A1	M	1410	T	M1410T	M1410
dbsnp_benign	gnomad_13_110167161_G_C_377122126r3155	COL4A1	Q	1316	E	Q1316E	Q1316
dbsnp_benign	gnomad_13_110170655_T_A_199557190r3156	COL4A1	M	1212	L	M1212L	M1212
dbsnp_benign	gnomad_13_110176639_C_G_145018661r3157	COL4A1	Q	985	H	Q985H	Q985
dbsnp_benign	gnomad_13_110177911_C_T_41275090r3158	COL4A1	V	883	I	V883I	V883
dbsnp_benign	gnomad_13_110178066_G_C_201964644r3160	COL4A1	P	875	R	P875R	P875
dbsnp_benign	gnomad_13_110181341_C_T_199573161r3161	COL4A1	R	715	H	R715H	R715
dbsnp_benign	gnomad_13_110181341_C_A_199573161r3162	COL4A1	R	715	L	R715L	R715
dbsnp_benign	gnomad_13_110187193_G_A_200252122r3163	COL4A1	A	558	V	A558V	A558
dbsnp_benign	gnomad_13_110192869_G_A_369960952r3165	COL4A1	R	476	W	R476W	R476
dbsnp_benign	gnomad_13_110195044_T_C_373712845r3167	COL4A1	I	454	V	I454V	I454
dbsnp_benign	gnomad_13_110213999_G_A_34004222r3168	COL4A1	P	54	L	P54L	P54
dbsnp_benign	gnomad_13_110308073_C_G_200430407r3169	COL4A2	L	17	V	L17V	L17
dbsnp_benign	gnomad_13_110465573_C_T_370641410r3171	COL4A2	P	649	S	P649S	P649
dbsnp_benign	gnomad_13_110503163_C_G_201627758r3172	COL4A2	P	1307	R	P1307R	P1307
dbsnp_benign	gnomad_13_110506468_G_A_201426733r3174	COL4A2	V	1486	I	V1486I	V1486
dbsnp_benign	gnomad_13_110457378_G_A_202017641r3175	COL4A2	A	459	T	A459T	A459
dbsnp_benign	gnomad_2_227245975_C_A_115324397r3177	COL4A3	P	116	T	P116T	P116
dbsnp_benign	gnomad_2_227266453_A_G_11677877r3178	COL4A3	H	451	R	H451R	H451
dbsnp_benign	gnomad_2_227290049_C_T_73996408r3180	COL4A3	R	1011	C	R1011C	R1011
dbsnp_benign	gnomad_2_227290049_C_A_73996408r3181	COL4A3	R	1011	S	R1011S	R1011
dbsnp_benign	gnomad_2_227293305_C_T_55816283r3182	COL4A3	P	1109	S	P1109S	P1109
dbsnp_benign	gnomad_2_227295021_G_A_145948549r3183	COL4A3	R	1159	H	R1159H	R1159
dbsnp_benign	gnomad_2_227298737_C_A_57611801r3184	COL4A3	D	1269	E	D1269E	D1269
dbsnp_benign	gnomad_2_227308920_A_G_77964815r3187	COL4A3	Q	1495	R	Q1495R	Q1495
dbsnp_benign	gnomad_2_227022069_T_A_149117087r3191	COL4A4	M	1399	L	M1399L	M1399
dbsnp_benign	gnomad_2_227030545_G_C_34728338r3192	COL4A4	P	1291	A	P1291A	P1291
dbsnp_benign	gnomad_2_227030545_G_T_34728338r3194	COL4A4	P	1291	T	P1291T	P1291
dbsnp_benign	gnomad_2_227051109_T_A_531161419r3195	COL4A4	R	1006	S	R1006S	R1006
dbsnp_benign	gnomad_2_227054663_C_T_75875272r3196	COL4A4	A	931	T	A931T	A931
dbsnp_benign	gnomad_2_227062578_C_T_34236495r3198	COL4A4	V	670	I	V670I	V670
dbsnp_benign	gnomad_2_227098696_G_A_199581317r3200	COL4A4	A	401	V	A401V	A401
dbsnp_benign	gnomad_2_227147434_T_C_114969026r3202	COL4A4	K	17	R	K17R	K17
dbsnp_benign	gnomad_X_108571434_A_G_768580195r3204	COL4A5	S	136	G	S136G	S136
dbsnp_benign	gnomad_X_108573596_T_C_142503631r3205	COL4A5	M	163	T	M163T	M163
dbsnp_benign	gnomad_X_108575943_A_G_145970300r3206	COL4A5	I	194	V	I194V	I194
dbsnp_benign	gnomad_X_108578382_A_G_372889859r3208	COL4A5	Q	260	R	Q260R	Q260
dbsnp_benign	gnomad_X_108580708_G_C_41300173r3210	COL4A5	E	287	D	E287D	E287
dbsnp_benign	gnomad_X_108591571_A_G_201481496r3211	COL4A5	I	450	M	I450M	I450
dbsnp_benign	gnomad_X_108597067_C_A_758983710r3212	COL4A5	P	529	Q	P529Q	P529
dbsnp_benign	gnomad_X_108598732_C_A_183934559r3213	COL4A5	P	604	T	P604T	P604
dbsnp_benign	gnomad_X_108598831_C_A_368347660r3214	COL4A5	Q	637	K	Q637K	Q637
dbsnp_benign	gnomad_X_108601436_G_T_34077552r3215	COL4A5	K	664	N	K664N	K664
dbsnp_benign	gnomad_X_108603032_C_G_104886164r3217	COL4A5	P	739	A	P739A	P739
dbsnp_benign	gnomad_X_108655335_A_C_146873772r3219	COL4A5	E	1084	A	E1084A	E1084
dbsnp_benign	gnomad_X_108677520_C_A_761470284r3220	COL4A5	P	1271	T	P1271T	P1271
dbsnp_benign	gnomad_X_108694841_G_T_151130451r3221	COL4A5	A	1575	S	A1575S	A1575
dbsnp_benign	gnomad_X_108165418_C_A_145388022r3222	COL4A6	A	1255	S	A1255S	A1255
dbsnp_benign	gnomad_X_108190439_C_T_34740537r3224	COL4A6	R	461	Q	R461Q	R461
dbsnp_benign	gnomad_9_134642248_C_T_548525119r3227	COL5A1	P	21	S	P21S	P21
dbsnp_benign	gnomad_9_134690995_C_T_139468527r3229	COL5A1	R	65	W	R65W	R65
dbsnp_benign	gnomad_9_134690996_G_A_116003670r3231	COL5A1	R	65	Q	R65Q	R65
dbsnp_benign	gnomad_9_134699909_C_T_41306397r3232	COL5A1	A	93	V	A93V	A93
dbsnp_benign	gnomad_9_134699909_C_G_41306397r3234	COL5A1	A	93	G	A93G	A93
dbsnp_benign	gnomad_9_134699972_C_A_147589613r3235	COL5A1	A	114	D	A114D	A114
dbsnp_benign	gnomad_9_134699972_C_T_147589613r3236	COL5A1	A	114	V	A114V	A114
dbsnp_benign	gnomad_9_134700009_G_T_145178917r3237	COL5A1	Q	126	H	Q126H	Q126
dbsnp_benign	gnomad_9_134701253_G_A_138579182r3239	COL5A1	D	192	N	D192N	D192
dbsnp_benign	gnomad_9_134727372_C_T_144844792r3241	COL5A1	S	254	L	S254L	S254
dbsnp_benign	gnomad_9_134728733_G_A_75648697r3243	COL5A1	E	284	K	E284K	E284
dbsnp_benign	gnomad_9_134750808_G_A_61735045r3245	COL5A1	G	530	S	G530S	G530
dbsnp_benign	gnomad_9_134785092_A_T_139788610r3249	COL5A1	E	863	V	E863V	E863
dbsnp_benign	gnomad_9_134785092_A_C_139788610r3250	COL5A1	E	863	A	E863A	E863
dbsnp_benign	gnomad_9_134789203_G_A_149964491r3251	COL5A1	G	899	S	G899S	G899
dbsnp_benign	gnomad_9_134796855_A_G_61736966r3252	COL5A1	N	951	S	N951S	N951
dbsnp_benign	gnomad_9_134817038_C_T_61739195r3254	COL5A1	P	1379	S	P1379S	P1379
dbsnp_benign	gnomad_9_134824696_G_C_149212775r3258	COL5A1	E	1599	Q	E1599Q	E1599
dbsnp_benign	gnomad_9_134824696_G_A_149212775r3259	COL5A1	E	1599	K	E1599K	E1599
dbsnp_benign	gnomad_9_134835104_C_T_2229817r3260	COL5A1	T	1757	M	T1757M	T1757
dbsnp_benign	gnomad_9_134842193_G_A_61729495r3262	COL5A1	D	1803	N	D1803N	D1803
dbsnp_benign	gnomad_2_189035029_C_T_139229616r3263	COL5A2	D	1414	N	D1414N	D1414
dbsnp_benign	gnomad_2_189039508_G_C_62184175r3264	COL5A2	T	1230	R	T1230R	T1230
dbsnp_benign	gnomad_2_189045226_G_A_146789395r3265	COL5A2	R	1106	W	R1106W	R1106
dbsnp_benign	gnomad_2_189049396_G_A_75542756r3267	COL5A2	P	1033	L	P1033L	P1033
dbsnp_benign	gnomad_2_189051399_C_T_772448543r3269	COL5A2	G	951	E	G951E	G951
dbsnp_benign	gnomad_2_189053010_G_T_148430780r3271	COL5A2	D	854	E	D854E	D854
dbsnp_benign	gnomad_2_189053896_G_A_116298748r3272	COL5A2	P	833	L	P833L	P833
dbsnp_benign	gnomad_2_189057366_G_C_150260969r3274	COL5A2	P	764	R	P764R	P764
dbsnp_benign	gnomad_2_189061582_G_A_139189200r3275	COL5A2	P	671	S	P671S	P671
dbsnp_benign	gnomad_2_189066418_A_G_35852101r3277	COL5A2	V	512	A	V512A	V512
dbsnp_benign	gnomad_2_189066730_G_T_145281966r3279	COL5A2	P	485	Q	P485Q	P485
dbsnp_benign	gnomad_2_189068016_G_A_115570272r3281	COL5A2	P	467	L	P467L	P467
dbsnp_benign	gnomad_2_189068038_G_A_35830636r3283	COL5A2	P	460	S	P460S	P460
dbsnp_benign	gnomad_2_189068227_G_A_145850743r3285	COL5A2	T	434	M	T434M	T434
dbsnp_benign	gnomad_2_189068267_C_T_200839338r3286	COL5A2	A	421	T	A421T	A421
dbsnp_benign	gnomad_2_189075416_T_G_76148000r3287	COL5A2	M	361	L	M361L	M361
dbsnp_benign	gnomad_21_45982706_C_A_143502850r3289	COL6A1	A	57	D	A57D	A57
dbsnp_benign	gnomad_21_45982738_C_T_137964147r3290	COL6A1	R	68	C	R68C	R68
dbsnp_benign	gnomad_21_45984375_G_A_568865339r3291	COL6A1	A	112	T	A112T	A112
dbsnp_benign	gnomad_21_45990417_G_A_201525908r3292	COL6A1	V	333	M	V333M	V333
dbsnp_benign	gnomad_21_45990813_C_T_142882745r3294	COL6A1	S	348	L	S348L	S348
dbsnp_benign	gnomad_21_45992773_G_A_151158105r3295	COL6A1	R	433	Q	R433Q	R433
dbsnp_benign	gnomad_21_45997713_C_T_117340427r3297	COL6A1	A	492	V	A492V	A492
dbsnp_benign	gnomad_21_45998149_C_A_201935658r3298	COL6A1	T	518	N	T518N	T518
dbsnp_benign	gnomad_21_46002049_G_A_148962954r3300	COL6A1	R	682	Q	R682Q	R682
dbsnp_benign	gnomad_21_46002580_G_C_376567898r3301	COL6A1	Q	768	H	Q768H	Q768
dbsnp_benign	gnomad_21_46002624_G_A_200261890r3302	COL6A1	R	783	Q	R783Q	R783
dbsnp_benign	gnomad_21_46002700_G_T_140547835r3303	COL6A1	Q	808	H	Q808H	Q808
dbsnp_benign	gnomad_21_46003126_A_G_11553518r3305	COL6A1	K	814	R	K814R	K814
dbsnp_benign	gnomad_21_46003561_A_G_140534207r3308	COL6A1	S	879	G	S879G	S879
dbsnp_benign	gnomad_21_46003568_C_T_150432347r3310	COL6A1	T	881	M	T881M	T881
dbsnp_benign	gnomad_21_46003678_G_A_750512162r3311	COL6A1	D	918	N	D918N	D918
dbsnp_benign	gnomad_21_46003735_A_G_117583120r3312	COL6A1	K	937	E	K937E	K937
dbsnp_benign	gnomad_21_46003783_G_A_150378645r3313	COL6A1	A	953	T	A953T	A953
dbsnp_benign	gnomad_21_46003955_A_G_141605607r3314	COL6A1	Q	1010	R	Q1010R	Q1010
dbsnp_benign	gnomad_21_46115902_G_A_61735835r3315	COL6A2	E	278	K	E278K	E278
dbsnp_benign	gnomad_21_46116803_G_A_139399166r3317	COL6A2	D	330	N	D330N	D330
dbsnp_benign	gnomad_21_46117890_C_G_199929757r3318	COL6A2	P	357	R	P357R	P357
dbsnp_benign	gnomad_21_46117890_C_T_199929757r3319	COL6A2	P	357	L	P357L	P357
dbsnp_benign	gnomad_21_46120518_G_A_535007570r3320	COL6A2	D	446	N	D446N	D446
dbsnp_benign	gnomad_21_46120518_G_C_535007570r3321	COL6A2	D	446	H	D446H	D446
dbsnp_benign	gnomad_21_46121563_G_A_61735828r3322	COL6A2	R	489	Q	R489Q	R489
dbsnp_benign	gnomad_21_46121586_C_A_75581470r3323	COL6A2	P	497	T	P497T	P497
dbsnp_benign	gnomad_21_46122138_C_T_141166141r3325	COL6A2	P	518	S	P518S	P518
dbsnp_benign	gnomad_21_46122529_G_A_143338050r3327	COL6A2	E	536	K	E536K	E536
dbsnp_benign	gnomad_21_46124685_G_A_147158850r3328	COL6A2	R	569	Q	R569Q	R569
dbsnp_benign	gnomad_21_46124699_G_C_142021066r3329	COL6A2	V	574	L	V574L	V574
dbsnp_benign	gnomad_21_46124919_C_T_142709940r3330	COL6A2	T	590	M	T590M	T590
dbsnp_benign	gnomad_21_46125593_G_A_142002945r3331	COL6A2	A	649	T	A649T	A649
dbsnp_benign	gnomad_21_46125985_C_T_150098077r3333	COL6A2	R	724	C	R724C	R724
dbsnp_benign	gnomad_21_46125997_G_A_200585528r3334	COL6A2	V	728	M	V728M	V728
dbsnp_benign	gnomad_21_46126147_G_A_28562813r3335	COL6A2	D	778	N	D778N	D778
dbsnp_benign	gnomad_21_46131995_G_A_117668143r3336	COL6A2	V	835	I	V835I	V835
dbsnp_benign	gnomad_21_46132050_G_A_144830948r3338	COL6A2	R	853	Q	R853Q	R853
dbsnp_benign	gnomad_21_46132058_G_A_368160013r3340	COL6A2	V	856	M	V856M	V856
dbsnp_benign	gnomad_21_46132067_G_A_370446082r3341	COL6A2	V	859	M	V859M	V859
dbsnp_benign	gnomad_21_46132074_G_A_373813975r3342	COL6A2	R	861	Q	R861Q	R861
dbsnp_benign	gnomad_21_46132092_G_A_61735831r3343	COL6A2	R	867	Q	R867Q	R867
dbsnp_benign	gnomad_21_46132097_G_A_141021828r3345	COL6A2	D	869	N	D869N	D869
dbsnp_benign	gnomad_21_46132097_G_T_141021828r3346	COL6A2	D	869	Y	D869Y	D869
dbsnp_benign	gnomad_21_46132175_A_C_141233891r3350	COL6A2	S	895	R	S895R	S895
dbsnp_benign	gnomad_21_46132199_G_A_373611722r3351	COL6A2	E	903	K	E903K	E903
dbsnp_benign	gnomad_21_46132295_G_A_35548026r3354	COL6A2	G	935	R	G935R	G935
dbsnp_benign	gnomad_21_46132385_C_T_201188174r3356	COL6A2	R	965	C	R965C	R965
dbsnp_benign	gnomad_21_46132436_A_G_190664941r3357	COL6A2	M	982	V	M982V	M982
dbsnp_benign	gnomad_21_46132472_G_A_117931394r3358	COL6A2	A	994	T	A994T	A994
dbsnp_benign	gnomad_21_46132475_G_A_35139588r3360	COL6A2	A	995	T	A995T	A995
dbsnp_benign	gnomad_21_46132495_C_A_756253502r3362	COL6A2	D	1001	E	D1001E	D1001
dbsnp_benign	gnomad_21_46132535_A_C_11910483r3364	COL6A2	I	1015	L	I1015L	I1015
dbsnp_benign	gnomad_21_46112163_C_G_765941470r3366	COL6A2	H	100	Q	H100Q	H100
dbsnp_benign	gnomad_21_46112179_G_A_141703710r3369	COL6A2	E	106	K	E106K	E106
dbsnp_benign	gnomad_21_46112309_G_A_143891262r3370	COL6A2	R	149	H	R149H	R149
dbsnp_benign	gnomad_21_46112362_G_A_115957676r3371	COL6A2	G	167	S	G167S	G167
dbsnp_benign	gnomad_21_46112374_G_A_200710788r3373	COL6A2	G	171	R	G171R	G171
dbsnp_benign	gnomad_21_46112431_G_A_150877061r3374	COL6A2	V	190	M	V190M	V190
dbsnp_benign	gnomad_21_46112542_G_A_35881321r3376	COL6A2	D	227	N	D227N	D227
[truncated: 7,220 more rows]
