# Supplementary material for: Gene duplication is associated with gene diversification and potential neofunctionalization in lung cancer evolution
Source: Genome Res. 2026 Mar;36(3):561–77. doi: 10.1101/gr.278663.123 (PMC12951968; doi:10.1101/gr.278663.123)
Supplement: Supplement 4 [file Supplemental_Code_1.zip › funvar-tracerx-main/data/vw_diversity.tsv]

DATA_SOURCE	TXP	VARIANT_CLASS	CANCER_TYPE	ANY_REGION_DUPLICATED	PYCLONECLONAL_SC	OVERALL_TIMING	SOURCE_HUGO_SYMBOL	FUNFAM	SCORE_THRESHOLD	DRIVERMUT	MUTANT_EXPRESSED	NUM_MUTS	NUM_ROWS
Tx	N	Missense_Mutation	LUAD	FALSE	C	unknown	A1BG	2.60.40.10_137342_5cj8A01				1	1
Tx	N	Missense_Mutation	LUAD	FALSE	C	unknown	AARS	3.30.930.10_32055_4xemA01				1	1
Tx	N	Missense_Mutation	LUAD	FALSE	C	unknown	AARS2	3.30.930.10_32239_3hxuA01			TRUE	1	1
Tx	N	Missense_Mutation	LUAD	FALSE	C	unknown	ABCA8	3.40.50.300_628823_1vplA00			FALSE	1	1
Tx	N	Missense_Mutation	LUAD	FALSE	C	unknown	ABCB1	3.40.50.300_627204_3g5uA02			FALSE	1	1
Tx	N	Missense_Mutation	LUAD	FALSE	C	unknown	ABCB9	1.20.1560.10_26651_3g5uA01			TRUE	1	1
Tx	N	Missense_Mutation	LUAD	FALSE	C	unknown	ABCC1	3.40.50.300_629966_3gd7A01			TRUE	1	1
Tx	N	Missense_Mutation	LUAD	FALSE	C	unknown	ACADM	1.10.540.10_15764_1egcA01			FALSE	1	1
Tx	N	Missense_Mutation	LUAD	FALSE	C	unknown	ACADS	1.20.140.10_16374_1egcA03				1	1
Tx	N	Missense_Mutation	LUAD	FALSE	C	unknown	ACCS	3.40.640.10_63395_3ihjA03			FALSE	1	1
Tx	N	Missense_Mutation	LUAD	FALSE	C	unknown	ACHE	3.40.50.1820_115121_1mx1A00			TRUE	1	1
Tx	N	Missense_Mutation	LUAD	FALSE	C	unknown	ACO1	3.20.19.10_4274_2b3xA05				1	1
Tx	N	Missense_Mutation	LUAD	FALSE	C	unknown	ACTN1	1.10.418.10_4782_2e9kA01			TRUE	1	1
Tx	N	Missense_Mutation	LUAD	FALSE	C	unknown	ACTR1A	3.90.640.10_7740_5adxA03				1	1
Tx	N	Missense_Mutation	LUAD	FALSE	C	unknown	ACVR1B	3.30.200.20_4418_1b6cB01		TRUE	TRUE	1	1
Tx	N	Missense_Mutation	LUAD	FALSE	C	unknown	ACVR1C	1.10.510.10_79298_1b6cB02				1	1
Tx	N	Missense_Mutation	LUAD	FALSE	C	unknown	ADAM12	3.40.390.10_13268_4dd8A00			FALSE	1	1
Tx	N	Missense_Mutation	LUAD	FALSE	C	unknown	ADAM15	3.40.390.10_13268_4dd8A00			TRUE	1	1
Tx	N	Missense_Mutation	LUAD	FALSE	C	unknown	ADAM19	3.40.390.10_13268_4dd8A00			FALSE	2	2
Tx	N	Missense_Mutation	LUAD	FALSE	C	unknown	ADAM8	3.40.390.10_13268_4dd8A00			FALSE	1	1
Tx	N	Missense_Mutation	LUAD	FALSE	C	unknown	ADAMTS10	3.40.390.10_13285_2rjpA01				1	1
Tx	N	Missense_Mutation	LUAD	FALSE	C	unknown	ADAMTS18	3.40.390.10_13285_2rjpA01				1	1
Tx	N	Missense_Mutation	LUAD	FALSE	C	unknown	ADAMTS2	3.40.390.10_13285_2rjpA01			FALSE	1	1
Tx	N	Missense_Mutation	LUAD	FALSE	C	unknown	ADCY2	3.30.70.1230_5760_1azsA00				1	1
Tx	N	Missense_Mutation	LUAD	FALSE	C	unknown	ADCY5	3.30.70.1230_5743_1ab8A00				1	1
Tx	N	Missense_Mutation	LUAD	FALSE	C	unknown	ADD3	3.40.225.10_3684_3ocrA00			FALSE	1	1
Tx	N	Missense_Mutation	LUAD	FALSE	C	unknown	ADD3	3.40.225.10_3684_3ocrA00				1	1
Tx	N	Missense_Mutation	LUAD	FALSE	C	unknown	ADPRHL1	1.10.4080.10_1276_3hfwA00				1	1
Tx	N	Missense_Mutation	LUAD	FALSE	C	unknown	ADSSL1	3.40.440.10_3574_2v40A01			FALSE	1	1
Tx	N	Missense_Mutation	LUAD	FALSE	C	unknown	ADSSL1	3.40.440.10_3574_2v40A01			TRUE	1	1
Tx	N	Missense_Mutation	LUAD	FALSE	C	unknown	AEN	3.30.420.10_45603_1wljA00				1	1
Tx	N	Missense_Mutation	LUAD	FALSE	C	unknown	AGO1	3.30.420.10_45932_4f3tA04			FALSE	1	1
Tx	N	Missense_Mutation	LUAD	FALSE	C	unknown	AGO3	2.170.260.10_1007_4f3tA02			TRUE	1	1
Tx	N	Missense_Mutation	LUAD	FALSE	C	unknown	AKAP13	1.20.900.10_3381_4d0nB01			TRUE	1	1
Tx	N	Missense_Mutation	LUAD	FALSE	C	unknown	AKT2	2.30.29.30_22238_1h10A00			TRUE	1	1
Tx	N	Missense_Mutation	LUAD	FALSE	C	unknown	ALAS1	3.40.640.10_63070_2bwnA02			TRUE	1	1
Tx	N	Missense_Mutation	LUAD	FALSE	C	unknown	ALDH1A1	3.40.309.10_17530_5fhzA02			TRUE	1	1
Tx	N	Missense_Mutation	LUAD	FALSE	C	unknown	ALDH1A2	3.40.309.10_17530_5fhzA02			FALSE	1	1
Tx	N	Missense_Mutation	LUAD	FALSE	C	unknown	ALDH1L1	3.40.309.10_17323_2o2pA02			FALSE	1	1
Tx	N	Missense_Mutation	LUAD	FALSE	C	unknown	ALDH1L1	3.40.309.10_17323_2o2pA02				1	1
Tx	N	Missense_Mutation	LUAD	FALSE	C	unknown	ALDOB	3.20.20.70_118723_1aldA00			FALSE	1	1
Tx	N	Missense_Mutation	LUAD	FALSE	C	unknown	ALK	1.10.510.10_78745_3dpkA02			FALSE	1	1
Tx	N	Missense_Mutation	LUAD	FALSE	C	unknown	ALKBH3	2.60.120.590_2394_2iuwA00			FALSE	1	1
Tx	N	Missense_Mutation	LUAD	FALSE	C	unknown	ALOX15B	1.20.245.10_1006_3d3lA01			TRUE	1	1
Tx	N	Missense_Mutation	LUAD	FALSE	C	unknown	ALX4	1.10.10.60_124085_3a01B00				1	1
Tx	N	Missense_Mutation	LUAD	FALSE	C	unknown	ANK2	1.10.533.10_5156_4d8oA04			FALSE	1	1
Tx	N	Missense_Mutation	LUAD	FALSE	C	unknown	ANK2	1.25.40.20_62059_1n11A00			FALSE	1	1
Tx	N	Missense_Mutation	LUAD	FALSE	C	unknown	ANK2	1.25.40.20_62066_4rlyA00			FALSE	1	1
Tx	N	Missense_Mutation	LUAD	FALSE	C	unknown	ANKDD1A	1.25.40.20_3759_3deoA02			FALSE	1	1
Tx	N	Missense_Mutation	LUAD	FALSE	C	unknown	ANXA6	1.10.220.10_3833_1m9iA01				1	1
Tx	N	Missense_Mutation	LUAD	FALSE	C	unknown	AOC1	3.10.450.40_4049_3hi7A01			TRUE	1	1
Tx	N	Missense_Mutation	LUAD	FALSE	C	unknown	AOX1	3.30.365.10_16598_2ckjB00			FALSE	2	2
Tx	N	Missense_Mutation	LUAD	FALSE	C	unknown	AP1G1	1.25.10.10_4745_1w63A00			TRUE	2	2
Tx	N	Missense_Mutation	LUAD	FALSE	C	unknown	AP3M1	2.60.40.1170_1747_4iknA02				1	1
Tx	N	Missense_Mutation	LUAD	FALSE	C	unknown	APBB1IP	2.30.29.30_22502_3hk0A02			FALSE	1	1
Tx	N	Missense_Mutation	LUAD	FALSE	C	unknown	APEX1	3.60.10.10_13471_1bixA00			TRUE	1	1
Tx	N	Missense_Mutation	LUAD	FALSE	C	unknown	ARAP3	1.10.555.10_2069_5jcpA01			FALSE	1	1
Tx	N	Missense_Mutation	LUAD	FALSE	C	unknown	ARG1	3.40.800.10_2194_1wvaA00			FALSE	1	1
Tx	N	Missense_Mutation	LUAD	FALSE	C	unknown	ARHGAP31	1.10.555.10_3968_2osaA00			FALSE	1	1
Tx	N	Missense_Mutation	LUAD	FALSE	C	unknown	ARHGAP31	1.10.555.10_3968_2osaA00				1	1
Tx	N	Missense_Mutation	LUAD	FALSE	C	unknown	ARNT2	3.30.450.20_87784_4f3lB02				1	1
Tx	N	Missense_Mutation	LUAD	FALSE	C	unknown	ARNTL2	4.10.280.10_5786_4f3lA01			FALSE	1	1
Tx	N	Missense_Mutation	LUAD	FALSE	C	unknown	ARSA	3.40.720.10_19079_1fsuA01			TRUE	2	2
Tx	N	Missense_Mutation	LUAD	FALSE	C	unknown	ARSI	3.30.1120.10_4900_1fsuA02			FALSE	1	1
Tx	N	Missense_Mutation	LUAD	FALSE	C	unknown	ASCC3	3.40.50.300_630881_4f91B02			TRUE	1	1
Tx	N	Missense_Mutation	LUAD	FALSE	C	unknown	ASH1L	2.170.270.10_5106_3opeA00			TRUE	1	1
Tx	N	Missense_Mutation	LUAD	FALSE	C	unknown	ATG7	3.40.50.720_284825_3ruiA00				1	1
Tx	N	Missense_Mutation	LUAD	FALSE	C	unknown	ATHL1	1.50.10.10_18716_3wiqA02			TRUE	1	1
Tx	N	Missense_Mutation	LUAD	FALSE	C	unknown	ATHL1	1.50.10.10_18716_3wiqA02				1	1
Tx	N	Missense_Mutation	LUAD	FALSE	C	unknown	ATP1A2	1.20.1110.10_14688_3b8eA02			FALSE	1	1
Tx	N	Missense_Mutation	LUAD	FALSE	C	unknown	ATP1A3	3.40.1110.10_15480_1mo7A00			FALSE	1	1
Tx	N	Missense_Mutation	LUAD	FALSE	C	unknown	ATP2A3	1.20.1110.10_14619_1iwoA02			FALSE	1	1
Tx	N	Missense_Mutation	LUAD	FALSE	C	unknown	ATP7B	3.40.50.1000_57801_2b8eA01			FALSE	1	1
Tx	N	Missense_Mutation	LUAD	FALSE	C	unknown	B4GALT3	3.90.550.10_64684_2ae7A00			TRUE	1	1
Tx	N	Missense_Mutation	LUAD	FALSE	C	unknown	B4GALT6	3.90.550.10_64684_2ae7A00			FALSE	1	1
Tx	N	Missense_Mutation	LUAD	FALSE	C	unknown	BANF1	1.10.150.40_73_1ci4A00			TRUE	1	1
Tx	N	Missense_Mutation	LUAD	FALSE	C	unknown	BCL2A1	1.10.437.10_621_2vofA00				1	1
Tx	N	Missense_Mutation	LUAD	FALSE	C	unknown	BHMT	3.20.20.330_1367_1lt7A00			FALSE	1	1
Tx	N	Missense_Mutation	LUAD	FALSE	C	unknown	BHMT2	3.20.20.330_1367_1lt7A00			FALSE	1	1
Tx	N	Missense_Mutation	LUAD	FALSE	C	unknown	BIRC3	1.10.533.10_5221_2l9mA00			TRUE	1	1
Tx	N	Missense_Mutation	LUAD	FALSE	C	unknown	BMPR1B	3.30.200.20_64171_3mdyA01			FALSE	1	1
Tx	N	Missense_Mutation	LUAD	FALSE	C	unknown	BRF2	1.10.472.10_9860_1c9bA01			TRUE	1	1
Tx	N	Missense_Mutation	LUAD	FALSE	C	unknown	BTRC	1.20.1280.50_10802_1p22A01				1	1
Tx	N	Missense_Mutation	LUAD	FALSE	C	unknown	BUB3	2.130.10.10_103134_3mmyA00			TRUE	1	1
Tx	N	Missense_Mutation	LUAD	FALSE	C	unknown	C1QC	2.60.120.40_2614_4douA01			FALSE	2	2
Tx	N	Missense_Mutation	LUAD	FALSE	C	unknown	C5	2.40.50.120_1108_2a73B07			FALSE	1	1
Tx	N	Missense_Mutation	LUAD	FALSE	C	unknown	C6	2.10.70.10_16788_3t5oA04			FALSE	1	1
Tx	N	Missense_Mutation	LUAD	FALSE	C	unknown	C8G	2.40.128.20_5910_1iw2A00			FALSE	1	1
Tx	N	Missense_Mutation	LUAD	FALSE	C	unknown	C8G	2.40.128.20_5910_1iw2A00				1	1
Tx	N	Missense_Mutation	LUAD	FALSE	C	unknown	CA13	3.10.200.10_1430_2zncA00			TRUE	1	1
Tx	N	Missense_Mutation	LUAD	FALSE	C	unknown	CA13	3.10.200.10_1430_2zncA00				2	2
Tx	N	Missense_Mutation	LUAD	FALSE	C	unknown	CADPS	2.30.29.30_22759_1wi1A01				1	1
Tx	N	Missense_Mutation	LUAD	FALSE	C	unknown	CAMK2D	3.30.200.20_2564_2vn9A01			TRUE	1	1
Tx	N	Missense_Mutation	LUAD	FALSE	C	unknown	CAND2	1.25.10.10_68699_1u6gC00				2	2
Tx	N	Missense_Mutation	LUAD	FALSE	C	unknown	CAPN11	3.90.70.10_17149_1kfuL02			FALSE	1	1
Tx	N	Missense_Mutation	LUAD	FALSE	C	unknown	CAPN12	2.60.120.380_4707_1kfuL03			TRUE	1	1
Tx	N	Missense_Mutation	LUAD	FALSE	C	unknown	CAPRIN2	2.60.120.40_2536_4oulA00			FALSE	1	1
Tx	N	Missense_Mutation	LUAD	FALSE	C	unknown	CARD9	1.10.533.10_5158_4i16A00				1	1
Tx	N	Missense_Mutation	LUAD	FALSE	C	unknown	CASP4	3.30.70.1470_602_1bmqB00			TRUE	1	1
Tx	N	Missense_Mutation	LUAD	FALSE	C	unknown	CASP6	3.40.50.1460_5819_2wdpA00				1	1
Tx	N	Missense_Mutation	LUAD	FALSE	C	unknown	CASP9	1.10.533.10_5146_3ygsP00				1	1
Tx	N	Missense_Mutation	LUAD	FALSE	C	unknown	CASQ2	3.40.30.10_78952_2vafA03			FALSE	1	1
Tx	N	Missense_Mutation	LUAD	FALSE	C	unknown	CCM2	2.30.29.30_21877_4wj7A00			TRUE	1	1
Tx	N	Missense_Mutation	LUAD	FALSE	C	unknown	CD180	3.80.10.10_106846_5ijbA00				1	1
Tx	N	Missense_Mutation	LUAD	FALSE	C	unknown	CD1C	3.30.500.10_3472_3ov6A02			FALSE	1	1
Tx	N	Missense_Mutation	LUAD	FALSE	C	unknown	CD59	2.10.60.10_3160_1cdqA00			TRUE	1	1
Tx	N	Missense_Mutation	LUAD	FALSE	C	unknown	CDC16	1.25.40.10_145396_3hymB00				1	1
Tx	N	Missense_Mutation	LUAD	FALSE	C	unknown	CDC42BPB	3.30.200.20_806_3qfvA01			TRUE	1	1
Tx	N	Missense_Mutation	LUAD	FALSE	C	unknown	CDH1	2.60.40.60_18653_3q2vA03		TRUE		1	1
Tx	N	Missense_Mutation	LUAD	FALSE	C	unknown	CDH2	2.60.40.60_18813_1edhA02			FALSE	1	1
Tx	N	Missense_Mutation	LUAD	FALSE	C	unknown	CDH23	2.60.40.60_18422_2wcpA02				1	1
Tx	N	Missense_Mutation	LUAD	FALSE	C	unknown	CDH3	2.60.40.60_18709_1edhA01			TRUE	1	1
Tx	N	Missense_Mutation	LUAD	FALSE	C	unknown	CDH4	2.60.40.60_18653_3q2vA03			FALSE	1	1
Tx	N	Missense_Mutation	LUAD	FALSE	C	unknown	CDK1	1.10.510.10_78743_4y72A02			TRUE	1	1
Tx	N	Missense_Mutation	LUAD	FALSE	C	unknown	CDK1	1.10.510.10_78743_4y72A02				1	1
Tx	N	Missense_Mutation	LUAD	FALSE	C	unknown	CDK19	3.30.200.20_64559_3rgfA01			TRUE	1	1
Tx	N	Missense_Mutation	LUAD	FALSE	C	unknown	CDK3	1.10.510.10_78743_4y72A02			TRUE	1	1
Tx	N	Missense_Mutation	LUAD	FALSE	C	unknown	CDK5RAP1	3.80.30.20_6747_2qgqA01			TRUE	1	1
Tx	N	Missense_Mutation	LUAD	FALSE	C	unknown	CDKN2A	1.25.40.20_62346_1a5eA00	MC3	TRUE	FALSE	1	1
Tx	N	Missense_Mutation	LUAD	FALSE	C	unknown	CDKN2B	1.25.40.20_62346_1a5eA00			TRUE	1	1
Tx	N	Missense_Mutation	LUAD	FALSE	C	unknown	CEBPD	1.20.5.170_18257_1ci6B00			TRUE	1	1
Tx	N	Missense_Mutation	LUAD	FALSE	C	unknown	CECR1	3.20.20.140_40698_1a4lA00			FALSE	1	1
Tx	N	Missense_Mutation	LUAD	FALSE	C	unknown	CELF3	3.30.70.330_42341_2dgqA00			FALSE	1	1
Tx	N	Missense_Mutation	LUAD	FALSE	C	unknown	CELF4	3.30.70.330_42341_2dgqA00			FALSE	1	1
Tx	N	Missense_Mutation	LUAD	FALSE	C	unknown	CENPE	3.40.850.10_4688_4h1gA02			TRUE	1	1
Tx	N	Missense_Mutation	LUAD	FALSE	C	unknown	CES3	3.40.50.1820_115121_1mx1A00			FALSE	1	1
Tx	N	Missense_Mutation	LUAD	FALSE	C	unknown	CES4A	3.40.50.1820_115121_1mx1A00			FALSE	1	1
Tx	N	Missense_Mutation	LUAD	FALSE	C	unknown	CFI	2.40.10.10_47333_2xrcA04			TRUE	1	1
Tx	N	Missense_Mutation	LUAD	FALSE	C	unknown	CHL1	2.60.40.10_136062_3p3yA03				1	1
Tx	N	Missense_Mutation	LUAD	FALSE	C	unknown	CHN2	3.30.505.10_4173_3cxlA01				1	1
Tx	N	Missense_Mutation	LUAD	FALSE	C	unknown	CHRNB4	2.70.170.10_2370_5afhA00				1	1
Tx	N	Missense_Mutation	LUAD	FALSE	C	unknown	CKMT2	3.30.590.10_4316_3b6rA02				1	1
Tx	N	Missense_Mutation	LUAD	FALSE	C	unknown	CLEC11A	3.10.100.10_12456_1b08A00			FALSE	1	1
Tx	N	Missense_Mutation	LUAD	FALSE	C	unknown	CLEC4D	3.10.100.10_12415_2ls8A00				1	1
Tx	N	Missense_Mutation	LUAD	FALSE	C	unknown	CLEC9A	3.10.100.10_12461_1ypoA00			FALSE	2	2
Tx	N	Missense_Mutation	LUAD	FALSE	C	unknown	CLTCL1	1.25.40.10_144984_1b89A00				1	1
Tx	N	Missense_Mutation	LUAD	FALSE	C	unknown	CLTCL1	2.130.10.110_173_2xzgA00			FALSE	1	1
Tx	N	Missense_Mutation	LUAD	FALSE	C	unknown	CNTN5	2.60.40.10_135772_2om5A02			FALSE	1	1
Tx	N	Missense_Mutation	LUAD	FALSE	C	unknown	CNTNAP2	2.60.120.200_24969_2h0bA00			FALSE	1	1
Tx	N	Missense_Mutation	LUAD	FALSE	C	unknown	COL15A1	3.10.100.10_12598_1bnlA00			FALSE	1	1
Tx	N	Missense_Mutation	LUAD	FALSE	C	unknown	COTL1	3.40.20.10_5483_1t2lA00			TRUE	1	1
Tx	N	Missense_Mutation	LUAD	FALSE	C	unknown	CPAMD8	1.50.10.20_6350_2pn5A09			FALSE	1	1
Tx	N	Missense_Mutation	LUAD	FALSE	C	unknown	CPS1	3.50.30.20_1813_1a9xB01			TRUE	1	1
Tx	N	Missense_Mutation	LUAD	FALSE	C	unknown	CPXM2	3.40.630.10_34847_1uwyA01			FALSE	1	1
Tx	N	Missense_Mutation	LUAD	FALSE	C	unknown	CREB5	1.20.5.170_17832_1t2kD00			TRUE	1	1
Tx	N	Missense_Mutation	LUAD	FALSE	C	unknown	CREBBP	1.20.1020.10_323_1l3eB00		TRUE		1	1
Tx	N	Missense_Mutation	LUAD	FALSE	C	unknown	CRISP2	3.40.33.10_4816_3q2rA00				1	1
Tx	N	Missense_Mutation	LUAD	FALSE	C	unknown	CRKL	3.30.505.10_4181_1ju5A00				1	1
Tx	N	Missense_Mutation	LUAD	FALSE	C	unknown	CRMP1	3.20.20.140_40287_2vr2A01			FALSE	1	1
Tx	N	Missense_Mutation	LUAD	FALSE	C	unknown	CRYM	3.40.50.720_292294_2i99A02			FALSE	1	1
Tx	N	Missense_Mutation	LUAD	FALSE	C	unknown	CSE1L	1.25.10.10_70133_1wa5C00			TRUE	1	1
Tx	N	Missense_Mutation	LUAD	FALSE	C	unknown	CSF1R	2.60.40.10_135240_3ejjX03			FALSE	1	1
Tx	N	Missense_Mutation	LUAD	FALSE	C	unknown	CSK	1.10.510.10_78758_1fpuA02			TRUE	1	1
Tx	N	Missense_Mutation	LUAD	FALSE	C	unknown	CSMD1	2.10.70.10_17214_2ehfA00				1	1
Tx	N	Missense_Mutation	LUAD	FALSE	C	unknown	CST6	3.10.450.10_2231_1g96A00			TRUE	1	1
Tx	N	Missense_Mutation	LUAD	FALSE	C	unknown	CTLA4	2.60.40.10_131974_1ah1A00			FALSE	1	1
Tx	N	Missense_Mutation	LUAD	FALSE	C	unknown	CTSC	2.40.128.80_119_1k3bA00			TRUE	1	1
Tx	N	Missense_Mutation	LUAD	FALSE	C	unknown	CTSK	3.90.70.10_17143_1gloA00			FALSE	1	1
Tx	N	Missense_Mutation	LUAD	FALSE	C	unknown	CUBN	2.60.120.290_8229_4lmfA03			FALSE	1	1
Tx	N	Missense_Mutation	LUAD	FALSE	C	unknown	CYP24A1	1.10.630.10_29337_1og2A00			TRUE	1	1
Tx	N	Missense_Mutation	LUAD	FALSE	C	unknown	CYP27A1	1.10.630.10_29337_1og2A00			TRUE	1	1
Tx	N	Missense_Mutation	LUAD	FALSE	C	unknown	CYP27B1	1.10.630.10_29337_1og2A00			FALSE	1	1
Tx	N	Missense_Mutation	LUAD	FALSE	C	unknown	CYP27C1	1.10.630.10_29337_1og2A00			TRUE	1	1
Tx	N	Missense_Mutation	LUAD	FALSE	C	unknown	CYP2C9	1.10.630.10_29337_1og2A00			FALSE	1	1
Tx	N	Missense_Mutation	LUAD	FALSE	C	unknown	CYP2R1	1.10.630.10_29337_1og2A00			TRUE	1	1
Tx	N	Missense_Mutation	LUAD	FALSE	C	unknown	CYP4F11	1.10.630.10_29314_1tqnA00			FALSE	1	1
Tx	N	Missense_Mutation	LUAD	FALSE	C	unknown	CYP7B1	1.10.630.10_29452_2iagA00			TRUE	1	1
Tx	N	Missense_Mutation	LUAD	FALSE	C	unknown	CYP8B1	1.10.630.10_29452_2iagA00			FALSE	2	2
Tx	N	Missense_Mutation	LUAD	FALSE	C	unknown	CYP8B1	1.10.630.10_29452_2iagA00				2	2
Tx	N	Missense_Mutation	LUAD	FALSE	C	unknown	DBT	2.40.50.100_49120_1k8mA00			TRUE	1	1
Tx	N	Missense_Mutation	LUAD	FALSE	C	unknown	DBT	3.30.559.10_22080_2ihwA01			TRUE	1	1
Tx	N	Missense_Mutation	LUAD	FALSE	C	unknown	DCC	2.60.40.10_3199_4ploB01			FALSE	1	1
Tx	N	Missense_Mutation	LUAD	FALSE	C	unknown	DCN	3.80.10.10_105404_1xcdA00				1	1
Tx	N	Missense_Mutation	LUAD	FALSE	C	unknown	DDC	3.40.640.10_63248_3k40A02			TRUE	1	1
Tx	N	Missense_Mutation	LUAD	FALSE	C	unknown	DDX17	3.40.50.300_627197_3fe2A00				1	1
Tx	N	Missense_Mutation	LUAD	FALSE	C	unknown	DDX43	3.40.50.300_632810_2db3A02			FALSE	1	1
Tx	N	Missense_Mutation	LUAD	FALSE	C	unknown	DDX46	3.40.50.300_627197_3fe2A00			TRUE	1	1
Tx	N	Missense_Mutation	LUAD	FALSE	C	unknown	DDX52	3.40.50.300_633608_3dkpA00			TRUE	1	1
Tx	N	Missense_Mutation	LUAD	FALSE	C	unknown	DHX8	3.40.50.300_629730_2xauA02			FALSE	1	1
Tx	N	Missense_Mutation	LUAD	FALSE	C	unknown	DHX8	3.40.50.300_629730_2xauA02			TRUE	2	2
Tx	N	Missense_Mutation	LUAD	FALSE	C	unknown	DHX9	3.30.160.20_10129_3vyxA00			FALSE	1	1
Tx	N	Missense_Mutation	LUAD	FALSE	C	unknown	DICER1	1.10.1520.10_4026_3c4bA01		TRUE		1	1
Tx	N	Missense_Mutation	LUAD	FALSE	C	unknown	DLG2	2.30.42.10_23528_5jxbA00			FALSE	1	1
Tx	N	Missense_Mutation	LUAD	FALSE	C	unknown	DLL1	2.10.25.10_45768_1bf9A00			FALSE	1	1
Tx	N	Missense_Mutation	LUAD	FALSE	C	unknown	DMRTA2	4.10.1040.10_127_1lpvA00			FALSE	1	1
Tx	N	Missense_Mutation	LUAD	FALSE	C	unknown	DNAH11	3.40.50.300_630802_3vkgA05			FALSE	1	1
Tx	N	Missense_Mutation	LUAD	FALSE	C	unknown	DNAH2	3.40.50.300_630802_3vkgA05			TRUE	1	1
Tx	N	Missense_Mutation	LUAD	FALSE	C	unknown	DNAH7	3.40.50.300_631150_3vkhA06			FALSE	1	1
Tx	N	Missense_Mutation	LUAD	FALSE	C	unknown	DNAH9	3.40.50.300_630802_3vkgA05				1	1
Tx	N	Missense_Mutation	LUAD	FALSE	C	unknown	DNAJA1	1.10.287.110_14663_2lo1A00			TRUE	1	1
Tx	N	Missense_Mutation	LUAD	FALSE	C	unknown	DNAJB2	1.10.287.110_14661_2dn9A01			TRUE	1	1
Tx	N	Missense_Mutation	LUAD	FALSE	C	unknown	DNAJC10	3.40.30.10_79152_3apoA07			FALSE	1	1
Tx	N	Missense_Mutation	LUAD	FALSE	C	unknown	DNAJC6	1.10.287.110_14406_1n4cA01			TRUE	1	1
Tx	N	Missense_Mutation	LUAD	FALSE	C	unknown	DNASE1L2	3.60.10.10_13512_4awnA00			FALSE	1	1
Tx	N	Missense_Mutation	LUAD	FALSE	C	unknown	DNMT3B	3.40.50.150_133759_2qrvA01			TRUE	1	1
Tx	N	Missense_Mutation	LUAD	FALSE	C	unknown	DOK2	2.30.29.30_22522_2d9wA01			FALSE	1	1
Tx	N	Missense_Mutation	LUAD	FALSE	C	unknown	DPEP1	3.20.20.140_40304_1itqA00				1	1
Tx	N	Missense_Mutation	LUAD	FALSE	C	unknown	DPF2	3.30.40.10_60258_5b79A00			TRUE	1	1
Tx	N	Missense_Mutation	LUAD	FALSE	C	unknown	DPF3	3.30.40.10_60258_5b79A00			FALSE	1	1
Tx	N	Missense_Mutation	LUAD	FALSE	C	unknown	DPH3	3.10.660.10_424_4d4oA02			TRUE	1	1
Tx	N	Missense_Mutation	LUAD	FALSE	C	unknown	DPYSL4	3.20.20.140_40287_2vr2A01			FALSE	1	1
Tx	N	Missense_Mutation	LUAD	FALSE	C	unknown	DPYSL4	3.20.20.140_40287_2vr2A01				1	1
Tx	N	Missense_Mutation	LUAD	FALSE	C	unknown	DUOX2	3.40.50.80_12661_3a1fA00			TRUE	1	1
Tx	N	Missense_Mutation	LUAD	FALSE	C	unknown	DYSF	2.60.40.150_15439_4ihbA00				1	1
Tx	N	Missense_Mutation	LUAD	FALSE	C	unknown	EDIL3	2.10.25.10_45106_4d90A02			TRUE	1	1
Tx	N	Missense_Mutation	LUAD	FALSE	C	unknown	EGFR	3.80.20.20_3241_1ivoA01				1	1
Tx	N	Missense_Mutation	LUAD	FALSE	C	unknown	EGFR	3.80.20.20_3244_1ivoA03			TRUE	1	1
Tx	N	Missense_Mutation	LUAD	FALSE	C	unknown	EIF2B5	1.25.40.180_4439_3juiA00			TRUE	1	1
Tx	N	Missense_Mutation	LUAD	FALSE	C	unknown	EIF2S1	3.30.70.1130_305_1q8kA03			TRUE	1	1
Tx	N	Missense_Mutation	LUAD	FALSE	C	unknown	EIF5B	2.40.30.10_37805_3wbjA02			FALSE	1	1
Tx	N	Missense_Mutation	LUAD	FALSE	C	unknown	ELAC1	3.60.15.10_258_3zwfA00			FALSE	1	1
Tx	N	Missense_Mutation	LUAD	FALSE	C	unknown	EML3	2.130.10.10_103075_4ci8A01			FALSE	1	1
Tx	N	Missense_Mutation	LUAD	FALSE	C	unknown	ENPP1	3.40.570.10_1273_4gtwA02			FALSE	1	1
Tx	N	Missense_Mutation	LUAD	FALSE	C	unknown	ENPP1	3.40.570.10_1273_4gtwA02				1	1
Tx	N	Missense_Mutation	LUAD	FALSE	C	unknown	ENPP3	3.40.570.10_1273_4gtwA02				1	1
Tx	N	Missense_Mutation	LUAD	FALSE	C	unknown	EPB41L2	2.30.29.30_22240_1gg3A01				1	1
Tx	N	Missense_Mutation	LUAD	FALSE	C	unknown	EPB41L4A	1.20.80.10_2751_1ni2A02			TRUE	1	1
Tx	N	Missense_Mutation	LUAD	FALSE	C	unknown	EPB41L5	1.20.80.10_2751_1ni2A02			FALSE	1	1
Tx	N	Missense_Mutation	LUAD	FALSE	C	unknown	EPHA3	3.30.200.20_2482_1jpaA01			TRUE	1	1
Tx	N	Missense_Mutation	LUAD	FALSE	C	unknown	EPHA3	3.30.200.20_2482_1jpaA01				1	1
Tx	N	Missense_Mutation	LUAD	FALSE	C	unknown	EPHA7	2.10.50.10_7726_2x10A03			TRUE	1	1
Tx	N	Missense_Mutation	LUAD	FALSE	C	unknown	EPHB2	2.60.40.10_135943_2x10A04			FALSE	1	1
Tx	N	Missense_Mutation	LUAD	FALSE	C	unknown	EPHB6	1.10.510.10_78758_1fpuA02			FALSE	1	1
Tx	N	Missense_Mutation	LUAD	FALSE	C	unknown	EPHB6	2.10.50.10_7726_2x10A03			FALSE	1	1
Tx	N	Missense_Mutation	LUAD	FALSE	C	unknown	EPHX2	1.10.150.240_7295_1s8oA02			TRUE	1	1
Tx	N	Missense_Mutation	LUAD	FALSE	C	unknown	EPHX3	3.40.50.1820_115289_1s8oA03				1	1
Tx	N	Missense_Mutation	LUAD	FALSE	C	unknown	EPN3	1.25.40.90_2998_3onkA00			FALSE	1	1
Tx	N	Missense_Mutation	LUAD	FALSE	C	unknown	EPS8	1.10.150.50_4947_2e8mA01			TRUE	1	1
Tx	N	Missense_Mutation	LUAD	FALSE	C	unknown	ERH	3.30.2260.10_100_1w9gA00			TRUE	2	2
Tx	N	Missense_Mutation	LUAD	FALSE	C	unknown	ETFA	3.40.50.620_47213_1efvA02				1	1
Tx	N	Missense_Mutation	LUAD	FALSE	C	unknown	EZH2	2.170.270.10_5098_4mi0A00				1	1
Tx	N	Missense_Mutation	LUAD	FALSE	C	unknown	EZR	3.10.20.90_16295_1ni2A01			TRUE	1	1
Tx	N	Missense_Mutation	LUAD	FALSE	C	unknown	FAH	3.90.850.10_5343_1hyoA02			TRUE	1	1
Tx	N	Missense_Mutation	LUAD	FALSE	C	unknown	FAM96A	3.30.300.130_3926_2m5hA00			TRUE	1	1
Tx	N	Missense_Mutation	LUAD	FALSE	C	unknown	FARS2	3.30.70.380_1950_3cmqA02				1	1
Tx	N	Missense_Mutation	LUAD	FALSE	C	unknown	FARSB	3.30.56.10_2404_3l4gB03			TRUE	1	1
Tx	N	Missense_Mutation	LUAD	FALSE	C	unknown	FBXW11	2.130.10.10_103642_1p22A02			TRUE	1	1
Tx	N	Missense_Mutation	LUAD	FALSE	C	unknown	FCN3	3.90.215.10_2919_2d39A01				1	1
Tx	N	Missense_Mutation	LUAD	FALSE	C	unknown	FERMT2	2.30.29.30_22902_2mwnB00				1	1
Tx	N	Missense_Mutation	LUAD	FALSE	C	unknown	FGA	1.20.5.50_13772_3ghgA00				1	1
Tx	N	Missense_Mutation	LUAD	FALSE	C	unknown	FGFR3	2.60.40.10_135844_1djsA02			TRUE	1	1
Tx	N	Missense_Mutation	LUAD	FALSE	C	unknown	FHL2	2.10.110.10_6189_1x63A00	MC3			1	1
Tx	N	Missense_Mutation	LUAD	FALSE	C	unknown	FHOD3	1.25.10.10_69161_3dadA00			FALSE	1	1
Tx	N	Missense_Mutation	LUAD	FALSE	C	unknown	FLNB	2.60.40.10_134433_3cnkA00			TRUE	1	1
Tx	N	Missense_Mutation	LUAD	FALSE	C	unknown	FLNB	2.60.40.10_134955_2brqA00			TRUE	1	1
Tx	N	Missense_Mutation	LUAD	FALSE	C	unknown	FLNB	2.60.40.10_135052_2k7pA01				1	1
Tx	N	Missense_Mutation	LUAD	FALSE	C	unknown	FLNC	2.60.40.10_134955_2brqA00				1	1
Tx	N	Missense_Mutation	LUAD	FALSE	C	unknown	FLNC	2.60.40.10_136124_2k7qA02			FALSE	1	1
Tx	N	Missense_Mutation	LUAD	FALSE	C	unknown	FRZB	1.10.2000.10_1020_5bpbA00			FALSE	1	1
Tx	N	Missense_Mutation	LUAD	FALSE	C	unknown	FSCN2	2.80.10.50_13107_1dfcA03			FALSE	1	1
Tx	N	Missense_Mutation	LUAD	FALSE	C	unknown	FYN	1.10.510.10_78758_1fpuA02			TRUE	1	1
Tx	N	Missense_Mutation	LUAD	FALSE	C	unknown	FYN	1.10.510.10_78758_1fpuA02				2	2
Tx	N	Missense_Mutation	LUAD	FALSE	C	unknown	FYN	3.30.505.10_4228_1a07A00			TRUE	1	1
Tx	N	Missense_Mutation	LUAD	FALSE	C	unknown	GABARAPL1	3.10.20.90_16135_4co7A00			TRUE	1	1
Tx	N	Missense_Mutation	LUAD	FALSE	C	unknown	GABBR2	3.40.50.2300_1420_4f11A01			FALSE	1	1
Tx	N	Missense_Mutation	LUAD	FALSE	C	unknown	GABRB3	1.20.58.390_2640_4cofA02			FALSE	1	1
Tx	N	Missense_Mutation	LUAD	FALSE	C	unknown	GABRB3	2.70.170.10_2378_4cofA01			TRUE	1	1
Tx	N	Missense_Mutation	LUAD	FALSE	C	unknown	GABRB3	2.70.170.10_2378_4cofA01				1	1
Tx	N	Missense_Mutation	LUAD	FALSE	C	unknown	GABRP	2.70.170.10_2378_4cofA01				1	1
Tx	N	Missense_Mutation	LUAD	FALSE	C	unknown	GALK1	3.30.70.890_6573_1wuuA02				1	1
Tx	N	Missense_Mutation	LUAD	FALSE	C	unknown	GALNT11	3.90.550.10_64971_2ffuA01				1	1
Tx	N	Missense_Mutation	LUAD	FALSE	C	unknown	GALNT8	3.90.550.10_64971_2ffuA01			FALSE	1	1
Tx	N	Missense_Mutation	LUAD	FALSE	C	unknown	GALNT8	3.90.550.10_64971_2ffuA01				1	1
Tx	N	Missense_Mutation	LUAD	FALSE	C	unknown	GAPDHS	3.30.360.10_24078_1u8fO02			FALSE	1	1
Tx	N	Missense_Mutation	LUAD	FALSE	C	unknown	GART	3.40.50.170_5900_1mejA00			TRUE	1	1
Tx	N	Missense_Mutation	LUAD	FALSE	C	unknown	GBE1	3.20.20.80_53006_4bzyA01			TRUE	1	1
Tx	N	Missense_Mutation	LUAD	FALSE	C	unknown	GCAT	3.40.640.10_63207_1fc4A01			TRUE	1	1
Tx	N	Missense_Mutation	LUAD	FALSE	C	unknown	GDA	3.20.20.140_40745_2uz9A02				1	1
Tx	N	Missense_Mutation	LUAD	FALSE	C	unknown	GFPT2	3.40.50.10490_21123_2v4mA01			TRUE	1	1
Tx	N	Missense_Mutation	LUAD	FALSE	C	unknown	GJA9	1.20.1440.80_715_2zw3A00			FALSE	1	1
Tx	N	Missense_Mutation	LUAD	FALSE	C	unknown	GJB3	1.20.1440.80_715_2zw3A00				1	1
Tx	N	Missense_Mutation	LUAD	FALSE	C	unknown	GLB1L2	3.20.20.80_52993_3thcA01				1	1
Tx	N	Missense_Mutation	LUAD	FALSE	C	unknown	GLDC	3.40.640.10_62877_1wytB03			FALSE	1	1
Tx	N	Missense_Mutation	LUAD	FALSE	C	unknown	GLIPR1L1	3.40.33.10_4816_3q2rA00			FALSE	1	1
Tx	N	Missense_Mutation	LUAD	FALSE	C	unknown	GLRA3	2.70.170.10_2358_5cfbA01			FALSE	1	1
Tx	N	Missense_Mutation	LUAD	FALSE	C	unknown	GLRB	2.70.170.10_2358_5cfbA01			TRUE	1	1
Tx	N	Missense_Mutation	LUAD	FALSE	C	unknown	GNAI2	1.10.400.10_1380_3v00A02				1	1
Tx	N	Missense_Mutation	LUAD	FALSE	C	unknown	GNB1	2.130.10.10_102892_4kfmB00			TRUE	1	1
Tx	N	Missense_Mutation	LUAD	FALSE	C	unknown	GOT1	3.40.640.10_63379_5ax8A02			TRUE	1	1
Tx	N	Missense_Mutation	LUAD	FALSE	C	unknown	GP6	2.60.40.10_137654_1g0xA01				1	1
Tx	N	Missense_Mutation	LUAD	FALSE	C	unknown	GRB14	3.30.505.10_4366_2b3oA01			FALSE	1	1
Tx	N	Missense_Mutation	LUAD	FALSE	C	unknown	GRHPR	3.40.50.720_289570_2g76A02			TRUE	1	1
Tx	N	Missense_Mutation	LUAD	FALSE	C	unknown	GRIK4	3.40.190.10_203337_5ehmA02			FALSE	1	1
Tx	N	Missense_Mutation	LUAD	FALSE	C	unknown	GRM7	3.40.50.2300_358_3mq4A01			FALSE	1	1
Tx	N	Missense_Mutation	LUAD	FALSE	C	unknown	GRM8	3.40.50.2300_358_3mq4A01			FALSE	1	1
Tx	N	Missense_Mutation	LUAD	FALSE	C	unknown	GSC	1.10.10.60_124223_2l7fP00			FALSE	1	1
Tx	N	Missense_Mutation	LUAD	FALSE	C	unknown	GUCY1A2	3.30.70.1230_5693_3uvjA00			FALSE	1	1
Tx	N	Missense_Mutation	LUAD	FALSE	C	unknown	GUCY1A3	3.30.70.1230_5693_3uvjA00				1	1
Tx	N	Missense_Mutation	LUAD	FALSE	C	unknown	GZMK	2.40.10.10_46285_1h4wA01			FALSE	1	1
Tx	N	Missense_Mutation	LUAD	FALSE	C	unknown	HABP2	2.40.10.10_46843_1c5wB01			TRUE	1	1
Tx	N	Missense_Mutation	LUAD	FALSE	C	unknown	HACL1	3.40.50.1220_13146_2q27A02			FALSE	1	1
Tx	N	Missense_Mutation	LUAD	FALSE	C	unknown	HDAC2	3.40.800.20_2844_4bkxB00			TRUE	1	1
Tx	N	Missense_Mutation	LUAD	FALSE	C	unknown	HDLBP	3.30.1370.10_3275_2ctmA00			TRUE	1	1
Tx	N	Missense_Mutation	LUAD	FALSE	C	unknown	HELQ	1.10.150.20_27163_2zj5A04			TRUE	1	1
Tx	N	Missense_Mutation	LUAD	FALSE	C	unknown	HGFAC	2.40.20.10_1699_1kduA00			FALSE	1	1
Tx	N	Missense_Mutation	LUAD	FALSE	C	unknown	HIPK4	1.10.510.10_78730_1lewA02			FALSE	1	1
Tx	N	Missense_Mutation	LUAD	FALSE	C	unknown	HIST1H2BH	1.10.20.10_5627_4nftA00			TRUE	1	1
Tx	N	Missense_Mutation	LUAD	FALSE	C	unknown	HIST1H4F	1.10.20.10_5700_2cv5B00				1	1
Tx	N	Missense_Mutation	LUAD	FALSE	C	unknown	HK3	3.40.367.20_1728_1v4sA01				2	2
Tx	N	Missense_Mutation	LUAD	FALSE	C	unknown	HKDC1	3.40.367.20_1728_1v4sA01			TRUE	1	1
Tx	N	Missense_Mutation	LUAD	FALSE	C	unknown	HMG20B	1.10.30.10_4390_2crjA00			TRUE	1	1
Tx	N	Missense_Mutation	LUAD	FALSE	C	unknown	HMGCLL1	3.20.20.70_120783_3bg3A02			FALSE	1	1
Tx	N	Missense_Mutation	LUAD	FALSE	C	unknown	HMGCS2	3.40.47.10_52566_2p8uA00			FALSE	1	1
Tx	N	Missense_Mutation	LUAD	FALSE	C	unknown	HNRNPF	3.30.70.330_43342_2hglA01			TRUE	1	1
Tx	N	Missense_Mutation	LUAD	FALSE	C	unknown	HOXA1	1.10.10.60_124330_1jggA00			FALSE	1	1
Tx	N	Missense_Mutation	LUAD	FALSE	C	unknown	HPX	2.110.10.10_1526_1qhuA01				1	1
Tx	N	Missense_Mutation	LUAD	FALSE	C	unknown	HS3ST2	3.40.50.300_623830_3bd9A00				1	1
Tx	N	Missense_Mutation	LUAD	FALSE	C	unknown	HS3ST5	3.40.50.300_623830_3bd9A00			FALSE	1	1
Tx	N	Missense_Mutation	LUAD	FALSE	C	unknown	HSD17B13	3.40.50.720_290086_1yb1A01			FALSE	1	1
Tx	N	Missense_Mutation	LUAD	FALSE	C	unknown	HSD17B4	3.10.129.10_29814_1s9cA01			TRUE	1	1
Tx	N	Missense_Mutation	LUAD	FALSE	C	unknown	HSD3B7	3.40.50.720_291344_3wj7A00				1	1
Tx	N	Missense_Mutation	LUAD	FALSE	C	unknown	HSPG2	2.60.120.200_24971_3pveA00			TRUE	1	1
Tx	N	Missense_Mutation	LUAD	FALSE	C	unknown	IDE	3.30.830.10_2593_2g47A03			FALSE	1	1
Tx	N	Missense_Mutation	LUAD	FALSE	C	unknown	IGF2R	2.70.130.10_2048_2v5oA03			TRUE	1	1
Tx	N	Missense_Mutation	LUAD	FALSE	C	unknown	IL18R1	3.40.50.10140_4407_1t3gA00				1	1
Tx	N	Missense_Mutation	LUAD	FALSE	C	unknown	IL1A	2.80.10.50_13311_4p0jA00			FALSE	1	1
Tx	N	Missense_Mutation	LUAD	FALSE	C	unknown	IL1RAP	3.40.50.10140_4407_1t3gA00			TRUE	1	1
Tx	N	Missense_Mutation	LUAD	FALSE	C	unknown	IL1RL2	3.40.50.10140_4407_1t3gA00			TRUE	1	1
Tx	N	Missense_Mutation	LUAD	FALSE	C	unknown	IL36RN	2.80.10.50_13311_4p0jA00			FALSE	1	1
Tx	N	Missense_Mutation	LUAD	FALSE	C	unknown	IL4R	2.60.40.10_134891_1iarB02			TRUE	1	1
Tx	N	Missense_Mutation	LUAD	FALSE	C	unknown	INMT	3.40.50.150_135792_2a14A00			FALSE	1	1
Tx	N	Missense_Mutation	LUAD	FALSE	C	unknown	INPP5B	2.60.40.10_11465_2qv2A01			TRUE	1	1
Tx	N	Missense_Mutation	LUAD	FALSE	C	unknown	IPO4	1.25.10.10_69180_3w3uA01			TRUE	1	1
Tx	N	Missense_Mutation	LUAD	FALSE	C	unknown	IPO8	1.25.10.10_70133_1wa5C00			TRUE	1	1
Tx	N	Missense_Mutation	LUAD	FALSE	C	unknown	IQGAP2	1.10.506.10_1273_3fayA00			FALSE	1	1
Tx	N	Missense_Mutation	LUAD	FALSE	C	unknown	IQGAP2	1.10.506.10_1273_3fayA00				1	1
Tx	N	Missense_Mutation	LUAD	FALSE	C	unknown	IREB2	3.20.19.10_4274_2b3xA05				1	1
Tx	N	Missense_Mutation	LUAD	FALSE	C	unknown	IRF5	2.60.200.10_514_1j2fA00				1	1
Tx	N	Missense_Mutation	LUAD	FALSE	C	unknown	IRF8	2.60.200.10_514_1j2fA00			FALSE	1	1
Tx	N	Missense_Mutation	LUAD	FALSE	C	unknown	IRS1	2.30.29.30_22457_1qqgA01			FALSE	1	1
Tx	N	Missense_Mutation	LUAD	FALSE	C	unknown	ITGA4	2.130.10.130_8356_1jv2A01			FALSE	2	2
Tx	N	Missense_Mutation	LUAD	FALSE	C	unknown	ITGA5	2.130.10.130_8356_1jv2A01			TRUE	1	1
Tx	N	Missense_Mutation	LUAD	FALSE	C	unknown	ITGA8	2.130.10.130_8356_1jv2A01			FALSE	2	2
Tx	N	Missense_Mutation	LUAD	FALSE	C	unknown	ITGA8	2.130.10.130_8356_1jv2A01				1	1
Tx	N	Missense_Mutation	LUAD	FALSE	C	unknown	ITGA8	2.60.40.1460_708_1jv2A02				1	1
Tx	N	Missense_Mutation	LUAD	FALSE	C	unknown	ITGAM	2.60.40.1510_1264_3k6sA04				1	1
Tx	N	Missense_Mutation	LUAD	FALSE	C	unknown	ITGB6	3.40.50.410_19584_1jv2B02			TRUE	1	1
Tx	N	Missense_Mutation	LUAD	FALSE	C	unknown	ITPR1	2.80.10.50_12936_1xzzA00			TRUE	1	1
Tx	N	Missense_Mutation	LUAD	FALSE	C	unknown	IVD	1.20.140.10_16374_1egcA03			TRUE	1	1
Tx	N	Missense_Mutation	LUAD	FALSE	C	unknown	JAK2	1.10.510.10_79007_1u46A02			TRUE	1	1
Tx	N	Missense_Mutation	LUAD	FALSE	C	unknown	KAT2B	3.40.630.30_70018_1cm0A00			TRUE	1	1
Tx	N	Missense_Mutation	LUAD	FALSE	C	unknown	KCNA5	1.10.287.70_16912_4jtaB03			FALSE	1	1
Tx	N	Missense_Mutation	LUAD	FALSE	C	unknown	KCNA5	1.20.120.350_4198_3lutB02				1	1
Tx	N	Missense_Mutation	LUAD	FALSE	C	unknown	KCNA6	1.10.287.70_16912_4jtaB03			FALSE	1	1
Tx	N	Missense_Mutation	LUAD	FALSE	C	unknown	KCNAB3	3.20.20.100_15013_1zsxA00			FALSE	1	1
Tx	N	Missense_Mutation	LUAD	FALSE	C	unknown	KCNJ11	2.60.40.1400_477_2qksA02			TRUE	1	1
Tx	N	Missense_Mutation	LUAD	FALSE	C	unknown	KCNJ13	2.60.40.1400_477_2qksA02				1	1
Tx	N	Missense_Mutation	LUAD	FALSE	C	unknown	KCNJ8	1.10.287.70_16892_3syaA02			TRUE	1	1
Tx	N	Missense_Mutation	LUAD	FALSE	C	unknown	KCNJ8	2.60.40.1400_477_2qksA02				1	1
Tx	N	Missense_Mutation	LUAD	FALSE	C	unknown	KCNK2	1.10.287.70_16769_3um7A03			FALSE	1	1
Tx	N	Missense_Mutation	LUAD	FALSE	C	unknown	KDR	1.10.510.10_48116_1vr2A02			TRUE	1	1
Tx	N	Missense_Mutation	LUAD	FALSE	C	unknown	KIF12	3.40.850.10_4698_2hehA00			FALSE	1	1
Tx	N	Missense_Mutation	LUAD	FALSE	C	unknown	KIF18A	3.40.850.10_4688_4h1gA02			TRUE	1	1
Tx	N	Missense_Mutation	LUAD	FALSE	C	unknown	KIF21B	3.40.850.10_4688_4h1gA02			FALSE	1	1
Tx	N	Missense_Mutation	LUAD	FALSE	C	unknown	KIF25	3.40.850.10_4688_4h1gA02			TRUE	1	1
Tx	N	Missense_Mutation	LUAD	FALSE	C	unknown	KIF25	3.40.850.10_4688_4h1gA02				1	1
Tx	N	Missense_Mutation	LUAD	FALSE	C	unknown	KIF2C	3.40.850.10_4698_2hehA00				1	1
Tx	N	Missense_Mutation	LUAD	FALSE	C	unknown	KIFC3	3.40.850.10_4688_4h1gA02			TRUE	1	1
Tx	N	Missense_Mutation	LUAD	FALSE	C	unknown	KIFC3	3.40.850.10_4688_4h1gA02				1	1
Tx	N	Missense_Mutation	LUAD	FALSE	C	unknown	KIT	3.30.200.20_7381_3dpkA01			FALSE	1	1
Tx	N	Missense_Mutation	LUAD	FALSE	C	unknown	KLK1	2.40.10.10_46285_1h4wA01			FALSE	2	2
Tx	N	Missense_Mutation	LUAD	FALSE	C	unknown	KLK10	2.40.10.10_46619_1bioA01			FALSE	1	1
Tx	N	Missense_Mutation	LUAD	FALSE	C	unknown	KLK6	2.40.10.10_46285_1h4wA01			FALSE	1	1
Tx	N	Missense_Mutation	LUAD	FALSE	C	unknown	KRAS	3.40.50.300_634947_3bfkA00	MC3	TRUE	TRUE	11	11
Tx	N	Missense_Mutation	LUAD	FALSE	C	unknown	KRAS	3.40.50.300_634947_3bfkA00	MC3	TRUE		5	5
Tx	N	Missense_Mutation	LUAD	FALSE	C	unknown	KRT5	1.20.5.170_18190_1gk4A00			FALSE	1	1
Tx	N	Missense_Mutation	LUAD	FALSE	C	unknown	KYNU	3.40.640.10_63117_2hzpA02			FALSE	1	1
Tx	N	Missense_Mutation	LUAD	FALSE	C	unknown	LAMA2	2.60.120.200_24559_2wjsA01			FALSE	1	1
Tx	N	Missense_Mutation	LUAD	FALSE	C	unknown	LAMC1	2.10.25.10_45117_4aqtA02				1	1
Tx	N	Missense_Mutation	LUAD	FALSE	C	unknown	LAP3	3.40.220.10_4930_1bllE01			TRUE	1	1
Tx	N	Missense_Mutation	LUAD	FALSE	C	unknown	LARS2	3.40.50.620_86637_3zgzA01			TRUE	1	1
Tx	N	Missense_Mutation	LUAD	FALSE	C	unknown	LCK	1.10.510.10_78758_1fpuA02				1	1
Tx	N	Missense_Mutation	LUAD	FALSE	C	unknown	LDLR	2.120.10.30_33068_3s2kA01			TRUE	1	1
Tx	N	Missense_Mutation	LUAD	FALSE	C	unknown	LGMN	3.40.50.1460_5885_4aw9A00			TRUE	1	1
Tx	N	Missense_Mutation	LUAD	FALSE	C	unknown	LILRA4	2.60.40.10_137654_1g0xA01				1	1
Tx	N	Missense_Mutation	LUAD	FALSE	C	unknown	LILRB4	2.60.40.10_137654_1g0xA01			FALSE	1	1
Tx	N	Missense_Mutation	LUAD	FALSE	C	unknown	LIN7A	1.10.287.650_467_1y74A00			FALSE	1	1
Tx	N	Missense_Mutation	LUAD	FALSE	C	unknown	LIN7A	2.30.42.10_24039_2dc2A00			FALSE	1	1
Tx	N	Missense_Mutation	LUAD	FALSE	C	unknown	LIPA	3.40.50.1820_115324_1hlgA00				2	2
Tx	N	Missense_Mutation	LUAD	FALSE	C	unknown	LIPN	3.40.50.1820_115324_1hlgA00			FALSE	1	1
Tx	N	Missense_Mutation	LUAD	FALSE	C	unknown	LMAN2	2.60.120.200_25020_3a4uA00			TRUE	1	1
Tx	N	Missense_Mutation	LUAD	FALSE	C	unknown	LPL	3.40.50.1820_115488_2oxeA01				1	1
Tx	N	Missense_Mutation	LUAD	FALSE	C	unknown	LRP4	2.10.25.10_45878_1autL02				1	1
Tx	N	Missense_Mutation	LUAD	FALSE	C	unknown	LRRC4C	3.80.10.10_4094_3zyjA01			FALSE	1	1
Tx	N	Missense_Mutation	LUAD	FALSE	C	unknown	LSM6	2.30.30.100_5438_3s6nF00			TRUE	1	1
Tx	N	Missense_Mutation	LUAD	FALSE	C	unknown	LTF	3.40.190.10_203444_1b0lA01	MC3			1	1
Tx	N	Missense_Mutation	LUAD	FALSE	C	unknown	LY96	2.60.40.770_1009_2e56A00			TRUE	1	1
Tx	N	Missense_Mutation	LUAD	FALSE	C	unknown	MACROD1	3.40.220.10_5051_3q6zA00			FALSE	1	1
Tx	N	Missense_Mutation	LUAD	FALSE	C	unknown	MAFG	1.20.5.170_18075_3a5tA00			FALSE	2	2
Tx	N	Missense_Mutation	LUAD	FALSE	C	unknown	MAGI1	2.20.70.10_4663_2m3oW01			TRUE	1	1
Tx	N	Missense_Mutation	LUAD	FALSE	C	unknown	MAGI2	2.30.42.10_23997_1uewA00			TRUE	1	1
Tx	N	Missense_Mutation	LUAD	FALSE	C	unknown	MAGOH	3.30.1560.10_56_1hl6B00			TRUE	1	1
Tx	N	Missense_Mutation	LUAD	FALSE	C	unknown	MAN1A1	1.50.10.10_18715_1fmiA00				1	1
Tx	N	Missense_Mutation	LUAD	FALSE	C	unknown	MAN1A2	1.50.10.10_18715_1fmiA00			TRUE	2	2
Tx	N	Missense_Mutation	LUAD	FALSE	C	unknown	MAP2K7	1.10.510.10_78985_1s9jA02			TRUE	1	1
Tx	N	Missense_Mutation	LUAD	FALSE	C	unknown	MAP3K1	1.10.510.10_79224_2clqA02		TRUE	TRUE	1	1
Tx	N	Missense_Mutation	LUAD	FALSE	C	unknown	MARK1	1.10.510.10_78763_2h6dA02			TRUE	1	1
Tx	N	Missense_Mutation	LUAD	FALSE	C	unknown	MARK3	1.10.510.10_78763_2h6dA02			FALSE	1	1
Tx	N	Missense_Mutation	LUAD	FALSE	C	unknown	MASP2	2.40.10.10_46927_1q3xA02			FALSE	1	1
Tx	N	Missense_Mutation	LUAD	FALSE	C	unknown	MASP2	2.60.120.290_8233_1nziA01			FALSE	1	1
Tx	N	Missense_Mutation	LUAD	FALSE	C	unknown	MAST3	1.20.1480.20_35_2m9xA01			FALSE	1	1
Tx	N	Missense_Mutation	LUAD	FALSE	C	unknown	MCAM	2.60.40.10_137423_2petA02			FALSE	1	1
Tx	N	Missense_Mutation	LUAD	FALSE	C	unknown	MCCC1	3.30.470.20_30561_1bncA02			TRUE	2	2
Tx	N	Missense_Mutation	LUAD	FALSE	C	unknown	MCEE	3.10.180.10_25409_1bh5A00				1	1
Tx	N	Missense_Mutation	LUAD	FALSE	C	unknown	MCL1	1.10.437.10_602_2nlaA01			TRUE	1	1
Tx	N	Missense_Mutation	LUAD	FALSE	C	unknown	MCM2	3.30.1640.10_1330_3jc6201			TRUE	1	1
Tx	N	Missense_Mutation	LUAD	FALSE	C	unknown	MCM6	3.40.50.300_629962_4r7zA00			TRUE	1	1
Tx	N	Missense_Mutation	LUAD	FALSE	C	unknown	MCM8	3.40.50.300_629962_4r7zA00			FALSE	1	1
Tx	N	Missense_Mutation	LUAD	FALSE	C	unknown	MELK	1.10.510.10_78380_4bfmA00			TRUE	1	1
Tx	N	Missense_Mutation	LUAD	FALSE	C	unknown	MELK	1.10.510.10_78380_4bfmA00				1	1
Tx	N	Missense_Mutation	LUAD	FALSE	C	unknown	MERTK	1.10.510.10_78966_1r0pA02			FALSE	1	1
Tx	N	Missense_Mutation	LUAD	FALSE	C	unknown	MET	2.130.10.10_103908_1shyB01			TRUE	1	1
Tx	N	Missense_Mutation	LUAD	FALSE	C	unknown	METTL1	3.40.50.150_135942_3ckkA01			TRUE	1	1
Tx	N	Missense_Mutation	LUAD	FALSE	C	unknown	MKI67	2.60.200.20_8122_1r21A00			TRUE	1	1
Tx	N	Missense_Mutation	LUAD	FALSE	C	unknown	MME	3.40.390.10_13228_1dmtA01			FALSE	1	1
Tx	N	Missense_Mutation	LUAD	FALSE	C	unknown	MMP10	3.40.390.10_13247_1gkcA00			FALSE	1	1
Tx	N	Missense_Mutation	LUAD	FALSE	C	unknown	MMP13	3.40.390.10_13247_1gkcA00			TRUE	1	1
Tx	N	Missense_Mutation	LUAD	FALSE	C	unknown	MMP9	3.40.390.10_13247_1gkcA00			FALSE	1	1
Tx	N	Missense_Mutation	LUAD	FALSE	C	unknown	MMRN1	2.10.25.10_45768_1bf9A00			FALSE	1	1
Tx	N	Missense_Mutation	LUAD	FALSE	C	unknown	MOB1A	1.20.140.30_460_4lqqB00			TRUE	1	1
Tx	N	Missense_Mutation	LUAD	FALSE	C	unknown	MOCS2	3.10.20.30_22611_5mpoA00			FALSE	1	1
Tx	N	Missense_Mutation	LUAD	FALSE	C	unknown	MPDZ	2.30.42.10_23766_2qg1A00			TRUE	1	1
Tx	N	Missense_Mutation	LUAD	FALSE	C	unknown	MPO	1.10.640.10_1611_1cxpC00			FALSE	1	1
Tx	N	Missense_Mutation	LUAD	FALSE	C	unknown	MPPED2	3.60.21.10_29492_3rl3A00			FALSE	2	2
Tx	N	Missense_Mutation	LUAD	FALSE	C	unknown	MRE11A	3.60.21.10_29505_3t1iA01			TRUE	1	1
Tx	N	Missense_Mutation	LUAD	FALSE	C	unknown	MRPL48	3.30.70.600_1078_4v1ak00				1	1
Tx	N	Missense_Mutation	LUAD	FALSE	C	unknown	MSI1	3.30.70.330_42329_2cjkA01			FALSE	1	1
Tx	N	Missense_Mutation	LUAD	FALSE	C	unknown	MSRB2	2.170.150.20_2521_3e0mA02			FALSE	1	1
Tx	N	Missense_Mutation	LUAD	FALSE	C	unknown	MTAP	3.40.50.1580_6118_1m73E00			TRUE	1	1
Tx	N	Missense_Mutation	LUAD	FALSE	C	unknown	MTMR2	2.30.29.30_22583_1lw3A01				1	1
Tx	N	Missense_Mutation	LUAD	FALSE	C	unknown	MTR	3.20.20.330_1374_4cczA01			TRUE	1	1
Tx	N	Missense_Mutation	LUAD	FALSE	C	unknown	MX2	3.40.50.300_633777_3w6nA00			TRUE	1	1
Tx	N	Missense_Mutation	LUAD	FALSE	C	unknown	MYBPC3	2.60.40.10_134722_1pd6A00				1	1
Tx	N	Missense_Mutation	LUAD	FALSE	C	unknown	MYO7A	3.10.20.90_16451_3pvlA02			FALSE	1	1
Tx	N	Missense_Mutation	LUAD	FALSE	C	unknown	MYOM2	2.60.40.10_135864_2r15A02			FALSE	1	1
Tx	N	Missense_Mutation	LUAD	FALSE	C	unknown	MYOM2	2.60.40.10_135985_2y23A03			FALSE	1	1
Tx	N	Missense_Mutation	LUAD	FALSE	C	unknown	NAALAD2	3.40.630.10_34828_1z8lA01			FALSE	1	1
Tx	N	Missense_Mutation	LUAD	FALSE	C	unknown	NCF4	3.10.20.90_15893_2dybA03			TRUE	1	1
Tx	N	Missense_Mutation	LUAD	FALSE	C	unknown	NCK1	2.30.30.40_19613_2cubA00				1	1
Tx	N	Missense_Mutation	LUAD	FALSE	C	unknown	NDRG3	3.40.50.1820_115352_2qmqA00			FALSE	1	1
Tx	N	Missense_Mutation	LUAD	FALSE	C	unknown	NECAP1	2.30.29.30_22236_1tqzA01			TRUE	1	1
Tx	N	Missense_Mutation	LUAD	FALSE	C	unknown	NEDD4L	3.30.2410.10_1877_3olmA03			TRUE	1	1
Tx	N	Missense_Mutation	LUAD	FALSE	C	unknown	NEIL3	1.10.8.50_5336_3w0fA02			FALSE	1	1
Tx	N	Missense_Mutation	LUAD	FALSE	C	unknown	NF1	1.10.506.10_1331_1nf1A02		TRUE	TRUE	1	1
Tx	N	Missense_Mutation	LUAD	FALSE	C	unknown	NFAT5	2.60.40.10_26478_1imhC02				1	1
Tx	N	Missense_Mutation	LUAD	FALSE	C	unknown	NFKB1	1.10.533.10_5107_2dbfA01				1	1
Tx	N	Missense_Mutation	LUAD	FALSE	C	unknown	NHEJ1	2.170.210.10_199_2qm4A01				1	1
Tx	N	Missense_Mutation	LUAD	FALSE	C	unknown	NID2	2.40.155.10_20217_1gl4A00			FALSE	1	1
Tx	N	Missense_Mutation	LUAD	FALSE	C	unknown	NKX2-8	1.10.10.60_124216_3rkqA00				1	1
Tx	N	Missense_Mutation	LUAD	FALSE	C	unknown	NLRP14	1.10.533.10_3111_4n1jA00			FALSE	2	2
Tx	N	Missense_Mutation	LUAD	FALSE	C	unknown	NLRP6	1.10.533.10_5203_2n1fA00			FALSE	1	1
Tx	N	Missense_Mutation	LUAD	FALSE	C	unknown	NNT	3.40.50.1220_12989_1djlA00			FALSE	1	1
Tx	N	Missense_Mutation	LUAD	FALSE	C	unknown	NOVA1	3.30.1370.10_8088_2annA02			FALSE	1	1
Tx	N	Missense_Mutation	LUAD	FALSE	C	unknown	NPM2	2.60.120.340_523_1nlqA00	MC3		TRUE	1	1
Tx	N	Missense_Mutation	LUAD	FALSE	C	unknown	NR2F1	3.30.50.10_4111_1by4A00			TRUE	1	1
Tx	N	Missense_Mutation	LUAD	FALSE	C	unknown	NRP1	2.60.120.290_8071_4gz9A02				1	1
Tx	N	Missense_Mutation	LUAD	FALSE	C	unknown	NRXN2	2.60.120.200_24640_3poyA02				1	1
Tx	N	Missense_Mutation	LUAD	FALSE	C	unknown	NRXN2	2.60.120.200_24969_2h0bA00			FALSE	1	1
Tx	N	Missense_Mutation	LUAD	FALSE	C	unknown	NSUN6	3.40.50.150_135561_1sqfA04				1	1
Tx	N	Missense_Mutation	LUAD	FALSE	C	unknown	NTRK3	1.10.510.10_78745_3dpkA02			FALSE	1	1
Tx	N	Missense_Mutation	LUAD	FALSE	C	unknown	NUBP1	3.40.50.300_628590_2ph1A00			TRUE	1	1
Tx	N	Missense_Mutation	LUAD	FALSE	C	unknown	NUDT9	3.90.79.10_21597_1q33A02				1	1
Tx	N	Missense_Mutation	LUAD	FALSE	C	unknown	OSM	1.20.1250.10_8115_1evsA00			FALSE	1	1
Tx	N	Missense_Mutation	LUAD	FALSE	C	unknown	OXSM	3.40.47.10_52663_2uv8A05			TRUE	1	1
Tx	N	Missense_Mutation	LUAD	FALSE	C	unknown	OXSR1	1.10.510.10_78558_5d9hA02				1	1
Tx	N	Missense_Mutation	LUAD	FALSE	C	unknown	P2RX2	2.60.490.10_346_3h9vA02				1	1
Tx	N	Missense_Mutation	LUAD	FALSE	C	unknown	PABPC4	3.30.70.330_43271_1cvjA02			TRUE	1	1
Tx	N	Missense_Mutation	LUAD	FALSE	C	unknown	PABPC4L	3.30.70.330_43148_1cvjA01			TRUE	1	1
Tx	N	Missense_Mutation	LUAD	FALSE	C	unknown	PACSIN3	1.20.1270.60_4554_3lllA01			TRUE	1	1
Tx	N	Missense_Mutation	LUAD	FALSE	C	unknown	PADI1	2.60.40.1700_143_5hp5A02			FALSE	1	1
Tx	N	Missense_Mutation	LUAD	FALSE	C	unknown	PAEP	2.40.128.20_5792_4r0bA00			FALSE	1	1
Tx	N	Missense_Mutation	LUAD	FALSE	C	unknown	PAEP	2.40.128.20_5792_4r0bA00			TRUE	1	1
Tx	N	Missense_Mutation	LUAD	FALSE	C	unknown	PAM	2.120.10.30_32966_3fvzA00			TRUE	1	1
Tx	N	Missense_Mutation	LUAD	FALSE	C	unknown	PAPOLA	3.30.460.10_18087_1fa0A02			TRUE	1	1
Tx	N	Missense_Mutation	LUAD	FALSE	C	unknown	PAPOLB	3.30.70.590_513_1fa0A01			FALSE	1	1
Tx	N	Missense_Mutation	LUAD	FALSE	C	unknown	PARD3B	2.30.42.10_23492_2kohA00			TRUE	1	1
Tx	N	Missense_Mutation	LUAD	FALSE	C	unknown	PARP11	3.90.228.10_2025_2rf5A00			FALSE	1	1
Tx	N	Missense_Mutation	LUAD	FALSE	C	unknown	PC	3.20.20.70_120783_3bg3A02			FALSE	1	1
Tx	N	Missense_Mutation	LUAD	FALSE	C	unknown	PCBP1	3.30.1370.10_8360_2axyA00			TRUE	1	1
Tx	N	Missense_Mutation	LUAD	FALSE	C	unknown	PCDH10	2.60.40.60_18308_5co1A01			FALSE	1	1
Tx	N	Missense_Mutation	LUAD	FALSE	C	unknown	PCDH15	2.60.40.60_18160_4apxB02				1	1
Tx	N	Missense_Mutation	LUAD	FALSE	C	unknown	PCDHA2	2.60.40.60_18149_5dzvA05			FALSE	1	1
Tx	N	Missense_Mutation	LUAD	FALSE	C	unknown	PCK2	3.90.228.20_2431_1khbA03			FALSE	1	1
Tx	N	Missense_Mutation	LUAD	FALSE	C	unknown	PCK2	3.90.228.20_2431_1khbA03			TRUE	1	1
Tx	N	Missense_Mutation	LUAD	FALSE	C	unknown	PCNA	3.70.10.10_1469_1axcA00			TRUE	1	1
Tx	N	Missense_Mutation	LUAD	FALSE	C	unknown	PDE1C	1.10.1300.10_1262_1mkdA00			FALSE	1	1
Tx	N	Missense_Mutation	LUAD	FALSE	C	unknown	PDE3A	1.10.1300.10_1262_1mkdA00			FALSE	2	2
Tx	N	Missense_Mutation	LUAD	FALSE	C	unknown	PDE4B	1.10.1300.10_1262_1mkdA00			FALSE	2	2
Tx	N	Missense_Mutation	LUAD	FALSE	C	unknown	PDE7A	1.10.1300.10_1262_1mkdA00				1	1
Tx	N	Missense_Mutation	LUAD	FALSE	C	unknown	PDE7B	1.10.1300.10_1262_1mkdA00			FALSE	2	2
Tx	N	Missense_Mutation	LUAD	FALSE	C	unknown	PDE9A	1.10.1300.10_1247_2hd1A00			TRUE	1	1
Tx	N	Missense_Mutation	LUAD	FALSE	C	unknown	PDGFRB	2.60.40.10_134874_3mjgX03			FALSE	1	1
Tx	N	Missense_Mutation	LUAD	FALSE	C	unknown	PDIA2	3.40.30.10_79466_1mekA00			FALSE	1	1
Tx	N	Missense_Mutation	LUAD	FALSE	C	unknown	PDZD7	2.30.42.10_23555_2eehA00				1	1
Tx	N	Missense_Mutation	LUAD	FALSE	C	unknown	PEPD	3.90.230.10_9102_2iw2A02			TRUE	1	1
Tx	N	Missense_Mutation	LUAD	FALSE	C	unknown	PGLS	3.40.50.1360_8336_1ne7A00			TRUE	1	1
Tx	N	Missense_Mutation	LUAD	FALSE	C	unknown	PHF21A	3.30.40.10_61038_2l5uA00				1	1
Tx	N	Missense_Mutation	LUAD	FALSE	C	unknown	PIK3C2B	2.60.40.150_15480_2dmgA00				1	1
Tx	N	Missense_Mutation	LUAD	FALSE	C	unknown	PIK3C2G	1.10.1070.11_1687_1e8yA05				1	1
Tx	N	Missense_Mutation	LUAD	FALSE	C	unknown	PIK3C3	3.30.1010.10_1841_2rd0A05			TRUE	1	1
Tx	N	Missense_Mutation	LUAD	FALSE	C	unknown	PIK3CA	1.25.40.70_2223_1e8yA03	MC3	TRUE	TRUE	1	1
Tx	N	Missense_Mutation	LUAD	FALSE	C	unknown	PIK3CA	1.25.40.70_2223_1e8yA03	MC3	TRUE		1	1
Tx	N	Missense_Mutation	LUAD	FALSE	C	unknown	PIK3CG	2.60.40.150_15210_1e8yA02			FALSE	1	1
Tx	N	Missense_Mutation	LUAD	FALSE	C	unknown	PIM3	3.30.200.20_64827_1xqzA01			TRUE	1	1
Tx	N	Missense_Mutation	LUAD	FALSE	C	unknown	PIP	2.60.40.10_134898_3es6B00			TRUE	1	1
Tx	N	Missense_Mutation	LUAD	FALSE	C	unknown	PKM	3.20.20.60_8940_1t5aA02			TRUE	1	1
Tx	N	Missense_Mutation	LUAD	FALSE	C	unknown	PLA2G2A	1.20.90.10_1904_3eloA00			FALSE	2	2
Tx	N	Missense_Mutation	LUAD	FALSE	C	unknown	PLCB2	2.60.40.150_15154_2fjuB04			FALSE	1	1
Tx	N	Missense_Mutation	LUAD	FALSE	C	unknown	PLCH2	2.60.40.150_15515_1djgA03			FALSE	1	1
Tx	N	Missense_Mutation	LUAD	FALSE	C	unknown	PLD6	3.30.870.10_12790_4ggjA00			FALSE	1	1
Tx	N	Missense_Mutation	LUAD	FALSE	C	unknown	PLG	2.40.20.10_1646_1b2iA00			FALSE	1	1
Tx	N	Missense_Mutation	LUAD	FALSE	C	unknown	PLRG1	2.130.10.10_102602_4yvdA01			FALSE	1	1
Tx	N	Missense_Mutation	LUAD	FALSE	C	unknown	PLXNB2	2.130.10.10_103908_1shyB01		TRUE	TRUE	1	1
Tx	N	Missense_Mutation	LUAD	FALSE	C	unknown	PLXNB2	2.130.10.10_103908_1shyB01			TRUE	2	2
Tx	N	Missense_Mutation	LUAD	FALSE	C	unknown	PMPCA	3.30.830.10_16678_2g47A01			TRUE	1	1
Tx	N	Missense_Mutation	LUAD	FALSE	C	unknown	PMS1	1.10.30.10_4473_2cs1A00			TRUE	1	1
Tx	N	Missense_Mutation	LUAD	FALSE	C	unknown	PNPT1	3.30.1370.10_8701_3u1kA04			TRUE	1	1
Tx	N	Missense_Mutation	LUAD	FALSE	C	unknown	PNPT1	3.30.230.70_5258_3u1kA03			TRUE	1	1
Tx	N	Missense_Mutation	LUAD	FALSE	C	unknown	POLR2I	2.20.25.10_6766_3h0gI02			TRUE	1	1
Tx	N	Missense_Mutation	LUAD	FALSE	C	unknown	PON3	2.120.10.30_33208_1v04A00			TRUE	1	1
Tx	N	Missense_Mutation	LUAD	FALSE	C	unknown	POT1	2.40.50.140_140_1xjvA02		TRUE	TRUE	1	1
Tx	N	Missense_Mutation	LUAD	FALSE	C	unknown	PPBP	2.40.50.40_8841_1icwA00			FALSE	1	1
Tx	N	Missense_Mutation	LUAD	FALSE	C	unknown	PPIA	2.40.100.10_7135_1ak4A00				1	1
Tx	N	Missense_Mutation	LUAD	FALSE	C	unknown	PPM1B	3.60.40.10_11479_1a6qA01			FALSE	1	1
Tx	N	Missense_Mutation	LUAD	FALSE	C	unknown	PPM1K	3.60.40.10_11353_2iq1A00			FALSE	1	1
Tx	N	Missense_Mutation	LUAD	FALSE	C	unknown	PPP2R1B	1.25.10.10_68662_1b3uA00			TRUE	1	1
Tx	N	Missense_Mutation	LUAD	FALSE	C	unknown	PPP3CA	3.60.21.10_29344_4il1A02		TRUE		1	1
Tx	N	Missense_Mutation	LUAD	FALSE	C	unknown	PRCP	3.40.50.1820_115164_3jyhA01			TRUE	1	1
Tx	N	Missense_Mutation	LUAD	FALSE	C	unknown	PREPL	3.40.50.1820_115346_3dduA01			TRUE	1	1
Tx	N	Missense_Mutation	LUAD	FALSE	C	unknown	PRKACB	1.10.510.10_78768_1apmE01			TRUE	1	1
Tx	N	Missense_Mutation	LUAD	FALSE	C	unknown	PRKAR2B	2.60.120.10_54745_3ocpA00			FALSE	1	1
Tx	N	Missense_Mutation	LUAD	FALSE	C	unknown	PRKD3	3.30.60.20_5564_1ptqA00			FALSE	1	1
Tx	N	Missense_Mutation	LUAD	FALSE	C	unknown	PROC	2.10.25.10_45529_1autL01			FALSE	1	1
Tx	N	Missense_Mutation	LUAD	FALSE	C	unknown	PROX1	1.10.10.500_35_2lmdA00			FALSE	1	1
Tx	N	Missense_Mutation	LUAD	FALSE	C	unknown	PRPF19	2.130.10.10_28385_4lg8A00			TRUE	1	1
Tx	N	Missense_Mutation	LUAD	FALSE	C	unknown	PSMC6	3.40.50.300_627923_3hu1A03			TRUE	1	1
Tx	N	Missense_Mutation	LUAD	FALSE	C	unknown	PSMD7	3.40.140.10_13360_2o95A00			TRUE	1	1
Tx	N	Missense_Mutation	LUAD	FALSE	C	unknown	PTBP2	3.30.70.330_43123_1sjrA00			FALSE	1	1
Tx	N	Missense_Mutation	LUAD	FALSE	C	unknown	PTBP2	3.30.70.330_43546_1qm9A01			TRUE	1	1
Tx	N	Missense_Mutation	LUAD	FALSE	C	unknown	PTGIS	1.10.630.10_29452_2iagA00			FALSE	1	1
Tx	N	Missense_Mutation	LUAD	FALSE	C	unknown	PTGS1	1.10.640.10_1593_5f19A02				1	1
Tx	N	Missense_Mutation	LUAD	FALSE	C	unknown	PTP4A1	3.90.190.10_11592_1r6hA00			TRUE	1	1
Tx	N	Missense_Mutation	LUAD	FALSE	C	unknown	PTPN3	2.30.42.10_23703_2cs5A01			TRUE	1	1
Tx	N	Missense_Mutation	LUAD	FALSE	C	unknown	PTPN3	3.90.190.10_11472_1l8kA00			TRUE	1	1
Tx	N	Missense_Mutation	LUAD	FALSE	C	unknown	PTPRA	3.90.190.10_11472_1l8kA00				1	1
Tx	N	Missense_Mutation	LUAD	FALSE	C	unknown	PTPRD	2.60.40.10_133252_2yd2A01			FALSE	1	1
Tx	N	Missense_Mutation	LUAD	FALSE	C	unknown	PTPRD	3.90.190.10_11472_1l8kA00	MC3		TRUE	1	1
Tx	N	Missense_Mutation	LUAD	FALSE	C	unknown	PTPRH	3.90.190.10_11472_1l8kA00			TRUE	1	1
Tx	N	Missense_Mutation	LUAD	FALSE	C	unknown	PTPRT	3.90.190.10_11472_1l8kA00			FALSE	1	1
Tx	N	Missense_Mutation	LUAD	FALSE	C	unknown	PXDN	1.10.640.10_1611_1cxpC00				1	1
Tx	N	Missense_Mutation	LUAD	FALSE	C	unknown	PXDNL	1.10.640.10_1611_1cxpC00			FALSE	1	1
Tx	N	Missense_Mutation	LUAD	FALSE	C	unknown	QTRT1	3.20.20.105_2013_1iq8A01			TRUE	1	1
Tx	N	Missense_Mutation	LUAD	FALSE	C	unknown	RAB37	3.40.50.300_634947_3bfkA00	MC3		TRUE	1	1
Tx	N	Missense_Mutation	LUAD	FALSE	C	unknown	RAB3B	3.40.50.300_634148_4rkfA00			FALSE	1	1
Tx	N	Missense_Mutation	LUAD	FALSE	C	unknown	RAB5A	3.40.50.300_631355_1n6hA00			TRUE	1	1
Tx	N	Missense_Mutation	LUAD	FALSE	C	unknown	RAB7A	3.40.50.300_634947_3bfkA00			TRUE	1	1
Tx	N	Missense_Mutation	LUAD	FALSE	C	unknown	RABGGTA	3.80.10.10_105410_1dceA03			TRUE	1	1
Tx	N	Missense_Mutation	LUAD	FALSE	C	unknown	RAD23A	3.10.20.90_16440_1oqyA01			TRUE	1	1
Tx	N	Missense_Mutation	LUAD	FALSE	C	unknown	RASAL3	1.10.506.10_1304_3bxjA03			FALSE	1	1
Tx	N	Missense_Mutation	LUAD	FALSE	C	unknown	RBL1	1.10.472.10_9575_4yosA01			TRUE	1	1
Tx	N	Missense_Mutation	LUAD	FALSE	C	unknown	RBM19	3.30.70.330_43405_2hgmA01			TRUE	1	1
Tx	N	Missense_Mutation	LUAD	FALSE	C	unknown	RBMS2	3.30.70.330_42372_1x4eA00			TRUE	1	1
Tx	N	Missense_Mutation	LUAD	FALSE	C	unknown	RGS18	1.10.167.10_1811_1dk8A02			FALSE	1	1
Tx	N	Missense_Mutation	LUAD	FALSE	C	unknown	RHEB	3.40.50.300_630367_1xtqA00			TRUE	1	1
Tx	N	Missense_Mutation	LUAD	FALSE	C	unknown	RHOA	3.40.50.300_634823_5jcpA02			TRUE	1	1
Tx	N	Missense_Mutation	LUAD	FALSE	C	unknown	RHOJ	3.40.50.300_634823_5jcpA02				1	1
Tx	N	Missense_Mutation	LUAD	FALSE	C	unknown	RNF149	3.50.30.30_4543_3icuA01				1	1
Tx	N	Missense_Mutation	LUAD	FALSE	C	unknown	RNF150	3.50.30.30_4543_3icuA01			FALSE	1	1
Tx	N	Missense_Mutation	LUAD	FALSE	C	unknown	ROBO2	2.60.40.10_133825_2v9qA02			TRUE	1	1
Tx	N	Missense_Mutation	LUAD	FALSE	C	unknown	RPL11	3.30.1440.10_2266_3j7zF00				1	1
Tx	N	Missense_Mutation	LUAD	FALSE	C	unknown	RPL4	3.40.1370.10_3582_1jj2C00				1	1
Tx	N	Missense_Mutation	LUAD	FALSE	C	unknown	RPS6KA1	1.10.510.10_62776_4nusA02			TRUE	1	1
Tx	N	Missense_Mutation	LUAD	FALSE	C	unknown	RPS6KA4	1.10.510.10_78647_1vzoA02			TRUE	1	1
Tx	N	Missense_Mutation	LUAD	FALSE	C	unknown	RPSA	3.40.50.10490_21318_3bchA01				1	1
Tx	N	Missense_Mutation	LUAD	FALSE	C	unknown	RRP9	2.130.10.10_103105_4j0wA00				1	1
Tx	N	Missense_Mutation	LUAD	FALSE	C	unknown	RUVBL2	3.40.50.300_81016_2xszD01			TRUE	1	1
Tx	N	Missense_Mutation	LUAD	FALSE	C	unknown	RWDD3	3.10.110.10_6071_2ebkA00			TRUE	1	1
Tx	N	Missense_Mutation	LUAD	FALSE	C	unknown	RYR3	2.80.10.50_13042_4l4hA02			FALSE	1	1
Tx	N	Missense_Mutation	LUAD	FALSE	C	unknown	SATB1	1.10.260.40_47131_1s7eA01			TRUE	1	1
Tx	N	Missense_Mutation	LUAD	FALSE	C	unknown	SCAF4	1.25.40.90_2947_2diwA01				1	1
Tx	N	Missense_Mutation	LUAD	FALSE	C	unknown	SDHB	3.10.20.30_22439_1nekB01			TRUE	1	1
Tx	N	Missense_Mutation	LUAD	FALSE	C	unknown	SEC14L6	2.60.120.680_800_1o6uA02			FALSE	1	1
Tx	N	Missense_Mutation	LUAD	FALSE	C	unknown	SEC23A	3.40.20.10_5391_2nupA05			TRUE	1	1
Tx	N	Missense_Mutation	LUAD	FALSE	C	unknown	SEC24B	3.40.50.410_19758_3eh1A04				1	1
Tx	N	Missense_Mutation	LUAD	FALSE	C	unknown	SEMA3C	2.130.10.10_103486_1q47A00				2	2
Tx	N	Missense_Mutation	LUAD	FALSE	C	unknown	SEMA3D	2.130.10.10_103486_1q47A00			FALSE	1	1
Tx	N	Missense_Mutation	LUAD	FALSE	C	unknown	SEMA3E	2.130.10.10_103486_1q47A00			FALSE	1	1
Tx	N	Missense_Mutation	LUAD	FALSE	C	unknown	SEMA3F	2.130.10.10_103486_1q47A00			TRUE	1	1
Tx	N	Missense_Mutation	LUAD	FALSE	C	unknown	SEMA4C	2.130.10.10_103486_1q47A00				1	1
Tx	N	Missense_Mutation	LUAD	FALSE	C	unknown	SEMA5B	2.130.10.10_103486_1q47A00			FALSE	1	1
Tx	N	Missense_Mutation	LUAD	FALSE	C	unknown	SEMA5B	2.130.10.10_103486_1q47A00				1	1
Tx	N	Missense_Mutation	LUAD	FALSE	C	unknown	SEMA6A	2.130.10.10_103486_1q47A00			TRUE	1	1
Tx	N	Missense_Mutation	LUAD	FALSE	C	unknown	SEMA6B	2.130.10.10_103486_1q47A00			FALSE	3	3
Tx	N	Missense_Mutation	LUAD	FALSE	C	unknown	SEMA6D	2.130.10.10_103486_1q47A00			FALSE	2	2
Tx	N	Missense_Mutation	LUAD	FALSE	C	unknown	SEMA7A	2.130.10.10_103486_1q47A00			TRUE	1	1
Tx	N	Missense_Mutation	LUAD	FALSE	C	unknown	SEPT3	3.40.50.300_628647_4yqfA00			FALSE	2	2
Tx	N	Missense_Mutation	LUAD	FALSE	C	unknown	SF1	3.30.1370.10_8239_2mjhA00			TRUE	1	1
Tx	N	Missense_Mutation	LUAD	FALSE	C	unknown	SFRP5	1.10.2000.10_1020_5bpbA00			FALSE	1	1
Tx	N	Missense_Mutation	LUAD	FALSE	C	unknown	SFTPA2	3.10.100.10_12456_1b08A00			TRUE	1	1
Tx	N	Missense_Mutation	LUAD	FALSE	C	unknown	SH3BGRL2	3.40.30.10_80031_1j0fA00			TRUE	1	1
Tx	N	Missense_Mutation	LUAD	FALSE	C	unknown	SH3GL2	2.30.30.40_19373_2dbmA00			FALSE	1	1
Tx	N	Missense_Mutation	LUAD	FALSE	C	unknown	SH3RF1	2.30.30.40_19440_2djqA00			TRUE	1	1
Tx	N	Missense_Mutation	LUAD	FALSE	C	unknown	SHANK2	2.30.42.10_23522_3o5nA00			TRUE	1	1
Tx	N	Missense_Mutation	LUAD	FALSE	C	unknown	SIGLEC6	2.60.40.10_135794_2zg1A02			FALSE	2	2
Tx	N	Missense_Mutation	LUAD	FALSE	C	unknown	SIGLEC8	2.60.40.10_137565_3kaaA00			FALSE	1	1
Tx	N	Missense_Mutation	LUAD	FALSE	C	unknown	SIK2	1.10.510.10_78763_2h6dA02			TRUE	1	1
Tx	N	Missense_Mutation	LUAD	FALSE	C	unknown	SIRPB1	2.60.40.10_134486_4i2xE03			FALSE	1	1
Tx	N	Missense_Mutation	LUAD	FALSE	C	unknown	SLC25A34	1.50.40.10_9447_2lckA00			FALSE	1	1
Tx	N	Missense_Mutation	LUAD	FALSE	C	unknown	SLC4A3	3.40.930.10_4542_1hynP00			FALSE	1	1
Tx	N	Missense_Mutation	LUAD	FALSE	C	unknown	SLC4A7	3.40.930.10_4542_1hynP00			TRUE	1	1
Tx	N	Missense_Mutation	LUAD	FALSE	C	unknown	SLIT2	3.80.10.10_105299_2v9sA00			FALSE	1	1
Tx	N	Missense_Mutation	LUAD	FALSE	C	unknown	SMAD4	2.60.200.10_492_1dd1A00		TRUE	TRUE	1	1
Tx	N	Missense_Mutation	LUAD	FALSE	C	unknown	SMARCA4	3.40.50.10810_9053_3mwyW03		TRUE	TRUE	1	1
Tx	N	Missense_Mutation	LUAD	FALSE	C	unknown	SMARCA4	3.40.50.300_630778_3mwyW04		TRUE	TRUE	1	1
Tx	N	Missense_Mutation	LUAD	FALSE	C	unknown	SMARCA5	3.40.50.300_630778_3mwyW04			TRUE	1	1
Tx	N	Missense_Mutation	LUAD	FALSE	C	unknown	SMPD2	3.60.10.10_13501_1zwxA00			TRUE	1	1
Tx	N	Missense_Mutation	LUAD	FALSE	C	unknown	SMURF2	3.90.1750.10_1877_3olmA01			TRUE	1	1
Tx	N	Missense_Mutation	LUAD	FALSE	C	unknown	SNIP1	2.60.200.20_8171_3vpyA00			FALSE	1	1
Tx	N	Missense_Mutation	LUAD	FALSE	C	unknown	SNX2	1.20.1270.60_4662_4fzsA00			FALSE	1	1
Tx	N	Missense_Mutation	LUAD	FALSE	C	unknown	SNX2	1.20.1270.60_4662_4fzsA00			TRUE	1	1
Tx	N	Missense_Mutation	LUAD	FALSE	C	unknown	SOCS4	3.30.505.10_4189_2izvA00				1	1
Tx	N	Missense_Mutation	LUAD	FALSE	C	unknown	SOS2	2.30.29.30_21879_1pmsA00			FALSE	1	1
Tx	N	Missense_Mutation	LUAD	FALSE	C	unknown	SP110	3.10.390.10_1124_1h5pA00			FALSE	1	1
Tx	N	Missense_Mutation	LUAD	FALSE	C	unknown	SPAG16	2.130.10.10_102735_2pm9A01			FALSE	1	1
Tx	N	Missense_Mutation	LUAD	FALSE	C	unknown	SPDEF	1.10.10.10_264402_1yo5C00			TRUE	1	1
Tx	N	Missense_Mutation	LUAD	FALSE	C	unknown	SPTB	1.10.418.10_4782_2e9kA01			TRUE	1	1
Tx	N	Missense_Mutation	LUAD	FALSE	C	unknown	SPTBN2	1.10.418.10_4782_2e9kA01			FALSE	1	1
Tx	N	Missense_Mutation	LUAD	FALSE	C	unknown	SRCAP	3.40.50.300_630778_3mwyW04				1	1
Tx	N	Missense_Mutation	LUAD	FALSE	C	unknown	SREBF2	4.10.280.10_5747_1uklC00			TRUE	1	1
Tx	N	Missense_Mutation	LUAD	FALSE	C	unknown	STK11	1.10.510.10_79228_2zv2A02	MC3	TRUE	TRUE	1	1
Tx	N	Missense_Mutation	LUAD	FALSE	C	unknown	STK11	1.10.510.10_79228_2zv2A02		TRUE	TRUE	3	3
Tx	N	Missense_Mutation	LUAD	FALSE	C	unknown	STK11	1.10.510.10_79228_2zv2A02				2	2
Tx	N	Missense_Mutation	LUAD	FALSE	C	unknown	STK39	1.10.510.10_78558_5d9hA02			FALSE	1	1
Tx	N	Missense_Mutation	LUAD	FALSE	C	unknown	SUCLG2	3.30.1490.20_22842_1eucB02				1	1
Tx	N	Missense_Mutation	LUAD	FALSE	C	unknown	SULT1E1	3.40.50.300_633337_1cjmA00			FALSE	1	1
Tx	N	Missense_Mutation	LUAD	FALSE	C	unknown	SYNJ2	3.60.10.10_13460_4cmnA00				1	1
Tx	N	Missense_Mutation	LUAD	FALSE	C	unknown	TAOK1	3.30.200.20_65388_1u5qA01			TRUE	1	1
Tx	N	Missense_Mutation	LUAD	FALSE	C	unknown	TATDN1	3.20.20.140_40672_2xioA00			TRUE	1	1
Tx	N	Missense_Mutation	LUAD	FALSE	C	unknown	TBC1D2B	2.30.29.30_22381_2dhkA01			FALSE	1	1
Tx	N	Missense_Mutation	LUAD	FALSE	C	unknown	TBX18	2.60.40.820_644_4a04A00			FALSE	1	1
Tx	N	Missense_Mutation	LUAD	FALSE	C	unknown	TCL1A	2.40.15.10_62_1jnpA00			FALSE	1	1
Tx	N	Missense_Mutation	LUAD	FALSE	C	unknown	TCL1A	2.40.15.10_62_1jnpA00				1	1
Tx	N	Missense_Mutation	LUAD	FALSE	C	unknown	TDP1	3.30.870.20_236_1jy1A02			TRUE	1	1
Tx	N	Missense_Mutation	LUAD	FALSE	C	unknown	TENC1	3.90.190.10_11707_1d5rA01				1	1
Tx	N	Missense_Mutation	LUAD	FALSE	C	unknown	TF	3.40.190.10_203273_1b0lA03			FALSE	1	1
Tx	N	Missense_Mutation	LUAD	FALSE	C	unknown	TF	3.40.190.10_203444_1b0lA01				1	1
Tx	N	Missense_Mutation	LUAD	FALSE	C	unknown	TGFBR2	1.10.510.10_79298_1b6cB02				1	1
Tx	N	Missense_Mutation	LUAD	FALSE	C	unknown	TGM3	3.90.260.10_390_1kv3A02			FALSE	1	1
Tx	N	Missense_Mutation	LUAD	FALSE	C	unknown	TGM5	2.60.40.10_137667_2xzzA00			FALSE	1	1
Tx	N	Missense_Mutation	LUAD	FALSE	C	unknown	THBS2	2.20.100.10_9996_1lslA01			FALSE	1	1
Tx	N	Missense_Mutation	LUAD	FALSE	C	unknown	THBS4	4.10.1080.10_2849_1ux6A01				1	1
Tx	N	Missense_Mutation	LUAD	FALSE	C	unknown	THEM4	3.10.129.10_29578_4ae8A00				1	1
Tx	N	Missense_Mutation	LUAD	FALSE	C	unknown	THNSL2	3.90.1380.10_1130_1kl7A01			TRUE	1	1
Tx	N	Missense_Mutation	LUAD	FALSE	C	unknown	TIMP2	2.40.50.120_1104_1d2bA00				1	1
Tx	N	Missense_Mutation	LUAD	FALSE	C	unknown	TJP1	2.30.42.10_23708_3shuA00			TRUE	1	1
Tx	N	Missense_Mutation	LUAD	FALSE	C	unknown	TKT	3.40.50.920_11795_3mosA03				1	1
Tx	N	Missense_Mutation	LUAD	FALSE	C	unknown	TKT	3.40.50.970_36569_3mosA02				1	1
Tx	N	Missense_Mutation	LUAD	FALSE	C	unknown	TLE3	2.130.10.10_102560_1gxrA00			TRUE	1	1
Tx	N	Missense_Mutation	LUAD	FALSE	C	unknown	TLL1	3.40.390.10_13277_3edgA00			FALSE	1	1
Tx	N	Missense_Mutation	LUAD	FALSE	C	unknown	TLN1	1.20.1420.10_112_2kbbA00			TRUE	1	1
Tx	N	Missense_Mutation	LUAD	FALSE	C	unknown	TLR3	3.80.10.10_105502_1ziwA00			TRUE	1	1
Tx	N	Missense_Mutation	LUAD	FALSE	C	unknown	TLR4	3.80.10.10_106855_2z64A00			FALSE	2	2
Tx	N	Missense_Mutation	LUAD	FALSE	C	unknown	TMOD3	3.80.10.10_106197_4z94G02			TRUE	1	1
Tx	N	Missense_Mutation	LUAD	FALSE	C	unknown	TNFAIP6	2.60.120.290_8225_2wnoA01			FALSE	1	1
Tx	N	Missense_Mutation	LUAD	FALSE	C	unknown	TOP1MT	2.170.11.10_199_1a31A02			FALSE	1	1
Tx	N	Missense_Mutation	LUAD	FALSE	C	unknown	TOX2	1.10.30.10_4497_2co9A00			FALSE	1	1
Tx	N	Missense_Mutation	LUAD	FALSE	C	unknown	TP53	2.60.40.720_7_1hu8A00	MC3	TRUE	TRUE	3	3
Tx	N	Missense_Mutation	LUAD	FALSE	C	unknown	TP53	2.60.40.720_7_1hu8A00	MC3	TRUE		1	1
Tx	N	Missense_Mutation	LUAD	FALSE	C	unknown	TP53	2.60.40.720_7_1hu8A00		TRUE	TRUE	1	1
Tx	N	Missense_Mutation	LUAD	FALSE	C	unknown	TP53I3	3.90.180.10_34043_2j8zA01			TRUE	1	1
Tx	N	Missense_Mutation	LUAD	FALSE	C	unknown	TP73	2.60.40.720_232_2rmnA00			FALSE	1	1
Tx	N	Missense_Mutation	LUAD	FALSE	C	unknown	TRA2B	3.30.70.330_43071_2kxnB01			TRUE	1	1
Tx	N	Missense_Mutation	LUAD	FALSE	C	unknown	TRADD	3.30.70.680_53_1f2hA00			FALSE	1	1
Tx	N	Missense_Mutation	LUAD	FALSE	C	unknown	TRAPPC4	3.30.450.70_619_2j3tD01			TRUE	1	1
Tx	N	Missense_Mutation	LUAD	FALSE	C	unknown	TRIB2	1.10.510.10_79392_5l2qA02			FALSE	1	1
Tx	N	Missense_Mutation	LUAD	FALSE	C	unknown	TRIB2	1.10.510.10_79392_5l2qA02			TRUE	1	1
Tx	N	Missense_Mutation	LUAD	FALSE	C	unknown	TRIM58	3.30.40.10_60994_2ecvA00			FALSE	1	1
Tx	N	Missense_Mutation	LUAD	FALSE	C	unknown	TSSC1	2.130.10.10_102735_2pm9A01			TRUE	1	1
Tx	N	Missense_Mutation	LUAD	FALSE	C	unknown	TTK	1.10.510.10_79517_4pwnA02			FALSE	1	1
Tx	N	Missense_Mutation	LUAD	FALSE	C	unknown	TUBAL3	3.30.1330.20_2990_5jcoA02				1	1
Tx	N	Missense_Mutation	LUAD	FALSE	C	unknown	TULP1	3.20.90.10_495_2fimA00				1	1
Tx	N	Missense_Mutation	LUAD	FALSE	C	unknown	TXNL1	3.40.30.10_79830_1m7tA00			TRUE	1	1
Tx	N	Missense_Mutation	LUAD	FALSE	C	unknown	UBE2C	3.10.110.10_6050_1i7kA00				1	1
Tx	N	Missense_Mutation	LUAD	FALSE	C	unknown	UBE2D1	3.10.110.10_6053_4ddgA01			FALSE	1	1
Tx	N	Missense_Mutation	LUAD	FALSE	C	unknown	UBE2K	3.10.110.10_6007_1ylaA01				1	1
Tx	N	Missense_Mutation	LUAD	FALSE	C	unknown	UBQLN3	3.10.20.90_16309_2klcA00			FALSE	1	1
Tx	N	Missense_Mutation	LUAD	FALSE	C	unknown	UCP3	1.50.40.10_9447_2lckA00				1	1
Tx	N	Missense_Mutation	LUAD	FALSE	C	unknown	UHRF2	3.30.40.10_60924_3fl2A00				1	1
Tx	N	Missense_Mutation	LUAD	FALSE	C	unknown	ULBP3	3.30.500.10_3461_1kcgC00			TRUE	1	1
Tx	N	Missense_Mutation	LUAD	FALSE	C	unknown	UMPS	3.20.20.70_120179_2eawA00			TRUE	1	1
Tx	N	Missense_Mutation	LUAD	FALSE	C	unknown	UNC13A	2.60.40.150_15126_2cjsA01			FALSE	1	1
Tx	N	Missense_Mutation	LUAD	FALSE	C	unknown	UNC13A	3.30.60.20_5515_1y8fA00				1	1
Tx	N	Missense_Mutation	LUAD	FALSE	C	unknown	UNC13B	2.60.40.150_15126_2cjsA01				1	1
Tx	N	Missense_Mutation	LUAD	FALSE	C	unknown	UPB1	3.60.110.10_8209_2w1vA00				1	1
Tx	N	Missense_Mutation	LUAD	FALSE	C	unknown	UPF2	1.25.40.180_4248_4cemA00				1	1
Tx	N	Missense_Mutation	LUAD	FALSE	C	unknown	UQCR10	1.20.5.260_185_1ezvI00			TRUE	1	1
Tx	N	Missense_Mutation	LUAD	FALSE	C	unknown	USP21	3.90.70.10_17058_2gfoA00			TRUE	1	1
Tx	N	Missense_Mutation	LUAD	FALSE	C	unknown	VIT	2.170.130.20_597_1jbiA00				1	1
Tx	N	Missense_Mutation	LUAD	FALSE	C	unknown	VLDLR	4.10.400.10_12108_2fcwB01			TRUE	1	1
Tx	N	Missense_Mutation	LUAD	FALSE	C	unknown	VNN1	3.60.110.10_8179_4cyfA01			TRUE	1	1
Tx	N	Missense_Mutation	LUAD	FALSE	C	unknown	VNN1	3.60.110.10_8179_4cyfA01				1	1
Tx	N	Missense_Mutation	LUAD	FALSE	C	unknown	VTI1B	1.20.5.110_5744_1gl2C00			TRUE	1	1
Tx	N	Missense_Mutation	LUAD	FALSE	C	unknown	WASL	2.30.29.30_22655_1mkeA00				1	1
Tx	N	Missense_Mutation	LUAD	FALSE	C	unknown	WBSCR17	3.90.550.10_64971_2ffuA01			TRUE	1	1
Tx	N	Missense_Mutation	LUAD	FALSE	C	unknown	WDFY4	1.10.1540.10_596_1mi1A02			FALSE	1	1
Tx	N	Missense_Mutation	LUAD	FALSE	C	unknown	WDR37	2.130.10.10_102735_2pm9A01			TRUE	1	1
Tx	N	Missense_Mutation	LUAD	FALSE	C	unknown	WHSC1L1	2.30.30.140_3101_2gfuA00				1	1
Tx	N	Missense_Mutation	LUAD	FALSE	C	unknown	WRN	3.40.50.300_633268_4cdgA01		TRUE	TRUE	1	1
Tx	N	Missense_Mutation	LUAD	FALSE	C	unknown	WWC1	2.20.70.10_4663_2m3oW01			TRUE	1	1
Tx	N	Missense_Mutation	LUAD	FALSE	C	unknown	YES1	1.10.510.10_78758_1fpuA02			TRUE	1	1
Tx	N	Missense_Mutation	LUAD	FALSE	C	unknown	ZHX3	1.10.10.60_124623_2dmpA01				1	1
Tx	N	Missense_Mutation	LUAD	FALSE	C	unknown	ZKSCAN1	1.10.4020.10_830_3lhrA00			TRUE	1	1
Tx	N	Missense_Mutation	LUAD	FALSE	C	unknown	ZKSCAN5	1.10.4020.10_830_3lhrA00			TRUE	1	1
Tx	N	Missense_Mutation	LUAD	FALSE	C	unknown	ZNF691	3.30.160.60_23446_2jp9A02			TRUE	1	1
Tx	N	Missense_Mutation	LUAD	FALSE	S	unknown	AANAT	3.40.630.30_70521_1b6bA00			FALSE	1	1
Tx	N	Missense_Mutation	LUAD	FALSE	S	unknown	AASS	3.30.360.10_24332_2axqA02			TRUE	1	1
Tx	N	Missense_Mutation	LUAD	FALSE	S	unknown	ABCA7	3.40.50.300_628823_1vplA00			FALSE	1	1
Tx	N	Missense_Mutation	LUAD	FALSE	S	unknown	ABCB4	1.20.1560.10_26651_3g5uA01			FALSE	1	1
Tx	N	Missense_Mutation	LUAD	FALSE	S	unknown	ABCB4	1.20.1560.10_26651_3g5uA01				1	1
Tx	N	Missense_Mutation	LUAD	FALSE	S	unknown	ABCB8	1.20.1560.10_26651_3g5uA01			FALSE	1	1
Tx	N	Missense_Mutation	LUAD	FALSE	S	unknown	ABCB8	3.40.50.300_627204_3g5uA02			FALSE	1	1
Tx	N	Missense_Mutation	LUAD	FALSE	S	unknown	ABCC2	3.40.50.300_628430_2cbzA00			TRUE	1	1
Tx	N	Missense_Mutation	LUAD	FALSE	S	unknown	ABCC2	3.40.50.300_629966_3gd7A01				1	1
Tx	N	Missense_Mutation	LUAD	FALSE	S	unknown	ABCC3	3.40.50.300_629966_3gd7A01			TRUE	1	1
Tx	N	Missense_Mutation	LUAD	FALSE	S	unknown	ABCC4	3.40.50.300_628430_2cbzA00			TRUE	1	1
Tx	N	Missense_Mutation	LUAD	FALSE	S	unknown	ACACB	3.30.470.20_30212_2yl2A04				1	1
Tx	N	Missense_Mutation	LUAD	FALSE	S	unknown	ACACB	3.90.226.10_33767_4asiA03				1	1
Tx	N	Missense_Mutation	LUAD	FALSE	S	unknown	ACADVL	1.20.140.10_16374_1egcA03			FALSE	1	1
Tx	N	Missense_Mutation	LUAD	FALSE	S	unknown	ACAP2	1.25.40.20_62579_3t9kA02				1	1
Tx	N	Missense_Mutation	LUAD	FALSE	S	unknown	ACCS	3.40.640.10_63395_3ihjA03			TRUE	1	1
Tx	N	Missense_Mutation	LUAD	FALSE	S	unknown	ACO2	3.20.19.10_4223_1acoA04			TRUE	1	1
Tx	N	Missense_Mutation	LUAD	FALSE	S	unknown	ACOXL	1.20.140.10_16440_1w07A04			FALSE	1	1
Tx	N	Missense_Mutation	LUAD	FALSE	S	unknown	ACTN4	1.20.58.60_16031_1hciA01			TRUE	1	1
Tx	N	Missense_Mutation	LUAD	FALSE	S	unknown	ACTR2	3.30.420.40_77172_4jd2B01			TRUE	1	1
Tx	N	Missense_Mutation	LUAD	FALSE	S	unknown	ACTRT3	3.30.420.40_79126_3weeB01			FALSE	1	1
Tx	N	Missense_Mutation	LUAD	FALSE	S	unknown	ACVRL1	2.10.60.10_3002_2lcrA00			FALSE	1	1
Tx	N	Missense_Mutation	LUAD	FALSE	S	unknown	ADA	3.20.20.140_40698_1a4lA00			FALSE	1	1
Tx	N	Missense_Mutation	LUAD	FALSE	S	unknown	ADAM28	3.40.390.10_13268_4dd8A00			FALSE	1	1
Tx	N	Missense_Mutation	LUAD	FALSE	S	unknown	ADAMTS13	3.40.390.10_13285_2rjpA01			FALSE	1	1
Tx	N	Missense_Mutation	LUAD	FALSE	S	unknown	ADAMTS6	3.40.390.10_13285_2rjpA01				1	1
Tx	N	Missense_Mutation	LUAD	FALSE	S	unknown	ADARB1	3.30.160.20_10027_2l2kB00			FALSE	1	1
Tx	N	Missense_Mutation	LUAD	FALSE	S	unknown	ADAT2	3.40.140.10_13493_1ox7A00			FALSE	1	1
Tx	N	Missense_Mutation	LUAD	FALSE	S	unknown	ADCY9	3.30.70.1230_5760_1azsA00				1	1
Tx	N	Missense_Mutation	LUAD	FALSE	S	unknown	ADPRHL1	1.10.4080.10_1276_3hfwA00			FALSE	2	2
Tx	N	Missense_Mutation	LUAD	FALSE	S	unknown	ADPRM	3.60.21.10_29312_2nxfA01			FALSE	2	2
Tx	N	Missense_Mutation	LUAD	FALSE	S	unknown	ADSL	1.20.200.10_7079_2j91A02				1	1
Tx	N	Missense_Mutation	LUAD	FALSE	S	unknown	AEBP1	3.40.630.10_34847_1uwyA01			FALSE	1	1
Tx	N	Missense_Mutation	LUAD	FALSE	S	unknown	AGK	3.40.50.10330_6271_3vzbA01			FALSE	1	1
Tx	N	Missense_Mutation	LUAD	FALSE	S	unknown	AGO3	3.30.420.10_45932_4f3tA04			TRUE	1	1
Tx	N	Missense_Mutation	LUAD	FALSE	S	unknown	AGO4	3.30.420.10_45932_4f3tA04			FALSE	1	1
Tx	N	Missense_Mutation	LUAD	FALSE	S	unknown	AHR	3.30.450.20_87775_4m4xA00			TRUE	1	1
Tx	N	Missense_Mutation	LUAD	FALSE	S	unknown	AKAP13	2.30.29.30_22277_5efxA00			FALSE	1	1
Tx	N	Missense_Mutation	LUAD	FALSE	S	unknown	AKT2	3.30.200.20_1260_1gzkA02				1	1
Tx	N	Missense_Mutation	LUAD	FALSE	S	unknown	ALCAM	2.60.40.10_136507_5a2fA01			TRUE	1	1
Tx	N	Missense_Mutation	LUAD	FALSE	S	unknown	ALDH18A1	3.40.605.10_21346_2h5gA01			TRUE	1	1
Tx	N	Missense_Mutation	LUAD	FALSE	S	unknown	ALDH1A2	3.40.605.10_21376_2w8nA01			FALSE	1	1
Tx	N	Missense_Mutation	LUAD	FALSE	S	unknown	ALDH8A1	3.40.309.10_17530_5fhzA02			FALSE	1	1
Tx	N	Missense_Mutation	LUAD	FALSE	S	unknown	ALDOC	3.20.20.70_118723_1aldA00			TRUE	1	1
Tx	N	Missense_Mutation	LUAD	FALSE	S	unknown	ALKBH2	2.60.120.590_2420_3btxA00			FALSE	1	1
Tx	N	Missense_Mutation	LUAD	FALSE	S	unknown	ALOX12	1.20.245.10_1006_3d3lA01				1	1
Tx	N	Missense_Mutation	LUAD	FALSE	S	unknown	ALOX12B	3.10.450.60_594_4nreA03			FALSE	1	1
Tx	N	Missense_Mutation	LUAD	FALSE	S	unknown	ALOX15	1.20.245.10_1006_3d3lA01			FALSE	1	1
Tx	N	Missense_Mutation	LUAD	FALSE	S	unknown	ALOX5	1.20.245.10_252_3o8yA02			FALSE	1	1
Tx	N	Missense_Mutation	LUAD	FALSE	S	unknown	ALOX5	3.10.450.60_594_4nreA03			FALSE	1	1
Tx	N	Missense_Mutation	LUAD	FALSE	S	unknown	ALPL	3.40.720.10_19113_1ew2A00				1	1
Tx	N	Missense_Mutation	LUAD	FALSE	S	unknown	AMDHD1	3.20.20.140_40453_2bb0A02			FALSE	1	1
Tx	N	Missense_Mutation	LUAD	FALSE	S	unknown	AMIGO1	3.80.10.10_106430_2xotA01			FALSE	1	1
Tx	N	Missense_Mutation	LUAD	FALSE	S	unknown	ANAPC10	2.60.120.260_35426_1jhjA00	MC3		TRUE	1	1
Tx	N	Missense_Mutation	LUAD	FALSE	S	unknown	ANGEL1	3.60.10.10_13487_3ngnA00			FALSE	1	1
Tx	N	Missense_Mutation	LUAD	FALSE	S	unknown	ANK3	1.25.40.20_62059_1n11A00			FALSE	1	1
Tx	N	Missense_Mutation	LUAD	FALSE	S	unknown	ANKK1	1.10.510.10_79257_4c8bA00			FALSE	1	1
Tx	N	Missense_Mutation	LUAD	FALSE	S	unknown	ANKK1	1.10.510.10_79257_4c8bA00			TRUE	1	1
Tx	N	Missense_Mutation	LUAD	FALSE	S	unknown	ANKRD10	1.25.40.20_3759_3deoA02				1	1
Tx	N	Missense_Mutation	LUAD	FALSE	S	unknown	ANP32B	3.80.10.10_106717_2ellA00			FALSE	1	1
Tx	N	Missense_Mutation	LUAD	FALSE	S	unknown	ANTXR1	3.40.50.410_19613_3n2nA00			FALSE	1	1
Tx	N	Missense_Mutation	LUAD	FALSE	S	unknown	ANXA1	1.10.220.10_3846_4hreA02			FALSE	1	1
Tx	N	Missense_Mutation	LUAD	FALSE	S	unknown	ANXA11	1.10.220.10_3807_2zocA04			TRUE	1	1
Tx	N	Missense_Mutation	LUAD	FALSE	S	unknown	ANXA2	1.10.220.10_3853_4hreA03			TRUE	1	1
Tx	N	Missense_Mutation	LUAD	FALSE	S	unknown	ANXA7	1.10.220.10_3809_1m9iA06				1	1
Tx	N	Missense_Mutation	LUAD	FALSE	S	unknown	AOC1	3.10.450.40_4060_3hi7A02			FALSE	1	1
Tx	N	Missense_Mutation	LUAD	FALSE	S	unknown	AOC3	2.70.98.20_773_3hi7A03				1	1
Tx	N	Missense_Mutation	LUAD	FALSE	S	unknown	AOX1	3.30.365.10_16598_2ckjB00			FALSE	3	3
Tx	N	Missense_Mutation	LUAD	FALSE	S	unknown	AP1B1	1.25.10.10_69381_2jkrB00			TRUE	1	1
Tx	N	Missense_Mutation	LUAD	FALSE	S	unknown	AP1G2	1.25.10.10_4745_1w63A00			TRUE	1	1
Tx	N	Missense_Mutation	LUAD	FALSE	S	unknown	AP2A2	1.25.10.10_69281_2jkrA01				1	1
Tx	N	Missense_Mutation	LUAD	FALSE	S	unknown	AP3B1	1.25.10.10_69381_2jkrB00				1	1
Tx	N	Missense_Mutation	LUAD	FALSE	S	unknown	APAF1	2.130.10.10_102980_3sfzA05			FALSE	1	1
Tx	N	Missense_Mutation	LUAD	FALSE	S	unknown	APAF1	3.40.50.300_362895_1z6tA02			TRUE	1	1
Tx	N	Missense_Mutation	LUAD	FALSE	S	unknown	APPL1	1.20.1270.60_4674_2elbA01			TRUE	1	1
Tx	N	Missense_Mutation	LUAD	FALSE	S	unknown	ARHGAP26	1.20.1270.60_4674_2elbA01			FALSE	1	1
Tx	N	Missense_Mutation	LUAD	FALSE	S	unknown	ARHGEF15	1.20.900.10_3381_4d0nB01			FALSE	1	1
Tx	N	Missense_Mutation	LUAD	FALSE	S	unknown	ARHGEF16	1.20.900.10_3381_4d0nB01			FALSE	1	1
Tx	N	Missense_Mutation	LUAD	FALSE	S	unknown	ARHGEF4	2.30.29.30_22085_2dfkA02			FALSE	1	1
Tx	N	Missense_Mutation	LUAD	FALSE	S	unknown	ARL14	3.40.50.300_633341_3lvqE04				1	1
Tx	N	Missense_Mutation	LUAD	FALSE	S	unknown	ARRB1	2.60.40.640_1876_4jqiA02			TRUE	1	1
Tx	N	Missense_Mutation	LUAD	FALSE	S	unknown	ARSB	3.30.1120.10_4900_1fsuA02				1	1
Tx	N	Missense_Mutation	LUAD	FALSE	S	unknown	ART5	3.90.176.10_792_1gxyA00			FALSE	1	1
Tx	N	Missense_Mutation	LUAD	FALSE	S	unknown	ASIC1	2.60.470.10_1194_2qtsA02			FALSE	1	1
Tx	N	Missense_Mutation	LUAD	FALSE	S	unknown	ASPA	3.40.630.10_34777_2i3cA01				1	1
Tx	N	Missense_Mutation	LUAD	FALSE	S	unknown	ASS1	3.40.50.620_88842_2nz2A01			TRUE	1	1
Tx	N	Missense_Mutation	LUAD	FALSE	S	unknown	ATHL1	1.50.10.10_18716_3wiqA02			TRUE	1	1
Tx	N	Missense_Mutation	LUAD	FALSE	S	unknown	ATIC	3.40.140.20_3112_1p4rA03			TRUE	2	2
Tx	N	Missense_Mutation	LUAD	FALSE	S	unknown	ATL3	3.40.50.300_619478_3x1dA01			FALSE	1	1
Tx	N	Missense_Mutation	LUAD	FALSE	S	unknown	ATL3	3.40.50.300_619478_3x1dA01				1	1
Tx	N	Missense_Mutation	LUAD	FALSE	S	unknown	ATP1A1	1.20.1110.10_14688_3b8eA02				1	1
Tx	N	Missense_Mutation	LUAD	FALSE	S	unknown	ATP1A1	3.40.1110.10_15480_1mo7A00			TRUE	1	1
Tx	N	Missense_Mutation	LUAD	FALSE	S	unknown	ATP1A1	3.40.50.1000_57251_3b8eA03			FALSE	1	1
Tx	N	Missense_Mutation	LUAD	FALSE	S	unknown	ATP1A2	3.40.50.1000_57251_3b8eA03			FALSE	1	1
Tx	N	Missense_Mutation	LUAD	FALSE	S	unknown	ATP1A3	3.40.1110.10_15480_1mo7A00				1	1
Tx	N	Missense_Mutation	LUAD	FALSE	S	unknown	ATP2A1	2.70.150.10_9821_1iwoA01			FALSE	1	1
Tx	N	Missense_Mutation	LUAD	FALSE	S	unknown	B4GALT1	3.90.550.10_64684_2ae7A00			TRUE	1	1
Tx	N	Missense_Mutation	LUAD	FALSE	S	unknown	B4GALT6	3.90.550.10_64684_2ae7A00			FALSE	1	1
Tx	N	Missense_Mutation	LUAD	FALSE	S	unknown	BCAR3	1.10.840.10_1435_3t6aA00			TRUE	1	1
Tx	N	Missense_Mutation	LUAD	FALSE	S	unknown	BCHE	3.40.50.1820_115121_1mx1A00			FALSE	1	1
Tx	N	Missense_Mutation	LUAD	FALSE	S	unknown	BCL2	1.10.437.10_619_1g5mA00				1	1
Tx	N	Missense_Mutation	LUAD	FALSE	S	unknown	BHMT2	3.20.20.330_1367_1lt7A00			FALSE	1	1
Tx	N	Missense_Mutation	LUAD	FALSE	S	unknown	BLMH	3.90.70.10_16963_1cb5A01			TRUE	1	1
Tx	N	Missense_Mutation	LUAD	FALSE	S	unknown	BMP1	3.40.390.10_13277_3edgA00			FALSE	1	1
Tx	N	Missense_Mutation	LUAD	FALSE	S	unknown	BMPR1B	2.10.60.10_2819_3evsC00				1	1
Tx	N	Missense_Mutation	LUAD	FALSE	S	unknown	BMPR1B	3.30.200.20_64171_3mdyA01			TRUE	1	1
Tx	N	Missense_Mutation	LUAD	FALSE	S	unknown	BRAF	1.10.510.10_78531_3omvA02	MC3	TRUE		1	1
Tx	N	Missense_Mutation	LUAD	FALSE	S	unknown	BRAF	3.30.200.20_1240_1uwhA01	MC3	TRUE		1	1
Tx	N	Missense_Mutation	LUAD	FALSE	S	unknown	BTBD10	3.30.710.10_13792_4jtaB01			TRUE	1	1
Tx	N	Missense_Mutation	LUAD	FALSE	S	unknown	C3	1.50.10.20_6360_1c3dA00			TRUE	1	1
Tx	N	Missense_Mutation	LUAD	FALSE	S	unknown	CA2	3.10.200.10_1430_2zncA00			FALSE	1	1
Tx	N	Missense_Mutation	LUAD	FALSE	S	unknown	CAD	3.20.20.140_40340_4by3A00			FALSE	1	1
Tx	N	Missense_Mutation	LUAD	FALSE	S	unknown	CAD	3.30.470.20_30566_1a9xA02			TRUE	1	1
Tx	N	Missense_Mutation	LUAD	FALSE	S	unknown	CAD	3.40.50.1370_8170_5g1nA01				1	1
Tx	N	Missense_Mutation	LUAD	FALSE	S	unknown	CALCRL	4.10.1240.10_955_3aqfB00			FALSE	1	1
Tx	N	Missense_Mutation	LUAD	FALSE	S	unknown	CAMK2D	1.10.510.10_79008_2vn9A02			FALSE	1	1
Tx	N	Missense_Mutation	LUAD	FALSE	S	unknown	CAMK4	1.10.510.10_78946_1tkiA02			FALSE	1	1
Tx	N	Missense_Mutation	LUAD	FALSE	S	unknown	CAPN1	2.60.120.380_4707_1kfuL03			TRUE	2	2
Tx	N	Missense_Mutation	LUAD	FALSE	S	unknown	CASP12	3.40.50.1460_5871_1bmqA00			FALSE	1	1
Tx	N	Missense_Mutation	LUAD	FALSE	S	unknown	CBL	1.10.8.10_15593_2jujA00		TRUE	FALSE	1	1
Tx	N	Missense_Mutation	LUAD	FALSE	S	unknown	CCL13	2.40.50.40_8828_1b3aA00				1	1
Tx	N	Missense_Mutation	LUAD	FALSE	S	unknown	CCL7	2.40.50.40_8828_1b3aA00				1	1
Tx	N	Missense_Mutation	LUAD	FALSE	S	unknown	CCNB1	1.10.472.10_9852_2b9rA02				1	1
Tx	N	Missense_Mutation	LUAD	FALSE	S	unknown	CCND2	1.10.472.10_9852_2b9rA02			FALSE	1	1
Tx	N	Missense_Mutation	LUAD	FALSE	S	unknown	CCNH	1.10.472.10_9792_1jkwA01			TRUE	1	1
Tx	N	Missense_Mutation	LUAD	FALSE	S	unknown	CCT7	1.10.560.10_6448_3kttB01			TRUE	1	1
Tx	N	Missense_Mutation	LUAD	FALSE	S	unknown	CD163	3.10.250.10_5998_1by2A00			FALSE	1	1
Tx	N	Missense_Mutation	LUAD	FALSE	S	unknown	CD58	2.60.40.10_78489_1cczA01			FALSE	1	1
Tx	N	Missense_Mutation	LUAD	FALSE	S	unknown	CD79B	2.60.40.10_135538_3kg5A00			FALSE	1	1
Tx	N	Missense_Mutation	LUAD	FALSE	S	unknown	CDC14A	3.90.190.10_11555_1ohcA02			FALSE	1	1
Tx	N	Missense_Mutation	LUAD	FALSE	S	unknown	CDH1	2.60.40.60_18813_1edhA02			TRUE	1	1
Tx	N	Missense_Mutation	LUAD	FALSE	S	unknown	CDH11	2.60.40.60_18813_1edhA02			FALSE	1	1
Tx	N	Missense_Mutation	LUAD	FALSE	S	unknown	CDK10	1.10.510.10_78743_4y72A02			FALSE	1	1
Tx	N	Missense_Mutation	LUAD	FALSE	S	unknown	CDK10	1.10.510.10_78743_4y72A02			TRUE	1	1
Tx	N	Missense_Mutation	LUAD	FALSE	S	unknown	CDK8	1.10.510.10_78663_3rgfA02			FALSE	1	1
Tx	N	Missense_Mutation	LUAD	FALSE	S	unknown	CDK8	1.10.510.10_78663_3rgfA02				1	1
Tx	N	Missense_Mutation	LUAD	FALSE	S	unknown	CDKN2A	1.25.40.20_62346_1a5eA00		TRUE	TRUE	1	1
Tx	N	Missense_Mutation	LUAD	FALSE	S	unknown	CDYL2	2.40.50.40_8833_1g6zA00			FALSE	1	1
Tx	N	Missense_Mutation	LUAD	FALSE	S	unknown	CELF1	3.30.70.330_42175_2dhsA01			TRUE	1	1
Tx	N	Missense_Mutation	LUAD	FALSE	S	unknown	CENPA	1.10.20.10_5723_3an2A00			FALSE	1	1
Tx	N	Missense_Mutation	LUAD	FALSE	S	unknown	CENPE	3.40.850.10_4688_4h1gA02			FALSE	1	1
Tx	N	Missense_Mutation	LUAD	FALSE	S	unknown	CFI	2.40.10.10_47333_2xrcA04			FALSE	1	1
Tx	N	Missense_Mutation	LUAD	FALSE	S	unknown	CHD3	3.40.50.300_630778_3mwyW04			TRUE	1	1
Tx	N	Missense_Mutation	LUAD	FALSE	S	unknown	CHD6	3.40.50.10810_9053_3mwyW03			TRUE	1	1
Tx	N	Missense_Mutation	LUAD	FALSE	S	unknown	CHD8	3.40.50.300_630778_3mwyW04		TRUE	FALSE	1	1
Tx	N	Missense_Mutation	LUAD	FALSE	S	unknown	CHD8	3.40.50.300_630778_3mwyW04		TRUE	TRUE	1	1
Tx	N	Missense_Mutation	LUAD	FALSE	S	unknown	CHEK2	3.30.200.20_1496_2cn5A01			FALSE	1	1
Tx	N	Missense_Mutation	LUAD	FALSE	S	unknown	CHKA	3.90.1200.10_17534_2ckoA02				1	1
Tx	N	Missense_Mutation	LUAD	FALSE	S	unknown	CHL1	2.60.40.10_136062_3p3yA03			FALSE	1	1
Tx	N	Missense_Mutation	LUAD	FALSE	S	unknown	CHN1	1.10.555.10_3968_2osaA00			FALSE	1	1
Tx	N	Missense_Mutation	LUAD	FALSE	S	unknown	CHN2	3.30.60.20_5564_1ptqA00			FALSE	1	1
Tx	N	Missense_Mutation	LUAD	FALSE	S	unknown	CHRNB1	2.70.170.10_2370_5afhA00			FALSE	1	1
Tx	N	Missense_Mutation	LUAD	FALSE	S	unknown	CHUK	1.10.510.10_79478_4e3cA01			TRUE	1	1
Tx	N	Missense_Mutation	LUAD	FALSE	S	unknown	CLEC4E	3.10.100.10_12415_2ls8A00			FALSE	2	2
Tx	N	Missense_Mutation	LUAD	FALSE	S	unknown	CLEC9A	3.10.100.10_12461_1ypoA00			FALSE	2	2
Tx	N	Missense_Mutation	LUAD	FALSE	S	unknown	CLIC6	1.20.1050.10_29_2aheA02				1	1
Tx	N	Missense_Mutation	LUAD	FALSE	S	unknown	CNGA4	2.60.120.10_54809_2n7gA00			FALSE	1	1
Tx	N	Missense_Mutation	LUAD	FALSE	S	unknown	CNTN1	2.60.40.10_132453_3s97C02			FALSE	1	1
Tx	N	Missense_Mutation	LUAD	FALSE	S	unknown	CNTN1	2.60.40.10_132453_3s97C02				1	1
Tx	N	Missense_Mutation	LUAD	FALSE	S	unknown	CNTN5	2.60.40.10_134423_5e5uB02			FALSE	1	1
Tx	N	Missense_Mutation	LUAD	FALSE	S	unknown	COL4A1	2.170.240.10_110_1li1A00			FALSE	1	1
Tx	N	Missense_Mutation	LUAD	FALSE	S	unknown	COL8A1	2.60.120.40_2614_4douA01			TRUE	1	1
Tx	N	Missense_Mutation	LUAD	FALSE	S	unknown	COQ5	3.40.50.150_135633_4obwA00			TRUE	1	1
Tx	N	Missense_Mutation	LUAD	FALSE	S	unknown	CORO6	2.130.10.10_103102_2aq5A01			FALSE	2	2
Tx	N	Missense_Mutation	LUAD	FALSE	S	unknown	COX7C	4.10.49.10_133_1occL00			TRUE	1	1
Tx	N	Missense_Mutation	LUAD	FALSE	S	unknown	CPE	3.40.630.10_34847_1uwyA01			TRUE	1	1
Tx	N	Missense_Mutation	LUAD	FALSE	S	unknown	CPXM2	3.40.630.10_34847_1uwyA01			FALSE	1	1
Tx	N	Missense_Mutation	LUAD	FALSE	S	unknown	CPZ	3.40.630.10_34847_1uwyA01			FALSE	1	1
Tx	N	Missense_Mutation	LUAD	FALSE	S	unknown	CRIP1	2.10.110.10_6128_2cu8A00			FALSE	1	1
Tx	N	Missense_Mutation	LUAD	FALSE	S	unknown	CRISPLD2	3.40.33.10_4816_3q2rA00	MC3		FALSE	1	1
Tx	N	Missense_Mutation	LUAD	FALSE	S	unknown	CROT	3.30.559.10_22542_1xl7A03			TRUE	1	1
Tx	N	Missense_Mutation	LUAD	FALSE	S	unknown	CRYBB1	2.60.20.10_2534_1e7nA00			FALSE	1	1
Tx	N	Missense_Mutation	LUAD	FALSE	S	unknown	CRYBB1	2.60.20.10_2537_1ytqA02			FALSE	1	1
Tx	N	Missense_Mutation	LUAD	FALSE	S	unknown	CSE1L	1.25.10.10_70133_1wa5C00			TRUE	1	1
Tx	N	Missense_Mutation	LUAD	FALSE	S	unknown	CSE1L	1.25.10.10_70133_1wa5C00				1	1
Tx	N	Missense_Mutation	LUAD	FALSE	S	unknown	CSK	1.10.510.10_78758_1fpuA02			FALSE	1	1
Tx	N	Missense_Mutation	LUAD	FALSE	S	unknown	CSNK1E	1.10.510.10_78684_3uysA02			TRUE	1	1
Tx	N	Missense_Mutation	LUAD	FALSE	S	unknown	CSNK1G1	1.10.510.10_78684_3uysA02			TRUE	1	1
Tx	N	Missense_Mutation	LUAD	FALSE	S	unknown	CTBP2	3.40.50.720_288342_1mx3A01			TRUE	1	1
Tx	N	Missense_Mutation	LUAD	FALSE	S	unknown	CTDSPL2	3.40.50.1000_57497_1t9zA00			TRUE	1	1
Tx	N	Missense_Mutation	LUAD	FALSE	S	unknown	CTNND2	1.25.10.10_69164_3l6yA01			FALSE	2	2
Tx	N	Missense_Mutation	LUAD	FALSE	S	unknown	CTSD	2.40.70.10_23002_1lyaB00			TRUE	2	2
Tx	N	Missense_Mutation	LUAD	FALSE	S	unknown	CUBN	2.60.120.290_7981_3kq4B03			FALSE	1	1
Tx	N	Missense_Mutation	LUAD	FALSE	S	unknown	CUBN	2.60.120.290_8229_4lmfA03			FALSE	1	1
Tx	N	Missense_Mutation	LUAD	FALSE	S	unknown	CXADR	2.60.40.10_131946_3jz7A01			TRUE	1	1
Tx	N	Missense_Mutation	LUAD	FALSE	S	unknown	CXCL2	2.40.50.40_8841_1icwA00			FALSE	1	1
Tx	N	Missense_Mutation	LUAD	FALSE	S	unknown	CYB5R2	3.40.50.80_12598_1umkA02			FALSE	1	1
Tx	N	Missense_Mutation	LUAD	FALSE	S	unknown	CYB5R4	2.40.30.10_38312_1gvhA02			FALSE	1	1
Tx	N	Missense_Mutation	LUAD	FALSE	S	unknown	CYP26B1	1.10.630.10_29317_3jusA00			FALSE	1	1
Tx	N	Missense_Mutation	LUAD	FALSE	S	unknown	CYP27A1	1.10.630.10_29337_1og2A00			FALSE	2	2
Tx	N	Missense_Mutation	LUAD	FALSE	S	unknown	CYP27C1	1.10.630.10_29337_1og2A00			FALSE	2	2
Tx	N	Missense_Mutation	LUAD	FALSE	S	unknown	CYP2C18	1.10.630.10_29337_1og2A00				1	1
Tx	N	Missense_Mutation	LUAD	FALSE	S	unknown	CYP2C19	1.10.630.10_29337_1og2A00			FALSE	1	1
Tx	N	Missense_Mutation	LUAD	FALSE	S	unknown	CYP4V2	1.10.630.10_29314_1tqnA00				1	1
Tx	N	Missense_Mutation	LUAD	FALSE	S	unknown	CYTH1	2.30.29.30_22636_1fgyA00			TRUE	1	1
Tx	N	Missense_Mutation	LUAD	FALSE	S	unknown	CYTH2	1.10.1000.11_915_2r09A02			TRUE	1	1
Tx	N	Missense_Mutation	LUAD	FALSE	S	unknown	DAZAP1	3.30.70.330_43138_2mssA00			TRUE	1	1
Tx	N	Missense_Mutation	LUAD	FALSE	S	unknown	DCC	2.60.40.10_46013_3lafA02			FALSE	1	1
Tx	N	Missense_Mutation	LUAD	FALSE	S	unknown	DCDC2	3.10.20.230_668_1mfwA00			FALSE	1	1
Tx	N	Missense_Mutation	LUAD	FALSE	S	unknown	DCLK2	1.10.510.10_78946_1tkiA02				1	1
Tx	N	Missense_Mutation	LUAD	FALSE	S	unknown	DDI1	2.40.70.10_23085_2i1aA00			FALSE	1	1
Tx	N	Missense_Mutation	LUAD	FALSE	S	unknown	DDI2	2.40.70.10_23085_2i1aA00			TRUE	1	1
Tx	N	Missense_Mutation	LUAD	FALSE	S	unknown	DDX17	3.40.50.300_627197_3fe2A00			TRUE	1	1
Tx	N	Missense_Mutation	LUAD	FALSE	S	unknown	DDX6	3.40.50.300_630154_2hxyA01			TRUE	1	1
Tx	N	Missense_Mutation	LUAD	FALSE	S	unknown	DHDDS	3.40.1180.10_2844_1jp3A00			TRUE	1	1
Tx	N	Missense_Mutation	LUAD	FALSE	S	unknown	DHDH	3.30.360.10_24436_2o48X02			TRUE	1	1
Tx	N	Missense_Mutation	LUAD	FALSE	S	unknown	DHODH	3.20.20.70_120487_1d3gA00			FALSE	1	1
Tx	N	Missense_Mutation	LUAD	FALSE	S	unknown	DHODH	3.20.20.70_120487_1d3gA00			TRUE	1	1
Tx	N	Missense_Mutation	LUAD	FALSE	S	unknown	DHX9	3.40.50.300_627755_3llmA01			TRUE	1	1
Tx	N	Missense_Mutation	LUAD	FALSE	S	unknown	DIDO1	3.30.40.10_9805_1wemA00			TRUE	1	1
Tx	N	Missense_Mutation	LUAD	FALSE	S	unknown	DMBX1	1.10.10.60_124085_3a01B00			FALSE	1	1
Tx	N	Missense_Mutation	LUAD	FALSE	S	unknown	DNAH11	3.40.50.300_630802_3vkgA05			FALSE	1	1
Tx	N	Missense_Mutation	LUAD	FALSE	S	unknown	DNAH6	3.40.50.300_630802_3vkgA05			FALSE	2	2
Tx	N	Missense_Mutation	LUAD	FALSE	S	unknown	DNAJB5	1.10.287.110_14639_1hdjA00			FALSE	1	1
Tx	N	Missense_Mutation	LUAD	FALSE	S	unknown	DNAJB5	1.10.287.110_14639_1hdjA00				1	1
Tx	N	Missense_Mutation	LUAD	FALSE	S	unknown	DNMT3A	3.40.50.150_133759_2qrvA01		TRUE		1	1
Tx	N	Missense_Mutation	LUAD	FALSE	S	unknown	DOK2	2.30.29.30_22459_1p5tA00			FALSE	1	1
Tx	N	Missense_Mutation	LUAD	FALSE	S	unknown	DPF2	3.30.40.10_60258_5b79A00			TRUE	1	1
Tx	N	Missense_Mutation	LUAD	FALSE	S	unknown	DPP10	2.140.10.30_11540_1z68A01				1	1
Tx	N	Missense_Mutation	LUAD	FALSE	S	unknown	DPP4	2.140.10.30_11540_1z68A01			FALSE	1	1
Tx	N	Missense_Mutation	LUAD	FALSE	S	unknown	DPYSL2	3.20.20.140_40287_2vr2A01			TRUE	1	1
Tx	N	Missense_Mutation	LUAD	FALSE	S	unknown	DPYSL4	3.20.20.140_40287_2vr2A01			FALSE	1	1
Tx	N	Missense_Mutation	LUAD	FALSE	S	unknown	DSC2	2.60.40.60_18813_1edhA02			TRUE	1	1
Tx	N	Missense_Mutation	LUAD	FALSE	S	unknown	DUOX1	3.40.50.80_12661_3a1fA00				1	1
Tx	N	Missense_Mutation	LUAD	FALSE	S	unknown	DUSP22	3.90.190.10_11605_1zzwA00			FALSE	1	1
Tx	N	Missense_Mutation	LUAD	FALSE	S	unknown	DUSP22	3.90.190.10_11605_1zzwA00				1	1
Tx	N	Missense_Mutation	LUAD	FALSE	S	unknown	DUT	2.70.40.10_4910_1q5hA00			TRUE	1	1
Tx	N	Missense_Mutation	LUAD	FALSE	S	unknown	ECI2	1.20.80.10_2714_2cquA00			FALSE	1	1
Tx	N	Missense_Mutation	LUAD	FALSE	S	unknown	EDIL3	2.10.25.10_46337_4d90A01			FALSE	1	1
Tx	N	Missense_Mutation	LUAD	FALSE	S	unknown	EEF1A2	2.40.30.10_35770_4c0sA03			FALSE	1	1
Tx	N	Missense_Mutation	LUAD	FALSE	S	unknown	EEF2	3.40.50.300_627150_1n0uA01			TRUE	1	1
Tx	N	Missense_Mutation	LUAD	FALSE	S	unknown	EFNB2	2.60.40.420_24188_1ikoP00			TRUE	1	1
Tx	N	Missense_Mutation	LUAD	FALSE	S	unknown	EGR1	3.30.160.60_23446_2jp9A02			TRUE	1	1
Tx	N	Missense_Mutation	LUAD	FALSE	S	unknown	EHD1	3.40.50.300_623439_2qptA02			FALSE	1	1
Tx	N	Missense_Mutation	LUAD	FALSE	S	unknown	EHD2	3.40.50.300_623439_2qptA02			FALSE	1	1
Tx	N	Missense_Mutation	LUAD	FALSE	S	unknown	EHD3	3.40.50.300_623439_2qptA02			FALSE	1	1
Tx	N	Missense_Mutation	LUAD	FALSE	S	unknown	EHMT1	2.170.270.10_5100_1mvhA00			TRUE	1	1
Tx	N	Missense_Mutation	LUAD	FALSE	S	unknown	EIF4G1	1.25.40.180_4336_4iulA00			TRUE	1	1
Tx	N	Missense_Mutation	LUAD	FALSE	S	unknown	EIF4G2	1.25.40.180_4336_4iulA00			TRUE	1	1
Tx	N	Missense_Mutation	LUAD	FALSE	S	unknown	EML5	2.130.10.10_103075_4ci8A01			FALSE	1	1
Tx	N	Missense_Mutation	LUAD	FALSE	S	unknown	EML6	2.130.10.10_103075_4ci8A01			FALSE	1	1
Tx	N	Missense_Mutation	LUAD	FALSE	S	unknown	EMR2	2.10.25.10_5390_2bo2A01				1	1
Tx	N	Missense_Mutation	LUAD	FALSE	S	unknown	ENO1	3.20.20.120_249_2psnA02			TRUE	1	1
Tx	N	Missense_Mutation	LUAD	FALSE	S	unknown	ENO3	3.30.390.10_6693_2psnA01			FALSE	1	1
Tx	N	Missense_Mutation	LUAD	FALSE	S	unknown	ENPP2	3.40.570.10_1273_4gtwA02			FALSE	2	2
Tx	N	Missense_Mutation	LUAD	FALSE	S	unknown	EPHA10	2.60.40.10_135943_2x10A04			FALSE	1	1
Tx	N	Missense_Mutation	LUAD	FALSE	S	unknown	EPHA2	1.10.510.10_78758_1fpuA02			FALSE	1	1
Tx	N	Missense_Mutation	LUAD	FALSE	S	unknown	EPHA2	2.60.120.260_4885_2x10A01			FALSE	1	1
Tx	N	Missense_Mutation	LUAD	FALSE	S	unknown	EPHA2	2.60.40.10_135943_2x10A04			FALSE	1	1
Tx	N	Missense_Mutation	LUAD	FALSE	S	unknown	EPHA3	3.30.200.20_2482_1jpaA01			FALSE	1	1
Tx	N	Missense_Mutation	LUAD	FALSE	S	unknown	EPHA6	2.60.40.10_135943_2x10A04			TRUE	1	1
Tx	N	Missense_Mutation	LUAD	FALSE	S	unknown	EPHA7	3.30.200.20_2482_1jpaA01				1	1
Tx	N	Missense_Mutation	LUAD	FALSE	S	unknown	EPHB2	2.60.120.260_35252_1kgyA00			FALSE	1	1
Tx	N	Missense_Mutation	LUAD	FALSE	S	unknown	EPHB2	2.60.120.260_35252_1kgyA00			TRUE	1	1
Tx	N	Missense_Mutation	LUAD	FALSE	S	unknown	EPHB3	1.10.510.10_78758_1fpuA02			FALSE	1	1
Tx	N	Missense_Mutation	LUAD	FALSE	S	unknown	EPHX2	3.40.50.1820_115289_1s8oA03			FALSE	1	1
Tx	N	Missense_Mutation	LUAD	FALSE	S	unknown	EPOR	2.60.40.10_133012_1cn4A01			FALSE	1	1
Tx	N	Missense_Mutation	LUAD	FALSE	S	unknown	EPS8L1	2.30.30.40_19610_1aojA00			TRUE	1	1
Tx	N	Missense_Mutation	LUAD	FALSE	S	unknown	ERBB2	1.10.510.10_60677_1m14A02			TRUE	1	1
Tx	N	Missense_Mutation	LUAD	FALSE	S	unknown	ERBB2	2.10.220.10_5834_1n8zC02				1	1
Tx	N	Missense_Mutation	LUAD	FALSE	S	unknown	ERBB4	2.10.220.10_11246_2ahxA04			FALSE	1	1
Tx	N	Missense_Mutation	LUAD	FALSE	S	unknown	ETFA	3.40.50.620_47213_1efvA02			FALSE	1	1
Tx	N	Missense_Mutation	LUAD	FALSE	S	unknown	EWSR1	4.10.1060.10_1916_1n0zA00			TRUE	1	1
Tx	N	Missense_Mutation	LUAD	FALSE	S	unknown	EXOSC4	3.30.230.70_5303_2nn6B01			TRUE	1	1
Tx	N	Missense_Mutation	LUAD	FALSE	S	unknown	EXOSC5	3.30.230.70_4201_2nn6D00			FALSE	1	1
Tx	N	Missense_Mutation	LUAD	FALSE	S	unknown	EXT2	3.90.550.10_65049_1omxA00		TRUE	FALSE	2	2
Tx	N	Missense_Mutation	LUAD	FALSE	S	unknown	EZH2	2.170.270.10_5098_4mi0A00			FALSE	1	1
Tx	N	Missense_Mutation	LUAD	FALSE	S	unknown	FAH	3.90.850.10_5343_1hyoA02			FALSE	1	1
Tx	N	Missense_Mutation	LUAD	FALSE	S	unknown	FARSB	3.30.930.10_32491_3l4gB04			TRUE	1	1
Tx	N	Missense_Mutation	LUAD	FALSE	S	unknown	FBXO44	2.60.120.260_35072_5b4nA00			FALSE	1	1
Tx	N	Missense_Mutation	LUAD	FALSE	S	unknown	FBXO6	2.60.120.260_35072_5b4nA00			FALSE	1	1
Tx	N	Missense_Mutation	LUAD	FALSE	S	unknown	FBXO8	1.10.220.20_754_4d7qA01			TRUE	1	1
Tx	N	Missense_Mutation	LUAD	FALSE	S	unknown	FICD	1.10.3290.10_3948_5jj6A02			TRUE	1	1
Tx	N	Missense_Mutation	LUAD	FALSE	S	unknown	FN1	2.10.70.10_17461_1e88A03			FALSE	1	1
Tx	N	Missense_Mutation	LUAD	FALSE	S	unknown	FOXA1	1.10.10.10_264994_1d5vA00			FALSE	1	1
Tx	N	Missense_Mutation	LUAD	FALSE	S	unknown	FOXD2	1.10.10.10_264994_1d5vA00				1	1
Tx	N	Missense_Mutation	LUAD	FALSE	S	unknown	FUOM	3.40.1650.10_787_2wcuA01			FALSE	1	1
Tx	N	Missense_Mutation	LUAD	FALSE	S	unknown	FUOM	3.40.1650.10_787_2wcuA01				1	1
Tx	N	Missense_Mutation	LUAD	FALSE	S	unknown	FZD7	1.10.2000.10_1020_5bpbA00			FALSE	1	1
Tx	N	Missense_Mutation	LUAD	FALSE	S	unknown	GABPB1	1.25.40.20_28764_1awcB00			FALSE	1	1
Tx	N	Missense_Mutation	LUAD	FALSE	S	unknown	GABRR2	1.20.58.390_2640_4cofA02			FALSE	1	1
Tx	N	Missense_Mutation	LUAD	FALSE	S	unknown	GAK	1.10.510.10_76729_4c57A00			FALSE	1	1
Tx	N	Missense_Mutation	LUAD	FALSE	S	unknown	GALNT1	3.90.550.10_1227_1xhbA01			TRUE	2	2
Tx	N	Missense_Mutation	LUAD	FALSE	S	unknown	GALNT10	3.90.550.10_2450_2d7iA01			TRUE	1	1
Tx	N	Missense_Mutation	LUAD	FALSE	S	unknown	GALNT16	3.90.550.10_64971_2ffuA01			FALSE	1	1
Tx	N	Missense_Mutation	LUAD	FALSE	S	unknown	GALNT18	3.90.550.10_64971_2ffuA01			FALSE	1	1
Tx	N	Missense_Mutation	LUAD	FALSE	S	unknown	GALNT8	3.90.550.10_64971_2ffuA01			FALSE	1	1
Tx	N	Missense_Mutation	LUAD	FALSE	S	unknown	GBE1	2.60.40.1180_13735_4bzyA03			TRUE	1	1
Tx	N	Missense_Mutation	LUAD	FALSE	S	unknown	GBP4	1.20.1000.10_1782_1dg3A01			FALSE	1	1
Tx	N	Missense_Mutation	LUAD	FALSE	S	unknown	GBP4	3.40.50.300_632304_1dg3A02			FALSE	1	1
Tx	N	Missense_Mutation	LUAD	FALSE	S	unknown	GCDH	1.10.540.10_15764_1egcA01				1	1
Tx	N	Missense_Mutation	LUAD	FALSE	S	unknown	GCH1	3.30.1130.10_4249_1fb1A02			TRUE	1	1
Tx	N	Missense_Mutation	LUAD	FALSE	S	unknown	GDA	3.20.20.140_40745_2uz9A02			FALSE	1	1
Tx	N	Missense_Mutation	LUAD	FALSE	S	unknown	GDF5	2.10.90.10_2838_4n1dA00			FALSE	1	1
Tx	N	Missense_Mutation	LUAD	FALSE	S	unknown	GFPT1	3.40.50.10490_21123_2v4mA01			TRUE	1	1
Tx	N	Missense_Mutation	LUAD	FALSE	S	unknown	GGA3	2.60.40.1230_658_1na8A00			TRUE	1	1
Tx	N	Missense_Mutation	LUAD	FALSE	S	unknown	GIGYF2	3.30.1490.40_688_1wh2A01			FALSE	1	1
Tx	N	Missense_Mutation	LUAD	FALSE	S	unknown	GIPC3	2.30.42.10_24207_1ujvA00			FALSE	1	1
Tx	N	Missense_Mutation	LUAD	FALSE	S	unknown	GJC1	1.20.1440.80_715_2zw3A00			FALSE	1	1
Tx	N	Missense_Mutation	LUAD	FALSE	S	unknown	GLIPR1	3.40.33.10_4816_3q2rA00			FALSE	1	1
Tx	N	Missense_Mutation	LUAD	FALSE	S	unknown	GLS	3.40.710.10_22236_4bqmA00			TRUE	1	1
Tx	N	Missense_Mutation	LUAD	FALSE	S	unknown	GLT1D1	3.40.50.2000_97302_2x6qA02			FALSE	1	1
Tx	N	Missense_Mutation	LUAD	FALSE	S	unknown	GLT8D2	3.90.550.10_65276_1g9rA00			FALSE	1	1
Tx	N	Missense_Mutation	LUAD	FALSE	S	unknown	GLTP	1.10.3520.10_418_1swxA01				1	1
Tx	N	Missense_Mutation	LUAD	FALSE	S	unknown	GLUD1	3.40.50.720_291696_1l1fA02			TRUE	1	1
Tx	N	Missense_Mutation	LUAD	FALSE	S	unknown	GLYCTK	3.40.1480.10_607_2b8nA01			FALSE	1	1
Tx	N	Missense_Mutation	LUAD	FALSE	S	unknown	GMPS	3.40.50.620_89013_2vxoA02			FALSE	1	1
Tx	N	Missense_Mutation	LUAD	FALSE	S	unknown	GNAI3	3.40.50.300_628018_1shzA01			TRUE	3	3
Tx	N	Missense_Mutation	LUAD	FALSE	S	unknown	GNB5	2.130.10.10_102892_4kfmB00				1	1
Tx	N	Missense_Mutation	LUAD	FALSE	S	unknown	GNG12	4.10.260.10_488_4kfmG00			TRUE	1	1
Tx	N	Missense_Mutation	LUAD	FALSE	S	unknown	GPI	3.40.50.10490_21115_1u0eA02			FALSE	1	1
Tx	N	Missense_Mutation	LUAD	FALSE	S	unknown	GPT2	3.40.640.10_63395_3ihjA03			TRUE	1	1
Tx	N	Missense_Mutation	LUAD	FALSE	S	unknown	GRAP2	3.30.505.10_4293_1bm2A00			FALSE	1	1
Tx	N	Missense_Mutation	LUAD	FALSE	S	unknown	GRB2	2.30.30.40_19409_1azeA00			TRUE	1	1
Tx	N	Missense_Mutation	LUAD	FALSE	S	unknown	GRIA1	3.40.50.2300_151167_2wjwA01			FALSE	1	1
Tx	N	Missense_Mutation	LUAD	FALSE	S	unknown	GRIK1	3.40.190.10_203262_5cmmA02			FALSE	1	1
Tx	N	Missense_Mutation	LUAD	FALSE	S	unknown	GRIN2C	3.40.190.10_203752_5h8fA02				1	1
Tx	N	Missense_Mutation	LUAD	FALSE	S	unknown	GRIN3A	3.40.190.10_203752_5h8fA02			FALSE	1	1
Tx	N	Missense_Mutation	LUAD	FALSE	S	unknown	GSR	3.50.50.60_85488_1bwcA02			FALSE	1	1
Tx	N	Missense_Mutation	LUAD	FALSE	S	unknown	GSS	3.30.1490.50_217_2hgsA05			TRUE	1	1
Tx	N	Missense_Mutation	LUAD	FALSE	S	unknown	GTF2B	1.10.472.10_9860_1c9bA01				1	1
Tx	N	Missense_Mutation	LUAD	FALSE	S	unknown	GTF2B	1.10.472.10_9888_1c9bA02			FALSE	1	1
Tx	N	Missense_Mutation	LUAD	FALSE	S	unknown	GTF2B	2.20.25.10_6786_1dl6A00			TRUE	1	1
Tx	N	Missense_Mutation	LUAD	FALSE	S	unknown	GTF2H1	2.30.29.30_18037_1pfjA00			TRUE	1	1
Tx	N	Missense_Mutation	LUAD	FALSE	S	unknown	H2AFY2	3.40.220.10_4935_1zr3A00				1	1
Tx	N	Missense_Mutation	LUAD	FALSE	S	unknown	H2AFZ	1.10.20.10_5613_1u35C00			TRUE	1	1
Tx	N	Missense_Mutation	LUAD	FALSE	S	unknown	H3F3B	1.10.20.10_5616_2cv5A00			TRUE	1	1
Tx	N	Missense_Mutation	LUAD	FALSE	S	unknown	H6PD	3.40.50.1360_8336_1ne7A00				1	1
Tx	N	Missense_Mutation	LUAD	FALSE	S	unknown	HAAO	2.60.120.10_54493_2qnkA00				1	1
Tx	N	Missense_Mutation	LUAD	FALSE	S	unknown	HAT1	3.40.630.30_55505_2p0wA02			TRUE	1	1
Tx	N	Missense_Mutation	LUAD	FALSE	S	unknown	HCN3	1.10.287.630_1328_3otfA01			FALSE	1	1
Tx	N	Missense_Mutation	LUAD	FALSE	S	unknown	HDAC10	3.40.800.20_2855_2vqjA00			TRUE	1	1
Tx	N	Missense_Mutation	LUAD	FALSE	S	unknown	HDLBP	3.30.1370.10_3275_2ctmA00				1	1
Tx	N	Missense_Mutation	LUAD	FALSE	S	unknown	HERC2	2.130.10.30_7612_4l1mA00			TRUE	1	1
Tx	N	Missense_Mutation	LUAD	FALSE	S	unknown	HERC2	2.130.10.30_7612_4l1mA00				1	1
Tx	N	Missense_Mutation	LUAD	FALSE	S	unknown	HEXA	3.30.379.10_2333_1nouA01				1	1
Tx	N	Missense_Mutation	LUAD	FALSE	S	unknown	HFM1	3.40.50.300_634780_4f91B01			FALSE	1	1
Tx	N	Missense_Mutation	LUAD	FALSE	S	unknown	HIST1H2AE	1.10.20.10_5613_1u35C00			FALSE	1	1
Tx	N	Missense_Mutation	LUAD	FALSE	S	unknown	HIST1H3B	1.10.20.10_5616_2cv5A00			TRUE	1	1
Tx	N	Missense_Mutation	LUAD	FALSE	S	unknown	HIST1H3C	1.10.20.10_5616_2cv5A00			FALSE	1	1
Tx	N	Missense_Mutation	LUAD	FALSE	S	unknown	HIST1H4E	1.10.20.10_5700_2cv5B00		TRUE	TRUE	1	1
Tx	N	Missense_Mutation	LUAD	FALSE	S	unknown	HNMT	3.40.50.150_131649_1jqdA00			TRUE	1	1
Tx	N	Missense_Mutation	LUAD	FALSE	S	unknown	HNRNPF	3.30.70.330_43342_2hglA01				1	1
Tx	N	Missense_Mutation	LUAD	FALSE	S	unknown	HOXD9	1.10.10.60_124199_2ld5A00				1	1
Tx	N	Missense_Mutation	LUAD	FALSE	S	unknown	HPX	2.110.10.10_1526_1qhuA01			FALSE	1	1
Tx	N	Missense_Mutation	LUAD	FALSE	S	unknown	HS2ST1	3.40.50.300_623791_3f5fA02				1	1
Tx	N	Missense_Mutation	LUAD	FALSE	S	unknown	HSCB	1.10.287.110_14236_3bvoA01				1	1
Tx	N	Missense_Mutation	LUAD	FALSE	S	unknown	HSD17B11	3.40.50.720_290086_1yb1A01				1	1
Tx	N	Missense_Mutation	LUAD	FALSE	S	unknown	HSPA2	2.60.34.10_3656_4po2A01			FALSE	1	1
Tx	N	Missense_Mutation	LUAD	FALSE	S	unknown	HSPA5	2.60.34.10_3656_4po2A01				1	1
Tx	N	Missense_Mutation	LUAD	FALSE	S	unknown	HSPA5	3.90.640.10_7805_3iucA04			TRUE	1	1
Tx	N	Missense_Mutation	LUAD	FALSE	S	unknown	HYAL2	3.20.20.70_120246_2pe4A00			FALSE	1	1
Tx	N	Missense_Mutation	LUAD	FALSE	S	unknown	HYAL3	3.20.20.70_120246_2pe4A00			FALSE	1	1
Tx	N	Missense_Mutation	LUAD	FALSE	S	unknown	HYI	3.20.20.150_10716_1k77A00				1	1
Tx	N	Missense_Mutation	LUAD	FALSE	S	unknown	ICAM1	2.60.40.10_135849_1p53A01			TRUE	1	1
Tx	N	Missense_Mutation	LUAD	FALSE	S	unknown	ICAM5	2.60.40.10_137886_1ij9A02			FALSE	1	1
Tx	N	Missense_Mutation	LUAD	FALSE	S	unknown	IDH2	3.40.718.10_9686_1t09A00			TRUE	1	1
Tx	N	Missense_Mutation	LUAD	FALSE	S	unknown	IGF1R	3.80.20.20_3267_2hr7A03			TRUE	1	1
Tx	N	Missense_Mutation	LUAD	FALSE	S	unknown	IKBKB	1.10.510.10_79478_4e3cA01			TRUE	1	1
Tx	N	Missense_Mutation	LUAD	FALSE	S	unknown	IL1RN	2.80.10.50_13311_4p0jA00			TRUE	1	1
Tx	N	Missense_Mutation	LUAD	FALSE	S	unknown	IL20RA	2.60.40.10_132504_4dohE01				1	1
Tx	N	Missense_Mutation	LUAD	FALSE	S	unknown	IL20RA	2.60.40.10_132561_4dohE02			TRUE	1	1
Tx	N	Missense_Mutation	LUAD	FALSE	S	unknown	IL22RA1	2.60.40.10_133069_3dgcR01			FALSE	1	1
Tx	N	Missense_Mutation	LUAD	FALSE	S	unknown	IL5RA	2.60.40.10_132488_3qt2A02			FALSE	1	1
Tx	N	Missense_Mutation	LUAD	FALSE	S	unknown	INMT	3.40.50.150_135792_2a14A00				1	1
Tx	N	Missense_Mutation	LUAD	FALSE	S	unknown	INPP5B	3.60.10.10_13460_4cmnA00			TRUE	2	2
Tx	N	Missense_Mutation	LUAD	FALSE	S	unknown	INSR	3.80.20.20_3267_2hr7A03	MC3		TRUE	1	1
Tx	N	Missense_Mutation	LUAD	FALSE	S	unknown	IPO11	1.25.10.10_70133_1wa5C00			TRUE	1	1
Tx	N	Missense_Mutation	LUAD	FALSE	S	unknown	IPO13	1.25.10.10_69893_2x1gF00			TRUE	1	1
Tx	N	Missense_Mutation	LUAD	FALSE	S	unknown	IPO4	1.25.10.10_69180_3w3uA01			TRUE	1	1
Tx	N	Missense_Mutation	LUAD	FALSE	S	unknown	IPO7	1.25.10.10_70133_1wa5C00			TRUE	1	1
Tx	N	Missense_Mutation	LUAD	FALSE	S	unknown	IQGAP2	1.10.506.10_1273_3fayA00			FALSE	1	1
Tx	N	Missense_Mutation	LUAD	FALSE	S	unknown	IQGAP3	1.10.418.10_4696_2rr8A00				1	1
Tx	N	Missense_Mutation	LUAD	FALSE	S	unknown	IRF8	1.10.10.10_264742_1if1A00			FALSE	1	1
Tx	N	Missense_Mutation	LUAD	FALSE	S	unknown	IRF8	2.60.200.10_514_1j2fA00			FALSE	1	1
Tx	N	Missense_Mutation	LUAD	FALSE	S	unknown	IRF9	1.10.10.10_264742_1if1A00			TRUE	1	1
Tx	N	Missense_Mutation	LUAD	FALSE	S	unknown	IRS2	2.30.29.30_22481_1irsA00			FALSE	1	1
Tx	N	Missense_Mutation	LUAD	FALSE	S	unknown	ITGA2B	2.60.40.1460_708_1jv2A02			FALSE	1	1
Tx	N	Missense_Mutation	LUAD	FALSE	S	unknown	ITGA4	2.130.10.130_8356_1jv2A01			FALSE	1	1
Tx	N	Missense_Mutation	LUAD	FALSE	S	unknown	ITGA7	2.130.10.130_8356_1jv2A01			FALSE	1	1
Tx	N	Missense_Mutation	LUAD	FALSE	S	unknown	ITGAL	2.130.10.130_8314_5e6rA01			FALSE	1	1
Tx	N	Missense_Mutation	LUAD	FALSE	S	unknown	ITGAM	2.60.40.1460_697_3k6sA03			FALSE	1	1
Tx	N	Missense_Mutation	LUAD	FALSE	S	unknown	ITGAV	2.130.10.130_8356_1jv2A01			TRUE	1	1
Tx	N	Missense_Mutation	LUAD	FALSE	S	unknown	ITGAV	2.60.40.1460_708_1jv2A02			TRUE	1	1
Tx	N	Missense_Mutation	LUAD	FALSE	S	unknown	ITGAX	2.130.10.130_580_3k6sA01			FALSE	1	1
Tx	N	Missense_Mutation	LUAD	FALSE	S	unknown	ITGB2	2.10.25.10_46569_1yukB02				1	1
Tx	N	Missense_Mutation	LUAD	FALSE	S	unknown	ITGB2	3.40.50.410_19584_1jv2B02			TRUE	1	1
Tx	N	Missense_Mutation	LUAD	FALSE	S	unknown	ITGB4	3.40.50.410_19584_1jv2B02				1	1
Tx	N	Missense_Mutation	LUAD	FALSE	S	unknown	ITGB7	3.40.50.410_19584_1jv2B02			FALSE	1	1
Tx	N	Missense_Mutation	LUAD	FALSE	S	unknown	ITGB8	3.40.50.410_19584_1jv2B02			TRUE	1	1
Tx	N	Missense_Mutation	LUAD	FALSE	S	unknown	ITK	1.10.510.10_78758_1fpuA02				1	1
Tx	N	Missense_Mutation	LUAD	FALSE	S	unknown	ITSN2	2.30.30.40_19683_3jv3A01			FALSE	1	1
Tx	N	Missense_Mutation	LUAD	FALSE	S	unknown	KCNA2	1.20.120.350_4198_3lutB02				1	1
Tx	N	Missense_Mutation	LUAD	FALSE	S	unknown	KCNA3	3.30.710.10_13792_4jtaB01			FALSE	1	1
Tx	N	Missense_Mutation	LUAD	FALSE	S	unknown	KCNC3	1.20.120.350_4263_4jtaB02			FALSE	1	1
Tx	N	Missense_Mutation	LUAD	FALSE	S	unknown	KCND3	3.30.710.10_13753_1s1gA00			FALSE	1	1
Tx	N	Missense_Mutation	LUAD	FALSE	S	unknown	KCNJ11	2.60.40.1400_477_2qksA02			TRUE	1	1
Tx	N	Missense_Mutation	LUAD	FALSE	S	unknown	KCNJ12	1.10.287.70_16892_3syaA02			FALSE	1	1
Tx	N	Missense_Mutation	LUAD	FALSE	S	unknown	KCNJ12	1.10.287.70_16892_3syaA02			TRUE	1	1
Tx	N	Missense_Mutation	LUAD	FALSE	S	unknown	KCNN1	1.10.287.70_17045_1g4yB00			FALSE	1	1
Tx	N	Missense_Mutation	LUAD	FALSE	S	unknown	KCTD14	3.30.710.10_13792_4jtaB01				1	1
Tx	N	Missense_Mutation	LUAD	FALSE	S	unknown	KDM2B	2.60.120.650_3353_2wwuA01			TRUE	1	1
Tx	N	Missense_Mutation	LUAD	FALSE	S	unknown	KDM4A	2.60.120.650_3317_2gp3A01			TRUE	2	2
Tx	N	Missense_Mutation	LUAD	FALSE	S	unknown	KDM4B	2.60.120.650_3317_2gp3A01			FALSE	1	1
Tx	N	Missense_Mutation	LUAD	FALSE	S	unknown	KHK	3.40.1190.20_17086_2hlzA00			FALSE	1	1
Tx	N	Missense_Mutation	LUAD	FALSE	S	unknown	KIF15	3.40.850.10_4688_4h1gA02			FALSE	1	1
Tx	N	Missense_Mutation	LUAD	FALSE	S	unknown	KIF17	3.40.850.10_4688_4h1gA02			FALSE	1	1
Tx	N	Missense_Mutation	LUAD	FALSE	S	unknown	KIF19	3.40.850.10_4688_4h1gA02			FALSE	1	1
Tx	N	Missense_Mutation	LUAD	FALSE	S	unknown	KIF1B	2.60.200.20_8178_2eh0A01			TRUE	1	1
Tx	N	Missense_Mutation	LUAD	FALSE	S	unknown	KIF22	3.40.850.10_4688_4h1gA02			FALSE	1	1
Tx	N	Missense_Mutation	LUAD	FALSE	S	unknown	KIF3A	3.40.850.10_4688_4h1gA02			FALSE	1	1
Tx	N	Missense_Mutation	LUAD	FALSE	S	unknown	KIF3B	3.40.850.10_4688_4h1gA02			FALSE	1	1
Tx	N	Missense_Mutation	LUAD	FALSE	S	unknown	KIF5A	3.40.850.10_4688_4h1gA02				1	1
Tx	N	Missense_Mutation	LUAD	FALSE	S	unknown	KIT	2.60.40.10_138383_2e9wA04				1	1
Tx	N	Missense_Mutation	LUAD	FALSE	S	unknown	KLK12	2.40.10.10_46285_1h4wA01			FALSE	1	1
Tx	N	Missense_Mutation	LUAD	FALSE	S	unknown	KLRG1	3.10.100.10_7439_3ff7C00				1	1
Tx	N	Missense_Mutation	LUAD	FALSE	S	unknown	KPNA1	1.25.10.10_69631_2jdqA00			FALSE	1	1
Tx	N	Missense_Mutation	LUAD	FALSE	S	unknown	KPNA3	1.25.10.10_10704_4uaeA00			TRUE	1	1
Tx	N	Missense_Mutation	LUAD	FALSE	S	unknown	KRAS	3.40.50.300_634947_3bfkA00	MC3	TRUE	TRUE	3	3
Tx	N	Missense_Mutation	LUAD	FALSE	S	unknown	KRT15	1.20.5.170_1677_3tnuA00			FALSE	1	1
Tx	N	Missense_Mutation	LUAD	FALSE	S	unknown	KYNU	3.40.640.10_63117_2hzpA02			FALSE	1	1
Tx	N	Missense_Mutation	LUAD	FALSE	S	unknown	KYNU	3.40.640.10_63117_2hzpA02				1	1
Tx	N	Missense_Mutation	LUAD	FALSE	S	unknown	L3MBTL2	2.30.30.140_3079_1oyxA01			FALSE	1	1
Tx	N	Missense_Mutation	LUAD	FALSE	S	unknown	LAMA3	2.60.120.200_24986_2jd4A02			FALSE	1	1
Tx	N	Missense_Mutation	LUAD	FALSE	S	unknown	LAMC3	2.10.25.10_45095_1kloA02			FALSE	1	1
Tx	N	Missense_Mutation	LUAD	FALSE	S	unknown	LCMT2	3.40.50.150_135011_2zw9A01			FALSE	2	2
Tx	N	Missense_Mutation	LUAD	FALSE	S	unknown	LCTL	3.20.20.80_52946_4gxpA00			FALSE	1	1
Tx	N	Missense_Mutation	LUAD	FALSE	S	unknown	LDHA	3.90.110.10_2209_2ldxA02			TRUE	1	1
Tx	N	Missense_Mutation	LUAD	FALSE	S	unknown	LDHAL6A	3.40.50.720_290038_2ldxA01				1	1
Tx	N	Missense_Mutation	LUAD	FALSE	S	unknown	LIG3	3.30.1740.10_432_1uw0A01			FALSE	1	1
Tx	N	Missense_Mutation	LUAD	FALSE	S	unknown	LIN7A	1.10.287.650_467_1y74A00			FALSE	1	1
Tx	N	Missense_Mutation	LUAD	FALSE	S	unknown	LIN7B	2.30.42.10_24039_2dc2A00			FALSE	1	1
Tx	N	Missense_Mutation	LUAD	FALSE	S	unknown	LIPC	2.60.60.20_2394_2oxeA02			FALSE	1	1
Tx	N	Missense_Mutation	LUAD	FALSE	S	unknown	LRBA	1.10.1540.10_596_1mi1A02			FALSE	1	1
Tx	N	Missense_Mutation	LUAD	FALSE	S	unknown	LRIG2	2.60.40.10_138383_2e9wA04			TRUE	1	1
Tx	N	Missense_Mutation	LUAD	FALSE	S	unknown	LRP4	2.120.10.30_33068_3s2kA01			FALSE	1	1
Tx	N	Missense_Mutation	LUAD	FALSE	S	unknown	LRP5	2.120.10.30_32876_3s2kA02			FALSE	1	1
Tx	N	Missense_Mutation	LUAD	FALSE	S	unknown	LRRC4B	3.80.10.10_105374_3zynA00				1	1
Tx	N	Missense_Mutation	LUAD	FALSE	S	unknown	LRRC4C	3.80.10.10_4094_3zyjA01			FALSE	1	1
Tx	N	Missense_Mutation	LUAD	FALSE	S	unknown	LTK	3.30.200.20_411_2xb7A01			FALSE	1	1
Tx	N	Missense_Mutation	LUAD	FALSE	S	unknown	MACROD2	3.40.220.10_5051_3q6zA00			FALSE	1	1
Tx	N	Missense_Mutation	LUAD	FALSE	S	unknown	MAD2L1	3.30.900.10_576_1dujA00	MC3		FALSE	1	1
Tx	N	Missense_Mutation	LUAD	FALSE	S	unknown	MAGI1	2.30.42.10_23883_1ueqA00				1	1
Tx	N	Missense_Mutation	LUAD	FALSE	S	unknown	MAGI2	2.30.42.10_23997_1uewA00			FALSE	1	1
Tx	N	Missense_Mutation	LUAD	FALSE	S	unknown	MAGI3	3.30.63.10_1798_1kgdA02			FALSE	1	1
Tx	N	Missense_Mutation	LUAD	FALSE	S	unknown	MAN1A1	1.50.10.10_18715_1fmiA00			FALSE	1	1
Tx	N	Missense_Mutation	LUAD	FALSE	S	unknown	MAN1C1	1.50.10.10_18715_1fmiA00			FALSE	1	1
Tx	N	Missense_Mutation	LUAD	FALSE	S	unknown	MAP2K1	3.30.200.20_7665_3eqcA01	MC3			1	1
Tx	N	Missense_Mutation	LUAD	FALSE	S	unknown	MAP2K2	1.10.510.10_78985_1s9jA02			FALSE	1	1
Tx	N	Missense_Mutation	LUAD	FALSE	S	unknown	MAP2K3	1.10.510.10_78985_1s9jA02	MC3		FALSE	1	1
Tx	N	Missense_Mutation	LUAD	FALSE	S	unknown	MAP2K7	1.10.510.10_78985_1s9jA02			TRUE	1	1
Tx	N	Missense_Mutation	LUAD	FALSE	S	unknown	MAP3K4	1.10.510.10_79224_2clqA02			FALSE	1	1
Tx	N	Missense_Mutation	LUAD	FALSE	S	unknown	MAPK1	1.10.510.10_78730_1lewA02			FALSE	1	1
Tx	N	Missense_Mutation	LUAD	FALSE	S	unknown	MAPK3	1.10.510.10_78730_1lewA02				1	1
Tx	N	Missense_Mutation	LUAD	FALSE	S	unknown	MAPK7	1.10.510.10_78730_1lewA02			FALSE	1	1
Tx	N	Missense_Mutation	LUAD	FALSE	S	unknown	MARS2	1.10.730.10_14330_1f4lA03			FALSE	1	1
Tx	N	Missense_Mutation	LUAD	FALSE	S	unknown	MASP2	2.40.10.10_46927_1q3xA02			FALSE	1	1
Tx	N	Missense_Mutation	LUAD	FALSE	S	unknown	MASP2	2.40.10.10_47689_1q3xA03			FALSE	1	1
Tx	N	Missense_Mutation	LUAD	FALSE	S	unknown	MBD2	3.30.890.10_688_1d9nA00			TRUE	1	1
Tx	N	Missense_Mutation	LUAD	FALSE	S	unknown	MBTPS1	3.40.50.200_10257_3lxuX01			TRUE	1	1
Tx	N	Missense_Mutation	LUAD	FALSE	S	unknown	MCM2	3.40.50.300_629962_4r7zA00				1	1
Tx	N	Missense_Mutation	LUAD	FALSE	S	unknown	MCM4	3.40.50.300_629962_4r7zA00			TRUE	1	1
Tx	N	Missense_Mutation	LUAD	FALSE	S	unknown	MCM4	3.40.50.300_629962_4r7zA00				1	1
Tx	N	Missense_Mutation	LUAD	FALSE	S	unknown	MDH2	3.90.110.10_4189_2dfdA02			FALSE	1	1
Tx	N	Missense_Mutation	LUAD	FALSE	S	unknown	MDK	2.20.60.10_34_1mknA00			TRUE	2	2
Tx	N	Missense_Mutation	LUAD	FALSE	S	unknown	MEF2A	3.40.1810.10_2053_5f28A00			FALSE	1	1
Tx	N	Missense_Mutation	LUAD	FALSE	S	unknown	MEGF6	2.10.25.10_45878_1autL02				1	1
Tx	N	Missense_Mutation	LUAD	FALSE	S	unknown	METAP1D	3.90.230.10_9119_1b59A01			TRUE	1	1
Tx	N	Missense_Mutation	LUAD	FALSE	S	unknown	METTL21C	3.40.50.150_135963_4lecA00			FALSE	1	1
Tx	N	Missense_Mutation	LUAD	FALSE	S	unknown	MEX3D	3.30.1370.10_8205_2dgrA01			TRUE	1	1
Tx	N	Missense_Mutation	LUAD	FALSE	S	unknown	MGAT1	3.90.550.10_65324_1fo8A01				1	1
Tx	N	Missense_Mutation	LUAD	FALSE	S	unknown	MGLL	3.40.50.1820_115534_3hjuA00			FALSE	1	1
Tx	N	Missense_Mutation	LUAD	FALSE	S	unknown	MGLL	3.40.50.1820_115534_3hjuA00			TRUE	1	1
Tx	N	Missense_Mutation	LUAD	FALSE	S	unknown	MLST8	2.130.10.10_103448_4jsnC01			TRUE	1	1
Tx	N	Missense_Mutation	LUAD	FALSE	S	unknown	MMAB	1.20.1200.10_1240_2idxA00			TRUE	1	1
Tx	N	Missense_Mutation	LUAD	FALSE	S	unknown	MMP14	3.40.390.10_13247_1gkcA00				1	1
Tx	N	Missense_Mutation	LUAD	FALSE	S	unknown	MMP3	3.40.390.10_13247_1gkcA00			FALSE	1	1
Tx	N	Missense_Mutation	LUAD	FALSE	S	unknown	MMP9	3.40.390.10_13247_1gkcA00			FALSE	1	1
Tx	N	Missense_Mutation	LUAD	FALSE	S	unknown	MOB1B	1.20.140.30_460_4lqqB00			TRUE	1	1
Tx	N	Missense_Mutation	LUAD	FALSE	S	unknown	MRPL11	3.30.1550.10_1270_3j7yJ01			FALSE	1	1
Tx	N	Missense_Mutation	LUAD	FALSE	S	unknown	MRPL48	3.30.70.600_1078_4v1ak00			TRUE	1	1
Tx	N	Missense_Mutation	LUAD	FALSE	S	unknown	MRPS9	3.30.230.10_28352_5a2qQ00			TRUE	1	1
Tx	N	Missense_Mutation	LUAD	FALSE	S	unknown	MSH2	3.30.420.110_1266_2o8bA02				1	1
Tx	N	Missense_Mutation	LUAD	FALSE	S	unknown	MSI1	3.30.70.330_43138_2mssA00			FALSE	1	1
Tx	N	Missense_Mutation	LUAD	FALSE	S	unknown	MTHFS	3.40.50.10420_4417_3hxtA00			TRUE	1	1
Tx	N	Missense_Mutation	LUAD	FALSE	S	unknown	MTMR2	2.30.29.30_22583_1lw3A01			TRUE	1	1
Tx	N	Missense_Mutation	LUAD	FALSE	S	unknown	MYOM1	2.60.40.10_135901_2r15A01			FALSE	1	1
Tx	N	Missense_Mutation	LUAD	FALSE	S	unknown	MYOM1	2.60.40.10_135985_2y23A03			FALSE	1	1
Tx	N	Missense_Mutation	LUAD	FALSE	S	unknown	NAALADL1	3.40.630.10_34828_1z8lA01			FALSE	1	1
Tx	N	Missense_Mutation	LUAD	FALSE	S	unknown	NAALADL2	3.50.30.30_4585_1z8lA02			FALSE	1	1
Tx	N	Missense_Mutation	LUAD	FALSE	S	unknown	NACC1	3.30.710.10_7110_3ga1A00				1	1
Tx	N	Missense_Mutation	LUAD	FALSE	S	unknown	NAPSA	2.40.70.10_22912_1bbsA01			TRUE	1	1
Tx	N	Missense_Mutation	LUAD	FALSE	S	unknown	NCAM1	2.60.40.10_526_2e3vA00			FALSE	1	1
Tx	N	Missense_Mutation	LUAD	FALSE	S	unknown	NCAM2	2.60.40.10_137185_1ya5A01			TRUE	1	1
Tx	N	Missense_Mutation	LUAD	FALSE	S	unknown	NCF4	3.10.20.90_15893_2dybA03			TRUE	1	1
Tx	N	Missense_Mutation	LUAD	FALSE	S	unknown	NDRG4	3.40.50.1820_115352_2qmqA00			TRUE	1	1
Tx	N	Missense_Mutation	LUAD	FALSE	S	unknown	NF1	1.10.506.10_1331_1nf1A02			TRUE	2	2
Tx	N	Missense_Mutation	LUAD	FALSE	S	unknown	NF2	1.20.80.10_2751_1ni2A02		TRUE	TRUE	1	1
Tx	N	Missense_Mutation	LUAD	FALSE	S	unknown	NHP2L1	3.30.1330.30_6745_1e7kA00			TRUE	1	1
Tx	N	Missense_Mutation	LUAD	FALSE	S	unknown	NLGN2	3.40.50.1820_115121_1mx1A00			TRUE	1	1
Tx	N	Missense_Mutation	LUAD	FALSE	S	unknown	NOP2	3.40.50.150_135561_1sqfA04			TRUE	1	1
Tx	N	Missense_Mutation	LUAD	FALSE	S	unknown	NOP2	3.40.50.150_135561_1sqfA04				1	1
Tx	N	Missense_Mutation	LUAD	FALSE	S	unknown	NOS1	1.20.990.10_1229_1f20A02				1	1
Tx	N	Missense_Mutation	LUAD	FALSE	S	unknown	NOS1	3.40.50.360_16148_3hr4A02			FALSE	1	1
Tx	N	Missense_Mutation	LUAD	FALSE	S	unknown	NR6A1	3.30.50.10_4111_1by4A00	MC3		FALSE	1	1
Tx	N	Missense_Mutation	LUAD	FALSE	S	unknown	NTRK3	2.60.40.10_136146_1he7A00			FALSE	1	1
Tx	N	Missense_Mutation	LUAD	FALSE	S	unknown	NUDT16L1	3.90.79.10_21341_3kvhA00			TRUE	1	1
Tx	N	Missense_Mutation	LUAD	FALSE	S	unknown	NUDT18	3.90.79.10_21625_3gg6A00			FALSE	1	1
Tx	N	Missense_Mutation	LUAD	FALSE	S	unknown	NUP133	2.130.10.10_104905_1xksA00				1	1
Tx	N	Missense_Mutation	LUAD	FALSE	S	unknown	OAT	3.90.1150.10_81177_1gbnA01			TRUE	1	1
Tx	N	Missense_Mutation	LUAD	FALSE	S	unknown	OMP	2.60.120.390_8_1jobA00			FALSE	1	1
Tx	N	Missense_Mutation	LUAD	FALSE	S	unknown	ONECUT2	1.10.10.60_124017_1s7eA02			FALSE	1	1
Tx	N	Missense_Mutation	LUAD	FALSE	S	unknown	OXCT1	3.40.1080.10_5890_3dlxA02			FALSE	1	1
Tx	N	Missense_Mutation	LUAD	FALSE	S	unknown	PABPC4	3.30.70.330_43148_1cvjA01			TRUE	1	1
Tx	N	Missense_Mutation	LUAD	FALSE	S	unknown	PABPC4L	3.30.70.330_43271_1cvjA02			FALSE	1	1
Tx	N	Missense_Mutation	LUAD	FALSE	S	unknown	PAPOLG	3.30.460.10_18087_1fa0A02			TRUE	1	1
Tx	N	Missense_Mutation	LUAD	FALSE	S	unknown	PARD6G	3.10.20.90_16323_1wmhB00				1	1
Tx	N	Missense_Mutation	LUAD	FALSE	S	unknown	PARP9	3.90.228.10_2025_2rf5A00			FALSE	1	1
Tx	N	Missense_Mutation	LUAD	FALSE	S	unknown	PAX6	1.10.10.10_265036_2k27A01			FALSE	1	1
Tx	N	Missense_Mutation	LUAD	FALSE	S	unknown	PAX6	1.10.10.10_266614_2k27A02				1	1
Tx	N	Missense_Mutation	LUAD	FALSE	S	unknown	PCCB	3.90.226.10_34071_1vrgA01			FALSE	1	1
Tx	N	Missense_Mutation	LUAD	FALSE	S	unknown	PCDH10	2.60.40.60_18308_5co1A01			FALSE	1	1
Tx	N	Missense_Mutation	LUAD	FALSE	S	unknown	PCDHA3	2.60.40.60_18451_5dzvA03			FALSE	1	1
Tx	N	Missense_Mutation	LUAD	FALSE	S	unknown	PCYT1A	3.40.50.620_87428_4zcpA00			TRUE	1	1
Tx	N	Missense_Mutation	LUAD	FALSE	S	unknown	PDE10A	1.10.1300.10_1260_2chmA00				1	1
Tx	N	Missense_Mutation	LUAD	FALSE	S	unknown	PDE11A	1.10.1300.10_1260_2chmA00			FALSE	1	1
Tx	N	Missense_Mutation	LUAD	FALSE	S	unknown	PDE12	3.60.10.10_13487_3ngnA00			TRUE	1	1
Tx	N	Missense_Mutation	LUAD	FALSE	S	unknown	PDE3B	1.10.1300.10_1262_1mkdA00			FALSE	1	1
Tx	N	Missense_Mutation	LUAD	FALSE	S	unknown	PDE4A	1.10.1300.10_1262_1mkdA00			FALSE	1	1
Tx	N	Missense_Mutation	LUAD	FALSE	S	unknown	PDE5A	1.10.1300.10_1260_2chmA00			FALSE	1	1
Tx	N	Missense_Mutation	LUAD	FALSE	S	unknown	PDE6B	1.10.1300.10_1260_2chmA00			FALSE	1	1
Tx	N	Missense_Mutation	LUAD	FALSE	S	unknown	PDE8A	1.10.1300.10_1262_1mkdA00			FALSE	1	1
Tx	N	Missense_Mutation	LUAD	FALSE	S	unknown	PDGFA	2.10.90.10_2797_3mjkA00			FALSE	1	1
Tx	N	Missense_Mutation	LUAD	FALSE	S	unknown	PDGFA	2.10.90.10_2797_3mjkA00			TRUE	1	1
Tx	N	Missense_Mutation	LUAD	FALSE	S	unknown	PDGFRA	1.10.510.10_78745_3dpkA02			FALSE	1	1
Tx	N	Missense_Mutation	LUAD	FALSE	S	unknown	PDLIM4	2.10.110.10_5962_1x64A01				1	1
Tx	N	Missense_Mutation	LUAD	FALSE	S	unknown	PFKFB4	3.40.50.1240_13329_1k6mA02			TRUE	1	1
Tx	N	Missense_Mutation	LUAD	FALSE	S	unknown	PFN1	3.30.450.30_2271_1awiA00			TRUE	1	1
Tx	N	Missense_Mutation	LUAD	FALSE	S	unknown	PHF2	2.60.120.650_3353_2wwuA01				1	1
Tx	N	Missense_Mutation	LUAD	FALSE	S	unknown	PHF20	2.30.30.140_2070_3q1jA00			TRUE	1	1
Tx	N	Missense_Mutation	LUAD	FALSE	S	unknown	PHYH	2.60.120.620_6920_2a1xA00			FALSE	1	1
Tx	N	Missense_Mutation	LUAD	FALSE	S	unknown	PIK3C2G	1.25.40.70_2223_1e8yA03			FALSE	1	1
Tx	N	Missense_Mutation	LUAD	FALSE	S	unknown	PIK3C3	3.30.1010.10_1841_2rd0A05			FALSE	1	1
Tx	N	Missense_Mutation	LUAD	FALSE	S	unknown	PIK3CA	1.25.40.70_2223_1e8yA03	MC3	TRUE	TRUE	2	2
Tx	N	Missense_Mutation	LUAD	FALSE	S	unknown	PIK3CA	2.60.40.150_15597_2enqA00		TRUE	TRUE	1	1
Tx	N	Missense_Mutation	LUAD	FALSE	S	unknown	PIK3CA	3.10.20.90_16033_2rd0A01		TRUE		1	1
Tx	N	Missense_Mutation	LUAD	FALSE	S	unknown	PIK3CB	1.10.1070.11_1687_1e8yA05			FALSE	1	1
Tx	N	Missense_Mutation	LUAD	FALSE	S	unknown	PIK3CB	1.25.40.70_2223_1e8yA03			FALSE	1	1
Tx	N	Missense_Mutation	LUAD	FALSE	S	unknown	PIK3CG	1.10.1070.11_1687_1e8yA05	MC3			1	1
Tx	N	Missense_Mutation	LUAD	FALSE	S	unknown	PIK3CG	3.10.20.90_16632_1e8yA01			FALSE	1	1
Tx	N	Missense_Mutation	LUAD	FALSE	S	unknown	PIK3R2	3.30.505.10_4305_1h9oA00			TRUE	1	1
Tx	N	Missense_Mutation	LUAD	FALSE	S	unknown	PIM3	3.30.200.20_64827_1xqzA01			TRUE	1	1
Tx	N	Missense_Mutation	LUAD	FALSE	S	unknown	PIP	2.60.40.10_134898_3es6B00			FALSE	1	1
Tx	N	Missense_Mutation	LUAD	FALSE	S	unknown	PITPNA	3.30.530.20_14744_1kcmA00			FALSE	1	1
Tx	N	Missense_Mutation	LUAD	FALSE	S	unknown	PIWIL2	2.170.260.10_1019_2xfmA00			FALSE	1	1
Tx	N	Missense_Mutation	LUAD	FALSE	S	unknown	PLA2G3	1.20.90.10_1899_1pocA00				1	1
Tx	N	Missense_Mutation	LUAD	FALSE	S	unknown	PLA2G4A	3.40.1090.10_6587_1cjyA02	MC3		FALSE	1	1
Tx	N	Missense_Mutation	LUAD	FALSE	S	unknown	PLA2G4F	3.40.1090.10_6587_1cjyA02			TRUE	1	1
Tx	N	Missense_Mutation	LUAD	FALSE	S	unknown	PLAA	2.130.10.10_103408_3odtA00			TRUE	1	1
Tx	N	Missense_Mutation	LUAD	FALSE	S	unknown	PLCB2	2.60.40.150_15154_2fjuB04			FALSE	1	1
Tx	N	Missense_Mutation	LUAD	FALSE	S	unknown	PLCL1	3.20.20.190_7559_3ohmB03			TRUE	1	1
Tx	N	Missense_Mutation	LUAD	FALSE	S	unknown	PLEKHG4	1.20.900.10_3378_1ntyA01			FALSE	1	1
Tx	N	Missense_Mutation	LUAD	FALSE	S	unknown	PLG	2.40.10.10_46566_1bmlA01			FALSE	1	1
Tx	N	Missense_Mutation	LUAD	FALSE	S	unknown	PLG	2.40.20.10_1661_1krnA00			FALSE	1	1
Tx	N	Missense_Mutation	LUAD	FALSE	S	unknown	PLK2	1.10.510.10_79013_2yiyA02			FALSE	1	1
Tx	N	Missense_Mutation	LUAD	FALSE	S	unknown	PLK3	3.30.1120.30_588_1q4kA01			TRUE	1	1
Tx	N	Missense_Mutation	LUAD	FALSE	S	unknown	PLS1	1.10.418.10_4580_1aoaA01			TRUE	1	1
Tx	N	Missense_Mutation	LUAD	FALSE	S	unknown	PLTP	3.15.20.10_488_4m4dA01			FALSE	1	1
Tx	N	Missense_Mutation	LUAD	FALSE	S	unknown	PLXNA4	1.10.506.10_1292_3hm6X01			FALSE	1	1
Tx	N	Missense_Mutation	LUAD	FALSE	S	unknown	PLXNA4	2.130.10.10_103908_1shyB01				1	1
Tx	N	Missense_Mutation	LUAD	FALSE	S	unknown	PLXNB1	2.130.10.10_103908_1shyB01			TRUE	1	1
Tx	N	Missense_Mutation	LUAD	FALSE	S	unknown	PMPCA	3.30.830.10_16678_2g47A01			FALSE	1	1
Tx	N	Missense_Mutation	LUAD	FALSE	S	unknown	PNKD	3.60.15.10_29235_1qh3A00			TRUE	1	1
Tx	N	Missense_Mutation	LUAD	FALSE	S	unknown	PNP	3.40.50.1580_6118_1m73E00				1	1
Tx	N	Missense_Mutation	LUAD	FALSE	S	unknown	PNPT1	3.30.230.70_5300_3u1kA01			TRUE	1	1
Tx	N	Missense_Mutation	LUAD	FALSE	S	unknown	POLB	1.10.150.110_1051_1bpxA01			FALSE	1	1
Tx	N	Missense_Mutation	LUAD	FALSE	S	unknown	POLG2	3.30.930.10_32671_1g5hA01			TRUE	1	1
Tx	N	Missense_Mutation	LUAD	FALSE	S	unknown	POLR2B	3.90.1800.10_838_3h0gB08			TRUE	1	1
Tx	N	Missense_Mutation	LUAD	FALSE	S	unknown	POLR2H	2.40.50.140_55114_2f3iA01				1	1
Tx	N	Missense_Mutation	LUAD	FALSE	S	unknown	PPFIBP1	1.10.150.50_4817_3tadC03				1	1
Tx	N	Missense_Mutation	LUAD	FALSE	S	unknown	PPIB	2.40.100.10_7135_1ak4A00				1	1
Tx	N	Missense_Mutation	LUAD	FALSE	S	unknown	PPP1R9A	2.30.42.10_23570_4xhvA00			TRUE	1	1
Tx	N	Missense_Mutation	LUAD	FALSE	S	unknown	PPP2R5B	1.25.10.10_69176_2iaeB01			TRUE	2	2
Tx	N	Missense_Mutation	LUAD	FALSE	S	unknown	PPP2R5E	1.25.10.10_69176_2iaeB01				1	1
Tx	N	Missense_Mutation	LUAD	FALSE	S	unknown	PPP3CA	3.60.21.10_29344_4il1A02		TRUE	FALSE	1	1
Tx	N	Missense_Mutation	LUAD	FALSE	S	unknown	PPP3CB	3.60.21.10_29344_4il1A02			TRUE	1	1
Tx	N	Missense_Mutation	LUAD	FALSE	S	unknown	PRDX3	3.40.30.10_79844_5b8aA00			TRUE	1	1
Tx	N	Missense_Mutation	LUAD	FALSE	S	unknown	PREPL	3.40.50.1820_115346_3dduA01			TRUE	1	1
Tx	N	Missense_Mutation	LUAD	FALSE	S	unknown	PREX2	1.20.900.10_3368_1foeA01				1	1
Tx	N	Missense_Mutation	LUAD	FALSE	S	unknown	PREX2	2.30.29.30_21858_4yonA02			FALSE	1	1
Tx	N	Missense_Mutation	LUAD	FALSE	S	unknown	PRICKLE2	2.10.110.10_6104_2xqnT01			FALSE	1	1
Tx	N	Missense_Mutation	LUAD	FALSE	S	unknown	PRKCA	1.10.510.10_50646_3iw4A02			TRUE	1	1
Tx	N	Missense_Mutation	LUAD	FALSE	S	unknown	PRKCA	2.60.40.150_15254_4dnlA00			TRUE	1	1
Tx	N	Missense_Mutation	LUAD	FALSE	S	unknown	PRKCB	1.10.510.10_50646_3iw4A02			FALSE	1	1
Tx	N	Missense_Mutation	LUAD	FALSE	S	unknown	PRMT3	2.70.160.11_1304_2v74B02			FALSE	1	1
Tx	N	Missense_Mutation	LUAD	FALSE	S	unknown	PRNP	1.10.790.10_74_1ag2A00			FALSE	1	1
Tx	N	Missense_Mutation	LUAD	FALSE	S	unknown	PROC	2.40.10.10_45926_1autC01			FALSE	1	1
Tx	N	Missense_Mutation	LUAD	FALSE	S	unknown	PROX1	1.10.10.500_35_2lmdA00			FALSE	1	1
Tx	N	Missense_Mutation	LUAD	FALSE	S	unknown	PTGR2	3.40.50.720_291226_1zsvA02			TRUE	1	1
Tx	N	Missense_Mutation	LUAD	FALSE	S	unknown	PTPMT1	3.90.190.10_11445_3rgoA00			FALSE	1	1
Tx	N	Missense_Mutation	LUAD	FALSE	S	unknown	PTPN13	2.30.42.10_23894_1d5gA00			FALSE	1	1
Tx	N	Missense_Mutation	LUAD	FALSE	S	unknown	PTPN3	3.90.190.10_11472_1l8kA00			FALSE	1	1
Tx	N	Missense_Mutation	LUAD	FALSE	S	unknown	PTPRC	3.90.190.10_11301_1ygrA01		TRUE	FALSE	1	1
Tx	N	Missense_Mutation	LUAD	FALSE	S	unknown	PTPRD	2.60.40.10_132959_2yd2A02			FALSE	1	1
Tx	N	Missense_Mutation	LUAD	FALSE	S	unknown	PTPRD	2.60.40.10_135943_2x10A04			FALSE	1	1
Tx	N	Missense_Mutation	LUAD	FALSE	S	unknown	PTPRF	3.90.190.10_11472_1l8kA00			TRUE	1	1
Tx	N	Missense_Mutation	LUAD	FALSE	S	unknown	PTPRG	3.10.200.10_1430_2zncA00			TRUE	1	1
Tx	N	Missense_Mutation	LUAD	FALSE	S	unknown	PTPRM	3.90.190.10_11472_1l8kA00			TRUE	1	1
Tx	N	Missense_Mutation	LUAD	FALSE	S	unknown	PTPRM	3.90.190.10_11472_1l8kA00				1	1
Tx	N	Missense_Mutation	LUAD	FALSE	S	unknown	PTPRR	3.90.190.10_11355_2a8bA00				1	1
Tx	N	Missense_Mutation	LUAD	FALSE	S	unknown	PYGL	3.40.50.2000_95564_1em6A01			TRUE	1	1
Tx	N	Missense_Mutation	LUAD	FALSE	S	unknown	QPRT	3.20.20.70_120901_2jbmA02				1	1
Tx	N	Missense_Mutation	LUAD	FALSE	S	unknown	RAB23	3.40.50.300_634947_3bfkA00			FALSE	1	1
Tx	N	Missense_Mutation	LUAD	FALSE	S	unknown	RAB33B	3.40.50.300_633161_1z06A00			FALSE	1	1
Tx	N	Missense_Mutation	LUAD	FALSE	S	unknown	RAB35	3.40.50.300_634947_3bfkA00			TRUE	1	1
Tx	N	Missense_Mutation	LUAD	FALSE	S	unknown	RAB6A	3.40.50.300_347604_1yzqA00			TRUE	1	1
Tx	N	Missense_Mutation	LUAD	FALSE	S	unknown	RABGAP1L	1.10.8.270_2997_4nc6A02			TRUE	1	1
Tx	N	Missense_Mutation	LUAD	FALSE	S	unknown	RAD51B	3.40.50.300_634471_1v5wA00			FALSE	1	1
Tx	N	Missense_Mutation	LUAD	FALSE	S	unknown	RAD54L	3.40.50.10810_9029_1z3iX01			FALSE	1	1
Tx	N	Missense_Mutation	LUAD	FALSE	S	unknown	RAD54L2	3.40.50.10810_9029_1z3iX01			TRUE	1	1
Tx	N	Missense_Mutation	LUAD	FALSE	S	unknown	RAPGEF4	1.10.10.10_265627_1o7fA02				1	1
Tx	N	Missense_Mutation	LUAD	FALSE	S	unknown	RAPGEF6	2.60.120.10_54571_2d93A00				1	1
Tx	N	Missense_Mutation	LUAD	FALSE	S	unknown	RASD2	3.40.50.300_634947_3bfkA00				1	1
Tx	N	Missense_Mutation	LUAD	FALSE	S	unknown	RASGRP3	1.10.840.10_1398_4l9mA02				1	1
Tx	N	Missense_Mutation	LUAD	FALSE	S	unknown	RASL12	3.40.50.300_625033_3c5cA00			FALSE	1	1
Tx	N	Missense_Mutation	LUAD	FALSE	S	unknown	RBM15	3.30.70.330_43396_4p6qA02				1	1
Tx	N	Missense_Mutation	LUAD	FALSE	S	unknown	RBM7	3.30.70.330_43197_1x5uA01			TRUE	1	1
Tx	N	Missense_Mutation	LUAD	FALSE	S	unknown	RBMS3	3.30.70.330_42372_1x4eA00			TRUE	1	1
Tx	N	Missense_Mutation	LUAD	FALSE	S	unknown	REM1	3.40.50.300_627882_2cjwA00			FALSE	1	1
Tx	N	Missense_Mutation	LUAD	FALSE	S	unknown	RHCG	1.10.3430.10_3434_3hd6A00			FALSE	1	1
Tx	N	Missense_Mutation	LUAD	FALSE	S	unknown	RHCG	1.10.3430.10_3434_3hd6A00				1	1
Tx	N	Missense_Mutation	LUAD	FALSE	S	unknown	RIPK3	1.10.510.10_78201_4m66A00			FALSE	1	1
Tx	N	Missense_Mutation	LUAD	FALSE	S	unknown	RNASE4	3.10.130.10_607_1rnfA00			FALSE	1	1
Tx	N	Missense_Mutation	LUAD	FALSE	S	unknown	RNF130	3.50.30.30_4543_3icuA01			TRUE	1	1
Tx	N	Missense_Mutation	LUAD	FALSE	S	unknown	RNF40	3.30.40.10_60154_5trbA00			FALSE	1	1
Tx	N	Missense_Mutation	LUAD	FALSE	S	unknown	ROBO3	2.60.40.10_136652_2vr9A01			FALSE	1	1
Tx	N	Missense_Mutation	LUAD	FALSE	S	unknown	RP1	3.10.20.230_668_1mfwA00				1	1
Tx	N	Missense_Mutation	LUAD	FALSE	S	unknown	RPA2	2.40.50.140_7903_1l1oB00				1	1
Tx	N	Missense_Mutation	LUAD	FALSE	S	unknown	RPL11	3.30.1440.10_2266_3j7zF00				1	1
Tx	N	Missense_Mutation	LUAD	FALSE	S	unknown	RPL14	2.30.30.30_9220_2joyA01				1	1
Tx	N	Missense_Mutation	LUAD	FALSE	S	unknown	RPS13	1.10.287.10_3052_5a2qN02			TRUE	1	1
Tx	N	Missense_Mutation	LUAD	FALSE	S	unknown	RTN4R	3.80.10.10_105322_1oznA00			TRUE	1	1
Tx	N	Missense_Mutation	LUAD	FALSE	S	unknown	SDF2	2.80.10.50_13207_3malA00			FALSE	1	1
Tx	N	Missense_Mutation	LUAD	FALSE	S	unknown	SDF2L1	2.80.10.50_13207_3malA00				1	1
Tx	N	Missense_Mutation	LUAD	FALSE	S	unknown	SDR42E1	3.40.50.720_291344_3wj7A00				1	1
Tx	N	Missense_Mutation	LUAD	FALSE	S	unknown	SEC24A	2.60.40.1670_1521_3eh1A03			TRUE	1	1
Tx	N	Missense_Mutation	LUAD	FALSE	S	unknown	SEC24B	3.40.20.10_5494_3eh1A05				1	1
Tx	N	Missense_Mutation	LUAD	FALSE	S	unknown	SEC24C	2.60.40.1670_1521_3eh1A03			TRUE	1	1
Tx	N	Missense_Mutation	LUAD	FALSE	S	unknown	SEC61A2	1.10.3370.10_1859_1rh5A00			FALSE	1	1
Tx	N	Missense_Mutation	LUAD	FALSE	S	unknown	SEMA3A	2.130.10.10_103486_1q47A00			FALSE	1	1
Tx	N	Missense_Mutation	LUAD	FALSE	S	unknown	SEMA3D	2.130.10.10_103486_1q47A00				1	1
Tx	N	Missense_Mutation	LUAD	FALSE	S	unknown	SEMA6D	2.130.10.10_103486_1q47A00			FALSE	1	1
Tx	N	Missense_Mutation	LUAD	FALSE	S	unknown	SEMA7A	2.60.40.10_133757_3nvqA03				1	1
Tx	N	Missense_Mutation	LUAD	FALSE	S	unknown	SEPT5	3.40.50.300_626490_3ftqA00				1	1
Tx	N	Missense_Mutation	LUAD	FALSE	S	unknown	SERPINA1	3.30.497.10_4990_1lq8A02				1	1
Tx	N	Missense_Mutation	LUAD	FALSE	S	unknown	SERPINA5	3.30.497.10_4990_1lq8A02			TRUE	1	1
Tx	N	Missense_Mutation	LUAD	FALSE	S	unknown	SERPINB13	3.30.497.10_4980_2zv6A01		TRUE	FALSE	1	1
Tx	N	Missense_Mutation	LUAD	FALSE	S	unknown	SERPINB2	3.30.497.10_4980_2zv6A01			FALSE	1	1
Tx	N	Missense_Mutation	LUAD	FALSE	S	unknown	SERPINB8	3.30.497.10_4980_2zv6A01			TRUE	1	1
Tx	N	Missense_Mutation	LUAD	FALSE	S	unknown	SERPINB9	3.30.497.10_4980_2zv6A01				1	1
Tx	N	Missense_Mutation	LUAD	FALSE	S	unknown	SF1	3.30.1370.10_8239_2mjhA00			TRUE	2	2
Tx	N	Missense_Mutation	LUAD	FALSE	S	unknown	SFN	1.20.190.20_690_4zdrA00			TRUE	1	1
Tx	N	Missense_Mutation	LUAD	FALSE	S	unknown	SFRP1	1.10.2000.10_1020_5bpbA00			FALSE	1	1
Tx	N	Missense_Mutation	LUAD	FALSE	S	unknown	SFTPA1	3.10.100.10_12456_1b08A00			TRUE	1	1
Tx	N	Missense_Mutation	LUAD	FALSE	S	unknown	SGK2	1.10.510.10_78768_1apmE01			FALSE	1	1
Tx	N	Missense_Mutation	LUAD	FALSE	S	unknown	SH2B1	3.30.505.10_4229_2hdvA00			TRUE	1	1
Tx	N	Missense_Mutation	LUAD	FALSE	S	unknown	SH3BGRL2	3.40.30.10_80031_1j0fA00			TRUE	1	1
Tx	N	Missense_Mutation	LUAD	FALSE	S	unknown	SH3GL2	1.20.1270.60_4664_1x03A00			FALSE	1	1
Tx	N	Missense_Mutation	LUAD	FALSE	S	unknown	SH3GL2	1.20.1270.60_4664_1x03A00				1	1
Tx	N	Missense_Mutation	LUAD	FALSE	S	unknown	SH3GL3	2.30.30.40_19373_2dbmA00				1	1
Tx	N	Missense_Mutation	LUAD	FALSE	S	unknown	SIAH1	2.60.210.10_2317_1k2fA01			TRUE	1	1
Tx	N	Missense_Mutation	LUAD	FALSE	S	unknown	SIN3B	1.20.1160.11_873_2ld7B00			FALSE	1	1
Tx	N	Missense_Mutation	LUAD	FALSE	S	unknown	SIRPG	2.60.40.10_134486_4i2xE03			FALSE	1	1
Tx	N	Missense_Mutation	LUAD	FALSE	S	unknown	SKIV2L2	3.40.50.300_635115_2xgjA02			TRUE	1	1
Tx	N	Missense_Mutation	LUAD	FALSE	S	unknown	SLC14A1	1.10.3430.10_3400_4ezcA00			FALSE	2	2
Tx	N	Missense_Mutation	LUAD	FALSE	S	unknown	SLC15A3	1.20.1250.20_180394_4oh3A00			FALSE	1	1
Tx	N	Missense_Mutation	LUAD	FALSE	S	unknown	SLC25A4	1.50.40.10_9359_4c9gA00			TRUE	1	1
Tx	N	Missense_Mutation	LUAD	FALSE	S	unknown	SLC26A5	3.30.750.24_8342_3lloA00			FALSE	1	1
Tx	N	Missense_Mutation	LUAD	FALSE	S	unknown	SLC4A5	3.40.930.10_4542_1hynP00		TRUE		1	1
Tx	N	Missense_Mutation	LUAD	FALSE	S	unknown	SLIT2	3.80.10.10_105299_2v9sA00			FALSE	1	1
Tx	N	Missense_Mutation	LUAD	FALSE	S	unknown	SLITRK5	3.80.10.10_105581_4rcaB00				1	1
Tx	N	Missense_Mutation	LUAD	FALSE	S	unknown	SMAD2	2.60.200.10_505_1mjsA00			TRUE	1	1
Tx	N	Missense_Mutation	LUAD	FALSE	S	unknown	SMAD4	2.60.200.10_492_1dd1A00	MC3	TRUE	TRUE	1	1
Tx	N	Missense_Mutation	LUAD	FALSE	S	unknown	SMAD4	2.60.200.10_492_1dd1A00	MC3	TRUE		2	2
Tx	N	Missense_Mutation	LUAD	FALSE	S	unknown	SMAD4	2.60.200.10_492_1dd1A00		TRUE	TRUE	2	2
Tx	N	Missense_Mutation	LUAD	FALSE	S	unknown	SMAD4	3.90.520.10_189_3qsvA00		TRUE		1	1
Tx	N	Missense_Mutation	LUAD	FALSE	S	unknown	SMARCA4	3.40.50.10810_9053_3mwyW03		TRUE	TRUE	3	3
Tx	N	Missense_Mutation	LUAD	FALSE	S	unknown	SMARCA4	3.40.50.300_630778_3mwyW04		TRUE	FALSE	1	1
Tx	N	Missense_Mutation	LUAD	FALSE	S	unknown	SMARCA4	3.40.50.300_630778_3mwyW04		TRUE	TRUE	1	1
Tx	N	Missense_Mutation	LUAD	FALSE	S	unknown	SMARCD3	1.10.245.10_883_1uhrA00				1	1
Tx	N	Missense_Mutation	LUAD	FALSE	S	unknown	SMEK1	2.30.29.30_22525_4wsfA00				1	1
Tx	N	Missense_Mutation	LUAD	FALSE	S	unknown	SNRNP200	1.10.3380.10_1043_4f91B04				1	1
Tx	N	Missense_Mutation	LUAD	FALSE	S	unknown	SNRNP70	3.30.70.330_43051_4pkdB02			TRUE	1	1
Tx	N	Missense_Mutation	LUAD	FALSE	S	unknown	SOD1	2.60.40.200_2096_3gtvA00			TRUE	1	1
Tx	N	Missense_Mutation	LUAD	FALSE	S	unknown	SOS2	1.10.20.10_5462_1q9cA01			TRUE	1	1
Tx	N	Missense_Mutation	LUAD	FALSE	S	unknown	SPATA20	3.40.30.10_78595_3iraA00			TRUE	1	1
Tx	N	Missense_Mutation	LUAD	FALSE	S	unknown	SRCAP	3.40.50.10810_9053_3mwyW03			TRUE	1	1
Tx	N	Missense_Mutation	LUAD	FALSE	S	unknown	SRPK1	1.10.510.10_79169_2x7gA02			TRUE	1	1
Tx	N	Missense_Mutation	LUAD	FALSE	S	unknown	SRPR	3.40.50.300_632636_5l3qB02			FALSE	1	1
Tx	N	Missense_Mutation	LUAD	FALSE	S	unknown	STAC	3.30.60.20_5588_2vrwB03			FALSE	1	1
Tx	N	Missense_Mutation	LUAD	FALSE	S	unknown	STAC	3.30.60.20_5588_2vrwB03			TRUE	1	1
Tx	N	Missense_Mutation	LUAD	FALSE	S	unknown	STAM2	1.25.40.90_2940_3ldzA00				1	1
Tx	N	Missense_Mutation	LUAD	FALSE	S	unknown	STAMBPL1	3.40.140.10_13509_3rzuA00				1	1
Tx	N	Missense_Mutation	LUAD	FALSE	S	unknown	STAP1	2.30.29.30_22443_1x1fA00			FALSE	1	1
Tx	N	Missense_Mutation	LUAD	FALSE	S	unknown	STARD9	3.40.850.10_4688_4h1gA02			FALSE	1	1
Tx	N	Missense_Mutation	LUAD	FALSE	S	unknown	STAT3	3.30.505.10_4254_1bg1A04		TRUE	FALSE	1	1
Tx	N	Missense_Mutation	LUAD	FALSE	S	unknown	STEAP4	3.40.50.720_288291_2vnsA00			FALSE	1	1
Tx	N	Missense_Mutation	LUAD	FALSE	S	unknown	STK11	1.10.510.10_79228_2zv2A02		TRUE	TRUE	2	2
Tx	N	Missense_Mutation	LUAD	FALSE	S	unknown	STX10	1.20.58.90_639_4j2cA00			TRUE	1	1
Tx	N	Missense_Mutation	LUAD	FALSE	S	unknown	SULT1C4	3.40.50.300_633337_1cjmA00			FALSE	1	1
Tx	N	Missense_Mutation	LUAD	FALSE	S	unknown	SULT1E1	3.40.50.300_633337_1cjmA00			FALSE	1	1
Tx	N	Missense_Mutation	LUAD	FALSE	S	unknown	SUMO3	3.10.20.90_16490_3pgeA01				1	1
Tx	N	Missense_Mutation	LUAD	FALSE	S	unknown	TALDO1	3.20.20.70_120721_1f05A00	MC3		TRUE	1	1
Tx	N	Missense_Mutation	LUAD	FALSE	S	unknown	TAOK3	1.10.510.10_79297_1u5qA02			FALSE	1	1
Tx	N	Missense_Mutation	LUAD	FALSE	S	unknown	TARS	3.30.930.10_32427_4hwtA01				1	1
Tx	N	Missense_Mutation	LUAD	FALSE	S	unknown	TARSL2	3.30.930.10_32427_4hwtA01				1	1
Tx	N	Missense_Mutation	LUAD	FALSE	S	unknown	TBC1D10C	1.10.8.270_2997_4nc6A02			FALSE	1	1
Tx	N	Missense_Mutation	LUAD	FALSE	S	unknown	TBC1D12	1.10.8.270_3011_2qq8A02			FALSE	1	1
Tx	N	Missense_Mutation	LUAD	FALSE	S	unknown	TCEA3	1.20.930.10_1157_1wjtA00				1	1
Tx	N	Missense_Mutation	LUAD	FALSE	S	unknown	TCERG1	1.10.10.440_1569_2dofA00			TRUE	1	1
Tx	N	Missense_Mutation	LUAD	FALSE	S	unknown	TCN2	1.50.10.20_6398_2bb5A01			FALSE	1	1
Tx	N	Missense_Mutation	LUAD	FALSE	S	unknown	TDP1	3.30.870.10_12826_1jy1A01				1	1
Tx	N	Missense_Mutation	LUAD	FALSE	S	unknown	TEC	1.10.510.10_78758_1fpuA02				1	1
Tx	N	Missense_Mutation	LUAD	FALSE	S	unknown	TF	3.40.190.10_203626_1b0lA02			FALSE	1	1
Tx	N	Missense_Mutation	LUAD	FALSE	S	unknown	TFR2	1.20.930.40_588_1cx8A03			FALSE	1	1
Tx	N	Missense_Mutation	LUAD	FALSE	S	unknown	THBS1	2.60.120.200_24489_1z78A00			TRUE	1	1
Tx	N	Missense_Mutation	LUAD	FALSE	S	unknown	TIAM2	2.30.29.30_22309_4k2oA01			FALSE	1	1
Tx	N	Missense_Mutation	LUAD	FALSE	S	unknown	TIE1	1.10.510.10_78028_1fvrA02			FALSE	1	1
Tx	N	Missense_Mutation	LUAD	FALSE	S	unknown	TIPARP	3.90.228.10_2025_2rf5A00			TRUE	1	1
Tx	N	Missense_Mutation	LUAD	FALSE	S	unknown	TKT	3.40.50.970_36359_3mosA01			FALSE	1	1
Tx	N	Missense_Mutation	LUAD	FALSE	S	unknown	TKT	3.40.50.970_36359_3mosA01			TRUE	1	1
Tx	N	Missense_Mutation	LUAD	FALSE	S	unknown	TLE2	2.130.10.10_102560_1gxrA00			FALSE	1	1
Tx	N	Missense_Mutation	LUAD	FALSE	S	unknown	TLN1	1.20.1420.10_768_2l7nA00			TRUE	1	1
Tx	N	Missense_Mutation	LUAD	FALSE	S	unknown	TLN1	1.20.80.10_2655_1y19B01			TRUE	1	1
Tx	N	Missense_Mutation	LUAD	FALSE	S	unknown	TLR10	3.40.50.10140_4403_1fywA00			FALSE	1	1
Tx	N	Missense_Mutation	LUAD	FALSE	S	unknown	TLR4	3.80.10.10_106855_2z64A00			FALSE	1	1
Tx	N	Missense_Mutation	LUAD	FALSE	S	unknown	TMPRSS9	2.40.10.10_46288_3dfjA01			FALSE	1	1
Tx	N	Missense_Mutation	LUAD	FALSE	S	unknown	TNFRSF4	2.10.50.10_7714_2hevR02			FALSE	1	1
Tx	N	Missense_Mutation	LUAD	FALSE	S	unknown	TNK1	1.10.510.10_79007_1u46A02				1	1
Tx	N	Missense_Mutation	LUAD	FALSE	S	unknown	TNKS	3.90.228.10_2025_2rf5A00			FALSE	1	1
Tx	N	Missense_Mutation	LUAD	FALSE	S	unknown	TNNI2	1.20.5.350_419_1j1eF00				1	1
Tx	N	Missense_Mutation	LUAD	FALSE	S	unknown	TNPO2	1.25.10.10_69430_1qbkB00			FALSE	1	1
Tx	N	Missense_Mutation	LUAD	FALSE	S	unknown	TNS3	3.90.190.10_11707_1d5rA01			TRUE	1	1
Tx	N	Missense_Mutation	LUAD	FALSE	S	unknown	TOP2A	1.10.268.10_3069_4fm9A05			FALSE	1	1
Tx	N	Missense_Mutation	LUAD	FALSE	S	unknown	TP53	2.60.40.720_7_1hu8A00	MC3	TRUE	TRUE	2	2
Tx	N	Missense_Mutation	LUAD	FALSE	S	unknown	TP53	2.60.40.720_7_1hu8A00	MC3	TRUE		3	3
Tx	N	Missense_Mutation	LUAD	FALSE	S	unknown	TP53	2.60.40.720_7_1hu8A00		TRUE	TRUE	2	2
Tx	N	Missense_Mutation	LUAD	FALSE	S	unknown	TP53	2.60.40.720_7_1hu8A00		TRUE		1	1
Tx	N	Missense_Mutation	LUAD	FALSE	S	unknown	TP53	2.60.40.720_7_1hu8A00				1	1
Tx	N	Missense_Mutation	LUAD	FALSE	S	unknown	TP53BP1	2.30.30.30_8258_1ssfA02		TRUE	FALSE	1	1
Tx	N	Missense_Mutation	LUAD	FALSE	S	unknown	TP53BP1	3.40.50.10190_8674_1gzhB01		TRUE	TRUE	1	1
Tx	N	Missense_Mutation	LUAD	FALSE	S	unknown	TPP1	3.40.50.200_10215_3edyA02				1	1
Tx	N	Missense_Mutation	LUAD	FALSE	S	unknown	TPP2	3.40.50.200_10257_3lxuX01			TRUE	1	1
Tx	N	Missense_Mutation	LUAD	FALSE	S	unknown	TRHDE	2.60.40.1730_4179_4kx7A01			FALSE	1	1
Tx	N	Missense_Mutation	LUAD	FALSE	S	unknown	TRIM22	3.30.40.10_60994_2ecvA00				1	1
Tx	N	Missense_Mutation	LUAD	FALSE	S	unknown	TUBB4B	3.40.50.1440_588_5ij0B01				1	1
Tx	N	Missense_Mutation	LUAD	FALSE	S	unknown	TYMP	3.40.1030.10_3300_1uouA02			TRUE	1	1
Tx	N	Missense_Mutation	LUAD	FALSE	S	unknown	TYMP	3.90.1170.30_2977_1uouA03			TRUE	1	1
Tx	N	Missense_Mutation	LUAD	FALSE	S	unknown	UBE2L3	3.10.110.10_6073_1c4zD00			FALSE	1	1
Tx	N	Missense_Mutation	LUAD	FALSE	S	unknown	UBE2Q2	3.10.110.10_6042_1zuoA00			TRUE	1	1
Tx	N	Missense_Mutation	LUAD	FALSE	S	unknown	UBLCP1	3.40.50.1000_57940_3shqA02				1	1
Tx	N	Missense_Mutation	LUAD	FALSE	S	unknown	UCP2	1.50.40.10_9447_2lckA00			TRUE	1	1
Tx	N	Missense_Mutation	LUAD	FALSE	S	unknown	UCP3	1.50.40.10_9447_2lckA00			FALSE	1	1
Tx	N	Missense_Mutation	LUAD	FALSE	S	unknown	UMPS	3.20.20.70_120179_2eawA00			TRUE	1	1
Tx	N	Missense_Mutation	LUAD	FALSE	S	unknown	UQCRC1	3.30.830.10_16678_2g47A01			TRUE	1	1
Tx	N	Missense_Mutation	LUAD	FALSE	S	unknown	UROS	3.40.50.10090_4391_1jr2A02			TRUE	1	1
Tx	N	Missense_Mutation	LUAD	FALSE	S	unknown	USP15	3.30.2230.10_837_1w6vA01			TRUE	1	1
Tx	N	Missense_Mutation	LUAD	FALSE	S	unknown	USP25	3.90.70.10_17160_2aynA00			TRUE	1	1
Tx	N	Missense_Mutation	LUAD	FALSE	S	unknown	USP33	3.90.70.10_17058_2gfoA00			TRUE	2	2
Tx	N	Missense_Mutation	LUAD	FALSE	S	unknown	VAT1L	3.40.50.720_128160_4a27A02				1	1
Tx	N	Missense_Mutation	LUAD	FALSE	S	unknown	VAV1	1.10.418.10_4776_2d86A01			FALSE	1	1
Tx	N	Missense_Mutation	LUAD	FALSE	S	unknown	VNN2	3.60.110.10_8179_4cyfA01			FALSE	1	1
Tx	N	Missense_Mutation	LUAD	FALSE	S	unknown	VNN2	3.60.110.10_8179_4cyfA01				1	1
Tx	N	Missense_Mutation	LUAD	FALSE	S	unknown	VRK1	1.10.510.10_79293_2ktyA02			FALSE	1	1
Tx	N	Missense_Mutation	LUAD	FALSE	S	unknown	WDR89	2.130.10.10_102735_2pm9A01			TRUE	1	1
Tx	N	Missense_Mutation	LUAD	FALSE	S	unknown	WEE1	3.30.200.20_424_1x8bA01			TRUE	1	1
Tx	N	Missense_Mutation	LUAD	FALSE	S	unknown	WHSC1L1	2.30.30.140_3063_2daqA00				1	1
Tx	N	Missense_Mutation	LUAD	FALSE	S	unknown	WWP2	3.30.2410.10_1877_3olmA03			FALSE	1	1
Tx	N	Missense_Mutation	LUAD	FALSE	S	unknown	WWP2	3.90.1750.10_1877_3olmA01			TRUE	1	1
Tx	N	Missense_Mutation	LUAD	FALSE	S	unknown	XDH	3.30.365.10_16598_2ckjB00			FALSE	1	1
Tx	N	Missense_Mutation	LUAD	FALSE	S	unknown	XPNPEP1	3.40.350.10_6302_3ctzA02			TRUE	1	1
Tx	N	Missense_Mutation	LUAD	FALSE	S	unknown	XPNPEP1	3.40.350.10_6302_3ctzA02				1	1
Tx	N	Missense_Mutation	LUAD	FALSE	S	unknown	XPO1	1.25.10.10_69002_1w9cA00			FALSE	1	1
Tx	N	Missense_Mutation	LUAD	FALSE	S	unknown	XPOT	1.25.10.10_69200_3ibvA00			FALSE	1	1
Tx	N	Missense_Mutation	LUAD	FALSE	S	unknown	YARS2	3.40.50.620_88792_2pidA01				1	1
Tx	N	Missense_Mutation	LUAD	FALSE	S	unknown	ZNF174	3.30.160.60_23451_1x6eA01			FALSE	1	1
Tx	N	Missense_Mutation	LUAD	FALSE	S	unknown	ZNF317	3.30.160.60_23446_2jp9A02			TRUE	1	1
Tx	N	Missense_Mutation	LUAD	FALSE	S	unknown	ZNF501	3.30.160.60_23446_2jp9A02			FALSE	1	1
Tx	N	Missense_Mutation	LUAD	FALSE	S	unknown	ZNF664	3.30.160.60_23451_1x6eA01			TRUE	1	1
Tx	N	Missense_Mutation	LUAD	TRUE	C	early	A2M	2.60.40.690_670_2a73B06			FALSE	1	1
Tx	N	Missense_Mutation	LUAD	TRUE	C	early	A2ML1	1.50.10.20_6350_2pn5A09			FALSE	2	2
Tx	N	Missense_Mutation	LUAD	TRUE	C	early	AAK1	1.10.510.10_78246_4wsqA00			TRUE	1	1
Tx	N	Missense_Mutation	LUAD	TRUE	C	early	AARS2	3.30.930.10_32239_3hxuA01			TRUE	1	1
Tx	N	Missense_Mutation	LUAD	TRUE	C	early	ABCA1	3.40.50.300_628823_1vplA00			TRUE	1	1
Tx	N	Missense_Mutation	LUAD	TRUE	C	early	ABCA12	3.40.50.300_628823_1vplA00			FALSE	1	1
Tx	N	Missense_Mutation	LUAD	TRUE	C	early	ABCA13	3.40.50.300_628823_1vplA00			FALSE	2	2
Tx	N	Missense_Mutation	LUAD	TRUE	C	early	ABCA2	3.40.50.300_628823_1vplA00			TRUE	1	1
Tx	N	Missense_Mutation	LUAD	TRUE	C	early	ABCA6	3.40.50.300_628823_1vplA00			FALSE	3	3
Tx	N	Missense_Mutation	LUAD	TRUE	C	early	ABCA7	3.40.50.300_628823_1vplA00				1	1
Tx	N	Missense_Mutation	LUAD	TRUE	C	early	ABCB1	1.20.1560.10_26651_3g5uA01			FALSE	1	1
Tx	N	Missense_Mutation	LUAD	TRUE	C	early	ABCB1	3.40.50.300_627204_3g5uA02			FALSE	2	2
Tx	N	Missense_Mutation	LUAD	TRUE	C	early	ABCB1	3.40.50.300_627204_3g5uA02			TRUE	2	2
Tx	N	Missense_Mutation	LUAD	TRUE	C	early	ABCB10	1.20.1560.10_26651_3g5uA01				1	1
Tx	N	Missense_Mutation	LUAD	TRUE	C	early	ABCB4	1.20.1560.10_26651_3g5uA01				1	1
Tx	N	Missense_Mutation	LUAD	TRUE	C	early	ABCB4	3.40.50.300_627204_3g5uA02			FALSE	1	1
Tx	N	Missense_Mutation	LUAD	TRUE	C	early	ABCB8	1.20.1560.10_26651_3g5uA01			TRUE	1	1
Tx	N	Missense_Mutation	LUAD	TRUE	C	early	ABCC2	3.40.50.300_629966_3gd7A01			TRUE	1	1
Tx	N	Missense_Mutation	LUAD	TRUE	C	early	ABCC3	3.40.50.300_628430_2cbzA00			TRUE	1	1
Tx	N	Missense_Mutation	LUAD	TRUE	C	early	ABCC3	3.40.50.300_629966_3gd7A01			TRUE	1	1
Tx	N	Missense_Mutation	LUAD	TRUE	C	early	ABCC4	3.40.50.300_628430_2cbzA00			TRUE	1	1
Tx	N	Missense_Mutation	LUAD	TRUE	C	early	ABCC5	3.40.50.300_629966_3gd7A01				1	1
Tx	N	Missense_Mutation	LUAD	TRUE	C	early	ABCC9	3.40.50.300_629966_3gd7A01			TRUE	1	1
Tx	N	Missense_Mutation	LUAD	TRUE	C	early	ABL1	3.30.200.20_5640_1fpuA01				1	1
Tx	N	Missense_Mutation	LUAD	TRUE	C	early	ABL1	3.30.505.10_4342_1opkA02				1	1
Tx	N	Missense_Mutation	LUAD	TRUE	C	early	ACAA1	3.40.47.10_52261_2iikA00			TRUE	1	1
Tx	N	Missense_Mutation	LUAD	TRUE	C	early	ACAA2	3.40.47.10_52651_2f2sA02			TRUE	1	1
Tx	N	Missense_Mutation	LUAD	TRUE	C	early	ACAA2	3.40.47.10_52651_2f2sA02				1	1
Tx	N	Missense_Mutation	LUAD	TRUE	C	early	ACACB	3.90.226.10_34021_4asiA01			TRUE	1	1
Tx	N	Missense_Mutation	LUAD	TRUE	C	early	ACAD11	1.20.140.10_16251_2wbiA03			TRUE	1	1
Tx	N	Missense_Mutation	LUAD	TRUE	C	early	ACAD9	1.10.540.10_15764_1egcA01			TRUE	1	1
Tx	N	Missense_Mutation	LUAD	TRUE	C	early	ACADL	1.20.140.10_16374_1egcA03			FALSE	1	1
Tx	N	Missense_Mutation	LUAD	TRUE	C	early	ACADM	1.10.540.10_15764_1egcA01			TRUE	1	1
Tx	N	Missense_Mutation	LUAD	TRUE	C	early	ACADM	2.40.110.10_14298_1egcA02	MC3		TRUE	1	1
Tx	N	Missense_Mutation	LUAD	TRUE	C	early	ACADM	2.40.110.10_14298_1egcA02			TRUE	1	1
Tx	N	Missense_Mutation	LUAD	TRUE	C	early	ACADM	2.40.110.10_14298_1egcA02				1	1
Tx	N	Missense_Mutation	LUAD	TRUE	C	early	ACADS	1.10.540.10_15764_1egcA01			TRUE	1	1
Tx	N	Missense_Mutation	LUAD	TRUE	C	early	ACADS	1.20.140.10_16374_1egcA03			TRUE	1	1
Tx	N	Missense_Mutation	LUAD	TRUE	C	early	ACADS	1.20.140.10_16374_1egcA03				1	1
Tx	N	Missense_Mutation	LUAD	TRUE	C	early	ACADS	2.40.110.10_14317_2vigA02			TRUE	1	1
Tx	N	Missense_Mutation	LUAD	TRUE	C	early	ACADSB	2.40.110.10_14297_2jifA02			TRUE	1	1
Tx	N	Missense_Mutation	LUAD	TRUE	C	early	ACAP1	1.20.1270.60_4510_4nswA01			FALSE	1	1
Tx	N	Missense_Mutation	LUAD	TRUE	C	early	ACAP2	1.20.1270.60_4674_2elbA01			TRUE	1	1
Tx	N	Missense_Mutation	LUAD	TRUE	C	early	ACBD7	1.20.80.10_2727_2cb8A00			FALSE	1	1
Tx	N	Missense_Mutation	LUAD	TRUE	C	early	ACHE	3.40.50.1820_115121_1mx1A00			TRUE	1	1
Tx	N	Missense_Mutation	LUAD	TRUE	C	early	ACLY	3.40.50.261_4818_3mwdB02			TRUE	1	1
Tx	N	Missense_Mutation	LUAD	TRUE	C	early	ACO1	3.20.19.10_4274_2b3xA05			TRUE	2	2
Tx	N	Missense_Mutation	LUAD	TRUE	C	early	ACO2	3.20.19.10_4223_1acoA04			TRUE	1	1
Tx	N	Missense_Mutation	LUAD	TRUE	C	early	ACOT7	3.10.129.10_29472_2q2bA00			TRUE	1	1
Tx	N	Missense_Mutation	LUAD	TRUE	C	early	ACTG2	3.30.420.40_78669_4pl7A02				1	1
Tx	N	Missense_Mutation	LUAD	TRUE	C	early	ACTG2	3.90.640.10_8098_4pl7A03			FALSE	1	1
Tx	N	Missense_Mutation	LUAD	TRUE	C	early	ACTN2	1.20.58.60_16031_1hciA01			FALSE	1	1
Tx	N	Missense_Mutation	LUAD	TRUE	C	early	ACTN2	1.20.58.60_16315_1hciA02			FALSE	1	1
Tx	N	Missense_Mutation	LUAD	TRUE	C	early	ACTR3	3.30.420.40_78312_1k8kA03				1	1
Tx	N	Missense_Mutation	LUAD	TRUE	C	early	ACVR1B	1.10.510.10_79298_1b6cB02		TRUE	TRUE	1	1
Tx	N	Missense_Mutation	LUAD	TRUE	C	early	ACVR1B	3.30.200.20_4418_1b6cB01		TRUE	TRUE	1	1
Tx	N	Missense_Mutation	LUAD	TRUE	C	early	ACVR2A	1.10.510.10_79298_1b6cB02			FALSE	1	1
Tx	N	Missense_Mutation	LUAD	TRUE	C	early	ADAL	3.20.20.140_40698_1a4lA00			TRUE	1	1
Tx	N	Missense_Mutation	LUAD	TRUE	C	early	ADAM19	3.40.390.10_13268_4dd8A00			FALSE	1	1
Tx	N	Missense_Mutation	LUAD	TRUE	C	early	ADAM23	3.40.390.10_13199_3g5cA01			FALSE	1	1
Tx	N	Missense_Mutation	LUAD	TRUE	C	early	ADAM8	3.40.390.10_13268_4dd8A00			TRUE	2	2
Tx	N	Missense_Mutation	LUAD	TRUE	C	early	ADAMDEC1	3.40.390.10_13268_4dd8A00			FALSE	1	1
Tx	N	Missense_Mutation	LUAD	TRUE	C	early	ADAMTS15	3.40.390.10_13285_2rjpA01			FALSE	1	1
Tx	N	Missense_Mutation	LUAD	TRUE	C	early	ADAMTS16	3.40.390.10_13285_2rjpA01			FALSE	1	1
Tx	N	Missense_Mutation	LUAD	TRUE	C	early	ADAMTS16	3.40.390.10_13285_2rjpA01			TRUE	1	1
Tx	N	Missense_Mutation	LUAD	TRUE	C	early	ADAMTS16	3.40.390.10_13285_2rjpA01				1	1
Tx	N	Missense_Mutation	LUAD	TRUE	C	early	ADAMTS17	3.40.390.10_13285_2rjpA01			FALSE	1	1
Tx	N	Missense_Mutation	LUAD	TRUE	C	early	ADAMTS2	3.40.390.10_13285_2rjpA01			FALSE	1	1
Tx	N	Missense_Mutation	LUAD	TRUE	C	early	ADAMTS5	3.40.390.10_13285_2rjpA01			FALSE	3	3
Tx	N	Missense_Mutation	LUAD	TRUE	C	early	ADAMTS8	3.40.390.10_13285_2rjpA01				1	1
Tx	N	Missense_Mutation	LUAD	TRUE	C	early	ADCY1	3.30.70.1230_5760_1azsA00			FALSE	2	2
Tx	N	Missense_Mutation	LUAD	TRUE	C	early	ADCY2	3.30.70.1230_5743_1ab8A00			FALSE	1	1
Tx	N	Missense_Mutation	LUAD	TRUE	C	early	ADCY2	3.30.70.1230_5760_1azsA00			FALSE	1	1
Tx	N	Missense_Mutation	LUAD	TRUE	C	early	ADCY2	3.30.70.1230_5760_1azsA00			TRUE	1	1
Tx	N	Missense_Mutation	LUAD	TRUE	C	early	ADCY5	3.30.70.1230_5760_1azsA00			FALSE	1	1
Tx	N	Missense_Mutation	LUAD	TRUE	C	early	ADCY5	3.30.70.1230_5760_1azsA00			TRUE	1	1
Tx	N	Missense_Mutation	LUAD	TRUE	C	early	ADCY6	3.30.70.1230_5743_1ab8A00			TRUE	1	1
Tx	N	Missense_Mutation	LUAD	TRUE	C	early	ADCYAP1R1	4.10.1240.10_966_2jodA01				1	1
Tx	N	Missense_Mutation	LUAD	TRUE	C	early	ADD2	3.40.225.10_3684_3ocrA00			FALSE	1	1
Tx	N	Missense_Mutation	LUAD	TRUE	C	early	ADD2	3.40.225.10_3684_3ocrA00			TRUE	1	1
Tx	N	Missense_Mutation	LUAD	TRUE	C	early	ADD3	3.40.225.10_3684_3ocrA00			TRUE	1	1
Tx	N	Missense_Mutation	LUAD	TRUE	C	early	ADH1B	3.90.180.10_33816_3ukoA01			FALSE	1	1
Tx	N	Missense_Mutation	LUAD	TRUE	C	early	ADHFE1	3.40.50.1970_7328_1ta9A01			TRUE	1	1
Tx	N	Missense_Mutation	LUAD	TRUE	C	early	ADK	3.40.1190.20_17073_1bx4A01			TRUE	1	1
Tx	N	Missense_Mutation	LUAD	TRUE	C	early	ADPRH	1.10.4080.10_1276_3hfwA00			FALSE	1	1
Tx	N	Missense_Mutation	LUAD	TRUE	C	early	ADSL	1.20.200.10_7079_2j91A02				1	1
Tx	N	Missense_Mutation	LUAD	TRUE	C	early	ADSS	3.40.440.10_3574_2v40A01			TRUE	1	1
Tx	N	Missense_Mutation	LUAD	TRUE	C	early	ADSS	3.90.170.10_2176_2v40A03			TRUE	1	1
Tx	N	Missense_Mutation	LUAD	TRUE	C	early	AGO3	3.30.420.10_45932_4f3tA04				1	1
Tx	N	Missense_Mutation	LUAD	TRUE	C	early	AGO4	3.40.50.2300_150858_3lucA01				1	1
Tx	N	Missense_Mutation	LUAD	TRUE	C	early	AGXT	3.40.640.10_62953_3kgwA02			FALSE	2	2
Tx	N	Missense_Mutation	LUAD	TRUE	C	early	AGXT	3.90.1150.10_80734_3kgwA01			FALSE	1	1
Tx	N	Missense_Mutation	LUAD	TRUE	C	early	AKR1B1	3.20.20.100_15056_1ry0A00			TRUE	1	1
Tx	N	Missense_Mutation	LUAD	TRUE	C	early	AKR7A2	3.20.20.100_14931_2bp1A00			TRUE	1	1
Tx	N	Missense_Mutation	LUAD	TRUE	C	early	AKR7A2	3.20.20.100_14931_2bp1A00				1	1
Tx	N	Missense_Mutation	LUAD	TRUE	C	early	AKT1	2.30.29.30_22238_1h10A00	MC3	TRUE		1	1
Tx	N	Missense_Mutation	LUAD	TRUE	C	early	AKT2	1.10.510.10_78056_3cquA02				1	1
Tx	N	Missense_Mutation	LUAD	TRUE	C	early	AKT2	3.30.200.20_1260_1gzkA02			TRUE	1	1
Tx	N	Missense_Mutation	LUAD	TRUE	C	early	AKT3	1.10.510.10_78056_3cquA02				1	1
Tx	N	Missense_Mutation	LUAD	TRUE	C	early	ALAD	3.20.20.70_119454_1e51A00			TRUE	1	1
Tx	N	Missense_Mutation	LUAD	TRUE	C	early	ALB	1.10.246.10_1070_1ao6A05			FALSE	1	1
Tx	N	Missense_Mutation	LUAD	TRUE	C	early	ALDH1A2	3.40.605.10_21376_2w8nA01			FALSE	1	1
Tx	N	Missense_Mutation	LUAD	TRUE	C	early	ALDH1A3	3.40.309.10_17530_5fhzA02				1	1
Tx	N	Missense_Mutation	LUAD	TRUE	C	early	ALDH1L1	3.40.50.170_6017_2bw0A01			TRUE	1	1
Tx	N	Missense_Mutation	LUAD	TRUE	C	early	ALDH1L1	3.40.605.10_21376_2w8nA01			TRUE	1	1
Tx	N	Missense_Mutation	LUAD	TRUE	C	early	ALDH3A2	3.40.309.10_17591_4qgkA02			TRUE	1	1
Tx	N	Missense_Mutation	LUAD	TRUE	C	early	ALDH5A1	3.40.309.10_17539_2w8nA02			TRUE	1	1
Tx	N	Missense_Mutation	LUAD	TRUE	C	early	ALDH5A1	3.40.605.10_21376_2w8nA01			TRUE	1	1
Tx	N	Missense_Mutation	LUAD	TRUE	C	early	ALDOB	3.20.20.70_118723_1aldA00			FALSE	1	1
Tx	N	Missense_Mutation	LUAD	TRUE	C	early	ALDOB	3.20.20.70_118723_1aldA00				1	1
Tx	N	Missense_Mutation	LUAD	TRUE	C	early	ALKBH2	2.60.120.590_2420_3btxA00				1	1
Tx	N	Missense_Mutation	LUAD	TRUE	C	early	ALKBH8	3.30.70.330_42803_2cq2A01			TRUE	1	1
Tx	N	Missense_Mutation	LUAD	TRUE	C	early	ALKBH8	3.40.50.150_135844_5cm2Z00				1	1
Tx	N	Missense_Mutation	LUAD	TRUE	C	early	ALOX12	1.20.245.10_1006_3d3lA01			FALSE	1	1
Tx	N	Missense_Mutation	LUAD	TRUE	C	early	ALOX12	2.60.60.20_2385_4nreA01			FALSE	1	1
Tx	N	Missense_Mutation	LUAD	TRUE	C	early	ALOX5	3.10.450.60_594_4nreA03			FALSE	1	1
Tx	N	Missense_Mutation	LUAD	TRUE	C	early	ALPL	3.40.720.10_19113_1ew2A00				1	1
Tx	N	Missense_Mutation	LUAD	TRUE	C	early	ALX3	1.10.10.60_124085_3a01B00			FALSE	1	1
Tx	N	Missense_Mutation	LUAD	TRUE	C	early	AMICA1	2.60.40.10_134997_3mj6A02			FALSE	1	1
Tx	N	Missense_Mutation	LUAD	TRUE	C	early	AMPH	1.20.1270.60_4610_2ficA00			FALSE	2	2
Tx	N	Missense_Mutation	LUAD	TRUE	C	early	ANGPT2	3.90.215.10_2905_4epuA01			FALSE	1	1
Tx	N	Missense_Mutation	LUAD	TRUE	C	early	ANK1	1.25.40.20_62066_4rlyA00			FALSE	1	1
Tx	N	Missense_Mutation	LUAD	TRUE	C	early	ANK2	1.25.40.20_62059_1n11A00			FALSE	2	2
Tx	N	Missense_Mutation	LUAD	TRUE	C	early	ANK3	1.10.533.10_5156_4d8oA04			TRUE	1	1
Tx	N	Missense_Mutation	LUAD	TRUE	C	early	ANKRD50	1.25.40.20_62532_5aarA00			TRUE	1	1
Tx	N	Missense_Mutation	LUAD	TRUE	C	early	ANKRD52	1.25.40.20_3759_3deoA02			TRUE	1	1
Tx	N	Missense_Mutation	LUAD	TRUE	C	early	ANLN	2.30.29.30_22580_2y7bA00			TRUE	1	1
Tx	N	Missense_Mutation	LUAD	TRUE	C	early	ANPEP	2.60.40.1730_4179_4kx7A01			FALSE	1	1
Tx	N	Missense_Mutation	LUAD	TRUE	C	early	ANXA10	1.10.220.10_3846_4hreA02			FALSE	1	1
Tx	N	Missense_Mutation	LUAD	TRUE	C	early	AOC1	2.70.98.20_773_3hi7A03			FALSE	1	1
Tx	N	Missense_Mutation	LUAD	TRUE	C	early	AOC1	2.70.98.20_773_3hi7A03			TRUE	1	1
Tx	N	Missense_Mutation	LUAD	TRUE	C	early	AOC1	2.70.98.20_773_3hi7A03				1	1
Tx	N	Missense_Mutation	LUAD	TRUE	C	early	AOC1	3.10.450.40_4049_3hi7A01				1	1
Tx	N	Missense_Mutation	LUAD	TRUE	C	early	AOC1	3.10.450.40_4060_3hi7A02				1	1
Tx	N	Missense_Mutation	LUAD	TRUE	C	early	AOC2	2.70.98.20_773_3hi7A03			FALSE	1	1
Tx	N	Missense_Mutation	LUAD	TRUE	C	early	AOC3	2.70.98.20_773_3hi7A03			FALSE	1	1
Tx	N	Missense_Mutation	LUAD	TRUE	C	early	AOX1	3.30.365.10_16598_2ckjB00			FALSE	1	1
Tx	N	Missense_Mutation	LUAD	TRUE	C	early	AOX1	3.30.365.10_16598_2ckjB00			TRUE	1	1
Tx	N	Missense_Mutation	LUAD	TRUE	C	early	AOX1	3.30.365.10_16598_2ckjB00				3	3
Tx	N	Missense_Mutation	LUAD	TRUE	C	early	AP2M1	2.60.40.1170_1765_1h6eA02			TRUE	1	1
Tx	N	Missense_Mutation	LUAD	TRUE	C	early	AP3B2	1.25.10.10_69381_2jkrB00			FALSE	1	1
Tx	N	Missense_Mutation	LUAD	TRUE	C	early	APAF1	1.10.10.10_87124_1z6tA04			TRUE	1	1
Tx	N	Missense_Mutation	LUAD	TRUE	C	early	APLP1	3.30.1490.140_35_1owtA00			FALSE	1	1
Tx	N	Missense_Mutation	LUAD	TRUE	C	early	APMAP	2.120.10.30_33177_2fp8A00			TRUE	1	1
Tx	N	Missense_Mutation	LUAD	TRUE	C	early	APMAP	2.120.10.30_33177_2fp8A00				1	1
Tx	N	Missense_Mutation	LUAD	TRUE	C	early	APOD	2.40.128.20_5925_2hzqA00			FALSE	1	1
Tx	N	Missense_Mutation	LUAD	TRUE	C	early	AQP1	1.20.1080.10_5087_1fqyA00			TRUE	1	1
Tx	N	Missense_Mutation	LUAD	TRUE	C	early	AQP4	1.20.1080.10_5087_1fqyA00			TRUE	1	1
Tx	N	Missense_Mutation	LUAD	TRUE	C	early	AQPEP	2.60.40.1730_4179_4kx7A01				1	1
Tx	N	Missense_Mutation	LUAD	TRUE	C	early	ARF3	3.40.50.300_633341_3lvqE04			TRUE	1	1
Tx	N	Missense_Mutation	LUAD	TRUE	C	early	ARG2	3.40.800.10_2194_1wvaA00				1	1
Tx	N	Missense_Mutation	LUAD	TRUE	C	early	ARHGAP30	1.10.555.10_3968_2osaA00			FALSE	1	1
Tx	N	Missense_Mutation	LUAD	TRUE	C	early	ARHGAP33	1.10.555.10_3968_2osaA00			FALSE	1	1
Tx	N	Missense_Mutation	LUAD	TRUE	C	early	ARHGAP33	1.10.555.10_3968_2osaA00			TRUE	1	1
Tx	N	Missense_Mutation	LUAD	TRUE	C	early	ARHGAP9	1.10.555.10_3968_2osaA00			FALSE	1	1
Tx	N	Missense_Mutation	LUAD	TRUE	C	early	ARHGAP9	2.30.29.30_1495_2p0dA00			FALSE	1	1
Tx	N	Missense_Mutation	LUAD	TRUE	C	early	ARHGEF11	1.20.900.10_3381_4d0nB01			TRUE	1	1
Tx	N	Missense_Mutation	LUAD	TRUE	C	early	ARHGEF26	1.20.900.10_3381_4d0nB01			TRUE	1	1
Tx	N	Missense_Mutation	LUAD	TRUE	C	early	ARHGEF28	1.20.900.10_3381_4d0nB01			FALSE	1	1
Tx	N	Missense_Mutation	LUAD	TRUE	C	early	ARID5B	1.10.150.60_222_1ig6A00			TRUE	1	1
Tx	N	Missense_Mutation	LUAD	TRUE	C	early	ARL3	3.40.50.300_633341_3lvqE04			TRUE	1	1
Tx	N	Missense_Mutation	LUAD	TRUE	C	early	ARL8A	3.40.50.300_626964_1zd9A00			TRUE	1	1
Tx	N	Missense_Mutation	LUAD	TRUE	C	early	ARNT2	3.30.450.20_87722_1x0oA01				1	1
Tx	N	Missense_Mutation	LUAD	TRUE	C	early	ARSB	3.40.720.10_19079_1fsuA01				1	1
Tx	N	Missense_Mutation	LUAD	TRUE	C	early	ARSK	3.40.720.10_19128_4upkA01			TRUE	1	1
Tx	N	Missense_Mutation	LUAD	TRUE	C	early	ASAP1	1.20.1270.60_4674_2elbA01			TRUE	1	1
Tx	N	Missense_Mutation	LUAD	TRUE	C	early	ASAP2	2.30.30.40_19448_2ed1A00				1	1
Tx	N	Missense_Mutation	LUAD	TRUE	C	early	ASAP3	1.20.1270.60_4674_2elbA01			FALSE	1	1
Tx	N	Missense_Mutation	LUAD	TRUE	C	early	ASB13	1.25.40.20_62532_5aarA00			TRUE	1	1
Tx	N	Missense_Mutation	LUAD	TRUE	C	early	ASB2	1.25.40.20_3759_3deoA02			FALSE	1	1
Tx	N	Missense_Mutation	LUAD	TRUE	C	early	ASCC3	3.40.50.300_632464_4f91B07			TRUE	1	1
Tx	N	Missense_Mutation	LUAD	TRUE	C	early	ASIC1	1.10.3590.10_18_2qtsA03			TRUE	1	1
Tx	N	Missense_Mutation	LUAD	TRUE	C	early	ASL	1.20.200.10_7080_3e04A02			TRUE	1	1
Tx	N	Missense_Mutation	LUAD	TRUE	C	early	ASNA1	3.40.50.300_632299_2wojA00			TRUE	1	1
Tx	N	Missense_Mutation	LUAD	TRUE	C	early	ASPG	1.25.40.20_3759_3deoA02			FALSE	1	1
Tx	N	Missense_Mutation	LUAD	TRUE	C	early	ASS1	3.40.50.620_88842_2nz2A01			TRUE	1	1
Tx	N	Missense_Mutation	LUAD	TRUE	C	early	ATAD2B	3.40.50.300_627923_3hu1A03			TRUE	1	1
Tx	N	Missense_Mutation	LUAD	TRUE	C	early	ATHL1	1.50.10.10_18716_3wiqA02			TRUE	1	1
Tx	N	Missense_Mutation	LUAD	TRUE	C	early	ATL3	3.40.50.300_619478_3x1dA01			TRUE	1	1
Tx	N	Missense_Mutation	LUAD	TRUE	C	early	ATP1A2	2.70.150.10_9878_3b8eA01			FALSE	1	1
Tx	N	Missense_Mutation	LUAD	TRUE	C	early	ATP1A2	3.40.1110.10_15480_1mo7A00			FALSE	2	2
Tx	N	Missense_Mutation	LUAD	TRUE	C	early	ATP1A2	3.40.50.1000_57251_3b8eA03				1	1
Tx	N	Missense_Mutation	LUAD	TRUE	C	early	ATP1A3	1.20.1110.10_14688_3b8eA02			FALSE	1	1
Tx	N	Missense_Mutation	LUAD	TRUE	C	early	ATP1A3	3.40.1110.10_15480_1mo7A00			FALSE	1	1
Tx	N	Missense_Mutation	LUAD	TRUE	C	early	ATP1B3	2.60.40.1660_369_3kdpB02			TRUE	1	1
Tx	N	Missense_Mutation	LUAD	TRUE	C	early	ATP2A2	2.70.150.10_9821_1iwoA01				1	1
Tx	N	Missense_Mutation	LUAD	TRUE	C	early	ATP2A3	3.40.50.1000_57655_1iwoA04			TRUE	1	1
Tx	N	Missense_Mutation	LUAD	TRUE	C	early	ATP5C1	3.40.1380.10_2296_2hldG02			TRUE	1	1
Tx	N	Missense_Mutation	LUAD	TRUE	C	early	ATP6V0D1	1.20.1690.10_949_1r5zA02			TRUE	1	1
Tx	N	Missense_Mutation	LUAD	TRUE	C	early	ATP6V0D2	1.20.1690.10_949_1r5zA02				1	1
Tx	N	Missense_Mutation	LUAD	TRUE	C	early	AURKC	1.10.510.10_79013_2yiyA02			FALSE	1	1
Tx	N	Missense_Mutation	LUAD	TRUE	C	early	AXL	1.10.510.10_78966_1r0pA02			FALSE	1	1
Tx	N	Missense_Mutation	LUAD	TRUE	C	early	B3GAT1	3.90.550.10_64730_1fggA00			TRUE	1	1
Tx	N	Missense_Mutation	LUAD	TRUE	C	early	BAIAP2	1.20.1270.60_4648_1wdzA00			TRUE	1	1
Tx	N	Missense_Mutation	LUAD	TRUE	C	early	BAIAP2L1	1.20.1270.60_4648_1wdzA00			TRUE	1	1
Tx	N	Missense_Mutation	LUAD	TRUE	C	early	BARD1	3.30.40.10_59530_1jm7B00			TRUE	1	1
Tx	N	Missense_Mutation	LUAD	TRUE	C	early	BATF	1.20.5.170_18272_2wt7A00			TRUE	1	1
Tx	N	Missense_Mutation	LUAD	TRUE	C	early	BCAN	3.10.100.10_12451_1tdqB00			FALSE	1	1
Tx	N	Missense_Mutation	LUAD	TRUE	C	early	BCHE	3.40.50.1820_115121_1mx1A00			FALSE	5	5
Tx	N	Missense_Mutation	LUAD	TRUE	C	early	BCL2	1.10.437.10_619_1g5mA00			FALSE	1	1
Tx	N	Missense_Mutation	LUAD	TRUE	C	early	BCL2A1	1.10.437.10_621_2vofA00			FALSE	1	1
Tx	N	Missense_Mutation	LUAD	TRUE	C	early	BDNF	2.10.90.10_2857_1betA00			FALSE	1	1
Tx	N	Missense_Mutation	LUAD	TRUE	C	early	BHMT2	3.20.20.330_1367_1lt7A00		TRUE	FALSE	1	1
Tx	N	Missense_Mutation	LUAD	TRUE	C	early	BIN2	1.20.1270.60_4610_2ficA00			FALSE	1	1
Tx	N	Missense_Mutation	LUAD	TRUE	C	early	BIRC7	1.10.1170.10_1271_3uw4A00			FALSE	1	1
Tx	N	Missense_Mutation	LUAD	TRUE	C	early	BIRC7	1.10.1170.10_1271_3uw4A00				1	1
Tx	N	Missense_Mutation	LUAD	TRUE	C	early	BLK	3.30.505.10_4228_1a07A00			FALSE	1	1
Tx	N	Missense_Mutation	LUAD	TRUE	C	early	BLM	3.40.50.300_633268_4cdgA01		TRUE		1	1
Tx	N	Missense_Mutation	LUAD	TRUE	C	early	BLM	3.40.50.300_633526_4cdgA02		TRUE	TRUE	1	1
Tx	N	Missense_Mutation	LUAD	TRUE	C	early	BLMH	3.90.70.10_16963_1cb5A01				1	1
Tx	N	Missense_Mutation	LUAD	TRUE	C	early	BMP5	2.10.90.10_2838_4n1dA00			FALSE	1	1
Tx	N	Missense_Mutation	LUAD	TRUE	C	early	BMP5	2.10.90.10_2838_4n1dA00			TRUE	1	1
Tx	N	Missense_Mutation	LUAD	TRUE	C	early	BMPR1A	2.10.60.10_2812_1es7B00			TRUE	1	1
Tx	N	Missense_Mutation	LUAD	TRUE	C	early	BMPR1A	3.30.200.20_64171_3mdyA01		TRUE	TRUE	1	1
Tx	N	Missense_Mutation	LUAD	TRUE	C	early	BMPR1B	1.10.510.10_79298_1b6cB02			TRUE	1	1
Tx	N	Missense_Mutation	LUAD	TRUE	C	early	BPHL	3.40.50.1820_114044_2ocgA00			TRUE	1	1
Tx	N	Missense_Mutation	LUAD	TRUE	C	early	BPTF	1.20.920.10_4435_1jm4B00				1	1
Tx	N	Missense_Mutation	LUAD	TRUE	C	early	BRAF	1.10.510.10_78531_3omvA02	MC3	TRUE	TRUE	2	2
Tx	N	Missense_Mutation	LUAD	TRUE	C	early	BRAF	3.30.200.20_1240_1uwhA01	MC3	TRUE	TRUE	1	1
Tx	N	Missense_Mutation	LUAD	TRUE	C	early	BRAF	3.30.200.20_1240_1uwhA01	MC3	TRUE		1	1
Tx	N	Missense_Mutation	LUAD	TRUE	C	early	BRAF	3.30.200.20_1240_1uwhA01	MC3		TRUE	1	1
Tx	N	Missense_Mutation	LUAD	TRUE	C	early	BRAF	3.30.200.20_1240_1uwhA01		TRUE	TRUE	2	2
Tx	N	Missense_Mutation	LUAD	TRUE	C	early	BRAF	3.30.200.20_1240_1uwhA01			TRUE	1	1
Tx	N	Missense_Mutation	LUAD	TRUE	C	early	BRCA1	3.40.50.10190_8720_1jnxX01				1	1
Tx	N	Missense_Mutation	LUAD	TRUE	C	early	BROX	1.25.40.280_689_3r9mA00			TRUE	1	1
Tx	N	Missense_Mutation	LUAD	TRUE	C	early	BTNL9	2.60.40.10_136415_4i0kA01			FALSE	2	2
Tx	N	Missense_Mutation	LUAD	TRUE	C	early	C12orf5	3.40.50.1240_13372_3dcyA00			TRUE	1	1
Tx	N	Missense_Mutation	LUAD	TRUE	C	early	C1QB	2.60.120.40_2558_1pk6B00			FALSE	2	2
Tx	N	Missense_Mutation	LUAD	TRUE	C	early	C1S	2.60.120.290_8229_4lmfA03			TRUE	1	1
Tx	N	Missense_Mutation	LUAD	TRUE	C	early	C6	2.20.100.10_10115_3t5oA01				1	1
Tx	N	Missense_Mutation	LUAD	TRUE	C	early	C8G	2.40.128.20_5910_1iw2A00			FALSE	1	1
Tx	N	Missense_Mutation	LUAD	TRUE	C	early	CA12	3.10.200.10_1430_2zncA00			FALSE	1	1
Tx	N	Missense_Mutation	LUAD	TRUE	C	early	CA13	3.10.200.10_1430_2zncA00			TRUE	2	2
Tx	N	Missense_Mutation	LUAD	TRUE	C	early	CA4	3.10.200.10_1430_2zncA00			FALSE	1	1
Tx	N	Missense_Mutation	LUAD	TRUE	C	early	CACNB2	3.40.50.300_618177_1t0hB00			FALSE	2	2
Tx	N	Missense_Mutation	LUAD	TRUE	C	early	CAD	3.40.50.20_15453_1a9xA05			TRUE	1	1
Tx	N	Missense_Mutation	LUAD	TRUE	C	early	CAD	3.40.50.880_33954_1a9xB02			TRUE	1	1
Tx	N	Missense_Mutation	LUAD	TRUE	C	early	CADM3	2.60.40.10_132468_1z9mA00			FALSE	1	1
Tx	N	Missense_Mutation	LUAD	TRUE	C	early	CALCRL	4.10.1240.10_955_3aqfB00			FALSE	1	1
Tx	N	Missense_Mutation	LUAD	TRUE	C	early	CAMK2A	1.10.510.10_79008_2vn9A02			FALSE	2	2
Tx	N	Missense_Mutation	LUAD	TRUE	C	early	CAMK2B	3.10.450.50_23047_2w2cA00				1	1
Tx	N	Missense_Mutation	LUAD	TRUE	C	early	CAMK2D	3.10.450.50_23047_2w2cA00			TRUE	1	1
Tx	N	Missense_Mutation	LUAD	TRUE	C	early	CAMK2G	1.10.510.10_23182_2v7oA02			TRUE	1	1
Tx	N	Missense_Mutation	LUAD	TRUE	C	early	CAMKMT	3.40.50.150_136377_4pwyA00			TRUE	1	1
Tx	N	Missense_Mutation	LUAD	TRUE	C	early	CAND2	1.25.10.10_68699_1u6gC00			FALSE	1	1
Tx	N	Missense_Mutation	LUAD	TRUE	C	early	CANX	2.60.120.200_24884_3posA01			TRUE	2	2
Tx	N	Missense_Mutation	LUAD	TRUE	C	early	CAPG	3.40.20.10_3948_1j72A02			TRUE	1	1
Tx	N	Missense_Mutation	LUAD	TRUE	C	early	CAPN11	2.60.120.380_4707_1kfuL03			FALSE	1	1
Tx	N	Missense_Mutation	LUAD	TRUE	C	early	CAPN14	2.60.120.380_4707_1kfuL03			FALSE	1	1
Tx	N	Missense_Mutation	LUAD	TRUE	C	early	CAPN9	3.90.70.10_17149_1kfuL02			FALSE	1	1
Tx	N	Missense_Mutation	LUAD	TRUE	C	early	CARD11	1.10.533.10_5158_4i16A00			FALSE	1	1
Tx	N	Missense_Mutation	LUAD	TRUE	C	early	CARD14	1.10.533.10_5158_4i16A00			FALSE	1	1
Tx	N	Missense_Mutation	LUAD	TRUE	C	early	CARD16	1.10.533.10_5221_2l9mA00			FALSE	1	1
Tx	N	Missense_Mutation	LUAD	TRUE	C	early	CARM1	2.70.160.11_1304_2v74B02			TRUE	1	1
Tx	N	Missense_Mutation	LUAD	TRUE	C	early	CASKIN1	1.10.150.50_4890_3seiA01			FALSE	1	1
Tx	N	Missense_Mutation	LUAD	TRUE	C	early	CASP12	3.40.50.1460_5871_1bmqA00			FALSE	3	3
Tx	N	Missense_Mutation	LUAD	TRUE	C	early	CASQ2	3.40.30.10_78952_2vafA03	MC3		FALSE	1	1
Tx	N	Missense_Mutation	LUAD	TRUE	C	early	CASQ2	3.40.30.10_79101_2vafA02				1	1
Tx	N	Missense_Mutation	LUAD	TRUE	C	early	CBL	1.20.930.20_55_1b47A01			TRUE	1	1
Tx	N	Missense_Mutation	LUAD	TRUE	C	early	CBL	3.30.40.10_59876_1fbvA02		TRUE	TRUE	1	1
Tx	N	Missense_Mutation	LUAD	TRUE	C	early	CBL	3.30.40.10_59876_1fbvA02			TRUE	1	1
Tx	N	Missense_Mutation	LUAD	TRUE	C	early	CBLB	3.30.505.10_4233_1b47A03		TRUE	TRUE	1	1
Tx	N	Missense_Mutation	LUAD	TRUE	C	early	CBS	3.40.50.1100_25314_1jbqA01			TRUE	1	1
Tx	N	Missense_Mutation	LUAD	TRUE	C	early	CBX1	2.40.50.40_8810_1knaA00				1	1
Tx	N	Missense_Mutation	LUAD	TRUE	C	early	CCL13	2.40.50.40_8828_1b3aA00			FALSE	1	1
Tx	N	Missense_Mutation	LUAD	TRUE	C	early	CCL15	2.40.50.40_8828_1b3aA00			TRUE	1	1
Tx	N	Missense_Mutation	LUAD	TRUE	C	early	CCL2	2.40.50.40_8828_1b3aA00			FALSE	1	1
Tx	N	Missense_Mutation	LUAD	TRUE	C	early	CCM2	2.30.29.30_21877_4wj7A00			TRUE	1	1
Tx	N	Missense_Mutation	LUAD	TRUE	C	early	CCNC	1.10.472.10_9367_3rgfB02			TRUE	1	1
Tx	N	Missense_Mutation	LUAD	TRUE	C	early	CCND1	1.10.472.10_9852_2b9rA02			TRUE	1	1
Tx	N	Missense_Mutation	LUAD	TRUE	C	early	CCT2	1.10.560.10_6448_3kttB01			TRUE	1	1
Tx	N	Missense_Mutation	LUAD	TRUE	C	early	CCT7	1.10.560.10_6448_3kttB01			TRUE	1	1
Tx	N	Missense_Mutation	LUAD	TRUE	C	early	CD109	1.50.10.20_6350_2pn5A09			FALSE	1	1
Tx	N	Missense_Mutation	LUAD	TRUE	C	early	CD109	1.50.10.20_6350_2pn5A09			TRUE	2	2
Tx	N	Missense_Mutation	LUAD	TRUE	C	early	CD163	3.10.250.10_5998_1by2A00			FALSE	1	1
Tx	N	Missense_Mutation	LUAD	TRUE	C	early	CD163L1	3.10.250.10_5998_1by2A00			FALSE	1	1
Tx	N	Missense_Mutation	LUAD	TRUE	C	early	CD1A	3.30.500.10_3472_3ov6A02			FALSE	2	2
Tx	N	Missense_Mutation	LUAD	TRUE	C	early	CD1B	2.60.40.10_134620_3ov6A03			FALSE	2	2
Tx	N	Missense_Mutation	LUAD	TRUE	C	early	CD1C	2.60.40.10_134620_3ov6A03			FALSE	2	2
Tx	N	Missense_Mutation	LUAD	TRUE	C	early	CD1D	3.30.500.10_3472_3ov6A02			FALSE	1	1
Tx	N	Missense_Mutation	LUAD	TRUE	C	early	CD1E	3.30.500.10_3472_3ov6A02			FALSE	2	2
Tx	N	Missense_Mutation	LUAD	TRUE	C	early	CD300E	2.60.40.10_136000_2q87A00				1	1
Tx	N	Missense_Mutation	LUAD	TRUE	C	early	CD4	2.60.40.10_136113_1cdhA02			FALSE	1	1
Tx	N	Missense_Mutation	LUAD	TRUE	C	early	CD44	3.10.100.10_12185_2i83A01			FALSE	1	1
Tx	N	Missense_Mutation	LUAD	TRUE	C	early	CD69	3.10.100.10_6095_1e87A00			FALSE	1	1
Tx	N	Missense_Mutation	LUAD	TRUE	C	early	CDC25C	3.40.250.10_15966_3op3A00			TRUE	1	1
Tx	N	Missense_Mutation	LUAD	TRUE	C	early	CDC42BPA	1.10.510.10_78738_4lqqD02			TRUE	1	1
Tx	N	Missense_Mutation	LUAD	TRUE	C	early	CDH13	2.60.40.60_18653_3q2vA03			FALSE	1	1
Tx	N	Missense_Mutation	LUAD	TRUE	C	early	CDH13	2.60.40.60_18832_3q2vA04			FALSE	1	1
Tx	N	Missense_Mutation	LUAD	TRUE	C	early	CDH15	2.60.40.60_18653_3q2vA03			TRUE	1	1
Tx	N	Missense_Mutation	LUAD	TRUE	C	early	CDH19	2.60.40.60_18813_1edhA02			FALSE	1	1
Tx	N	Missense_Mutation	LUAD	TRUE	C	early	CDH2	2.60.40.60_18653_3q2vA03			FALSE	1	1
Tx	N	Missense_Mutation	LUAD	TRUE	C	early	CDH4	2.60.40.60_18813_1edhA02			FALSE	1	1
Tx	N	Missense_Mutation	LUAD	TRUE	C	early	CDH6	2.60.40.60_18813_1edhA02			FALSE	1	1
Tx	N	Missense_Mutation	LUAD	TRUE	C	early	CDH8	2.60.40.60_18813_1edhA02			FALSE	2	2
Tx	N	Missense_Mutation	LUAD	TRUE	C	early	CDK13	1.10.510.10_78743_4y72A02			TRUE	1	1
Tx	N	Missense_Mutation	LUAD	TRUE	C	early	CDK13	1.10.510.10_78743_4y72A02				1	1
Tx	N	Missense_Mutation	LUAD	TRUE	C	early	CDK14	1.10.510.10_78743_4y72A02			TRUE	1	1
Tx	N	Missense_Mutation	LUAD	TRUE	C	early	CDK14	1.10.510.10_78743_4y72A02				1	1
Tx	N	Missense_Mutation	LUAD	TRUE	C	early	CDK15	1.10.510.10_78743_4y72A02			TRUE	1	1
Tx	N	Missense_Mutation	LUAD	TRUE	C	early	CDK5R1	1.10.472.10_9487_1h4lD00			TRUE	1	1
Tx	N	Missense_Mutation	LUAD	TRUE	C	early	CDKN2A	1.25.40.20_62346_1a5eA00	MC3	TRUE	TRUE	1	1
Tx	N	Missense_Mutation	LUAD	TRUE	C	early	CDKN2A	1.25.40.20_62346_1a5eA00	MC3	TRUE		2	2
Tx	N	Missense_Mutation	LUAD	TRUE	C	early	CDKN2A	1.25.40.20_62346_1a5eA00		TRUE	TRUE	2	2
Tx	N	Missense_Mutation	LUAD	TRUE	C	early	CDO1	2.60.120.10_53972_2ic1A00			FALSE	1	1
Tx	N	Missense_Mutation	LUAD	TRUE	C	early	CEACAM4	2.60.40.10_137939_1l6zA01			FALSE	1	1
Tx	N	Missense_Mutation	LUAD	TRUE	C	early	CENPE	3.40.850.10_4688_4h1gA02			TRUE	1	1
Tx	N	Missense_Mutation	LUAD	TRUE	C	early	CEP120	2.60.40.150_15053_4icwA00			TRUE	1	1
Tx	N	Missense_Mutation	LUAD	TRUE	C	early	CEP170B	2.60.200.20_8129_4jonA00			TRUE	1	1
Tx	N	Missense_Mutation	LUAD	TRUE	C	early	CERS6	1.10.10.60_124740_2cqxA01			TRUE	1	1
Tx	N	Missense_Mutation	LUAD	TRUE	C	early	CFH	2.10.70.10_17203_2wiiC04			TRUE	1	1
Tx	N	Missense_Mutation	LUAD	TRUE	C	early	CHD6	3.40.50.10810_9053_3mwyW03			FALSE	1	1
Tx	N	Missense_Mutation	LUAD	TRUE	C	early	CHD6	3.40.50.300_630778_3mwyW04			TRUE	1	1
Tx	N	Missense_Mutation	LUAD	TRUE	C	early	CHD8	3.40.50.300_630778_3mwyW04			TRUE	1	1
Tx	N	Missense_Mutation	LUAD	TRUE	C	early	CHEK1	1.10.510.10_78989_1ia8A02			TRUE	1	1
Tx	N	Missense_Mutation	LUAD	TRUE	C	early	CHEK2	1.10.510.10_79008_2vn9A02		TRUE	TRUE	1	1
Tx	N	Missense_Mutation	LUAD	TRUE	C	early	CHI3L1	3.20.20.80_52966_2ybtA01			FALSE	1	1
Tx	N	Missense_Mutation	LUAD	TRUE	C	early	CHI3L2	3.20.20.80_52966_2ybtA01			TRUE	1	1
Tx	N	Missense_Mutation	LUAD	TRUE	C	early	CHL1	2.60.40.10_136062_3p3yA03			FALSE	1	1
Tx	N	Missense_Mutation	LUAD	TRUE	C	early	CHL1	2.60.40.10_137270_3p3yA02			FALSE	1	1
Tx	N	Missense_Mutation	LUAD	TRUE	C	early	CHL1	2.60.40.10_137270_3p3yA02				1	1
Tx	N	Missense_Mutation	LUAD	TRUE	C	early	CHN1	1.10.555.10_3968_2osaA00			TRUE	1	1
Tx	N	Missense_Mutation	LUAD	TRUE	C	early	CHRNB2	2.70.170.10_2370_5afhA00			FALSE	1	1
Tx	N	Missense_Mutation	LUAD	TRUE	C	early	CHUK	1.10.510.10_79478_4e3cA01			TRUE	1	1
Tx	N	Missense_Mutation	LUAD	TRUE	C	early	CKM	3.30.590.10_4316_3b6rA02			TRUE	1	1
Tx	N	Missense_Mutation	LUAD	TRUE	C	early	CKM	3.30.590.10_4316_3b6rA02				1	1
Tx	N	Missense_Mutation	LUAD	TRUE	C	early	CLEC4A	3.10.100.10_12415_2ls8A00			FALSE	1	1
Tx	N	Missense_Mutation	LUAD	TRUE	C	early	CLEC4D	3.10.100.10_12415_2ls8A00			FALSE	1	1
Tx	N	Missense_Mutation	LUAD	TRUE	C	early	CLEC4E	3.10.100.10_12415_2ls8A00			FALSE	1	1
Tx	N	Missense_Mutation	LUAD	TRUE	C	early	CLIC3	1.20.1050.10_15307_3fy7A02			FALSE	1	1
Tx	N	Missense_Mutation	LUAD	TRUE	C	early	CLIP2	2.30.30.190_1155_2cp6A01				1	1
Tx	N	Missense_Mutation	LUAD	TRUE	C	early	CLMN	1.10.418.10_4782_2e9kA01			TRUE	1	1
Tx	N	Missense_Mutation	LUAD	TRUE	C	early	CLPB	3.40.50.300_633449_1ksfX04			TRUE	1	1
Tx	N	Missense_Mutation	LUAD	TRUE	C	early	CLPB	3.40.50.300_633449_1ksfX04				1	1
Tx	N	Missense_Mutation	LUAD	TRUE	C	early	CLTC	1.25.40.10_144984_1b89A00			TRUE	1	1
Tx	N	Missense_Mutation	LUAD	TRUE	C	early	CLTC	1.25.40.10_144984_1b89A00				1	1
Tx	N	Missense_Mutation	LUAD	TRUE	C	early	CLTCL1	2.130.10.110_173_2xzgA00			TRUE	1	1
Tx	N	Missense_Mutation	LUAD	TRUE	C	early	CNGA1	2.60.120.10_54809_2n7gA00			FALSE	1	1
Tx	N	Missense_Mutation	LUAD	TRUE	C	early	CNKSR1	1.10.150.50_4939_1wwvA00		TRUE	TRUE	1	1
Tx	N	Missense_Mutation	LUAD	TRUE	C	early	CNNM2	3.10.580.10_15862_4p1gA00			TRUE	1	1
Tx	N	Missense_Mutation	LUAD	TRUE	C	early	CNOT6L	3.80.10.10_106516_4b8cD01			TRUE	1	1
Tx	N	Missense_Mutation	LUAD	TRUE	C	early	CNTN1	2.60.40.10_135781_2om5A01			TRUE	1	1
Tx	N	Missense_Mutation	LUAD	TRUE	C	early	CNTN2	2.60.40.10_135066_2om5A04				1	1
Tx	N	Missense_Mutation	LUAD	TRUE	C	early	CNTN2	2.60.40.10_135781_2om5A01			FALSE	1	1
Tx	N	Missense_Mutation	LUAD	TRUE	C	early	CNTN3	2.60.40.10_135781_2om5A01				1	1
Tx	N	Missense_Mutation	LUAD	TRUE	C	early	CNTN5	2.60.40.10_134423_5e5uB02			FALSE	1	1
Tx	N	Missense_Mutation	LUAD	TRUE	C	early	CNTN5	2.60.40.10_135772_2om5A02			FALSE	1	1
Tx	N	Missense_Mutation	LUAD	TRUE	C	early	CNTN6	2.60.40.10_134423_5e5uB02			TRUE	1	1
Tx	N	Missense_Mutation	LUAD	TRUE	C	early	CNTN6	2.60.40.10_135781_2om5A01			TRUE	1	1
Tx	N	Missense_Mutation	LUAD	TRUE	C	early	CNTNAP2	2.60.120.200_24969_2h0bA00			FALSE	2	2
Tx	N	Missense_Mutation	LUAD	TRUE	C	early	COL6A3	3.40.50.410_19693_4igiA00			FALSE	1	1
Tx	N	Missense_Mutation	LUAD	TRUE	C	early	COLEC10	3.10.100.10_12456_1b08A00			FALSE	1	1
Tx	N	Missense_Mutation	LUAD	TRUE	C	early	COMP	2.60.120.200_24550_1ux6A02			FALSE	2	2
Tx	N	Missense_Mutation	LUAD	TRUE	C	early	COPA	2.130.10.10_102900_4j87A00			TRUE	1	1
Tx	N	Missense_Mutation	LUAD	TRUE	C	early	COPE	1.25.40.10_146128_3mkrA00			TRUE	1	1
Tx	N	Missense_Mutation	LUAD	TRUE	C	early	COX4I2	1.10.442.10_308_1occD00			FALSE	1	1
Tx	N	Missense_Mutation	LUAD	TRUE	C	early	CPA3	3.40.630.10_34847_1uwyA01			FALSE	1	1
Tx	N	Missense_Mutation	LUAD	TRUE	C	early	CPA6	3.30.70.340_830_1ayeA01			FALSE	1	1
Tx	N	Missense_Mutation	LUAD	TRUE	C	early	CPEB4	3.30.70.330_43127_2mkiA02				1	1
Tx	N	Missense_Mutation	LUAD	TRUE	C	early	CPOX	3.40.1500.10_948_2aexA00			TRUE	1	1
Tx	N	Missense_Mutation	LUAD	TRUE	C	early	CPS1	3.50.30.20_1813_1a9xB01				1	1
Tx	N	Missense_Mutation	LUAD	TRUE	C	early	CPSF3L	3.60.15.10_29126_2i7tA01			TRUE	1	1
Tx	N	Missense_Mutation	LUAD	TRUE	C	early	CPVL	3.40.50.1820_115070_1ivyA00			FALSE	1	1
Tx	N	Missense_Mutation	LUAD	TRUE	C	early	CPXM1	3.40.630.10_34847_1uwyA01			FALSE	2	2
Tx	N	Missense_Mutation	LUAD	TRUE	C	early	CPXM2	3.40.630.10_34847_1uwyA01			FALSE	2	2
Tx	N	Missense_Mutation	LUAD	TRUE	C	early	CPZ	3.40.630.10_34847_1uwyA01			FALSE	2	2
Tx	N	Missense_Mutation	LUAD	TRUE	C	early	CPZ	3.40.630.10_34847_1uwyA01			TRUE	1	1
Tx	N	Missense_Mutation	LUAD	TRUE	C	early	CRB2	2.10.25.10_45768_1bf9A00			FALSE	2	2
Tx	N	Missense_Mutation	LUAD	TRUE	C	early	CREB5	1.20.5.170_17832_1t2kD00			TRUE	1	1
Tx	N	Missense_Mutation	LUAD	TRUE	C	early	CREG1	2.30.110.10_14405_1xhnA01			TRUE	1	1
Tx	N	Missense_Mutation	LUAD	TRUE	C	early	CRISP2	3.40.33.10_4816_3q2rA00			FALSE	1	1
Tx	N	Missense_Mutation	LUAD	TRUE	C	early	CRMP1	3.20.20.140_40287_2vr2A01			FALSE	1	1
Tx	N	Missense_Mutation	LUAD	TRUE	C	early	CRYL1	1.10.1040.10_17487_3f3sA02			TRUE	1	1
Tx	N	Missense_Mutation	LUAD	TRUE	C	early	CRYM	3.30.1780.10_1447_2i99A01			TRUE	1	1
Tx	N	Missense_Mutation	LUAD	TRUE	C	early	CRYZ	3.40.50.720_291883_4w82A02				1	1
Tx	N	Missense_Mutation	LUAD	TRUE	C	early	CSE1L	1.25.10.10_70133_1wa5C00				1	1
Tx	N	Missense_Mutation	LUAD	TRUE	C	early	CSF2RB	2.60.40.10_90044_1gh7A01			FALSE	1	1
Tx	N	Missense_Mutation	LUAD	TRUE	C	early	CSMD1	2.10.70.10_17214_2ehfA00			FALSE	1	1
Tx	N	Missense_Mutation	LUAD	TRUE	C	early	CSNK1D	1.10.510.10_78684_3uysA02			TRUE	1	1
Tx	N	Missense_Mutation	LUAD	TRUE	C	early	CSNK1E	1.10.510.10_78684_3uysA02				1	1
Tx	N	Missense_Mutation	LUAD	TRUE	C	early	CSNK1G2	1.10.510.10_78684_3uysA02			TRUE	1	1
Tx	N	Missense_Mutation	LUAD	TRUE	C	early	CTH	3.40.640.10_63352_2nmpA01			TRUE	1	1
Tx	N	Missense_Mutation	LUAD	TRUE	C	early	CTNND2	1.25.10.10_69164_3l6yA01			FALSE	4	4
Tx	N	Missense_Mutation	LUAD	TRUE	C	early	CTNND2	1.25.10.10_69164_3l6yA01				1	1
Tx	N	Missense_Mutation	LUAD	TRUE	C	early	CTSB	3.90.70.10_17146_1csbB00			TRUE	1	1
Tx	N	Missense_Mutation	LUAD	TRUE	C	early	CTSD	2.40.70.10_23002_1lyaB00			TRUE	1	1
Tx	N	Missense_Mutation	LUAD	TRUE	C	early	CTSF	3.90.70.10_17143_1gloA00			TRUE	1	1
Tx	N	Missense_Mutation	LUAD	TRUE	C	early	CTSK	3.90.70.10_17143_1gloA00			FALSE	1	1
Tx	N	Missense_Mutation	LUAD	TRUE	C	early	CTSL	3.90.70.10_17143_1gloA00			TRUE	1	1
Tx	N	Missense_Mutation	LUAD	TRUE	C	early	CTSV	3.90.70.10_17143_1gloA00			TRUE	1	1
Tx	N	Missense_Mutation	LUAD	TRUE	C	early	CUL2	1.20.1310.10_3189_1ldjA03			TRUE	1	1
Tx	N	Missense_Mutation	LUAD	TRUE	C	early	CUL2	1.20.1310.10_3217_1ldjA01				1	1
Tx	N	Missense_Mutation	LUAD	TRUE	C	early	CUL3	1.20.1310.10_3141_4ap2B01		TRUE	TRUE	1	1
Tx	N	Missense_Mutation	LUAD	TRUE	C	early	CUL3	1.20.1310.10_3141_4ap2B01		TRUE		1	1
Tx	N	Missense_Mutation	LUAD	TRUE	C	early	CUTC	3.20.20.380_671_3iwpA00			TRUE	2	2
Tx	N	Missense_Mutation	LUAD	TRUE	C	early	CXCL12	2.40.50.40_8654_1a15A00			FALSE	1	1
Tx	N	Missense_Mutation	LUAD	TRUE	C	early	CYP11A1	1.10.630.10_29337_1og2A00			FALSE	1	1
Tx	N	Missense_Mutation	LUAD	TRUE	C	early	CYP1B1	1.10.630.10_29337_1og2A00			FALSE	1	1
Tx	N	Missense_Mutation	LUAD	TRUE	C	early	CYP26B1	1.10.630.10_29317_3jusA00			FALSE	2	2
Tx	N	Missense_Mutation	LUAD	TRUE	C	early	CYP26B1	1.10.630.10_29317_3jusA00				2	2
Tx	N	Missense_Mutation	LUAD	TRUE	C	early	CYP3A5	1.10.630.10_29314_1tqnA00			TRUE	1	1
Tx	N	Missense_Mutation	LUAD	TRUE	C	early	CYP3A5	1.10.630.10_29314_1tqnA00				1	1
Tx	N	Missense_Mutation	LUAD	TRUE	C	early	CYP46A1	1.10.630.10_29426_2q9fA00			FALSE	1	1
Tx	N	Missense_Mutation	LUAD	TRUE	C	early	CYP4F12	1.10.630.10_29314_1tqnA00			FALSE	1	1
Tx	N	Missense_Mutation	LUAD	TRUE	C	early	CYP7B1	1.10.630.10_29452_2iagA00			FALSE	1	1
Tx	N	Missense_Mutation	LUAD	TRUE	C	early	CYP7B1	1.10.630.10_29452_2iagA00			TRUE	3	3
Tx	N	Missense_Mutation	LUAD	TRUE	C	early	CYP8B1	1.10.630.10_29452_2iagA00			FALSE	1	1
Tx	N	Missense_Mutation	LUAD	TRUE	C	early	CYTH1	1.10.1000.11_915_2r09A02			TRUE	1	1
Tx	N	Missense_Mutation	LUAD	TRUE	C	early	CYTH4	2.30.29.30_22636_1fgyA00			TRUE	1	1
Tx	N	Missense_Mutation	LUAD	TRUE	C	early	DAG1	2.60.40.10_133792_1u2cA01			TRUE	1	1
Tx	N	Missense_Mutation	LUAD	TRUE	C	early	DAPK1	1.25.40.20_3759_3deoA02			TRUE	1	1
Tx	N	Missense_Mutation	LUAD	TRUE	C	early	DAPK3	1.10.510.10_78946_1tkiA02			TRUE	1	1
Tx	N	Missense_Mutation	LUAD	TRUE	C	early	DAW1	2.130.10.10_102735_2pm9A01			TRUE	1	1
Tx	N	Missense_Mutation	LUAD	TRUE	C	early	DCK	3.40.50.300_635325_1j90A00			TRUE	1	1
Tx	N	Missense_Mutation	LUAD	TRUE	C	early	DCLK1	1.10.510.10_78946_1tkiA02			FALSE	2	2
Tx	N	Missense_Mutation	LUAD	TRUE	C	early	DCLK1	1.10.510.10_78946_1tkiA02			TRUE	1	1
Tx	N	Missense_Mutation	LUAD	TRUE	C	early	DCLK1	1.10.510.10_78946_1tkiA02				1	1
Tx	N	Missense_Mutation	LUAD	TRUE	C	early	DCN	3.80.10.10_105404_1xcdA00			FALSE	2	2
Tx	N	Missense_Mutation	LUAD	TRUE	C	early	DCXR	3.40.50.720_290088_1pr9A00			TRUE	2	2
Tx	N	Missense_Mutation	LUAD	TRUE	C	early	DDC	3.40.640.10_63248_3k40A02			FALSE	1	1
Tx	N	Missense_Mutation	LUAD	TRUE	C	early	DDC	3.90.1150.10_81249_3k40A03			FALSE	1	1
Tx	N	Missense_Mutation	LUAD	TRUE	C	early	DDI1	2.40.70.10_23085_2i1aA00			FALSE	2	2
Tx	N	Missense_Mutation	LUAD	TRUE	C	early	DDR2	1.10.510.10_78745_3dpkA02			TRUE	1	1
Tx	N	Missense_Mutation	LUAD	TRUE	C	early	DDX10	3.40.50.300_627197_3fe2A00			TRUE	1	1
Tx	N	Missense_Mutation	LUAD	TRUE	C	early	DDX41	3.40.50.300_632031_5gvrA00			TRUE	1	1
Tx	N	Missense_Mutation	LUAD	TRUE	C	early	DDX42	3.40.50.300_627197_3fe2A00			TRUE	1	1
Tx	N	Missense_Mutation	LUAD	TRUE	C	early	DDX46	3.40.50.300_627197_3fe2A00			TRUE	1	1
Tx	N	Missense_Mutation	LUAD	TRUE	C	early	DDX47	3.40.50.300_627197_3fe2A00			TRUE	2	2
Tx	N	Missense_Mutation	LUAD	TRUE	C	early	DHODH	3.20.20.70_120487_1d3gA00			TRUE	1	1
Tx	N	Missense_Mutation	LUAD	TRUE	C	early	DHRS11	3.40.50.720_284092_1xg5A00			TRUE	1	1
Tx	N	Missense_Mutation	LUAD	TRUE	C	early	DHRS13	3.40.50.720_290999_3rd5A00				1	1
Tx	N	Missense_Mutation	LUAD	TRUE	C	early	DHX30	3.30.160.20_10128_2db2A01			TRUE	1	1
Tx	N	Missense_Mutation	LUAD	TRUE	C	early	DHX33	3.40.50.300_633046_2xauA03			TRUE	1	1
Tx	N	Missense_Mutation	LUAD	TRUE	C	early	DHX38	3.40.50.300_629730_2xauA02			TRUE	1	1
Tx	N	Missense_Mutation	LUAD	TRUE	C	early	DHX58	3.40.50.300_635507_4gl2A02			TRUE	1	1
Tx	N	Missense_Mutation	LUAD	TRUE	C	early	DLG2	2.30.42.10_23528_5jxbA00				1	1
Tx	N	Missense_Mutation	LUAD	TRUE	C	early	DLX5	1.10.10.60_124115_2djnA01			FALSE	1	1
Tx	N	Missense_Mutation	LUAD	TRUE	C	early	DMC1	1.10.150.20_27233_1b22A00				1	1
Tx	N	Missense_Mutation	LUAD	TRUE	C	early	DMGDH	3.30.1360.120_7276_5l46A03			TRUE	1	1
Tx	N	Missense_Mutation	LUAD	TRUE	C	early	DMGDH	3.30.9.10_17919_5l46A02			TRUE	1	1
Tx	N	Missense_Mutation	LUAD	TRUE	C	early	DMRT2	4.10.1040.10_127_1lpvA00			FALSE	1	1
Tx	N	Missense_Mutation	LUAD	TRUE	C	early	DNAH5	3.40.50.300_630802_3vkgA05			TRUE	1	1
Tx	N	Missense_Mutation	LUAD	TRUE	C	early	DNAJA1	1.10.287.110_14663_2lo1A00			TRUE	1	1
Tx	N	Missense_Mutation	LUAD	TRUE	C	early	DNAJC6	3.90.190.10_11707_1d5rA01			TRUE	1	1
Tx	N	Missense_Mutation	LUAD	TRUE	C	early	DNASE1L3	3.60.10.10_13512_4awnA00			FALSE	1	1
Tx	N	Missense_Mutation	LUAD	TRUE	C	early	DNMT3B	3.40.50.150_133759_2qrvA01			TRUE	1	1
Tx	N	Missense_Mutation	LUAD	TRUE	C	early	DNMT3B	3.40.50.150_133759_2qrvA01				1	1
Tx	N	Missense_Mutation	LUAD	TRUE	C	early	DOK2	2.30.29.30_22522_2d9wA01			FALSE	1	1
Tx	N	Missense_Mutation	LUAD	TRUE	C	early	DOT1L	3.40.50.150_136037_1nw3A02		TRUE	TRUE	1	1
Tx	N	Missense_Mutation	LUAD	TRUE	C	early	DOT1L	3.40.50.150_136037_1nw3A02		TRUE		1	1
Tx	N	Missense_Mutation	LUAD	TRUE	C	early	DPEP1	3.20.20.140_40304_1itqA00			FALSE	1	1
Tx	N	Missense_Mutation	LUAD	TRUE	C	early	DPEP1	3.20.20.140_40304_1itqA00				1	1
Tx	N	Missense_Mutation	LUAD	TRUE	C	early	DPP10	2.140.10.30_11540_1z68A01			FALSE	1	1
Tx	N	Missense_Mutation	LUAD	TRUE	C	early	DPP10	3.40.50.1820_115381_1z68A02			FALSE	3	3
Tx	N	Missense_Mutation	LUAD	TRUE	C	early	DPP4	3.40.50.1820_115381_1z68A02			TRUE	1	1
Tx	N	Missense_Mutation	LUAD	TRUE	C	early	DPP4	3.40.50.1820_115381_1z68A02				1	1
Tx	N	Missense_Mutation	LUAD	TRUE	C	early	DPYD	3.30.70.20_39799_1gt8A01			TRUE	1	1
Tx	N	Missense_Mutation	LUAD	TRUE	C	early	DPYS	3.20.20.140_40287_2vr2A01			FALSE	2	2
Tx	N	Missense_Mutation	LUAD	TRUE	C	early	DPYSL2	2.30.40.10_31268_4bknA01			TRUE	1	1
Tx	N	Missense_Mutation	LUAD	TRUE	C	early	DPYSL2	2.30.40.10_31268_4bknA01				1	1
Tx	N	Missense_Mutation	LUAD	TRUE	C	early	DSG3	2.60.40.60_18709_1edhA01			FALSE	1	1
Tx	N	Missense_Mutation	LUAD	TRUE	C	early	DSG3	2.60.40.60_18832_3q2vA04			FALSE	1	1
Tx	N	Missense_Mutation	LUAD	TRUE	C	early	DSP	3.90.1290.10_189_5dzzA01			TRUE	1	1
Tx	N	Missense_Mutation	LUAD	TRUE	C	early	DUS2	3.20.20.70_120777_3w9zA01				1	1
Tx	N	Missense_Mutation	LUAD	TRUE	C	early	DUS3L	3.20.20.70_120777_3w9zA01			TRUE	1	1
Tx	N	Missense_Mutation	LUAD	TRUE	C	early	DUSP26	3.90.190.10_11349_2e0tA00			FALSE	2	2
Tx	N	Missense_Mutation	LUAD	TRUE	C	early	DUSP6	3.90.190.10_11605_1zzwA00				1	1
Tx	N	Missense_Mutation	LUAD	TRUE	C	early	DVL3	1.10.10.10_263989_3ml6A01			TRUE	1	1
Tx	N	Missense_Mutation	LUAD	TRUE	C	early	DYNC1H1	3.40.50.300_631514_3vkgA10			TRUE	1	1
Tx	N	Missense_Mutation	LUAD	TRUE	C	early	DYRK1B	1.10.510.10_78464_2vx3A02			TRUE	2	2
Tx	N	Missense_Mutation	LUAD	TRUE	C	early	DYRK2	1.10.510.10_78694_3k2lA03			TRUE	1	1
Tx	N	Missense_Mutation	LUAD	TRUE	C	early	EBF2	2.60.40.10_79153_3mlpA02			FALSE	1	1
Tx	N	Missense_Mutation	LUAD	TRUE	C	early	EBF3	2.60.40.10_79153_3mlpA02	MC3		FALSE	1	1
Tx	N	Missense_Mutation	LUAD	TRUE	C	early	EBF4	2.60.40.10_79153_3mlpA02				1	1
Tx	N	Missense_Mutation	LUAD	TRUE	C	early	ECHS1	3.90.226.10_33963_2hw5A01			TRUE	2	2
Tx	N	Missense_Mutation	LUAD	TRUE	C	early	EDIL3	2.10.25.10_45106_4d90A02			FALSE	1	1
Tx	N	Missense_Mutation	LUAD	TRUE	C	early	EDIL3	2.10.25.10_46337_4d90A01			FALSE	1	1
Tx	N	Missense_Mutation	LUAD	TRUE	C	early	EEA1	1.20.5.390_3_1jocA01			TRUE	1	1
Tx	N	Missense_Mutation	LUAD	TRUE	C	early	EED	2.130.10.10_103586_2qxvA00			FALSE	1	1
Tx	N	Missense_Mutation	LUAD	TRUE	C	early	EEF1A2	3.40.50.300_626762_1f60A01			FALSE	1	1
Tx	N	Missense_Mutation	LUAD	TRUE	C	early	EEF1A2	3.40.50.300_626762_1f60A01			TRUE	1	1
Tx	N	Missense_Mutation	LUAD	TRUE	C	early	EEF1E1	1.20.1050.10_15521_2uz8A02			TRUE	1	1
Tx	N	Missense_Mutation	LUAD	TRUE	C	early	EEF2	2.40.30.10_38281_1n0uA02			TRUE	1	1
Tx	N	Missense_Mutation	LUAD	TRUE	C	early	EFNB3	2.60.40.420_24188_1ikoP00			FALSE	1	1
Tx	N	Missense_Mutation	LUAD	TRUE	C	early	EFTUD2	3.30.230.10_28512_1n0uA06			TRUE	1	1
Tx	N	Missense_Mutation	LUAD	TRUE	C	early	EGFR	1.10.510.10_60677_1m14A02	MC3	TRUE	TRUE	7	7
Tx	N	Missense_Mutation	LUAD	TRUE	C	early	EGFR	1.10.510.10_60677_1m14A02	MC3	TRUE		3	3
Tx	N	Missense_Mutation	LUAD	TRUE	C	early	EGFR	3.30.200.20_2866_1m14A01		TRUE	TRUE	2	2
Tx	N	Missense_Mutation	LUAD	TRUE	C	early	EGFR	3.30.200.20_2866_1m14A01			TRUE	2	2
Tx	N	Missense_Mutation	LUAD	TRUE	C	early	EGFR	3.80.20.20_3241_1ivoA01			TRUE	1	1
Tx	N	Missense_Mutation	LUAD	TRUE	C	early	EGLN2	2.60.120.620_7021_2g19A00			TRUE	1	1
Tx	N	Missense_Mutation	LUAD	TRUE	C	early	EGR3	3.30.160.60_23446_2jp9A02			FALSE	1	1
Tx	N	Missense_Mutation	LUAD	TRUE	C	early	EIF3G	3.30.70.330_43210_2cq0A00			TRUE	1	1
Tx	N	Missense_Mutation	LUAD	TRUE	C	early	EIF4G1	1.25.40.180_4281_1ug3A02				1	1
Tx	N	Missense_Mutation	LUAD	TRUE	C	early	ELAVL1	3.30.70.330_42484_3hi9A00			TRUE	1	1
Tx	N	Missense_Mutation	LUAD	TRUE	C	early	ELMO1	2.30.29.30_22408_2vszA02			FALSE	1	1
[truncated: 30,813 more rows]
