# Supplementary material for: Gene duplication is associated with gene diversification and potential neofunctionalization in lung cancer evolution
Source: Genome Res. 2026 Mar;36(3):561–77. doi: 10.1101/gr.278663.123 (PMC12951968; doi:10.1101/gr.278663.123)
Supplement: Supplement 4 [file Supplemental_Code_1.zip › funvar-tracerx-main/plot/distribution_funvar_scores_group_cgc_genes.ipynb]

# %% [markdown]
# FunVar scores and CGC genes for TCGA pancancer 
## neofun v3.1 / FIE v090
### 17 12 2022 updated for v3.1 stats using _yj13

### nfe_plot8_CGC_distributions

### See:
`neofun_paper_stat_functions.R`

### Data
`Dropbox/bioinf/neofun/paper/script/v3.1/neofun_v3.1_paper_counts_yj.sql #  §13`

`Dropbox/bioinf/neofun/paper/calc/_yj13/`

### based on:
`Dropbox/bioinf/neofun/analysis/NFE/enrichment (re: v2)`

# %% [code]
# import pandas
import pandas as pd
# import matplotlib
import matplotlib.pyplot as plt
# import seaborn
#import seaborn as sns
#Altair
import altair as alt
# stats
from scipy import stats
import statistics
# plots inline
%matplotlib inline

# %% [code]
import os
os.getcwd()

# %% [code]
# TCGA summary counts
fies_by_score = '../data/_yj13_tcga_only_count_fies_by_score_and_cgc.tsv'
df_scores  = pd.read_table( fies_by_score )

# %% [code]
df_scores.head()

# %% [code]
# FIE distribution CGC Y/N
# TCGA pancancer
# df_plot = df_scores[df_scores.data_type=='TCGA']
# TxP
df_plot = df_scores

# All with cols
base = alt.Chart(df_plot)

chart = base.mark_bar(opacity = 0.4).encode(
    alt.X('NFE_SCORE_D_MF_H:O', axis=alt.Axis( title='FIE score') ),
    alt.Y('NUM_FIES:Q', stack=None, axis=alt.Axis( title='Number of FIEs') ),
    alt.Color('CGC:N', legend=alt.Legend(title="CGC gene"))
    # alt.Column('data_type:N')
).properties(
    width=300,
    height=400).configure_axis(
    labelFontSize=15,
    titleFontSize=15
)

chart.configure_header(
    titleColor='black',
    titleFontSize=19,
    labelColor='grey',
    labelFontSize=19)

# chart
