# Supplementary material for: Gene duplication is associated with gene diversification and potential neofunctionalization in lung cancer evolution
Source: Genome Res. 2026 Mar;36(3):561–77. doi: 10.1101/gr.278663.123 (PMC12951968; doi:10.1101/gr.278663.123)
Supplement: Supplement 4 [file Supplemental_Code_1.zip › funvar-tracerx-main/script/fie_scoring/working/INFO.txt]

Working directory for FIE-score outputs
