# Supplementary material for: Gene duplication is associated with gene diversification and potential neofunctionalization in lung cancer evolution
Source: Genome Res. 2026 Mar;36(3):561–77. doi: 10.1101/gr.278663.123 (PMC12951968; doi:10.1101/gr.278663.123)
Supplement: Supplement 4 [file Supplemental_Code_1.zip › funvar-tracerx-main/script/neofun_paper_stats_outputs.txt]

§1a
# Groups:   TXP [2]
  TXP   num_fies num_genes num_tumours num_ff fies_per_tumour fies_per_gene num_rows
  <chr>    <int>     <int>       <int>  <int>           <dbl>         <dbl>    <int>
1 N          355       109         224     95            1.58          3.26      355
2 Y          446       216         337    198            1.32          2.06      446

§1b
# Groups:   TXP, CANCER_TYPE [4]
  TXP   CANCER_TYPE num_fies num_genes num_tumours num_ff fies_per_tumour fies_per_gene num_rows
  <chr> <chr>          <int>     <int>       <int>  <int>           <dbl>         <dbl>    <int>
1 N     LUAD             264        80         164     69            1.61          3.3       264
2 N     LUSC              91        37          60     36            1.52          2.46       91
3 Y     LUAD             212       121         161    119            1.32          1.75      212
4 Y     LUSC             234       112         176    103            1.33          2.09      234

§1c
# Groups:   TXP, CGC [4]
  TXP   CGC   num_fies num_genes num_tumours num_ff fies_per_tumour fies_per_gene num_rows
  <chr> <chr>    <int>     <int>       <int>  <int>           <dbl>         <dbl>    <int>
1 N     N           91        84          69     75            1.32          1.08       91
2 N     Y          264        25         197     27            1.34         10.6       264
3 Y     N          188       171         152    158            1.24          1.10      188
4 Y     Y          258        45         238     49            1.08          5.73      258

§1d
# Groups:   TXP, CGC, TX_DRIVERMUT [6]
# note 'NotApplicable': TX_DRIVERMUT does not apply to TCGA-lung (TXP='Y')
  TXP   CGC   TX_DRIVERMUT  num_fies num_genes num_tumours num_ff fies_per_tumour fies_per_gene num_rows
  <chr> <chr> <chr>            <int>     <int>       <int>  <int>           <dbl>         <dbl>    <int>
1 N     N     FALSE               87        82          65     74            1.34          1.06       87
2 N     N     TRUE                 4         2           4      2            1             2           4
3 N     Y     FALSE               14         9          14      8            1             1.56       14
4 N     Y     TRUE               250        18         191     21            1.31         13.9       250
5 Y     N     NotApplicable      188       171         152    158            1.24          1.10      188
6 Y     Y     NotApplicable      258        45         238     49            1.08          5.73      258

§1e
# Groups:   TXP, TX_DRIVERMUT [3]
# note 'NotApplicable': TX_DRIVERMUT does not apply to TCGA-lung (TXP='Y')
  TXP   TX_DRIVERMUT  num_fies num_genes num_tumours num_ff fies_per_tumour fies_per_gene num_rows
  <chr> <chr>            <int>     <int>       <int>  <int>           <dbl>         <dbl>    <int>
1 N     FALSE              101        91          72     80            1.40          1.11      101
2 N     TRUE               254        20         192     23            1.32         12.7       254
3 Y     NotApplicable      446       216         337    198            1.32          2.06      446

§1f
# Groups:   TXP, TX_DRIVERMUT, CANCER_TYPE [6]
# note 'NotApplicable': TX_DRIVERMUT does not apply to TCGA-lung (TXP='Y')
  TXP   TX_DRIVERMUT  CANCER_TYPE num_fies num_genes num_tumours num_ff fies_per_tumour fies_per_gene num_rows
  <chr> <chr>         <chr>          <int>     <int>       <int>  <int>           <dbl>         <dbl>    <int>
1 N     FALSE         LUAD              72        64          50     57            1.44          1.12       72
2 N     FALSE         LUSC              29        28          22     27            1.32          1.04       29
3 N     TRUE          LUAD             192        17         144     20            1.33         11.3       192
4 N     TRUE          LUSC              62        10          48     12            1.29          6.2        62
5 Y     NotApplicable LUAD             212       121         161    119            1.32          1.75      212
6 Y     NotApplicable LUSC             234       112         176    103            1.33          2.09      234

§1g
# Groups:   TXP, CGC, SOURCE_HUGO_SYMBOL [12]
   TXP   CGC   SOURCE_HUGO_SYMBOL num_fies
   <chr> <chr> <chr>                 <int>
 1 N     Y     BRAF                      8
 2 N     Y     CDKN2A                   13
 3 N     Y     EGFR                     10
 4 N     Y     KRAS                     90
 5 N     Y     PIK3CA                   28
 6 N     Y     SMARCA4                   7
 7 N     Y     TP53                     74
 8 Y     Y     EGFR                     23
 9 Y     Y     KRAS                     28
10 Y     Y     PIK3CA                   24
11 Y     Y     PTEN                      6
12 Y     Y     TP53                    118

# §1C: FIE SPECIFIC CALCS
# as described in: script/neofun_paper_stats_calc.R 


§2 COHORT COUNTS
# 	DATA_SOURCE TXP   CANCER_TYPE NUM_PATIENTS NUM_TUMOURS
# 1 Tx          N     LUAD                 235         239	[Tx421]
# 2 Tx          N     LUSC                 134         134	[Tx421]
# 3 Tx          Y     LUAD                 387         387	[TCGA-lung]
# 4 Tx          Y     LUSC                 342         342	[TCGA-lung]

§3 FIE counts by timing PRE-DUPLICATION('early') and POST-DUPLICATION('late')
# ----------------------------------------------------------------------------
§3a 
# Groups:   TXP, OVERALL_TIMING, tot_fies_group [6]
  TXP   OVERALL_TIMING tot_fies_group num_fies num_genes num_tumours num_ff fies_per_tumour fies_per_gene num_rows fie_perc_group
  <chr> <chr>                   <int>    <int>     <int>       <int>  <int>           <dbl>         <dbl>    <int>          <dbl>
1 N     early                     355      191        41         148     38            1.29          4.66      191           53.8
2 N     late                      355       62        43          55     39            1.13          1.44       62           17.5
3 N     unknown                   355      102        50          73     47            1.40          2.04      102           28.7
4 Y     early                     446      131        75         114     73            1.15          1.75      131           29.4
5 Y     late                      446       19        19          19     19            1             1          19            4.3
6 Y     unknown                   446      296       140         251    133            1.18          2.11      296           66.4

§3b
# Groups:   TXP, CANCER_TYPE, OVERALL_TIMING, tot_fies_group [12]
   TXP   CANCER_TYPE OVERALL_TIMING tot_fies_group num_fies num_genes num_tumours num_ff fies_per_tumour fies_per_gene num_rows fie_perc_group
   <chr> <chr>       <chr>                   <int>    <int>     <int>       <int>  <int>           <dbl>         <dbl>    <int>          <dbl>
 1 N     LUAD        early                     264      140        29         108     27            1.30          4.83      140           53  
 2 N     LUAD        late                      264       38        27          33     26            1.15          1.41       38           14.4
 3 N     LUAD        unknown                   264       86        44          61     40            1.41          1.95       86           32.6
 4 N     LUSC        early                      91       51        18          40     17            1.27          2.83       51           56  
 5 N     LUSC        late                       91       24        18          22     18            1.09          1.33       24           26.4
 6 N     LUSC        unknown                    91       16        12          12     14            1.33          1.33       16           17.6
 7 Y     LUAD        early                     212       74        43          64     43            1.16          1.72       74           34.9
 8 Y     LUAD        late                      212       10        10          10     10            1             1          10            4.7
 9 Y     LUAD        unknown                   212      128        75         114     76            1.12          1.71      128           60.4
10 Y     LUSC        early                     234       57        35          50     35            1.14          1.63       57           24.4
11 Y     LUSC        late                      234        9         9           9      9            1             1           9            3.8
12 Y     LUSC        unknown                   234      168        74         137     69            1.23          2.27      168           71.8

§3c
# Groups:   TXP, CGC, OVERALL_TIMING, tot_fies_group [12]
   TXP   CGC   OVERALL_TIMING tot_fies_group num_fies num_genes num_tumours num_ff fies_per_tumour fies_per_gene num_rows fie_perc_group
   <chr> <chr> <chr>                   <int>    <int>     <int>       <int>  <int>           <dbl>         <dbl>    <int>          <dbl>
 1 N     N     early                      91       23        23          20     20            1.15          1          23           25.3
 2 N     N     late                       91       33        33          29     30            1.14          1          33           36.3
 3 N     N     unknown                    91       35        34          30     32            1.17          1.03       35           38.5
 4 N     Y     early                     264      168        18         140     20            1.2           9.33      168           63.6
 5 N     Y     late                      264       29        10          27     11            1.07          2.9        29           11  
 6 N     Y     unknown                   264       67        16          53     17            1.26          4.19       67           25.4
 7 Y     N     early                     188       57        56          51     52            1.12          1.02       57           30.3
 8 Y     N     late                      188       12        12          12     12            1             1          12            6.4
 9 Y     N     unknown                   188      119       110         101    106            1.18          1.08      119           63.3
10 Y     Y     early                     258       74        19          71     21            1.04          3.89       74           28.7
11 Y     Y     late                      258        7         7           7      7            1             1           7            2.7
12 Y     Y     unknown                   258      177        30         174     32            1.02          5.9       177           68.6

# §3S:FIE counts by timing PRE- POST-DUPLICATION SUMMARY TABLES SPECIFIC CALCS
# ----------------------------------------------------------------------------
(a)
# A tibble: 2 × 12
# Groups:   TXP, CGC, tot_fies_group [2]
  TXP   CGC   tot_fies_group num_fies num_genes num_tumours num_ff fies_per_tumour fies_per_gene num_rows fie_perc_group perc_fie_early
  <chr> <chr>          <int>    <int>     <int>       <int>  <int>           <dbl>         <dbl>    <int>          <dbl>          <dbl>
1 N     N                 91       23        23          20     20            1.15          1          23           25.3             12
2 N     Y                264      168        18         140     20            1.2           9.33      168           63.6             88

(b) all genes (truncated)
# Groups:   TXP, OVERALL_TIMING, SOURCE_HUGO_SYMBOL, tot_fies_group [134]
  TXP   OVERALL_TIMING SOURCE_HUGO_SYMBOL tot_fies_group num_fies num_genes num_tumours num_ff fies_per_tumour fies_per_gene num_rows fie_perc_group
  <chr> <chr>          <chr>                       <int>    <int>     <int>       <int>  <int>           <dbl>         <dbl>    <int>          <dbl>
1 N     early          ACADM                         191        1         1           1      1               1             1        1            0.5
2 N     early          AGXT                          191        1         1           1      1               1             1        1            0.5
3 N     early          AKT1                          191        1         1           1      1               1             1        1            0.5
4 N     early          BRAF                          191        5         1           5      2               1             5        5            2.6
5 N     early          CASQ2                         191        1         1           1      1               1             1        1            0.5
6 N     early          CDKN2A                        191       10         1          10      1               1            10       10            5.2
7 N     early          CHD7                          191        1         1           1      1               1             1        1            0.5
# ℹ 127 more rows

(c) Early/late Tx genes with > 4 FIEs
# Groups:   OVERALL_TIMING, SOURCE_HUGO_SYMBOL, tot_fies_group [11]
   OVERALL_TIMING SOURCE_HUGO_SYMBOL tot_fies_group num_fies num_genes num_tumours num_ff fies_per_tumour fies_per_gene num_rows fie_perc_group
   <chr>          <chr>                       <int>    <int>     <int>       <int>  <int>           <dbl>         <dbl>    <int>          <dbl>
 1 early          BRAF                          191        5         1           5      2               1             5        5            2.6
 2 early          CDKN2A                        191       10         1          10      1               1            10       10            5.2
 3 early          EGFR                          191       10         1          10      1               1            10       10            5.2
 4 early          KRAS                          191       54         1          54      1               1            54       54           28.3
 5 early          PIK3CA                        191       12         1          12      3               1            12       12            6.3
 6 early          TP53                          191       59         1          59      2               1            59       59           30.9
 7 late           KRAS                           62       11         1          11      1               1            11       11           17.7
 8 late           PIK3CA                         62        9         1           9      1               1             9        9           14.5
 9 unknown        KRAS                          102       25         1          25      1               1            25       25           24.5
10 unknown        PIK3CA                        102        7         1           7      2               1             7        7            6.9
11 unknown        TP53                          102       14         1          14      1               1            14       14           13.7
