# Supplementary material for: Gene duplication is associated with gene diversification and potential neofunctionalization in lung cancer evolution
Source: Genome Res. 2026 Mar;36(3):561–77. doi: 10.1101/gr.278663.123 (PMC12951968; doi:10.1101/gr.278663.123)
Supplement: Supplement 4 [file Supplemental_Code_1.zip › funvar-tracerx-main/script/resources/aaindex/aaindex.py]

'''
(c) 2010-2011 Thomas Holder, MPI for Developmental Biology

Python parser for AAindex: Amino Acid Index Database
http://www.genome.jp/aaindex/

PyMOL commands:

    aaindex2b
    pmf
'''

'''
LICENSE BSD (refer to https://pymolwiki.org/AAindex )
http://opensource.org/licenses/BSD-2-Clause

Script modified for to remove some functions not relevant to FIE scoring
'''

import sys
import os

_aaindex = dict()
_pymol_auto_arg_update = lambda: None


def search(pattern, searchtitle=True, casesensitive=False):
    '''
    Search for pattern in description and title (optional) of all records and
    return matched records as list. By default search case insensitive.
    '''
    whatcase = lambda i: i
    if not casesensitive:
        pattern = pattern.lower()
        whatcase = lambda i: i.lower()
    matches = []
    for record in list(_aaindex.values()):
        if pattern in whatcase(record.desc) or searchtitle and pattern in whatcase(record.title):
            matches.append(record)
    return matches


def grep(pattern):
    '''
    Search for pattern in title and description of all records (case
    insensitive) and print results on standard output.
    '''
    for record in search(pattern):
        print(record)


class Record:

    '''
    Amino acid index (AAindex) Record
    '''
    aakeys = 'ARNDCQEGHILKMFPSTWYV'

    def __init__(self):
        self.key = None
        self.desc = ''
        self.ref = ''
        self.authors = ''
        self.title = ''
        self.journal = ''
        self.correlated = dict()
        self.index = dict()
        self.comment = ''

    def extend(self, row):
        i = len(self.index)
        for x in row:
            self.index[self.aakeys[i]] = x
            i += 1

    def get(self, aai, aaj=None, d=None):
        assert aaj is None
        return self.index.get(aai, d)

    def __getitem__(self, aai):
        return self.get(aai)

    def median(self):
        x = sorted([_f for _f in list(self.index.values()) if _f])
        half = len(x) // 2
        if len(x) % 2 == 1:
            return x[half]
        return (x[half - 1] + x[half]) / 2.0

    def __str__(self):
        desc = self.desc.replace('\n', ' ').strip()
        return '%s(%s: %s)' % (self.__class__.__name__, self.key, desc)


class MatrixRecord(Record):

    '''
    Matrix record for mutation matrices or pair-wise contact potentials
    '''

    def __init__(self):
        Record.__init__(self)
        self.index = []
        self.rows = dict()
        self.cols = dict()

    def extend(self, row):
        self.index.append(row)

    def _get(self, aai, aaj):
        i = self.rows[aai]
        j = self.cols[aaj]
        return self.index[i][j]

    def get(self, aai, aaj, d=None):
        try:
            return self._get(aai, aaj)
        except:
            pass
        try:
            return self._get(aaj, aai)
        except:
            return d

    def __getitem__(self, aaij):
        return self.get(aaij[0], aaij[1])

    def median(self):
        x = []
        for y in self.index:
            x.extend([_f for _f in y if _f])
        x.sort()
        if len(x) % 2 == 1:
            return x[len(x) // 2]
        return sum(x[len(x) // 2 - 1:len(x) // 2 + 1]) / 2.0


def get(key):
    '''
    Get record for key
    '''
    if len(_aaindex) == 0:
        init()
    return _aaindex[key]


def _float_or_None(x):
    if x == 'NA' or x == '-':
        return None
    return float(x)


def init(path=None, index='13'):
    '''
    Read in the aaindex files. You need to run this (once) before you can
    access any records. If the files are not within the current directory,
    you need to specify the correct directory path. By default all three
    aaindex files are read in.
    '''
    #import cmd   # Ash 10/06/2019
    #from pymol import get
    index = str(index)
    if path is None:
        for path in [os.path.split(__file__)[0], '.', cmd.get('fetch_path')]:
            if os.path.exists(os.path.join(path, 'aaindex' + index[0])):
                break
        print('path =', path, sys.stderr)
    if '1' in index:
        _parse(path + '/aaindex1', Record)
    if '2' in index:
        _parse(path + '/aaindex2', MatrixRecord)
    if '3' in index:
        _parse(path + '/aaindex3', MatrixRecord)
    _pymol_auto_arg_update()


def init_from_file(filename, type=Record):
    _parse(filename, type)


def _parse(filename, rec, quiet=True):
    '''
    Parse aaindex input file. `rec` must be `Record` for aaindex1 and
    `MarixRecord` for aaindex2 and aaindex3.
    '''
    if not os.path.exists(filename):
        if sys.version_info[0] < 3:
            from urllib.request import urlretrieve
        else:
            from urllib.request import urlretrieve
        url = 'ftp://ftp.genome.jp/pub/db/community/aaindex/' + os.path.split(filename)[1]
        print('Downloading "%s"' % (url))
        filename = urlretrieve(url, filename)[0]
        print('Saved to "%s"' % (filename))
    f = open(filename)

    current = rec()
    lastkey = None

    for line in f:
        key = line[0:2]
        if key[0] == ' ':
            key = lastkey

        if key == '//':
            _aaindex[current.key] = current
            current = rec()
        elif key == 'H ':
            current.key = line[2:].strip()
        elif key == 'R ':
            current.ref += line[2:]
        elif key == 'D ':
            current.desc += line[2:]
        elif key == 'A ':
            current.authors += line[2:]
        elif key == 'T ':
            current.title += line[2:]
        elif key == 'J ':
            current.journal += line[2:]
        elif key == '* ':
            current.comment += line[2:]
        elif key == 'C ':
            a = line[2:].split()
            for i in range(0, len(a), 2):
                current.correlated[a[i]] = float(a[i + 1])
        elif key == 'I ':
            a = line[1:].split()
            if a[0] != 'A/L':
                current.extend(list(map(_float_or_None, a)))
            elif list(Record.aakeys) != [i[0] for i in a] + [i[-1] for i in a]:
                print('Warning: wrong amino acid sequence for', current.key)
            else:
                try:
                    assert list(Record.aakeys[:10]) == [i[0] for i in a]
                    assert list(Record.aakeys[10:]) == [i[2] for i in a]
                except:
                    print('Warning: wrong amino acid sequence for', current.key)
        elif key == 'M ':
            a = line[2:].split()
            if a[0] == 'rows':
                if a[4] == 'rows':
                    a.pop(4)
                assert a[3] == 'cols' and len(a) == 6
                i = 0
                for aa in a[2]:
                    current.rows[aa] = i
                    i += 1
                i = 0
                for aa in a[5]:
                    current.cols[aa] = i
                    i += 1
            else:
                current.extend(list(map(_float_or_None, a)))
        elif not quiet:
            print('Warning: line starts with "%s"' % (key))

        lastkey = key

########## PYMOL ###########

# from Bio.SCOP.Raf import to_one_letter_code
# See also http://www.pymolwiki.org/index.php/Aa_codes
to_one_letter_code = {'PAQ': 'Y', 'AGM': 'R', 'ILE': 'I', 'PR3': 'C',
                      'GLN': 'Q', 'DVA': 'V', 'CCS': 'C', 'ACL': 'R', 'GLX': 'Z', 'GLY': 'G',
                      'GLZ': 'G', 'DTH': 'T', 'OAS': 'S', 'C6C': 'C', 'NEM': 'H', 'DLY': 'K',
                      'MIS': 'S', 'SMC': 'C', 'GLU': 'E', 'NEP': 'H', 'BCS': 'C', 'ASQ': 'D',
                      'ASP': 'D', 'SCY': 'C', 'SER': 'S', 'LYS': 'K', 'SAC': 'S', 'PRO': 'P',
                      'ASX': 'B', 'DGN': 'Q', 'DGL': 'E', 'MHS': 'H', 'ASB': 'D', 'ASA': 'D',
                      'NLE': 'L', 'DCY': 'C', 'ASK': 'D', 'GGL': 'E', 'STY': 'Y', 'SEL': 'S',
                      'CGU': 'E', 'ASN': 'N', 'ASL': 'D', 'LTR': 'W', 'DAR': 'R', 'VAL': 'V',
                      'CHG': 'A', 'TPO': 'T', 'CLE': 'L', 'GMA': 'E', 'HAC': 'A', 'AYA': 'A',
                      'THR': 'T', 'TIH': 'A', 'SVA': 'S', 'MVA': 'V', 'SAR': 'G', 'LYZ': 'K',
                      'BNN': 'A', '5HP': 'E', 'IIL': 'I', 'SHR': 'K', 'HAR': 'R', 'FME': 'M',
                      'PYX': 'C', 'ALO': 'T', 'PHI': 'F', 'ALM': 'A', 'PHL': 'F', 'MEN': 'N',
                      'TPQ': 'A', 'GSC': 'G', 'PHE': 'F', 'ALA': 'A', 'MAA': 'A', 'MET': 'M',
                      'UNK': 'X', 'LEU': 'L', 'ALY': 'K', 'SET': 'S', 'GL3': 'G', 'TRG': 'K',
                      'CXM': 'M', 'TYR': 'Y', 'SCS': 'C', 'DIL': 'I', 'TYQ': 'Y', '3AH': 'H',
                      'DPR': 'P', 'PRR': 'A', 'CME': 'C', 'IYR': 'Y', 'CY1': 'C', 'TYY': 'Y',
                      'HYP': 'P', 'DTY': 'Y', '2AS': 'D', 'DTR': 'W', 'FLA': 'A', 'DPN': 'F',
                      'DIV': 'V', 'PCA': 'E', 'MSE': 'M', 'MSA': 'G', 'AIB': 'A', 'CYS': 'C',
                      'NLP': 'L', 'CYQ': 'C', 'HIS': 'H', 'DLE': 'L', 'CEA': 'C', 'DAL': 'A',
                      'LLP': 'K', 'DAH': 'F', 'HMR': 'R', 'TRO': 'W', 'HIC': 'H', 'CYG': 'C',
                      'BMT': 'T', 'DAS': 'D', 'TYB': 'Y', 'BUC': 'C', 'PEC': 'C', 'BUG': 'L',
                      'CYM': 'C', 'NLN': 'L', 'CY3': 'C', 'HIP': 'H', 'CSO': 'C', 'TPL': 'W',
                      'LYM': 'K', 'DHI': 'H', 'MLE': 'L', 'CSD': 'A', 'HPQ': 'F', 'MPQ': 'G',
                      'LLY': 'K', 'DHA': 'A', 'DSN': 'S', 'SOC': 'C', 'CSX': 'C', 'OMT': 'M',
                      'DSP': 'D', 'PTR': 'Y', 'TRP': 'W', 'CSW': 'C', 'EFC': 'C', 'CSP': 'C',
                      'CSS': 'C', 'SCH': 'C', 'OCS': 'C', 'NMC': 'G', 'SEP': 'S', 'BHD': 'D',
                      'KCX': 'K', 'SHC': 'C', 'C5C': 'C', 'HTR': 'W', 'ARG': 'R', 'TYS': 'Y',
                      'ARM': 'R', 'DNP': 'A'}
